# Supplementary material for: Somatic mTOR mutation in clonally expanded T lymphocytes associated with chronic graft versus host disease
Source: Nat Commun. 2020 May 7;11:2246. doi: 10.1038/s41467-020-16115-w (PMC7206083; doi:10.1038/s41467-020-16115-w)
Supplement: Supplementary file 4 — Supplementary Data 1 [file 41467_2020_16115_MOESM4_ESM.zip]

Archive with 12 entries (12 files):
- TCRseq_2015_clonotypes.csv
- TCRseq_2015_consensus_annotations.csv
- TCRseq_2015_filtered_contig_annotations.csv
- TCRseq_2017_clonotypes.csv
- TCRseq_2017_consensus_annotations.csv
- TCRseq_2017_filtered_contig_annotations.csv
- scRNAseq_2015_barcodes.tsv
- scRNAseq_2015_genes.tsv
- scRNAseq_2015_matrix.mtx
- scRNAseq_2017_barcodes.tsv
- scRNAseq_2017_genes.tsv
- scRNAseq_2017_matrix.mtx
