# Supplementary material for: Somatic mTOR mutation in clonally expanded T lymphocytes associated with chronic graft versus host disease
Source: Nat Commun. 2020 May 7;11:2246. doi: 10.1038/s41467-020-16115-w (PMC7206083; doi:10.1038/s41467-020-16115-w)
Supplement: Supplementary file 4 — Supplementary Data 1 [file 41467_2020_16115_MOESM4_ESM.zip › TCRseq_2015_clonotypes.csv]

clonotype_id	frequency	proportion	cdr3s_aa	cdr3s_nt
clonotype1	1232	0.208460236887	TRA:CLVGDIGNQGGKLIF;TRB:CAWSTGQANNSPLHF	TRA:TGCCTCGTGGGTGACATAGGTAACCAGGGAGGAAAGCTTATCTTC;TRB:TGTGCCTGGAGTACCGGACAGGCAAATAATTCACCCCTCCACTTT
clonotype2	793	0.134179357022	TRB:CAWSTGQANNSPLHF	TRB:TGTGCCTGGAGTACCGGACAGGCAAATAATTCACCCCTCCACTTT
clonotype3	304	0.0514382402707	TRA:CLVGDIGNQGGKLIF	TRA:TGCCTCGTGGGTGACATAGGTAACCAGGGAGGAAAGCTTATCTTC
clonotype4	212	0.0358714043993	TRA:CAFMKQYFGNEKLTF;TRB:CASILAVTNTGELFF	TRA:TGTGCTTTCATGAAGCAGTACTTTGGAAATGAGAAATTAACCTTT;TRB:TGTGCCAGCATCCTAGCGGTAACGAACACCGGGGAGCTGTTTTTT
clonotype5	177	0.0299492385787	TRA:CAVLTGGGFKTIF;TRB:CASSMAGVLDEQYF	TRA:TGTGCCGTCTTAACGGGTGGAGGCTTCAAAACTATCTTT;TRB:TGTGCCAGTAGTATGGCGGGAGTCCTCGACGAGCAGTACTTC
clonotype6	137	0.0231810490694	TRA:CVVNREGSYIPTF;TRB:CASSRSSGANVLTF	TRA:TGTGTGGTGAACAGGGAAGGAAGCTACATACCTACATTT;TRB:TGTGCCAGCAGTCGAAGCTCTGGGGCCAACGTCCTGACTTTC
clonotype7	102	0.0172588832487	TRB:CASILAVTNTGELFF	TRB:TGTGCCAGCATCCTAGCGGTAACGAACACCGGGGAGCTGTTTTTT
clonotype8	66	0.0111675126904	TRA:CAVEEGGSYIPTF;TRB:CASSFRQGQGQETQYF	TRA:TGTGCTGTGGAGGAAGGAGGAAGCTACATACCTACATTT;TRB:TGTGCCAGCAGCTTTCGGCAGGGGCAAGGCCAAGAGACCCAGTACTTC
clonotype9	62	0.0104906937394	TRA:CAVPGSGNTGKLIF;TRB:CASSYNRGGSQPQHF	TRA:TGTGCTGTCCCCGGCTCTGGCAACACAGGCAAACTAATCTTT;TRB:TGTGCCAGCAGTTACAACAGGGGAGGGAGCCAGCCCCAGCATTTT
clonotype10	46	0.0077834179357	TRA:CAVGGSQGNLIF;TRB:CASSLEGNGDTIYF	TRA:TGTGCTGTGGGGGGAAGCCAAGGAAATCTCATCTTT;TRB:TGTGCCAGCAGCTTGGAGGGGAATGGGGACACCATATATTTT
clonotype11	41	0.00693739424704	TRB:CASSFRQGQGQETQYF	TRB:TGTGCCAGCAGCTTTCGGCAGGGGCAAGGCCAAGAGACCCAGTACTTC
clonotype12	41	0.00693739424704	TRB:CASSYNRGGSQPQHF	TRB:TGTGCCAGCAGTTACAACAGGGGAGGGAGCCAGCCCCAGCATTTT
clonotype13	35	0.00592216582064	TRB:CASSLEGNGDTIYF	TRB:TGTGCCAGCAGCTTGGAGGGGAATGGGGACACCATATATTTT
clonotype14	32	0.00541455160745	TRB:CASSRSSGANVLTF	TRB:TGTGCCAGCAGTCGAAGCTCTGGGGCCAACGTCCTGACTTTC
clonotype15	24	0.00406091370558	TRA:CAASGTYKYIF;TRB:CASSPDRGGNQPQHF	TRA:TGTGCGGCCTCAGGAACCTACAAATACATCTTT;TRB:TGTGCCAGCTCACCCGACAGGGGGGGCAATCAGCCCCAGCATTTT
clonotype16	22	0.00372250423012	TRA:CAVPSSGNTGKLIF;TRB:CASGLVSGGAETQYF	TRA:TGTGCTGTCCCTTCCTCTGGCAACACAGGCAAACTAATCTTT;TRB:TGTGCTAGTGGTTTGGTATCCGGGGGGGCCGAGACCCAGTACTTC
clonotype17	21	0.00355329949239	TRA:CSGGGNFNKFYF;TRB:CASSPPGGNTGELFF	TRA:TGTTCCGGCGGGGGTAACTTCAACAAATTTTACTTT;TRB:TGTGCCAGCAGTCCGCCGGGGGGGAACACCGGGGAGCTGTTTTTT
clonotype19	20	0.00338409475465	TRA:CIVRVQGGGFKTIF;TRB:CASSTGGGNQPQHF	TRA:TGCATCGTCAGAGTCCAGGGTGGAGGCTTCAAAACTATCTTT;TRB:TGTGCCAGCAGTACAGGGGGCGGCAATCAGCCCCAGCATTTT
clonotype18	20	0.00338409475465	TRB:CASSMAGVLDEQYF	TRB:TGTGCCAGTAGTATGGCGGGAGTCCTCGACGAGCAGTACTTC
clonotype20	19	0.00321489001692	TRA:CAVGARLMF;TRB:CASSQSYTGELFF	TRA:TGTGCTGTGGGTGCCAGACTCATGTTT;TRB:TGTGCCAGCAGTCAATCATATACCGGGGAGCTGTTTTTT
clonotype21	18	0.00304568527919	TRA:CAVVPTGGGNKLTF;TRB:CASSPQWGQGRNEQYF	TRA:TGTGCTGTGGTTCCCACGGGAGGAGGAAACAAACTCACCTTT;TRB:TGTGCCAGCAGTCCCCAGTGGGGACAGGGAAGGAACGAGCAGTACTTC
clonotype22	14	0.00236886632826	TRA:CAESWGGSQGNLIF;TRB:CASSGLTGASSYEQYF	TRA:TGTGCAGAGAGTTGGGGAGGAAGCCAAGGAAATCTCATCTTT;TRB:TGTGCCAGCAGCGGCCTGACAGGGGCAAGCTCCTACGAGCAGTACTTC
clonotype23	13	0.00219966159052	TRA:CAVGTGNQFYF;TRB:CASSRHTGLANTEAFF	TRA:TGTGCTGTGGGGACCGGTAACCAGTTCTATTTT;TRB:TGTGCCAGCAGCCGCCATACAGGGTTGGCGAACACTGAAGCTTTCTTT
clonotype24	11	0.00186125211506	TRB:CASSPPGGNTGELFF	TRB:TGTGCCAGCAGTCCGCCGGGGGGGAACACCGGGGAGCTGTTTTTT
clonotype25	10	0.00169204737733	TRB:CASSLTGVVGYGYTF	TRB:TGTGCCAGCAGCCTTACAGGGGTGGTCGGCTATGGCTACACCTTC
clonotype26	9	0.00152284263959	TRB:CASSRHTGLANTEAFF	TRB:TGTGCCAGCAGCCGCCATACAGGGTTGGCGAACACTGAAGCTTTCTTT
clonotype27	9	0.00152284263959	TRA:CAVLTGGGFKTIF	TRA:TGTGCCGTCTTAACGGGTGGAGGCTTCAAAACTATCTTT
clonotype31	8	0.00135363790186	TRA:CALSLSNSGGSNYKLTF;TRB:CASSLTGVVGYGYTF	TRA:TGTGCTCTGAGTCTCTCGAATAGTGGAGGTAGCAACTATAAACTGACATTT;TRB:TGTGCCAGCAGCCTTACAGGGGTGGTCGGCTATGGCTACACCTTC
clonotype30	8	0.00135363790186	TRB:CASSQSYTGELFF	TRB:TGTGCCAGCAGTCAATCATATACCGGGGAGCTGTTTTTT
clonotype28	8	0.00135363790186	TRA:CAVGGSQGNLIF	TRA:TGTGCTGTGGGGGGAAGCCAAGGAAATCTCATCTTT
clonotype29	8	0.00135363790186	TRB:CASSTGGGNQPQHF	TRB:TGTGCCAGCAGTACAGGGGGCGGCAATCAGCCCCAGCATTTT
clonotype32	7	0.00118443316413	TRA:CLVGPTYNNNDMRF;TRB:CSAPIGTGGPQHF	TRA:TGCCTCGTGGGGCCAACGTACAATAACAATGACATGCGCTTT;TRB:TGCAGTGCGCCGATCGGGACAGGGGGGCCCCAGCATTTT
clonotype37	6	0.0010152284264	TRA:CAFMKHPSVGGNKLVF;TRB:CASSLTSGIYEQYF	TRA:TGTGCTTTCATGAAGCACCCCTCTGTGGGGGGAAACAAACTGGTCTTT;TRB:TGTGCCAGCAGCTTAACTAGCGGGATCTACGAGCAGTACTTC
clonotype36	6	0.0010152284264	TRA:CVVNREGSYIPTF	TRA:TGTGTGGTGAACAGGGAAGGAAGCTACATACCTACATTT
clonotype35	6	0.0010152284264	TRA:CVVSDRNNNARLMF;TRB:CSARDPRTSGGGEQFF	TRA:TGTGTTGTGAGTGATCGAAATAACAATGCCAGACTCATGTTT;TRB:TGCAGTGCTAGAGATCCCCGGACTAGCGGGGGGGGTGAGCAGTTCTTC
clonotype34	6	0.0010152284264	TRB:CASGLVSGGAETQYF	TRB:TGTGCTAGTGGTTTGGTATCCGGGGGGGCCGAGACCCAGTACTTC
clonotype33	6	0.0010152284264	TRA:CALSLSNSGGSNYKLTF	TRA:TGTGCTCTGAGTCTCTCGAATAGTGGAGGTAGCAACTATAAACTGACATTT
clonotype38	6	0.0010152284264	TRB:CASSLTSGIYEQYF	TRB:TGTGCCAGCAGCTTAACTAGCGGGATCTACGAGCAGTACTTC
clonotype42	5	0.000846023688663	TRA:CATDAGGNNRLAF;TRB:CASSPPPRVRSNQPQHF	TRA:TGTGCTACGGACGCGGGAGGGAACAACAGACTCGCTTTT;TRB:TGTGCCAGCAGTCCGCCTCCCCGGGTCAGGAGTAATCAGCCCCAGCATTTT
clonotype43	5	0.000846023688663	TRA:CAVLTGGGFKTIF;TRB:CASSMAGVLDEQYF;TRB:CAWSTGQANNSPLHF	TRA:TGTGCCGTCTTAACGGGTGGAGGCTTCAAAACTATCTTT;TRB:TGTGCCAGTAGTATGGCGGGAGTCCTCGACGAGCAGTACTTC;TRB:TGTGCCTGGAGTACCGGACAGGCAAATAATTCACCCCTCCACTTT
clonotype40	5	0.000846023688663	TRA:CAVPGSGNTGKLIF	TRA:TGTGCTGTCCCCGGCTCTGGCAACACAGGCAAACTAATCTTT
clonotype41	5	0.000846023688663	TRB:CASSWTSGSYEQYF	TRB:TGTGCCAGCAGCTGGACTAGCGGGAGCTACGAGCAGTACTTC
clonotype46	5	0.000846023688663	TRA:CAMREGPQGAQKLVF;TRB:CASSTRDTQYF	TRA:TGTGCAATGAGAGAGGGCCCGCAGGGAGCCCAGAAGCTGGTATTT;TRB:TGTGCCAGCAGTACCCGGGATACGCAGTATTTT
clonotype44	5	0.000846023688663	TRB:CSAPIGTGGPQHF	TRB:TGCAGTGCGCCGATCGGGACAGGGGGGCCCCAGCATTTT
clonotype45	5	0.000846023688663	TRA:CALIGDDKIIF;TRB:CASSRLAGTPYEQYF	TRA:TGTGCTCTGATTGGAGATGACAAGATCATCTTT;TRB:TGTGCCAGCAGTCGACTAGCGGGGACCCCCTACGAGCAGTACTTC
clonotype39	5	0.000846023688663	TRA:CAGGPPHPRNEKLTF;TRA:CAVPNTGFQKLVF;TRB:CASSYPSQGGEQYF	TRA:TGTGCAGGAGGTCCTCCCCACCCAAGAAATGAGAAATTAACCTTT;TRA:TGTGCTGTGCCCAACACAGGCTTTCAGAAACTTGTATTT;TRB:TGTGCCAGCAGCTACCCCTCGCAGGGAGGCGAGCAGTACTTC
clonotype55	4	0.000676818950931	TRA:CALFMNTGFQKLVF;TRA:CAVVPTGGGNKLTF;TRB:CASSPQWGQGRNEQYF	TRA:TGTGCTCTGTTCATGAACACAGGCTTTCAGAAACTTGTATTT;TRA:TGTGCTGTGGTTCCCACGGGAGGAGGAAACAAACTCACCTTT;TRB:TGTGCCAGCAGTCCCCAGTGGGGACAGGGAAGGAACGAGCAGTACTTC
clonotype54	4	0.000676818950931	TRB:CASSPDRGGNQPQHF	TRB:TGTGCCAGCTCACCCGACAGGGGGGGCAATCAGCCCCAGCATTTT
clonotype51	4	0.000676818950931	TRA:CLVGDIGNQGGKLIF;TRB:CASILAVTNTGELFF	TRA:TGCCTCGTGGGTGACATAGGTAACCAGGGAGGAAAGCTTATCTTC;TRB:TGTGCCAGCATCCTAGCGGTAACGAACACCGGGGAGCTGTTTTTT
clonotype50	4	0.000676818950931	TRA:CALFMNTGFQKLVF;TRB:CASSPQWGQGRNEQYF	TRA:TGTGCTCTGTTCATGAACACAGGCTTTCAGAAACTTGTATTT;TRB:TGTGCCAGCAGTCCCCAGTGGGGACAGGGAAGGAACGAGCAGTACTTC
clonotype53	4	0.000676818950931	TRA:CVVNREGSYIPTF;TRB:CASSRSSGANVLTF;TRB:CAWSTGQANNSPLHF	TRA:TGTGTGGTGAACAGGGAAGGAAGCTACATACCTACATTT;TRB:TGTGCCAGCAGTCGAAGCTCTGGGGCCAACGTCCTGACTTTC;TRB:TGTGCCTGGAGTACCGGACAGGCAAATAATTCACCCCTCCACTTT
clonotype52	4	0.000676818950931	TRA:CAVSHDRSNDYKLSF;TRB:CASSTGTGGVIQYF	TRA:TGTGCAGTGTCACACGACCGTTCTAACGACTACAAGCTCAGCTTT;TRB:TGTGCCAGTAGTACCGGGACAGGTGGAGTCATTCAGTACTTC
clonotype47	4	0.000676818950931	TRA:CAYRYSGGGADGLTF;TRB:CASSNRGRDRPQHF	TRA:TGTGCTTATCGGTATTCAGGAGGAGGTGCTGACGGACTCACCTTT;TRB:TGTGCCAGCAGTAACAGGGGGCGGGATCGGCCCCAGCATTTT
clonotype48	4	0.000676818950931	TRA:CAGGPPHPRNEKLTF;TRB:CASSYPSQGGEQYF	TRA:TGTGCAGGAGGTCCTCCCCACCCAAGAAATGAGAAATTAACCTTT;TRB:TGTGCCAGCAGCTACCCCTCGCAGGGAGGCGAGCAGTACTTC
clonotype49	4	0.000676818950931	TRB:CASSGLTGASSYEQYF	TRB:TGTGCCAGCAGCGGCCTGACAGGGGCAAGCTCCTACGAGCAGTACTTC
clonotype73	3	0.000507614213198	TRA:CAASIPYGGSQGNLIF;TRB:CASSEAGGAGNTGELFF	TRA:TGTGCAGCAAGTATACCTTATGGAGGAAGCCAAGGAAATCTCATCTTT;TRB:TGTGCCAGCAGTGAGGCCGGGGGGGCGGGTAACACCGGGGAGCTGTTTTTT
clonotype72	3	0.000507614213198	TRA:CAVQATSYDKVIF;TRB:CASSLGIVSRNTEAFF	TRA:TGTGCTGTGCAGGCCACCTCCTACGACAAGGTGATATTT;TRB:TGTGCCAGCAGCTTAGGTATCGTGAGCCGGAACACTGAAGCTTTCTTT
clonotype71	3	0.000507614213198	TRA:CAGRTVLTGGGNKLTF;TRB:CASSIAGDSTDTQYF	TRA:TGTGCCGGTAGGACCGTACTCACGGGAGGAGGAAACAAACTCACCTTT;TRB:TGTGCCAGTAGTATAGCTGGAGATAGCACAGATACGCAGTATTTT
clonotype70	3	0.000507614213198	TRA:CAPLGAGNMLTF;TRB:CAWSVPGGPQHF	TRA:TGTGCACCCTTAGGTGCAGGCAACATGCTCACCTTT;TRB:TGTGCCTGGAGTGTTCCTGGCGGGCCCCAGCATTTT
clonotype76	3	0.000507614213198	TRA:CAENIDNAGNMLTF;TRB:CASSKASQGNTIYF	TRA:TGTGCAGAGAATATAGATAATGCAGGCAACATGCTCACCTTT;TRB:TGTGCCAGCTCAAAAGCTTCCCAGGGAAACACCATATATTTT
clonotype75	3	0.000507614213198	TRA:CAESILTGGGNKLTF;TRB:CASGSQGTNTEAFF	TRA:TGTGCAGAGAGTATACTCACGGGAGGAGGAAACAAACTCACCTTT;TRB:TGTGCCAGCGGCTCCCAGGGGACGAACACTGAAGCTTTCTTT
clonotype74	3	0.000507614213198	TRA:CAVLTGGGFKTIF;TRB:CAWSTGQANNSPLHF	TRA:TGTGCCGTCTTAACGGGTGGAGGCTTCAAAACTATCTTT;TRB:TGTGCCTGGAGTACCGGACAGGCAAATAATTCACCCCTCCACTTT
clonotype68	3	0.000507614213198	TRA:CIVRVVYSGNTPLVF;TRB:CASSVLVGQGVETQYF	TRA:TGCATCGTCAGAGTCGTGTATTCAGGAAACACACCTCTTGTCTTT;TRB:TGTGCCAGCAGTGTATTAGTAGGACAGGGGGTAGAGACCCAGTACTTC
clonotype69	3	0.000507614213198	TRA:CAYRSALYTGNQFYF;TRB:CATSRDAGPGLAYNEQFF;TRB:CASSQRWDEQYF	TRA:TGTGCTTATAGGAGCGCGCTTTACACCGGTAACCAGTTCTATTTT;TRB:TGTGCCACCAGCAGAGATGCTGGTCCGGGACTAGCGTACAATGAGCAGTTCTTC;TRB:TGTGCCAGCAGTCAGAGGTGGGACGAGCAGTACTTC
clonotype60	3	0.000507614213198	TRB:CSATRTARNQPQHF	TRB:TGCAGTGCAACGAGGACAGCCCGCAATCAGCCCCAGCATTTT
clonotype61	3	0.000507614213198	TRA:CAVRPQLTDSWGKLQF;TRB:CATSLQGRNGYTF;TRB:CASSSPDWQGPIPYGYTF	TRA:TGTGCTGTGAGGCCCCAACTCACTGACAGCTGGGGGAAATTGCAGTTT;TRB:TGTGCCACCAGTCTACAGGGTAGAAATGGCTACACCTTC;TRB:TGTGCCAGCAGCTCCCCCGATTGGCAGGGGCCGATTCCCTATGGCTACACCTTC
clonotype62	3	0.000507614213198	TRA:CAEKNTGTASKLTF;TRB:CASSQGSGQGYQPQHF	TRA:TGTGCAGAGAAAAATACCGGCACTGCCAGTAAACTCACCTTT;TRB:TGTGCCAGCAGCCAAGGTTCCGGGCAGGGCTATCAGCCCCAGCATTTT
clonotype63	3	0.000507614213198	TRB:CASSREGSGRAAGNEQFF	TRB:TGTGCCAGCAGTCGGGAGGGGAGCGGGAGGGCCGCAGGTAATGAGCAGTTCTTC
clonotype64	3	0.000507614213198	TRB:CASSRLAGTPYEQYF	TRB:TGTGCCAGCAGTCGACTAGCGGGGACCCCCTACGAGCAGTACTTC
clonotype65	3	0.000507614213198	TRA:CALSEVRTGGFKTIF;TRB:CASSGLADSYEQYF	TRA:TGTGCTCTGAGTGAGGTACGGACTGGAGGCTTCAAAACTATCTTT;TRB:TGTGCCAGCAGTGGACTAGCGGATTCCTACGAGCAGTACTTC
clonotype66	3	0.000507614213198	TRA:CAFMKQYFGNEKLTF;TRB:CASILAVTNTGELFF;TRB:CAWSTGQANNSPLHF	TRA:TGTGCTTTCATGAAGCAGTACTTTGGAAATGAGAAATTAACCTTT;TRB:TGTGCCAGCATCCTAGCGGTAACGAACACCGGGGAGCTGTTTTTT;TRB:TGTGCCTGGAGTACCGGACAGGCAAATAATTCACCCCTCCACTTT
clonotype67	3	0.000507614213198	TRA:CAGFVGGGADGLTF;TRB:CSASTGGALYEQYF	TRA:TGTGCTGGATTCGTGGGAGGAGGTGCTGACGGACTCACCTTT;TRB:TGCAGTGCTTCTACAGGGGGCGCCCTCTACGAGCAGTACTTC
clonotype59	3	0.000507614213198	TRA:CAVKLSQGNLIF;TRB:CASSLDGTWSGEKLFF	TRA:TGTGCTGTCAAGTTGAGCCAAGGAAATCTCATCTTT;TRB:TGTGCCAGCAGCTTAGATGGGACTTGGTCGGGTGAAAAACTGTTTTTT
clonotype58	3	0.000507614213198	TRA:CAGASPQGNLIF;TRB:CASSPLQTQYF	TRA:TGTGCAGGAGCTAGTCCCCAAGGAAATCTCATCTTT;TRB:TGTGCCAGCAGCCCTCTTCAGACGCAGTATTTT
clonotype57	3	0.000507614213198	TRB:CASSQVGGPYNEQFF	TRB:TGTGCCAGCAGCCAAGTTGGGGGACCCTACAATGAGCAGTTCTTC
clonotype56	3	0.000507614213198	TRB:CASSVLVGQGVETQYF	TRB:TGTGCCAGCAGTGTATTAGTAGGACAGGGGGTAGAGACCCAGTACTTC
clonotype160	2	0.000338409475465	TRA:CIVRAYGGSQGNLIF;TRB:CASSISEGGAYEQYF	TRA:TGCATCGTCAGAGCTTATGGAGGAAGCCAAGGAAATCTCATCTTT;TRB:TGTGCCAGCAGTATCTCTGAGGGGGGAGCCTACGAGCAGTACTTC
clonotype161	2	0.000338409475465	TRA:CAPLSGTYKYIF;TRB:CSARILWGDRYEQYF	TRA:TGTGCACCACTCTCAGGAACCTACAAATACATCTTT;TRB:TGCAGTGCTAGAATCCTCTGGGGAGACAGGTACGAGCAGTACTTC
clonotype163	2	0.000338409475465	TRA:CIKKNTDKLIF;TRB:CASSTGLAATYNEQFF	TRA:TGCATTAAAAAGAACACCGACAAGCTCATCTTT;TRB:TGTGCCAGTAGTACGGGACTAGCGGCTACTTACAATGAGCAGTTCTTC
clonotype164	2	0.000338409475465	TRB:CASSPGVGNTGELFF	TRB:TGTGCCAGCAGCCCCGGGGTGGGGAATACCGGGGAGCTGTTTTTT
clonotype165	2	0.000338409475465	TRA:CAVKMEYGNKLVF;TRB:CSARRTDTQYF	TRA:TGTGCTGTGAAGATGGAATATGGAAACAAACTGGTCTTT;TRB:TGCAGTGCTAGAAGGACAGATACGCAGTATTTT
clonotype166	2	0.000338409475465	TRA:CAAASHYNNARLMF;TRB:CASSAGTFDGYTF	TRA:TGTGCAGCAGCAAGTCATTATAACAATGCCAGACTCATGTTT;TRB:TGTGCCAGCAGTGCCGGGACATTCGATGGCTACACCTTC
clonotype167	2	0.000338409475465	TRA:CLVGDIGNQGGKLIF;TRB:CAWSTGQENNSPLHF	TRA:TGCCTCGTGGGTGACATAGGTAACCAGGGAGGAAAGCTTATCTTC;TRB:TGTGCCTGGAGTACCGGACAGGAAAATAATTCACCCCTCCACTTT
clonotype128	2	0.000338409475465	TRA:CAVGPNNNARLMF;TRB:CSGRFGGDTEAFF	TRA:TGTGCTGTGGGGCCGAATAACAATGCCAGACTCATGTTT;TRB:TGCAGTGGACGATTTGGGGGGGACACTGAAGCTTTCTTT
clonotype129	2	0.000338409475465	TRB:CAWSWRFGTDTQYF	TRB:TGTGCCTGGAGTTGGAGGTTCGGTACAGATACGCAGTATTTT
clonotype124	2	0.000338409475465	TRA:CIVRVANKAAGNKLTF;TRB:CASSLTRGTGELFF	TRA:TGCATCGTCAGAGTCGCGAACAAAGCTGCAGGCAACAAGCTAACTTTT;TRB:TGTGCCAGCAGCTTGACCAGGGGCACCGGGGAGCTGTTTTTT
clonotype125	2	0.000338409475465	TRA:CASITGGGNKLTF;TRB:CSAIPPSGGSHEQYF	TRA:TGTGCTTCCATCACGGGAGGAGGAAACAAACTCACCTTT;TRB:TGCAGTGCGATCCCCCCTAGCGGGGGGTCCCACGAGCAGTACTTC
clonotype127	2	0.000338409475465	TRA:CIVRVWGNNRLAF;TRB:CASSWAVESTDTQYF	TRA:TGCATCGTCAGAGTCTGGGGGAACAACAGACTCGCTTTT;TRB:TGTGCCAGCAGCTGGGCAGTGGAAAGCACAGATACGCAGTATTTT
clonotype121	2	0.000338409475465	TRA:CALSAANTGNQFYF;TRB:CASVAVNNLHF	TRA:TGTGCTCTAAGTGCAGCGAACACCGGTAACCAGTTCTATTTT;TRB:TGTGCCAGCGTAGCGGTAAACAACCTCCACTTT
clonotype122	2	0.000338409475465	TRB:CASSERGRSNSPLHF	TRB:TGTGCCAGCAGTGAAAGGGGGCGCAGCAATTCACCCCTCCACTTT
clonotype103	2	0.000338409475465	TRA:CILSGRDDKIIF;TRB:CASSPWEGNTEAFF	TRA:TGCATCCTGAGCGGGAGAGATGACAAGATCATCTTT;TRB:TGTGCCAGCAGCCCATGGGAGGGGAACACTGAAGCTTTCTTT
clonotype139	2	0.000338409475465	TRA:CAASGSGNTGKLIF;TRB:CSAQARGSVNEQFF	TRA:TGTGCTGCCTCCGGCTCTGGCAACACAGGCAAACTAATCTTT;TRB:TGCAGTGCCCAGGCCAGGGGGTCGGTGAATGAGCAGTTCTTC
clonotype138	2	0.000338409475465	TRA:CLVGDIGNQGEKLIF;TRB:CAWSTGQANNSPLHF	TRA:TGCCTCGTGGGTGACATAGGTAACCAGGGAGAAAAGCTTATCTTC;TRB:TGTGCCTGGAGTACCGGACAGGCAAATAATTCACCCCTCCACTTT
clonotype137	2	0.000338409475465	TRB:CASSESRTGLTF	TRB:TGTGCCAGCAGTGAATCCCGGACAGGGCTCACCTTC
clonotype136	2	0.000338409475465	TRA:CLVGDIGNQGGKLIF;TRA:CVVNREGSYIPTF;TRB:CASSRSSGANVLTF	TRA:TGCCTCGTGGGTGACATAGGTAACCAGGGAGGAAAGCTTATCTTC;TRA:TGTGTGGTGAACAGGGAAGGAAGCTACATACCTACATTT;TRB:TGTGCCAGCAGTCGAAGCTCTGGGGCCAACGTCCTGACTTTC
clonotype135	2	0.000338409475465	TRA:CAFMKGLAGTASKLTF;TRB:CAISGDRGEVDYGYTF	TRA:TGTGCTTTCATGAAGGGGCTAGCCGGCACTGCCAGTAAACTCACCTTT;TRB:TGTGCCATCAGCGGGGACAGGGGTGAGGTTGACTATGGCTACACCTTC
clonotype134	2	0.000338409475465	TRA:CLVGDIGNQGGKLIF;TRB:CASSMAGVLDEQYF	TRA:TGCCTCGTGGGTGACATAGGTAACCAGGGAGGAAAGCTTATCTTC;TRB:TGTGCCAGTAGTATGGCGGGAGTCCTCGACGAGCAGTACTTC
clonotype133	2	0.000338409475465	TRA:CAASYNFNKFYF;TRB:CASSFGRLAGSLVFF	TRA:TGTGCAGCCTCGTACAACTTCAACAAATTTTACTTT;TRB:TGTGCCAGCAGCTTTGGGAGACTAGCGGGGAGCCTCGTATTCTTC
clonotype132	2	0.000338409475465	TRA:CGTVSGGYQKVTF;TRB:CAWSTGQANNSPLHF	TRA:TGCGGCACAGTTTCTGGGGGTTACCAGAAAGTTACCTTT;TRB:TGTGCCTGGAGTACCGGACAGGCAAATAATTCACCCCTCCACTTT
clonotype131	2	0.000338409475465	TRA:CGADRGGGADGLTF;TRB:CATTAPGLAGGPNEQYF	TRA:TGTGGAGCAGACCGGGGAGGAGGTGCTGACGGACTCACCTTT;TRB:TGTGCCACCACGGCCCCGGGACTAGCGGGAGGGCCGAACGAGCAGTACTTC
clonotype130	2	0.000338409475465	TRB:CSANGKAYEQYF	TRB:TGCAGTGCGAACGGGAAGGCCTACGAGCAGTACTTC
clonotype91	2	0.000338409475465	TRA:CAVNNQGAQKLVF;TRB:CSAGTSGRASGF	TRA:TGTGCCGTGAACAACCAGGGAGCCCAGAAGCTGGTATTT;TRB:TGCAGTGCCGGGACTAGCGGGAGGGCCTCAGGATTT
clonotype90	2	0.000338409475465	TRA:CAAKWGAQKLVF;TRB:CATSDPSKPGGDQPQHF;TRB:CASSLEWVGYTF	TRA:TGTGCAGCAAAGTGGGGAGCCCAGAAGCTGGTATTT;TRB:TGTGCCACCAGTGATCCGAGTAAACCAGGAGGGGATCAGCCCCAGCATTTT;TRB:TGTGCCAGCAGCTTAGAGTGGGTTGGCTACACCTTC
clonotype93	2	0.000338409475465	TRA:CAVTGGTNAGKSTF;TRB:CATNYLRRTDTQYF	TRA:TGTGCTGTGACGGGTGGCACCAATGCAGGCAAATCAACCTTT;TRB:TGTGCCACCAACTACCTCCGGCGCACAGATACGCAGTATTTT
clonotype92	2	0.000338409475465	TRA:CAADSDTDKLIF;TRB:CASSTTGTGVSPLHF	TRA:TGTGCAGCAGATTCCGACACCGACAAGCTCATCTTT;TRB:TGTGCCAGCAGTACGACCGGGACAGGGGTATCACCCCTCCACTTT
clonotype95	2	0.000338409475465	TRA:CASTSTGTASKLTF;TRB:CASSLESGQAYNEQFF	TRA:TGTGCTTCTACTTCCACCGGCACTGCCAGTAAACTCACCTTT;TRB:TGCGCCAGCAGCTTGGAGAGCGGGCAGGCCTACAATGAGCAGTTCTTC
clonotype94	2	0.000338409475465	TRB:CASSLSGGAYNEQFF	TRB:TGTGCCAGCAGCTTAAGCGGGGGGGCCTACAATGAGCAGTTCTTC
clonotype97	2	0.000338409475465	TRA:CAVQVWGATNKLIF;TRB:CASSLSSGLGREQYF	TRA:TGTGCTGTGCAGGTGTGGGGTGCTACAAACAAGCTCATCTTT;TRB:TGTGCCAGCAGTTTAAGTAGCGGACTGGGAAGAGAGCAGTACTTC
clonotype96	2	0.000338409475465	TRA:CALLTEKLVF;TRB:CSASEGPGNTIYF	TRA:TGTGCTTTATTAACTGAAAAGCTGGTCTTT;TRB:TGCAGTGCTAGCGAGGGGCCTGGAAACACCATATATTTT
clonotype99	2	0.000338409475465	TRA:CAYRSLNNAGNMLTF;TRB:CSARDIHVGTQYF	TRA:TGTGCTTATAGGAGCCTTAATAATGCAGGCAACATGCTCACCTTT;TRB:TGCAGTGCTAGAGATATCCACGTTGGGACCCAGTACTTC
clonotype98	2	0.000338409475465	TRA:CAFARQDARLMF;TRB:CASSLGVLSGNTIYF	TRA:TGTGCTTTCGCCCGTCAAGATGCCAGACTCATGTTT;TRB:TGTGCCAGCAGCTTAGGGGTCCTCTCTGGAAACACCATATATTTT
clonotype79	2	0.000338409475465	TRA:CALNRNSGNTPLVF;TRB:CASSQESGVTDTQYF	TRA:TGTGCTCTGAACAGGAATTCAGGAAACACACCTCTTGTCTTT;TRB:TGTGCCAGCAGCCAAGAAAGCGGGGTCACAGATACGCAGTATTTT
clonotype78	2	0.000338409475465	TRA:CAVSQGGSYIPTF;TRB:CASSLEGPNTEAFF	TRA:TGTGCTGTGAGTCAGGGAGGAAGCTACATACCTACATTT;TRB:TGCGCCAGCAGCTTGGAGGGGCCGAACACTGAAGCTTTCTTT
clonotype77	2	0.000338409475465	TRA:CAVGGSQGNLIF;TRB:CAWSTGQANNSPLHF	TRA:TGTGCTGTGGGGGGAAGCCAAGGAAATCTCATCTTT;TRB:TGTGCCTGGAGTACCGGACAGGCAAATAATTCACCCCTCCACTTT
clonotype108	2	0.000338409475465	TRA:CAGAEYKLSF;TRB:CASTYGGTSSYEQYF	TRA:TGTGCAGGAGCTGAGTACAAGCTCAGCTTT;TRB:TGTGCCAGCACCTATGGGGGGACTAGCTCCTACGAGCAGTACTTC
clonotype109	2	0.000338409475465	TRB:CASSDAADTQYF;TRB:CASSLIGYSYNEQFF	TRB:TGCGCCAGCAGTGACGCGGCAGATACGCAGTATTTT;TRB:TGTGCCAGCAGCTTGATAGGTTACTCCTACAATGAGCAGTTCTTC
clonotype102	2	0.000338409475465	TRB:CASSVQRDTDTQYF	TRB:TGTGCCAGCAGTGTCCAGCGGGACACAGATACGCAGTATTTT
clonotype100	2	0.000338409475465	TRA:CAMRERGDDKIIF;TRB:CASSEAIWSVPRNTIYF	TRA:TGTGCAATGAGAGAAAGGGGAGATGACAAGATCATCTTT;TRB:TGTGCCAGCAGTGAAGCGATTTGGTCAGTCCCCCGAAACACCATATATTTT
clonotype101	2	0.000338409475465	TRA:CIVSGNQFYF;TRB:CASSSQGAGANVLTF	TRA:TGCATCGTCAGCGGTAACCAGTTCTATTTT;TRB:TGTGCCAGCAGTTCACAGGGGGCTGGGGCCAACGTCCTGACTTTC
clonotype106	2	0.000338409475465	TRA:CLVGDIGNQGGKLIF;TRA:CAVPGSGNTGKLIF;TRB:CASSYNRGGSQPQHF	TRA:TGCCTCGTGGGTGACATAGGTAACCAGGGAGGAAAGCTTATCTTC;TRA:TGTGCTGTCCCCGGCTCTGGCAACACAGGCAAACTAATCTTT;TRB:TGTGCCAGCAGTTACAACAGGGGAGGGAGCCAGCCCCAGCATTTT
clonotype107	2	0.000338409475465	TRB:CASTQGGKDEQYF	TRB:TGTGCCAGCACCCAAGGGGGAAAGGACGAGCAGTACTTC
clonotype104	2	0.000338409475465	TRA:CAGTYNQGGKLIF;TRB:CASSAGDGDQPQHF	TRA:TGTGCAGGGACTTATAACCAGGGAGGAAAGCTTATCTTC;TRB:TGTGCCAGCAGTGCGGGGGACGGTGATCAGCCCCAGCATTTT
clonotype105	2	0.000338409475465	TRA:CAVNGGAQKLVF;TRB:CASSGDSGVNTGELFF	TRA:TGTGCCGTGAATGGGGGAGCCCAGAAGCTGGTATTT;TRB:TGTGCCAGCAGCGGAGATTCGGGGGTGAACACCGGGGAGCTGTTTTTT
clonotype126	2	0.000338409475465	TRA:CAYRSNAGNMLTF;TRB:CASSLLGGGNQPQHF	TRA:TGTGCTTATAGGAGCAATGCAGGCAACATGCTCACCTTT;TRB:TGTGCCAGCAGCCTCTTGGGAGGAGGCAATCAGCCCCAGCATTTT
clonotype120	2	0.000338409475465	TRB:CASSSTNTDTQYF	TRB:TGCGCCAGCAGCTCCACTAACACAGATACGCAGTATTTT
clonotype86	2	0.000338409475465	TRA:CVVNMGNQGGKLIF;TRB:CSAQKLAGGQLQETQYF	TRA:TGTGTGGTGAACATGGGAAACCAGGGAGGAAAGCTTATCTTC;TRB:TGCAGTGCGCAAAAACTAGCGGGAGGACAGTTACAAGAGACCCAGTACTTC
clonotype84	2	0.000338409475465	TRA:CALRNNFNKFYF;TRB:CASSQEGAIYGYTF	TRA:TGTGCTCTGAGAAACAACTTCAACAAATTTTACTTT;TRB:TGTGCCAGCAGCCAAGAAGGGGCCATCTATGGCTACACCTTC
clonotype85	2	0.000338409475465	TRA:CAAASGGSYIPTF;TRB:CASSLAGVTDTQYF	TRA:TGTGCCGCCGCATCAGGAGGAAGCTACATACCTACATTT;TRB:TGTGCCAGCAGCTTAGCGGGAGTAACAGATACGCAGTATTTT
clonotype82	2	0.000338409475465	TRA:CAALSGGSYIPTF;TRB:CASSRDGSMNTEAFF	TRA:TGTGCAGCTTTATCAGGAGGAAGCTACATACCTACATTT;TRB:TGTGCCAGTTCCAGGGACGGGAGCATGAACACTGAAGCTTTCTTT
clonotype83	2	0.000338409475465	TRA:CAIFTGTASKLTF;TRB:CASSSRGPDTQYF	TRA:TGTGCAATATTTACCGGCACTGCCAGTAAACTCACCTTT;TRB:TGTGCCAGCAGCAGCCGAGGTCCAGATACGCAGTATTTT
clonotype80	2	0.000338409475465	TRA:CILRDAGTASKLTF;TRA:CALSVPSGGYQKVTF;TRB:CASSLASGRGEQYF	TRA:TGCATCCTGAGAGACGCCGGCACTGCCAGTAAACTCACCTTT;TRA:TGTGCTCTGAGTGTTCCTTCTGGGGGTTACCAGAAAGTTACCTTT;TRB:TGTGCCAGCAGTTTGGCTAGCGGGAGGGGGGAGCAGTACTTC
clonotype81	2	0.000338409475465	TRA:CATPHPPGGYNKLIF;TRB:CSANTQGSRDGYTF	TRA:TGTGCTACTCCACACCCACCCGGTGGCTACAATAAGCTGATTTTT;TRB:TGCAGTGCTAACACCCAGGGATCTAGGGATGGCTACACCTTC
clonotype123	2	0.000338409475465	TRA:CAVLDSSYKLIF;TRB:CASSPPGQGPHGELFF	TRA:TGTGCCGTCTTGGATAGCAGCTATAAATTGATCTTC;TRB:TGTGCCAGCAGCCCTCCCGGACAGGGCCCTCACGGGGAGCTGTTTTTT
clonotype88	2	0.000338409475465	TRA:CATGETSGSRLTF;TRB:CASSYSSFFGGYEQETQYF	TRA:TGTGCTACGGGAGAAACCAGTGGCTCTAGGTTGACCTTT;TRB:TGTGCCAGCAGTTACTCGAGTTTTTTTGGGGGTTACGAACAAGAGACCCAGTACTTC
clonotype89	2	0.000338409475465	TRA:CAVGVGGGGNKLTF;TRB:CASRDRMSNSPLHF	TRA:TGTGCTGTGGGTGTGGGAGGAGGAGGAAACAAACTCACCTTT;TRB:TGTGCCAGTAGGGACAGGATGTCCAATTCACCCCTCCACTTT
clonotype115	2	0.000338409475465	TRB:CASSPQGTQGYTF	TRB:TGTGCCAGCAGCCCACAGGGGACCCAGGGCTACACCTTC
clonotype114	2	0.000338409475465	TRA:CIGSWGKLQF;TRB:CASSSSQLPPNTGELFF	TRA:TGCATAGGCAGCTGGGGGAAATTGCAGTTT;TRB:TGTGCCAGCAGCTCCTCTCAATTACCTCCGAACACCGGGGAGCTGTTTTTT
clonotype117	2	0.000338409475465	TRA:CASTNYGGSQGNLIF;TRB:CASSPSGQGTDTQYF	TRA:TGTGCTTCCACTAATTATGGAGGAAGCCAAGGAAATCTCATCTTT;TRB:TGTGCCAGCAGCCCCTCGGGACAGGGCACAGATACGCAGTATTTT
clonotype116	2	0.000338409475465	TRA:CAVRHNNNDMRF;TRB:CASGLAGVIDEQYF	TRA:TGTGCCGTGCGCCACAATAACAATGACATGCGCTTT;TRB:TGTGCCTCAGGACTAGCGGGAGTGATCGACGAGCAGTACTTC
clonotype111	2	0.000338409475465	TRA:CAVTEYGNKLVF;TRB:CASSHVGGSVRRTGELFF	TRA:TGTGCCGTGACGGAATATGGAAACAAACTGGTCTTT;TRB:TGTGCCAGCAGCCATGTCGGTGGGTCGGTTCGACGTACCGGGGAGCTGTTTTTT
clonotype110	2	0.000338409475465	TRB:CASSPGSMNTEAFF	TRB:TGTGCCAGCTCCCCTGGGAGCATGAACACTGAAGCTTTCTTT
clonotype113	2	0.000338409475465	TRA:CAVAFTGGGNKLTF;TRB:CAWGTIREVHF	TRA:TGTGCTGTGGCTTTCACGGGAGGAGGAAACAAACTCACCTTT;TRB:TGTGCCTGGGGTACCATCAGGGAGGTCCACTTT
clonotype112	2	0.000338409475465	TRA:CALRTFGGTSYGKLTF;TRB:CSAREPGIYNEQFF	TRA:TGTGCTCTGAGAACCTTTGGTGGTACTAGCTATGGAAAGCTGACATTT;TRB:TGCAGTGCTAGAGAACCTGGGATTTACAATGAGCAGTTCTTC
clonotype119	2	0.000338409475465	TRA:CIVRPLNSGGSNYKLTF;TRB:CASSLASGLNSPLHF	TRA:TGCATCGTCAGACCCTTAAATAGTGGAGGTAGCAACTATAAACTGACATTT;TRB:TGCGCCAGCAGCTTGGCCTCTGGGCTAAATTCACCCCTCCACTTT
clonotype118	2	0.000338409475465	TRA:CVVNISSGAGSYQLTF;TRB:CASSFRTGEKLFF	TRA:TGTGTGGTGAACATATCCTCTGGGGCTGGGAGTTACCAACTCACTTTC;TRB:TGTGCCAGCAGCTTCCGGACTGGTGAAAAACTGTTTTTT
clonotype162	2	0.000338409475465	TRA:CLVGDIGNQGGKLIF;TRB:CASSFRQGQGQETQYF;TRB:CAWSTGQANNSPLHF	TRA:TGCCTCGTGGGTGACATAGGTAACCAGGGAGGAAAGCTTATCTTC;TRB:TGTGCCAGCAGCTTTCGGCAGGGGCAAGGCCAAGAGACCCAGTACTTC;TRB:TGTGCCTGGAGTACCGGACAGGCAAATAATTCACCCCTCCACTTT
clonotype168	2	0.000338409475465	TRA:CVVNAHNARLMF;TRB:CASSGSGVGNSPLHF	TRA:TGTGTGGTGAACGCTCACAATGCCAGACTCATGTTT;TRB:TGTGCCAGCAGTGGATCAGGGGTTGGTAATTCACCCCTCCACTTT
clonotype169	2	0.000338409475465	TRA:CVVSDYNFNKFYF	TRA:TGTGTTGTGAGTGATTACAACTTCAACAAATTTTACTTT
clonotype87	2	0.000338409475465	TRA:CLVGALPSSGSARQLTF;TRB:CSARDQGADWETQYF	TRA:TGCCTCGTGGGTGCCCTTCCTTCTTCTGGTTCTGCAAGGCAACTGACCTTT;TRB:TGCAGTGCTAGAGACCAGGGGGCGGATTGGGAGACCCAGTACTTC
clonotype173	2	0.000338409475465	TRA:CAATLSYNTDKLIF;TRB:CASSNGGTANQPQHF	TRA:TGTGCAGCAACCTTATCTTATAACACCGACAAGCTCATCTTT;TRB:TGTGCCAGCAGTAATGGGGGGACAGCTAATCAGCCCCAGCATTTT
clonotype172	2	0.000338409475465	TRA:CLVGDIGNQGGKLIF;TRB:CASSRSSGANVLTF;TRB:CAWSTGQANNSPLHF	TRA:TGCCTCGTGGGTGACATAGGTAACCAGGGAGGAAAGCTTATCTTC;TRB:TGTGCCAGCAGTCGAAGCTCTGGGGCCAACGTCCTGACTTTC;TRB:TGTGCCTGGAGTACCGGACAGGCAAATAATTCACCCCTCCACTTT
clonotype171	2	0.000338409475465	TRB:CASSPQGDNEQFF	TRB:TGCGCCAGCAGCCCACAGGGAGACAATGAGCAGTTCTTC
clonotype170	2	0.000338409475465	TRA:CAWMSGGSNYKLTF;TRB:CASSLGGTEQYF	TRA:TGTGCTTGGATGAGTGGAGGTAGCAACTATAAACTGACATTT;TRB:TGTGCCAGCAGCTTAGGGGGAACCGAGCAGTACTTC
clonotype175	2	0.000338409475465	TRA:CAEGLSGGSYIPTF;TRB:CASRKQQGSRLFF	TRA:TGTGCAGAGGGGCTATCAGGAGGAAGCTACATACCTACATTT;TRB:TGTGCCAGCAGAAAACAACAGGGTTCAAGACTGTTTTTT
clonotype174	2	0.000338409475465	TRB:CASSLRQGSTGELFF;TRB:CASSMAGVLDEQYF	TRB:TGTGCCAGCAGCCTCAGACAGGGTAGCACCGGGGAGCTGTTTTTT;TRB:TGTGCCAGTAGTATGGCGGGAGTCCTCGACGAGCAGTACTTC
clonotype148	2	0.000338409475465	TRA:CLVGDIGNQGGKLIF;TRA:CAVLTGGGFKTIF;TRB:CASSMAGVLDEQYF;TRB:CAWSTGQANNSPLHF	TRA:TGCCTCGTGGGTGACATAGGTAACCAGGGAGGAAAGCTTATCTTC;TRA:TGTGCCGTCTTAACGGGTGGAGGCTTCAAAACTATCTTT;TRB:TGTGCCAGTAGTATGGCGGGAGTCCTCGACGAGCAGTACTTC;TRB:TGTGCCTGGAGTACCGGACAGGCAAATAATTCACCCCTCCACTTT
clonotype149	2	0.000338409475465	TRA:CAVRSGNTGKLIF;TRB:CATGTQYEQYF	TRA:TGTGCTGTGAGGTCGGGCAACACAGGCAAACTAATCTTT;TRB:TGTGCCACAGGGACACAGTACGAGCAGTACTTC
clonotype146	2	0.000338409475465	TRA:CIVRVATGGYQKVTF;TRB:CASSPGQGNTEAFF	TRA:TGCATCGTCAGAGTCGCGACCGGGGGTTACCAGAAAGTTACCTTT;TRB:TGTGCCAGCAGCCCCGGACAGGGGAACACTGAAGCTTTCTTT
clonotype147	2	0.000338409475465	TRA:CAGPAMEYGNKLVF;TRB:CAWSAVGGRAEAFF	TRA:TGTGCCGGGCCCGCCATGGAATATGGAAACAAACTGGTCTTT;TRB:TGTGCCTGGAGTGCAGTGGGAGGCAGGGCTGAAGCTTTCTTT
clonotype144	2	0.000338409475465	TRA:CAMSRANNARLMF;TRB:CSAPGTGDMKKLFF	TRA:TGTGCAATGAGTCGGGCTAACAATGCCAGACTCATGTTT;TRB:TGCAGTGCTCCGGGGACAGGGGACATGAAAAAACTGTTTTTT
clonotype145	2	0.000338409475465	TRA:CAYRRNNARLMF;TRB:CASTLGSSGHTGELFF	TRA:TGTGCTTATCGACGCAACAATGCCAGACTCATGTTT;TRB:TGCGCCAGCACCCTAGGTTCTAGCGGACACACCGGGGAGCTGTTTTTT
clonotype142	2	0.000338409475465	TRA:CVVSPNYGGATNKLIF;TRB:CASSQEVVSHEQFF	TRA:TGTGTGGTGAGCCCGAATTATGGTGGTGCTACAAACAAGCTCATCTTT;TRB:TGTGCCAGCAGCCAAGAAGTGGTCTCCCATGAGCAGTTCTTC
clonotype143	2	0.000338409475465	TRA:CILRETRRYTGNQFYF;TRB:CASSQDATNTGELFF;TRB:CAWSTGQANNSPLHF	TRA:TGCATCCTGAGAGAGACGAGGAGATATACCGGTAACCAGTTCTATTTT;TRB:TGCGCCAGCAGCCAAGATGCAACTAACACCGGGGAGCTGTTTTTT;TRB:TGTGCCTGGAGTACCGGACAGGCAAATAATTCACCCCTCCACTTT
clonotype140	2	0.000338409475465	TRA:CAGPLYRVSGAGSYQLTF;TRB:CAWSPRGEGRYNEQFF	TRA:TGTGCAGGACCTCTGTATCGTGTTTCTGGGGCTGGGAGTTACCAACTCACTTTC;TRB:TGTGCCTGGAGTCCGCGGGGAGAGGGGCGATACAATGAGCAGTTCTTC
clonotype141	2	0.000338409475465	TRA:CAVNSPGGKLIF;TRB:CASSLNSFNEQFF	TRA:TGTGCCGTGAACTCTCCGGGAGGAAAGCTTATCTTC;TRB:TGTGCCAGCAGCTTAAACTCCTTCAATGAGCAGTTCTTC
clonotype159	2	0.000338409475465	TRA:CAGPPSSNFGNEKLTF;TRB:CASSREGGGQYF	TRA:TGTGCTGGGCCCCCCTCATCTAACTTTGGAAATGAGAAATTAACCTTT;TRB:TGTGCCAGCAGTCGCGAAGGAGGCGGGCAGTACTTC
clonotype158	2	0.000338409475465	TRA:CALSALSGGSNYKLTF;TRB:CSASGGRETQYF	TRA:TGTGCTCTGAGTGCCCTTAGTGGAGGTAGCAACTATAAACTGACATTT;TRB:TGCAGTGCTAGCGGGGGGCGGGAGACCCAGTACTTC
clonotype151	2	0.000338409475465	TRA:CAVRLRDEYGNKLVF;TRB:CSASQGRDQPQHF	TRA:TGTGCTGTCAGATTAAGGGACGAATATGGAAACAAACTGGTCTTT;TRB:TGCAGTGCTTCACAGGGTCGCGATCAGCCCCAGCATTTT
clonotype150	2	0.000338409475465	TRB:CASSQQGLATGELFF	TRB:TGCGCCAGCAGCCAACAGGGTCTGGCCACCGGGGAGCTGTTTTTT
clonotype153	2	0.000338409475465	TRA:CAYQGARQGGSEKLVF;TRB:CASSPGLIRGTEAFF	TRA:TGTGCTTATCAAGGGGCTCGGCAGGGCGGATCTGAAAAGCTGGTCTTT;TRB:TGTGCCAGCAGCCCGGGACTGATCAGGGGAACTGAAGCTTTCTTT
clonotype152	2	0.000338409475465	TRB:CASKVSKMNTEAFF	TRB:TGTGCCAGCAAGGTTTCAAAAATGAACACTGAAGCTTTCTTT
clonotype155	2	0.000338409475465	TRA:CAASYPGSGNTGKLIF;TRB:CASSLSEQGNTIYF	TRA:TGTGCAGCAAGCTATCCTGGCTCTGGCAACACAGGCAAACTAATCTTT;TRB:TGTGCCAGCAGCTTAAGTGAACAGGGAAACACCATATATTTT
clonotype154	2	0.000338409475465	TRA:CVVSEGGNQFYF;TRB:CASSSSDRGWGTEAFF	TRA:TGTGTTGTGAGTGAAGGCGGTAACCAGTTCTATTTT;TRB:TGTGCCAGCAGCTCCTCGGACAGGGGGTGGGGCACTGAAGCTTTCTTT
clonotype157	2	0.000338409475465	TRA:CVVSGSYNQGGKLIF;TRB:CASSPETGTTGELFF	TRA:TGTGTTGTGAGTGGCTCCTATAACCAGGGAGGAAAGCTTATCTTC;TRB:TGTGCCAGCAGCCCAGAAACTGGGACCACCGGGGAGCTGTTTTTT
clonotype156	2	0.000338409475465	TRA:CIVRVQGGGFKTIF	TRA:TGCATCGTCAGAGTCCAGGGTGGAGGCTTCAAAACTATCTTT
clonotype638	1	0.000169204737733	TRA:CATERNNNARLMF;TRB:CASSQDQAPSTARGYTF	TRA:TGTGCTACGGAGCGGAATAACAATGCCAGACTCATGTTT;TRB:TGTGCCAGCAGCCAAGATCAAGCCCCTTCTACCGCTCGGGGCTACACCTTC
clonotype1474	1	0.000169204737733	TRB:CASSLSGATNEKLFF	TRB:TGCGCCAGCAGCTTGTCGGGGGCCACTAATGAAAAACTGTTTTTT
clonotype634	1	0.000169204737733	TRA:CIVRGLGAGNNRKLIW	TRA:TGCATCGTCAGGGGCTTGGGTGCTGGCAACAACCGTAAGCTGATTTGG
clonotype635	1	0.000169204737733	TRA:CAVSKGGATNKLIF;TRB:CSARKTGGGGQPQHF	TRA:TGTGCTGTGAGTAAAGGTGGTGCTACAAACAAGCTCATCTTT;TRB:TGCAGTGCTAGGAAAACAGGGGGCGGCGGTCAGCCCCAGCATTTT
clonotype636	1	0.000169204737733	TRB:CSANRLAGGQYNEQFF	TRB:TGCAGTGCTAACAGACTAGCGGGGGGTCAATACAATGAGCAGTTCTTC
clonotype637	1	0.000169204737733	TRA:CAVEDNYQLIW;TRB:CASSPGQPNTEAFF	TRA:TGTGCTGTGGAGGATAACTATCAGTTAATCTGG;TRB:TGCGCCAGCAGCCCCGGACAGCCGAACACTGAAGCTTTCTTT
clonotype630	1	0.000169204737733	TRA:CAANNAGNMLTF;TRB:CSASGGGHEQYF	TRA:TGTGCAGCCAATAATGCAGGCAACATGCTCACCTTT;TRB:TGCAGTGCTAGCGGCGGGGGCCACGAGCAGTACTTC
clonotype631	1	0.000169204737733	TRA:CILRDRGGTGANSKLTF;TRA:CAPTFGNEKLTF;TRB:CASSLEWTDTDTQYF	TRA:TGCATCCTGAGAGACCGGGGGGGTACTGGAGCCAATAGTAAGCTGACATTT;TRA:TGTGCCCCTACTTTTGGAAATGAGAAATTAACCTTT;TRB:TGTGCCAGCAGCTTAGAGTGGACAGACACAGATACGCAGTATTTT
clonotype632	1	0.000169204737733	TRA:CAVGGAGNNRKLIW;TRB:CSARVPGSYNEQFF	TRA:TGTGCTGTGGGGGGTGCTGGCAACAACCGTAAGCTGATTTGG;TRB:TGCAGTGCTAGAGTTCCCGGCTCTTACAATGAGCAGTTCTTC
clonotype633	1	0.000169204737733	TRB:CASRSTTGASNQPQHF	TRB:TGTGCCAGCAGATCTACGACAGGGGCAAGCAATCAGCCCCAGCATTTT
clonotype639	1	0.000169204737733	TRA:CLVGDIGNQGGKLIF;TRA:CAVVPTGGGNKLTF;TRB:CASSPQWGQGRNEQYF;TRB:CAWSTGQANNSPLHF	TRA:TGCCTCGTGGGTGACATAGGTAACCAGGGAGGAAAGCTTATCTTC;TRA:TGTGCTGTGGTTCCCACGGGAGGAGGAAACAAACTCACCTTT;TRB:TGTGCCAGCAGTCCCCAGTGGGGACAGGGAAGGAACGAGCAGTACTTC;TRB:TGTGCCTGGAGTACCGGACAGGCAAATAATTCACCCCTCCACTTT
clonotype2018	1	0.000169204737733	TRB:CASSEKREGHNEQFF	TRB:TGTGCCAGCAGTGAAAAGCGGGAGGGCCACAATGAGCAGTTCTTC
clonotype1627	1	0.000169204737733	TRA:CAASGGGFGNVLHC;TRB:CASSSRQGEGGYTF	TRA:TGTGCAGCAAGCGGTGGAGGCTTTGGGAATGTGCTGCATTGC;TRB:TGTGCCAGCTCATCACGACAGGGCGAGGGGGGCTACACCTTC
clonotype1626	1	0.000169204737733	TRA:CLVGDIGNQGGKLIF;TRB:CASSARGGSPGNTIYF	TRA:TGCCTCGTGGGTGACATAGGTAACCAGGGAGGAAAGCTTATCTTC;TRB:TGTGCCAGCAGCGCCAGGGGGGGGTCTCCCGGAAACACCATATATTTT
clonotype1625	1	0.000169204737733	TRB:CASSIRGSTSLSSYEQYF	TRB:TGTGCCAGCAGTATCAGGGGGTCGACCAGCCTGAGCTCCTACGAGCAGTACTTC
clonotype1624	1	0.000169204737733	TRA:CVVSDYNFNKFYF;TRB:CASSVSGRGETQYF	TRA:TGTGTTGTGAGTGATTACAACTTCAACAAATTTTACTTT;TRB:TGTGCCAGCAGCGTATCAGGGCGTGGGGAGACCCAGTACTTC
clonotype1623	1	0.000169204737733	TRA:CAVSGGATNKLIF;TRB:CASSFGTGRGGANVLTF	TRA:TGTGCTGTGAGTGGTGGTGCTACAAACAAGCTCATCTTT;TRB:TGTGCCAGCAGCTTCGGGACAGGGCGAGGTGGGGCCAACGTCCTGACTTTC
clonotype1622	1	0.000169204737733	TRA:CAVTLNTGFQKLVF;TRB:CSARTAAGDFYNEQFF	TRA:TGTGCCGTGACTCTGAACACAGGCTTTCAGAAACTTGTATTT;TRB:TGCAGTGCTCGAACCGCGGCCGGGGACTTTTACAATGAGCAGTTCTTC
clonotype1621	1	0.000169204737733	TRA:CAATRGGNSYGKLTF;TRA:CAVGALSNFGNEKLTF;TRB:CASSSQGEAFF	TRA:TGTGCAGCAACCAGGGGAGGTAATAGCTATGGAAAGCTGACATTT;TRA:TGTGCTGTCGGGGCCCTATCTAACTTTGGAAATGAGAAATTAACCTTT;TRB:TGTGCCAGCAGCTCACAAGGGGAAGCTTTCTTT
clonotype1620	1	0.000169204737733	TRB:CASSSRTSGGRYEQYF	TRB:TGTGCCAGCAGCTCAAGGACTAGCGGGGGTCGCTACGAGCAGTACTTC
clonotype1629	1	0.000169204737733	TRA:CAGQPPNFGNEKLTF;TRB:CASSPGYDSPLHF	TRA:TGTGCTGGGCAGCCTCCTAACTTTGGAAATGAGAAATTAACCTTT;TRB:TGTGCCAGCTCACCAGGTTATGATTCACCCCTCCACTTT
clonotype1628	1	0.000169204737733	TRA:CAVGRNSGNTPLVF;TRB:CASSLRGPQETQYF	TRA:TGTGCTGTGGGTAGGAATTCAGGAAACACACCTCTTGTCTTT;TRB:TGTGCCAGCAGCTTACGCGGTCCCCAAGAGACCCAGTACTTC
clonotype1829	1	0.000169204737733	TRA:CATGLISSGSARQLTF;TRB:CASSLGLSPTGGETQYF	TRA:TGTGCTACGGGACTTATTTCTTCTGGTTCTGCAAGGCAACTGACCTTT;TRB:TGTGCCAGCAGCTTAGGCCTCTCCCCTACCGGGGGAGAGACCCAGTACTTC
clonotype1828	1	0.000169204737733	TRB:CAVQRAGLGYGYTF	TRB:TGTGCCGTGCAACGGGCGGGACTTGGGTATGGCTACACCTTC
clonotype1821	1	0.000169204737733	TRA:CAVGSNDMRF;TRB:CASSPRRRGTEAFF	TRA:TGTGCTGTCGGATCCAATGACATGCGCTTT;TRB:TGTGCCAGCAGTCCCCGGCGGAGGGGCACTGAAGCTTTCTTT
clonotype1820	1	0.000169204737733	TRB:CASSSTGGNTDTQYF	TRB:TGCGCCAGCAGCTCCACGGGGGGGAACACAGATACGCAGTATTTT
clonotype1823	1	0.000169204737733	TRB:CASSPGLAGDDEQFF	TRB:TGTGCCAGCTCACCTGGACTAGCGGGAGATGATGAGCAGTTCTTC
clonotype1822	1	0.000169204737733	TRA:CLVGDSSNTGKLIF;TRB:CASSPGRGNSPLHF	TRA:TGCCTCGTGGGTGACTCTAGCAACACAGGCAAACTAATCTTT;TRB:TGTGCCAGCAGCCCGGGGCGGGGTAATTCACCCCTCCACTTT
clonotype1825	1	0.000169204737733	TRB:CSARPFSGSGVNTGELFF	TRB:TGCAGTGCTAGACCTTTCAGTGGTAGCGGGGTGAACACCGGGGAGCTGTTTTTT
clonotype1824	1	0.000169204737733	TRB:CASRKGSGYTF	TRB:TGTGCCAGCCGTAAGGGTAGCGGCTACACCTTC
clonotype1827	1	0.000169204737733	TRA:CGADERGAQKLVF;TRB:CASSLAGSIDGYTF	TRA:TGTGGAGCAGACGAAAGGGGAGCCCAGAAGCTGGTATTT;TRB:TGTGCCAGCAGCTTAGCGGGCAGTATTGACGGCTACACCTTC
clonotype1826	1	0.000169204737733	TRA:CALSVVQGAQKLVF;TRB:CSARQNYQETQYF	TRA:TGTGCTCTGAGTGTGGTTCAGGGAGCCCAGAAGCTGGTATTT;TRB:TGCAGTGCACGACAGAACTACCAAGAGACCCAGTACTTC
clonotype1483	1	0.000169204737733	TRA:CLVGDIGNQGGKLIF;TRB:CASKAGDITRNYGYTF;TRB:CAWSTGQANNSPLHF	TRA:TGCCTCGTGGGTGACATAGGTAACCAGGGAGGAAAGCTTATCTTC;TRB:TGTGCCAGCAAGGCAGGCGACATCACACGCAACTATGGCTACACCTTC;TRB:TGTGCCTGGAGTACCGGACAGGCAAATAATTCACCCCTCCACTTT
clonotype1950	1	0.000169204737733	TRA:CAVPGRGGSEKLVF;TRB:CASSLGIGLGAYEQYF	TRA:TGTGCTGTCCCTGGGAGGGGCGGATCTGAAAAGCTGGTCTTT;TRB:TGTGCCAGCAGTTTAGGTATAGGGTTAGGGGCCTACGAGCAGTACTTC
clonotype1481	1	0.000169204737733	TRA:CALDPNSGNTPLVF;TRB:CAISPTEGGYGYTF	TRA:TGTGCTCTAGACCCGAATTCAGGAAACACACCTCTTGTCTTT;TRB:TGTGCCATCAGCCCCACTGAGGGCGGCTATGGCTACACCTTC
clonotype1480	1	0.000169204737733	TRA:CAVSSGGSYIPTF;TRB:CASSLGAGETEAFF	TRA:TGTGCAGTCTCATCAGGAGGAAGCTACATACCTACATTT;TRB:TGTGCCAGCAGCTTAGGGGCAGGGGAAACTGAAGCTTTCTTT
clonotype942	1	0.000169204737733	TRA:CAVSGGGADGLTF;TRB:CASSERGRSNSPLHF	TRA:TGTGCTGTCTCAGGAGGAGGTGCTGACGGACTCACCTTT;TRB:TGTGCCAGCAGTGAAAGGGGGCGCAGCAATTCACCCCTCCACTTT
clonotype943	1	0.000169204737733	TRA:CAVPASGGSYIPTF;TRB:CASSLAGGAGTDTQYF	TRA:TGTGCCGTGCCCGCATCAGGAGGAAGCTACATACCTACATTT;TRB:TGTGCCAGCAGCTTAGCAGGGGGCGCCGGCACAGATACGCAGTATTTT
clonotype940	1	0.000169204737733	TRB:CASSYVGRGLSSYNEQFF	TRB:TGTGCCAGCAGTTACGTAGGCAGGGGGCTGAGCTCCTACAATGAGCAGTTCTTC
clonotype1956	1	0.000169204737733	TRA:CAARRATDSWGKLQF;TRB:CASSTGTGSAEAFF	TRA:TGTGCAGCAAGAAGGGCAACTGACAGCTGGGGGAAATTGCAGTTT;TRB:TGTGCCAGCAGTACCGGGACAGGGAGTGCTGAAGCTTTCTTT
clonotype1959	1	0.000169204737733	TRA:CALDPNAGNMLTF;TRB:CSAREGRLLEQYF	TRA:TGTGCTCTAGATCCTAATGCAGGCAACATGCTCACCTTT;TRB:TGCAGTGCTAGAGAGGGGCGTCTACTCGAGCAGTACTTC
clonotype1958	1	0.000169204737733	TRA:CAAMGGSQGNLIF;TRB:CASSSQAPGYEQYF	TRA:TGTGCAGCGATGGGGGGAAGCCAAGGAAATCTCATCTTT;TRB:TGCGCCAGCAGCTCACAGGCCCCGGGCTACGAGCAGTACTTC
clonotype1489	1	0.000169204737733	TRA:CLVGDIGNQGGKLIF;TRB:CTSVPAVTPWAGELSYEQYF;TRB:CAWSTGQANNSPLHF	TRA:TGCCTCGTGGGTGACATAGGTAACCAGGGAGGAAAGCTTATCTTC;TRB:TGTACTTCTGTGCCAGCAGTTACCCCGTGGGCAGGGGAACTCTCCTACGAGCAGTACTTC;TRB:TGTGCCTGGAGTACCGGACAGGCAAATAATTCACCCCTCCACTTT
clonotype1488	1	0.000169204737733	TRA:CAPREYGNKLVF;TRA:CALSGTLNSGTYKYIF;TRB:CAILGGSAGELFF	TRA:TGTGCTCCCCGAGAATATGGAAACAAACTGGTCTTT;TRA:TGTGCTCTGAGTGGGACCTTAAACTCAGGAACCTACAAATACATCTTT;TRB:TGTGCCATCTTAGGGGGCTCTGCCGGGGAGCTGTTTTTT
clonotype948	1	0.000169204737733	TRB:CASSPPRQNTGELFF	TRB:TGTGCCAGCAGCCCCCCAAGGCAGAACACCGGGGAGCTGTTTTTT
clonotype949	1	0.000169204737733	TRA:CAEDSWGKLQF	TRA:TGTGCAGAGGACAGCTGGGGGAAATTGCAGTTT
clonotype1133	1	0.000169204737733	TRA:CAGAAGGYQKVTF;TRB:CASAGGAGADTQYF	TRA:TGTGCAGGAGCAGCGGGGGGTTACCAGAAAGTTACCTTT;TRB:TGTGCCAGTGCAGGGGGCGCCGGGGCAGATACGCAGTATTTT
clonotype1132	1	0.000169204737733	TRA:CATRDNDMRF;TRB:CASSRGGAITDTQYF	TRA:TGTGCTACCAGGGACAATGACATGCGCTTT;TRB:TGTGCCAGCAGCAGGGGGGGGGCGATCACAGATACGCAGTATTTT
clonotype1131	1	0.000169204737733	TRA:CAYRSAESNAGKSTF;TRB:CSAPTPLVYGKNIQYF;TRB:CASSWDGDQQETQYF	TRA:TGTGCTTATAGGAGCGCGGAATCCAATGCAGGCAAATCAACCTTT;TRB:TGCAGTGCGCCTACCCCACTAGTTTATGGCAAAAACATTCAGTACTTC;TRB:TGCGCCAGCAGCTGGGACGGGGACCAACAAGAGACCCAGTACTTC
clonotype1130	1	0.000169204737733	TRA:CLVGDIGNQGGKLIF;TRA:CAESYGGATNKLIF;TRB:CSAQRASGRAGEQYF;TRB:CAWSTGQANNSPLHF	TRA:TGCCTCGTGGGTGACATAGGTAACCAGGGAGGAAAGCTTATCTTC;TRA:TGTGCAGAGTCCTATGGTGGTGCTACAAACAAGCTCATCTTT;TRB:TGCAGTGCTCAACGGGCTAGCGGGAGGGCGGGGGAGCAGTACTTC;TRB:TGTGCCTGGAGTACCGGACAGGCAAATAATTCACCCCTCCACTTT
clonotype1137	1	0.000169204737733	TRA:CAVRSNYQLIW;TRB:CASSLNRVLRDSPLHF	TRA:TGTGCTGTGAGGAGCAACTATCAGTTAATCTGG;TRB:TGTGCCAGCAGTCTCAACAGGGTCCTGAGGGATTCACCCCTCCACTTT
clonotype1136	1	0.000169204737733	TRA:CAVQARTNAGKSTF;TRA:CAYPAGKSTF;TRB:CASSLAPKDYGYTF	TRA:TGTGCTGTGCAGGCGCGGACCAATGCAGGCAAATCAACCTTT;TRA:TGTGCTTACCCCGCAGGCAAATCAACCTTT;TRB:TGTGCCAGCAGTTTAGCTCCTAAGGACTATGGCTACACCTTC
clonotype1135	1	0.000169204737733	TRA:CAASIEGNTPLVF;TRB:CASSLNGAEAFF	TRA:TGTGCAGCAAGCATCGAGGGAAACACACCTCTTGTCTTT;TRB:TGTGCCAGCAGTTTGAATGGGGCTGAAGCTTTCTTT
clonotype1134	1	0.000169204737733	TRB:CASSQDPGRTYEQYF	TRB:TGTGCCAGCAGCCAAGATCCCGGCAGAACCTACGAGCAGTACTTC
clonotype1139	1	0.000169204737733	TRA:CIVRARGSGNTGKLIF;TRB:CAWGDYEQYF	TRA:TGCATCGTCAGAGCCCGAGGCTCTGGCAACACAGGCAAACTAATCTTT;TRB:TGTGCCTGGGGTGACTACGAGCAGTACTTC
clonotype1138	1	0.000169204737733	TRA:CLLDLITGTASKLTF;TRB:CASRPEGGIKNGELFF	TRA:TGTCTTCTGGATCTCATTACCGGCACTGCCAGTAAACTCACCTTT;TRB:TGCGCCAGCAGACCCGAGGGGGGAATTAAAAACGGGGAGCTGTTTTTT
clonotype1559	1	0.000169204737733	TRB:CASSLARTGEQFF	TRB:TGTGCCAGCAGCTTGGCCCGGACAGGGGAGCAGTTCTTC
clonotype1558	1	0.000169204737733	TRA:CAASLKTGGFKTIF;TRB:CASGLVTGDGYTF	TRA:TGTGCAGCAAGTCTGAAAACTGGAGGCTTCAAAACTATCTTT;TRB:TGTGCTAGTGGTTTGGTAACGGGGGATGGCTACACCTTC
clonotype1009	1	0.000169204737733	TRA:CLVGPTYNNNDMRF;TRB:CASILAVTNTGELFF	TRA:TGCCTCGTGGGGCCAACGTACAATAACAATGACATGCGCTTT;TRB:TGTGCCAGCATCCTAGCGGTAACGAACACCGGGGAGCTGTTTTTT
clonotype1008	1	0.000169204737733	TRB:CASSERGRSNSPLHF;TRB:CAWSTGQANNSPLHF	TRB:TGTGCCAGCAGTGAAAGGGGGCGCAGCAATTCACCCCTCCACTTT;TRB:TGTGCCTGGAGTACCGGACAGGCAAATAATTCACCCCTCCACTTT
clonotype1555	1	0.000169204737733	TRA:CAASRGSGGGADGLTF;TRA:CAFMKQYFGNEKLTF;TRB:CASILAVTNTGELFF;TRB:CASSIGAIQYF	TRA:TGTGCAGCAAGTAGGGGTTCAGGAGGAGGTGCTGACGGACTCACCTTT;TRA:TGTGCTTTCATGAAGCAGTACTTTGGAAATGAGAAATTAACCTTT;TRB:TGTGCCAGCATCCTAGCGGTAACGAACACCGGGGAGCTGTTTTTT;TRB:TGTGCCAGTAGTATCGGAGCCATTCAGTACTTC
clonotype1006	1	0.000169204737733	TRB:CASSPTSGVGTQYF	TRB:TGTGCCAGCAGCCCAACTAGCGGGGTCGGTACGCAGTATTTT
clonotype1557	1	0.000169204737733	TRA:CAVSRYGGSQGNLIF;TRB:CASSPESQGARYGYTF	TRA:TGTGCTGTGTCTAGGTATGGAGGAAGCCAAGGAAATCTCATCTTT;TRB:TGTGCCAGTAGTCCAGAGAGTCAGGGGGCGAGGTATGGCTACACCTTC
clonotype1556	1	0.000169204737733	TRB:CASSYTALAGGGGEQFF	TRB:TGTGCCAGCAGTTACACGGCACTAGCGGGAGGCGGGGGTGAGCAGTTCTTC
clonotype1003	1	0.000169204737733	TRB:CASNPRQGLNTEAFF	TRB:TGTGCCAGCAACCCTCGACAGGGATTGAACACTGAAGCTTTCTTT
clonotype1002	1	0.000169204737733	TRA:CAVRLGNNARLMF;TRB:CSAKGLADEQYF	TRA:TGTGCTGTGAGATTAGGTAACAATGCCAGACTCATGTTT;TRB:TGCAGTGCTAAGGGACTAGCAGACGAGCAGTACTTC
clonotype1001	1	0.000169204737733	TRA:CLVGDIGNQGGKLIF;TRB:CASSLSSGGANEQFF;TRB:CASRCRGLAGTDTQYF;TRB:CAWSTGQANNSPLHF	TRA:TGCCTCGTGGGTGACATAGGTAACCAGGGAGGAAAGCTTATCTTC;TRB:TGCGCCAGCAGCTTGAGTAGCGGGGGGGCCAATGAGCAGTTCTTC;TRB:TGTGCCAGCCGTTGCAGAGGACTAGCGGGGACAGATACGCAGTATTTT;TRB:TGTGCCTGGAGTACCGGACAGGCAAATAATTCACCCCTCCACTTT
clonotype1000	1	0.000169204737733	TRB:CSAPTGTGGLGETQYF	TRB:TGCAGTGCCCCCACCGGGACAGGGGGCTTAGGGGAGACCCAGTACTTC
clonotype890	1	0.000169204737733	TRA:CAASNNAGNMLTF;TRB:CASSLRGADEQYF	TRA:TGTGCAGCAAGTAATAATGCAGGCAACATGCTCACCTTT;TRB:TGTGCCAGCAGCCTCAGAGGAGCGGACGAGCAGTACTTC
clonotype891	1	0.000169204737733	TRB:CASSTQEGEQYF	TRB:TGTGCCAGTAGTACACAGGAGGGCGAGCAGTACTTC
clonotype892	1	0.000169204737733	TRA:CAARSTGNKLTF;TRB:CASGSPGIHYEQYF	TRA:TGTGCAGCAAGGTCAACAGGCAACAAGCTAACTTTT;TRB:TGTGCTAGTGGTTCCCCAGGGATCCACTACGAGCAGTACTTC
clonotype893	1	0.000169204737733	TRB:CASSPDSQETQYF	TRB:TGTGCCAGCAGCCCCGACAGCCAAGAGACCCAGTACTTC
clonotype894	1	0.000169204737733	TRA:CALSPAVQAGTALIF;TRB:CASSLNTANEQYF	TRA:TGTGCTCTGAGTCCCGCCGTTCAGGCAGGAACTGCTCTGATCTTT;TRB:TGTGCCAGCAGCTTAAATACCGCAAACGAGCAGTACTTC
clonotype895	1	0.000169204737733	TRA:CGAVKGAGTALIF;TRB:CASSLGGTPNTEAFF	TRA:TGTGGAGCAGTCAAGGGGGCAGGAACTGCTCTGATCTTT;TRB:TGTGCCAGCAGCTTAGGGGGGACGCCGAACACTGAAGCTTTCTTT
clonotype896	1	0.000169204737733	TRA:CAVGSMNRDDKIIF;TRB:CSAGDRAYEQYF	TRA:TGTGCCGTGGGCTCCATGAACAGAGATGACAAGATCATCTTT;TRB:TGCAGTGCTGGGGACAGAGCCTACGAGCAGTACTTC
clonotype897	1	0.000169204737733	TRA:CAVNASPAAGNKLTF;TRB:CSARGEGSNTEAFF	TRA:TGTGCCGTGAATGCGTCCCCAGCTGCAGGCAACAAGCTAACTTTT;TRB:TGCAGTGCTAGAGGTGAGGGGTCGAACACTGAAGCTTTCTTT
clonotype898	1	0.000169204737733	TRB:CSARLMRVGAQETQYF	TRB:TGCAGTGCTAGACTTATGCGGGTTGGGGCTCAAGAGACCCAGTACTTC
clonotype899	1	0.000169204737733	TRA:CAVSSGGDDKIIF;TRB:CASSKEPLSGAFF	TRA:TGTGCAGTATCGTCCGGGGGAGATGACAAGATCATCTTT;TRB:TGTGCCAGCTCGAAAGAGCCGCTATCGGGCGCTTTCTTT
clonotype1319	1	0.000169204737733	TRA:CVEDSTGGGNKLTF;TRB:CASSYEVAYGYTF	TRA:TGTGTGGAAGATTCCACGGGAGGAGGAAACAAACTCACCTTT;TRB:TGTGCCAGCAGTTACGAGGTGGCCTATGGCTACACCTTC
clonotype1318	1	0.000169204737733	TRA:CALAGTGFQKLVF;TRB:CASSLDLPHGYTF	TRA:TGTGCTCTGGCGGGCACAGGCTTTCAGAAACTTGTATTT;TRB:TGTGCCAGCAGCTTAGACTTGCCACATGGCTACACCTTC
clonotype1313	1	0.000169204737733	TRA:CAVRGSDGQKLLF;TRB:CASSLTGDTEAFF	TRA:TGTGCTGTGAGGGGCTCAGATGGCCAGAAGCTGCTCTTT;TRB:TGTGCCAGCAGCTTAACGGGGGACACTGAAGCTTTCTTT
clonotype1312	1	0.000169204737733	TRB:CATSDPGRAAGELFF	TRB:TGTGCCACCAGTGATCCGGGCAGGGCAGCCGGGGAGCTGTTTTTT
clonotype1311	1	0.000169204737733	TRA:CAVPNQAGTALIF;TRB:CASSLGGAGEKLFF	TRA:TGTGCTGTACCCAACCAGGCAGGAACTGCTCTGATCTTT;TRB:TGTGCCAGCAGCTTGGGGGGCGCGGGTGAAAAACTGTTTTTT
clonotype1310	1	0.000169204737733	TRA:CLVGDIGNQGGKLIF;TRA:CAGDNQGGKLIF;TRB:CASSLLPKTGTGETQYF;TRB:CAWSTGQANNSPLHF	TRA:TGCCTCGTGGGTGACATAGGTAACCAGGGAGGAAAGCTTATCTTC;TRA:TGTGCAGGGGATAACCAGGGAGGAAAGCTTATCTTC;TRB:TGCGCCAGCAGCTTGCTCCCTAAAACAGGGACGGGGGAGACCCAGTACTTC;TRB:TGTGCCTGGAGTACCGGACAGGCAAATAATTCACCCCTCCACTTT
clonotype1317	1	0.000169204737733	TRA:CAAGITGGGNKLTF;TRB:CSVTGQYEQYF	TRA:TGTGCAGCAGGGATCACGGGAGGAGGAAACAAACTCACCTTT;TRB:TGCAGCGTCACCGGACAGTACGAGCAGTACTTC
clonotype1316	1	0.000169204737733	TRB:CASSRSSGANVLTF;TRB:CAWSTGQANNSPLHF	TRB:TGTGCCAGCAGTCGAAGCTCTGGGGCCAACGTCCTGACTTTC;TRB:TGTGCCTGGAGTACCGGACAGGCAAATAATTCACCCCTCCACTTT
clonotype1315	1	0.000169204737733	TRB:CASSLEGGSYNEQFF	TRB:TGCGCCAGCAGCTTGGAGGGGGGCTCCTACAATGAGCAGTTCTTC
clonotype1314	1	0.000169204737733	TRA:CAYGGSQGNLIF;TRB:CASSFVGSYNEQFF	TRA:TGTGCTTATGGAGGAAGCCAAGGAAATCTCATCTTT;TRB:TGTGCCAGCAGTTTTGTCGGCTCCTACAATGAGCAGTTCTTC
clonotype1129	1	0.000169204737733	TRA:CAVTRSSASKIIF;TRB:CASRRGHPYEQYF	TRA:TGTGCTGTGACTAGGAGCAGTGCTTCCAAGATAATCTTT;TRB:TGTGCCAGCAGGAGGGGACATCCTTACGAGCAGTACTTC
clonotype217	1	0.000169204737733	TRB:CASSQYQGHMNTEAFF	TRB:TGTGCCAGCAGCCAATACCAGGGACACATGAACACTGAAGCTTTCTTT
clonotype641	1	0.000169204737733	TRA:CALDSSTLTF;TRB:CASSVGASYLNTEAFF	TRA:TGTGCTCTAGACTCCAGCACCCTCACCTTT;TRB:TGTGCCAGCAGCGTAGGAGCCAGCTATTTGAACACTGAAGCTTTCTTT
clonotype640	1	0.000169204737733	TRB:CASSPQSRFYNEQFF	TRB:TGTGCCAGCAGTCCCCAGAGCAGGTTCTACAATGAGCAGTTCTTC
clonotype643	1	0.000169204737733	TRA:CILRDVRDNNAGNMLTF;TRB:CASSLGSGGTADIETQYF	TRA:TGCATCCTGAGAGACGTTCGGGATAATAATGCAGGCAACATGCTCACCTTT;TRB:TGTGCCAGCAGTTTAGGGTCAGGAGGGACAGCGGATATAGAGACCCAGTACTTC
clonotype642	1	0.000169204737733	TRA:CAVNRGAGGNSYGKLTF;TRB:CASRPTDRGGKNEQFF	TRA:TGTGCCGTGAACAGAGGGGCTGGTGGTAATAGCTATGGAAAGCTGACATTT;TRB:TGTGCCAGCAGACCTACGGACAGGGGAGGGAAGAATGAGCAGTTCTTC
clonotype645	1	0.000169204737733	TRA:CVVKSGAGSYQLTF;TRB:CSARDDTNMLETQYF	TRA:TGTGTGGTGAAGTCCGGGGCTGGGAGTTACCAACTCACTTTC;TRB:TGCAGTGCTAGAGATGACACCAACATGTTGGAGACCCAGTACTTC
clonotype644	1	0.000169204737733	TRA:CILPRGGSQGNLIF;TRB:CASSASRFLGNEQFF	TRA:TGCATCCTGCCTCGGGGAGGAAGCCAAGGAAATCTCATCTTT;TRB:TGTGCCAGCAGTGCTAGCCGATTCCTTGGCAATGAGCAGTTCTTC
clonotype2020	1	0.000169204737733	TRB:CSASHGGGSTEAFF	TRB:TGCAGTGCTAGCCATGGGGGGGGGAGCACTGAAGCTTTCTTT
clonotype2021	1	0.000169204737733	TRB:CAISVGQAQETQYF	TRB:TGTGCCATCAGTGTCGGACAGGCGCAAGAGACCCAGTACTTC
clonotype2022	1	0.000169204737733	TRA:CVVARYGNKLVF;TRA:CSGGGNFNKFYF;TRB:CASSPPGGNTGELFF;TRB:CAWGPGLGTDTQYF	TRA:TGTGTGGTGGCGAGATATGGAAACAAACTGGTCTTT;TRA:TGTTCCGGCGGGGGTAACTTCAACAAATTTTACTTT;TRB:TGTGCCAGCAGTCCGCCGGGGGGGAACACCGGGGAGCTGTTTTTT;TRB:TGTGCCTGGGGACCGGGACTAGGGACAGATACGCAGTATTTT
clonotype2023	1	0.000169204737733	TRA:CAASSPSNTDKLIF;TRB:CASIVGTGNTEAFF	TRA:TGTGCAGCAAGTAGCCCCTCGAACACCGACAAGCTCATCTTT;TRB:TGTGCCAGCATCGTGGGGACAGGCAACACTGAAGCTTTCTTT
clonotype2024	1	0.000169204737733	TRA:CLVGASMFSGGYNKLIF;TRB:CASSLSDRSSNQPQHF	TRA:TGCCTCGTGGGTGCCTCCATGTTTTCTGGTGGCTACAATAAGCTGATTTTT;TRB:TGTGCCAGCAGCTTGTCGGACCGATCCTCCAATCAGCCCCAGCATTTT
clonotype2025	1	0.000169204737733	TRB:CASSPTGQGPNEAFF	TRB:TGCGCCAGCAGCCCTACCGGACAGGGCCCCAATGAAGCTTTCTTT
clonotype2026	1	0.000169204737733	TRA:CAGRLGETSGSRLTF;TRB:CASSQDGTFRIDTIYF	TRA:TGTGCTGGGCGATTGGGAGAAACCAGTGGCTCTAGGTTGACCTTT;TRB:TGTGCCAGCAGCCAAGACGGAACCTTTCGGATTGACACCATATATTTT
clonotype2027	1	0.000169204737733	TRA:CAGTPFGNEKLTF;TRB:CASSSQTRYTF	TRA:TGTGCTGGCACCCCCTTTGGAAATGAGAAATTAACCTTT;TRB:TGTGCCAGCAGCTCCCAGACGCGCTACACCTTC
clonotype2028	1	0.000169204737733	TRA:CAVYTGGFKTIF;TRB:CASSPQGGTEAFF	TRA:TGTGCTGTTTATACTGGAGGCTTCAAAACTATCTTT;TRB:TGTGCCAGCAGCCCACAGGGGGGAACTGAAGCTTTCTTT
clonotype2029	1	0.000169204737733	TRA:CAMRITGNQFYF;TRB:CSARVAGQETQYF	TRA:TGTGCAATGAGGATCACCGGTAACCAGTTCTATTTT;TRB:TGCAGTGCTAGAGTGGCAGGGCAAGAGACCCAGTACTTC
clonotype646	1	0.000169204737733	TRA:CAVDLGFQKLVF;TRB:CASSPLASGTSGRDTQYF;TRB:CAWSTGQANNSPLHF	TRA:TGTGCTGTGGACTTAGGCTTTCAGAAACTTGTATTT;TRB:TGTGCCAGCAGCCCTCTGGCTAGCGGGACGAGTGGTAGAGATACGCAGTATTTT;TRB:TGTGCCTGGAGTACCGGACAGGCAAATAATTCACCCCTCCACTTT
clonotype1350	1	0.000169204737733	TRA:CAARGAEGGSQGNLIF;TRB:CASRTGGQSSYNEQFF	TRA:TGTGCAGCAAGGGGGGCGGAGGGAGGAAGCCAAGGAAATCTCATCTTT;TRB:TGTGCCAGCAGAACCGGGGGGCAGAGCTCCTACAATGAGCAGTTCTTC
clonotype1373	1	0.000169204737733	TRA:CTTGTASKLTF;TRB:CSASVAGVTGELFF	TRA:TGTACTACCGGCACTGCCAGTAAACTCACCTTT;TRB:TGCAGTGCTAGTGTAGCGGGGGTCACCGGGGAGCTGTTTTTT
clonotype989	1	0.000169204737733	TRA:CLVGDIGNQGGKLVF;TRB:CAWSTGQANNSPLHF	TRA:TGCCTCGTGGGTGACATAGGTAACCAGGGAGGAAAGCTTGTCTTC;TRB:TGTGCCTGGAGTACCGGACAGGCAAATAATTCACCCCTCCACTTT
clonotype319	1	0.000169204737733	TRA:CALSGSARQLTF;TRB:CASSSNLQGNYGYTF	TRA:TGTGCTCTATCTGGTTCTGCAAGGCAACTGACCTTT;TRB:TGTGCCAGCAGTTCTAACCTACAGGGAAACTATGGCTACACCTTC
clonotype318	1	0.000169204737733	TRA:CAESNPTFSGGGADGLTF;TRB:CASSGDSGVNTGELFF;TRB:CAISSQGADEQYF	TRA:TGTGCAGAGAGTAACCCTACTTTTTCAGGAGGAGGTGCTGACGGACTCACCTTT;TRB:TGTGCCAGCAGCGGAGATTCGGGGGTGAACACCGGGGAGCTGTTTTTT;TRB:TGTGCCATCAGCTCACAGGGGGCCGACGAGCAGTACTTC
clonotype313	1	0.000169204737733	TRA:CAFMKRGGSQGNLIF;TRB:CASSVAGGRGDTQYF	TRA:TGTGCTTTCATGAAGCGGGGGGGAAGCCAAGGAAATCTCATCTTT;TRB:TGTGCCAGCAGCGTAGCAGGAGGGAGGGGAGATACGCAGTATTTT
clonotype312	1	0.000169204737733	TRA:CAVRDPFSGGYNKLIF;TRB:CASSMASDTGELFF	TRA:TGTGCTGTGAGAGATCCCTTTTCTGGTGGCTACAATAAGCTGATTTTT;TRB:TGTGCCAGTAGTATGGCCAGTGACACCGGGGAGCTGTTTTTT
clonotype311	1	0.000169204737733	TRA:CAATLYSSASKIIF;TRA:CAVQATVEDF;TRB:CASSSGQVYGYTF	TRA:TGTGCAGCAACCCTATACAGCAGTGCTTCCAAGATAATCTTT;TRA:TGTGCTGTGCAGGCCACCGTCGAAGACTTT;TRB:TGTGCCAGCAGTTCGGGACAGGTCTATGGCTACACCTTC
clonotype310	1	0.000169204737733	TRA:CAVNRGGGATNKLIF;TRB:CASIRQGRDTEAFF	TRA:TGTGCCGTGAACAGAGGCGGTGGTGCTACAAACAAGCTCATCTTT;TRB:TGTGCCAGCATCAGACAGGGGCGTGACACTGAAGCTTTCTTT
clonotype317	1	0.000169204737733	TRB:CASSYSLLGAEYGYTF	TRB:TGTGCCAGCAGTTACTCGTTATTAGGGGCGGAATATGGCTACACCTTC
clonotype316	1	0.000169204737733	TRA:CIVRDPNNYGQNFVF;TRB:CASSYRDKEETQYF	TRA:TGCATCGTCAGAGACCCCAATAACTATGGTCAGAATTTTGTCTTT;TRB:TGTGCCAGCAGTTATCGGGACAAAGAAGAGACCCAGTACTTC
clonotype315	1	0.000169204737733	TRA:CAVETHAGKSTF;TRB:CASSPVEGTEAFF	TRA:TGTGCTGTGGAGACTCATGCAGGCAAATCAACCTTT;TRB:TGTGCCAGCTCACCAGTTGAGGGGACTGAAGCTTTCTTT
clonotype314	1	0.000169204737733	TRB:CASSSGQGGNSPLHF;TRB:CASSLALRQEYNEQFF	TRB:TGCGCCAGCAGCTCCGGACAGGGCGGTAATTCACCCCTCCACTTT;TRB:TGTGCCAGCAGCTTAGCATTGAGACAGGAGTACAATGAGCAGTTCTTC
clonotype982	1	0.000169204737733	TRA:CAASSQGGSEKLVF;TRB:CATSDLEDGQPQHF	TRA:TGTGCAGCAAGTTCTCAGGGCGGATCTGAAAAGCTGGTCTTT;TRB:TGTGCCACCAGTGATTTGGAGGACGGCCAGCCCCAGCATTTT
clonotype983	1	0.000169204737733	TRA:CALSDQGFGNVLHC;TRB:CASSQEGLQAFF	TRA:TGTGCTCTGAGTGATCAAGGCTTTGGGAATGTGCTGCATTGC;TRB:TGCGCCAGCAGCCAAGAGGGGTTGCAGGCTTTCTTT
clonotype533	1	0.000169204737733	TRA:CAGLGGSEKLVF;TRB:CASSKGGRTDTQYF	TRA:TGTGCTGGGCTGGGCGGATCTGAAAAGCTGGTCTTT;TRB:TGTGCCAGTAGCAAAGGGGGTCGCACAGATACGCAGTATTTT
clonotype532	1	0.000169204737733	TRA:CALTGNQFYF;TRB:CASSRGGGGMGQETQYF	TRA:TGTGCTCTGACCGGTAACCAGTTCTATTTT;TRB:TGTGCCAGCAGTAGGGGAGGCGGGGGAATGGGCCAAGAGACCCAGTACTTC
clonotype531	1	0.000169204737733	TRA:CALSIFGDDKIIF;TRB:CSVGTSGGPTDTQYF	TRA:TGTGCTCTGAGTATATTCGGGGATGACAAGATCATCTTT;TRB:TGCAGCGTTGGGACTAGCGGGGGGCCCACAGATACGCAGTATTTT
clonotype530	1	0.000169204737733	TRA:CAASKDQKLLF;TRB:CASTLVIVGTDTQYF	TRA:TGTGCAGCAAGTAAGGACCAGAAGCTGCTCTTT;TRB:TGTGCCAGCACCCTAGTAATTGTGGGCACAGATACGCAGTATTTT
clonotype537	1	0.000169204737733	TRA:CVVSDEGAQKLVF;TRB:CASSPDRLSTEAFF	TRA:TGTGTTGTGAGTGATGAGGGAGCCCAGAAGCTGGTATTT;TRB:TGTGCCAGCAGCCCGGACAGGCTCTCAACTGAAGCTTTCTTT
clonotype536	1	0.000169204737733	TRA:CLLGMGRGGSQGNLIF;TRA:CAGDPDSWGKLQF;TRB:CAWSIQGNTIYF	TRA:TGTCTTCTGGGAATGGGAAGGGGAGGAAGCCAAGGAAATCTCATCTTT;TRA:TGTGCAGGAGACCCTGACAGCTGGGGGAAATTGCAGTTT;TRB:TGTGCCTGGAGCATTCAAGGAAACACCATATATTTT
clonotype535	1	0.000169204737733	TRA:CAVNQKGKTSYDKVIF;TRB:CASSQDPGANYGYTF	TRA:TGTGCCGTGAACCAAAAGGGGAAAACCTCCTACGACAAGGTGATATTT;TRB:TGTGCCAGCAGCCAAGATCCAGGAGCTAACTATGGCTACACCTTC
clonotype534	1	0.000169204737733	TRA:CAVGNILTGGGNKLTF;TRB:CASSFETGGAEKLFF	TRA:TGTGCTGTGGGGAATATACTCACGGGAGGAGGAAACAAACTCACCTTT;TRB:TGTGCCAGCAGCTTTGAAACAGGGGGCGCAGAAAAACTGTTTTTT
clonotype539	1	0.000169204737733	TRA:CAVGPSGGYQKVTF;TRB:CASSLTSGTNTGELFF	TRA:TGTGCTGTGGGGCCCTCTGGGGGTTACCAGAAAGTTACCTTT;TRB:TGTGCCAGCAGCTTGACGAGCGGGACGAACACCGGGGAGCTGTTTTTT
clonotype538	1	0.000169204737733	TRA:CVVNTNAGKSTF;TRB:CASRIKGNTEAFF	TRA:TGTGTGGTGAACACCAATGCAGGCAAATCAACCTTT;TRB:TGTGCCAGCAGGATCAAGGGGAACACTGAAGCTTTCTTT
clonotype407	1	0.000169204737733	TRB:CASSPTGSTDTQYF	TRB:TGTGCCAGCAGTCCGACGGGGAGCACAGATACGCAGTATTTT
clonotype406	1	0.000169204737733	TRA:CAASNGDDKIIF;TRB:CASSVTSGVGELFF	TRA:TGTGCAGCAAGTAATGGAGATGACAAGATCATCTTT;TRB:TGTGCCAGCAGTGTTACTAGCGGGGTCGGGGAGCTGTTTTTT
clonotype405	1	0.000169204737733	TRA:CAMSRMDSSYKLIF;TRA:CAAPYNQGGKLIF;TRB:CASGLTGGNTEAFF	TRA:TGTGCAATGTCCCGAATGGATAGCAGCTATAAATTGATCTTC;TRA:TGTGCCGCCCCTTATAACCAGGGAGGAAAGCTTATCTTC;TRB:TGTGCCAGCGGATTGACAGGAGGAAACACTGAAGCTTTCTTT
clonotype404	1	0.000169204737733	TRA:CALDIRAGTALIF;TRB:CASSPPRQNTGELFF	TRA:TGTGCTCTAGACATTAGGGCAGGAACTGCTCTGATCTTT;TRB:TGTGCCAGCAGCCCCCCAAGGCAGAACACCGGGGAGCTGTTTTTT
clonotype403	1	0.000169204737733	TRA:CAPPGDSWGKLQF;TRB:CASSLGARGRNTEAFF	TRA:TGTGCTCCCCCTGGTGACAGCTGGGGGAAATTGCAGTTT;TRB:TGTGCCAGCAGCTTGGGGGCGAGGGGTAGGAACACTGAAGCTTTCTTT
clonotype402	1	0.000169204737733	TRA:CATDAGDGNKLVF;TRA:CALPITGNQFYF;TRB:CASSATDSGNTIYF	TRA:TGTGCTACGGACGCCGGGGATGGAAACAAACTGGTCTTT;TRA:TGTGCTCTACCAATTACCGGTAACCAGTTCTATTTT;TRB:TGTGCCAGCTCAGCGACAGACAGTGGAAACACCATATATTTT
clonotype401	1	0.000169204737733	TRA:CAFMKQYFGNEKLTF;TRB:CSAISSYNSPLHF;TRB:CASILAVTNTGELFF	TRA:TGTGCTTTCATGAAGCAGTACTTTGGAAATGAGAAATTAACCTTT;TRB:TGCAGTGCGATAAGCTCCTATAATTCACCCCTCCACTTT;TRB:TGTGCCAGCATCCTAGCGGTAACGAACACCGGGGAGCTGTTTTTT
clonotype400	1	0.000169204737733	TRA:CIVRTDSGNTPLVF;TRB:CATSSPRAGETYEQYF	TRA:TGCATCGTCAGAACCGATTCAGGAAACACACCTCTTGTCTTT;TRB:TGTGCCACCAGCAGTCCCCGGGCGGGAGAAACCTACGAGCAGTACTTC
clonotype409	1	0.000169204737733	TRA:CAGDQTGANNLFF;TRB:CSARDSPRSVF	TRA:TGTGCAGGAGATCAAACTGGGGCAAACAACCTCTTCTTT;TRB:TGCAGTGCTCGGGACTCCCCCCGAAGTGTCTTC
clonotype408	1	0.000169204737733	TRB:CASSDSDTFNQPQHF	TRB:TGTGCCAGCAGTGATTCGGACACCTTCAATCAGCCCCAGCATTTT
clonotype629	1	0.000169204737733	TRA:CAWGNNARLMF;TRB:CASSKQGMVTEAFF	TRA:TGTGCATGGGGTAACAATGCCAGACTCATGTTT;TRB:TGTGCCAGTAGTAAACAGGGGATGGTAACTGAAGCTTTCTTT
clonotype628	1	0.000169204737733	TRA:CLVVGGTGRRALTF;TRB:CASGVRGGRNTEAFF	TRA:TGCCTCGTGGTGGGAGGCACGGGCAGGAGAGCACTTACTTTT;TRB:TGTGCCAGCGGCGTTCGAGGGGGAAGGAACACTGAAGCTTTCTTT
clonotype627	1	0.000169204737733	TRA:CAVSVLNTGFQKLVF	TRA:TGTGCTGTGAGTGTGCTGAACACAGGCTTTCAGAAACTTGTATTT
clonotype626	1	0.000169204737733	TRA:CAVPSYNFNKFYF;TRB:CSARPRERSATGELFF;TRB:CASSFRQGQGQETQYF	TRA:TGTGCTGTTCCGTCCTACAACTTCAACAAATTTTACTTT;TRB:TGCAGTGCTAGACCCCGGGAAAGATCGGCCACCGGGGAGCTGTTTTTT;TRB:TGTGCCAGCAGCTTTCGGCAGGGGCAAGGCCAAGAGACCCAGTACTTC
clonotype625	1	0.000169204737733	TRA:CAVSDQSNFGNEKLTF;TRB:CASSPGPTGRNYGYTF	TRA:TGTGCTGTGAGTGATCAATCTAACTTTGGAAATGAGAAATTAACCTTT;TRB:TGTGCCAGCAGCCCAGGGCCGACAGGGCGAAACTATGGCTACACCTTC
clonotype624	1	0.000169204737733	TRA:CIVRVGGPQGAQKLVF;TRB:CSARDPVGAGNTIYF	TRA:TGCATCGTCAGAGTCGGGGGACCTCAGGGAGCCCAGAAGCTGGTATTT;TRB:TGCAGTGCTAGAGATCCGGTTGGGGCTGGAAACACCATATATTTT
clonotype623	1	0.000169204737733	TRB:CASSSGKGVSSSSYNEQFF;TRB:CASTIRLQGQGLNTGELFF	TRB:TGCGCCAGCAGCTCAGGAAAGGGGGTGAGTTCCAGCTCCTACAATGAGCAGTTCTTC;TRB:TGTGCCAGCACTATTCGACTACAAGGACAGGGGCTGAACACCGGGGAGCTGTTTTTT
clonotype622	1	0.000169204737733	TRB:CASSLTVGLPDNEQFF	TRB:TGTGCCAGCAGCTTAACGGTTGGGCTACCCGACAATGAGCAGTTCTTC
clonotype621	1	0.000169204737733	TRA:CAVSSGNTGKLIF;TRB:CASSNAWDRPQHF	TRA:TGTGCTGTCTCCTCTGGCAACACAGGCAAACTAATCTTT;TRB:TGTGCCAGCAGTAATGCTTGGGATAGGCCCCAGCATTTT
clonotype620	1	0.000169204737733	TRB:CASRVYRDNSPLHF	TRB:TGTGCCAGTCGCGTGTACAGGGATAATTCACCCCTCCACTTT
clonotype1554	1	0.000169204737733	TRA:CAMSEDYGQNFVF;TRB:CSARDPGLSNQPQHF	TRA:TGTGCAATGAGCGAAGACTATGGTCAGAATTTTGTCTTT;TRB:TGCAGTGCTAGAGACCCCGGACTCAGCAATCAGCCCCAGCATTTT
clonotype1630	1	0.000169204737733	TRA:CALQRKADKLIF;TRA:CAVAPYNNNDMRF;TRB:CATRGASGDYNEQFF	TRA:TGTGCTCTACAAAGGAAGGCCGACAAGCTCATCTTT;TRA:TGTGCTGTGGCCCCGTACAATAACAATGACATGCGCTTT;TRB:TGTGCCACCAGGGGGGCTAGCGGGGACTACAATGAGCAGTTCTTC
clonotype1631	1	0.000169204737733	TRA:CAASYNFGNEKLTF;TRB:CAWTGTGFFSGYTF	TRA:TGTGCAGCATCTTACAACTTTGGAAATGAGAAATTAACCTTT;TRB:TGTGCCTGGACCGGGACAGGGTTTTTCTCTGGCTACACCTTC
clonotype1632	1	0.000169204737733	TRA:CAASKGGSYIPTF;TRB:CASRYGTATNEKLFF	TRA:TGTGCAGCAAGTAAGGGAGGAAGCTACATACCTACATTT;TRB:TGTGCCAGCAGATACGGGACAGCAACTAATGAAAAACTGTTTTTT
clonotype1633	1	0.000169204737733	TRA:CALSGNTGKLIF;TRB:CASSITRTNQPQHF	TRA:TGTGCCCTCTCTGGCAACACAGGCAAACTAATCTTT;TRB:TGTGCCAGCAGTATAACAAGAACTAATCAGCCCCAGCATTTT
clonotype1634	1	0.000169204737733	TRA:CAMREGKSGGYQKVTF;TRB:CAWTGGTYEQYF	TRA:TGTGCAATGAGAGAGGGTAAATCTGGGGGTTACCAGAAAGTTACCTTT;TRB:TGTGCCTGGACTGGGGGCACCTACGAGCAGTACTTC
clonotype1635	1	0.000169204737733	TRA:CAENIQGSARQLTF;TRB:CASSGSRGNEQFF	TRA:TGTGCAGAGAATATTCAAGGTTCTGCAAGGCAACTGACCTTT;TRB:TGTGCCAGCAGTGGCTCCAGGGGGAATGAGCAGTTCTTC
clonotype1636	1	0.000169204737733	TRA:CAQGGAQKLVF;TRB:CASSLAGGGPEAFF	TRA:TGTGCCCAGGGGGGAGCCCAGAAGCTGGTATTT;TRB:TGCGCCAGCAGCTTGGCCGGGGGGGGCCCTGAAGCTTTCTTT
clonotype1637	1	0.000169204737733	TRB:CASILAVTNTGELFF;TRB:CASLGQQNTEAFF	TRB:TGTGCCAGCATCCTAGCGGTAACGAACACCGGGGAGCTGTTTTTT;TRB:TGTGCCAGCCTGGGACAGCAAAACACTGAAGCTTTCTTT
clonotype1638	1	0.000169204737733	TRA:CAYSGNEKLTF;TRB:CASSFFTTGSYEQYF	TRA:TGTGCTTATAGCGGAAATGAGAAATTAACCTTT;TRB:TGTGCCAGCAGCTTTTTTACGACTGGGTCCTACGAGCAGTACTTC
clonotype1639	1	0.000169204737733	TRA:CVVTAGGGNKLTF;TRB:CASNRGVVDYEQYF	TRA:TGTGTGGTGACGGCGGGAGGAGGAAACAAACTCACCTTT;TRB:TGTGCCAGCAACCGCGGGGTCGTAGACTACGAGCAGTACTTC
clonotype1838	1	0.000169204737733	TRA:CAMSNAGNNRKLIW;TRB:CASSLRQGVNQPQHF	TRA:TGTGCAATGTCTAATGCTGGCAACAACCGTAAGCTGATTTGG;TRB:TGTGCCAGCAGCCTTCGACAGGGTGTTAATCAGCCCCAGCATTTT
clonotype1839	1	0.000169204737733	TRA:CLSGTGANNLFF;TRA:CAMSAAYGQNFVF;TRB:CASSYLAVITDTQYF	TRA:TGCCTCTCCGGAACTGGGGCAAACAACCTCTTCTTT;TRA:TGTGCAATGAGCGCGGCCTATGGTCAGAATTTTGTCTTT;TRB:TGTGCCAGCAGTTATCTAGCGGTTATCACAGATACGCAGTATTTT
clonotype1832	1	0.000169204737733	TRA:CAATGRGGSEKLVF;TRB:CASSPKPVTNYGYTF	TRA:TGTGCAGCGACCGGGAGGGGCGGATCTGAAAAGCTGGTCTTT;TRB:TGTGCCAGCTCACCAAAACCCGTGACTAACTATGGCTACACCTTC
clonotype1833	1	0.000169204737733	TRA:CAEINAGNQFYF;TRB:CASSIPGAYEQYF	TRA:TGTGCAGAGATCAACGCCGGTAACCAGTTCTATTTT;TRB:TGTGCCAGTAGTATCCCCGGCGCCTACGAGCAGTACTTC
clonotype1391	1	0.000169204737733	TRA:CAARGQGAQKLVF;TRB:CASSTQGDTEAFF	TRA:TGTGCAGCAAGAGGTCAGGGAGCCCAGAAGCTGGTATTT;TRB:TGCGCCAGCAGTACTCAAGGGGACACTGAAGCTTTCTTT
clonotype1831	1	0.000169204737733	TRA:CAGRGGSNYKLTF;TRB:CASSPRLAGGPADEQFF;TRB:CASSLRQGRNEQFF	TRA:TGTGCGGGACGTGGAGGTAGCAACTATAAACTGACATTT;TRB:TGTGCCAGCAGCCCACGACTAGCGGGAGGGCCGGCGGATGAGCAGTTCTTC;TRB:TGTGCCAGCAGCTTACGACAGGGAAGGAATGAGCAGTTCTTC
clonotype1836	1	0.000169204737733	TRA:CVVSPGNTPLVF;TRB:CASSFGTSGNTIYF	TRA:TGTGTGGTGTCCCCCGGAAACACACCTCTTGTCTTT;TRB:TGTGCCAGCAGCTTCGGCACTTCTGGAAACACCATATATTTT
clonotype1837	1	0.000169204737733	TRB:CASSRGLGQMNTEAFF	TRB:TGTGCCAGCTCCCGTGGCCTTGGACAGATGAACACTGAAGCTTTCTTT
clonotype1834	1	0.000169204737733	TRA:CALKDRSSNTGKLIF;TRB:CASSTGDANYGYTF;TRB:CASSVRTSSPETQYF	TRA:TGTGCTCTAAAGGATCGCTCTAGCAACACAGGCAAACTAATCTTT;TRB:TGCGCCAGCAGCACGGGCGACGCTAACTATGGCTACACCTTC;TRB:TGTGCCAGCAGTGTCAGGACTAGTTCCCCAGAGACCCAGTACTTC
clonotype1835	1	0.000169204737733	TRB:CASSLMGTPSTGELFF	TRB:TGTGCCAGCAGCTTAATGGGGACTCCCTCCACCGGGGAGCTGTTTTTT
clonotype951	1	0.000169204737733	TRA:CAASKGTGGFKTIF;TRB:CASSQDIYNEQFF	TRA:TGTGCAGCAAGTAAGGGCACTGGAGGCTTCAAAACTATCTTT;TRB:TGTGCCAGCAGCCAAGACATTTACAATGAGCAGTTCTTC
clonotype950	1	0.000169204737733	TRA:CAVGGAQKLVF;TRB:CASAAYNEQFF	TRA:TGTGCTGTCGGGGGAGCCCAGAAGCTGGTATTT;TRB:TGTGCCAGCGCAGCCTACAATGAGCAGTTCTTC
clonotype1940	1	0.000169204737733	TRA:CAAYGGYGGSQGNLIF;TRB:CAWSTGQANNSPLHF	TRA:TGTGCAGCTTACGGGGGTTATGGAGGAAGCCAAGGAAATCTCATCTTT;TRB:TGTGCCTGGAGTACCGGACAGGCAAATAATTCACCCCTCCACTTT
clonotype952	1	0.000169204737733	TRB:CASSLWTGGGETQYF	TRB:TGTGCCAGCAGCTTGTGGACAGGGGGCGGAGAGACCCAGTACTTC
clonotype1946	1	0.000169204737733	TRA:CAVNVDSNYQLIW;TRB:CASSGQAHTEAFF	TRA:TGTGCCGTGAACGTGGATAGCAACTATCAGTTAATCTGG;TRB:TGTGCCAGCAGCGGACAGGCCCACACTGAAGCTTTCTTT
clonotype954	1	0.000169204737733	TRA:CIVRGYDNAGNMLTF;TRB:CASSPLGGRATDTQYF	TRA:TGCATCGTCAGAGGTTATGATAATGCAGGCAACATGCTCACCTTT;TRB:TGTGCCAGCAGCCCCTTAGGCGGGAGGGCCACAGATACGCAGTATTTT
clonotype957	1	0.000169204737733	TRA:CAVLLYSGGGADGLTF;TRB:CASRVTGAYGYTF	TRA:TGTGCTGTCCTCCTGTATTCAGGAGGAGGTGCTGACGGACTCACCTTT;TRB:TGTGCCAGCCGGGTTACAGGGGCCTATGGCTACACCTTC
clonotype1945	1	0.000169204737733	TRA:CAAATSGGYQKVTF;TRB:CANSQGLAGSTDTQYF	TRA:TGTGCAGCAGCTACGTCTGGGGGTTACCAGAAAGTTACCTTT;TRB:TGTGCCAACAGCCAGGGACTAGCGGGGAGCACAGATACGCAGTATTTT
clonotype959	1	0.000169204737733	TRA:CWVGEGFQGAQKLVF;TRB:CASSFGPMNTEAFF	TRA:TGCTGGGTTGGGGAGGGCTTTCAGGGAGCCCAGAAGCTGGTATTT;TRB:TGTGCCAGCAGCTTCGGACCTATGAACACTGAAGCTTTCTTT
clonotype958	1	0.000169204737733	TRA:CALRGRGEGAQKLVF;TRB:CASGGQGVSNQPQHF	TRA:TGTGCTCTGAGAGGGAGGGGCGAGGGAGCCCAGAAGCTGGTATTT;TRB:TGTGCCAGCGGGGGGCAGGGTGTTAGCAATCAGCCCCAGCATTTT
clonotype1948	1	0.000169204737733	TRB:CASSQASQFNEQFF	TRB:TGTGCCAGCAGCCAAGCGAGCCAGTTCAATGAGCAGTTCTTC
clonotype1127	1	0.000169204737733	TRA:CVVTGVNDYKLSF;TRB:CASSQTDREKLFF	TRA:TGTGTGGTGACTGGAGTTAACGACTACAAGCTCAGCTTT;TRB:TGTGCCAGCAGCCAGACCGATCGTGAAAAACTGTTTTTT
clonotype1120	1	0.000169204737733	TRA:CAALSYNNARLMF;TRB:CAQGILPQYF	TRA:TGTGCAGCACTTTCCTATAACAATGCCAGACTCATGTTT;TRB:TGTGCTCAGGGGATCCTGCCGCAGTATTTT
clonotype1121	1	0.000169204737733	TRB:CASTPGPGGSPLHF	TRB:TGTGCCAGCACCCCGGGACCAGGGGGTTCACCCCTCCACTTT
clonotype1122	1	0.000169204737733	TRA:CLVGDIGNQGGKLIF;TRB:CASSSPPRRLDTQYF	TRA:TGCCTCGTGGGTGACATAGGTAACCAGGGAGGAAAGCTTATCTTC;TRB:TGTGCCAGCAGTTCCCCCCCGCGGCGGCTGGATACGCAGTATTTT
clonotype1123	1	0.000169204737733	TRA:CAGGTGNQFYF;TRB:CAWSRTGKNPQPQHF	TRA:TGTGCCGGGGGCACCGGTAACCAGTTCTATTTT;TRB:TGTGCCTGGAGCCGGACAGGCAAAAACCCACAGCCCCAGCATTTT
clonotype1390	1	0.000169204737733	TRA:CALINYGGSQGNLIF;TRB:CASSMGTGTNYGYTF	TRA:TGTGCTCTGATTAATTATGGAGGAAGCCAAGGAAATCTCATCTTT;TRB:TGTGCCAGTAGTATGGGAACCGGGACCAACTATGGCTACACCTTC
clonotype1675	1	0.000169204737733	TRA:CAVNWNTGFQKLVF;TRB:CASSRQGLENTEAFF	TRA:TGTGCCGTGAACTGGAACACAGGCTTTCAGAAACTTGTATTT;TRB:TGCGCCAGCAGCCGGCAGGGGTTGGAAAACACTGAAGCTTTCTTT
clonotype1397	1	0.000169204737733	TRA:CIVSARYNQGGKLIF;TRB:CASSLDIRGPNQPQHF;TRB:CAWSTGQANNSPLHF	TRA:TGCATCGTCAGCGCTCGTTATAACCAGGGAGGAAAGCTTATCTTC;TRB:TGTGCCAGCAGCTTAGATATAAGGGGGCCCAATCAGCCCCAGCATTTT;TRB:TGTGCCTGGAGTACCGGACAGGCAAATAATTCACCCCTCCACTTT
clonotype1900	1	0.000169204737733	TRA:CAFNPNTGNQFYF;TRB:CASSLVGQEGYTF	TRA:TGTGCCTTTAATCCGAACACCGGTAACCAGTTCTATTTT;TRB:TGCGCCAGCAGCTTGGTTGGACAGGAGGGCTACACCTTC
clonotype1951	1	0.000169204737733	TRA:CAMRRYSSASKIIF;TRB:CASSFTGVGEAFF	TRA:TGTGCAATGAGACGGTACAGCAGTGCTTCCAAGATAATCTTT;TRB:TGTGCCAGCAGCTTTACAGGGGTGGGTGAAGCTTTCTTT
clonotype947	1	0.000169204737733	TRB:CASSPRTGRGNEQFF	TRB:TGTGCCAGTAGTCCAAGGACAGGGCGAGGCAATGAGCAGTTCTTC
clonotype1953	1	0.000169204737733	TRA:CVVNPRYNFNKFYF;TRB:CASVAGQGNTGANVLTF	TRA:TGTGTGGTGAACCCCCGATACAACTTCAACAAATTTTACTTT;TRB:TGTGCCAGCGTTGCGGGACAGGGCAACACTGGGGCCAACGTCCTGACTTTC
clonotype1018	1	0.000169204737733	TRA:CIVREAAGNKLTF;TRA:CATDRAGNQFYF;TRB:CASSFIRTGDEAFF;TRB:CASRPVTGELFF	TRA:TGCATCGTCAGAGAAGCTGCAGGCAACAAGCTAACTTTT;TRA:TGTGCTACGGATCGGGCCGGTAACCAGTTCTATTTT;TRB:TGTGCCAGCAGCTTTATTCGAACAGGGGATGAAGCTTTCTTT;TRB:TGTGCCAGCAGGCCGGTGACCGGGGAGCTGTTTTTT
clonotype1019	1	0.000169204737733	TRA:CAASVRSQGNLIF;TRB:CASSENTGGAATF	TRA:TGTGCAGCAAGCGTGAGAAGCCAAGGAAATCTCATCTTT;TRB:TGTGCCAGCAGTGAAAACACGGGGGGGGCAGCTACCTTC
clonotype1952	1	0.000169204737733	TRA:CALSGAPGRRALTF;TRB:CASSQKLAGGKGHNEQFF	TRA:TGTGCTCTGAGTGGGGCACCGGGCAGGAGAGCACTTACTTTT;TRB:TGTGCCAGCAGCCAAAAACTAGCGGGAGGGAAGGGGCACAATGAGCAGTTCTTC
clonotype1396	1	0.000169204737733	TRA:CALFPNSGNTPLVF;TRB:CASSPTSATNEKLFF	TRA:TGTGCTCTGTTTCCGAATTCAGGAAACACACCTCTTGTCTTT;TRB:TGTGCCAGCAGCCCCACATCCGCAACTAATGAAAAACTGTTTTTT
clonotype1548	1	0.000169204737733	TRA:CATGAAGNKLTF;TRB:CASSYMTGGPYEQYF	TRA:TGTGCTACAGGGGCTGCAGGCAACAAGCTAACTTTT;TRB:TGTGCCAGCAGTTACATGACAGGGGGCCCCTACGAGCAGTACTTC
clonotype1549	1	0.000169204737733	TRB:CASSFLRDRLSNNSPLHF	TRB:TGTGCCAGCAGCTTCCTCCGGGACAGGCTTAGCAATAATTCACCCCTCCACTTT
clonotype1546	1	0.000169204737733	TRA:CAARMVRRKLIF;TRB:CASAVGVSGANVLTF	TRA:TGTGCAGCAAGGATGGTTCGAAGAAAGCTTATCTTC;TRB:TGCGCCAGCGCCGTCGGAGTCTCTGGGGCCAACGTCCTGACTTTC
clonotype1011	1	0.000169204737733	TRA:CIVRPHYGGATNKLIF;TRB:CATSRGWDSYNEQFF;TRB:CASILAVTNTGELFF	TRA:TGCATCGTCAGACCTCATTATGGTGGTGCTACAAACAAGCTCATCTTT;TRB:TGTGCCACCAGCAGGGGGTGGGACAGCTACAATGAGCAGTTCTTC;TRB:TGTGCCAGCATCCTAGCGGTAACGAACACCGGGGAGCTGTTTTTT
clonotype1544	1	0.000169204737733	TRB:CSTNGPTGKLFF	TRB:TGCAGCACGAACGGACCGACGGGAAAACTGTTTTTT
clonotype1013	1	0.000169204737733	TRA:CAVNINSGGYQKVTF;TRB:CSARDKSGSWSYNEQFF	TRA:TGTGCCGTGAACATCAATTCTGGGGGTTACCAGAAAGTTACCTTT;TRB:TGCAGTGCTAGAGACAAAAGCGGGAGCTGGTCCTACAATGAGCAGTTCTTC
clonotype1542	1	0.000169204737733	TRB:CASSDLTDSRAQYF	TRB:TGTGCCAGCAGTGACCTGACAGATTCGAGGGCCCAGTACTTC
clonotype1015	1	0.000169204737733	TRB:CASSRDGTYEQYF;TRB:CASSLTGIYSGNTIYF	TRB:TGCGCCAGCAGCCGGGACGGAACCTACGAGCAGTACTTC;TRB:TGTGCCAGCAGCTTAACGGGGATTTACTCTGGAAACACCATATATTTT
clonotype1540	1	0.000169204737733	TRA:CALSQYTGANSKLTF;TRB:CSARRGEGTEAFF	TRA:TGTGCTCTGAGTCAATATACTGGAGCCAATAGTAAGCTGACATTT;TRB:TGCAGTGCTAGGAGGGGTGAGGGCACTGAAGCTTTCTTT
clonotype1954	1	0.000169204737733	TRA:CILIGSGNTGKLIF;TRB:CASRLEDRTYGYTF;TRB:CASSLWDRSNSPLHF	TRA:TGCATCCTCATAGGCTCTGGCAACACAGGCAAACTAATCTTT;TRB:TGCGCCAGCCGTTTAGAGGACAGGACCTATGGCTACACCTTC;TRB:TGTGCCAGCAGCTTGTGGGACAGATCTAATTCACCCCTCCACTTT
clonotype883	1	0.000169204737733	TRA:CAESQAAGNKLTF;TRB:CSALRPGDNYGYTF;TRB:CASSRQISIQGRGDTEAFF	TRA:TGTGCAGAGAGCCAAGCTGCAGGCAACAAGCTAACTTTT;TRB:TGCAGTGCTCTCCGGCCAGGGGATAACTATGGCTACACCTTC;TRB:TGTGCCAGCAGCCGCCAAATCTCAATACAGGGGAGGGGGGACACTGAAGCTTTCTTT
clonotype882	1	0.000169204737733	TRA:CAVTRDDKIIF;TRB:CASSIDSYQPQHF	TRA:TGTGCCGTGACCAGAGATGACAAGATCATCTTT;TRB:TGTGCCAGTAGTATAGACTCCTATCAGCCCCAGCATTTT
clonotype881	1	0.000169204737733	TRA:CAVIGNNRKLIW;TRB:CASSYSAGGIYEQYF	TRA:TGTGCTGTCATTGGCAACAACCGTAAGCTGATTTGG;TRB:TGTGCCAGCAGTTACTCGGCGGGCGGGATCTACGAGCAGTACTTC
clonotype880	1	0.000169204737733	TRA:CLVGDIGNQGGKLIF;TRA:CAAFTSGTYKYIF;TRB:CSVGGTGVADTQYF	TRA:TGCCTCGTGGGTGACATAGGTAACCAGGGAGGAAAGCTTATCTTC;TRA:TGTGCAGCCTTTACCTCAGGAACCTACAAATACATCTTT;TRB:TGCAGCGTTGGGGGAACCGGGGTAGCAGATACGCAGTATTTT
clonotype887	1	0.000169204737733	TRA:CALKGYNTDKLIF;TRB:CASRRQGDGGEQFF	TRA:TGTGCTCTAAAAGGTTATAACACCGACAAGCTCATCTTT;TRB:TGTGCCAGCAGGAGACAGGGCGATGGGGGTGAGCAGTTCTTC
clonotype886	1	0.000169204737733	TRB:CASSLVPGLETQYF	TRB:TGCGCCAGCAGCTTGGTGCCAGGACTAGAGACCCAGTACTTC
clonotype885	1	0.000169204737733	TRA:CAAWGGGYQKVTF;TRB:CSAPPRLLYEQYF	TRA:TGTGCAGCCTGGGGAGGGGGTTACCAGAAAGTTACCTTT;TRB:TGCAGTGCTCCTCCTAGACTCCTCTACGAGCAGTACTTC
clonotype884	1	0.000169204737733	TRA:CAVRGYGGSQGNLIF;TRB:CASSAASGGGNEQFF	TRA:TGTGCTGTGCGGGGTTATGGAGGAAGCCAAGGAAATCTCATCTTT;TRB:TGTGCCAGCAGCGCTGCTAGCGGGGGAGGCAATGAGCAGTTCTTC
clonotype889	1	0.000169204737733	TRA:CIAKSGGGADGLTF;TRA:CAAGGLSNAGGTSYGKLTF;TRB:CSARSGGSGNSPLHF	TRA:TGCATCGCCAAATCAGGAGGAGGTGCTGACGGACTCACCTTT;TRA:TGTGCAGCAGGCGGATTGTCTAATGCTGGTGGTACTAGCTATGGAAAGCTGACATTT;TRB:TGCAGTGCTAGATCCGGAGGGTCGGGGAATTCACCCCTCCACTTT
clonotype888	1	0.000169204737733	TRB:CSAKPRDTPGELFF	TRB:TGCAGTGCTAAACCCCGGGACACCCCCGGGGAGCTGTTTTTT
clonotype1520	1	0.000169204737733	TRB:CASSVGLTGGPQETQYF	TRB:TGTGCCAGCAGCGTAGGATTGACGGGGGGCCCGCAAGAGACCCAGTACTTC
clonotype1498	1	0.000169204737733	TRA:CALLYNQGGKLIF;TRB:CASSVEGLNEQYF	TRA:TGTGCTCTATTGTATAACCAGGGAGGAAAGCTTATCTTC;TRB:TGCGCCAGCAGTGTCGAGGGCCTAAACGAGCAGTACTTC
clonotype1499	1	0.000169204737733	TRA:CALAGTGFQKLVF;TRB:CSVERSSGANVLTF	TRA:TGTGCTCTAGCGGGCACAGGCTTTCAGAAACTTGTATTT;TRB:TGCAGCGTTGAAAGGAGCTCTGGGGCCAACGTCCTGACTTTC
clonotype1521	1	0.000169204737733	TRB:CSAPRGGSHITDTQYF	TRB:TGCAGTGCCCCCAGGGGGGGAAGTCACATCACAGATACGCAGTATTTT
clonotype1494	1	0.000169204737733	TRA:CAAKNTGNQFYF;TRB:CATSRDRKGGYEQYF	TRA:TGTGCAGCAAAGAACACCGGTAACCAGTTCTATTTT;TRB:TGTGCCACCAGCAGAGATCGGAAGGGGGGCTACGAGCAGTACTTC
clonotype1495	1	0.000169204737733	TRA:CAESGGSNYKLTF;TRB:CSVDGGEDTQYF	TRA:TGTGCAGAGAGTGGAGGTAGCAACTATAAACTGACATTT;TRB:TGCAGCGTTGACGGGGGGGAAGATACGCAGTATTTT
clonotype1496	1	0.000169204737733	TRB:CSVVLPGRDYGYTF	TRB:TGCAGCGTTGTCCTACCCGGGCGGGACTATGGCTACACCTTC
clonotype1497	1	0.000169204737733	TRA:CALKSGYGGATNKLIF;TRB:CASSQVDRDSNQPQHF	TRA:TGTGCTCTGAAGTCGGGGTATGGTGGTGCTACAAACAAGCTCATCTTT;TRB:TGTGCCAGCAGCCAAGTAGATAGGGATAGCAATCAGCCCCAGCATTTT
clonotype1490	1	0.000169204737733	TRA:CAGDISNFGNEKLTF;TRB:CSARDYGQGVWEQYF;TRB:CASSMAGVLDEQYF	TRA:TGTGCTGGCGATATATCTAACTTTGGAAATGAGAAATTAACCTTT;TRB:TGCAGTGCTAGAGATTATGGACAGGGGGTATGGGAGCAGTACTTC;TRB:TGTGCCAGTAGTATGGCGGGAGTCCTCGACGAGCAGTACTTC
clonotype867	1	0.000169204737733	TRA:CAVLTGRGFKTIF;TRB:CASSMAGVLDEQYF	TRA:TGTGCCGTCTTAACGGGTAGAGGCTTCAAAACTATCTTT;TRB:TGTGCCAGTAGTATGGCGGGAGTCCTCGACGAGCAGTACTTC
clonotype1492	1	0.000169204737733	TRB:CASSPGTTRSEAFF	TRB:TGTGCCAGCAGCCCCGGGACAACGAGAAGTGAAGCTTTCTTT
clonotype1493	1	0.000169204737733	TRA:CIVRVGGETSGSRLTF;TRB:CASSQVQGLSGYTF	TRA:TGCATCGTCAGAGTCGGGGGAGAAACCAGTGGCTCTAGGTTGACCTTT;TRB:TGTGCCAGCAGCCAGGTACAGGGGCTGAGTGGCTACACCTTC
clonotype1523	1	0.000169204737733	TRA:CAVRYGNKLVF;TRB:CASSDRTAFGYTF	TRA:TGTGCTGTAAGATATGGAAACAAACTGGTCTTT;TRB:TGCGCCAGCAGTGACCGGACAGCCTTTGGCTACACCTTC
clonotype861	1	0.000169204737733	TRA:CATVLIYNFNKFYF;TRB:CASSLGRSFGNEKLFF	TRA:TGTGCTACGGTCCTTATATACAACTTCAACAAATTTTACTTT;TRB:TGTGCCAGCAGTTTAGGGCGGTCTTTCGGGAATGAAAAACTGTTTTTT
clonotype860	1	0.000169204737733	TRA:CAASPRYNAGNMLTF;TRB:CASSQENRENSPLHF	TRA:TGTGCAGCAAGCCCGAGGTATAATGCAGGCAACATGCTCACCTTT;TRB:TGCGCCAGCAGCCAAGAGAACAGGGAGAATTCACCCCTCCACTTT
clonotype1394	1	0.000169204737733	TRA:CLVGDIGNQGGKLIF;TRB:CRATSGDRATNYGYTF	TRA:TGCCTCGTGGGTGACATAGGTAACCAGGGAGGAAAGCTTATCTTC;TRB:TGCAGAGCTACCAGTGGTGACAGGGCAACTAACTATGGCTACACCTTC
clonotype863	1	0.000169204737733	TRA:CAPRGPGGGADGLTF;TRB:CASRKRGEAGELFF	TRA:TGTGCACCCCGGGGCCCGGGAGGAGGTGCTGACGGACTCACCTTT;TRB:TGCGCCAGCAGGAAGCGGGGTGAGGCCGGGGAGCTGTTTTTT
clonotype862	1	0.000169204737733	TRA:CAMSLQYSSASKIIF;TRB:CASSVASGGRNEQFF	TRA:TGTGCAATGAGCCTTCAATACAGCAGTGCTTCCAAGATAATCTTT;TRB:TGTGCCAGTAGTGTCGCTAGCGGGGGGCGGAATGAGCAGTTCTTC
clonotype1304	1	0.000169204737733	TRA:CAYRSPFGNEKLTF;TRB:CASSYPGRDNSPLHF	TRA:TGTGCTTATAGGAGCCCCTTTGGAAATGAGAAATTAACCTTT;TRB:TGTGCCAGCAGTTACCCGGGACGGGATAATTCACCCCTCCACTTT
clonotype1305	1	0.000169204737733	TRB:CATGGTSGGNEQFF	TRB:TGTGCCACCGGCGGGACTAGCGGGGGTAATGAGCAGTTCTTC
clonotype1306	1	0.000169204737733	TRB:CSARARDFQETQYF	TRB:TGCAGTGCTAGAGCCCGGGACTTCCAAGAGACCCAGTACTTC
clonotype1307	1	0.000169204737733	TRA:CAIPPGISGYALNF;TRB:CASKAASGSNEQFF	TRA:TGTGCAATCCCCCCGGGCATTTCCGGGTATGCACTCAACTTC;TRB:TGCGCCAGCAAGGCGGCTAGCGGGAGTAATGAGCAGTTCTTC
clonotype1300	1	0.000169204737733	TRA:CAENVLTGANSKLTF;TRB:CASSPTGGDEQFF	TRA:TGTGCAGAGAATGTTCTCACTGGAGCCAATAGTAAGCTGACATTT;TRB:TGTGCCAGCAGCCCCACAGGGGGCGATGAGCAGTTCTTC
clonotype1301	1	0.000169204737733	TRA:CAFMKQYFGNEKLTF;TRB:CATSEGGHSGELFF;TRB:CASILAVTNTGELFF	TRA:TGTGCTTTCATGAAGCAGTACTTTGGAAATGAGAAATTAACCTTT;TRB:TGTGCCACCTCTGAGGGGGGGCATTCCGGGGAGCTGTTTTTT;TRB:TGTGCCAGCATCCTAGCGGTAACGAACACCGGGGAGCTGTTTTTT
clonotype1302	1	0.000169204737733	TRB:CATSDPGQGGYNEQFF	TRB:TGTGCCACCAGTGACCCCGGCCAGGGGGGCTACAATGAGCAGTTCTTC
clonotype1303	1	0.000169204737733	TRA:CGTERTGTASKLTF;TRA:CAMSSLFSSNTGKLIF;TRB:CASSFATGNQPQHF	TRA:TGCGGCACAGAGCGAACCGGCACTGCCAGTAAACTCACCTTT;TRA:TGTGCAATGAGCTCCTTGTTCTCTAGCAACACAGGCAAACTAATCTTT;TRB:TGTGCCAGCAGCTTTGCCACGGGCAACCAGCCCCAGCATTTT
clonotype1308	1	0.000169204737733	TRA:CAYRVTQGGSEKLVF;TRB:CASSGRLGGQPQHF	TRA:TGTGCTTATAGGGTAACTCAGGGCGGATCTGAAAAGCTGGTCTTT;TRB:TGTGCCAGTAGTGGCCGATTGGGCGGTCAGCCCCAGCATTTT
clonotype1309	1	0.000169204737733	TRA:CALSGGKTSYDKVIF;TRA:CAFVKQSGPTSSSL;TRB:CASSLTYTDTQYF	TRA:TGTGCTCTGAGTGGGGGGAAAACCTCCTACGACAAGGTGATATTT;TRA:TGTGCTTTCGTTAAACAATCAGGACCGACAAGCTCATCTTTG;TRB:TGTGCCAGCAGCTTAACTTATACAGATACGCAGTATTTT
clonotype326	1	0.000169204737733	TRA:CAGKAREKGRSSASKIIF;TRB:CASSATGNYGYTF	TRA:TGTGCCGGCAAGGCTCGTGAAAAGGGGCGGAGCAGTGCTTCCAAGATAATCTTT;TRB:TGTGCCAGCAGCGCCACAGGCAACTATGGCTACACCTTC
clonotype327	1	0.000169204737733	TRA:CAVTGANNLFF;TRB:CSARGVTPQPGTEAFF	TRA:TGTGCTGTGACTGGGGCAAACAACCTCTTCTTT;TRB:TGCAGTGCCCGAGGAGTGACACCCCAACCGGGAACTGAAGCTTTCTTT
clonotype324	1	0.000169204737733	TRA:CLVGDIGNQGGKLIF;TRA:CAVLTGGGFKTIF;TRB:CASSMAGVLDEQYF	TRA:TGCCTCGTGGGTGACATAGGTAACCAGGGAGGAAAGCTTATCTTC;TRA:TGTGCCGTCTTAACGGGTGGAGGCTTCAAAACTATCTTT;TRB:TGTGCCAGTAGTATGGCGGGAGTCCTCGACGAGCAGTACTTC
clonotype325	1	0.000169204737733	TRA:CAVGPGANSKLTF;TRB:CSGPTSYNEQFF	TRA:TGTGCTGTGGGACCTGGAGCCAATAGTAAGCTGACATTT;TRB:TGCAGTGGACCGACAAGCTACAATGAGCAGTTCTTC
clonotype322	1	0.000169204737733	TRA:CGGGAQKLVF;TRB:CSARGSMNTEAFF	TRA:TGTGGGGGGGGAGCCCAGAAGCTGGTATTT;TRB:TGCAGTGCTAGGGGAAGTATGAACACTGAAGCTTTCTTT
clonotype323	1	0.000169204737733	TRA:CAETLDNYGQNFVF;TRA:CAVGATL;TRB:CSARDFGERVSEQYF	TRA:TGTGCAGAGACCCTCGATAACTATGGTCAGAATTTTGTCTTT;TRA:TGTGCTGTGGGAGCCACTCTG;TRB:TGCAGTGCTAGAGATTTCGGGGAGAGGGTGAGCGAGCAGTACTTC
clonotype320	1	0.000169204737733	TRA:CAVSLTGNQFYF;TRB:CASSLSHYQEGQFF	TRA:TGTGCTGTGAGCCTTACCGGTAACCAGTTCTATTTT;TRB:TGCGCCAGCAGCTTGTCTCACTACCAGGAAGGGCAGTTCTTC
clonotype321	1	0.000169204737733	TRA:CAENPSGNTGKLIF;TRA:CAVGPNPGGGSNYKLTF;TRB:CASSPARTGEQYF	TRA:TGTGCAGAGAATCCCTCTGGCAACACAGGCAAACTAATCTTT;TRA:TGTGCAGTGGGCCCCAACCCAGGCGGAGGTAGCAACTATAAACTGACATTT;TRB:TGTGCCAGCTCACCCGCCAGGACGGGCGAGCAGTACTTC
clonotype328	1	0.000169204737733	TRB:CASSSYVGTNNEQFF	TRB:TGTGCCAGCAGCTCCTATGTTGGAACCAACAATGAGCAGTTCTTC
clonotype329	1	0.000169204737733	TRA:CAVIGGGYQKVTF;TRB:CASSNRGRNYEQYF	TRA:TGCGCTGTGATTGGTGGGGGTTACCAGAAAGTTACCTTT;TRB:TGTGCCAGCAGTAACAGGGGGCGTAACTACGAGCAGTACTTC
clonotype182	1	0.000169204737733	TRA:CAASARGSGDKLTF;TRB:CASSLGQGYGYTF	TRA:TGTGCAGCAAGCGCAAGGGGCAGCGGAGACAAGCTGACTTTT;TRB:TGTGCCAGCAGCTTAGGACAGGGCTATGGCTACACCTTC
clonotype183	1	0.000169204737733	TRA:CVVNGAGTASKLTF;TRB:CSAGRGPQNQPQHF	TRA:TGTGTGGTGAACGGGGCCGGCACTGCCAGTAAACTCACCTTT;TRB:TGCAGTGCTGGACGGGGACCGCAGAATCAGCCCCAGCATTTT
clonotype180	1	0.000169204737733	TRA:CAAPF;TRB:CASSLRQGTGELFF	TRA:TGTGCAGCGCCCTTT;TRB:TGTGCCAGCAGCTTAAGGCAGGGGACCGGGGAGCTGTTTTTT
clonotype181	1	0.000169204737733	TRB:CASSDRGGGGEQYF	TRB:TGCGCCAGCAGCGACCGGGGGGGGGGAGGCGAGCAGTACTTC
clonotype186	1	0.000169204737733	TRA:CAYRSPIGAGSYQLTF;TRB:CSVEDSTGQEQYF	TRA:TGTGCTTATAGGAGCCCTATCGGGGCTGGGAGTTACCAACTCACTTTC;TRB:TGCAGCGTTGAAGACTCGACAGGTCAAGAGCAGTACTTC
clonotype187	1	0.000169204737733	TRA:CALSGGKTSYDKVIF;TRB:CASSLTYTDTQYF	TRA:TGTGCTCTGAGTGGGGGGAAAACCTCCTACGACAAGGTGATATTT;TRB:TGTGCCAGCAGCTTAACTTATACAGATACGCAGTATTTT
clonotype184	1	0.000169204737733	TRA:CAIYNAGNNRKLIW;TRB:CASSLRDRNSPLHF	TRA:TGTGCTATCTATAATGCTGGCAACAACCGTAAGCTGATTTGG;TRB:TGTGCCAGCAGTCTCCGGGACAGAAATTCACCCCTCCACTTT
clonotype185	1	0.000169204737733	TRA:CVAGGYQKVTF;TRB:CASSEERQLTFQYF	TRA:TGTGTGGCCGGGGGTTACCAGAAAGTTACCTTT;TRB:TGTGCCAGCAGTGAAGAGCGACAGCTGACCTTTCAGTACTTC
clonotype188	1	0.000169204737733	TRA:CAVGAAGYQKVTF;TRB:CASSPTRGELFF	TRA:TGTGCTGTGGGTGCGGCCGGTTACCAGAAAGTTACCTTT;TRB:TGTGCCAGTAGCCCGACCCGGGGGGAGCTGTTTTTT
clonotype189	1	0.000169204737733	TRA:CIVFGGFSGGSNYKLTF;TRB:CASSSTRGTEQYF	TRA:TGCATCGTCTTCGGGGGGTTTAGTGGAGGTAGCAACTATAAACTGACATTT;TRB:TGTGCCAGTAGCTCCACCAGAGGGACTGAGCAGTACTTC
clonotype432	1	0.000169204737733	TRB:CASSLIGYSYNEQFF	TRB:TGTGCCAGCAGCTTGATAGGTTACTCCTACAATGAGCAGTTCTTC
clonotype433	1	0.000169204737733	TRB:CAWSPGQGTYNEQFF	TRB:TGTGCCTGGAGCCCGGGACAGGGGACCTACAATGAGCAGTTCTTC
clonotype430	1	0.000169204737733	TRA:CAYTTTGTASKLTF;TRB:CASSLIGDPYNEQFF	TRA:TGTGCTTATACTACTACCGGCACTGCCAGTAAACTCACCTTT;TRB:TGCGCCAGCAGCTTGATAGGGGACCCCTACAATGAGCAGTTCTTC
clonotype431	1	0.000169204737733	TRA:CALSERSSGSARQLTF;TRB:CASSSTNRVLFF	TRA:TGTGCTCTGAGTGAAAGATCTTCTGGTTCTGCAAGGCAACTGACCTTT;TRB:TGTGCCAGCAGCTCAACTAACAGGGTTTTGTTTTTT
clonotype436	1	0.000169204737733	TRA:CAVSDGSGSARQLTF;TRB:CASSRLQDFYGYTF	TRA:TGTGCTGTGAGTGATGGTAGTGGTTCTGCAAGGCAACTGACCTTT;TRB:TGTGCCAGCAGCAGACTACAGGATTTCTATGGCTACACCTTC
clonotype437	1	0.000169204737733	TRA:CAASGPGSYQLTF;TRB:CSARVGGVSYEQYF	TRA:TGTGCAGCAAGCGGGCCTGGGAGTTACCAACTCACTTTC;TRB:TGCAGTGCTAGAGTTGGAGGAGTATCCTACGAGCAGTACTTC
clonotype434	1	0.000169204737733	TRA:CAVPSSGNTGKLIF;TRB:CASSYNRGGSQPQHF;TRB:CASGLVSGGAETQYF	TRA:TGTGCTGTCCCTTCCTCTGGCAACACAGGCAAACTAATCTTT;TRB:TGTGCCAGCAGTTACAACAGGGGAGGGAGCCAGCCCCAGCATTTT;TRB:TGTGCTAGTGGTTTGGTATCCGGGGGGGCCGAGACCCAGTACTTC
clonotype435	1	0.000169204737733	TRA:CLVGDIGNQGGKLIF;TRB:CASSSGTGEYGYTF;TRB:CAWSTGQANNSPLHF	TRA:TGCCTCGTGGGTGACATAGGTAACCAGGGAGGAAAGCTTATCTTC;TRB:TGTGCCAGCAGTTCCGGGACAGGGGAGTATGGCTACACCTTC;TRB:TGTGCCTGGAGTACCGGACAGGCAAATAATTCACCCCTCCACTTT
clonotype438	1	0.000169204737733	TRB:CATSRDFINYGYTF	TRB:TGTGCCACCAGCAGAGATTTCATAAACTATGGCTACACCTTC
clonotype439	1	0.000169204737733	TRA:CAASWGADKLIF;TRB:CASSTTGSEDSPLHF	TRA:TGTGCAGCAAGCTGGGGGGCCGACAAGCTCATCTTT;TRB:TGTGCCAGCAGCACTACAGGGTCGGAGGATTCACCCCTCCACTTT
clonotype618	1	0.000169204737733	TRA:CATDGGYSTLTF;TRB:CASSLDSGIYEQYF	TRA:TGTGCTACGGACGGGGGATACAGCACCCTCACCTTT;TRB:TGTGCCAGCAGCTTAGACTCAGGGATTTACGAGCAGTACTTC
clonotype619	1	0.000169204737733	TRA:CAFMKHEGNTPLVF;TRB:CASSLGAGVNQPQHF	TRA:TGTGCTTTCATGAAGCATGAAGGAAACACACCTCTTGTCTTT;TRB:TGCGCCAGCAGCTTGGGAGCAGGGGTTAATCAGCCCCAGCATTTT
clonotype612	1	0.000169204737733	TRA:CAVNSHNTNAGKSTF;TRB:CASSARDSNTGELFF	TRA:TGTGCCGTGAATTCCCATAACACCAATGCAGGCAAATCAACCTTT;TRB:TGTGCCAGCAGCGCCCGGGACAGCAACACCGGGGAGCTGTTTTTT
clonotype613	1	0.000169204737733	TRB:CQQQLYRNQPQHF;TRB:CASSLDELGLEDEKLFF	TRB:TGCCAGCAGCAACTGTATCGCAATCAGCCCCAGCATTTT;TRB:TGTGCCAGCAGCTTAGATGAATTGGGGTTGGAGGATGAAAAACTGTTTTTT
clonotype610	1	0.000169204737733	TRA:CAVEDRNNNDMRF;TRB:CASSLTSGGPGGTQYF	TRA:TGTGCTGTGGAGGATAGAAATAACAATGACATGCGCTTT;TRB:TGCGCCAGCAGCCTTACTAGCGGGGGGCCAGGCGGAACGCAGTATTTT
clonotype611	1	0.000169204737733	TRA:CAPDSGGSNYKLTF;TRB:CASSPNTGEPQHF	TRA:TGTGCTCCCGATAGTGGAGGTAGCAACTATAAACTGACATTT;TRB:TGTGCCAGCAGCCCTAATACAGGGGAGCCCCAGCATTTT
clonotype616	1	0.000169204737733	TRA:CAVDLKSSGDKLTF;TRA:CAVGPSSNTGKLIF;TRB:CASSRDRGETQYF	TRA:TGTGCCGTGGACTTAAAAAGCAGCGGAGACAAGCTGACTTTT;TRA:TGTGCTGTGGGCCCTTCTAGCAACACAGGCAAACTAATCTTT;TRB:TGTGCCAGTAGTAGGGACAGGGGAGAGACCCAGTACTTC
clonotype617	1	0.000169204737733	TRA:CLLGAPGGATNKLIF;TRA:CAYRNWGGNLIF;TRB:CASSAGGDTDTQYF	TRA:TGTCTTCTGGGAGCCCCCGGTGGTGCTACAAACAAGCTCATCTTT;TRA:TGTGCTTATAGGAACTGGGGAGGAAATCTCATCTTT;TRB:TGCGCCAGCAGCGCTGGGGGCGACACAGATACGCAGTATTTT
clonotype614	1	0.000169204737733	TRA:CLLLGGNEKLTF;TRB:CASSGNEQFF	TRA:TGTCTCCTACTGGGAGGAAATGAGAAATTAACCTTT;TRB:TGTGCCAGCAGCGGCAATGAGCAGTTCTTC
clonotype615	1	0.000169204737733	TRA:CILMEYGNKLVF;TRB:CASSLVAGLNTEAFF	TRA:TGCATCCTGATGGAATATGGAAACAAACTGGTCTTT;TRB:TGCGCCAGCAGCTTGGTGGCCGGATTGAACACTGAAGCTTTCTTT
clonotype508	1	0.000169204737733	TRA:CALRNQGAQKLVF;TRB:CASSPGDFLFQETQYF	TRA:TGTGCTCTGAGGAACCAGGGAGCCCAGAAGCTGGTATTT;TRB:TGTGCCAGTAGCCCCGGGGACTTCTTATTTCAAGAGACCCAGTACTTC
clonotype509	1	0.000169204737733	TRA:CAASKVTGGYNKLIF;TRA:CAVEEDGSARQLTF;TRB:CASSPALELAFF	TRA:TGTGCAGCAAGTAAGGTCACCGGTGGCTACAATAAGCTGATTTTT;TRA:TGTGCTGTGGAGGAGGACGGTTCTGCAAGGCAACTGACCTTT;TRB:TGTGCCAGCAGCCCCGCACTCGAATTGGCTTTCTTT
clonotype506	1	0.000169204737733	TRA:CIVRALAGGNSYGKLTF;TRB:CASSQDRGERYF	TRA:TGCATCGTCAGAGCCCTTGCTGGTGGTAATAGCTATGGAAAGCTGACATTT;TRB:TGCGCCAGCAGCCAGGACAGGGGTGAGCGGTACTTC
clonotype507	1	0.000169204737733	TRA:CATDGWASGGSYIPTF;TRB:CASSYGLRFSGNTIYF	TRA:TGTGCTACGGACGGTTGGGCATCAGGAGGAAGCTACATACCTACATTT;TRB:TGTGCCAGCAGTTACGGACTAAGGTTCTCTGGAAACACCATATATTTT
clonotype504	1	0.000169204737733	TRA:CAVGAGAGKSTF;TRB:CSAYRGHGANVLTF;TRB:CASSLEGGHEKLFF;TRB:CASSLGGQGSGYTF	TRA:TGTGCTGTGGGTGCGGGTGCAGGCAAATCAACCTTT;TRB:TGCAGTGCGTACAGGGGGCATGGGGCCAACGTCCTGACTTTC;TRB:TGCGCCAGCAGCTTGGAAGGTGGCCATGAAAAACTGTTTTTT;TRB:TGTGCCAGCAGTTTGGGGGGACAGGGATCTGGCTACACCTTC
clonotype505	1	0.000169204737733	TRA:CLVGDIGNQGGKLIF;TRB:CASSPQWGQGRNEQYF	TRA:TGCCTCGTGGGTGACATAGGTAACCAGGGAGGAAAGCTTATCTTC;TRB:TGTGCCAGCAGTCCCCAGTGGGGACAGGGAAGGAACGAGCAGTACTTC
clonotype502	1	0.000169204737733	TRA:CACRGRRSGGYQKVTF;TRB:CASSPGGYNEQFF	TRA:TGTGCATGCAGGGGAAGACGGTCTGGGGGTTACCAGAAAGTTACCTTT;TRB:TGTGCCAGCAGCCCAGGGGGGTACAATGAGCAGTTCTTC
clonotype503	1	0.000169204737733	TRA:CVVTQMGGSYIPTF;TRB:CASSSNRGAYNEQFF	TRA:TGTGTGGTGACACAAATGGGAGGAAGCTACATACCTACATTT;TRB:TGTGCCAGCAGTTCAAACAGGGGCGCCTACAATGAGCAGTTCTTC
clonotype500	1	0.000169204737733	TRA:CAASHNSGGSNYKLTF;TRB:CASSPPAGAQETQYF	TRA:TGTGCAGCAAGCCATAATAGTGGAGGTAGCAACTATAAACTGACATTT;TRB:TGTGCCAGCTCACCACCGGCAGGGGCCCAAGAGACCCAGTACTTC
clonotype501	1	0.000169204737733	TRA:CAVEEGGSYIPTF;TRA:CVVGSGNTGKLIF;TRB:CASSFRQGQGQETQYF;TRB:CASSTGPKNIQYF	TRA:TGTGCTGTGGAGGAAGGAGGAAGCTACATACCTACATTT;TRA:TGTGTGGTAGGCTCTGGCAACACAGGCAAACTAATCTTT;TRB:TGTGCCAGCAGCTTTCGGCAGGGGCAAGGCCAAGAGACCCAGTACTTC;TRB:TGTGCCAGCAGTACAGGGCCCAAAAACATTCAGTACTTC
clonotype1807	1	0.000169204737733	TRA:CAGQLSTGNQFYF;TRB:CASSPHGGGVGELFF	TRA:TGTGCTGGGCAGCTCAGCACCGGTAACCAGTTCTATTTT;TRB:TGTGCCAGCAGCCCCCACGGGGGCGGCGTCGGGGAGCTGTTTTTT
clonotype1806	1	0.000169204737733	TRA:CAAKVGIYGGSQGNLIF;TRB:CASRQRAGKHHIF	TRA:TGTGCAGCAAAGGTGGGGATTTATGGAGGAAGCCAAGGAAATCTCATCTTT;TRB:TGTGCCAGCAGGCAACGGGCTGGAAAACACCATATATTT
clonotype1805	1	0.000169204737733	TRB:CASILAVTNTGELFF;TRB:CAWSTGQANNSPLHF	TRB:TGTGCCAGCATCCTAGCGGTAACGAACACCGGGGAGCTGTTTTTT;TRB:TGTGCCTGGAGTACCGGACAGGCAAATAATTCACCCCTCCACTTT
clonotype1804	1	0.000169204737733	TRB:CASSSGGGNTEAFF	TRB:TGTGCCAGCAGCTCTGGGGGAGGGAACACTGAAGCTTTCTTT
clonotype1803	1	0.000169204737733	TRB:CASSQTGSDSPLHF	TRB:TGTGCCAGCAGCCAGACAGGTTCAGATTCACCCCTCCACTTT
clonotype1802	1	0.000169204737733	TRB:CASSGVGQGAGNTIYF	TRB:TGCGCCAGCAGCGGAGTTGGACAGGGCGCTGGAAACACCATATATTTT
clonotype1801	1	0.000169204737733	TRB:CASSSGTPNSPLHF;TRB:CASSPAGSAETGELFF	TRB:TGTGCCAGCAGTTCGGGGACACCAAATTCACCCCTCCACTTT;TRB:TGTGCCAGCTCACCGGCGGGTTCAGCGGAGACCGGGGAGCTGTTTTTT
clonotype1800	1	0.000169204737733	TRA:CALKETSGSRLTF;TRB:CASSSGLAGRQDTQYF	TRA:TGTGCTCTGAAAGAAACCAGTGGCTCTAGGTTGACCTTT;TRB:TGTGCTAGCAGTTCGGGACTAGCGGGGCGGCAAGATACGCAGTATTTT
clonotype1809	1	0.000169204737733	TRB:CASSPPGGANTEAFF	TRB:TGTGCCAGCTCACCTCCGGGAGGGGCTAACACTGAAGCTTTCTTT
clonotype1808	1	0.000169204737733	TRA:CAVRSRNTDKLIF;TRB:CASSLGQGGTEAFF	TRA:TGTGCTGTCAGATCGCGAAACACCGACAAGCTCATCTTT;TRB:TGTGCCAGCAGTTTAGGACAGGGAGGGACTGAAGCTTTCTTT
clonotype1159	1	0.000169204737733	TRA:CADNTDKLIF;TRB:CASSGTVMNTEAFF	TRA:TGTGCTGATAACACCGACAAGCTCATCTTT;TRB:TGTGCCAGCAGTGGAACAGTTATGAACACTGAAGCTTTCTTT
clonotype1158	1	0.000169204737733	TRB:CASRARDWSSYEQYF	TRB:TGTGCCAGCAGAGCTCGGGACTGGTCCTCCTACGAGCAGTACTTC
clonotype1151	1	0.000169204737733	TRB:CASGSSGEEEYF	TRB:TGTGCCAGCGGATCATCAGGGGAGGAAGAGTACTTC
clonotype1150	1	0.000169204737733	TRB:CASSPVEGTEAFF	TRB:TGTGCCAGCTCACCAGTTGAGGGGACTGAAGCTTTCTTT
clonotype1153	1	0.000169204737733	TRA:CALSSGYSTLTF;TRB:CASSSNPPGRVEEQYF	TRA:TGTGCTCTGAGTTCAGGATACAGCACCCTCACCTTT;TRB:TGTGCCAGCAGCTCCAATCCCCCCGGGAGGGTAGAAGAGCAGTACTTC
clonotype1152	1	0.000169204737733	TRA:CAASGTYKYIF;TRB:CASRPAWREVIRGFYEQYF;TRB:CASSPDRGGNQPQHF	TRA:TGTGCGGCCTCAGGAACCTACAAATACATCTTT;TRB:TGTGCCAGCAGGCCTGCTTGGCGGGAGGTTATAAGGGGGTTCTACGAGCAGTACTTC;TRB:TGTGCCAGCTCACCCGACAGGGGGGGCAATCAGCCCCAGCATTTT
clonotype1916	1	0.000169204737733	TRA:CAASKGGFGNVLHC;TRB:CAWSKTGGSEQFF	TRA:TGTGCAGCAAGTAAAGGAGGCTTTGGGAATGTGCTGCATTGC;TRB:TGTGCCTGGAGTAAAACGGGAGGCAGTGAGCAGTTCTTC
clonotype1154	1	0.000169204737733	TRA:CAVPPRYGGSQGNLIF;TRB:CSVVSGNTIYF	TRA:TGTGCTGTGCCCCCGAGGTATGGAGGAAGCCAAGGAAATCTCATCTTT;TRB:TGCAGCGTTGTTTCTGGAAACACCATATATTTT
clonotype1157	1	0.000169204737733	TRA:CALGTSGTYKYIF;TRB:CSAGGSYNEQFF;TRB:CASSSRATTGELFF	TRA:TGTGCCCTCGGAACCTCAGGAACCTACAAATACATCTTT;TRB:TGCAGTGCTGGGGGCTCCTACAATGAGCAGTTCTTC;TRB:TGTGCCAGCAGTAGCCGGGCCACCACCGGGGAGCTGTTTTTT
clonotype1156	1	0.000169204737733	TRA:CAVHSGGSYIPTF;TRB:CASSYSNAPPGELFF	TRA:TGTGCTGTTCACTCAGGAGGAAGCTACATACCTACATTT;TRB:TGTGCCAGCAGTTACTCGAATGCCCCGCCCGGGGAGCTGTTTTTT
clonotype1007	1	0.000169204737733	TRA:CAQKGDSSYKLIF;TRB:CSAPKRVGAYEQYF	TRA:TGTGCCCAGAAGGGGGATAGCAGCTATAAATTGATCTTC;TRB:TGCAGTGCTCCCAAGAGGGTGGGGGCCTACGAGCAGTACTTC
clonotype1799	1	0.000169204737733	TRA:CAYRSPYNNNDMRF;TRB:CAISGTSGGLNEQFF	TRA:TGTGCTTATAGGAGCCCGTACAATAACAATGACATGCGCTTT;TRB:TGTGCCATCAGTGGGACTAGCGGGGGGCTCAATGAGCAGTTCTTC
clonotype1798	1	0.000169204737733	TRA:CAVRSGFYF;TRB:CASSNGQGVNEQYF	TRA:TGTGCTGTGAGATCGGGGTTTTACTTT;TRB:TGTGCCAGCAGTAATGGACAGGGGGTGAACGAGCAGTACTTC
clonotype1797	1	0.000169204737733	TRB:CASSEQGQETQYF	TRB:TGTGCCAGCAGTGAACAGGGACAAGAGACCCAGTACTTC
clonotype1796	1	0.000169204737733	TRA:CAVMGRNNNARLMF;TRB:CASSHLRLEDTQYF	TRA:TGTGCCGTGATGGGGAGGAATAACAATGCCAGACTCATGTTT;TRB:TGTGCCAGCAGCCACCTCAGGTTGGAAGATACGCAGTATTTT
clonotype1795	1	0.000169204737733	TRA:CLVGDIGNQGGKLIF;TRB:CSAGQFNTGELFF;TRB:CAWSTGQANNSPLHF	TRA:TGCCTCGTGGGTGACATAGGTAACCAGGGAGGAAAGCTTATCTTC;TRB:TGCAGCGCTGGACAGTTTAACACCGGGGAGCTGTTTTTT;TRB:TGTGCCTGGAGTACCGGACAGGCAAATAATTCACCCCTCCACTTT
clonotype1794	1	0.000169204737733	TRA:CAASANRDDKIIF;TRB:CAISEPTGGETQYF	TRA:TGTGCAGCAAGCGCGAACAGAGATGACAAGATCATCTTT;TRB:TGTGCCATCAGTGAGCCGACCGGGGGGGAGACCCAGTACTTC
clonotype818	1	0.000169204737733	TRA:CAARGPKGGSYIPTF;TRB:CASSPRGPGEPQHF	TRA:TGTGCAGCAAGGGGCCCTAAGGGAGGAAGCTACATACCTACATTT;TRB:TGTGCCAGCTCACCAAGGGGCCCCGGGGAGCCCCAGCATTTT
clonotype1792	1	0.000169204737733	TRB:CASSEAAGLTDTQYF	TRB:TGTGCCAGCAGTGAAGCGGCAGGACTCACAGATACGCAGTATTTT
clonotype1791	1	0.000169204737733	TRA:CAAPEYRYSGGGADGLTF;TRB:CASRTIPGRENEQYF	TRA:TGTGCAGCACCAGAATATAGGTATTCAGGAGGAGGTGCTGACGGACTCACCTTT;TRB:TGCGCCAGCCGAACAATCCCGGGACGGGAGAACGAGCAGTACTTC
clonotype1790	1	0.000169204737733	TRA:CALRRAAGNKLTF;TRB:CASEIAGSYGYTF	TRA:TGTGCTCTGCGCAGGGCTGCAGGCAACAAGCTAACTTTT;TRB:TGTGCCAGCGAAATCGCAGGATCCTATGGCTACACCTTC
clonotype1004	1	0.000169204737733	TRA:CAAIGTGSARQLTF;TRB:CASSLGRGTSGRNEQFF	TRA:TGTGCAGCAATCGGGACTGGTTCTGCAAGGCAACTGACCTTT;TRB:TGCGCCAGCAGCTTGGGCCGGGGGACTAGCGGGAGGAATGAGCAGTTCTTC
clonotype1551	1	0.000169204737733	TRA:CATDDGGYQKVTF;TRB:CAISARAQDTEAFF	TRA:TGTGCTACGGACGACGGGGGTTACCAGAAAGTTACCTTT;TRB:TGTGCCATCAGTGCGAGGGCTCAGGACACTGAAGCTTTCTTT
clonotype1550	1	0.000169204737733	TRA:CAAGDTGTASKLTF;TRB:CASSNRAPDTQYF	TRA:TGTGCAGCAGGGGATACCGGCACTGCCAGTAAACTCACCTTT;TRB:TGTGCCAGCTCGAATCGAGCTCCAGATACGCAGTATTTT
clonotype1553	1	0.000169204737733	TRA:CLVGDIGNQGGKLIF;TRB:CASSRHTGLANTEAFF;TRB:CAWSTGQANNSPLHF	TRA:TGCCTCGTGGGTGACATAGGTAACCAGGGAGGAAAGCTTATCTTC;TRB:TGTGCCAGCAGCCGCCATACAGGGTTGGCGAACACTGAAGCTTTCTTT;TRB:TGTGCCTGGAGTACCGGACAGGCAAATAATTCACCCCTCCACTTT
clonotype1552	1	0.000169204737733	TRA:CAVNIISKLIF;TRB:CASSTGEGENIQYF	TRA:TGTGCCGTGAACATAATCAGCAAACTAATCTTT;TRB:TGTGCCAGTAGTACAGGGGAGGGGGAAAACATTCAGTACTTC
clonotype1910	1	0.000169204737733	TRA:CAVSESYGQNFVF	TRA:TGTGCTGTGAGTGAGAGCTATGGTCAGAATTTTGTCTTT
clonotype1579	1	0.000169204737733	TRA:CAARDKAAGNKLTF;TRB:CASSLGPGGETQYF	TRA:TGTGCAGCAAGGGACAAAGCTGCAGGCAACAAGCTAACTTTT;TRB:TGCGCCAGCAGCTTGGGCCCAGGGGGCGAGACCCAGTACTTC
clonotype1578	1	0.000169204737733	TRB:CASSPGGATSGTDTQYF	TRB:TGTGCCAGCAGCCCAGGGGGGGCAACGTCTGGCACAGATACGCAGTATTTT
clonotype1573	1	0.000169204737733	TRA:CIVRVGSTGTASKLTF;TRB:CASSYKPGGSEAFF	TRA:TGCATCGTCAGAGTCGGGAGTACCGGCACTGCCAGTAAACTCACCTTT;TRB:TGTGCCAGCAGTTACAAGCCAGGGGGCTCGGAAGCTTTCTTT
clonotype1572	1	0.000169204737733	TRB:CASSQDATNTGELFF;TRB:CAWSTGQANNSPLHF	TRB:TGCGCCAGCAGCCAAGATGCAACTAACACCGGGGAGCTGTTTTTT;TRB:TGTGCCTGGAGTACCGGACAGGCAAATAATTCACCCCTCCACTTT
clonotype1571	1	0.000169204737733	TRA:CVVNTRREGGNKLVF;TRB:CASSLTPATNEKLFF	TRA:TGTGTGGTGAACACGCGAAGGGAGGGTGGAAACAAACTGGTCTTT;TRB:TGTGCCAGCAGCTTGACCCCGGCGACTAATGAAAAACTGTTTTTT
clonotype1570	1	0.000169204737733	TRA:CALSERHTGNQFYF;TRB:CASVGTANNSPLHF	TRA:TGTGCTCTGAGTGAGCGTCACACCGGTAACCAGTTCTATTTT;TRB:TGTGCCAGCGTTGGGACAGCTAATAATTCACCCCTCCACTTT
clonotype1577	1	0.000169204737733	TRA:CAVRTGNQFYF;TRB:CASSYLGNTIYF	TRA:TGTGCTGTGAGGACCGGTAACCAGTTCTATTTT;TRB:TGTGCCAGCAGTTACCTAGGAAACACCATATATTTT
clonotype1576	1	0.000169204737733	TRA:CAVSGGGADGLTF;TRB:CASSERGRANSPLHF;TRB:CAWSTGQANNSPLHF	TRA:TGTGCTGTGTCAGGAGGAGGTGCTGACGGACTCACCTTT;TRB:TGTGCCAGCAGTGAAAGGGGAAGGGCCAATTCACCCCTCCACTTT;TRB:TGTGCCTGGAGTACCGGACAGGCAAATAATTCACCCCTCCACTTT
clonotype1575	1	0.000169204737733	TRA:CAGAPKSSGDKLTF;TRB:CASRGGPNTGELFF	TRA:TGTGCAGGAGCTCCGAAAAGCAGCGGAGACAAGCTGACTTTT;TRB:TGCGCCAGCAGGGGAGGGCCAAACACCGGGGAGCTGTTTTTT
clonotype1574	1	0.000169204737733	TRA:CAVSTSGGGADGLTF;TRB:CSAGVLAGGQDEQFF	TRA:TGTGCTGTGAGTACATCAGGAGGAGGTGCTGACGGACTCACCTTT;TRB:TGCAGTGCCGGCGTACTAGCGGGGGGCCAGGATGAGCAGTTCTTC
clonotype1979	1	0.000169204737733	TRA:CLNNAGNMLTF	TRA:TGCCTGAATAATGCAGGCAACATGCTCACCTTT
clonotype1978	1	0.000169204737733	TRB:CAIKGDKHGTGNEKLFF	TRB:TGTGCCATCAAAGGCGATAAACATGGGACAGGGAATGAAAAACTGTTTTTT
clonotype1977	1	0.000169204737733	TRA:CGADWRDNFNKFYF;TRB:CASSYSGQGSGGTQYF;TRB:CAWSTGQANNSPLHF	TRA:TGTGGAGCAGACTGGAGGGACAACTTCAACAAATTTTACTTT;TRB:TGTGCCAGCAGTTACTCGGGACAGGGATCTGGCGGGACCCAGTACTTC;TRB:TGTGCCTGGAGTACCGGACAGGCAAATAATTCACCCCTCCACTTT
clonotype1976	1	0.000169204737733	TRA:CAKEYGNKLVF;TRB:CSARLVGGSNQPQHF	TRA:TGTGCGAAGGAATATGGAAACAAACTGGTCTTT;TRB:TGCAGTGCTAGGTTAGTAGGGGGTAGCAATCAGCCCCAGCATTTT
clonotype1975	1	0.000169204737733	TRA:CALSESASGGSYIPTF;TRB:CASSAWTGRSEQFF;TRB:CAWSVRRGIPPHGYTF	TRA:TGTGCTCTGAGTGAGAGCGCATCAGGAGGAAGCTACATACCTACATTT;TRB:TGTGCCAGCAGCGCCTGGACGGGAAGGAGTGAGCAGTTCTTC;TRB:TGTGCCTGGAGTGTACGTAGGGGAATTCCCCCCCATGGCTACACCTTC
clonotype1974	1	0.000169204737733	TRA:CAASGVGGSNYKLTF;TRB:CASSAQRTELFF	TRA:TGTGCAGCAAGCGGAGTCGGAGGTAGCAACTATAAACTGACATTT;TRB:TGTGCCAGCAGCGCACAGCGGACGGAGCTGTTTTTT
clonotype1973	1	0.000169204737733	TRA:CVVNGGSSNTGKLIF;TRB:CSARDIVGRASSYEQYF	TRA:TGTGTGGTGAACGGAGGCTCTAGCAACACAGGCAAACTAATCTTT;TRB:TGCAGTGCTAGAGATATTGTCGGCAGGGCCTCCTCCTACGAGCAGTACTTC
clonotype1972	1	0.000169204737733	TRB:CASSLRQTYEQYF	TRB:TGTGCCAGCAGTTTGCGTCAGACCTACGAGCAGTACTTC
clonotype1971	1	0.000169204737733	TRA:CAFMKPFGNEKLTF;TRB:CASSPRPSYEQYF	TRA:TGTGCTTTCATGAAGCCGTTTGGAAATGAGAAATTAACCTTT;TRB:TGTGCCAGCAGTCCCCGACCCTCCTACGAGCAGTACTTC
clonotype1970	1	0.000169204737733	TRA:CIVRVGDSGYALNF;TRB:CACPGQVGEQYF	TRA:TGCATCGTCAGAGTCGGGGATTCCGGGTATGCACTCAACTTC;TRB:TGTGCCTGCCCGGGACAGGTCGGAGAGCAGTACTTC
clonotype1371	1	0.000169204737733	TRA:CAGQLGYGNKLVF;TRB:CSAWGGLGYTF	TRA:TGTGCTGGGCAGCTAGGATATGGAAACAAACTGGTCTTT;TRB:TGCAGTGCTTGGGGAGGGCTCGGCTACACCTTC
clonotype1370	1	0.000169204737733	TRA:CAMRANTNAGKSTF;TRA:CAEGGSNYQLIW;TRB:CASSFSGTSAETQYF	TRA:TGTGCAATGAGAGCTAACACCAATGCAGGCAAATCAACCTTT;TRA:TGTGCAGAAGGGGGTAGCAACTATCAGTTAATCTGG;TRB:TGTGCCAGCAGTTTTTCCGGGACTAGCGCCGAGACCCAGTACTTC
clonotype988	1	0.000169204737733	TRA:CAMKGSGNTPLVF;TRB:CSARDDGKGLNTEAFF	TRA:TGTGCAATGAAAGGTTCAGGAAACACACCTCTTGTCTTT;TRB:TGCAGTGCTAGAGATGATGGGAAGGGTTTAAACACTGAAGCTTTCTTT
clonotype1372	1	0.000169204737733	TRB:CASTRSQSIYEQYF	TRB:TGTGCCAGCACTAGAAGTCAGTCAATCTACGAGCAGTACTTC
clonotype1375	1	0.000169204737733	TRA:CAVDTTGNQFYF;TRB:CSALRQGFDEQYF	TRA:TGTGCTGTGGATACCACCGGTAACCAGTTCTATTTT;TRB:TGCAGTGCACTAAGACAGGGGTTCGACGAGCAGTACTTC
clonotype1374	1	0.000169204737733	TRA:CVVSLRNAGNMLTF;TRB:CASTLGYNEQYF	TRA:TGTGTTGTGAGCCTGAGGAATGCAGGCAACATGCTCACCTTT;TRB:TGTGCCAGCACCCTGGGCTACAACGAGCAGTACTTC
clonotype1377	1	0.000169204737733	TRA:CLVGDIGNQGGKLIF;TRB:CAWSTGQTNNSPLHF	TRA:TGCCTCGTGGGTGACATAGGTAACCAGGGAGGAAAGCTTATCTTC;TRB:TGTGCCTGGAGTACCGGACAGACAAATAATTCACCCCTCCACTTT
clonotype1376	1	0.000169204737733	TRA:CAVNKGDSWGKLQF;TRB:CSARAEDPAYNSPLHF	TRA:TGTGCCGTGAACAAAGGGGACAGCTGGGGGAAATTGCAGTTT;TRB:TGCAGTGCTAGAGCCGAGGACCCTGCCTATAATTCACCCCTCCACTTT
clonotype1379	1	0.000169204737733	TRA:CAVEDPGFGNVLHC;TRB:CASSWGGTGSYEQYF	TRA:TGTGCTGTGGAGGATCCGGGCTTTGGGAATGTGCTGCATTGC;TRB:TGTGCCAGCAGTTGGGGCGGGACAGGGTCCTACGAGCAGTACTTC
clonotype1378	1	0.000169204737733	TRA:CAEDSWGKLQF;TRA:CAFMKQYFGNEKLTF;TRB:CASSLRGSQAGELFF;TRB:CASILAVTNTGELFF	TRA:TGTGCAGAGGACAGCTGGGGGAAATTGCAGTTT;TRA:TGTGCTTTCATGAAGCAGTACTTTGGAAATGAGAAATTAACCTTT;TRB:TGTGCCAGCAGCTTACGGGGGAGTCAAGCCGGGGAGCTGTTTTTT;TRB:TGTGCCAGCATCCTAGCGGTAACGAACACCGGGGAGCTGTTTTTT
clonotype980	1	0.000169204737733	TRB:CASSARASGRGYNEQFF	TRB:TGTGCCAGCAGCGCCCGGGCTAGCGGGAGGGGCTACAATGAGCAGTTCTTC
clonotype981	1	0.000169204737733	TRB:CAWRGQSSEAFF	TRB:TGTGCCTGGAGAGGACAGTCCTCTGAAGCTTTCTTT
clonotype986	1	0.000169204737733	TRA:CAVNQNAGGTSYGKLTF;TRB:CSGGTAVEQYF	TRA:TGTGCCGTGAACCAAAATGCTGGTGGTACTAGCTATGGAAAGCTGACATTT;TRB:TGCAGCGGTGGGACAGCCGTCGAGCAGTACTTC
clonotype987	1	0.000169204737733	TRB:CASSQEINRQSSYNEQFF	TRB:TGTGCCAGCAGCCAAGAAATCAATCGACAGAGCTCCTACAATGAGCAGTTCTTC
clonotype984	1	0.000169204737733	TRA:CAVRTDGQKLLF;TRB:CSVLGAPFF	TRA:TGTGCTGTGAGGACGGATGGCCAGAAGCTGCTCTTT;TRB:TGCAGCGTTCTCGGGGCCCCTTTCTTT
clonotype985	1	0.000169204737733	TRA:CIVRVVNSGYALNF;TRB:CATCREAGGPGDTQYF	TRA:TGCATCGTCAGAGTCGTAAATTCCGGGTATGCACTCAACTTC;TRB:TGCGCCACCTGCCGGGAGGCGGGAGGGCCGGGAGATACGCAGTATTTT
clonotype1209	1	0.000169204737733	TRA:CLVGDIGNQGGKLIF;TRB:CASSGGTGLRGELFF	TRA:TGCCTCGTGGGTGACATAGGTAACCAGGGAGGAAAGCTTATCTTC;TRB:TGCGCCAGCAGCGGCGGGACAGGGCTTAGGGGGGAGCTGTTTTTT
clonotype1208	1	0.000169204737733	TRA:CAVNGNEKLTF;TRB:CASSLDSGTSGGAGEQFF;TRB:CAWSTGQANNSPLHF	TRA:TGTGCCGTGAATGGAAATGAGAAATTAACCTTT;TRB:TGTGCCAGTAGCCTAGATTCCGGGACTAGCGGGGGGGCTGGTGAGCAGTTCTTC;TRB:TGTGCCTGGAGTACCGGACAGGCAAATAATTCACCCCTCCACTTT
clonotype1205	1	0.000169204737733	TRA:CALGKAAGNKLTF;TRB:CSARKGRSTDTQYF	TRA:TGTGCTCTGGGTAAAGCTGCAGGCAACAAGCTAACTTTT;TRB:TGCAGTGCCAGAAAGGGAAGGAGCACAGATACGCAGTATTTT
clonotype1204	1	0.000169204737733	TRA:CAASNTL;TRA:CAVVHGSSNTGKLIF;TRB:CASSLGDRGGEQYF	TRA:TGTGCAGCAAGTAATACTCTG;TRA:TGTGCCGTGGTTCATGGCTCTAGCAACACAGGCAAACTAATCTTT;TRB:TGCGCCAGCAGCTTGGGAGACAGGGGTGGCGAGCAGTACTTC
clonotype1207	1	0.000169204737733	TRA:CAVNAPLTSGTYKYIF;TRB:CASSLVGTGNQPQHF	TRA:TGTGCCGTGAATGCACCCCTTACCTCAGGAACCTACAAATACATCTTT;TRB:TGTGCCAGCAGCTTAGTCGGGACCGGCAATCAGCCCCAGCATTTT
clonotype1206	1	0.000169204737733	TRA:CALSEAAGNKLTF;TRB:CASSLDRGSYNEQFF	TRA:TGTGCTCTGAGTGAAGCTGCAGGCAACAAGCTAACTTTT;TRB:TGTGCCAGCAGCTTAGATAGGGGATCCTACAATGAGCAGTTCTTC
clonotype1201	1	0.000169204737733	TRA:CAGQLPPNYGGATNKLIF;TRB:CASSDRGSGELFF	TRA:TGTGCTGGGCAGCTCCCCCCGAATTATGGTGGTGCTACAAACAAGCTCATCTTT;TRB:TGCGCCAGCAGTGACAGGGGTTCCGGGGAGCTGTTTTTT
clonotype1200	1	0.000169204737733	TRA:CAMIPGAGSYQLTF;TRA:CAEFAGNTPLVF;TRB:CASRGGTEAFF	TRA:TGTGCAATGATCCCTGGGGCTGGGAGTTACCAACTCACTTTC;TRA:TGTGCAGAGTTTGCAGGAAACACACCTCTTGTCTTT;TRB:TGTGCCAGCAGGGGGGGCACTGAAGCTTTCTTT
clonotype1203	1	0.000169204737733	TRA:CAYYVTNARLMF;TRB:CAWVGVHRGTEAFF	TRA:TGTGCTTATTATGTTACCAATGCCAGACTCATGTTT;TRB:TGTGCCTGGGTGGGGGTCCACAGGGGCACTGAAGCTTTCTTT
clonotype1202	1	0.000169204737733	TRA:CAEQRPANKFYF;TRA:CADLKAAGNKLTF;TRB:CASLGERDTQYF	TRA:TGTGCAGAGCAGCGGCCGGCGAACAAATTTTACTTT;TRA:TGTGCTGACCTCAAAGCTGCAGGCAACAAGCTAACTTTT;TRB:TGCGCCAGCCTTGGTGAGAGAGATACGCAGTATTTT
clonotype1482	1	0.000169204737733	TRA:CAVVGLSGYNKLIF;TRA:CVVPRGGAAGNKLTF;TRB:CASGPGGHGELFF	TRA:TGTGCAGTAGTGGGGTTAAGTGGCTACAATAAGCTGATTTTT;TRA:TGTGTGGTGCCCCGGGGGGGGGCTGCAGGCAACAAGCTAACTTTT;TRB:TGTGCTAGTGGCCCGGGGGGGCACGGGGAGCTGTTTTTT
clonotype331	1	0.000169204737733	TRA:CAGQNNFNKFYF;TRB:CASSPRGLGGEQFF	TRA:TGTGCAGGGCAGAACAACTTCAACAAATTTTACTTT;TRB:TGTGCCAGTAGTCCAAGGGGCCTCGGGGGTGAGCAGTTCTTC
clonotype330	1	0.000169204737733	TRB:CASSLGTEGALIGYTF	TRB:TGTGCCAGCAGCTTAGGTACCGAGGGGGCGCTTATTGGCTACACCTTC
clonotype333	1	0.000169204737733	TRA:CAFMNNNDMRF;TRB:CAISLGDYEQYF	TRA:TGTGCTTTCATGAACAACAATGACATGCGCTTT;TRB:TGTGCCATCAGCCTAGGGGACTACGAGCAGTACTTC
clonotype332	1	0.000169204737733	TRA:CAVRVLGSGNTGKLIF;TRB:CASSPETGIGYEQYF	TRA:TGTGCTGTGAGAGTCCTTGGCTCTGGCAACACAGGCAAACTAATCTTT;TRB:TGTGCCAGCAGCCCAGAGACAGGGATCGGATACGAGCAGTACTTC
clonotype335	1	0.000169204737733	TRB:CASRPTGYSGELFF	TRB:TGTGCCAGCAGGCCGACAGGGTATAGCGGGGAGCTGTTTTTT
clonotype334	1	0.000169204737733	TRA:CAVNTGFQKLVF;TRB:CASSSFLGANVLTF	TRA:TGTGCTGTAAACACAGGCTTTCAGAAACTTGTATTT;TRB:TGTGCCAGCAGTTCCTTCTTAGGGGCCAACGTCCTGACTTTC
clonotype337	1	0.000169204737733	TRA:CAGRF;TRB:CSARRGLEEQFF	TRA:TGTGCAGGACGGTTT;TRB:TGCAGTGCTCGCCGGGGCCTGGAGGAGCAGTTCTTC
clonotype336	1	0.000169204737733	TRA:CAASAEGTYKYIF;TRB:CAWRGGGFEQYF	TRA:TGTGCAGCAAGCGCCGAGGGAACCTACAAATACATCTTT;TRB:TGTGCCTGGAGAGGGGGTGGATTCGAGCAGTACTTC
clonotype339	1	0.000169204737733	TRA:CALDPSGSARQLTF;TRB:CAWSSLGTGNEKLFF	TRA:TGTGCTCTAGACCCCTCCGGTTCTGCAAGGCAACTGACCTTT;TRB:TGTGCCTGGAGTTCCCTTGGGACAGGGAATGAAAAACTGTTTTTT
clonotype338	1	0.000169204737733	TRB:CAWRGRTDSDGNTIYF	TRB:TGTGCCTGGAGGGGAAGAACGGACAGCGATGGAAACACCATATATTTT
clonotype1487	1	0.000169204737733	TRA:CAVRSLMFSGGYNKLIF;TRB:CASSPDSTSIMNTEAFF	TRA:TGTGCTGTGAGATCCCTTATGTTTTCTGGTGGCTACAATAAGCTGATTTTT;TRB:TGTGCCAGCAGCCCCGACAGTACTTCCATCATGAACACTGAAGCTTTCTTT
clonotype199	1	0.000169204737733	TRA:CAGGGGGATNKLIF;TRB:CATGGKTNTGELFF	TRA:TGTGCCGGGGGAGGAGGTGGTGCTACAAACAAGCTCATCTTT;TRB:TGTGCCACCGGAGGGAAAACGAACACCGGGGAGCTGTTTTTT
clonotype198	1	0.000169204737733	TRB:CASSPRTVLYEQYF	TRB:TGTGCCAGCAGCCCCCGGACGGTGCTCTACGAGCAGTACTTC
clonotype195	1	0.000169204737733	TRA:CAFMIRNTPLVF;TRB:CASSIDMAGGLQETQYF	TRA:TGTGCTTTCATGATAAGAAACACACCTCTTGTCTTT;TRB:TGTGCCAGTAGTATAGATATGGCGGGAGGCCTCCAAGAGACCCAGTACTTC
clonotype222	1	0.000169204737733	TRA:CALTMIKAAGNKLTF;TRB:CSAYAWNTEAFF	TRA:TGTGCTCTGACCATGATCAAAGCTGCAGGCAACAAGCTAACTTTT;TRB:TGCAGCGCATACGCCTGGAACACTGAAGCTTTCTTT
clonotype197	1	0.000169204737733	TRB:CAWSTLWGYTF	TRB:TGTGCCTGGAGTACACTCTGGGGCTACACCTTC
clonotype196	1	0.000169204737733	TRA:CAVGPSGGYQKVTF;TRB:CASTSRDSGIHEQYF	TRA:TGTGCTGTGGGTCCTTCTGGGGGTTACCAGAAAGTTACCTTT;TRB:TGTGCCAGCACCTCCCGTGATAGCGGGATCCACGAGCAGTACTTC
clonotype191	1	0.000169204737733	TRA:CIVSSSGAGSYQLTF;TRB:CASRPSATYGYTF	TRA:TGCATCGTCAGTTCTTCTGGGGCTGGGAGTTACCAACTCACTTTC;TRB:TGTGCCAGCAGACCGTCGGCCACCTATGGCTACACCTTC
clonotype190	1	0.000169204737733	TRA:CAVAYGNNRLAF;TRB:CSVTTAENTIYF	TRA:TGTGCTGTCGCTTATGGGAACAACAGACTCGCTTTT;TRB:TGCAGCGTCACGACAGCGGAAAACACCATATATTTT
clonotype193	1	0.000169204737733	TRA:CLVGDIGNQGGKLIF;TRA:CAVPSSGNTGKLIF;TRB:CASGLVSGGAETQYF	TRA:TGCCTCGTGGGTGACATAGGTAACCAGGGAGGAAAGCTTATCTTC;TRA:TGTGCTGTCCCTTCCTCTGGCAACACAGGCAAACTAATCTTT;TRB:TGTGCTAGTGGTTTGGTATCCGGGGGGGCCGAGACCCAGTACTTC
clonotype192	1	0.000169204737733	TRA:CIVRVSGGATNKLIF;TRB:CASSLDYSTDTQYF	TRA:TGCATCGTCAGAGTCTCGGGTGGTGCTACAAACAAGCTCATCTTT;TRB:TGTGCCAGCAGTTTGGACTACAGCACAGATACGCAGTATTTT
clonotype1486	1	0.000169204737733	TRA:CALLNTGNQFYF;TRB:CASSGPRAYQETQYF	TRA:TGTGCTCTCTTGAACACCGGTAACCAGTTCTATTTT;TRB:TGTGCCAGCAGTGGACCTAGGGCTTACCAAGAGACCCAGTACTTC
clonotype429	1	0.000169204737733	TRA:CAVSDGSGGSNYKLTF;TRB:CASSSRREGTLPYEQYF	TRA:TGTGCTGTGAGTGATGGGAGTGGAGGTAGCAACTATAAACTGACATTT;TRB:TGTGCCAGCAGCTCCCGGAGGGAGGGAACCCTCCCCTACGAGCAGTACTTC
clonotype428	1	0.000169204737733	TRA:CAGTLYGNKLVF;TRB:CASSLVGGGTQYF	TRA:TGTGCTGGGACCTTATATGGAAACAAACTGGTCTTT;TRB:TGTGCCAGCAGTTTAGTAGGGGGAGGGACCCAGTACTTC
clonotype425	1	0.000169204737733	TRA:CAVNPGDDMRF;TRB:CASSLESGGFYNEQFF	TRA:TGTGCCGTGAATCCCGGGGATGACATGCGCTTT;TRB:TGTGCCAGCAGCTTAGAGAGCGGGGGTTTTTACAATGAGCAGTTCTTC
clonotype424	1	0.000169204737733	TRA:CAVRDVAAGNKLTF;TRB:CASSLVSSGNTQYF	TRA:TGTGCTGTGAGAGACGTAGCTGCAGGCAACAAGCTAACTTTT;TRB:TGTGCCAGCAGCTTAGTATCGAGCGGGAATACGCAGTATTTT
clonotype427	1	0.000169204737733	TRA:CALSDQGLTGGGNKLTF;TRB:CASSQVREETQYF	TRA:TGTGCTCTGAGTGATCAGGGGCTCACGGGAGGAGGAAACAAACTCACCTTT;TRB:TGCGCCAGCAGCCAAGTTCGGGAAGAGACCCAGTACTTC
clonotype426	1	0.000169204737733	TRA:CAASGTYKYIF	TRA:TGTGCGGCCTCAGGAACCTACAAATACATCTTT
clonotype421	1	0.000169204737733	TRB:CASSPTRIDTEAFF	TRB:TGTGCCAGCAGCCCCACCCGGATTGACACTGAAGCTTTCTTT
clonotype420	1	0.000169204737733	TRA:CATDRGNTPLVF;TRB:CASSQEGPGNNEKLFF	TRA:TGTGCTACGGACAGGGGAAACACACCTCTTGTCTTT;TRB:TGTGCCAGCAGCCAAGAGGGTCCCGGGAATAATGAAAAACTGTTTTTT
clonotype423	1	0.000169204737733	TRA:CAPRRGSNYKLTF;TRB:CASLAGVGYGYTF	TRA:TGTGCTCCCCGAAGGGGTAGCAACTATAAACTGACATTT;TRB:TGTGCCAGCTTGGCCGGGGTGGGCTATGGCTACACCTTC
clonotype422	1	0.000169204737733	TRA:CLVGDIGNQGGKLIF;TRB:CASSLAGGDTQYF	TRA:TGCCTCGTGGGTGACATAGGTAACCAGGGAGGAAAGCTTATCTTC;TRB:TGTGCCAGCAGTTTAGCTGGGGGAGATACGCAGTATTTT
clonotype1485	1	0.000169204737733	TRB:CASRLLRGTQYF	TRB:TGTGCCAGCAGGCTGTTGCGTGGGACGCAGTATTTT
clonotype605	1	0.000169204737733	TRA:CARGGSNYKLTF;TRB:CASSQADSSGNTIYF	TRA:TGTGCTCGTGGAGGTAGCAACTATAAACTGACATTT;TRB:TGTGCCAGCAGCCAGGCCGACAGCTCTGGAAACACCATATATTTT
clonotype604	1	0.000169204737733	TRA:CALSYYGGATNKLIF;TRB:CASSPSVSAGSYNEQFF	TRA:TGTGCTCTAAGTTATTATGGTGGTGCTACAAACAAGCTCATCTTT;TRB:TGTGCCAGCAGCCCGTCGGTTTCTGCGGGATCCTACAATGAGCAGTTCTTC
clonotype607	1	0.000169204737733	TRA:CVVNPFSGGYNKLIF;TRB:CASSNGQSTDTQYF	TRA:TGTGTTGTGAACCCCTTTTCTGGTGGCTACAATAAGCTGATTTTT;TRB:TGTGCCAGCAGTAATGGACAGTCCACAGATACGCAGTATTTT
clonotype606	1	0.000169204737733	TRA:CAMREGRGYGGSQGNLIF;TRB:CASTSRWGGSSYEQYF	TRA:TGTGCAATGAGAGAGGGCCGAGGATATGGAGGAAGCCAAGGAAATCTCATCTTT;TRB:TGTGCCAGCACCTCCCGTTGGGGGGGGAGCTCCTACGAGCAGTACTTC
clonotype601	1	0.000169204737733	TRA:CIVLPTPRDDKIIF;TRB:CASSQVGAGAQYF	TRA:TGCATCGTCTTACCCACCCCCAGAGATGACAAGATCATCTTT;TRB:TGTGCCAGCAGCCAAGTCGGGGCAGGGGCCCAGTACTTC
clonotype600	1	0.000169204737733	TRA:CAASRKTSGSRLTF;TRB:CSAGGQGLGAYQPQHF	TRA:TGTGCAGCAAGCCGGAAAACCAGTGGCTCTAGGTTGACCTTT;TRB:TGCAGTGCTGGGGGACAGGGTTTGGGGGCGTATCAGCCCCAGCATTTT
clonotype603	1	0.000169204737733	TRA:CILFRSGTYKYIF;TRB:CASSLEARLNTEAFF	TRA:TGCATCCTGTTTCGTTCAGGAACCTACAAATACATCTTT;TRB:TGTGCCAGCAGTTTAGAGGCCAGACTAAACACTGAAGCTTTCTTT
clonotype602	1	0.000169204737733	TRA:CATVSVGNNRLAF;TRB:CASSWGQDNYGYTF	TRA:TGTGCTACGGTCTCGGTTGGGAACAACAGACTCGCTTTT;TRB:TGTGCCAGCAGCTGGGGCCAGGATAACTATGGCTACACCTTC
clonotype609	1	0.000169204737733	TRA:CAVSGPFREGNKLTF;TRB:CASSWRQISNQPQHF	TRA:TGTGCTGTGAGTGGCCCCTTTCGGGAAGGCAACAAGCTAACTTTT;TRB:TGTGCCAGCAGTTGGAGACAGATTAGCAATCAGCCCCAGCATTTT
clonotype608	1	0.000169204737733	TRA:CVVNRAGTALIF;TRB:CASSLQGTGLEKLFF	TRA:TGTGTGGTGAACAGGGCAGGAACTGCTCTGATCTTT;TRB:TGTGCCAGCAGCTTGCAAGGGACAGGGCTGGAAAAACTGTTTTTT
clonotype1484	1	0.000169204737733	TRA:CAASMNTGNQFYF	TRA:TGTGCAGCAAGCATGAACACCGGTAACCAGTTCTATTTT
clonotype519	1	0.000169204737733	TRA:CAVISNFGNEKLTF;TRB:CASSQEGPQYF	TRA:TGTGCAGTTATATCTAACTTTGGAAATGAGAAATTAACCTTT;TRB:TGTGCCAGCAGCCAAGAGGGACCACAGTATTTT
clonotype518	1	0.000169204737733	TRA:CAGPSNTGKLIF;TRB:CASSGQVYNYGYTF	TRA:TGTGCAGGCCCTAGCAACACAGGCAAACTAATCTTT;TRB:TGTGCCAGTAGTGGACAGGTTTACAACTATGGCTACACCTTC
clonotype511	1	0.000169204737733	TRA:CAYRIYGGATNKLIF;TRB:CASSENRPGYNEQFF	TRA:TGTGCTTATAGGATTTATGGTGGTGCTACAAACAAGCTCATCTTT;TRB:TGTGCCAGCAGTGAGAACAGACCCGGTTACAATGAGCAGTTCTTC
clonotype510	1	0.000169204737733	TRA:CAGQEKGGSNYKLTF;TRB:CASSSGAGKNTEAFF	TRA:TGTGCTGGGCAGGAGAAAGGAGGTAGCAACTATAAACTGACATTT;TRB:TGTGCCAGCAGCTCGGGGGCGGGGAAGAACACTGAAGCTTTCTTT
clonotype513	1	0.000169204737733	TRA:CAGLRSGNTGKLIF;TRB:CASSLSSGGANEQFF;TRB:CASRCRGLAGTDTQYF	TRA:TGTGCTGGTCTCCGCTCTGGCAACACAGGCAAACTAATCTTT;TRB:TGCGCCAGCAGCTTGAGTAGCGGGGGGGCCAATGAGCAGTTCTTC;TRB:TGTGCCAGCCGTTGCAGAGGACTAGCGGGGACAGATACGCAGTATTTT
clonotype512	1	0.000169204737733	TRA:CALSGRGTYKYIF;TRB:CSVSDVVVDTGELFF	TRA:TGTGCTCTAAGTGGCCGAGGAACCTACAAATACATCTTT;TRB:TGCAGCGTTTCAGATGTAGTCGTGGACACCGGGGAGCTGTTTTTT
clonotype515	1	0.000169204737733	TRA:CAVDIVGETSGSRLTF	TRA:TGTGCCGTGGACATAGTAGGAGAAACCAGTGGCTCTAGGTTGACCTTT
clonotype514	1	0.000169204737733	TRA:CAFMKQYGNKLVF;TRB:CASSLRGGNYGYTF	TRA:TGTGCTTTCATGAAGCAATATGGAAACAAACTGGTCTTT;TRB:TGTGCCAGCAGTTTAAGGGGCGGTAACTATGGCTACACCTTC
clonotype517	1	0.000169204737733	TRA:CILRDGVNAGNMLTF;TRB:CASTAEQGVGELFF	TRA:TGCATCCTGAGAGACGGGGTGAATGCAGGCAACATGCTCACCTTT;TRB:TGTGCCAGCACCGCGGAACAGGGCGTCGGGGAGCTGTTTTTT
clonotype516	1	0.000169204737733	TRA:CAVIPVTDSWGKLQF;TRB:CASSQGQGSTLRQYF;TRB:CASGSPRDNTGGELFF	TRA:TGTGCTGTGATCCCCGTAACTGACAGCTGGGGGAAATTGCAGTTT;TRB:TGTGCCAGCAGCCAGGGACAGGGTTCTACCCTAAGGCAGTACTTC;TRB:TGTGCCAGCGGCTCCCCCCGGGACAATACCGGGGGGGAGCTGTTTTTT
clonotype1810	1	0.000169204737733	TRA:CALSPRGYNKLIF;TRB:CASSLDDRPNTEAFF	TRA:TGTGCTCTGAGTCCCCGTGGCTACAATAAGCTGATTTTT;TRB:TGTGCCAGCAGCTTAGATGACAGACCCAACACTGAAGCTTTCTTT
clonotype1811	1	0.000169204737733	TRA:CVVLLGNQGGKLIF;TRB:CSAGGDRGYTDTQYF	TRA:TGTGTGGTCCTTCTGGGGAACCAGGGAGGAAAGCTTATCTTC;TRB:TGCAGTGCTGGGGGGGACAGGGGATACACAGATACGCAGTATTTT
clonotype1812	1	0.000169204737733	TRB:CASSEKGSYGYTF	TRB:TGTGCCAGCAGTGAAAAGGGGTCCTATGGCTACACCTTC
clonotype1813	1	0.000169204737733	TRA:CAVRDTYQGTGANNLFF;TRB:CASSQDLGSSYNSPLHF	TRA:TGTGCTGTGAGAGACACCTATCAGGGGACTGGGGCAAACAACCTCTTCTTT;TRB:TGTGCCAGCAGCCAAGATTTGGGAAGCTCCTATAATTCACCCCTCCACTTT
clonotype1814	1	0.000169204737733	TRB:CASSRSSGANVLTF;TRB:CASILAVTNTGELFF	TRB:TGTGCCAGCAGTCGAAGCTCTGGGGCCAACGTCCTGACTTTC;TRB:TGTGCCAGCATCCTAGCGGTAACGAACACCGGGGAGCTGTTTTTT
clonotype1815	1	0.000169204737733	TRB:CASSLTSGYEQYF	TRB:TGTGCCAGCAGCTTGACTAGCGGCTACGAGCAGTACTTC
clonotype1816	1	0.000169204737733	TRA:CAYGRIQGAQKLVF	TRA:TGTGCTTATGGAAGAATTCAGGGAGCCCAGAAGCTGGTATTT
clonotype1817	1	0.000169204737733	TRA:CAVSGRSGYSTLTF;TRB:CASSIRGQGPQPQHF	TRA:TGTGCTGTGAGTGGACGGTCAGGATACAGCACCCTCACCTTT;TRB:TGTGCCAGTAGTATTAGGGGACAGGGGCCCCAGCCCCAGCATTTT
clonotype1818	1	0.000169204737733	TRB:CASSPRQGLDTQYF	TRB:TGTGCCAGCAGCCCACGACAGGGGTTGGATACGCAGTATTTT
clonotype1819	1	0.000169204737733	TRA:CAAHGSSNTGKLIF;TRB:CASPTGGNTGELFF	TRA:TGTGCAGCACATGGCTCTAGCAACACAGGCAAACTAATCTTT;TRB:TGTGCCAGCCCCACAGGGGGCAACACCGGGGAGCTGTTTTTT
clonotype1148	1	0.000169204737733	TRA:CAVRDGGGSTLGRLYF;TRB:CSARTSGRVNEQFF	TRA:TGTGCTGTGAGAGACGGAGGAGGCTCAACCCTGGGGAGGCTATACTTT;TRB:TGCAGCGCCCGGACTAGCGGGAGGGTCAATGAGCAGTTCTTC
clonotype1149	1	0.000169204737733	TRA:CAYRSTNAGKSTF;TRB:CASSIPTGAYQPQHF	TRA:TGTGCTTATAGGTCTACCAATGCAGGCAAATCAACCTTT;TRB:TGTGCCAGTAGTATACCGACAGGGGCGTATCAGCCCCAGCATTTT
clonotype1142	1	0.000169204737733	TRA:CAGAGQAGTALIF;TRB:CASSFTGGPNEKLFF	TRA:TGTGCAGGAGCGGGCCAGGCAGGAACTGCTCTGATCTTT;TRB:TGTGCCAGCAGCTTTACAGGGGGCCCTAATGAAAAACTGTTTTTT
clonotype1143	1	0.000169204737733	TRA:CALDSYGTPLVF;TRB:CASGGDDGSYNSPLHF	TRA:TGTGCTCTAGACAGTTATGGCACACCTCTTGTCTTT;TRB:TGTGCCAGTGGGGGCGATGACGGTTCCTATAATTCACCCCTCCACTTT
clonotype1140	1	0.000169204737733	TRB:CSARLQRGDTEAFF	TRB:TGCAGTGCTAGATTACAGCGGGGGGACACTGAAGCTTTCTTT
clonotype1141	1	0.000169204737733	TRA:CAATSGSRLTF;TRB:CASSSGTAGNTIYF	TRA:TGTGCTGCAACCAGTGGCTCTAGGTTGACCTTT;TRB:TGTGCCAGCAGCTCGGGGACAGCCGGAAACACCATATATTTT
clonotype1146	1	0.000169204737733	TRA:CAVNYGGSQGNLIF;TRB:CASRKGLAETQYF	TRA:TGTGCCGTGAATTATGGAGGAAGCCAAGGAAATCTCATCTTT;TRB:TGTGCCAGTAGAAAGGGACTAGCAGAGACCCAGTACTTC
clonotype224	1	0.000169204737733	TRA:CAASARDNNARLMF;TRB:CASSPAQGGRPKGYGYTF	TRA:TGTGCAGCAAGCGCGAGGGACAACAATGCCAGACTCATGTTT;TRB:TGTGCCAGCAGCCCCGCGCAGGGCGGTCGCCCAAAAGGCTATGGCTACACCTTC
clonotype1144	1	0.000169204737733	TRA:CAVGGSQGNLIF;TRB:CASSLEGNGDTIYF;TRB:CASSSGIETEKLFF	TRA:TGTGCTGTGGGGGGAAGCCAAGGAAATCTCATCTTT;TRB:TGTGCCAGCAGCTTGGAGGGGAATGGGGACACCATATATTTT;TRB:TGTGCCAGCAGTTCAGGGATTGAGACTGAAAAACTGTTTTTT
clonotype1145	1	0.000169204737733	TRA:CAASPGAGGSNYKLTF;TRB:CASSSSGYGYTF	TRA:TGTGCAGCAAGCCCCGGGGCAGGGGGTAGCAACTATAAACTGACATTT;TRB:TGTGCCAGCAGCTCGTCAGGATACGGCTACACCTTC
clonotype1788	1	0.000169204737733	TRB:CASSFGRRDHGYTF	TRB:TGCGCCAGCAGCTTTGGCCGACGCGACCATGGCTACACCTTC
clonotype1789	1	0.000169204737733	TRA:CAARSQGGSEKLVF;TRB:CASSRSTGRIYGYTF	TRA:TGTGCAGCAAGAAGTCAGGGCGGATCTGAAAAGCTGGTCTTT;TRB:TGTGCCAGCAGTCGGTCGACAGGGAGGATCTATGGCTACACCTTC
clonotype647	1	0.000169204737733	TRA:CAVTRSYGQNFVF;TRB:CASSSEPGQPQHF	TRA:TGTGCCGTGACCAGGAGCTATGGTCAGAATTTTGTCTTT;TRB:TGTGCCAGCAGCTCCGAGCCGGGCCAGCCCCAGCATTTT
clonotype1780	1	0.000169204737733	TRA:CILNSGYSTLTF;TRB:CASNPKSDGQDQPQHF;TRB:CASSLKNIQYF	TRA:TGCATCTTGAATTCAGGATACAGCACCCTCACCTTT;TRB:TGTGCCAGCAACCCTAAATCGGACGGCCAGGATCAGCCCCAGCATTTT;TRB:TGTGCCAGCAGCTTAAAAAACATTCAGTACTTC
clonotype1781	1	0.000169204737733	TRA:CAVGSTGTASKLTF;TRB:CASSPDYTGELFF	TRA:TGTGCTGTGGGTTCTACCGGCACTGCCAGTAAACTCACCTTT;TRB:TGTGCCAGCAGCCCAGATTACACCGGGGAGCTGTTTTTT
clonotype1782	1	0.000169204737733	TRA:CALSDSFGGYSSASKIIF;TRA:CVGRTGEQQTRF;TRB:CASSSPRDRSAFF	TRA:TGTGCTCTGAGTGACTCCTTCGGGGGGTACAGCAGTGCTTCCAAGATAATCTTT;TRA:TGTGTTGGTCGGACGGGGGAACAACAGACTCGCTTT;TRB:TGTGCCAGCAGCTCCCCGCGGGATCGCTCGGCTTTCTTT
clonotype1783	1	0.000169204737733	TRB:CASSLEGNGDTIYF;TRB:CAWSTGQANNSPLHF	TRB:TGTGCCAGCAGCTTGGAGGGGAATGGGGACACCATATATTTT;TRB:TGTGCCTGGAGTACCGGACAGGCAAATAATTCACCCCTCCACTTT
clonotype1784	1	0.000169204737733	TRA:CAGQRRDSWGKLQF;TRB:CASSSTSAGADTQYF	TRA:TGTGCTGGGCAGCGGCGTGACAGCTGGGGGAAATTGCAGTTT;TRB:TGTGCCAGCAGCTCGACTAGCGCGGGGGCAGATACGCAGTATTTT
clonotype1785	1	0.000169204737733	TRA:CAASPGGNNARLMF;TRA:CAVLGSARQLTF;TRB:CSGRSGDTEAFF	TRA:TGTGCAGCAAGCCCGGGGGGTAACAATGCCAGACTCATGTTT;TRA:TGTGCTGTCCTTGGTTCTGCAAGGCAACTGACCTTT;TRB:TGCAGTGGTCGCTCAGGGGACACTGAAGCTTTCTTT
clonotype1786	1	0.000169204737733	TRA:CAVTNAGNNRKLIW;TRB:CASSLDGNSGNTIYF	TRA:TGTGCCGTTACTAATGCTGGCAACAACCGTAAGCTGATTTGG;TRB:TGCGCCAGCAGCTTAGACGGCAACTCTGGAAACACCATATATTTT
clonotype1787	1	0.000169204737733	TRA:CAVNTESGGGADGLTF;TRB:CASSPYAGGTDTQYF	TRA:TGTGCCGTGAACACCGAATCAGGAGGAGGTGCTGACGGACTCACCTTT;TRB:TGTGCCAGCAGCCCTTATGCGGGCGGCACAGATACGCAGTATTTT
clonotype917	1	0.000169204737733	TRA:CLVGDIGNQGGKLIF;TRA:CAASRSNMLTF;TRB:CASSYTSSNQPQHF	TRA:TGCCTCGTGGGTGACATAGGTAACCAGGGAGGAAAGCTTATCTTC;TRA:TGTGCAGCAAGTAGGTCCAACATGCTCACCTTT;TRB:TGTGCCAGCAGTTACACATCTAGCAATCAGCCCCAGCATTTT
clonotype1564	1	0.000169204737733	TRB:CAISGGQVDQPQHF	TRB:TGTGCCATCAGTGGGGGACAGGTGGATCAGCCCCAGCATTTT
clonotype1565	1	0.000169204737733	TRA:CVVSDRNNNARLMF;TRB:CSARDPRTSGGGEQFF;TRB:CASSRVLAGGETQYF	TRA:TGTGTTGTGAGTGATCGAAATAACAATGCCAGACTCATGTTT;TRB:TGCAGTGCTAGAGATCCCCGGACTAGCGGGGGGGGTGAGCAGTTCTTC;TRB:TGTGCCAGCAGCCGAGTACTAGCGGGAGGAGAGACCCAGTACTTC
clonotype1566	1	0.000169204737733	TRB:CATSDPASGAHQDTQYF;TRB:CASSLEGNGDTIYF	TRB:TGTGCCACCAGTGATCCCGCTAGCGGAGCCCATCAGGATACGCAGTATTTT;TRB:TGTGCCAGCAGCTTGGAGGGGAATGGGGACACCATATATTTT
clonotype1567	1	0.000169204737733	TRB:CASSLGLGSQETQYF	TRB:TGCGCCAGCAGCTTGGGTTTAGGCAGTCAAGAGACCCAGTACTTC
clonotype1560	1	0.000169204737733	TRA:CAVEENNTDKLIF;TRB:CSARASTSGATYEQYF	TRA:TGTGCTGTGGAGGAAAATAACACCGACAAGCTCATCTTT;TRB:TGCAGTGCTAGAGCTAGCACTAGCGGGGCTACCTACGAGCAGTACTTC
clonotype1561	1	0.000169204737733	TRB:CASSPSLTLTGTYEQYF	TRB:TGTGCCAGCAGCCCATCTCTAACCCTGACGGGGACCTACGAGCAGTACTTC
clonotype1562	1	0.000169204737733	TRA:CAVSEGSNYKLTF;TRB:CASSQEGRPYEQYF	TRA:TGTGCTGTGAGTGAGGGTAGCAACTATAAACTGACATTT;TRB:TGTGCCAGCAGCCAAGAGGGTAGGCCCTACGAGCAGTACTTC
clonotype1563	1	0.000169204737733	TRA:CAEFSGGYNKLIF;TRB:CASSLGTVNTEAFF	TRA:TGTGCAGAGTTTTCTGGTGGCTACAATAAGCTGATTTTT;TRB:TGTGCCAGTTCCTTAGGGACAGTGAACACTGAAGCTTTCTTT
clonotype1568	1	0.000169204737733	TRA:CAYRSAQGGSEKLVF;TRB:CASSDRLTGDEQFF	TRA:TGTGCTTATAGGAGCGCTCAGGGCGGATCTGAAAAGCTGGTCTTT;TRB:TGTGCCAGCAGTGATCGATTGACTGGCGATGAGCAGTTCTTC
clonotype1569	1	0.000169204737733	TRA:CAYRSAQGGSEKLVF;TRB:CASSFFDRGSEQYF	TRA:TGTGCTTATAGGAGCGCGCAGGGCGGATCTGAAAAGCTGGTCTTT;TRB:TGTGCCAGCAGCTTTTTCGACAGGGGCTCCGAGCAGTACTTC
clonotype916	1	0.000169204737733	TRA:CLVGDIGNQGGKLIF;TRB:CASSLGAGGRADTQYF	TRA:TGCCTCGTGGGTGACATAGGTAACCAGGGAGGAAAGCTTATCTTC;TRB:TGCGCCAGCAGCTTGGGTGCAGGGGGCAGAGCAGATACGCAGTATTTT
clonotype1968	1	0.000169204737733	TRB:CASSQEWFKYF	TRB:TGTGCCAGCAGCCAAGAATGGTTCAAGTATTTT
clonotype1969	1	0.000169204737733	TRA:CAVGSNDYKLSF;TRB:CASNQRTGTTDTQYF	TRA:TGCGCTGTAGGGTCTAACGACTACAAGCTCAGCTTT;TRB:TGTGCCAGCAATCAAAGGACAGGCACGACAGATACGCAGTATTTT
clonotype1960	1	0.000169204737733	TRB:CSARVPSGGDTQYF	TRB:TGCAGTGCTAGAGTGCCCTCCGGGGGGGATACGCAGTATTTT
clonotype1961	1	0.000169204737733	TRA:CAVGYNYGQNFVF;TRB:CASSSRQGRPYEQYF;TRB:CASSPGPTFTGELFF	TRA:TGTGCTGTGGGGTATAACTATGGTCAGAATTTTGTCTTT;TRB:TGTGCCAGCAGCTCACGACAGGGGAGACCCTACGAGCAGTACTTC;TRB:TGTGCCAGCAGTCCCGGGCCTACCTTCACCGGGGAGCTGTTTTTT
clonotype1962	1	0.000169204737733	TRA:CAMSSTGFQKLVF;TRB:CAWSVFKDSEAFF	TRA:TGTGCAATGAGCAGCACAGGCTTTCAGAAACTTGTATTT;TRB:TGTGCCTGGAGTGTCTTTAAGGATTCTGAAGCTTTCTTT
clonotype1963	1	0.000169204737733	TRA:CAVPNTGFQKLVF;TRB:CASSYPSQGGEQYF	TRA:TGTGCTGTGCCCAACACAGGCTTTCAGAAACTTGTATTT;TRB:TGTGCCAGCAGCTACCCCTCGCAGGGAGGCGAGCAGTACTTC
clonotype1964	1	0.000169204737733	TRA:CGTEYVNTPLVF;TRA:CAAAGTYKYIF;TRB:CASSPDRGGNQPQHF	TRA:TGCGGCACAGAGTACGTCAACACACCTCTTGTCTTT;TRA:TGTGCAGCAGCGGGAACCTACAAATACATCTTT;TRB:TGTGCCAGCTCACCAGACAGGGGGGGGAATCAGCCCCAGCATTTT
clonotype1965	1	0.000169204737733	TRA:CAEKGTSGTYKYIF;TRB:CASGGTGRMAGELFF	TRA:TGTGCAGAGAAGGGAACCTCAGGAACCTACAAATACATCTTT;TRB:TGTGCCAGCGGGGGGACAGGGAGGATGGCCGGGGAGCTGTTTTTT
clonotype1966	1	0.000169204737733	TRA:CIANAGGTSYGKLTF;TRB:CASSEQGSGGEKLFF	TRA:TGCATCGCTAATGCTGGTGGTACTAGCTATGGAAAGCTGACATTT;TRB:TGTGCCAGCAGTGAACAGGGCAGCGGAGGTGAAAAACTGTTTTTT
clonotype1967	1	0.000169204737733	TRA:CAMRGNWDSGYSTLTF;TRB:CSARSWDIGEQYF	TRA:TGTGCAATGAGAGGGAACTGGGATTCAGGATACAGCACCCTCACCTTT;TRB:TGCAGTGCTAGATCGTGGGACATCGGCGAGCAGTACTTC
clonotype910	1	0.000169204737733	TRA:CVVNREGSYIPTF;TRB:CASSFRQGQGQETQYF;TRB:CASSRSSGANVLTF	TRA:TGTGTGGTGAACAGGGAAGGAAGCTACATACCTACATTT;TRB:TGTGCCAGCAGCTTTCGGCAGGGGCAAGGCCAAGAGACCCAGTACTTC;TRB:TGTGCCAGCAGTCGAAGCTCTGGGGCCAACGTCCTGACTTTC
clonotype1362	1	0.000169204737733	TRA:CALDNQAGTALIF;TRB:CASTASGSYQETQYF	TRA:TGTGCTCTAGACAACCAGGCAGGAACTGCTCTGATCTTT;TRB:TGTGCCAGTACCGCGTCCGGGTCGTACCAAGAGACCCAGTACTTC
clonotype1363	1	0.000169204737733	TRA:CAVSVPSNTGNQFYF;TRB:CASSLVPEGYGYTF	TRA:TGTGCTGTGAGTGTTCCATCCAACACCGGTAACCAGTTCTATTTT;TRB:TGTGCCAGCAGCTTAGTCCCGGAAGGCTATGGCTACACCTTC
clonotype1360	1	0.000169204737733	TRA:CAVTPTMDTGRRALTF;TRB:CASSIGTRVLSSYNEQFF	TRA:TGTGCTGTGACCCCCACCATGGACACGGGCAGGAGAGCACTTACTTTT;TRB:TGTGCCAGTAGTATAGGGACTAGGGTCCTTAGCTCCTACAATGAGCAGTTCTTC
clonotype1361	1	0.000169204737733	TRA:CAVGISSGSARQLTF;TRB:CATRGASNQPQHF	TRA:TGTGCTGTGGGAATTTCTTCTGGTTCTGCAAGGCAACTGACCTTT;TRB:TGTGCCACGAGGGGGGCTAGCAATCAGCCCCAGCATTTT
clonotype991	1	0.000169204737733	TRA:CVVTSITDSWGKLQF;TRB:CASSSDRGDIQYF	TRA:TGTGTTGTGACCTCGATAACTGACAGCTGGGGGAAATTGCAGTTT;TRB:TGTGCCAGCAGCTCGGACAGGGGAGACATTCAGTACTTC
clonotype990	1	0.000169204737733	TRA:CAASGNPGRKAYLRT;TRA:CAVSHDRSNDYKLSF;TRA:CAVPGSGNTGKLIF;TRB:CASSYNRGGSQPQHF;TRB:CASSTGTGGVIQYF;TRB:CAWSTGQANNSPLHF	TRA:TGTGCAGCAAGCGGAAATCCAGGGAGGAAAGCTTATCTTCGGACA;TRA:TGTGCAGTGTCACACGACCGTTCTAACGACTACAAGCTCAGCTTT;TRA:TGTGCTGTCCCCGGCTCTGGCAACACAGGCAAACTAATCTTT;TRB:TGTGCCAGCAGTTACAACAGGGGAGGGAGCCAGCCCCAGCATTTT;TRB:TGTGCCAGTAGTACCGGGACAGGTGGAGTCATTCAGTACTTC;TRB:TGTGCCTGGAGTACCGGACAGGCAAATAATTCACCCCTCCACTTT
clonotype1364	1	0.000169204737733	TRA:CAVSGSARQLTF;TRB:CASSASGLSTEAFF	TRA:TGTGCTGTTTCTGGTTCTGCAAGGCAACTGACCTTT;TRB:TGTGCCAGCAGTGCCTCAGGGTTAAGCACTGAAGCTTTCTTT
clonotype992	1	0.000169204737733	TRA:CAASKLGSNTGKLIF;TRB:CSVGGGLTNYGYTF	TRA:TGTGCAGCAAGTAAGCTGGGAAGCAACACAGGCAAACTAATCTTT;TRB:TGCAGTGTTGGAGGGGGCTTGACTAACTATGGCTACACCTTC
clonotype1368	1	0.000169204737733	TRA:CAGEGRYNFNKFYF;TRB:CASSQLGGSGTSGGAGDEQFF	TRA:TGTGCAGGAGAGGGCAGATACAACTTCAACAAATTTTACTTT;TRB:TGTGCCAGCAGCCAGTTGGGGGGATCCGGGACTAGCGGGGGGGCCGGCGATGAGCAGTTCTTC
clonotype1369	1	0.000169204737733	TRA:CVVNGHAGKSTF;TRB:CASSEVGTYGYTF	TRA:TGTGTGGTGAACGGCCATGCAGGCAAATCAACCTTT;TRB:TGTGCCAGCAGTGAAGTGGGCACGTATGGCTACACCTTC
clonotype999	1	0.000169204737733	TRA:CAARGNAGNNRKLIW;TRB:CASSLDGLWGYTF	TRA:TGTGCAGCAAGGGGTAATGCTGGCAACAACCGTAAGCTGATTTGG;TRB:TGTGCCAGCAGCTTGGACGGGCTGTGGGGCTACACCTTC
clonotype998	1	0.000169204737733	TRA:CAAANDYKLSF;TRB:CASTPVAAGQPQHF	TRA:TGTGCAGCAGCTAACGACTACAAGCTCAGCTTT;TRB:TGTGCCAGCACCCCCGTGGCAGCCGGTCAGCCCCAGCATTTT
clonotype1466	1	0.000169204737733	TRA:CAASRGGGNEKLTF;TRB:CASGVGGLYGYTF	TRA:TGTGCAGCAAGCAGGGGAGGCGGAAATGAGAAATTAACCTTT;TRB:TGTGCTAGTGGCGTGGGGGGACTCTATGGCTACACCTTC
clonotype913	1	0.000169204737733	TRA:CALLVEGAQKLVF;TRB:CASAANYGYTF	TRA:TGTGCTCTCCTCGTCGAGGGAGCCCAGAAGCTGGTATTT;TRB:TGTGCCAGCGCGGCAAACTATGGCTACACCTTC
clonotype912	1	0.000169204737733	TRA:CAVEALRGQNFVF;TRB:CASSLVDGTAYEQYF	TRA:TGTGCTGTGGAGGCTCTGCGGGGTCAGAATTTTGTCTTT;TRB:TGTGCCAGCAGCTTAGTGGATGGGACGGCCTACGAGCAGTACTTC
clonotype1218	1	0.000169204737733	TRB:CSASPPGAGNEQFF	TRB:TGCAGTGCTAGCCCCCCAGGGGCCGGCAATGAGCAGTTCTTC
clonotype1219	1	0.000169204737733	TRA:CALSWSGGSYIPTF;TRB:CASTGARADTQYF	TRA:TGTGCTCTGAGTTGGTCAGGAGGAAGCTACATACCTACATTT;TRB:TGTGCCAGTACAGGGGCCCGCGCAGATACGCAGTATTTT
clonotype1216	1	0.000169204737733	TRA:CALSDQGAQKLVF	TRA:TGTGCTCTGAGTGATCAGGGAGCCCAGAAGCTGGTATTT
clonotype1217	1	0.000169204737733	TRA:CIVRANSGNTPLVF;TRB:CSARVLAGGASSYNEQFF	TRA:TGCATCGTCAGAGCGAATTCAGGAAACACACCTCTTGTCTTT;TRB:TGCAGTGCTAGGGTACTAGCGGGTGGGGCGAGCTCCTACAATGAGCAGTTCTTC
clonotype1214	1	0.000169204737733	TRA:CAFTRGGSNYKLTF;TRB:CSVAGTETLYDYGYTF	TRA:TGTGCTTTCACCCGTGGAGGTAGCAACTATAAACTGACATTT;TRB:TGCAGCGTGGCCGGGACAGAAACACTTTATGACTATGGCTACACCTTC
clonotype1215	1	0.000169204737733	TRA:CALKGSNYKLTF;TRB:CASSRLLGQETQYF	TRA:TGTGCTCTGAAGGGTAGCAACTATAAACTGACATTT;TRB:TGCGCCAGCAGCCGATTACTAGGCCAAGAGACCCAGTACTTC
clonotype1212	1	0.000169204737733	TRA:CILKTSGSRLTF;TRB:CASSRTGAARTDTQYF	TRA:TGCATCCTCAAAACCAGTGGCTCTAGGTTGACCTTT;TRB:TGTGCCAGCAGCAGGACAGGGGCCGCTCGGACAGATACGCAGTATTTT
clonotype1213	1	0.000169204737733	TRA:CAYRGLYGGATNKLIF;TRB:CASILAVTNTGELFF	TRA:TGTGCTTATAGGGGCCTTTATGGTGGTGCTACAAACAAGCTCATCTTT;TRB:TGTGCCAGCATCCTAGCGGTAACGAACACCGGGGAGCTGTTTTTT
clonotype1210	1	0.000169204737733	TRA:CIVRASLGGSQGNLIF;TRB:CASRPGNRGNVQPQHF	TRA:TGCATCGTCAGAGCCTCTCTCGGAGGAAGCCAAGGAAATCTCATCTTT;TRB:TGTGCCAGCAGGCCGGGTAACCGGGGTAACGTTCAGCCCCAGCATTTT
clonotype1211	1	0.000169204737733	TRA:CAVDTGTASKLTF;TRB:CASLPGVGGWQPQHF	TRA:TGTGCTGTGGATACCGGCACTGCCAGTAAACTCACCTTT;TRB:TGTGCCAGCCTCCCAGGGGTAGGGGGCTGGCAGCCCCAGCATTTT
clonotype1933	1	0.000169204737733	TRA:CAVLTGGGFKTIF;TRB:CASSITFLSYEQYF;TRB:CASSMAGVLDEQYF	TRA:TGTGCCGTCTTAACGGGTGGAGGCTTCAAAACTATCTTT;TRB:TGTGCCAGCAGTATTACATTCCTTTCCTACGAGCAGTACTTC;TRB:TGTGCCAGTAGTATGGCGGGAGTCCTCGACGAGCAGTACTTC
clonotype1932	1	0.000169204737733	TRB:CSARGETRSSNQPQHF;TRB:CAWSTGQANNSPLHF	TRB:TGCAGTGCTAGAGGGGAGACTAGGAGTAGCAATCAGCCCCAGCATTTT;TRB:TGTGCCTGGAGTACCGGACAGGCAAATAATTCACCCCTCCACTTT
clonotype1931	1	0.000169204737733	TRA:CAAISLPYSSASKIIF;TRB:CASSSREQSFSGNTIYF	TRA:TGTGCAGCAATATCCTTACCTTACAGCAGTGCTTCCAAGATAATCTTT;TRB:TGTGCCAGCAGTTCAAGGGAACAGTCCTTCTCTGGAAACACCATATATTTT
clonotype1930	1	0.000169204737733	TRA:CAFFDDYKLSF;TRB:CASSLSYEQYF	TRA:TGTGCCTTTTTTGACGACTACAAGCTCAGCTTT;TRB:TGTGCCAGCAGTTTAAGCTACGAGCAGTACTTC
clonotype964	1	0.000169204737733	TRA:CAASQGTGNQFYF;TRA:CAFMKQYFGNEKLTF;TRB:CASSAGTPSYNEQFF;TRB:CASILAVTNTGELFF	TRA:TGTGCAGCAAGCCAGGGCACCGGTAACCAGTTCTATTTT;TRA:TGTGCTTTCATGAAGCAGTACTTTGGAAATGAGAAATTAACCTTT;TRB:TGCGCCAGCAGTGCCGGGACTCCCTCCTACAATGAGCAGTTCTTC;TRB:TGTGCCAGCATCCTAGCGGTAACGAACACCGGGGAGCTGTTTTTT
clonotype965	1	0.000169204737733	TRA:CAYRSNAGNMLTF;TRB:CASSLLGGGNQPQHF;TRB:CASSEGETQYF;TRB:CASSPLRGSLAGIQYF	TRA:TGTGCTTATAGGAGCAATGCAGGCAACATGCTCACCTTT;TRB:TGTGCCAGCAGCCTCTTGGGAGGAGGCAATCAGCCCCAGCATTTT;TRB:TGTGCCAGCAGCGAGGGAGAGACCCAGTACTTC;TRB:TGTGCCAGCTCACCCTTAAGGGGCAGCCTAGCGGGCATTCAGTACTTC
clonotype966	1	0.000169204737733	TRA:CAAPPGGSRLTF;TRB:CASSDETGGVIDTQYF	TRA:TGTGCTGCCCCTCCCGGGGGCTCTAGGTTGACCTTT;TRB:TGTGCCAGCAGTGACGAAACGGGAGGAGTTATAGATACGCAGTATTTT
clonotype967	1	0.000169204737733	TRA:CVATHGSSNTGKLIF;TRB:CASSLNYEQYF	TRA:TGTGTGGCCACCCATGGCTCTAGCAACACAGGCAAACTAATCTTT;TRB:TGTGCCAGCAGCCTAAATTACGAGCAGTACTTC
clonotype1502	1	0.000169204737733	TRA:CAVVDNYGQNFVF	TRA:TGTGCTGTGGTGGATAACTATGGTCAGAATTTTGTCTTT
clonotype1503	1	0.000169204737733	TRA:CAVTSYGNNRLAF;TRB:CASSLGGDPSYNEQFF	TRA:TGTGCTGTGACCTCTTATGGGAACAACAGACTCGCTTTT;TRB:TGTGCCAGCAGCTTGGGAGGGGATCCCTCCTACAATGAGCAGTTCTTC
clonotype845	1	0.000169204737733	TRB:CASSWGGNTEAFF	TRB:TGTGCCAGCAGCTGGGGGGGGAACACTGAAGCTTTCTTT
clonotype844	1	0.000169204737733	TRA:CAVSEAGGTSYGKLTF;TRB:CASSGTGYEKLFF	TRA:TGTGCTGTGAGTGAGGCCGGTGGTACTAGCTATGGAAAGCTGACATTT;TRB:TGTGCCAGCAGCGGGACAGGGTACGAAAAACTGTTTTTT
clonotype1506	1	0.000169204737733	TRA:CAVSDLAGGGNKLTF;TRB:CASSLTPAGEQFF	TRA:TGTGCTGTGAGTGATCTAGCGGGAGGAGGAAACAAACTCACCTTT;TRB:TGTGCCAGCAGCCTAACCCCGGCAGGGGAGCAGTTCTTC
clonotype842	1	0.000169204737733	TRB:CASSRGTSGSHEQYF	TRB:TGTGCCAGCAGCCGAGGGACTAGCGGGAGCCACGAGCAGTACTTC
clonotype1504	1	0.000169204737733	TRA:CATDERGNTPLVF;TRB:CASRRPDRDRGYTF	TRA:TGTGCTACGGACGAACGAGGAAACACACCTCTTGTCTTT;TRB:TGTGCCAGTAGGAGGCCCGACAGGGATCGCGGCTACACCTTC
clonotype1505	1	0.000169204737733	TRA:CATDAGGNNRLAF;TRA:CAVTSTGGYQKVTF;TRB:CASSVDQNEKLFF;TRB:CASSPPPRVRSNQPQHF;TRB:CASSIGGRGLTEAFF	TRA:TGTGCTACGGACGCGGGAGGGAACAACAGACTCGCTTTT;TRA:TGTGCTGTGACCTCCACTGGGGGTTACCAGAAAGTTACCTTT;TRB:TGTGCCAGCAGCGTAGACCAGAACGAAAAACTGTTTTTT;TRB:TGTGCCAGCAGTCCGCCTCCCCGGGTCAGGAGTAATCAGCCCCAGCATTTT;TRB:TGTGCCAGTAGTATAGGCGGCCGGGGCCTCACTGAAGCTTTCTTT
clonotype1509	1	0.000169204737733	TRA:CLVGDIGNQGGKLIF;TRA:CALSEGRTGANNLFF;TRB:CASSEGTSGSSDTQYF;TRB:CAWSTGQANNSPLHF	TRA:TGCCTCGTGGGTGACATAGGTAACCAGGGAGGAAAGCTTATCTTC;TRA:TGTGCTCTGAGTGAGGGAAGAACTGGGGCAAACAACCTCTTCTTT;TRB:TGTGCCAGCAGTGAGGGGACTAGCGGGAGTTCGGATACGCAGTATTTT;TRB:TGTGCCTGGAGTACCGGACAGGCAAATAATTCACCCCTCCACTTT
clonotype458	1	0.000169204737733	TRB:CATSDSTGVVDTQYF	TRB:TGTGCCACCAGTGATTCTACAGGGGTCGTCGATACGCAGTATTTT
clonotype459	1	0.000169204737733	TRA:CAVERWGGTSYGKLTF;TRB:CASSEGTKGANVLTF	TRA:TGTGCTGTGGAGCGCTGGGGGGGTACTAGCTATGGAAAGCTGACATTT;TRB:TGTGCCAGCAGCGAAGGGACGAAAGGGGCCAACGTCCTGACTTTC
clonotype450	1	0.000169204737733	TRA:CILSSTGNQFYF;TRB:CASRLTGGVYYANTF	TRA:TGCATCCTGAGTAGCACCGGTAACCAGTTCTATTTT;TRB:TGTGCCAGCAGGCTGACAGGGGGAGTATACTATGCCAACACCTTC
clonotype451	1	0.000169204737733	TRA:CAEILYGNNRLAF;TRB:CASSFASGSTDTQYF	TRA:TGTGCAGAGATTCTATATGGGAACAACAGACTCGCTTTT;TRB:TGTGCCAGCAGCTTCGCTAGCGGGAGCACAGATACGCAGTATTTT
clonotype452	1	0.000169204737733	TRB:CASSQGTEGERHF	TRB:TGTGCCAGCAGCCAAGGGACCGAGGGGGAACGGCATTTT
clonotype453	1	0.000169204737733	TRB:CASSRTGQPFYEQYF	TRB:TGTGCCAGCAGCCGAACAGGACAGCCCTTCTACGAGCAGTACTTC
clonotype454	1	0.000169204737733	TRA:CAEVRGNNRLAF;TRB:CATTPLEREHGYTF	TRA:TGTGCAGAGGTGCGAGGGAACAACAGACTCGCTTTT;TRB:TGTGCCACGACTCCGTTAGAGAGGGAACACGGCTACACCTTC
clonotype455	1	0.000169204737733	TRB:CASSLVAGDVTDTQYF	TRB:TGTGCCAGCAGCTTAGTAGCGGGAGACGTCACAGATACGCAGTATTTT
clonotype456	1	0.000169204737733	TRB:CASSNIGGLAGVDTQYF	TRB:TGCGCCAGCAGCAACATTGGCGGACTAGCGGGGGTGGATACGCAGTATTTT
clonotype457	1	0.000169204737733	TRA:CAMSDILTGGGNKLTF;TRB:CASSPDRAMGTEAFF	TRA:TGTGCAATGAGCGATATACTCACGGGAGGAGGAAACAAACTCACCTTT;TRB:TGCGCCAGCAGCCCAGACAGGGCGATGGGCACTGAAGCTTTCTTT
clonotype298	1	0.000169204737733	TRA:CAKPGQLTF;TRA:CALLYNNNDMRF;TRB:CASASPPGPSNQPQHF	TRA:TGTGCTAAACCGGGGCAACTGACCTTT;TRA:TGTGCTCTTTTGTACAATAACAATGACATGCGCTTT;TRB:TGTGCCAGCGCCTCCCCACCGGGACCGTCGAATCAGCCCCAGCATTTT
clonotype299	1	0.000169204737733	TRA:CAYRSGHTDKLIF;TRB:CSAPGSGGSTDTQYF;TRB:CASSESEGKVSNQPQHF	TRA:TGTGCTTATAGGAGTGGACACACCGACAAGCTCATCTTT;TRB:TGCAGTGCCCCCGGAAGCGGGGGCTCCACAGATACGCAGTATTTT;TRB:TGTGCCAGCAGTGAATCCGAGGGGAAAGTTAGCAATCAGCCCCAGCATTTT
clonotype296	1	0.000169204737733	TRA:CAVREGQKLLF;TRB:CATRTASTDTQYF	TRA:TGTGCCGTGAGGGAGGGCCAGAAGCTGCTCTTT;TRB:TGTGCCACCAGGACAGCTAGCACAGATACGCAGTATTTT
clonotype297	1	0.000169204737733	TRA:CLVGDIGNQGGKLIF;TRB:CASSLDRGPTGANVLTF	TRA:TGCCTCGTGGGTGACATAGGTAACCAGGGAGGAAAGCTTATCTTC;TRB:TGCGCCAGCAGCTTGGACAGGGGGCCTACTGGGGCCAACGTCCTGACTTTC
clonotype294	1	0.000169204737733	TRA:CAAARGYQKVTF;TRB:CASGLGGAGEKLFF	TRA:TGTGCGGCGGCTCGGGGTTACCAGAAAGTTACCTTT;TRB:TGTGCTAGTGGTTTAGGGGGCGCGGGGGAAAAACTGTTTTTT
clonotype295	1	0.000169204737733	TRA:CAASLRSGSARQLTF;TRB:CASSWETDTQYF	TRA:TGTGCAGCAAGCTTGCGTTCTGGTTCTGCAAGGCAACTGACCTTT;TRB:TGTGCCAGCAGTTGGGAGACAGATACGCAGTATTTT
clonotype292	1	0.000169204737733	TRA:CAMRDDF;TRB:CASGPGQGFGYGYTF	TRA:TGTGCAATGAGAGATGATTTT;TRB:TGTGCTAGTGGCCCCGGACAGGGCTTTGGCTATGGCTACACCTTC
clonotype293	1	0.000169204737733	TRA:CAPGSNYKLTF;TRB:CASSFGQGLNEKLFF	TRA:TGTGCCCCCGGTAGCAACTATAAACTGACATTT;TRB:TGTGCCAGCAGCTTCGGACAGGGCTTAAATGAAAAACTGTTTTTT
clonotype290	1	0.000169204737733	TRA:CGTRSNDYKLSF;TRB:CASTPGETGMQETQYF	TRA:TGCGGCACACGTTCTAACGACTACAAGCTCAGCTTT;TRB:TGTGCCAGTACCCCTGGGGAGACAGGGATGCAAGAGACCCAGTACTTC
clonotype291	1	0.000169204737733	TRA:CAVSNTGGFKTIF;TRA:CASITGGGNKLTF;TRB:CASSQYQGHMNTEAFF	TRA:TGTGCCGTGAGCAATACTGGAGGCTTCAAAACTATCTTT;TRA:TGTGCTTCCATCACGGGAGGAGGAAACAAACTCACCTTT;TRB:TGTGCCAGCAGCCAATACCAGGGACACATGAACACTGAAGCTTTCTTT
clonotype670	1	0.000169204737733	TRA:CAYRKETSGSRLTF;TRB:CASSKGSFSGANVLTF	TRA:TGTGCTTATAGGAAAGAAACCAGTGGCTCTAGGTTGACCTTT;TRB:TGTGCCAGCAGCAAGGGGTCCTTCTCTGGGGCCAACGTCCTGACTTTC
clonotype671	1	0.000169204737733	TRA:CIVRVLYNNNDMRF;TRB:CASSDHGDGAYEQYF	TRA:TGCATCGTCAGAGTCCTGTACAATAACAATGACATGCGCTTT;TRB:TGTGCCAGCAGCGACCACGGGGACGGCGCTTACGAGCAGTACTTC
clonotype672	1	0.000169204737733	TRB:CASSEAGQGEGEQFF	TRB:TGTGCCAGCAGTGAAGCGGGACAGGGGGAAGGGGAGCAGTTCTTC
clonotype673	1	0.000169204737733	TRA:CAYRSGGGSEKLVF;TRB:CASRRDQGSSNQPQHF	TRA:TGTGCTTATAGGAGCGGGGGCGGATCTGAAAAGCTGGTCTTT;TRB:TGTGCCAGCAGAAGGGACCAGGGTAGCAGCAATCAGCCCCAGCATTTT
clonotype674	1	0.000169204737733	TRA:CATDGGSGGYQKVTF;TRB:CASSPRERGRNQPQHF	TRA:TGTGCTACGGACGGGGGATCTGGGGGTTACCAGAAAGTTACCTTT;TRB:TGTGCCAGCTCACCAAGAGAGAGGGGTCGCAATCAGCCCCAGCATTTT
clonotype675	1	0.000169204737733	TRA:CAVSDNKGGSYIPTF;TRB:CASSSQGGNTEAFF	TRA:TGTGCTGTGAGTGATAACAAAGGAGGAAGCTACATACCTACATTT;TRB:TGCGCCAGCAGCTCACAGGGGGGGAACACTGAAGCTTTCTTT
clonotype676	1	0.000169204737733	TRB:CALAFNEQFF	TRB:TGTGCCTTGGCCTTCAATGAGCAGTTCTTC
clonotype677	1	0.000169204737733	TRA:CIVRVYAGNMLTF;TRB:CSARDMKGSNQPQHF	TRA:TGCATCGTCAGAGTATATGCAGGCAACATGCTCACCTTT;TRB:TGCAGTGCTAGAGATATGAAAGGCTCCAATCAGCCCCAGCATTTT
clonotype678	1	0.000169204737733	TRB:CARSLAAPPLTRNQPQHF	TRB:TGTGCCAGAAGCTTGGCTGCTCCCCCCCTAACCCGCAATCAGCCCCAGCATTTT
clonotype679	1	0.000169204737733	TRA:CAVLNSGGSNYKLTF;TRB:CSARRGSQDGYTF	TRA:TGTGCTGTGCTGAATAGTGGAGGTAGCAACTATAAACTGACATTT;TRB:TGCAGCGCCCGGAGGGGGAGTCAGGATGGCTACACCTTC
clonotype708	1	0.000169204737733	TRA:CALSPYNTDKLIF;TRB:CAWSVRRGETQYF	TRA:TGTGCTCTGAGCCCTTATAACACCGACAAGCTCATCTTT;TRB:TGTGCCTGGAGTGTACGGAGAGGCGAGACCCAGTACTTC
clonotype709	1	0.000169204737733	TRA:CLVGDKSYQKVTF;TRB:CASKIRDYGYTF	TRA:TGCCTCGTGGGTGACAAGAGTTACCAGAAAGTTACCTTT;TRB:TGTGCCAGCAAGATCCGAGACTATGGCTACACCTTC
clonotype704	1	0.000169204737733	TRA:CAVNGNEKLTF;TRB:CASSLDSGTSGGAGEQFF	TRA:TGTGCCGTGAATGGAAATGAGAAATTAACCTTT;TRB:TGTGCCAGTAGCCTAGATTCCGGGACTAGCGGGGGGGCTGGTGAGCAGTTCTTC
clonotype705	1	0.000169204737733	TRA:CAALGGSGGSNYKLTF;TRB:CASSSGRNTEAFF	TRA:TGTGCAGCCCTTGGGGGGAGTGGAGGTAGCAACTATAAACTGACATTT;TRB:TGTGCCAGCAGCTCCGGACGGAACACTGAAGCTTTCTTT
clonotype706	1	0.000169204737733	TRA:CAGKANFGNEKLTF;TRB:CASSGTRSQETQYF	TRA:TGTGCAGGGAAGGCTAACTTTGGAAATGAGAAATTAACCTTT;TRB:TGTGCCAGCAGTGGGACTAGATCGCAAGAGACCCAGTACTTC
clonotype707	1	0.000169204737733	TRA:CLVGEPANQAGTALIF;TRB:CACHPPGQGVNEQFF	TRA:TGCCTCGTGGGTGAGCCGGCCAACCAGGCAGGAACTGCTCTGATCTTT;TRB:TGTGCCTGCCACCCCCCGGGACAGGGGGTCAATGAGCAGTTCTTC
clonotype700	1	0.000169204737733	TRA:CAENRGSQGNLIF;TRB:CASSQDRASGGTTDTQYF	TRA:TGTGCAGAGAATAGAGGAAGCCAAGGAAATCTCATCTTT;TRB:TGTGCCAGCAGCCAAGATCGGGCCAGCGGGGGGACCACAGATACGCAGTATTTT
clonotype701	1	0.000169204737733	TRA:CAGRGGSNYKLTF;TRB:CASSDGGINEQYF;TRB:CASSLRQGRNEQFF	TRA:TGTGCGGGACGTGGAGGTAGCAACTATAAACTGACATTT;TRB:TGCGCCAGCAGTGATGGAGGGATTAACGAGCAGTACTTC;TRB:TGTGCCAGCAGCTTACGACAGGGAAGGAATGAGCAGTTCTTC
clonotype702	1	0.000169204737733	TRB:CASSPDRGGYTF	TRB:TGTGCCAGCAGTCCGGACAGGGGAGGCTACACCTTC
clonotype703	1	0.000169204737733	TRA:CAASPLRGGRLMF;TRB:CASSLSTGRQGGGYTF	TRA:TGTGCAGCAAGCCCTCTAAGAGGCGGCAGACTCATGTTT;TRB:TGTGCCAGCAGCTTATCAACGGGGCGACAGGGCGGGGGCTACACCTTC
clonotype1177	1	0.000169204737733	TRA:CAGQSPFDNAGNMLTF;TRB:CASSQRRRDTEAFF	TRA:TGTGCTGGCCAATCGCCCTTCGATAATGCAGGCAACATGCTCACCTTT;TRB:TGTGCCAGCAGCCAACGGCGGCGGGACACTGAAGCTTTCTTT
clonotype1176	1	0.000169204737733	TRB:CASSLVPGREAFF	TRB:TGCGCCAGCAGCTTGGTGCCGGGACGCGAAGCTTTCTTT
clonotype1175	1	0.000169204737733	TRA:CLVGDIGNQGGKLIF;TRB:CASSGPRAYQETQYF	TRA:TGCCTCGTGGGTGACATAGGTAACCAGGGAGGAAAGCTTATCTTC;TRB:TGTGCCAGCAGTGGACCTAGGGCTTACCAAGAGACCCAGTACTTC
clonotype1174	1	0.000169204737733	TRA:CAGGADSWGKLQF;TRB:CSARKQGRNTEAFF	TRA:TGTGCCGGGGGCGCTGACAGCTGGGGGAAATTGCAGTTT;TRB:TGCAGTGCCAGAAAACAGGGACGGAACACTGAAGCTTTCTTT
clonotype1173	1	0.000169204737733	TRA:CAVTGAGSYQLTF;TRB:CASSLGTGANEKLFF	TRA:TGTGCCGTGACCGGGGCTGGGAGTTACCAACTCACTTTC;TRB:TGTGCCAGCAGTCTTGGGACAGGGGCTAATGAAAAACTGTTTTTT
clonotype1172	1	0.000169204737733	TRA:CAYRMTTSGTYKYIF;TRB:CASSITQGSGYTF	TRA:TGTGCTTATAGGATGACTACCTCAGGAACCTACAAATACATCTTT;TRB:TGTGCCAGTAGTATAACTCAGGGTTCGGGCTACACCTTC
clonotype1171	1	0.000169204737733	TRA:CAAIGGTSGSRLTF;TRB:CASSLVFRGREQFF	TRA:TGTGCAGCAATAGGGGGAACCAGTGGCTCTAGGTTGACCTTT;TRB:TGCGCCAGCAGCCTTGTATTCCGGGGACGAGAGCAGTTCTTC
clonotype1170	1	0.000169204737733	TRA:CIVRVADNNARLMF	TRA:TGCATCGTCAGAGTCGCAGATAACAATGCCAGACTCATGTTT
clonotype1179	1	0.000169204737733	TRA:CVVNTGTGGFKTIF;TRB:CASSLQTGEGSEQFF	TRA:TGTGTGGTGAACACCGGGACTGGAGGCTTCAAAACTATCTTT;TRB:TGTGCCAGCAGCCTCCAGACAGGGGAAGGCAGTGAGCAGTTCTTC
clonotype1178	1	0.000169204737733	TRA:CVVDGGSQGNLIF;TRB:CASSLESGDRTQYF	TRA:TGTGTCGTCGATGGAGGAAGCCAAGGAAATCTCATCTTT;TRB:TGTGCCAGCAGCTTGGAATCGGGGGATCGGACCCAGTACTTC
clonotype1775	1	0.000169204737733	TRA:CAASAWGTYKYIF;TRA:CAADGGGDTGNQFYF;TRB:CASSLGQYQDQYF	TRA:TGTGCAGCAAGCGCGTGGGGAACCTACAAATACATCTTT;TRA:TGTGCAGCAGACGGGGGCGGGGACACCGGTAACCAGTTCTATTTT;TRB:TGTGCCAGCAGCTTAGGACAGTATCAGGACCAGTACTTC
clonotype1774	1	0.000169204737733	TRA:CALSGWGETSGSRLTF	TRA:TGTGCTCTAAGTGGTTGGGGAGAAACCAGTGGCTCTAGGTTGACCTTT
clonotype1777	1	0.000169204737733	TRA:CAFMKNSGYALNF;TRB:CASSLGQQGIDEQYF	TRA:TGTGCTTTCATGAAAAATTCCGGGTATGCACTCAACTTC;TRB:TGCGCCAGCAGCTTGGGGCAACAGGGGATCGACGAGCAGTACTTC
clonotype1776	1	0.000169204737733	TRA:CATDGDDYKLSF;TRB:CASTIGQGTTGELFF	TRA:TGTGCTACGGACGGGGACGACTACAAGCTCAGCTTT;TRB:TGTGCCAGCACCATCGGACAGGGAACCACCGGGGAGCTGTTTTTT
clonotype1771	1	0.000169204737733	TRB:CASSRTPSAGELFF	TRB:TGTGCCAGCAGCCGAACTCCCTCGGCCGGGGAGCTGTTTTTT
clonotype1770	1	0.000169204737733	TRA:CAASQGNSGYALNF;TRB:CASSTSTGNYGYTF	TRA:TGTGCAGCAAGCCAGGGAAATTCCGGGTATGCACTCAACTTC;TRB:TGTGCCAGTAGTACCTCCACAGGGAATTATGGCTACACCTTC
clonotype1773	1	0.000169204737733	TRA:CAGAASGTYKYIF;TRB:CASSLFLRASTDTQYF	TRA:TGTGCAGGAGCGGCCTCAGGAACCTACAAATACATCTTT;TRB:TGTGCCAGCAGCTTATTCTTGCGGGCCAGCACAGATACGCAGTATTTT
clonotype1772	1	0.000169204737733	TRA:CAYMYSGGGADGLTF;TRB:CSAGQGARNQPQHF	TRA:TGTGCTTACATGTATTCAGGAGGAGGTGCTGACGGACTCACCTTT;TRB:TGCAGTGCTGGACAGGGGGCTCGCAATCAGCCCCAGCATTTT
clonotype1779	1	0.000169204737733	TRA:CILSTSGTYKYIF;TRB:CSAGGAGGSGETQYF	TRA:TGCATCCTATCTACCTCAGGAACCTACAAATACATCTTT;TRB:TGCAGTGCTGGGGGGGCAGGGGGGTCCGGTGAGACCCAGTACTTC
clonotype1778	1	0.000169204737733	TRA:CASDSNYQLIW;TRB:CASSLLQGDEQYF	TRA:TGTGCTTCGGATAGCAACTATCAGTTAATCTGG;TRB:TGTGCCAGCAGTTTATTGCAGGGAGACGAGCAGTACTTC
clonotype690	1	0.000169204737733	TRB:CASTSQGERPQHF	TRB:TGTGCCAGCACTTCCCAGGGGGAGAGGCCCCAGCATTTT
clonotype854	1	0.000169204737733	TRA:CLVGAPYNQGGKLIF;TRA:CVVSPNYSSASKIIF;TRB:CSVGGEGGRGATQYF	TRA:TGCCTCGTGGGTGCCCCCTATAACCAGGGAGGAAAGCTTATCTTC;TRA:TGTGTGGTGAGCCCCAATTACAGCAGTGCTTCCAAGATAATCTTT;TRB:TGCAGCGTTGGAGGGGAAGGCGGGAGAGGGGCTACGCAGTATTTT
clonotype855	1	0.000169204737733	TRA:CAVNINQGAQKLVF;TRB:CASIRTDSNTEAFF	TRA:TGTGCCGTGAACATCAATCAGGGAGCCCAGAAGCTGGTATTT;TRB:TGTGCCAGCATCCGGACAGACTCAAACACTGAAGCTTTCTTT
clonotype856	1	0.000169204737733	TRA:CAMSTGNQFYF;TRA:CAVQKNSGNTPLVF;TRB:CAISEDGNGYTF	TRA:TGTGCAATGAGTACCGGTAACCAGTTCTATTTT;TRA:TGTGCTGTCCAAAAGAATTCAGGAAACACACCTCTTGTCTTT;TRB:TGTGCCATCAGTGAGGACGGTAATGGCTACACCTTC
clonotype1512	1	0.000169204737733	TRA:CIVRVRNTGNQFYF;TRB:CAWSYTPGLAGVSDNEQFF	TRA:TGCATCGTCAGAGTCCGGAACACCGGTAACCAGTTCTATTTT;TRB:TGTGCCTGGAGTTATACGCCCGGACTAGCGGGGGTCAGCGACAATGAGCAGTTCTTC
clonotype1515	1	0.000169204737733	TRA:CATAPSGGYNKLIF;TRA:CAVRRGGGGNKLTF;TRB:CASGGDYEQYF	TRA:TGTGCTACGGCCCCCTCTGGTGGCTACAATAAGCTGATTTTT;TRA:TGTGCTGTGAGACGAGGGGGAGGAGGAAACAAACTCACCTTT;TRB:TGTGCCAGCGGCGGAGACTACGAGCAGTACTTC
clonotype851	1	0.000169204737733	TRA:CDHNTDKLIF;TRB:CASTSQTGYTF	TRA:TGTGACCATAACACCGACAAGCTCATCTTT;TRB:TGTGCCAGCACCTCTCAGACTGGCTACACCTTC
clonotype852	1	0.000169204737733	TRA:CAGAVDTGKLIF	TRA:TGTGCAGGAGCCGTAGACACAGGCAAACTAATCTTT
clonotype853	1	0.000169204737733	TRA:CALSPRGYNKLIF;TRB:CASSLDDRPNTEAFF;TRB:CAWSTGQANNSPLHF	TRA:TGTGCTCTGAGTCCCCGTGGCTACAATAAGCTGATTTTT;TRB:TGTGCCAGCAGCTTAGATGACAGACCCAACACTGAAGCTTTCTTT;TRB:TGTGCCTGGAGTACCGGACAGGCAAATAATTCACCCCTCCACTTT
clonotype1519	1	0.000169204737733	TRA:CAVTPSGNTGKLIF;TRB:CASSIEAGTGEQYF	TRA:TGTGCTGTGACCCCCTCTGGCAACACAGGCAAACTAATCTTT;TRB:TGTGCCAGTAGTATAGAAGCAGGAACGGGCGAGCAGTACTTC
clonotype1518	1	0.000169204737733	TRA:CAVTPFSGGYNKLIF;TRB:CASSLSGLASNEQFF	TRA:TGTGCTGTCACGCCGTTTTCTGGTGGCTACAATAAGCTGATTTTT;TRB:TGTGCCAGCAGCTTATCTGGTTTAGCAAGCAATGAGCAGTTCTTC
clonotype858	1	0.000169204737733	TRA:CAFLDFGNEKLTF;TRB:CASRYTLRNSPLHF;TRB:CAWSTGQANNSPLHF	TRA:TGTGCTTTCCTTGACTTTGGAAATGAGAAATTAACCTTT;TRB:TGTGCCAGCAGGTACACCCTCAGGAATTCACCCCTCCACTTT;TRB:TGTGCCTGGAGTACCGGACAGGCAAATAATTCACCCCTCCACTTT
clonotype859	1	0.000169204737733	TRA:CVVNRGNAGKSTF;TRB:CASSRGLGQMNTEAFF	TRA:TGTGTGGTGAACAGGGGCAATGCAGGCAAATCAACCTTT;TRB:TGTGCCAGCTCCCGTGGCCTTGGACAGATGAACACTGAAGCTTTCTTT
clonotype1681	1	0.000169204737733	TRA:CAVSDMGNSYGKLTF;TRB:CASSPPDDYNEQFF	TRA:TGTGCTGTGAGTGATATGGGTAATAGCTATGGAAAGCTGACATTT;TRB:TGTGCCAGCTCACCACCGGATGACTACAATGAGCAGTTCTTC
clonotype1680	1	0.000169204737733	TRA:CLVGDVLNQAGTALIF;TRB:CSARDQGGDGYTF	TRA:TGCCTCGTGGGTGACGTCCTAAACCAGGCAGGAACTGCTCTGATCTTT;TRB:TGCAGTGCTAGAGATCAGGGGGGGGATGGCTACACCTTC
clonotype1683	1	0.000169204737733	TRA:CAARLTNDYKLSF;TRB:CASRAASYEQYF	TRA:TGTGCAGCAAGACTTACTAACGACTACAAGCTCAGCTTT;TRB:TGTGCCAGCAGGGCGGCATCCTACGAGCAGTACTTC
clonotype1682	1	0.000169204737733	TRA:CALSPSSGGYNKLIF;TRB:CASSGANRGSYEQYF	TRA:TGTGCTCTGAGTCCTTCTTCTGGTGGCTACAATAAGCTGATTTTT;TRB:TGTGCCAGCAGTGGCGCGAACAGGGGCTCCTACGAGCAGTACTTC
clonotype1685	1	0.000169204737733	TRA:CLVVVKAAGNKLTF;TRB:CASSRHPDRGANEKLFF	TRA:TGCCTCGTGGTTGTCAAAGCTGCAGGCAACAAGCTAACTTTT;TRB:TGTGCCAGCAGCCGACACCCCGACAGGGGTGCTAATGAAAAACTGTTTTTT
clonotype1684	1	0.000169204737733	TRA:CAVRRGGGADGLTF;TRB:CASSLQVTDTQYF	TRA:TGTGCTGTGAGAAGGGGAGGAGGTGCTGACGGACTCACCTTT;TRB:TGTGCCAGCAGCTTACAGGTCACAGATACGCAGTATTTT
clonotype1687	1	0.000169204737733	TRA:CAASGTYKYIF;TRB:CASSLAGGPDTQYF;TRB:CASSPDRGGNQPQHF	TRA:TGTGCGGCCTCAGGAACCTACAAATACATCTTT;TRB:TGTGCCAGCAGTTTAGCGGGAGGGCCAGATACGCAGTATTTT;TRB:TGTGCCAGCTCACCCGACAGGGGGGGCAATCAGCCCCAGCATTTT
clonotype1686	1	0.000169204737733	TRA:CAASFSGSARQLTF;TRB:CASSLNPGLQETQYF	TRA:TGTGCAGCAAGCTTCTCTGGTTCTGCAAGGCAACTGACCTTT;TRB:TGTGCCAGCAGTTTGAATCCGGGTCTGCAAGAGACCCAGTACTTC
clonotype1689	1	0.000169204737733	TRB:CASSSRTTEAFF	TRB:TGTGCCAGCAGCTCGCGGACAACTGAAGCTTTCTTT
clonotype1688	1	0.000169204737733	TRA:CAALTTSGTYKYIF;TRB:CACQTGYDGYTF	TRA:TGTGCAGCATTAACTACCTCAGGAACCTACAAATACATCTTT;TRB:TGTGCCTGCCAAACAGGGTACGATGGCTACACCTTC
clonotype955	1	0.000169204737733	TRA:CAAKTSYDKVIF;TRB:CASSHDTGGEAFF	TRA:TGTGCAGCAAAAACCTCCTACGACAAGGTGATATTT;TRB:TGTGCCAGCAGCCACGACACCGGTGGTGAAGCTTTCTTT
clonotype1995	1	0.000169204737733	TRA:CVVSRNQFYF;TRB:CASSLLGGRGRTEAFF	TRA:TGTGTGGTGTCGCGTAACCAGTTCTATTTT;TRB:TGTGCCAGCAGCCTTCTGGGGGGTAGGGGGAGGACTGAAGCTTTCTTT
clonotype1994	1	0.000169204737733	TRA:CLVGDIGNQGGKLIF;TRA:CAGRAGAQKLVF;TRB:CASSSSHAGSGIYNEQFF	TRA:TGCCTCGTGGGTGACATAGGTAACCAGGGAGGAAAGCTTATCTTC;TRA:TGTGCAGGGCGGGCGGGAGCCCAGAAGCTGGTATTT;TRB:TGTGCCAGCAGCTCTTCACACGCTGGTAGCGGGATCTACAATGAGCAGTTCTTC
clonotype1997	1	0.000169204737733	TRA:CAYRSGRGNYGGSQGNLIF;TRB:CASSRDRGRADTQYF	TRA:TGTGCTTATAGGAGCGGGCGGGGGAATTATGGAGGAAGCCAAGGAAATCTCATCTTT;TRB:TGTGCCAGCAGCCGTGACAGGGGGCGTGCAGATACGCAGTATTTT
clonotype1996	1	0.000169204737733	TRA:CALSDQEGSQGNLIF;TRB:CASSLSGALTSYGYTF	TRA:TGTGCTCTGAGTGATCAGGAAGGAAGCCAAGGAAATCTCATCTTT;TRB:TGTGCCAGCAGCTTATCCGGAGCCCTAACATCCTATGGCTACACCTTC
clonotype1991	1	0.000169204737733	TRA:CAVRAAWGGSEKLVF	TRA:TGTGCTGTGCGCGCAGCTTGGGGCGGATCTGAAAAGCTGGTCTTT
clonotype1990	1	0.000169204737733	TRA:CAMRGGGNQFYF;TRB:CASRRVGRNTEAFF	TRA:TGTGCAATGAGAGGAGGCGGTAACCAGTTCTATTTT;TRB:TGTGCCAGTAGGAGGGTGGGGCGGAACACTGAAGCTTTCTTT
clonotype1993	1	0.000169204737733	TRA:CAVQEEGSTLGRLYF;TRB:CASRRERAKAFF	TRA:TGTGCTGTGCAGGAGGAGGGCTCAACCCTGGGGAGGCTATACTTT;TRB:TGTGCCAGCAGGAGGGAGAGGGCGAAAGCTTTCTTT
clonotype1992	1	0.000169204737733	TRA:CAVERGDSSYKLIF;TRB:CASSLEGNGDTIYF	TRA:TGTGCTGTGGAGAGGGGGGATAGCAGCTATAAATTGATCTTC;TRB:TGTGCCAGCAGCTTGGAGGGGAATGGGGACACCATATATTTT
clonotype1999	1	0.000169204737733	TRA:CAVKPQAGTALIF;TRB:CASSARQAGSTDTQYF	TRA:TGTGCCGTGAAGCCCCAGGCAGGAACTGCTCTGATCTTT;TRB:TGTGCCAGCAGCGCCCGACAGGCAGGTAGCACAGATACGCAGTATTTT
clonotype1998	1	0.000169204737733	TRB:CASSVAGMNTEAFF	TRB:TGTGCCAGCAGCGTAGCAGGGATGAACACTGAAGCTTTCTTT
clonotype1865	1	0.000169204737733	TRA:CAGIFTGGGNKLTF;TRB:CASSPHGGGVGELFF	TRA:TGTGCAGGCATTTTCACGGGAGGAGGAAACAAACTCACCTTT;TRB:TGTGCCAGCAGCCCCCACGGGGGCGGCGTCGGGGAGCTGTTTTTT
clonotype1716	1	0.000169204737733	TRA:CAENGDNARLMF;TRB:CSAQREANTDTQYF	TRA:TGTGCAGAGAATGGGGACAATGCCAGACTCATGTTT;TRB:TGCAGTGCCCAAAGGGAAGCAAACACAGATACGCAGTATTTT
clonotype1715	1	0.000169204737733	TRA:CLVGDIGNQGGKLIF;TRB:CASSPDRGQGTEAFF;TRB:CAWSTGQANNSPLHF	TRA:TGCCTCGTGGGTGACATAGGTAACCAGGGAGGAAAGCTTATCTTC;TRB:TGTGCCAGCAGCCCAGACAGGGGGCAAGGCACTGAAGCTTTCTTT;TRB:TGTGCCTGGAGTACCGGACAGGCAAATAATTCACCCCTCCACTTT
clonotype1340	1	0.000169204737733	TRA:CAERSGGYNKLIF;TRA:CAVLWSSASKIIF;TRB:CSASGPGQGSNRGVQPQHF	TRA:TGTGCAGAGAGGTCTGGTGGCTACAATAAGCTGATTTTT;TRA:TGTGCTGTCCTGTGGAGCAGTGCTTCCAAGATAATCTTT;TRB:TGCAGTGCTAGTGGCCCAGGACAGGGATCTAATAGAGGGGTCCAGCCCCAGCATTTT
clonotype1714	1	0.000169204737733	TRA:CALSDGNSGYSTLTF;TRB:CAIWGQGQGETQYF	TRA:TGTGCTCTGAGTGATGGGAATTCAGGATACAGCACCCTCACCTTT;TRB:TGTGCCATTTGGGGACAGGGGCAAGGGGAGACCCAGTACTTC
clonotype1429	1	0.000169204737733	TRB:CASSLYGAGGTEAFF	TRB:TGTGCCAGCAGTTTATATGGGGCCGGGGGCACTGAAGCTTTCTTT
clonotype1428	1	0.000169204737733	TRA:CAVRDNTGGFKTIF;TRB:CASSLEVREANEQFF	TRA:TGTGCTGTGAGGGATAATACTGGAGGCTTCAAAACTATCTTT;TRB:TGCGCCAGCAGCTTGGAGGTCAGGGAAGCGAATGAGCAGTTCTTC
clonotype1359	1	0.000169204737733	TRA:CAVFTGTASKLTF;TRB:CASSQGSTVPTEAFF	TRA:TGTGCTGTGTTTACCGGCACTGCCAGTAAACTCACCTTT;TRB:TGTGCCAGCAGCCAAGGTTCGACAGTTCCCACTGAAGCTTTCTTT
clonotype1358	1	0.000169204737733	TRA:CAVTFDNYGQNFVF;TRB:CASSSPGTPLGYTF	TRA:TGTGCTGTGACCTTCGATAACTATGGTCAGAATTTTGTCTTT;TRB:TGTGCCAGCAGTTCTCCCGGGACCCCACTAGGCTACACCTTC
clonotype1357	1	0.000169204737733	TRA:CVVNDQAGTALIF;TRB:CASSLARGSVDQPQHF	TRA:TGTGTGGTGAACGACCAGGCAGGAACTGCTCTGATCTTT;TRB:TGTGCCAGCAGCTTGGCCCGGGGCTCTGTGGATCAGCCCCAGCATTTT
clonotype1356	1	0.000169204737733	TRA:CIVRVGRGSTLGRLYF;TRB:CASTPGRSTDTQYF	TRA:TGCATCGTCAGAGTCGGGAGAGGCTCAACCCTGGGGAGGCTATACTTT;TRB:TGTGCCAGCACCCCGGGACGGAGCACAGATACGCAGTATTTT
clonotype1355	1	0.000169204737733	TRA:CAALDTGRRALTF;TRB:CAWSPSTYEQYF	TRA:TGTGCAGCCTTGGACACGGGCAGGAGAGCACTTACTTTT;TRB:TGTGCCTGGAGCCCTTCGACCTACGAGCAGTACTTC
clonotype1354	1	0.000169204737733	TRA:CAENSRGSYIPTF;TRB:CASSPPGLAGFYNEQFF	TRA:TGTGCAGAGAACTCTCGAGGAAGCTACATACCTACATTT;TRB:TGTGCCAGCTCACCACCGGGACTAGCGGGGTTTTACAATGAGCAGTTCTTC
clonotype1421	1	0.000169204737733	TRA:CAPGGTYKYIF;TRB:CASLGSSTGELFF	TRA:TGTGCCCCAGGGGGAACCTACAAATACATCTTT;TRB:TGTGCCAGTTTGGGCAGCTCTACCGGGGAGCTGTTTTTT
clonotype1420	1	0.000169204737733	TRA:CLVGDIGNQGGKLIF;TRB:CASSTASTDTQYF;TRB:CAWSTGQANNSPLHF	TRA:TGCCTCGTGGGTGACATAGGTAACCAGGGAGGAAAGCTTATCTTC;TRB:TGTGCCAGTAGTACCGCTAGCACAGATACGCAGTATTTT;TRB:TGTGCCTGGAGTACCGGACAGGCAAATAATTCACCCCTCCACTTT
clonotype1351	1	0.000169204737733	TRA:CLVGDIGNQGEKLIF	TRA:TGCCTCGTGGGTGACATAGGTAACCAGGGAGAAAAGCTTATCTTC
clonotype1712	1	0.000169204737733	TRA:CAVFGNTGKLIF;TRB:CASSKNRVGEQYF	TRA:TGTGCAGTCTTTGGCAACACAGGCAAACTAATCTTT;TRB:TGTGCCAGCAGCAAAAACAGGGTCGGCGAGCAGTACTTC
clonotype1435	1	0.000169204737733	TRA:CAVRAGYDYKLSF;TRB:CASSLAMVRTLRGSLNTEAFF;TRB:CASITGTGSSKPGNEQFF	TRA:TGTGCTGTGAGGGCTGGTTACGACTACAAGCTCAGCTTT;TRB:TGCGCCAGCAGCTTGGCCATGGTCCGGACCCTAAGGGGTTCCTTGAACACTGAAGCTTTCTTT;TRB:TGTGCCAGCATCACCGGGACAGGATCCTCCAAACCGGGGAATGAGCAGTTCTTC
clonotype1199	1	0.000169204737733	TRA:CVVNHKDSNYQLIW;TRB:CASSEGHYSGNTIYF;TRB:CASGLVSGGAETQYF	TRA:TGTGTGGTGAACCACAAGGATAGCAACTATCAGTTAATCTGG;TRB:TGTGCCAGCAGTGAGGGACACTACTCTGGAAACACCATATATTTT;TRB:TGTGCTAGTGGTTTGGTATCCGGGGGGGCCGAGACCCAGTACTTC
clonotype1198	1	0.000169204737733	TRA:CAGAGNTNAGKSTF;TRB:CASSVTGTGVEKLFF	TRA:TGTGCAGGAGCGGGCAACACCAATGCAGGCAAATCAACCTTT;TRB:TGTGCCAGCAGCGTAACCGGGACAGGGGTGGAAAAACTGTTTTTT
clonotype194	1	0.000169204737733	TRA:CAVSDDSGYALNF;TRB:CASAGWTGGTGELFF	TRA:TGTGCTGTGAGTGACGATTCCGGGTATGCACTCAACTTC;TRB:TGTGCCAGTGCGGGGTGGACAGGGGGGACCGGGGAGCTGTTTTTT
clonotype1344	1	0.000169204737733	TRA:CALKTKGGNMLTF;TRB:CASSRTGSSYEQYF	TRA:TGTGCTCTAAAAACTAAGGGAGGCAACATGCTCACCTTT;TRB:TGTGCCAGCAGTCGGACAGGGAGCTCCTACGAGCAGTACTTC
clonotype1197	1	0.000169204737733	TRA:CALGAGGGNKLTF;TRB:CASSAPDSLTDTQYF	TRA:TGTGCTCTAGGGGCGGGAGGAGGAAACAAACTCACCTTT;TRB:TGTGCCAGCAGTGCCCCGGACAGCCTCACAGATACGCAGTATTTT
clonotype1196	1	0.000169204737733	TRA:CLVGDIGNQGGKLIF;TRA:CVVNNNKFYF;TRB:CASTEQGIGNTEAFF;TRB:CASSRSSGANVLTF	TRA:TGCCTCGTGGGTGACATAGGTAACCAGGGAGGAAAGCTTATCTTC;TRA:TGTGTGGTGAACAACAACAAATTTTACTTT;TRB:TGTGCCAGCACCGAACAGGGGATAGGGAACACTGAAGCTTTCTTT;TRB:TGTGCCAGCAGTCGAAGCTCTGGGGCCAACGTCCTGACTTTC
clonotype1191	1	0.000169204737733	TRA:CAVGWTGNQFYF;TRB:CASTPSQQGFTGYTF	TRA:TGTGCTGTCGGGTGGACCGGTAACCAGTTCTATTTT;TRB:TGTGCCAGCACCCCAAGTCAACAGGGGTTTACCGGCTACACCTTC
clonotype1190	1	0.000169204737733	TRA:CVVSDRSFQKLVF;TRB:CAWSASSYNEQFF	TRA:TGTGTTGTGAGTGATCGTAGCTTTCAGAAACTTGTATTT;TRB:TGTGCCTGGAGTGCTAGCTCCTACAATGAGCAGTTCTTC
clonotype1193	1	0.000169204737733	TRA:CALSVSGAKAAGNKLTF;TRB:CASSSSGTNYGYTF	TRA:TGTGCTCTGAGTGTGTCGGGAGCCAAAGCTGCAGGCAACAAGCTAACTTTT;TRB:TGTGCCAGCAGCTCATCCGGGACAAATTATGGCTACACCTTC
clonotype1192	1	0.000169204737733	TRA:CIVRLTNSNSGYALNF;TRB:CSARDFNGRVLANYGYTF	TRA:TGCATCGTCAGACTAACGAACTCAAATTCCGGGTATGCACTCAACTTC;TRB:TGCAGTGCTAGAGATTTCAACGGCAGAGTCCTAGCTAACTATGGCTACACCTTC
clonotype1430	1	0.000169204737733	TRA:CAGNTGTASKLTF;TRB:CAWSTGQANNSPLHF	TRA:TGTGCAGGAAATACCGGCACTGCCAGTAAACTCACCTTT;TRB:TGTGCCTGGAGTACCGGACAGGCAAATAATTCACCCCTCCACTTT
clonotype1431	1	0.000169204737733	TRA:CAVLTGGGFKTIF;TRA:CAVPGSGNTGKLIF;TRB:CASSMAGVLDEQYF	TRA:TGTGCCGTCTTAACGGGTGGAGGCTTCAAAACTATCTTT;TRA:TGTGCTGTCCCCGGCTCTGGCAACACAGGCAAACTAATCTTT;TRB:TGTGCCAGTAGTATGGCGGGAGTCCTCGACGAGCAGTACTTC
clonotype1229	1	0.000169204737733	TRA:CAVGPPLGNTDKLIF	TRA:TGTGCTGTGGGTCCTCCCCTAGGGAACACCGACAAGCTCATCTTT
clonotype1228	1	0.000169204737733	TRA:CALEAGGGSYIPTF;TRB:CASSLAGKGSYNEQFF	TRA:TGTGCTCTGGAGGCGGGAGGAGGAAGCTACATACCTACATTT;TRB:TGCGCCAGCAGCTTGGCGGGGAAAGGCTCCTACAATGAGCAGTTCTTC
clonotype1904	1	0.000169204737733	TRA:CAASKENTGFQKLVF	TRA:TGTGCAGCAAGTAAGGAGAACACAGGCTTTCAGAAACTTGTATTT
clonotype1223	1	0.000169204737733	TRA:CAVRDAGGYQKVTF;TRB:CSAISSYNSPLHF	TRA:TGTGCTGTGAGAGACGCGGGGGGTTACCAGAAAGTTACCTTT;TRB:TGCAGTGCGATAAGCTCCTATAATTCACCCCTCCACTTT
clonotype1222	1	0.000169204737733	TRA:CLVGDIGNQGGKLIF;TRA:CATDTQGGKLIF;TRB:CASSLSRTGGFYEQYF;TRB:CAWSTGQANNSPLHF	TRA:TGCCTCGTGGGTGACATAGGTAACCAGGGAGGAAAGCTTATCTTC;TRA:TGTGCTACGGACACTCAGGGAGGAAAGCTTATCTTC;TRB:TGTGCCAGCAGTTTATCGCGGACAGGGGGCTTCTACGAGCAGTACTTC;TRB:TGTGCCTGGAGTACCGGACAGGCAAATAATTCACCCCTCCACTTT
clonotype1221	1	0.000169204737733	TRA:CAASTPGNTPLVF;TRA:CAVRSKGSQGNLIF;TRB:CASSKMAGGRETQYF	TRA:TGTGCAGCAAGTACGCCAGGAAACACACCTCTTGTCTTT;TRA:TGTGCTGTCAGATCTAAAGGAAGCCAAGGAAATCTCATCTTT;TRB:TGTGCCAGCAGCAAAATGGCAGGTGGGAGGGAGACCCAGTACTTC
clonotype1220	1	0.000169204737733	TRA:CAVASARQLTF;TRB:CASSAGNEKLFF	TRA:TGTGCTGTGGCTTCTGCAAGGCAACTGACCTTT;TRB:TGTGCCAGCAGTGCGGGTAATGAAAAACTGTTTTTT
clonotype1227	1	0.000169204737733	TRA:CAVKANNNDMRF;TRB:CASSPGPGYEQYF	TRA:TGTGCCGTGAAGGCCAATAACAATGACATGCGCTTT;TRB:TGTGCCAGCTCACCAGGGCCGGGCTACGAGCAGTACTTC
clonotype1226	1	0.000169204737733	TRA:CASATGNQFYF;TRB:CSARRGGGGYNEQFF	TRA:TGTGCCTCCGCCACCGGTAACCAGTTCTATTTT;TRB:TGCAGTGCCCGCCGGGGAGGCGGAGGCTACAATGAGCAGTTCTTC
clonotype1225	1	0.000169204737733	TRA:CAVTSGSRLTF;TRB:CASSLGEVSYNEQFF	TRA:TGTGCCGTGACCAGTGGCTCTAGGTTGACCTTT;TRB:TGCGCCAGCAGCTTGGGGGAGGTTTCCTACAATGAGCAGTTCTTC
clonotype1224	1	0.000169204737733	TRA:CAVSGDQAGTALIF;TRB:CASSLGLPTSSYEQYF	TRA:TGTGCTGTGAGTGGGGACCAGGCAGGAACTGCTCTGATCTTT;TRB:TGTGCCAGCAGCTTGGGACTTCCGACTAGCTCCTACGAGCAGTACTTC
clonotype1510	1	0.000169204737733	TRA:CAYRSLLGNEKLTF;TRB:CASSNSPHRGLVADTQYF;TRB:CASSRRTMGTGELFF	TRA:TGTGCTTATAGGAGCCTTTTGGGAAATGAGAAATTAACCTTT;TRB:TGTGCCAGCAGCAATTCCCCCCACAGGGGATTGGTGGCAGATACGCAGTATTTT;TRB:TGTGCCAGCAGCCGCCGAACGATGGGAACCGGGGAGCTGTTTTTT
clonotype449	1	0.000169204737733	TRA:CLVAPYSSASKIIF	TRA:TGCCTCGTGGCCCCTTACAGCAGTGCTTCCAAGATAATCTTT
clonotype448	1	0.000169204737733	TRA:CAYRSAGAAGNKLTF;TRB:CASSLGLVTDTQYF	TRA:TGTGCTTATAGGAGCGCAGGAGCTGCAGGCAACAAGCTAACTTTT;TRB:TGTGCCAGCAGCCTGGGACTAGTCACAGATACGCAGTATTTT
clonotype443	1	0.000169204737733	TRA:CLVGDIGNQGGKLIF;TRB:CASSYSKGTGGWNTEAFF	TRA:TGCCTCGTGGGTGACATAGGTAACCAGGGAGGAAAGCTTATCTTC;TRB:TGTGCCAGCAGTTACTCTAAAGGGACAGGGGGATGGAACACTGAAGCTTTCTTT
clonotype442	1	0.000169204737733	TRA:CIVSGGAQKLVF;TRB:CASSLVRGVNSPLHF	TRA:TGCATCGTCAGTGGGGGAGCCCAGAAGCTGGTATTT;TRB:TGTGCCAGCAGCTTGGTTCGGGGGGTTAATTCACCCCTCCACTTT
clonotype441	1	0.000169204737733	TRB:CASSPRWGVGYTF	TRB:TGTGCCAGCAGCCCCCGCTGGGGAGTCGGCTACACCTTC
clonotype440	1	0.000169204737733	TRA:CAVKGGATNKLIF;TRB:CASSLRTQWVNEQFF	TRA:TGTGCCGTGAAGGGTGGTGCTACAAACAAGCTCATCTTT;TRB:TGTGCCAGCAGTTTACGCACACAGTGGGTGAATGAGCAGTTCTTC
clonotype447	1	0.000169204737733	TRA:CAGARGSWGKLQF;TRB:CAWTGPTSYNEQFF	TRA:TGTGCAGGAGCTCGGGGCAGCTGGGGGAAATTGCAGTTT;TRB:TGTGCCTGGACAGGGCCTACTTCCTACAATGAGCAGTTCTTC
clonotype446	1	0.000169204737733	TRA:CATVEYGNKLVF;TRB:CSASPGGTYNTEAFF;TRB:CASTPRGTTGELFF	TRA:TGTGCTACGGTGGAATATGGAAACAAACTGGTCTTT;TRB:TGCAGTGCTAGCCCGGGAGGGACCTACAACACTGAAGCTTTCTTT;TRB:TGTGCCAGCACCCCCAGAGGGACCACCGGGGAGCTGTTTTTT
clonotype445	1	0.000169204737733	TRA:CAVPSSGNTGKLIF	TRA:TGTGCTGTCCCTTCCTCTGGCAACACAGGCAAACTAATCTTT
clonotype444	1	0.000169204737733	TRA:CALGPNTNAGKSTF;TRB:CASRERTGSYNEQFF	TRA:TGTGCTTTGGGGCCTAACACCAATGCAGGCAAATCAACCTTT;TRB:TGTGCCAGCAGGGAAAGGACAGGGTCCTACAATGAGCAGTTCTTC
clonotype289	1	0.000169204737733	TRA:CAENVPDSWGKLQF;TRB:CASSESRVGEQFF	TRA:TGTGCAGAGAATGTGCCGGACAGCTGGGGGAAATTGCAGTTT;TRB:TGCGCCAGCAGTGAGTCGAGGGTAGGTGAGCAGTTCTTC
clonotype288	1	0.000169204737733	TRA:CIAHPASNTGKLIF;TRB:CASSLISGANYNEQFF	TRA:TGCATCGCCCACCCAGCTAGCAACACAGGCAAACTAATCTTT;TRB:TGTGCCAGCAGCTTAATTTCGGGAGCGAACTACAATGAGCAGTTCTTC
clonotype281	1	0.000169204737733	TRA:CAALDQTGANNLFF;TRB:CASSFSGGSYEQYF	TRA:TGTGCAGCTCTCGATCAAACTGGGGCAAACAACCTCTTCTTT;TRB:TGTGCCAGCAGCTTTTCTGGGGGCTCCTACGAGCAGTACTTC
clonotype280	1	0.000169204737733	TRA:CALYGGATNKLIF;TRB:CASSLSLGEEQFF	TRA:TGTGCTCTATATGGTGGTGCTACAAACAAGCTCATCTTT;TRB:TGTGCCAGCAGCTTATCTCTGGGGGAAGAGCAGTTCTTC
clonotype283	1	0.000169204737733	TRA:CAATFLSGGYNKLIF;TRB:CASSLGLYREEETQYF	TRA:TGTGCAGCAACCTTCCTTTCTGGTGGCTACAATAAGCTGATTTTT;TRB:TGTGCCAGCAGCTTAGGCCTATACAGGGAGGAAGAGACCCAGTACTTC
clonotype282	1	0.000169204737733	TRA:CAYRSLRRGGSEKLVF;TRB:CASSRGLALQETQYF	TRA:TGTGCTTATAGGAGCCTGCGTAGGGGCGGATCTGAAAAGCTGGTCTTT;TRB:TGTGCCAGCAGCCGAGGACTAGCCTTACAAGAGACCCAGTACTTC
clonotype285	1	0.000169204737733	TRA:CAYRNVNTGNQFYF;TRB:CASSLAPSTANYGYTF;TRB:CAWSTGQANNSPLHF	TRA:TGTGCTTATAGGAACGTCAACACCGGTAACCAGTTCTATTTT;TRB:TGTGCCAGCAGCTTAGCCCCTTCGACAGCTAACTATGGCTACACCTTC;TRB:TGTGCCTGGAGTACCGGACAGGCAAATAATTCACCCCTCCACTTT
clonotype284	1	0.000169204737733	TRA:CAAARPNDYKLSF;TRB:CASSQGARNTEAFF	TRA:TGTGCAGCGGCTCGTCCTAACGACTACAAGCTCAGCTTT;TRB:TGTGCCAGCAGCCAAGGGGCGCGGAACACTGAAGCTTTCTTT
clonotype287	1	0.000169204737733	TRA:CALTPTQGGSEKLVF;TRB:CASSHSRGAGGREQFF	TRA:TGTGCTCTGACTCCAACTCAGGGCGGATCTGAAAAGCTGGTCTTT;TRB:TGTGCCAGTAGCCATTCTCGGGGGGCGGGCGGGCGAGAGCAGTTCTTC
clonotype286	1	0.000169204737733	TRA:CAELHSGGYNKLIF;TRA:CAAKGGRKAYLRT;TRB:CASSFVKKDIDTQYF	TRA:TGTGCAGAGTTACATTCTGGTGGCTACAATAAGCTGATTTTT;TRA:TGTGCAGCAAAGGGGGGGAGGAAAGCTTATCTTCGGACA;TRB:TGTGCCAGCAGCTTTGTCAAGAAAGACATAGATACGCAGTATTTT
clonotype663	1	0.000169204737733	TRB:CASSYRDRAHEQYF	TRB:TGTGCCAGCAGTTACCGGGACAGGGCCCACGAGCAGTACTTC
clonotype662	1	0.000169204737733	TRA:CAMSAGGYGGSQGNLIF;TRA:CVVRGGNAGGNSYGKLTF;TRB:CASSPQTGGNTIYF	TRA:TGTGCAATGAGCGCGGGGGGTTATGGAGGAAGCCAAGGAAATCTCATCTTT;TRA:TGTGTGGTGAGGGGGGGTAATGCTGGTGGTAATAGCTATGGAAAGCTGACATTT;TRB:TGTGCCAGCTCACCCCAGACTGGAGGAAACACCATATATTTT
clonotype661	1	0.000169204737733	TRA:CAVVPTGGGNKLTF;TRB:CASSPQWGQGRNEQYF;TRB:CAWSTGQANNSPLHF	TRA:TGTGCTGTGGTTCCCACGGGAGGAGGAAACAAACTCACCTTT;TRB:TGTGCCAGCAGTCCCCAGTGGGGACAGGGAAGGAACGAGCAGTACTTC;TRB:TGTGCCTGGAGTACCGGACAGGCAAATAATTCACCCCTCCACTTT
clonotype660	1	0.000169204737733	TRA:CIVRVDNARLMF;TRB:CSASGGQGFDNSPLHF	TRA:TGCATCGTCAGAGTCGACAATGCCAGACTCATGTTT;TRB:TGCAGTGCTAGCGGGGGGCAGGGCTTTGATAATTCACCCCTCCACTTT
clonotype667	1	0.000169204737733	TRA:CALNSKGGSEKLVF;TRB:CATSDPNFTGELFF	TRA:TGTGCTCTAAACAGTAAGGGCGGATCTGAAAAGCTGGTCTTT;TRB:TGTGCCACCAGTGATCCAAATTTCACCGGGGAGCTGTTTTTT
clonotype666	1	0.000169204737733	TRA:CAENSGGSNYKLTF;TRB:CASSGGVAGGTDTQYF	TRA:TGTGCAGAGAATAGTGGAGGTAGCAACTATAAACTGACATTT;TRB:TGCGCCAGCAGTGGAGGAGTAGCGGGGGGCACAGATACGCAGTATTTT
clonotype665	1	0.000169204737733	TRA:CAVGSNRDDKIIF;TRB:CASSPGVAYNSPLHF	TRA:TGTGCTGTGGGATCGAACAGAGATGACAAGATCATCTTT;TRB:TGTGCCAGCAGCCCAGGGGTGGCCTATAATTCACCCCTCCACTTT
clonotype664	1	0.000169204737733	TRA:CALEQGAAGNKLTF;TRB:CASSLGGGALNTQYF	TRA:TGTGCCCTTGAACAGGGAGCTGCAGGCAACAAGCTAACTTTT;TRB:TGTGCCAGCAGCTTAGGAGGCGGTGCATTAAATACGCAGTATTTT
clonotype669	1	0.000169204737733	TRA:CAPSGSARQLTF;TRB:CASKRNRGGGEKLFF	TRA:TGTGCTCCTTCTGGTTCTGCAAGGCAACTGACCTTT;TRB:TGTGCCAGCAAGAGAAACAGGGGTGGAGGCGAAAAACTGTTTTTT
clonotype668	1	0.000169204737733	TRA:CAVQAVRVTGNQFYF;TRB:CAWRGGGFEQYF	TRA:TGTGCTGTGCAGGCTGTGAGGGTCACCGGTAACCAGTTCTATTTT;TRB:TGTGCCTGGAGAGGGGGTGGATTCGAGCAGTACTTC
clonotype1345	1	0.000169204737733	TRA:CAYRIYYGGATNKLIF;TRB:CASRNLAGGQETQYF	TRA:TGTGCTTATAGGATCTATTATGGTGGTGCTACAAACAAGCTCATCTTT;TRB:TGTGCCAGTAGGAATCTAGCGGGGGGCCAAGAGACCCAGTACTTC
clonotype719	1	0.000169204737733	TRA:CAVNAGRRALTF;TRB:CASSYRGDSDQPQHF	TRA:TGTGCCGTGAATGCGGGCAGGAGAGCACTTACTTTT;TRB:TGCGCCAGCAGCTACCGGGGGGATTCGGATCAGCCCCAGCATTTT
clonotype718	1	0.000169204737733	TRA:CAGMGPAGGNSYGKLTF;TRB:CASSYSETGGRRNIQYF	TRA:TGTGCTGGGATGGGGCCTGCTGGTGGTAATAGCTATGGAAAGCTGACATTT;TRB:TGTGCCAGCAGTTACTCCGAGACAGGGGGCAGACGGAACATTCAGTACTTC
clonotype717	1	0.000169204737733	TRA:CAVEVLNSYGKLTF;TRB:CASRALAGGITDTQYF	TRA:TGTGCTGTGGAGGTACTTAATAGCTATGGAAAGCTGACATTT;TRB:TGTGCCAGCAGAGCCTTAGCGGGAGGGATAACAGATACGCAGTATTTT
clonotype716	1	0.000169204737733	TRA:CAGLIGDYKLSF;TRB:CQQQWGSQETQYF	TRA:TGTGCGGGTTTGATAGGAGACTACAAGCTCAGCTTT;TRB:TGCCAGCAGCAATGGGGCTCCCAAGAGACCCAGTACTTC
clonotype715	1	0.000169204737733	TRA:CATDALRGYNKLIF;TRB:CASSGTLRSYNSPLHF	TRA:TGTGCTACGGACGCCCTTCGGGGCTACAATAAGCTGATTTTT;TRB:TGTGCCAGCAGTGGGACTCTCCGCTCCTATAATTCACCCCTCCACTTT
clonotype714	1	0.000169204737733	TRA:CVVTQNTGGFKTIF;TRB:CASRIGEQRGGSYEQYF	TRA:TGTGTGGTGACCCAAAATACTGGAGGCTTCAAAACTATCTTT;TRB:TGTGCCAGCAGGATTGGGGAGCAGCGGGGGGGATCCTACGAGCAGTACTTC
clonotype713	1	0.000169204737733	TRA:CALDVTYGARLMF;TRB:CSARDPQAGALRETQYF	TRA:TGTGCTCTGGATGTAACCTATGGTGCCAGACTCATGTTT;TRB:TGCAGTGCTAGAGATCCCCAAGCGGGAGCGTTACGGGAGACCCAGTACTTC
clonotype712	1	0.000169204737733	TRA:CAERSGGYQKVTF;TRB:CASSALDRDYGYTF	TRA:TGTGCAGAGAGGTCCGGGGGTTACCAGAAAGTTACCTTT;TRB:TGTGCCAGCAGCGCCTTAGACAGGGACTATGGCTACACCTTC
clonotype711	1	0.000169204737733	TRA:CAASSGSARQLTF;TRB:CASSPAGDYGYTF;TRB:CAWSTGQANNSPLHF	TRA:TGTGCAGCTTCTTCTGGTTCTGCAAGGCAACTGACCTTT;TRB:TGCGCCAGCAGCCCCGCGGGGGACTATGGCTACACCTTC;TRB:TGTGCCTGGAGTACCGGACAGGCAAATAATTCACCCCTCCACTTT
clonotype710	1	0.000169204737733	TRA:CAMSLSNTDKLIF;TRB:CASSQGDRDQETQYF	TRA:TGTGCAATGAGCCTTTCTAACACCGACAAGCTCATCTTT;TRB:TGCGCCAGCAGCCAAGGGGACAGGGACCAAGAGACCCAGTACTTC
clonotype1160	1	0.000169204737733	TRA:CAGGRYGNKLVF;TRB:CASSWAADTEAFF	TRA:TGTGCCGGAGGGAGGTATGGAAACAAACTGGTCTTT;TRB:TGCGCCAGCAGCTGGGCGGCCGACACTGAAGCTTTCTTT
clonotype1161	1	0.000169204737733	TRA:CAVDRVSGTYKYIF;TRB:CASSRGQGNEKLFF	TRA:TGTGCCGTGGACCGCGTCTCAGGAACCTACAAATACATCTTT;TRB:TGCGCCAGCAGCCGGGGACAGGGTAATGAAAAACTGTTTTTT
clonotype1162	1	0.000169204737733	TRA:CAVRAGTDKLIF;TRB:CSASQGLAQETQYF	TRA:TGTGCTGTGAGAGCTGGTACCGACAAGCTCATCTTT;TRB:TGCAGTGCTAGTCAGGGACTAGCCCAAGAGACCCAGTACTTC
clonotype1163	1	0.000169204737733	TRA:CAMREAGGTSGTYKYIF;TRB:CASRALTDTQYF	TRA:TGTGCAATGAGAGAGGCTGGAGGGACCTCAGGAACCTACAAATACATCTTT;TRB:TGTGCCAGCAGAGCGCTAACAGATACGCAGTATTTT
clonotype1164	1	0.000169204737733	TRA:CAVLYNQGGKLIF;TRB:CASSLGGGAVEAFF	TRA:TGTGCTGTCCTTTATAACCAGGGAGGAAAGCTTATCTTC;TRB:TGTGCCAGCAGCTTGGGGGGGGGGGCGGTTGAAGCTTTCTTT
clonotype1165	1	0.000169204737733	TRA:CAASVEGNTPLVF;TRB:CATSTSGGTDTQYF	TRA:TGTGCAGCAAGCGTAGAGGGAAACACACCTCTTGTCTTT;TRB:TGTGCCACCAGTACGAGCGGGGGCACAGATACGCAGTATTTT
clonotype1166	1	0.000169204737733	TRA:CAVNRGSGGGADGLTF;TRB:CASSLLATSYEQYF	TRA:TGTGCCGTGAACAGAGGATCAGGAGGAGGTGCTGACGGACTCACCTTT;TRB:TGTGCCAGCAGCTTGTTGGCAACCTCCTACGAGCAGTACTTC
clonotype1167	1	0.000169204737733	TRA:CLVGDIGNQGGKLIF;TRB:CSARKTGGGGQPQHF	TRA:TGCCTCGTGGGTGACATAGGTAACCAGGGAGGAAAGCTTATCTTC;TRB:TGCAGTGCTAGGAAAACAGGGGGCGGCGGTCAGCCCCAGCATTTT
clonotype1168	1	0.000169204737733	TRA:CAVTRSGGSNYKLTF;TRB:CASLRGETQYF	TRA:TGTGCTGTCACGCGTAGTGGAGGTAGCAACTATAAACTGACATTT;TRB:TGTGCCAGCCTCAGGGGGGAGACCCAGTACTTC
clonotype1169	1	0.000169204737733	TRA:CAVGARGSGGGADGLTF;TRB:CASSVGPGYTDTQYF	TRA:TGTGCTGTGGGCGCAAGGGGATCAGGAGGAGGTGCTGACGGACTCACCTTT;TRB:TGTGCCAGCAGCGTAGGCCCCGGGTACACAGATACGCAGTATTTT
clonotype1147	1	0.000169204737733	TRA:CAVPIYSGGGADGLTF;TRB:CASSSSADTQYF	TRA:TGTGCTGTTCCTATTTATTCAGGAGGAGGTGCTGACGGACTCACCTTT;TRB:TGTGCCAGCAGCTCTAGCGCAGATACGCAGTATTTT
clonotype1766	1	0.000169204737733	TRA:CVVTLSGGYNKLIF;TRB:CASSTGLGLAGGRALGNEQFF	TRA:TGTGTGGTGACCCTTTCTGGTGGCTACAATAAGCTGATTTTT;TRB:TGTGCCAGCAGCACAGGCCTGGGACTAGCGGGAGGGAGGGCCCTGGGGAATGAGCAGTTCTTC
clonotype1767	1	0.000169204737733	TRB:CASSPGTPNYGYTF	TRB:TGCGCCAGCAGCCCAGGGACTCCTAACTATGGCTACACCTTC
clonotype1764	1	0.000169204737733	TRA:CAEPRPGDSNYQLIW;TRA:CAVSATSGGYQKVTF;TRB:CASSPSGRYNEQFF	TRA:TGTGCAGAGCCGCGGCCGGGGGATAGCAACTATCAGTTAATCTGG;TRA:TGTGCTGTGAGTGCTACTTCTGGGGGTTACCAGAAAGTTACCTTT;TRB:TGTGCCAGCAGCCCCTCGGGCAGATACAATGAGCAGTTCTTC
clonotype1765	1	0.000169204737733	TRB:CAWSKTANTEAFF	TRB:TGTGCCTGGAGTAAGACAGCTAACACTGAAGCTTTCTTT
clonotype1762	1	0.000169204737733	TRA:CIVRVVGSSNTGKLIF;TRB:CSARANVDYNSPLHF	TRA:TGCATCGTCAGAGTCGTAGGGTCTAGCAACACAGGCAAACTAATCTTT;TRB:TGCAGTGCTAGAGCCAATGTAGATTATAATTCACCCCTCCACTTT
clonotype1763	1	0.000169204737733	TRB:CSARDWTSGAYEQYF	TRB:TGCAGTGCTAGAGATTGGACTAGCGGAGCCTACGAGCAGTACTTC
clonotype1760	1	0.000169204737733	TRA:CIACAGGNSYGKLTF;TRB:CSALSRDRKYGYTF	TRA:TGCATCGCCTGTGCTGGTGGTAATAGCTATGGAAAGCTGACATTT;TRB:TGCAGTGCTTTAAGCCGGGACAGAAAATATGGCTACACCTTC
clonotype1761	1	0.000169204737733	TRA:CAATLQGSARQLTF;TRB:CASSIDGSYGYTF	TRA:TGTGCAGCAACCTTGCAGGGTTCTGCAAGGCAACTGACCTTT;TRB:TGTGCCAGTAGTATCGATGGGAGCTATGGCTACACCTTC
clonotype1768	1	0.000169204737733	TRA:CILRWASGNEKLTF;TRA:CAPPPMDSSYKLIF;TRB:CASSIKGRLHEQFF	TRA:TGCATCCTTAGATGGGCGAGCGGAAATGAGAAATTAACCTTT;TRA:TGTGCTCCGCCCCCGATGGATAGCAGCTATAAATTGATCTTC;TRB:TGTGCCAGCAGCATAAAGGGACGACTCCATGAGCAGTTCTTC
clonotype1769	1	0.000169204737733	TRA:CARDQGAQKLVF;TRB:CASSRDHNQPQHF	TRA:TGTGCTAGGGATCAGGGAGCCCAGAAGCTGGTATTT;TRB:TGTGCCAGCAGCCGGGACCACAATCAGCCCCAGCATTTT
clonotype1334	1	0.000169204737733	TRA:CIVRVPSGSARQLTF;TRB:CASSEQGSNYGYTF	TRA:TGCATCGTCAGAGTACCCTCTGGTTCTGCAAGGCAACTGACCTTT;TRB:TGTGCCAGCAGTGAGCAGGGGTCAAATTATGGCTACACCTTC
clonotype847	1	0.000169204737733	TRA:CATVPNSGGYQKVTF;TRB:CASSSQARTEAFF	TRA:TGTGCTACGGTCCCTAATTCTGGGGGTTACCAGAAAGTTACCTTT;TRB:TGTGCCAGCAGTTCCCAGGCCCGAACTGAAGCTTTCTTT
clonotype846	1	0.000169204737733	TRA:CAVGPTNAGKSTF;TRA:CVVNREGSYIPTF;TRB:CASSRSSGANVLTF;TRB:CASSLSPGWAFF	TRA:TGTGCCGTGGGGCCCACCAATGCAGGCAAATCAACCTTT;TRA:TGTGTGGTGAACAGGGAAGGAAGCTACATACCTACATTT;TRB:TGTGCCAGCAGTCGAAGCTCTGGGGCCAACGTCCTGACTTTC;TRB:TGTGCCAGCAGTTTATCGCCAGGGTGGGCTTTCTTT
clonotype1500	1	0.000169204737733	TRA:CAVHEKLTF;TRB:CASTRVSGSQTQYF	TRA:TGTGCCGTCCATGAGAAATTAACCTTT;TRB:TGTGCTAGCACCCGAGTGAGCGGGTCCCAGACCCAGTACTTC
clonotype1501	1	0.000169204737733	TRA:CIVRVQGGGFKTIF;TRB:CASSTGGGNQPQHF;TRB:CAWSTGQANNSPLHF	TRA:TGCATCGTCAGAGTCCAGGGTGGAGGCTTCAAAACTATCTTT;TRB:TGTGCCAGCAGTACAGGGGGCGGCAATCAGCCCCAGCATTTT;TRB:TGTGCCTGGAGTACCGGACAGGCAAATAATTCACCCCTCCACTTT
clonotype843	1	0.000169204737733	TRB:CASSPRTGTGETQYF	TRB:TGCGCCAGCAGCCCCAGGACAGGGACGGGAGAGACCCAGTACTTC
clonotype1507	1	0.000169204737733	TRA:CAASAKGAQKLVF;TRB:CASSEATQGKKLFF	TRA:TGTGCAGCAAGCGCGAAGGGAGCCCAGAAGCTGGTATTT;TRB:TGTGCCAGCAGTGAAGCGACTCAGGGGAAAAAACTGTTTTTT
clonotype841	1	0.000169204737733	TRA:CAAGLYNFNKFYF;TRB:CASSLAAGVGPYEQYF	TRA:TGTGCTGCGGGCTTATACAACTTCAACAAATTTTACTTT;TRB:TGCGCCAGCAGCTTGGCCGCAGGGGTGGGCCCCTACGAGCAGTACTTC
clonotype840	1	0.000169204737733	TRA:CAFMNNNARLMF	TRA:TGTGCTTTCATGAATAACAATGCCAGACTCATGTTT
clonotype1508	1	0.000169204737733	TRA:CAVDGRTPTSSSL;TRB:CASSQGRGQTQYF	TRA:TGTGCTGTGGACGGGCGGACACCGACAAGCTCATCTTTG;TRB:TGCGCCAGCAGCCAAGGGAGGGGACAGACCCAGTACTTC
clonotype1332	1	0.000169204737733	TRA:CIVRVGGNTGGFKTIF;TRB:CSAPDYERYTDTQYF	TRA:TGCATCGTCAGAGTCGGAGGAAATACTGGAGGCTTCAAAACTATCTTT;TRB:TGCAGTGCTCCTGACTACGAGAGATACACAGATACGCAGTATTTT
clonotype849	1	0.000169204737733	TRB:CASSPDSGNQPQHF	TRB:TGCGCCAGCAGCCCCGACAGTGGCAATCAGCCCCAGCATTTT
clonotype848	1	0.000169204737733	TRA:CILRDMYSGGGADGLTF;TRB:CSASKGRSLGGNTIYF	TRA:TGCATCCTGAGAGATATGTATTCAGGAGGAGGTGCTGACGGACTCACCTTT;TRB:TGCAGTGCTAGCAAGGGACGATCGCTCGGTGGAAACACCATATATTTT
clonotype1692	1	0.000169204737733	TRB:CASSFSQLAGAGKETQYF	TRB:TGTGCCAGCAGCTTCTCTCAACTAGCGGGGGCGGGGAAAGAGACCCAGTACTTC
clonotype1693	1	0.000169204737733	TRB:CAWLGQGYTGELFF	TRB:TGTGCCTGGCTAGGGCAGGGCTACACCGGGGAGCTGTTTTTT
clonotype1690	1	0.000169204737733	TRA:CAARLTGGGNKLTF;TRB:CASLNRANTGELFF	TRA:TGTGCAGCAAGACTCACGGGAGGAGGAAACAAACTCACCTTT;TRB:TGTGCCAGCCTAAACAGGGCGAACACCGGGGAGCTGTTTTTT
clonotype1691	1	0.000169204737733	TRA:CAGGSTLGRLYF;TRB:CASSTRTDSYGYTF	TRA:TGTGCTGGAGGCTCAACCCTGGGGAGGCTATACTTT;TRB:TGTGCCAGCAGCACTAGGACCGATTCCTATGGCTACACCTTC
clonotype1696	1	0.000169204737733	TRA:CAVKGNAGNNRKLIW;TRB:CASSQGEGLSSPLHF	TRA:TGTGCCGTGAAGGGTAATGCTGGCAACAACCGTAAGCTGATTTGG;TRB:TGTGCCAGCAGCCAAGGAGAGGGTCTGAGTTCACCCCTCCACTTT
clonotype1697	1	0.000169204737733	TRA:CAFMKPPGGSQGNLIF;TRB:CASSVAAGLGEKLFF	TRA:TGTGCTTTCATGAAGCCCCCCGGAGGAAGCCAAGGAAATCTCATCTTT;TRB:TGTGCCAGCAGCGTCGCCGCGGGCTTGGGAGAAAAACTGTTTTTT
clonotype1694	1	0.000169204737733	TRA:CILRGLSGGYQKVTF;TRB:CASSVAEGRNYGYTF	TRA:TGCATCCTGAGAGGACTTTCTGGGGGTTACCAGAAAGTTACCTTT;TRB:TGTGCCAGCAGCGTAGCGGAGGGGAGAAACTATGGCTACACCTTC
clonotype1695	1	0.000169204737733	TRA:CAALRSGTYKYIF;TRB:CAWSTGQANNSPLHF	TRA:TGTGCAGCACTTCGTTCAGGAACCTACAAATACATCTTT;TRB:TGTGCCTGGAGTACCGGACAGGCAAATAATTCACCCCTCCACTTT
clonotype1698	1	0.000169204737733	TRA:CAAGPNFGNEKLTF	TRA:TGTGCAGCAGGGCCTAACTTTGGAAATGAGAAATTAACCTTT
clonotype1699	1	0.000169204737733	TRA:CAPERDTDKLIF;TRB:CSASRTGQGDQPQHF	TRA:TGTGCCCCTGAACGGGACACCGACAAGCTCATCTTT;TRB:TGCAGTGCTAGTAGAACGGGACAGGGAGATCAGCCCCAGCATTTT
clonotype1986	1	0.000169204737733	TRA:CAVRDPDAGNNRKLIW;TRA:CAVEGNRDDKIIF;TRB:CASSPVGTEAFF	TRA:TGTGCTGTGAGAGATCCGGATGCTGGCAACAACCGTAAGCTGATTTGG;TRA:TGTGCTGTGGAGGGGAACAGAGATGACAAGATCATCTTT;TRB:TGTGCCAGCAGCCCGGTCGGCACTGAAGCTTTCTTT
clonotype1987	1	0.000169204737733	TRB:CSARLVGGTEAFF	TRB:TGCAGTGCTAGACTAGTAGGGGGGACTGAAGCTTTCTTT
clonotype1984	1	0.000169204737733	TRB:CASRLSPGQGETQYF	TRB:TGTGCCAGCAGGCTAAGTCCGGGACAGGGGGAGACCCAGTACTTC
clonotype1985	1	0.000169204737733	TRA:CAVNGNTGFQKLVF;TRB:CASSYRAGDNSPLHF	TRA:TGTGCCGTGAATGGGAACACAGGCTTTCAGAAACTTGTATTT;TRB:TGTGCCAGCAGTTACCGGGCAGGGGACAATTCACCCCTCCACTTT
clonotype1982	1	0.000169204737733	TRA:CAFSSWNNAGNMLTF;TRB:CASSSPRLPSGKGYEQYF	TRA:TGTGCTTTCTCTAGTTGGAATAATGCAGGCAACATGCTCACCTTT;TRB:TGTGCCAGCAGCTCACCCCGCCTCCCAAGCGGGAAAGGGTACGAGCAGTACTTC
clonotype1983	1	0.000169204737733	TRA:CLVGDIGNQGGKLIF;TRA:CATGPSGGSYIPTF;TRB:CASSFVARQGLGNTIYF	TRA:TGCCTCGTGGGTGACATAGGTAACCAGGGAGGAAAGCTTATCTTC;TRA:TGTGCTACGGGGCCATCAGGAGGAAGCTACATACCTACATTT;TRB:TGTGCCAGCAGCTTCGTGGCGAGACAGGGGCTTGGAAACACCATATATTTT
clonotype1980	1	0.000169204737733	TRA:CAVKEGIRGSTLGRLYF;TRB:CASSSGTGNTEAFF	TRA:TGTGCCGTGAAGGAAGGGATAAGAGGCTCAACCCTGGGGAGGCTATACTTT;TRB:TGTGCCAGCAGCTCCGGGACGGGGAACACTGAAGCTTTCTTT
clonotype1981	1	0.000169204737733	TRA:CAETFNTGNQFYF;TRB:CASSIWLGRGYNEQFF	TRA:TGTGCAGAGACCTTTAACACCGGTAACCAGTTCTATTTT;TRB:TGTGCCAGTAGTATCTGGCTGGGCAGGGGGTACAATGAGCAGTTCTTC
clonotype1988	1	0.000169204737733	TRA:CALSRNNAGNMLTF;TRB:CASSRGQVRSETQYF	TRA:TGTGCTCTAAGTCGGAATAATGCAGGCAACATGCTCACCTTT;TRB:TGTGCCAGCAGCAGAGGACAGGTTCGATCCGAGACCCAGTACTTC
clonotype1989	1	0.000169204737733	TRA:CAASSGTYKYIF;TRB:CASSDRRRGGLVTGANVLTF	TRA:TGTGCCGCCTCTTCAGGAACCTACAAATACATCTTT;TRB:TGTGCCAGCAGCGACCGGCGGCGGGGGGGCCTAGTGACTGGGGCCAACGTCCTGACTTTC
clonotype1348	1	0.000169204737733	TRB:CASSLGLGSPDTQYF	TRB:TGTGCCAGCAGCTTGGGACTAGGGAGCCCAGATACGCAGTATTTT
clonotype1349	1	0.000169204737733	TRA:CAFMKQYFGNEKLTF;TRB:CSVERSSGANVLTF;TRB:CASILAVTNTGELFF	TRA:TGTGCTTTCATGAAGCAGTACTTTGGAAATGAGAAATTAACCTTT;TRB:TGCAGCGTTGAAAGGAGCTCTGGGGCCAACGTCCTGACTTTC;TRB:TGTGCCAGCATCCTAGCGGTAACGAACACCGGGGAGCTGTTTTTT
clonotype1438	1	0.000169204737733	TRA:CALTNNARLMF;TRB:CASSPGDGDRYEQYF	TRA:TGTGCTCTGACCAACAATGCCAGACTCATGTTT;TRB:TGTGCCAGCAGTCCCGGAGATGGCGACAGATACGAGCAGTACTTC
clonotype1439	1	0.000169204737733	TRA:CAYTGGGSQGNLIF;TRB:CASRGGQGGGYNQPQHF	TRA:TGTGCTTATACCGGGGGAGGAAGCCAAGGAAATCTCATCTTT;TRB:TGTGCCAGCAGAGGGGGACAGGGAGGAGGATACAATCAGCCCCAGCATTTT
clonotype1436	1	0.000169204737733	TRB:CASSLGAGTGGYDTQYF	TRB:TGTGCCAGCAGCTTGGGGGCCGGGACAGGGGGCTACGATACGCAGTATTTT
clonotype1341	1	0.000169204737733	TRA:CAASRIGRNNDMRF;TRB:CASSQEVGAHEQYF	TRA:TGTGCAGCAAGTAGGATCGGGCGGAACAATGACATGCGCTTT;TRB:TGCGCCAGCAGCCAAGAGGTGGGGGCGCACGAGCAGTACTTC
clonotype1342	1	0.000169204737733	TRA:CLVGDIGNQGGKLIF;TRB:CASSKGQGRTSGANVLTF	TRA:TGCCTCGTGGGTGACATAGGTAACCAGGGAGGAAAGCTTATCTTC;TRB:TGTGCCAGCAGTAAAGGACAGGGGAGGACCTCTGGGGCCAACGTCCTGACTTTC
clonotype1343	1	0.000169204737733	TRA:CVVNPPGGYNKLIF	TRA:TGTGTGGTGAACCCACCAGGTGGCTACAATAAGCTGATTTTT
clonotype1432	1	0.000169204737733	TRA:CLVGPTGGFKTIF;TRB:CASSGGQDSGNTIYF;TRB:CASGLVQGGADTQYF	TRA:TGCCTCGTGGGGCCTACTGGAGGCTTCAAAACTATCTTT;TRB:TGTGCCAGCAGCGGAGGACAGGACTCTGGAAACACCATATATTTT;TRB:TGTGCTAGTGGTTTGGTACAGGGGGGGGCAGATACGCAGTATTTT
clonotype1433	1	0.000169204737733	TRB:CASSSRPLLAGNTDTQYF	TRB:TGTGCCAGCAGTTCCCGCCCCCTTCTAGCGGGGAACACAGATACGCAGTATTTT
clonotype1346	1	0.000169204737733	TRB:CASSGTGGNQPQHF	TRB:TGTGCCAGTTCCGGGACAGGTGGCAATCAGCCCCAGCATTTT
clonotype1347	1	0.000169204737733	TRA:CAASQVFGSAGKSTF;TRB:CASSLGPDTQYF	TRA:TGTGCAGCAAGTCAGGTTTTTGGGTCGGCAGGCAAATCAACCTTT;TRB:TGTGCCAGCAGCTTGGGTCCAGATACGCAGTATTTT
clonotype1188	1	0.000169204737733	TRA:CLVGDIGNQGGKLIF;TRB:CASSPTRIDTEAFF	TRA:TGCCTCGTGGGTGACATAGGTAACCAGGGAGGAAAGCTTATCTTC;TRB:TGTGCCAGCAGCCCCACCCGGATTGACACTGAAGCTTTCTTT
clonotype1189	1	0.000169204737733	TRA:CATGVGGYQKVTF;TRB:CSASRLAGLTDTQYF	TRA:TGTGCTACGGGGGTAGGGGGTTACCAGAAAGTTACCTTT;TRB:TGCAGTGCTTCCCGACTAGCGGGGCTTACAGATACGCAGTATTTT
clonotype1186	1	0.000169204737733	TRA:CAGAGDYKLSF;TRB:CASSGQGRYTGELFF	TRA:TGTGCAGGGGCAGGGGACTACAAGCTCAGCTTT;TRB:TGCGCCAGCAGTGGGCAGGGGCGGTACACCGGGGAGCTGTTTTTT
clonotype1187	1	0.000169204737733	TRB:CASSTDSNTGELFF	TRB:TGCGCCAGCAGCACGGACTCGAACACCGGGGAGCTGTTTTTT
clonotype1184	1	0.000169204737733	TRA:CAVRSRGEGRLTF;TRB:CASSLFYEQYF	TRA:TGTGCTGTCAGATCGAGGGGAGAGGGGAGGTTGACCTTT;TRB:TGTGCCAGCAGCTTGTTCTACGAGCAGTACTTC
clonotype1185	1	0.000169204737733	TRA:CIVRVAPSNTGKLIF;TRB:CSATGSDSGNTIYF	TRA:TGCATCGTCAGAGTCGCGCCTAGCAACACAGGCAAACTAATCTTT;TRB:TGCAGTGCCACAGGGTCCGACTCTGGAAACACCATATATTTT
clonotype1182	1	0.000169204737733	TRA:CAEDSWGKLQF;TRB:CASSLRGSQAGELFF	TRA:TGTGCAGAGGACAGCTGGGGGAAATTGCAGTTT;TRB:TGTGCCAGCAGCTTACGGGGGAGTCAAGCCGGGGAGCTGTTTTTT
clonotype1183	1	0.000169204737733	TRA:CAVYNYGQNFVF;TRB:CASSSYSTTNEKLFF	TRA:TGTGCTGTTTATAACTATGGTCAGAATTTTGTCTTT;TRB:TGTGCCAGCAGTTCATACTCTACAACTAATGAAAAACTGTTTTTT
clonotype1180	1	0.000169204737733	TRA:CAVRDRGSTLGRLYF;TRB:CASGISRQGSPDTQYF	TRA:TGTGCTGTGAGAGACAGAGGCTCAACCCTGGGGAGGCTATACTTT;TRB:TGTGCCAGCGGAATATCGCGGCAGGGGAGTCCAGATACGCAGTATTTT
clonotype1181	1	0.000169204737733	TRA:CAVSGGANSKLTF;TRB:CASSQQGAGTQYF	TRA:TGTGCTGTGAGCGGTGGAGCCAATAGTAAGCTGACATTT;TRB:TGTGCCAGCAGCCAACAGGGGGCGGGTACGCAGTATTTT
clonotype1234	1	0.000169204737733	TRA:CAAPSSNTGKLIF;TRB:CASSASTSSTDTQYF	TRA:TGTGCTGCACCCTCTAGCAACACAGGCAAACTAATCTTT;TRB:TGTGCCAGCAGCGCTAGTACCTCTAGCACAGATACGCAGTATTTT
clonotype1235	1	0.000169204737733	TRA:CAASASPGGGADGLTF;TRB:CSAGQGGETQYF;TRB:CASSMAGVLDEQYF	TRA:TGTGCAGCAAGCGCTTCGCCAGGAGGAGGTGCTGACGGACTCACCTTT;TRB:TGCAGTGCTGGACAGGGTGGGGAGACCCAGTACTTC;TRB:TGTGCCAGTAGTATGGCGGGAGTCCTCGACGAGCAGTACTTC
clonotype1236	1	0.000169204737733	TRB:CASSLAFKASYNEQFF	TRB:TGCGCCAGCAGCTTGGCCTTTAAGGCTTCCTACAATGAGCAGTTCTTC
clonotype1237	1	0.000169204737733	TRA:CAVFGAGGFKTIF;TRB:CASSPGQGETQYF	TRA:TGTGCAGTCTTTGGGGCTGGAGGCTTCAAAACTATCTTT;TRB:TGTGCCAGCAGCCCGGGACAGGGGGAGACCCAGTACTTC
clonotype1230	1	0.000169204737733	TRA:CLVGDIGNQGGKLIF;TRB:CASSPRTGIDHQPQHF;TRB:CAWSTGQANNSPLHF	TRA:TGCCTCGTGGGTGACATAGGTAACCAGGGAGGAAAGCTTATCTTC;TRB:TGTGCCAGTAGTCCGAGGACAGGGATTGACCATCAGCCCCAGCATTTT;TRB:TGTGCCTGGAGTACCGGACAGGCAAATAATTCACCCCTCCACTTT
clonotype1231	1	0.000169204737733	TRA:CAVGLHDMRF;TRB:CASSLTGGNTEAFF	TRA:TGTGCCGTGGGGTTGCATGACATGCGCTTT;TRB:TGTGCCAGCAGCTTAACAGGGGGGAACACTGAAGCTTTCTTT
clonotype1232	1	0.000169204737733	TRA:CALLYSSASKIIF;TRB:CSASGNSGGGTDTQYF	TRA:TGTGCTCTGTTGTACAGCAGTGCTTCCAAGATAATCTTT;TRB:TGCAGTGCTAGCGGTAATAGCGGGGGTGGCACAGATACGCAGTATTTT
clonotype1233	1	0.000169204737733	TRA:CAVSDFGNEKLTF;TRB:CASSLPGQGPNGEKLFF	TRA:TGTGCTGTGAGTGACTTTGGAAATGAGAAATTAACCTTT;TRB:TGTGCCAGTAGTCTACCGGGACAGGGCCCTAATGGAGAAAAACTGTTTTTT
clonotype1238	1	0.000169204737733	TRA:CLVGDIGNQGGKLIF;TRB:CASRAATYEQYF	TRA:TGCCTCGTGGGTGACATAGGTAACCAGGGAGGAAAGCTTATCTTC;TRB:TGCGCCAGCAGGGCGGCTACCTACGAGCAGTACTTC
clonotype1239	1	0.000169204737733	TRA:CAEFAGSGTYKYIF;TRB:CASSAGGADQPQHF	TRA:TGTGCAGAGTTCGCGGGGTCAGGAACCTACAAATACATCTTT;TRB:TGTGCCAGCTCAGCAGGGGGCGCGGATCAGCCCCAGCATTTT
clonotype1017	1	0.000169204737733	TRA:CALSENTDKLIF;TRB:CASSPQALRRMNTEAFF	TRA:TGTGCTCTGAGTGAAAACACCGACAAGCTCATCTTT;TRB:TGTGCCAGCAGTCCTCAGGCCCTCAGGAGGATGAACACTGAAGCTTTCTTT
clonotype1448	1	0.000169204737733	TRA:CAASASVAGTYKYIF;TRB:CASVDRPNQPQHF	TRA:TGTGCAGCAAGCGCGAGTGTGGCGGGAACCTACAAATACATCTTT;TRB:TGTGCCAGCGTAGACAGGCCGAATCAGCCCCAGCATTTT
clonotype1915	1	0.000169204737733	TRB:CASSEWEERFF	TRB:TGTGCCAGCAGTGAGTGGGAGGAGAGGTTCTTC
clonotype1446	1	0.000169204737733	TRA:CAVGPRNNRLAF;TRB:CASSLQGASYEQYF	TRA:TGTGCTGTGGGCCCTAGGAACAACAGACTCGCTTTT;TRB:TGTGCCAGTAGTTTACAGGGGGCTTCATACGAGCAGTACTTC
clonotype1917	1	0.000169204737733	TRA:CAMREFSTDSWGKLQF;TRB:CASSPYTVAQSNSPLHF	TRA:TGTGCAATGAGAGAGTTTTCAACTGACAGCTGGGGGAAATTGCAGTTT;TRB:TGTGCCAGCAGCCCCTACACAGTGGCCCAAAGTAATTCACCCCTCCACTTT
clonotype380	1	0.000169204737733	TRA:CALSETGTASKLTF;TRB:CASSQLLGAVKEKLFF	TRA:TGTGCTCTGAGTGAAACCGGCACTGCCAGTAAACTCACCTTT;TRB:TGTGCCAGCAGCCAATTGTTGGGGGCAGTGAAGGAAAAACTGTTTTTT
clonotype381	1	0.000169204737733	TRA:CAVRDGNNARLMF;TRB:CASSMRSDTQYF	TRA:TGTGCTGTGAGAGATGGTAACAATGCCAGACTCATGTTT;TRB:TGTGCCAGTAGTATGCGGTCGGATACGCAGTATTTT
clonotype382	1	0.000169204737733	TRA:CAWEGWAAGNKLTF;TRB:CASSLLTSGSGNEQFF	TRA:TGTGCCTGGGAGGGTTGGGCTGCAGGCAACAAGCTAACTTTT;TRB:TGTGCCAGCAGTTTACTTACTAGCGGGAGTGGGAATGAGCAGTTCTTC
clonotype383	1	0.000169204737733	TRA:CAMRGPNTDKLIF;TRB:CASSEQGSNTEAFF	TRA:TGTGCAATGAGGGGCCCCAACACCGACAAGCTCATCTTT;TRB:TGTGCCAGCAGTGAACAGGGGTCGAACACTGAAGCTTTCTTT
clonotype384	1	0.000169204737733	TRA:CAAGYGQNFVF;TRB:CASSSGTPTGYGYTF	TRA:TGTGCAGCGGGGTATGGTCAGAATTTTGTCTTT;TRB:TGCGCCAGCAGCTCCGGGACTCCAACGGGCTATGGCTACACCTTC
clonotype385	1	0.000169204737733	TRB:CASSYRGGSPYEQYF	TRB:TGTGCCAGCAGTTACCGTGGAGGGAGCCCCTACGAGCAGTACTTC
clonotype386	1	0.000169204737733	TRA:CAARSAGKSTF;TRB:CASSYGAREGTEAFF	TRA:TGTGCAGCAAGAAGTGCAGGCAAATCAACCTTT;TRB:TGTGCCAGCAGTTACGGGGCGCGGGAGGGCACTGAAGCTTTCTTT
clonotype387	1	0.000169204737733	TRA:CAASIGGGADGLTF;TRB:CASSLARTGEQFF	TRA:TGTGCAGCAAGTATAGGAGGAGGTGCTGACGGACTCACCTTT;TRB:TGTGCCAGCAGCTTGGCCCGGACAGGGGAGCAGTTCTTC
clonotype388	1	0.000169204737733	TRA:CAVSDGFYNQGGKLIF;TRB:CASSRDHNQPQHF;TRB:CASSTDPGTSGSSYNEQFF	TRA:TGTGCTGTGAGTGATGGGTTTTATAACCAGGGAGGAAAGCTTATCTTC;TRB:TGTGCCAGCAGCCGGGACCACAATCAGCCCCAGCATTTT;TRB:TGTGCCAGCAGTACAGACCCCGGGACTAGCGGGAGCTCCTACAATGAGCAGTTCTTC
clonotype1911	1	0.000169204737733	TRA:CAVREDSNYQLIW;TRB:CSALAGEGTDTQYF	TRA:TGTGCCGTGAGAGAGGATAGCAACTATCAGTTAATCTGG;TRB:TGCAGCGCACTAGCGGGAGAGGGCACAGATACGCAGTATTTT
clonotype1442	1	0.000169204737733	TRB:CASSLAGGDEQFF	TRB:TGTGCCAGCAGCTTAGCGGGAGGGGATGAGCAGTTCTTC
clonotype1913	1	0.000169204737733	TRA:CIVRSPYTGGFKTIF;TRA:CALSSAGNQFYF;TRB:CSVDDSGAFF	TRA:TGCATCGTCAGATCCCCTTATACTGGAGGCTTCAAAACTATCTTT;TRA:TGTGCTCTGAGCTCGGCCGGTAACCAGTTCTATTTT;TRB:TGCAGCGTTGACGACAGTGGAGCTTTCTTT
clonotype1440	1	0.000169204737733	TRA:CLVGDIGNQGGKLIF;TRB:CASRREGTTGELFF;TRB:CAWSTGQANNSPLHF	TRA:TGCCTCGTGGGTGACATAGGTAACCAGGGAGGAAAGCTTATCTTC;TRB:TGTGCCAGCAGAAGGGAGGGGACGACCGGGGAGCTGTTTTTT;TRB:TGTGCCTGGAGTACCGGACAGGCAAATAATTCACCCCTCCACTTT
clonotype476	1	0.000169204737733	TRA:CAASRDGNNRKLIW;TRA:CAGPSGGGADGLTF	TRA:TGTGCAGCAAGCAGAGACGGCAACAACCGTAAGCTGATTTGG;TRA:TGTGCAGGGCCGTCAGGAGGAGGTGCTGACGGACTCACCTTT
clonotype477	1	0.000169204737733	TRA:CAVRVNDMRF;TRB:CASNPIREGTEAFF	TRA:TGTGCCGTGAGGGTGAATGACATGCGCTTT;TRB:TGTGCCAGCAACCCCATTAGGGAGGGCACTGAAGCTTTCTTT
clonotype474	1	0.000169204737733	TRA:CAVGAHGYNTDKLIF;TRB:CATRGHLNTGELFF	TRA:TGTGCTGTGGGTGCGCATGGTTATAACACCGACAAGCTCATCTTT;TRB:TGTGCCACCAGGGGACACCTAAACACCGGGGAGCTGTTTTTT
clonotype475	1	0.000169204737733	TRA:CALRIMGDYKLSF;TRB:CASSGDGSSYNEQFF	TRA:TGTGCTCTGAGAATAATGGGAGACTACAAGCTCAGCTTT;TRB:TGTGCCAGCAGTGGGGACGGTAGCTCCTACAATGAGCAGTTCTTC
clonotype472	1	0.000169204737733	TRA:CAASQGGGADGLTF;TRB:CATSLGGRNQPQHF	TRA:TGTGCAGCAAGTCAGGGAGGAGGTGCTGACGGACTCACCTTT;TRB:TGTGCCACCAGCCTAGGGGGTCGCAATCAGCCCCAGCATTTT
clonotype473	1	0.000169204737733	TRA:CVVSAKQAGTALIF;TRB:CASSLASSDLGEQYF	TRA:TGTGTGGTGAGCGCGAAGCAGGCAGGAACTGCTCTGATCTTT;TRB:TGCGCCAGCAGCTTGGCGTCAAGCGACCTCGGCGAGCAGTACTTC
clonotype470	1	0.000169204737733	TRA:CAVSNYGGSQGNLIF;TRB:CASSPGIAGGSNEQFF	TRA:TGTGCCGTTTCGAATTATGGAGGAAGCCAAGGAAATCTCATCTTT;TRB:TGTGCCAGCAGTCCCGGGATAGCGGGAGGGTCCAATGAGCAGTTCTTC
clonotype471	1	0.000169204737733	TRA:CVVNMGSGTYKYIF;TRB:CASSPPGNRDYGYTF	TRA:TGTGTGGTGAACATGGGCTCAGGAACCTACAAATACATCTTT;TRB:TGTGCCAGCTCACCACCGGGGAACAGGGACTATGGCTACACCTTC
clonotype934	1	0.000169204737733	TRA:CLVGDIGNQGGKLIF;TRB:CASSLKQSNQPQHF	TRA:TGCCTCGTGGGTGACATAGGTAACCAGGGAGGAAAGCTTATCTTC;TRB:TGTGCCAGCAGCTTAAAACAGAGCAATCAGCCCCAGCATTTT
clonotype478	1	0.000169204737733	TRB:CASSLSHLGGTGANVLTF	TRB:TGTGCCAGCAGTTTATCGCATCTTGGGGGCACCGGGGCCAACGTCCTGACTTTC
clonotype479	1	0.000169204737733	TRA:CAVETNAGNMLTF;TRB:CASSPQGRAETQYF	TRA:TGTGCTGTGGAGACCAATGCAGGCAACATGCTCACCTTT;TRB:TGTGCCAGCAGTCCACAGGGTAGGGCAGAGACCCAGTACTTC
clonotype274	1	0.000169204737733	TRA:CAAPNNARLMF;TRB:CASSFTDPRNTGELFF	TRA:TGTGCAGCTCCTAACAATGCCAGACTCATGTTT;TRB:TGTGCCAGCAGCTTTACGGATCCGCGGAACACCGGGGAGCTGTTTTTT
clonotype275	1	0.000169204737733	TRA:CVEGYSTLTF;TRB:CASSSRREFTDTQYF	TRA:TGTGTTGAGGGATACAGCACCCTCACCTTT;TRB:TGTGCCAGCAGCTCCCGGCGGGAGTTTACAGATACGCAGTATTTT
clonotype276	1	0.000169204737733	TRA:CASNEDYGGATNKLIF;TRB:CASSSRQAGTEAFF	TRA:TGTGCATCGAACGAGGATTATGGTGGTGCTACAAACAAGCTCATCTTT;TRB:TGTGCCAGCAGCTCTCGACAGGCTGGCACTGAAGCTTTCTTT
clonotype277	1	0.000169204737733	TRA:CAGRAGNMLTF;TRB:CSVSSVNTEAFF	TRA:TGTGCGGGAAGGGCAGGCAACATGCTCACCTTT;TRB:TGCAGCGTTTCCAGCGTGAACACTGAAGCTTTCTTT
clonotype270	1	0.000169204737733	TRA:CVVSDGWGSGTYKYIF;TRB:CASRPGGLTDTQYF	TRA:TGTGTTGTGAGTGATGGGTGGGGCTCAGGAACCTACAAATACATCTTT;TRB:TGTGCCAGCAGGCCCGGGGGCCTCACAGATACGCAGTATTTT
clonotype271	1	0.000169204737733	TRA:CAVSEQAGTALIF;TRB:CATSGGSYGYTF	TRA:TGTGCTGTGAGTGAACAGGCAGGAACTGCTCTGATCTTT;TRB:TGTGCCACCAGTGGCGGCAGCTATGGCTACACCTTC
clonotype272	1	0.000169204737733	TRA:CLVGDEDNQGGKLIF;TRB:CSAIRGRTGEQFF	TRA:TGCCTCGTGGGTGACGAGGATAACCAGGGAGGAAAGCTTATCTTC;TRB:TGCAGTGCCATCAGAGGGCGAACAGGTGAGCAGTTCTTC
clonotype273	1	0.000169204737733	TRA:CAASSNTHSGGYQKVTF;TRA:CAGRGPPLEYGNKLVF;TRB:CATRAGGTNEKLFF	TRA:TGTGCAGCAAGCAGTAACACTCATTCTGGGGGTTACCAGAAAGTTACCTTT;TRA:TGTGCAGGACGAGGCCCGCCCCTGGAATATGGAAACAAACTGGTCTTT;TRB:TGTGCCACCCGGGCAGGGGGAACTAATGAAAAACTGTTTTTT
clonotype278	1	0.000169204737733	TRA:CAASRTGGYNKLIF;TRA:CAPLLSGGYNKLIF;TRB:CATSDLDKETQYF	TRA:TGTGCAGCAAGCAGGACTGGTGGCTACAATAAGCTGATTTTT;TRA:TGTGCCCCTCTTTTGTCTGGTGGCTACAATAAGCTGATTTTT;TRB:TGTGCCACCAGTGATTTGGACAAAGAGACCCAGTACTTC
clonotype279	1	0.000169204737733	TRA:CLVGDGNTGFQKLVF;TRB:CASSLVGGTGTARHGYTF	TRA:TGCCTCGTGGGTGACGGGAACACAGGCTTTCAGAAACTTGTATTT;TRB:TGTGCCAGCAGCTTAGTGGGGGGGACAGGGACGGCTCGGCATGGCTACACCTTC
clonotype498	1	0.000169204737733	TRA:CGGGNMLTF;TRB:CAISGDRGRTDTQYF	TRA:TGTGGGGGGGGCAACATGCTCACCTTT;TRB:TGTGCCATCAGTGGTGACAGGGGTCGGACAGATACGCAGTATTTT
clonotype499	1	0.000169204737733	TRA:CAASTVNSNYQLIW;TRB:CAWSTGQANNSPLHF	TRA:TGTGCAGCAAGTACGGTAAATAGCAACTATCAGTTAATCTGG;TRB:TGTGCCTGGAGTACCGGACAGGCAAATAATTCACCCCTCCACTTT
clonotype494	1	0.000169204737733	TRA:CAGGGSQGNLIF;TRB:CASSDEVRGTQYF	TRA:TGTGCTGGGGGAGGAAGCCAAGGAAATCTCATCTTT;TRB:TGTGCCAGCAGTGACGAGGTCAGGGGCACGCAGTATTTT
clonotype495	1	0.000169204737733	TRA:CIVRVLGNQFYF;TRB:CASSLDPGTETQYF	TRA:TGCATCGTCAGAGTCCTCGGTAACCAGTTCTATTTT;TRB:TGTGCCAGCAGCTTAGACCCGGGGACGGAGACCCAGTACTTC
clonotype496	1	0.000169204737733	TRA:CALETGRRALTF;TRB:CAWSPQGTNFEKLFF	TRA:TGTGCTCTAGAGACGGGCAGGAGAGCACTTACTTTT;TRB:TGTGCCTGGAGTCCCCAGGGGACAAACTTTGAAAAACTGTTTTTT
clonotype497	1	0.000169204737733	TRA:CAVRGRSSASKIIF;TRB:CASSRENTGELFF	TRA:TGTGCTGTGCGGGGGCGGAGCAGTGCTTCCAAGATAATCTTT;TRB:TGTGCCAGCAGTCGGGAAAACACCGGGGAGCTGTTTTTT
clonotype490	1	0.000169204737733	TRA:CAGLNSGNTPLVF;TRB:CASSPLESSGYTF	TRA:TGTGCTGGGTTGAATTCAGGAAACACACCTCTTGTCTTT;TRB:TGTGCCAGCTCACCCCTAGAGTCTTCTGGCTACACCTTC
clonotype491	1	0.000169204737733	TRA:CAPRAAGNKLTF;TRB:CSAFSGDFYEQYF	TRA:TGTGCCCCCCGGGCTGCAGGCAACAAGCTAACTTTT;TRB:TGCAGTGCTTTCTCCGGGGATTTCTACGAGCAGTACTTC
clonotype492	1	0.000169204737733	TRA:CAFMKHPSGGGNKLVF;TRB:CASSLTSGIYEQYF	TRA:TGTGCTTTCATGAAGCACCCCTCTGGGGGGGGAAACAAACTGGTCTTT;TRB:TGTGCCAGCAGCTTAACTAGCGGGATCTACGAGCAGTACTTC
clonotype493	1	0.000169204737733	TRA:CAVSVSGSARQLTF;TRA:CVLFGNEKLTF;TRB:CASSSHRGLSNQPQHF	TRA:TGTGCTGTGAGTGTTTCTGGTTCTGCAAGGCAACTGACCTTT;TRA:TGTGTCTTGTTTGGAAATGAGAAATTAACCTTT;TRB:TGTGCCAGCAGCTCCCACAGGGGGCTTAGCAATCAGCCCCAGCATTTT
clonotype745	1	0.000169204737733	TRA:CAVSPPNFGNEKLTF;TRB:CASNEGTLKAAAFF	TRA:TGTGCTGTGAGTCCGCCTAACTTTGGAAATGAGAAATTAACCTTT;TRB:TGTGCCAGCAATGAAGGGACTTTAAAGGCGGCGGCTTTCTTT
clonotype728	1	0.000169204737733	TRA:CAMREGSIFNTGNQFYF;TRA:CAGTTSGTYKYIF;TRB:CASSRDRGDTEAFF;TRB:CASSIQKDRASNQPQHF	TRA:TGTGCAATGAGAGAGGGCTCCATATTCAACACCGGTAACCAGTTCTATTTT;TRA:TGTGCTGGGACCACCTCAGGAACCTACAAATACATCTTT;TRB:TGTGCCAGCAGCCGCGACAGGGGAGACACTGAAGCTTTCTTT;TRB:TGTGCCAGTAGTATCCAAAAGGACAGGGCGAGCAATCAGCCCCAGCATTTT
clonotype729	1	0.000169204737733	TRB:CASSQDKDQPQHF	TRB:TGTGCCAGCAGCCAAGATAAAGATCAGCCCCAGCATTTT
clonotype722	1	0.000169204737733	TRA:CAVTILLQGAQKLVF;TRB:CASSLSPVGIYEQYF	TRA:TGTGCTGTGACCATTCTACTTCAGGGAGCCCAGAAGCTGGTATTT;TRB:TGCGCCAGCAGCTTGAGCCCCGTCGGGATTTACGAGCAGTACTTC
clonotype723	1	0.000169204737733	TRA:CAVTQAAGNKLTF;TRB:CASDFGTAYNEQFF	TRA:TGTGCTGTGACCCAAGCTGCAGGCAACAAGCTAACTTTT;TRB:TGTGCCAGCGATTTTGGTACCGCCTACAATGAGCAGTTCTTC
clonotype720	1	0.000169204737733	TRA:CAFNTNAGKSTF;TRB:CASSEGGVNTIYF	TRA:TGTGCTTTCAACACCAATGCAGGCAAATCAACCTTT;TRB:TGTGCCAGCAGTGAAGGGGGGGTGAACACCATATATTTT
clonotype721	1	0.000169204737733	TRA:CAVKGGSNYKLTF;TRB:CASSQDETVYGYTF	TRA:TGTGCTGTGAAGGGAGGTAGCAACTATAAACTGACATTT;TRB:TGCGCCAGCAGCCAAGATGAGACAGTCTATGGCTACACCTTC
clonotype726	1	0.000169204737733	TRA:CAVTPHRGSNYKLTF;TRB:CASSATGGGQPQHF	TRA:TGTGCTGTGACCCCCCATAGAGGTAGCAACTATAAACTGACATTT;TRB:TGTGCCAGCAGCGCTACAGGGGGTGGTCAGCCCCAGCATTTT
clonotype727	1	0.000169204737733	TRA:CFLAPGTYKYIF;TRB:CASSGGQATNEKLFF	TRA:TGCTTCCTCGCCCCAGGAACCTACAAATACATCTTT;TRB:TGTGCCAGCAGTGGTGGACAGGCAACTAATGAAAAACTGTTTTTT
clonotype724	1	0.000169204737733	TRA:CAVPGSGNTGKLIF;TRA:CVVNREGSYIPTF;TRB:CASSRSSGANVLTF;TRB:CASSYNRGGSQPQHF	TRA:TGTGCTGTCCCCGGCTCTGGCAACACAGGCAAACTAATCTTT;TRA:TGTGTGGTGAACAGGGAAGGAAGCTACATACCTACATTT;TRB:TGTGCCAGCAGTCGAAGCTCTGGGGCCAACGTCCTGACTTTC;TRB:TGTGCCAGCAGTTACAACAGGGGAGGGAGCCAGCCCCAGCATTTT
clonotype725	1	0.000169204737733	TRB:CASSPNRDSPLHF	TRB:TGTGCCAGCAGTCCGAACAGAGATTCACCCCTCCACTTT
clonotype658	1	0.000169204737733	TRA:CAYGRIQGAQKLVF;TRB:CASSPGGRGYGYTF	TRA:TGTGCTTATGGAAGAATTCAGGGAGCCCAGAAGCTGGTATTT;TRB:TGTGCCAGCAGCCCTGGGGGCAGGGGGTATGGCTACACCTTC
clonotype659	1	0.000169204737733	TRA:CAFTLRPSGTYKYIF;TRB:CASSQDLQTGLYEKLFF	TRA:TGTGCTTTCACATTGCGGCCTTCAGGAACCTACAAATACATCTTT;TRB:TGTGCCAGCAGCCAAGACCTACAGACAGGGCTCTATGAAAAACTGTTTTTT
clonotype654	1	0.000169204737733	TRA:CIVRSGGNSYGKLTF;TRB:CASVGEIFANTIYF	TRA:TGCATCGTCAGGTCTGGTGGTAATAGCTATGGAAAGCTGACATTT;TRB:TGTGCCAGCGTAGGGGAGATCTTCGCAAACACCATATATTTT
clonotype652	1	0.000169204737733	TRA:CAMSLSTQGGSEKLVF;TRB:CASSPKQGARGYTF	TRA:TGTGCAATGAGCCTTTCAACTCAGGGCGGATCTGAAAAGCTGGTCTTT;TRB:TGTGCCAGCTCACCGAAACAGGGGGCTCGAGGCTACACCTTC
clonotype651	1	0.000169204737733	TRA:CAVEGLNSGGYQKVTF;TRB:CASRRDSPPYGYTF	TRA:TGTGCTGTGGAGGGCCTGAATTCTGGGGGTTACCAGAAAGTTACCTTT;TRB:TGTGCCAGTAGACGGGACAGTCCCCCCTATGGCTACACCTTC
clonotype1753	1	0.000169204737733	TRA:CLVALNTGGFKTIF;TRB:CSAGGGKQETQYF;TRB:CASSLEGNGDTIYF	TRA:TGCCTCGTGGCCCTAAATACTGGAGGCTTCAAAACTATCTTT;TRB:TGCAGTGCCGGCGGGGGAAAACAAGAGACCCAGTACTTC;TRB:TGTGCCAGCAGCTTGGAGGGGAATGGGGACACCATATATTTT
clonotype1752	1	0.000169204737733	TRA:CILREWGFGNEKLTF;TRB:CSALRGQGENTIYF	TRA:TGCATCCTGAGGGAGTGGGGCTTTGGAAATGAGAAATTAACCTTT;TRB:TGCAGTGCCCTACGGGGACAGGGGGAAAACACCATATATTTT
clonotype1751	1	0.000169204737733	TRA:CAGAVGYGGSQGNLIF;TRB:CAWSVYGGPYGYTF	TRA:TGTGCAGGAGCTGTCGGTTATGGAGGAAGCCAAGGAAATCTCATCTTT;TRB:TGTGCCTGGAGTGTATACGGGGGGCCCTATGGCTACACCTTC
clonotype1750	1	0.000169204737733	TRA:CAGQGYSGAGSYQLTF;TRB:CAWRPGAGELFF	TRA:TGTGCTGGGCAAGGATACTCTGGGGCTGGGAGTTACCAACTCACTTTC;TRB:TGTGCCTGGAGGCCTGGGGCCGGGGAGCTGTTTTTT
clonotype1757	1	0.000169204737733	TRA:CAPGSTLGRLYF;TRB:CASSLQGSTDTQYF	TRA:TGTGCTCCGGGCTCAACCCTGGGGAGGCTATACTTT;TRB:TGTGCCAGTAGCCTCCAAGGCAGCACAGATACGCAGTATTTT
clonotype1756	1	0.000169204737733	TRA:CAYRRLAGNQFYF;TRB:CASSLEFGDRGNTGELFF	TRA:TGTGCTTATAGGAGACTTGCCGGTAACCAGTTCTATTTT;TRB:TGTGCCAGCAGCTTGGAGTTCGGGGATCGGGGGAACACCGGGGAGCTGTTTTTT
clonotype1755	1	0.000169204737733	TRA:CALRGQRGGSEKLVF;TRA:CAVKDIQGAQKLVF;TRB:CATSTRTSGDGYTF	TRA:TGTGCTCTGAGGGGCCAACGGGGCGGATCTGAAAAGCTGGTCTTT;TRA:TGTGCTGTCAAGGATATTCAGGGAGCCCAGAAGCTGGTATTT;TRB:TGTGCCACCAGCACTCGCACATCAGGGGATGGCTACACCTTC
clonotype1754	1	0.000169204737733	TRA:CAALDTGRRALTF;TRA:CAVGGKKDKIIF;TRB:CSASRRLTTNEQFF	TRA:TGTGCAGCACTGGACACGGGCAGGAGAGCACTTACTTTT;TRA:TGTGCTGTGGGTGGGAAGAAAGACAAGATCATCTTT;TRB:TGCAGTGCTAGTAGGAGGTTGACCACTAATGAGCAGTTCTTC
clonotype1759	1	0.000169204737733	TRA:CAANNAGNMLTF;TRB:CSAQAEGGYQPQHF	TRA:TGTGCTGCGAATAATGCAGGCAACATGCTCACCTTT;TRB:TGCAGTGCCCAGGCGGAGGGGGGATATCAGCCCCAGCATTTT
clonotype1758	1	0.000169204737733	TRA:CAASSGTYKYIF;TRB:CASSVSSTAMGYTF	TRA:TGTGCAGCAAGTTCAGGAACCTACAAATACATCTTT;TRB:TGTGCCAGCAGCGTCTCCTCGACGGCGATGGGCTACACCTTC
clonotype1450	1	0.000169204737733	TRA:CAYRSVDFGNEKLTF;TRB:CAWSTGQANNSPLHF	TRA:TGTGCTTATAGGAGCGTCGACTTTGGAAATGAGAAATTAACCTTT;TRB:TGTGCCTGGAGTACCGGACAGGCAAATAATTCACCCCTCCACTTT
clonotype1539	1	0.000169204737733	TRA:CAGPGTSYGKLTF;TRB:CAWLGQGYTGELFF	TRA:TGTGCAGGGCCAGGTACTAGCTATGGAAAGCTGACATTT;TRB:TGTGCCTGGCTAGGGCAGGGCTACACCGGGGAGCTGTTTTTT
clonotype1538	1	0.000169204737733	TRA:CAAGGLSNAGGTSYGKLTF;TRB:CSARSGGSGNSPLHF	TRA:TGTGCAGCAGGCGGATTGTCTAATGCTGGTGGTACTAGCTATGGAAAGCTGACATTT;TRB:TGCAGTGCTAGATCCGGAGGGTCGGGGAATTCACCCCTCCACTTT
clonotype1537	1	0.000169204737733	TRA:CAASISDSWGKLQF;TRB:CASSQDIGRGNTIYF	TRA:TGTGCAGCAAGCATATCTGACAGCTGGGGGAAATTGCAGTTT;TRB:TGCGCCAGCAGCCAAGATATCGGCCGCGGAAACACCATATATTTT
clonotype1536	1	0.000169204737733	TRA:CAGGAGGKLIF	TRA:TGTGCAGGAGGGGCCGGAGGAAAGCTTATCTTC
clonotype1535	1	0.000169204737733	TRA:CIQVGGGSEKLVF;TRB:CASSHSGSYNEQFF	TRA:TGCATCCAAGTAGGGGGCGGATCTGAAAAGCTGGTCTTT;TRB:TGTGCCAGCAGCCATAGCGGCTCCTACAATGAGCAGTTCTTC
clonotype1534	1	0.000169204737733	TRA:CAGSSTDSWGKLQF;TRB:CASEGLDSYNEQFF	TRA:TGTGCTGGTTCCTCAACTGACAGCTGGGGGAAATTGCAGTTT;TRB:TGTGCCAGTGAGGGACTAGATAGCTACAATGAGCAGTTCTTC
clonotype1533	1	0.000169204737733	TRA:CAAKGAQKLVF;TRB:CASSETIWTSGAGYYNEQFF	TRA:TGTGCAGCAAAGGGAGCCCAGAAGCTGGTATTT;TRB:TGTGCCAGCAGTGAAACTATTTGGACTAGCGGGGCGGGTTACTACAATGAGCAGTTCTTC
clonotype1532	1	0.000169204737733	TRA:CAGRSTGTASKLTF;TRB:CSVAGGAGETQYF	TRA:TGTGCTGGGCGGAGCACCGGCACTGCCAGTAAACTCACCTTT;TRB:TGCAGCGTAGCAGGGGGCGCGGGGGAGACCCAGTACTTC
clonotype1531	1	0.000169204737733	TRA:CAVGALTGGGNKLTF;TRB:CASPPVTGTERIRNYGYTF;TRB:CASSVSYEQYF	TRA:TGTGCTGTGGGTGCCCTCACGGGAGGAGGAAACAAACTCACCTTT;TRB:TGCGCCAGCCCTCCCGTTACCGGGACAGAAAGGATCCGAAACTATGGCTACACCTTC;TRB:TGTGCCAGCAGTGTATCCTACGAGCAGTACTTC
clonotype1530	1	0.000169204737733	TRA:CAVTGSGSSASKIIF;TRB:CASSRGITEAFF	TRA:TGTGCTGTGACCGGGAGTGGCAGCAGTGCTTCCAAGATAATCTTT;TRB:TGTGCCAGCAGTCGCGGGATCACTGAAGCTTTCTTT
clonotype872	1	0.000169204737733	TRA:CLVGDIGNQGGKLIF;TRB:CAISESPSRRTDTQYF	TRA:TGCCTCGTGGGTGACATAGGTAACCAGGGAGGAAAGCTTATCTTC;TRB:TGTGCCATCAGTGAGTCGCCCAGCAGGCGCACAGATACGCAGTATTTT
clonotype873	1	0.000169204737733	TRA:CAASAPGNTPLVF;TRB:CAWSAGVKTEAFF	TRA:TGTGCAGCAAGCGCCCCAGGAAACACACCTCTTGTCTTT;TRB:TGTGCCTGGAGTGCGGGGGTCAAGACTGAAGCTTTCTTT
clonotype870	1	0.000169204737733	TRA:CLVGDIGNQGGKLIF;TRB:CSARKTGGGGQPQHF;TRB:CAWSTGQANNSPLHF	TRA:TGCCTCGTGGGTGACATAGGTAACCAGGGAGGAAAGCTTATCTTC;TRB:TGCAGTGCTAGGAAAACAGGGGGCGGCGGTCAGCCCCAGCATTTT;TRB:TGTGCCTGGAGTACCGGACAGGCAAATAATTCACCCCTCCACTTT
clonotype871	1	0.000169204737733	TRA:CVVTKSASKIIF;TRB:CSASIQPRDQPQHF	TRA:TGTGTGGTCACCAAGAGTGCTTCCAAGATAATCTTT;TRB:TGCAGTGCTAGCATCCAGCCAAGAGATCAGCCCCAGCATTTT
clonotype876	1	0.000169204737733	TRA:CVVRFPDSWGKLQF;TRB:CASCYGLDPSIF	TRA:TGTGTTGTGAGATTTCCTGACAGCTGGGGGAAATTGCAGTTT;TRB:TGTGCCAGCTGCTACGGGCTCGACCCCAGCATTTTT
clonotype877	1	0.000169204737733	TRB:CASSHFGYTDTQYF;TRB:CASSSHQGKLFF;TRB:CASSLGLAGGWFF	TRB:TGTGCCAGCAGCCATTTCGGGTACACAGATACGCAGTATTTT;TRB:TGTGCCAGCAGTTCTCATCAAGGAAAACTGTTTTTT;TRB:TGTGCCAGCAGTTTAGGGCTAGCGGGGGGGTGGTTCTTC
clonotype874	1	0.000169204737733	TRA:CAVPPRVVYQLIW;TRB:CATGTQYEQYF	TRA:TGTGCTGTGCCTCCCCGAGTAGTCTATCAGTTAATCTGG;TRB:TGTGCCACAGGGACACAGTACGAGCAGTACTTC
clonotype875	1	0.000169204737733	TRA:CLVGDIGNQGGKLIF;TRB:CASKAGDITRNYGYTF	TRA:TGCCTCGTGGGTGACATAGGTAACCAGGGAGGAAAGCTTATCTTC;TRB:TGTGCCAGCAAGGCAGGCGACATCACACGCAACTATGGCTACACCTTC
clonotype878	1	0.000169204737733	TRB:CSAGGAVRGYTF	TRB:TGCAGTGCTGGGGGCGCGGTGAGGGGCTACACCTTC
clonotype879	1	0.000169204737733	TRA:CAVAGTTDSWGKLQF;TRB:CASSRDRNSPLHF	TRA:TGTGCTGTGGCCGGGACAACTGACAGCTGGGGGAAATTGCAGTTT;TRB:TGTGCCAGCAGCAGGGACAGAAATTCACCCCTCCACTTT
clonotype1451	1	0.000169204737733	TRA:CIVRVGGSQGNLIF;TRB:CASRGGQAFGAEAFF	TRA:TGCATCGTCAGAGTCGGCGGAAGCCAAGGAAATCTCATCTTT;TRB:TGTGCCAGCAGAGGGGGTCAGGCCTTCGGGGCTGAAGCTTTCTTT
clonotype1409	1	0.000169204737733	TRA:CALSAHNTDKLIF;TRA:CAFMKQYFGNEKLTF;TRB:CASILAVTNTGELFF;TRB:CASSIDLSGRNTEAFF	TRA:TGTGCTCTGAGTGCGCATAACACCGACAAGCTCATCTTT;TRA:TGTGCTTTCATGAAGCAGTACTTTGGAAATGAGAAATTAACCTTT;TRB:TGTGCCAGCATCCTAGCGGTAACGAACACCGGGGAGCTGTTTTTT;TRB:TGTGCCAGTAGTATAGATCTATCAGGACGGAACACTGAAGCTTTCTTT
clonotype1408	1	0.000169204737733	TRB:CASSYAGGHSPLHF	TRB:TGTGCCAGCAGTTACGCAGGGGGTCATTCACCCCTCCACTTT
clonotype1403	1	0.000169204737733	TRB:CSALAGGPAEQFF	TRB:TGCAGTGCGTTAGCGGGAGGGCCGGCGGAGCAGTTCTTC
clonotype1402	1	0.000169204737733	TRA:CLVGDIGNQGGKLIF;TRB:CASSYNRGGSQPQHF;TRB:CAWSTGQANNSPLHF	TRA:TGCCTCGTGGGTGACATAGGTAACCAGGGAGGAAAGCTTATCTTC;TRB:TGTGCCAGCAGTTACAACAGGGGAGGGAGCCAGCCCCAGCATTTT;TRB:TGTGCCTGGAGTACCGGACAGGCAAATAATTCACCCCTCCACTTT
clonotype1401	1	0.000169204737733	TRA:CALIQGAQKLVF;TRB:CASSPRRDSMHTQYF	TRA:TGTGCTTTAATTCAGGGAGCCCAGAAGCTGGTATTT;TRB:TGTGCCAGCAGCCCACGCCGGGATAGCATGCATACGCAGTATTTT
clonotype1400	1	0.000169204737733	TRA:CAENLSKTSYDKVIF;TRA:CVVSDWGNNDMRF;TRB:CASSLGRTQETQYF	TRA:TGTGCAGAGAATCTTTCGAAAACCTCCTACGACAAGGTGATATTT;TRA:TGTGTTGTGAGTGATTGGGGTAACAATGACATGCGCTTT;TRB:TGTGCCAGCAGTCTCGGACGCACCCAAGAGACCCAGTACTTC
clonotype1407	1	0.000169204737733	TRA:CAVSERGGSYIPTF;TRB:CASSLPGYVETQYF	TRA:TGTGCTGTGAGTGAGAGGGGAGGAAGCTACATACCTACATTT;TRB:TGTGCCAGCAGCTTACCAGGGTATGTGGAGACCCAGTACTTC
clonotype1406	1	0.000169204737733	TRA:CIVSAYSGAGSYQLTF;TRB:CASSGGMVRSEQFF	TRA:TGCATCGTCAGTGCATACTCTGGGGCTGGGAGTTACCAACTCACTTTC;TRB:TGTGCCAGCAGTGGGGGAATGGTGCGCAGTGAGCAGTTCTTC
clonotype1405	1	0.000169204737733	TRA:CLVGDIGNQGGKLIF;TRA:CAASMQGGSEKLVF;TRB:CAWSTGQANNSPLHF	TRA:TGCCTCGTGGGTGACATAGGTAACCAGGGAGGAAAGCTTATCTTC;TRA:TGTGCAGCAAGTATGCAGGGCGGATCTGAAAAGCTGGTCTTT;TRB:TGTGCCTGGAGTACCGGACAGGCAAATAATTCACCCCTCCACTTT
clonotype1404	1	0.000169204737733	TRB:CSAKRTAADTQYF	TRB:TGCAGTGCTAAAAGGACGGCGGCAGATACGCAGTATTTT
clonotype1241	1	0.000169204737733	TRA:CAAYSNSGYALNF;TRB:CASSQDPRGNEKLFF	TRA:TGTGCAGCCTACTCAAATTCCGGGTATGCACTCAACTTC;TRB:TGCGCCAGCAGCCAAGATCCGCGTGGTAATGAAAAACTGTTTTTT
clonotype1240	1	0.000169204737733	TRA:CAAHNNARLMF;TRB:CASSKRDGWPQHF	TRA:TGTGCTGCCCATAACAATGCCAGACTCATGTTT;TRB:TGTGCCAGCAGTAAACGGGACGGGTGGCCCCAGCATTTT
clonotype1243	1	0.000169204737733	TRB:CAISESESNQPQHF	TRB:TGTGCCATCAGTGAGTCTGAAAGCAATCAGCCCCAGCATTTT
clonotype1242	1	0.000169204737733	TRB:CASSTTVLDSTGELFF	TRB:TGTGCCAGCAGCACGACAGTCCTGGATTCCACCGGGGAGCTGTTTTTT
clonotype1245	1	0.000169204737733	TRA:CAYRRGRPNNNARLMF;TRB:CASSLGAGGIGELFF	TRA:TGTGCTTATAGGAGAGGTCGCCCGAATAACAATGCCAGACTCATGTTT;TRB:TGTGCCAGCAGCTTAGGAGCGGGAGGAATCGGGGAGCTGTTTTTT
clonotype1244	1	0.000169204737733	TRA:CEMNTGNQFYF;TRB:CAWRGQLNTEAFF	TRA:TGTGAAATGAACACCGGTAACCAGTTCTATTTT;TRB:TGTGCCTGGAGGGGACAACTGAACACTGAAGCTTTCTTT
clonotype1247	1	0.000169204737733	TRA:CAVDGNYGGSQGNLIF;TRB:CQQQTYRNTEAFF;TRB:CATSDWTSETQYF	TRA:TGTGCCGTGGACGGGAATTATGGAGGAAGCCAAGGAAATCTCATCTTT;TRB:TGCCAGCAGCAAACGTACAGGAATACTGAAGCTTTCTTT;TRB:TGTGCCACCAGTGATTGGACGTCGGAGACCCAGTACTTC
clonotype1246	1	0.000169204737733	TRA:CAAITGGGNKLTF;TRB:CASKVTANYGYTF	TRA:TGTGCAGCAATTACGGGAGGAGGAAACAAACTCACCTTT;TRB:TGTGCCAGCAAAGTCACAGCTAACTATGGCTACACCTTC
clonotype1249	1	0.000169204737733	TRA:CGADGGVSGGSNYKLTF;TRB:CAWSPLYTEAFF	TRA:TGTGGAGCAGACGGTGGAGTGAGTGGAGGTAGCAACTATAAACTGACATTT;TRB:TGTGCCTGGAGTCCCTTATACACTGAAGCTTTCTTT
clonotype1248	1	0.000169204737733	TRA:CIVRVAGAAGNKLTF;TRB:CASSPSSSGRIYEQYF	TRA:TGCATCGTCAGAGTCGCGGGAGCTGCAGGCAACAAGCTAACTTTT;TRB:TGTGCCAGCAGCCCTAGCAGTAGCGGAAGAATCTACGAGCAGTACTTC
clonotype1957	1	0.000169204737733	TRA:CAVFSGGYNKLIF;TRB:CASTGDPETEAFF	TRA:TGTGCCGTCTTCTCTGGTGGCTACAATAAGCTGATTTTT;TRB:TGTGCCAGTACAGGAGATCCGGAGACTGAAGCTTTCTTT
clonotype1887	1	0.000169204737733	TRB:CSARPPLRLNTEAFF	TRB:TGCAGTGCTAGACCTCCGCTACGCCTGAACACTGAAGCTTTCTTT
clonotype1886	1	0.000169204737733	TRA:CVVNKSNYQLIW;TRB:CASSLLENTGELFF	TRA:TGTGTGGTGAACAAAAGCAACTATCAGTTAATCTGG;TRB:TGTGCCAGCAGTTTATTAGAAAACACCGGGGAGCTGTTTTTT
clonotype1733	1	0.000169204737733	TRA:CAVNGGGYGGSQGNLIF;TRB:CASGVQGEDTQYF	TRA:TGTGCCGTGAACGGGGGGGGTTATGGAGGAAGCCAAGGAAATCTCATCTTT;TRB:TGTGCCAGTGGCGTCCAGGGTGAAGATACGCAGTATTTT
clonotype995	1	0.000169204737733	TRA:CAASDSGANNLFF;TRB:CAISESNAVYTDTQYF	TRA:TGTGCAGCAAGCGACTCAGGGGCAAACAACCTCTTCTTT;TRB:TGTGCCATCAGTGAGTCGAATGCAGTTTACACAGATACGCAGTATTTT
clonotype1884	1	0.000169204737733	TRA:CAASRGAGNNRKLIW;TRB:CSAYTSGRGSYEQYF	TRA:TGTGCAGCAAGCAGAGGTGCTGGCAACAACCGTAAGCTGATTTGG;TRB:TGCAGTGCCTATACTAGCGGGAGAGGGTCCTACGAGCAGTACTTC
clonotype994	1	0.000169204737733	TRA:CAVDILNSNYQLIW;TRB:CASSVAVGYEQYF	TRA:TGTGCCGTGGACATTTTGAATAGCAACTATCAGTTAATCTGG;TRB:TGTGCCAGCAGCGTAGCGGTAGGCTACGAGCAGTACTTC
clonotype1883	1	0.000169204737733	TRA:CILLNSGGSNYKLTF;TRB:CASGMKKAFF	TRA:TGCATCCTACTGAATAGTGGAGGTAGCAACTATAAACTGACATTT;TRB:TGTGCCAGCGGAATGAAGAAAGCTTTCTTT
clonotype997	1	0.000169204737733	TRA:CAADGSSNTGKLIF;TRB:CAGGLAGPGNTGELFF	TRA:TGTGCAGCTGATGGCTCTAGCAACACAGGCAAACTAATCTTT;TRB:TGTGCCGGGGGACTAGCGGGACCGGGTAACACCGGGGAGCTGTTTTTT
clonotype1882	1	0.000169204737733	TRA:CAAGMGF;TRB:CASRGRVAYEQYF	TRA:TGTGCAGCGGGCATGGGGTTT;TRB:TGTGCCAGCAGGGGCAGGGTGGCCTACGAGCAGTACTTC
clonotype996	1	0.000169204737733	TRA:CAVRNNNARLMF;TRB:CASSPRTAGTGELFF	TRA:TGTGCTGTGAGAAATAACAATGCCAGACTCATGTTT;TRB:TGTGCCAGCAGCCCACGGACGGCGGGGACCGGGGAGCTGTTTTTT
clonotype1737	1	0.000169204737733	TRA:CAVTLGVGSTLGRLYF;TRB:CASSLDGTYEQYF;TRB:CAWSTGQANNSPLHF	TRA:TGTGCTGTGACCCTAGGGGTCGGCTCAACCCTGGGGAGGCTATACTTT;TRB:TGCGCCAGCAGCTTGGACGGAACCTACGAGCAGTACTTC;TRB:TGTGCCTGGAGTACCGGACAGGCAAATAATTCACCCCTCCACTTT
clonotype1366	1	0.000169204737733	TRA:CAVSSGGYNKLIF;TRB:CASSRQAQETQYF	TRA:TGTGCTGTCTCTTCTGGTGGCTACAATAAGCTGATTTTT;TRB:TGTGCCAGCAGCCGTCAGGCCCAAGAGACCCAGTACTTC
clonotype1880	1	0.000169204737733	TRA:CAATRGGYNKLIF;TRB:CAWIEGSGNTIYF	TRA:TGTGCAGCCACTCGTGGTGGCTACAATAAGCTGATTTTT;TRB:TGTGCCTGGATTGAAGGCTCTGGAAACACCATATATTTT
clonotype1367	1	0.000169204737733	TRB:CASSLVQDISYNSPLHF	TRB:TGTGCCAGCAGCTTAGTACAGGACATCTCCTATAATTCACCCCTCCACTTT
clonotype993	1	0.000169204737733	TRA:CAVSFSSNTGKLIF;TRB:CAIRPGLAGPNEQFF	TRA:TGTGCTGTGAGTTTCTCTAGCAACACAGGCAAACTAATCTTT;TRB:TGTGCCATCAGGCCGGGACTAGCGGGACCCAATGAGCAGTTCTTC
clonotype1365	1	0.000169204737733	TRB:CASSYASLSYNEQFF	TRB:TGTGCCAGCAGTTACGCCTCGCTGTCCTACAATGAGCAGTTCTTC
clonotype393	1	0.000169204737733	TRA:CAVEDGGQNFVF;TRB:CASSLRAGDKTQYF	TRA:TGTGCTGTGGAGGATGGCGGTCAGAATTTTGTCTTT;TRB:TGTGCCAGCAGCTTAAGAGCCGGGGATAAGACCCAGTACTTC
clonotype392	1	0.000169204737733	TRA:CAGWNTGNQFYF;TRB:CASGTPTSGAYNEQFF	TRA:TGTGCTGGATGGAACACCGGTAACCAGTTCTATTTT;TRB:TGTGCTAGTGGGACCCCGACTAGCGGGGCGTACAATGAGCAGTTCTTC
clonotype391	1	0.000169204737733	TRA:CAASLTGNQFYF;TRB:CASSPSWTGESEQYF	TRA:TGTGCAGCAAGTTTGACCGGTAACCAGTTCTATTTT;TRB:TGTGCCAGCAGTCCTTCCTGGACAGGGGAGAGCGAGCAGTACTTC
clonotype390	1	0.000169204737733	TRA:CIVRLLTGGGNKLTF;TRB:CASSLAGAGHRNQPQHF	TRA:TGCATCGTCAGACTTCTCACGGGAGGAGGAAACAAACTCACCTTT;TRB:TGTGCCAGCAGTCTAGCGGGGGCAGGTCATCGCAATCAGCCCCAGCATTTT
clonotype397	1	0.000169204737733	TRA:CAFMKQAGGTSYGKLTF;TRB:CSVYGGGRTYEQYF	TRA:TGTGCTTTCATGAAGCAGGCTGGTGGTACTAGCTATGGAAAGCTGACATTT;TRB:TGCAGCGTTTATGGGGGGGGAAGGACCTACGAGCAGTACTTC
clonotype396	1	0.000169204737733	TRA:CAVRPLGRDDKIIF;TRB:CASSLGDTQYF	TRA:TGTGCTGTGAGGCCTCTGGGAAGAGATGACAAGATCATCTTT;TRB:TGTGCCAGCAGCCTAGGAGATACGCAGTATTTT
clonotype395	1	0.000169204737733	TRA:CALSPRSSGSARQLTF;TRB:CASSLTPPTGPRNITNEKLFF	TRA:TGTGCTCTGAGTCCTCGTTCTTCTGGTTCTGCAAGGCAACTGACCTTT;TRB:TGCGCCAGCAGCTTGACCCCTCCGACAGGCCCTCGAAATATAACTAATGAAAAACTGTTTTTT
clonotype394	1	0.000169204737733	TRA:CALSAHNTDKLIF;TRB:CASSIDLSGRNTEAFF	TRA:TGTGCTCTGAGTGCGCATAACACCGACAAGCTCATCTTT;TRB:TGTGCCAGTAGTATAGATCTATCAGGACGGAACACTGAAGCTTTCTTT
clonotype399	1	0.000169204737733	TRB:CASSPDRGGNHPQHF	TRB:TGTGCCAGCTCACCCGACAGGGGGGGCAATCACCCCCAGCATTTT
clonotype398	1	0.000169204737733	TRA:CAMREGRSGGSYIPTF;TRA:CAASRGYSSASKIIF;TRB:CSARDRRGTVNEKLFF;TRB:CAWSTGQANNSPLHF	TRA:TGTGCAATGAGAGAGGGCAGGTCAGGAGGAAGCTACATACCTACATTT;TRA:TGTGCAGCAAGTCGGGGGTACAGCAGTGCTTCCAAGATAATCTTT;TRB:TGCAGTGCTAGAGATCGCCGCGGGACGGTTAATGAAAAACTGTTTTTT;TRB:TGTGCCTGGAGTACCGGACAGGCAAATAATTCACCCCTCCACTTT
clonotype925	1	0.000169204737733	TRA:CAVSKDSSASKIIF;TRB:CASTTGDRGYEQYF	TRA:TGTGCTGTGAGTAAAGACAGCAGTGCTTCCAAGATAATCTTT;TRB:TGTGCCAGCACCACGGGGGACAGGGGATACGAGCAGTACTTC
clonotype461	1	0.000169204737733	TRA:CALRGLSGGYNKLIF;TRB:CSVVYILRGEGGEAFF	TRA:TGTGCTCTAAGGGGCCTTTCTGGTGGCTACAATAAGCTGATTTTT;TRB:TGCAGCGTTGTTTATATTTTGCGAGGGGAAGGAGGTGAAGCTTTCTTT
clonotype460	1	0.000169204737733	TRA:CIVRVSSGGSNYKLTF;TRB:CASSSPREGVSGNTIYF	TRA:TGCATCGTCAGAGTCTCAAGTGGAGGTAGCAACTATAAACTGACATTT;TRB:TGTGCCAGCAGCTCGCCCCGCGAGGGGGTCTCTGGAAACACCATATATTTT
clonotype463	1	0.000169204737733	TRA:CAVGPDYGQNFVF;TRB:CASSPFQGTGINYGYTF	TRA:TGTGCTGTGGGGCCCGACTATGGTCAGAATTTTGTCTTT;TRB:TGTGCCAGCAGCCCTTTTCAGGGGACAGGGATTAACTATGGCTACACCTTC
clonotype462	1	0.000169204737733	TRA:CAVSANSGYSTLTF;TRB:CASSRSGEMNNQPQHF	TRA:TGTGCTGTGAGTGCGAATTCAGGATACAGCACCCTCACCTTT;TRB:TGTGCCAGCAGCCGATCCGGGGAGATGAACAATCAGCCCCAGCATTTT
clonotype465	1	0.000169204737733	TRA:CAAIHNLNTNAGKSTF;TRB:CASSLGEANIQYF	TRA:TGTGCTGCCATTCACAACCTAAACACCAATGCAGGCAAATCAACCTTT;TRB:TGTGCCAGTAGTTTGGGGGAGGCGAACATTCAGTACTTC
clonotype464	1	0.000169204737733	TRA:CALSALNTGNQFYF;TRB:CASSDSRSGPSSEQYF	TRA:TGTGCTCTGAGCGCTTTGAACACCGGTAACCAGTTCTATTTT;TRB:TGCGCCAGCAGCGACTCTCGGTCGGGACCCTCTAGCGAGCAGTACTTC
clonotype467	1	0.000169204737733	TRA:CASRSYNTDKLIF;TRB:CASSVQPDSNEQFF	TRA:TGTGCTTCCCGATCTTATAACACCGACAAGCTCATCTTT;TRB:TGTGCCAGTAGTGTGCAACCAGACTCCAATGAGCAGTTCTTC
clonotype466	1	0.000169204737733	TRB:CASSYDTYNEQFF	TRB:TGTGCCAGCAGTTACGACACCTACAATGAGCAGTTCTTC
clonotype469	1	0.000169204737733	TRA:CAVSGGGADGLTF;TRB:CASSGSRGNEQFF	TRA:TGTGCTGTCTCAGGAGGAGGTGCTGACGGACTCACCTTT;TRB:TGTGCCAGCAGTGGCTCCAGGGGGAATGAGCAGTTCTTC
clonotype468	1	0.000169204737733	TRB:CASSFNRGNSPLHF	TRB:TGTGCCAGCAGTTTTAACAGGGGAAATTCACCCCTCCACTTT
clonotype267	1	0.000169204737733	TRA:CAVRPRSNYKLTF;TRB:CASSPQTELNTEAFF	TRA:TGTGCTGTCAGGCCTCGTAGCAACTATAAACTGACATTT;TRB:TGTGCCAGCAGCCCGCAGACAGAGTTGAACACTGAAGCTTTCTTT
clonotype266	1	0.000169204737733	TRB:CASSFARGETQYF	TRB:TGTGCCAGCAGTTTCGCGCGGGGAGAGACCCAGTACTTC
clonotype265	1	0.000169204737733	TRA:CATDVSSNDYKLSF;TRB:CASSRLGRMNTEAFF	TRA:TGTGCTACGGACGTAAGTTCTAACGACTACAAGCTCAGCTTT;TRB:TGTGCCAGCAGCCGACTCGGACGGATGAACACTGAAGCTTTCTTT
clonotype264	1	0.000169204737733	TRA:CAVLTGGGFKTIF;TRB:CASILAVTNTGELFF;TRB:CASSMAGVLDEQYF	TRA:TGTGCCGTCTTAACGGGTGGAGGCTTCAAAACTATCTTT;TRB:TGTGCCAGCATCCTAGCGGTAACGAACACCGGGGAGCTGTTTTTT;TRB:TGTGCCAGTAGTATGGCGGGAGTCCTCGACGAGCAGTACTTC
clonotype263	1	0.000169204737733	TRA:CALLGSSNTGKLIF;TRB:CASSPWDSYGYTF	TRA:TGTGCTCTCTTAGGCTCTAGCAACACAGGCAAACTAATCTTT;TRB:TGTGCCAGCAGCCCCTGGGACAGCTATGGCTACACCTTC
clonotype262	1	0.000169204737733	TRA:CAASTRSGNTGKLIF;TRA:CVVRGVTNSGYALNF;TRB:CASSQGAGEQFF	TRA:TGTGCAGCATCGACGCGATCTGGCAACACAGGCAAACTAATCTTT;TRA:TGTGTGGTGAGGGGGGTAACAAATTCCGGGTATGCACTCAACTTC;TRB:TGTGCCAGCTCACAGGGGGCCGGTGAGCAGTTCTTC
clonotype261	1	0.000169204737733	TRA:CALSEGWNSGYALNF;TRB:CASSQDRGAGHYGYTF	TRA:TGTGCTCTGAGTGAGGGCTGGAATTCCGGGTATGCACTCAACTTC;TRB:TGCGCCAGCAGCCAAGATCGGGGGGCAGGACACTATGGCTACACCTTC
clonotype389	1	0.000169204737733	TRA:CAVSSGTYKYIF;TRB:CASTPDRANYGYTF	TRA:TGTGCCGTTTCCTCAGGAACCTACAAATACATCTTT;TRB:TGTGCCAGCACCCCGGACAGGGCCAACTATGGCTACACCTTC
clonotype269	1	0.000169204737733	TRA:CAASMGGVDDKIIF;TRB:CASSYAVATNEKLFF	TRA:TGTGCAGCAAGCATGGGGGGAGTAGATGACAAGATCATCTTT;TRB:TGTGCCAGCAGTTACGCGGTTGCAACTAATGAAAAACTGTTTTTT
clonotype268	1	0.000169204737733	TRB:CSARGLFQETQYF	TRB:TGCAGTGCTAGAGGGCTTTTCCAAGAGACCCAGTACTTC
clonotype489	1	0.000169204737733	TRA:CLVGDMDNFNKFYF;TRB:CSARDQGQEFMNTEAFF	TRA:TGCCTCGTGGGTGACATGGACAACTTCAACAAATTTTACTTT;TRB:TGCAGTGCTAGAGATCAGGGACAGGAATTCATGAACACTGAAGCTTTCTTT
clonotype488	1	0.000169204737733	TRA:CALNAGGTSYGKLTF;TRB:CASSVGSGNSNQPQHF	TRA:TGTGCTCTCAATGCTGGTGGTACTAGCTATGGAAAGCTGACATTT;TRB:TGTGCCAGCAGCGTAGGATCCGGAAATAGCAATCAGCCCCAGCATTTT
clonotype487	1	0.000169204737733	TRA:CAGGRSSNTGKLIF;TRA:CAATNYGQNFVF;TRB:CASSFPGHLNTEAFF	TRA:TGTGCAGGAGGAAGATCTAGCAACACAGGCAAACTAATCTTT;TRA:TGTGCCGCGACCAACTATGGTCAGAATTTTGTCTTT;TRB:TGTGCCAGCAGTTTCCCGGGGCATTTGAACACTGAAGCTTTCTTT
clonotype486	1	0.000169204737733	TRA:CAPFDTGTASKLTF;TRB:CASSDDRAGTEAFF	TRA:TGTGCTCCATTCGATACCGGCACTGCCAGTAAACTCACCTTT;TRB:TGTGCCAGCAGCGACGATAGGGCTGGAACTGAAGCTTTCTTT
clonotype485	1	0.000169204737733	TRA:CAVVPTGGGNKLTF	TRA:TGTGCTGTGGTTCCCACGGGAGGAGGAAACAAACTCACCTTT
clonotype484	1	0.000169204737733	TRA:CAVGSNTGKLIF;TRB:CASTLTGVNNSPLHF	TRA:TGTGCCGTGGGAAGCAACACAGGCAAACTAATCTTT;TRB:TGTGCCAGCACCCTCACAGGGGTGAATAATTCACCCCTCCACTTT
clonotype483	1	0.000169204737733	TRA:CIVRVRGFGNEKLTF;TRB:CASSLVLGGTYNEQFF	TRA:TGCATCGTCAGAGTCCGGGGCTTTGGAAATGAGAAATTAACCTTT;TRB:TGTGCCAGCAGCTTGGTACTCGGGGGAACCTACAATGAGCAGTTCTTC
clonotype482	1	0.000169204737733	TRA:CAVGGSQGNLIF;TRB:CASSLRNRSPGATDTQYF	TRA:TGTGCTGTGGGGGGAAGCCAAGGAAATCTCATCTTT;TRB:TGTGCCAGCAGTTTAAGGAATAGGAGCCCGGGGGCGACAGATACGCAGTATTTT
clonotype481	1	0.000169204737733	TRA:CAMACTASKLSF;TRB:CASSLGTGADTQYF	TRA:TGTGCAATGGCTTGCACTGCCAGTAAACTCTCCTTT;TRB:TGTGCCAGCAGCTTAGGGACAGGGGCCGATACGCAGTATTTT
clonotype480	1	0.000169204737733	TRA:CAVPNYGGSQGNLIF;TRB:CASSSGQGQGNTIYF	TRA:TGTGCCGTGCCTAATTATGGAGGAAGCCAAGGAAATCTCATCTTT;TRB:TGTGCCAGCTCCTCTGGACAGGGGCAAGGAAACACCATATATTTT
clonotype735	1	0.000169204737733	TRA:CALSDGGSAGKSTF;TRB:CSASLRDRSSGNTIYF	TRA:TGTGCTCTGAGTGACGGGGGCTCGGCAGGCAAATCAACCTTT;TRB:TGCAGTGCTAGCCTAAGGGACAGGAGCTCTGGAAACACCATATATTTT
clonotype734	1	0.000169204737733	TRA:CAVIPSGSARQLTF;TRB:CASRINRVQETQYF	TRA:TGTGCTGTCATACCTTCTGGTTCTGCAAGGCAACTGACCTTT;TRB:TGTGCCAGCAGGATTAACAGGGTCCAAGAGACCCAGTACTTC
clonotype737	1	0.000169204737733	TRA:CAGLSNTGKLIF;TRA:CAVPMRGSYIPTF;TRB:CASSPPNRVRSNQPQHF	TRA:TGTGCAGGGCTGAGCAACACAGGCAAACTAATCTTT;TRA:TGTGCTGTGCCTATGAGAGGAAGCTACATACCTACATTT;TRB:TGTGCCAGCAGCCCACCGAACAGGGTTCGGAGCAATCAGCCCCAGCATTTT
clonotype736	1	0.000169204737733	TRA:CAVMNSGYSTLTF;TRB:CASSLGGRSYNEQFF	TRA:TGTGCCGTGATGAATTCAGGATACAGCACCCTCACCTTT;TRB:TGTGCCAGCAGTTTGGGGGGGCGCTCCTACAATGAGCAGTTCTTC
clonotype731	1	0.000169204737733	TRB:CASGQGTSGTDTQYF	TRB:TGTGCTAGTGGGCAAGGGACTAGCGGCACAGATACGCAGTATTTT
clonotype730	1	0.000169204737733	TRB:CASRVPDRPLSGANVLTF	TRB:TGTGCCAGCAGGGTACCTGACAGGCCCCTCTCTGGGGCCAACGTCCTGACTTTC
clonotype733	1	0.000169204737733	TRA:CALSSAGGTSYGKLTF;TRB:CASSVDSGAGNTIYF	TRA:TGTGCTCTGAGTAGTGCTGGTGGTACTAGCTATGGAAAGCTGACATTT;TRB:TGTGCCAGCAGCGTAGATTCAGGAGCTGGAAACACCATATATTTT
clonotype732	1	0.000169204737733	TRB:CASRSGGSTDTQYF;TRB:CAWSTGQANNSPLHF	TRB:TGCGCCAGCAGGAGCGGGGGTAGCACAGATACGCAGTATTTT;TRB:TGTGCCTGGAGTACCGGACAGGCAAATAATTCACCCCTCCACTTT
clonotype739	1	0.000169204737733	TRA:CIVRVGRNSGNTPLVF;TRB:CASSVGRSQETQYF	TRA:TGCATCGTCAGAGTCGGCAGGAATTCAGGAAACACACCTCTTGTCTTT;TRB:TGTGCCAGCAGTGTAGGGAGGTCCCAAGAGACCCAGTACTTC
clonotype738	1	0.000169204737733	TRA:CLVAPPEAAGNKLTF;TRB:CASRGLSNTGELFF	TRA:TGCCTCGTGGCCCCCCCAGAAGCTGCAGGCAACAAGCTAACTTTT;TRB:TGTGCCAGCAGGGGACTTTCGAACACCGGGGAGCTGTTTTTT
clonotype649	1	0.000169204737733	TRA:CLVGSRYTGTASKLTF;TRB:CASSEGANTGELFF	TRA:TGCCTCGTTGGGTCCCGATATACCGGCACTGCCAGTAAACTCACCTTT;TRB:TGTGCCAGCAGTGAAGGGGCCAACACCGGGGAGCTGTTTTTT
clonotype648	1	0.000169204737733	TRA:CALSAANTGNQFYF;TRB:CASRFQGQGYTF	TRA:TGTGCTCTAAGTGCCGCGAACACCGGTAACCAGTTCTATTTT;TRB:TGTGCCAGCAGATTTCAGGGGCAGGGCTACACCTTC
clonotype1748	1	0.000169204737733	TRB:CASSLGLLSYEQYF	TRB:TGTGCCAGCAGCTTGGGGCTTCTTTCCTACGAGCAGTACTTC
clonotype1749	1	0.000169204737733	TRA:CVVSDRNNNNDMRF;TRB:CASSLPGTDGYTF	TRA:TGTGTTGTGAGTGATAGGAACAATAACAATGACATGCGCTTT;TRB:TGTGCCAGCAGTTTACCCGGGACAGACGGCTACACCTTC
clonotype1744	1	0.000169204737733	TRA:CAVEPRNNFNKFYF;TRB:CASSHIRAERDTQYF	TRA:TGTGCTGTGGAGCCCAGGAACAACTTCAACAAATTTTACTTT;TRB:TGTGCCAGCAGCCATATTCGAGCGGAACGGGATACGCAGTATTTT
clonotype1745	1	0.000169204737733	TRA:CAVRDRNSGYSTLTF;TRB:CASSVSWDPYEQYF	TRA:TGTGCTGTGAGAGACAGGAATTCAGGATACAGCACCCTCACCTTT;TRB:TGTGCCAGCAGCGTGTCTTGGGACCCCTACGAGCAGTACTTC
clonotype1746	1	0.000169204737733	TRA:CAENSGGSNYKLTF;TRB:CATSDLPKGTVTGELFF	TRA:TGTGCAGAGAATAGTGGAGGTAGCAACTATAAACTGACATTT;TRB:TGTGCCACCAGTGATTTGCCTAAGGGGACAGTCACCGGGGAGCTGTTTTTT
clonotype1747	1	0.000169204737733	TRA:CLVGDIGNQGGKLIF;TRB:CSARGGLANEQYF;TRB:CASSNPRGRSNQPQHF	TRA:TGCCTCGTGGGTGACATAGGTAACCAGGGAGGAAAGCTTATCTTC;TRB:TGCAGTGCTAGAGGGGGACTAGCTAACGAGCAGTACTTC;TRB:TGTGCCAGCAGCAATCCGAGGGGAAGAAGCAATCAGCCCCAGCATTTT
clonotype1740	1	0.000169204737733	TRA:CLVGDIGNQGGKLIF;TRA:CAYRSKAAGNKLTF;TRB:CASSSDRPHEQFF	TRA:TGCCTCGTGGGTGACATAGGTAACCAGGGAGGAAAGCTTATCTTC;TRA:TGTGCTTATAGGTCAAAAGCTGCAGGCAACAAGCTAACTTTT;TRB:TGTGCCAGTAGTAGCGACCGCCCCCATGAGCAGTTCTTC
clonotype1741	1	0.000169204737733	TRB:CSAHHGGYEQYF	TRB:TGCAGTGCGCACCACGGGGGCTACGAGCAGTACTTC
clonotype1742	1	0.000169204737733	TRA:CALKTPGSARQLTF	TRA:TGTGCTCTGAAAACGCCTGGTTCTGCAAGGCAACTGACCTTT
clonotype1743	1	0.000169204737733	TRA:CAVNIGYSTLTF;TRB:CASRGSGGSYEQYF	TRA:TGTGCCGTGAACATAGGATACAGCACCCTCACCTTT;TRB:TGTGCCAGCCGCGGGAGCGGGGGCTCGTACGAGCAGTACTTC
clonotype1830	1	0.000169204737733	TRA:CLVGDIGNQGGKLIF;TRB:CASSPDRGGNQPQHF;TRB:CAWSTGQANNSPLHF	TRA:TGCCTCGTGGGTGACATAGGTAACCAGGGAGGAAAGCTTATCTTC;TRB:TGTGCCAGCTCACCCGACAGGGGGGGCAATCAGCCCCAGCATTTT;TRB:TGTGCCTGGAGTACCGGACAGGCAAATAATTCACCCCTCCACTTT
clonotype1528	1	0.000169204737733	TRA:CALTGAGGTSYGKLTF;TRB:CASSPTPPHPPTEAFF	TRA:TGTGCTCTGACGGGGGCTGGTGGTACTAGCTATGGAAAGCTGACATTT;TRB:TGTGCCAGCAGCCCCACCCCCCCGCACCCTCCCACTGAAGCTTTCTTT
clonotype1529	1	0.000169204737733	TRA:CAASESGGSNYKLTF;TRB:CASSFSTDTQYF	TRA:TGTGCAGCAAGCGAGAGTGGAGGTAGCAACTATAAACTGACATTT;TRB:TGCGCCAGCAGCTTTAGCACAGATACGCAGTATTTT
clonotype869	1	0.000169204737733	TRA:CAMKNAGNMLTF;TRB:CSAPHRTSGEQYF	TRA:TGTGCAATGAAAAATGCAGGCAACATGCTCACCTTT;TRB:TGCAGTGCTCCCCATCGGACTAGCGGAGAGCAGTACTTC
clonotype868	1	0.000169204737733	TRA:CAVNQKGKTSYDKVIF;TRB:CAWSTGQANNSPLHF	TRA:TGTGCCGTGAACCAAAAGGGGAAAACCTCCTACGACAAGGTGATATTT;TRB:TGTGCCTGGAGTACCGGACAGGCAAATAATTCACCCCTCCACTTT
clonotype1086	1	0.000169204737733	TRA:CATDPFSGGSNYKLTF;TRB:CATSAGGPASEQYF	TRA:TGTGCTACGGACCCCTTTAGTGGAGGTAGCAACTATAAACTGACATTT;TRB:TGTGCCACCAGCGCGGGGGGGCCCGCTTCCGAGCAGTACTTC
clonotype865	1	0.000169204737733	TRA:CAVRDRGRDDKIIF;TRB:CASSTGGQGSGNTIYF	TRA:TGTGCTGTGAGAGACAGGGGCAGAGATGACAAGATCATCTTT;TRB:TGTGCCAGCAGCACAGGGGGACAGGGCTCTGGAAACACCATATATTTT
clonotype864	1	0.000169204737733	TRA:CAVNGDSGTYKYIF	TRA:TGTGCCGTGAATGGAGACTCAGGAACCTACAAATACATCTTT
clonotype1522	1	0.000169204737733	TRA:CIVRSQIQGAQKLVF;TRB:CASSLLGAYNEQFF	TRA:TGCATCGTCAGATCTCAAATTCAGGGAGCCCAGAAGCTGGTATTT;TRB:TGCGCCAGCAGCTTATTAGGGGCCTACAATGAGCAGTTCTTC
clonotype866	1	0.000169204737733	TRA:CAGAGANSKLTF;TRA:CAVISYDKVIF;TRB:CASSVGTPPGPLHF	TRA:TGTGCAGGAGCTGGAGCCAATAGTAAGCTGACATTT;TRA:TGTGCCGTTATTTCATACGACAAGGTGATATTT;TRB:TGTGCCAGCAGCGTAGGGACCCCCCCGGGCCCCCTCCACTTT
clonotype1524	1	0.000169204737733	TRA:CAARGRGYQKVTF;TRB:CASSLLGGFSYNEQFF	TRA:TGTGCAGCAAGGGGGAGGGGTTACCAGAAAGTTACCTTT;TRB:TGTGCCAGCAGTCTTCTGGGGGGATTCTCCTACAATGAGCAGTTCTTC
clonotype1525	1	0.000169204737733	TRA:CATDDSGAGSYQLTF;TRB:CASSPMGGARYTF	TRA:TGTGCTACGGACGACTCTGGGGCTGGGAGTTACCAACTCACTTTC;TRB:TGTGCCAGCAGTCCAATGGGGGGGGCACGCTACACCTTC
clonotype1526	1	0.000169204737733	TRA:CAVRDTNARLMF;TRB:CASSIVNEQFF	TRA:TGTGCTGTGAGAGACACCAATGCCAGACTCATGTTT;TRB:TGTGCCAGCAGTATCGTCAATGAGCAGTTCTTC
clonotype1527	1	0.000169204737733	TRB:CASSLRSETQYF	TRB:TGTGCCAGCAGCCTCAGATCGGAGACCCAGTACTTC
clonotype1862	1	0.000169204737733	TRA:CAEGAAGNKLTF;TRA:CATDAGSGNTPLVF;TRB:CASSLQRARGSPLHF	TRA:TGTGCGGAGGGGGCTGCAGGCAACAAGCTAACTTTT;TRA:TGTGCTACGGACGCGGGTTCAGGAAACACACCTCTTGTCTTT;TRB:TGTGCCAGCAGTCTCCAAAGGGCCCGCGGATCACCCCTCCACTTT
clonotype1941	1	0.000169204737733	TRB:CSARDEGQGIDEQYF	TRB:TGCAGTGCTAGAGATGAGGGACAGGGTATCGACGAGCAGTACTTC
clonotype1128	1	0.000169204737733	TRB:CATTDWTYEQYF	TRB:TGTGCCACTACGGACTGGACCTACGAGCAGTACTTC
clonotype1947	1	0.000169204737733	TRB:CASSPQVGLNTGELFF	TRB:TGTGCCAGCAGCCCCCAGGTGGGTCTCAACACCGGGGAGCTGTTTTTT
clonotype1944	1	0.000169204737733	TRA:CAVISRGNNRLAF;TRA:CAVTVTGYSSASKIIF;TRB:CASSQDRDGEKLFF	TRA:TGTGCCGTGATCTCGCGGGGGAACAACAGACTCGCTTTT;TRA:TGTGCTGTGACCGTGACGGGGTACAGCAGTGCTTCCAAGATAATCTTT;TRB:TGTGCCAGCAGCCAGGACAGGGATGGAGAAAAACTGTTTTTT
clonotype956	1	0.000169204737733	TRA:CAATSRGRVNKFYF;TRB:CASSPPGQTDTQYF	TRA:TGTGCAGCAACCTCCCGGGGCAGGGTCAACAAATTTTACTTT;TRB:TGTGCCAGCTCACCACCGGGTCAGACAGATACGCAGTATTTT
clonotype1124	1	0.000169204737733	TRA:CAYSAGGSEKLVF;TRB:CASRALRGNPYGYTF	TRA:TGTGCTTATTCTGCAGGCGGATCTGAAAAGCTGGTCTTT;TRB:TGTGCCAGTAGAGCCCTAAGAGGGAACCCCTATGGCTACACCTTC
clonotype1125	1	0.000169204737733	TRB:CASSLGGLGIYEQFF	TRB:TGTGCCAGCAGCTTGGGTGGACTCGGTATTTATGAGCAGTTCTTC
clonotype1126	1	0.000169204737733	TRA:CAVASQGGSEKLVF;TRB:CASTPQGTAYEQYF	TRA:TGTGCCGTGGCTTCTCAGGGCGGATCTGAAAAGCTGGTCTTT;TRB:TGTGCCAGTACCCCCCAGGGGACAGCCTACGAGCAGTACTTC
clonotype1949	1	0.000169204737733	TRA:CALREGIIQGAQKLVF;TRB:CASSEAMAGVGMNRFF;TRB:CAWSTGQANNSPLHF	TRA:TGTGCTCTGAGGGAAGGGATAATTCAGGGAGCCCAGAAGCTGGTATTT;TRB:TGTGCCAGCAGTGAAGCGATGGCGGGAGTAGGCATGAATAGGTTCTTC;TRB:TGTGCCTGGAGTACCGGACAGGCAAATAATTCACCCCTCCACTTT
clonotype1414	1	0.000169204737733	TRA:CAATITTSGTYKYIF;TRB:CASTKELYGNQPQHF	TRA:TGTGCAGCGACCATTACTACCTCAGGAACCTACAAATACATCTTT;TRB:TGTGCCAGCACAAAGGAGTTGTATGGCAATCAGCCCCAGCATTTT
clonotype1415	1	0.000169204737733	TRA:CLVGDIGNQGGKLIF;TRB:CASSSSGFSNEQFF;TRB:CAWSTGQANNSPLHF	TRA:TGCCTCGTGGGTGACATAGGTAACCAGGGAGGAAAGCTTATCTTC;TRB:TGTGCCAGCAGCTCTTCAGGGTTTAGTAATGAGCAGTTCTTC;TRB:TGTGCCTGGAGTACCGGACAGGCAAATAATTCACCCCTCCACTTT
clonotype1416	1	0.000169204737733	TRA:CLVGDIGNQGGKLIF;TRB:CASSEVQTGVGGYTF;TRB:CAWSTGQANNSPLHF	TRA:TGCCTCGTGGGTGACATAGGTAACCAGGGAGGAAAGCTTATCTTC;TRB:TGTGCCAGCAGTGAAGTCCAGACAGGGGTTGGCGGCTACACCTTC;TRB:TGTGCCTGGAGTACCGGACAGGCAAATAATTCACCCCTCCACTTT
clonotype1417	1	0.000169204737733	TRB:CASSASGRSNNEQFF;TRB:CAGRELGGILAGGHVGELFF	TRB:TGTGCCAGCAGTGCTAGCGGGAGGTCGAACAATGAGCAGTTCTTC;TRB:TGTGCCGGCCGAGAGCTAGGGGGGATTCTAGCGGGGGGGCACGTCGGGGAGCTGTTTTTT
clonotype1410	1	0.000169204737733	TRA:CVVTHTGNQFYF;TRB:CASSSRRPGREGYGYTF	TRA:TGTGTGGTGACCCACACCGGTAACCAGTTCTATTTT;TRB:TGTGCCAGCAGCTCTAGACGTCCGGGCAGGGAGGGGTATGGCTACACCTTC
clonotype816	1	0.000169204737733	TRA:CAGYSGGGADGLTF;TRB:CASSGVWNSGEQYF	TRA:TGTGCTGGGTATTCAGGAGGAGGTGCTGACGGACTCACCTTT;TRB:TGTGCCAGCAGTGGGGTCTGGAATTCTGGCGAGCAGTACTTC
clonotype1412	1	0.000169204737733	TRA:CAVGSEAAGNKLTF;TRB:CASSLTSGIYEQYF	TRA:TGTGCTGTGGGGTCGGAGGCTGCAGGCAACAAGCTAACTTTT;TRB:TGTGCCAGCAGCTTAACTAGCGGGATCTACGAGCAGTACTTC
clonotype1413	1	0.000169204737733	TRA:CAASYSSASKIIF;TRB:CASSLEVDQPQHF	TRA:TGTGCAGCAAGCTACAGCAGTGCTTCCAAGATAATCTTT;TRB:TGTGCCAGCAGCTTAGAGGTCGATCAGCCCCAGCATTTT
clonotype1088	1	0.000169204737733	TRA:CAVSEKSSGNEKLTF;TRB:CAWSLGGPTEAFF	TRA:TGTGCTGTGAGTGAGAAGTCGAGTGGAAATGAGAAATTAACCTTT;TRB:TGTGCCTGGAGCCTTGGGGGACCCACTGAAGCTTTCTTT
clonotype1418	1	0.000169204737733	TRA:CLVGAPWGSARQLTF;TRB:CASRPNPGDRASYEQYF	TRA:TGCCTCGTGGGTGCCCCTTGGGGTTCTGCAAGGCAACTGACCTTT;TRB:TGTGCCAGCAGGCCCAACCCCGGGGACAGGGCGAGCTACGAGCAGTACTTC
clonotype1419	1	0.000169204737733	TRA:CAMGNTDKLIF;TRB:CASSFWTAKYGYTF	TRA:TGTGCCATGGGTAACACCGACAAGCTCATCTTT;TRB:TGTGCCAGCAGCTTCTGGACAGCAAAGTATGGCTACACCTTC
clonotype1252	1	0.000169204737733	TRA:CAVRDKAGGGNKLTF;TRB:CASSYGQAKAFF	TRA:TGTGCTGTGAGAGACAAGGCGGGAGGAGGAAACAAACTCACCTTT;TRB:TGTGCCAGCAGTTATGGACAGGCAAAAGCTTTCTTT
clonotype1253	1	0.000169204737733	TRA:CAFMKQYFGNEKLTF;TRB:CAWSTGQANNSPLHF	TRA:TGTGCTTTCATGAAGCAGTACTTTGGAAATGAGAAATTAACCTTT;TRB:TGTGCCTGGAGTACCGGACAGGCAAATAATTCACCCCTCCACTTT
clonotype1250	1	0.000169204737733	TRA:CALGPWNTNAGKSTF;TRB:CASSLGRGYSNQPQHF	TRA:TGTGCTCTGGGGCCCTGGAACACCAATGCAGGCAAATCAACCTTT;TRB:TGTGCCAGCAGTTTGGGCAGGGGTTATAGCAATCAGCCCCAGCATTTT
clonotype1251	1	0.000169204737733	TRA:CAAGGSYIPTF;TRB:CASTPSTNEKLFF	TRA:TGTGCTGCAGGAGGAAGCTACATACCTACATTT;TRB:TGTGCCAGCACCCCCTCAACTAATGAAAAACTGTTTTTT
clonotype1256	1	0.000169204737733	TRB:CAINGDRRTEAFF	TRB:TGTGCCATCAACGGGGATCGAAGGACTGAAGCTTTCTTT
clonotype1257	1	0.000169204737733	TRA:CAGLGGSARQLTF;TRB:CASSVGRGQLSDTQYF	TRA:TGTGCCGGCCTGGGAGGTTCTGCAAGGCAACTGACCTTT;TRB:TGTGCCAGCAGTGTGGGAAGGGGGCAGTTATCGGATACGCAGTATTTT
clonotype1254	1	0.000169204737733	TRA:CAASREDGNKLVF	TRA:TGTGCAGCAAGCCGGGAGGATGGAAACAAACTGGTCTTT
clonotype1255	1	0.000169204737733	TRA:CAYRSTGNQFYF	TRA:TGTGCTTATAGGAGCACCGGTAACCAGTTCTATTTT
clonotype1258	1	0.000169204737733	TRB:CASSEADLREQYF	TRB:TGCGCCAGCAGTGAGGCCGATCTGCGGGAGCAGTACTTC
clonotype1259	1	0.000169204737733	TRA:CAASNGDDKIIF;TRB:CASSRSSGANVLTF;TRB:CASSVTSGVGELFF	TRA:TGTGCAGCAAGTAATGGAGATGACAAGATCATCTTT;TRB:TGTGCCAGCAGTCGAAGCTCTGGGGCCAACGTCCTGACTTTC;TRB:TGTGCCAGCAGTGTTACTAGCGGGGTCGGGGAGCTGTTTTTT
clonotype252	1	0.000169204737733	TRA:CAVGGSQGNLIF;TRB:CASSYNRGGSQPQHF	TRA:TGTGCTGTGGGGGGAAGCCAAGGAAATCTCATCTTT;TRB:TGTGCCAGCAGTTACAACAGGGGAGGGAGCCAGCCCCAGCATTTT
clonotype253	1	0.000169204737733	TRA:CAFMSMEYGNKLVF;TRB:CASSFSRGRYNEQFF	TRA:TGTGCTTTCATGAGCATGGAATATGGAAACAAACTGGTCTTT;TRB:TGTGCCAGCAGCTTTTCGCGGGGTAGATACAATGAGCAGTTCTTC
clonotype250	1	0.000169204737733	TRA:CAGGLYGNNRLAF;TRB:CASSWTSGSYEQYF	TRA:TGTGCTGGGGGCCTCTATGGGAACAACAGACTCGCTTTT;TRB:TGTGCCAGCAGCTGGACTAGCGGGAGCTACGAGCAGTACTTC
clonotype251	1	0.000169204737733	TRA:CAETLATGGFKTIF;TRA:CAVGDLTGRRALTF;TRB:CASSPGQGGNYGYTF;TRB:CASSRSSGANVLTF	TRA:TGTGCAGAGACCCTTGCCACTGGAGGCTTCAAAACTATCTTT;TRA:TGTGCTGTGGGGGACCTCACGGGCAGGAGAGCACTTACTTTT;TRB:TGCGCCAGCAGCCCTGGACAGGGGGGCAACTATGGCTACACCTTC;TRB:TGTGCCAGCAGTCGAAGCTCTGGGGCCAACGTCCTGACTTTC
clonotype256	1	0.000169204737733	TRA:CAAGGDGLLF;TRB:CASSGQGIEYEQYF	TRA:TGTGCAGCGGGGGGAGATGGGCTGCTCTTT;TRB:TGTGCCAGCAGTGGACAGGGAATAGAGTACGAGCAGTACTTC
clonotype257	1	0.000169204737733	TRA:CILFIIQGAQKLVF;TRB:CATSRGTGQINEKLFF	TRA:TGCATCCTGTTCATAATTCAGGGAGCCCAGAAGCTGGTATTT;TRB:TGTGCCACCAGCAGAGGGACAGGGCAAATAAATGAAAAACTGTTTTTT
clonotype254	1	0.000169204737733	TRA:CAVQAYSGYSTLTF	TRA:TGTGCTGTGCAGGCGTATTCAGGATACAGCACCCTCACCTTT
clonotype255	1	0.000169204737733	TRA:CVVNREGSYIPTF;TRB:CASSRSSGANVLTF;TRB:CASSPLSTGVNTGELFF	TRA:TGTGTGGTGAACAGGGAAGGAAGCTACATACCTACATTT;TRB:TGTGCCAGCAGTCGAAGCTCTGGGGCCAACGTCCTGACTTTC;TRB:TGTGCCAGCTCACCCTTATCGACAGGGGTCAACACCGGGGAGCTGTTTTTT
clonotype258	1	0.000169204737733	TRA:CAYRSPI;TRB:CASSLSTSGYEQYF	TRA:TGTGCTTATAGGAGCCCAATA;TRB:TGCGCCAGCAGCTTGTCAACTAGCGGGTACGAGCAGTACTTC
clonotype259	1	0.000169204737733	TRA:CAVSDGGTASKLTF;TRB:CSASSTGVKTQYF	TRA:TGTGCTGTGAGTGACGGCGGCACTGCCAGTAAACTCACCTTT;TRB:TGCAGTGCTAGTTCAACAGGGGTGAAGACCCAGTACTTC
clonotype1861	1	0.000169204737733	TRA:CAFHSNSGYALNF;TRB:CASSPGQGNTIYF	TRA:TGTGCCTTTCACTCAAATTCCGGGTATGCACTCAACTTC;TRB:TGTGCCAGCAGCCCGGGACAGGGGAACACCATATATTTT
clonotype740	1	0.000169204737733	TRA:CLVGDLLNQAGTALIF;TRB:CSARDPQEYGTF	TRA:TGCCTCGTGGGTGACCTCCTAAACCAGGCAGGAACTGCTCTGATCTTT;TRB:TGCAGTGCTAGAGACCCCCAGGAATACGGCACCTTC
clonotype741	1	0.000169204737733	TRA:CAASAPNDMRF;TRB:CASSPRGQDGYTF;TRB:CAWSTGQANNSPLHF	TRA:TGTGCAGCAAGCGCACCGAATGACATGCGCTTT;TRB:TGTGCCAGCAGTCCAAGGGGGCAGGATGGCTACACCTTC;TRB:TGTGCCTGGAGTACCGGACAGGCAAATAATTCACCCCTCCACTTT
clonotype742	1	0.000169204737733	TRA:CAASDSGGTSYGKLTF;TRB:CAWSGASGNTIYF	TRA:TGTGCAGCAAGCGATAGCGGTGGTACTAGCTATGGAAAGCTGACATTT;TRB:TGTGCCTGGAGTGGGGCCTCTGGAAACACCATATATTTT
clonotype743	1	0.000169204737733	TRA:CALSPIQGAQKLVF;TRB:CATSDSSGQVNEQFF	TRA:TGTGCTCTGAGTCCCATTCAGGGAGCCCAGAAGCTGGTATTT;TRB:TGTGCCACCAGTGATTCCTCTGGACAAGTAAATGAGCAGTTCTTC
clonotype744	1	0.000169204737733	TRA:CATDADYQLIW;TRB:CSARDVGRGGNIQYF	TRA:TGTGCTACGGACGCGGACTATCAGTTAATCTGG;TRB:TGCAGTGCTAGAGATGTAGGCAGGGGAGGAAACATTCAGTACTTC
clonotype1491	1	0.000169204737733	TRB:CSAINPTAGGYNEQFF	TRB:TGCAGTGCTATAAACCCCACAGCGGGAGGCTACAATGAGCAGTTCTTC
clonotype746	1	0.000169204737733	TRA:CALISGGYNKLIF;TRB:CATSRDASGANVLTF	TRA:TGTGCTCTGATTTCTGGTGGCTACAATAAGCTGATTTTT;TRB:TGTGCCACCAGCAGAGACGCGTCCGGGGCCAACGTCCTGACTTTC
clonotype747	1	0.000169204737733	TRB:CATQPDLNTGELFF;TRB:CAWSTGQANNSPLHF	TRB:TGTGCCACCCAACCCGACTTGAACACCGGGGAGCTGTTTTTT;TRB:TGTGCCTGGAGTACCGGACAGGCAAATAATTCACCCCTCCACTTT
clonotype748	1	0.000169204737733	TRB:CASSFMVQETQYF	TRB:TGTGCCAGCAGCTTCATGGTTCAAGAGACCCAGTACTTC
clonotype749	1	0.000169204737733	TRA:CVVNREGSYIPTF;TRB:CASSRSSGANVLTF;TRB:CASSMAGVLDEQYF	TRA:TGTGTGGTGAACAGGGAAGGAAGCTACATACCTACATTT;TRB:TGTGCCAGCAGTCGAAGCTCTGGGGCCAACGTCCTGACTTTC;TRB:TGTGCCAGTAGTATGGCGGGAGTCCTCGACGAGCAGTACTTC
clonotype924	1	0.000169204737733	TRA:CAVYSGGGADGLTF;TRB:CASSQDGQIYGYTF	TRA:TGTGCTGTATATTCAGGAGGAGGTGCTGACGGACTCACCTTT;TRB:TGTGCCAGCAGCCAAGACGGGCAGATCTATGGCTACACCTTC
clonotype1392	1	0.000169204737733	TRA:CAAMQTGANNLFF;TRB:CASSGVARNTEAFF	TRA:TGTGCAGCAATGCAAACTGGGGCAAACAACCTCTTCTTT;TRB:TGTGCCAGCAGTGGGGTGGCTAGGAACACTGAAGCTTTCTTT
clonotype1463	1	0.000169204737733	TRA:CAFMRGSSNTGKLIF;TRB:CAYQRGVGEKLFF	TRA:TGTGCTTTCATGAGGGGCTCTAGCAACACAGGCAAACTAATCTTT;TRB:TGTGCCTACCAACGCGGGGTCGGGGAAAAACTGTTTTTT
clonotype1465	1	0.000169204737733	TRA:CAVAPYNTDKLIF;TRB:CASSFRGAGIAKNIQYF	TRA:TGTGCTGTGGCCCCCTATAACACCGACAAGCTCATCTTT;TRB:TGTGCCAGCAGTTTCAGAGGTGCGGGTATAGCCAAAAACATTCAGTACTTC
clonotype1739	1	0.000169204737733	TRB:CASRPSGTVVYGYTF	TRB:TGTGCCAGCAGACCTTCGGGGACGGTTGTCTATGGCTACACCTTC
clonotype1738	1	0.000169204737733	TRA:CAASKGQAGTALIF;TRB:CASSSQGTNEKLFF	TRA:TGTGCAGCAAGTAAGGGCCAGGCAGGAACTGCTCTGATCTTT;TRB:TGCGCCAGCAGCTCACAGGGAACTAATGAAAAACTGTTTTTT
clonotype922	1	0.000169204737733	TRA:CAVNSWGKLQF;TRB:CASSLMGGSYNEQFF;TRB:CAWSTGQANNSPLHF	TRA:TGTGCCGTGAACAGCTGGGGGAAATTGCAGTTT;TRB:TGTGCCAGCAGCTTAATGGGAGGGTCCTACAATGAGCAGTTCTTC;TRB:TGTGCCTGGAGTACCGGACAGGCAAATAATTCACCCCTCCACTTT
clonotype1889	1	0.000169204737733	TRA:CALSEQQNAGNNRKLIW;TRB:CASSAFVAYNSPLHF	TRA:TGTGCTCTGAGTGAGCAGCAAAATGCTGGCAACAACCGTAAGCTGATTTGG;TRB:TGTGCCAGCAGCGCCTTTGTCGCCTATAATTCACCCCTCCACTTT
clonotype1888	1	0.000169204737733	TRA:CAVKARSNYKLTF;TRB:CSVEDNSGTGSYEQYF	TRA:TGTGCCGTGAAGGCTCGTAGCAACTATAAACTGACATTT;TRB:TGCAGCGTTGAAGACAACTCCGGGACAGGGTCGTACGAGCAGTACTTC
clonotype1731	1	0.000169204737733	TRA:CAYRSTSGNTPLVF;TRB:CASSPPGPARFYEQYF	TRA:TGTGCTTATAGGAGTACGTCAGGAAACACACCTCTTGTCTTT;TRB:TGTGCCAGCTCACCACCGGGGCCAGCCAGATTCTACGAGCAGTACTTC
clonotype1730	1	0.000169204737733	TRA:CATDAEGNNRLAF;TRA:CALSPGGATNKLIF;TRB:CASSSQGASNYGYTF	TRA:TGTGCTACGGACGCGGAAGGGAACAACAGACTCGCTTTT;TRA:TGTGCTCTGAGTCCTGGTGGTGCTACAAACAAGCTCATCTTT;TRB:TGTGCCAGCAGCTCGCAGGGGGCTTCTAACTATGGCTACACCTTC
clonotype1885	1	0.000169204737733	TRA:CAVNMRDDKIIF;TRB:CATSRDMGLGNEKLFF	TRA:TGTGCCGTGAACATGCGGGATGACAAGATCATCTTT;TRB:TGTGCCACCAGCAGAGACATGGGGCTTGGTAATGAAAAACTGTTTTTT
clonotype1732	1	0.000169204737733	TRA:CARTGGRRALTF;TRB:CASSPGQGAQETQYF	TRA:TGTGCCCGGACGGGGGGCAGGAGAGCACTTACTTTT;TRB:TGTGCCAGCTCACCAGGACAGGGGGCCCAAGAGACCCAGTACTTC
clonotype1735	1	0.000169204737733	TRB:CASSQLAGGIYNEQFF	TRB:TGTGCCAGCAGCCAGCTAGCGGGGGGCATCTACAATGAGCAGTTCTTC
clonotype1734	1	0.000169204737733	TRA:CALAISSGSARQLTF;TRB:CASIPRDRGGLIGYGYTF	TRA:TGTGCTCTCGCAATTTCTTCTGGTTCTGCAAGGCAACTGACCTTT;TRB:TGTGCCAGTATACCTCGGGACAGGGGCGGATTAATCGGCTATGGCTACACCTTC
clonotype1881	1	0.000169204737733	TRA:CLVGDIGNQGGKLIF;TRA:CAVGPFGNEKLTF;TRB:CSVEQNGQPQHF	TRA:TGCCTCGTGGGTGACATAGGTAACCAGGGAGGAAAGCTTATCTTC;TRA:TGTGCCGTGGGTCCCTTTGGAAATGAGAAATTAACCTTT;TRB:TGCAGCGTTGAACAGAATGGGCAGCCCCAGCATTTT
clonotype1736	1	0.000169204737733	TRA:CALDMRQGGKLIF;TRB:CASSQGTGDNQPQHF	TRA:TGTGCTCTAGACATGAGGCAGGGAGGAAAGCTTATCTTC;TRB:TGTGCCAGCAGCCAGGGGACAGGGGACAATCAGCCCCAGCATTTT
clonotype1010	1	0.000169204737733	TRA:CAGGRSSNTGKLIF;TRB:CASSFPGHLNTEAFF	TRA:TGTGCAGGAGGAAGATCTAGCAACACAGGCAAACTAATCTTT;TRB:TGTGCCAGCAGTTTCCCGGGGCATTTGAACACTGAAGCTTTCTTT
clonotype1547	1	0.000169204737733	TRA:CAASAKTSGSRLTF;TRB:CASSPLEQGWDGYTF;TRB:CASSIPGDGPQHF	TRA:TGTGCAGCAAGCGCGAAAACCAGTGGCTCTAGGTTGACCTTT;TRB:TGTGCCAGCTCACCGTTAGAACAGGGATGGGATGGCTACACCTTC;TRB:TGTGCCAGTAGTATCCCGGGGGATGGGCCCCAGCATTTT
clonotype1012	1	0.000169204737733	TRA:CAGRDSSYKLIF;TRB:CASSVSTPTTGGDYNEQFF	TRA:TGTGCAGGGCGGGATAGCAGCTATAAATTGATCTTC;TRB:TGTGCCAGCAGCGTAAGCACCCCCACTACAGGGGGGGACTACAATGAGCAGTTCTTC
clonotype1545	1	0.000169204737733	TRA:CAAYSNTGNQFYF;TRB:CSVEGGTGYEKLFF	TRA:TGTGCAGCGTATTCGAACACCGGTAACCAGTTCTATTTT;TRB:TGCAGCGTTGAGGGGGGGACGGGCTATGAAAAACTGTTTTTT
clonotype1014	1	0.000169204737733	TRB:CASSLRGLGGYTF	TRB:TGTGCCAGCAGCTTACGAGGGCTGGGTGGCTACACCTTC
clonotype1543	1	0.000169204737733	TRA:CAVQPAGDGDYKLSF;TRB:CSAIGQAGKQYF	TRA:TGTGCTGTGCAGCCGGCGGGTGACGGCGACTACAAGCTCAGCTTT;TRB:TGCAGTGCTATCGGACAGGCCGGTAAGCAGTACTTC
clonotype1016	1	0.000169204737733	TRA:CAMINSGTYKYIF;TRB:CASSLAGGPGNEQFF	TRA:TGTGCAATGATTAACTCAGGAACCTACAAATACATCTTT;TRB:TGTGCCAGCAGCTTAGCGGGAGGGCCGGGGAATGAGCAGTTCTTC
clonotype1541	1	0.000169204737733	TRB:CASSLDQGTEAFF	TRB:TGTGCCAGCAGCTTAGACCAGGGAACTGAAGCTTTCTTT
clonotype1087	1	0.000169204737733	TRA:CAVGEYNFNKFYF;TRB:CASSWSSGRDWGEQFF	TRA:TGTGCTGTGGGGGAATACAACTTCAACAAATTTTACTTT;TRB:TGTGCCAGCAGCTGGTCTAGCGGGAGGGATTGGGGTGAGCAGTTCTTC
clonotype819	1	0.000169204737733	TRA:CAASEESNQGGKLIF;TRB:CASSLQGNQPQHF;TRB:CASSQSYTGELFF	TRA:TGTGCAGCAAGCGAAGAGAGTAACCAGGGAGGAAAGCTTATCTTC;TRB:TGTGCCAGCAGCTTACAGGGGAATCAGCCCCAGCATTTT;TRB:TGTGCCAGCAGTCAATCATATACCGGGGAGCTGTTTTTT
clonotype1085	1	0.000169204737733	TRB:CASSQDPNTDSPYGYTF	TRB:TGCGCCAGCAGCCAAGATCCCAATACCGACAGTCCCTATGGCTACACCTTC
clonotype1084	1	0.000169204737733	TRA:CGADRAGTASKLTF;TRB:CASSQWGGTGELFF	TRA:TGTGGAGCAGACCGGGCCGGCACTGCCAGTAAACTCACCTTT;TRB:TGTGCCAGCAGCCAGTGGGGGGGGACCGGGGAGCTGTTTTTT
clonotype1083	1	0.000169204737733	TRA:CKVANSKLTF;TRA:CAYRRNNARLMF;TRB:CASTLGSSGHTGELFF	TRA:TGTAAAGTGGCCAATAGTAAGCTGACATTT;TRA:TGTGCTTATCGACGCAACAATGCCAGACTCATGTTT;TRB:TGCGCCAGCACCCTAGGTTCTAGCGGACACACCGGGGAGCTGTTTTTT
clonotype1082	1	0.000169204737733	TRA:CAARHNTNAGKSTF;TRA:CASTNSGGSNYKLTF;TRB:CASRERRSSYEQYF	TRA:TGTGCAGCAAGGCATAACACCAATGCAGGCAAATCAACCTTT;TRA:TGTGCCTCTACGAATAGTGGAGGTAGCAACTATAAACTGACATTT;TRB:TGTGCCAGTCGGGAGCGACGGAGCTCCTACGAGCAGTACTTC
clonotype1081	1	0.000169204737733	TRB:CSAIPPSGGSHEQYF	TRB:TGCAGTGCGATCCCCCCTAGCGGGGGGTCCCACGAGCAGTACTTC
clonotype1080	1	0.000169204737733	TRA:CALSPLSGYSTLTF;TRB:CASSFAGTAGSSYNEQFF	TRA:TGTGCTCTAAGTCCGCTTTCAGGATACAGCACCCTCACCTTT;TRB:TGTGCCAGCAGCTTCGCGGGAACGGCCGGGAGCTCCTACAATGAGCAGTTCTTC
clonotype810	1	0.000169204737733	TRA:CIVRAIYNQGGKLIF;TRA:CAPLSGTYKYIF;TRB:CSARILWGDRYEQYF	TRA:TGCATCGTCAGAGCCATTTATAACCAGGGAGGAAAGCTTATCTTC;TRA:TGTGCACCACTCTCAGGAACCTACAAATACATCTTT;TRB:TGCAGTGCTAGAATCCTCTGGGGAGACAGGTACGAGCAGTACTTC
clonotype811	1	0.000169204737733	TRB:CSAREIGGSFDEQYF	TRB:TGCAGTGCTAGAGAGATTGGAGGGAGTTTCGACGAGCAGTACTTC
clonotype812	1	0.000169204737733	TRA:CLVGDIGNQGGKLIF;TRA:CAVMRYEESNYQLIW;TRB:CASSEQGKSYGYTF	TRA:TGCCTCGTGGGTGACATAGGTAACCAGGGAGGAAAGCTTATCTTC;TRA:TGTGCTGTCATGAGGTATGAGGAGAGCAACTATCAGTTAATCTGG;TRB:TGTGCCAGCAGTGAGCAGGGAAAGAGCTATGGCTACACCTTC
clonotype813	1	0.000169204737733	TRA:CAMREASGSARQLTF;TRB:CSARHRDKGLSQPQHF	TRA:TGTGCAATGAGAGAGGCTTCTGGTTCTGCAAGGCAACTGACCTTT;TRB:TGCAGTGCTAGACACCGGGACAAGGGGCTCAGCCAGCCCCAGCATTTT
clonotype814	1	0.000169204737733	TRA:CAVGAGGNSYGKLTF;TRB:CSANRGAEAFF	TRA:TGTGCCGTGGGGGCTGGTGGTAATAGCTATGGAAAGCTGACATTT;TRB:TGCAGCGCAAACAGGGGGGCAGAAGCTTTCTTT
clonotype815	1	0.000169204737733	TRA:CLVSDIGNQGGKLIF;TRB:CAWSTGQANNSPLHF	TRA:TGCCTCGTGAGTGACATAGGTAACCAGGGAGGAAAGCTTATCTTC;TRB:TGTGCCTGGAGTACCGGACAGGCAAATAATTCACCCCTCCACTTT
clonotype1089	1	0.000169204737733	TRA:CALSERNSGYALNF;TRA:CAVRDHQGGKLIF;TRB:CATRGGRSNSNQPQHF;TRB:CASSRTTSNTEAFF	TRA:TGTGCTCTGAGTGAGCGAAATTCCGGGTATGCACTCAACTTC;TRA:TGTGCTGTGAGAGACCACCAGGGAGGAAAGCTTATCTTC;TRB:TGTGCCACCCGAGGGGGACGGAGCAATAGCAATCAGCCCCAGCATTTT;TRB:TGTGCCAGCAGCAGGACAACCTCGAACACTGAAGCTTTCTTT
clonotype817	1	0.000169204737733	TRB:CASSLPGGDSDTQYF	TRB:TGCGCCAGCAGCTTGCCAGGGGGCGATTCAGATACGCAGTATTTT
clonotype1645	1	0.000169204737733	TRA:CAVSPRAPLSGGYQKVTF;TRB:CASSPQREITYEQYF	TRA:TGTGCTGTGAGTCCAAGGGCTCCATTGTCTGGGGGTTACCAGAAAGTTACCTTT;TRB:TGTGCCAGCAGCCCCCAGCGGGAGATCACCTACGAGCAGTACTTC
clonotype1644	1	0.000169204737733	TRA:CATLNSGGYQKVTF;TRB:CASSQTTARGPQPQHF	TRA:TGTGCTACTTTGAATTCTGGGGGTTACCAGAAAGTTACCTTT;TRB:TGCGCCAGCAGCCAGACCACCGCCAGGGGCCCTCAGCCCCAGCATTTT
clonotype1647	1	0.000169204737733	TRA:CLVGDIGNQGGKLIF;TRB:CTSVPAVTPWAGELSYEQYF;TRB:CASILAVTNTGELFF	TRA:TGCCTCGTGGGTGACATAGGTAACCAGGGAGGAAAGCTTATCTTC;TRB:TGTACTTCTGTGCCAGCAGTTACCCCGTGGGCAGGGGAACTCTCCTACGAGCAGTACTTC;TRB:TGTGCCAGCATCCTAGCGGTAACGAACACCGGGGAGCTGTTTTTT
clonotype1646	1	0.000169204737733	TRA:CAYRSPNSGGSNYKLTF;TRB:CSVVRSANEKLFF	TRA:TGTGCTTATAGGAGCCCGAATAGTGGAGGTAGCAACTATAAACTGACATTT;TRB:TGCAGCGTTGTCAGGAGCGCCAATGAAAAACTGTTTTTT
clonotype1641	1	0.000169204737733	TRB:CASSHPPRAGTNTEAFF	TRB:TGTGCCAGCAGTCACCCCCCTCGGGCAGGCACCAACACTGAAGCTTTCTTT
clonotype1640	1	0.000169204737733	TRA:CAARPYQAGTALIF;TRB:CASSGGQGSTEAFF;TRB:CASSPPTSGGTYNEQFF	TRA:TGTGCAGCAAGACCTTACCAGGCAGGAACTGCTCTGATCTTT;TRB:TGTGCCAGCAGCGGGGGACAGGGCTCCACTGAAGCTTTCTTT;TRB:TGTGCCAGCTCACCTCCGACTAGCGGAGGCACCTACAATGAGCAGTTCTTC
clonotype1643	1	0.000169204737733	TRA:CALRVNQGGKLIF;TRB:CSARESGRSYNEQFF	TRA:TGTGCTCTGAGGGTGAACCAGGGAGGAAAGCTTATCTTC;TRB:TGCAGTGCTAGAGAGTCGGGGCGCTCCTACAATGAGCAGTTCTTC
clonotype1642	1	0.000169204737733	TRA:CAVHNYGQNFVF;TRB:CASSKDVNTEAFF	TRA:TGTGCAGTACATAACTATGGTCAGAATTTTGTCTTT;TRB:TGTGCCAGCTCGAAGGACGTTAACACTGAAGCTTTCTTT
clonotype1649	1	0.000169204737733	TRA:CAMSPNTGFQKLVF;TRB:CASSQDYEGTQYF	TRA:TGTGCAATGAGTCCGAACACAGGCTTTCAGAAACTTGTATTT;TRB:TGCGCCAGCAGCCAAGATTACGAGGGTACGCAGTATTTT
clonotype1648	1	0.000169204737733	TRB:CASSLGAGGGTDTQYF	TRB:TGCGCCAGCAGCTTGGGTGCGGGGGGAGGCACAGATACGCAGTATTTT
clonotype1393	1	0.000169204737733	TRA:CAAYLNDYKLSF;TRB:CASSFFGTGWSGYTF;TRB:CASILAVTNTGELFF	TRA:TGTGCAGCATATCTCAACGACTACAAGCTCAGCTTT;TRB:TGTGCCAGCAGCTTTTTTGGGACAGGGTGGAGTGGCTACACCTTC;TRB:TGTGCCAGCATCCTAGCGGTAACGAACACCGGGGAGCTGTTTTTT
clonotype1460	1	0.000169204737733	TRA:CAARTGNQFYF;TRB:CASSFPGGTEAFF;TRB:CAWSTGQANNSPLHF	TRA:TGTGCAGCACGAACCGGTAACCAGTTCTATTTT;TRB:TGCGCCAGCAGCTTCCCAGGGGGCACTGAAGCTTTCTTT;TRB:TGTGCCTGGAGTACCGGACAGGCAAATAATTCACCCCTCCACTTT
clonotype926	1	0.000169204737733	TRA:CIVRASNTGTASKLTF;TRA:CVVRDDFGNEKLTF;TRB:CASSYRGRDTEAFF	TRA:TGCATCGTCAGAGCCTCGAATACCGGCACTGCCAGTAAACTCACCTTT;TRA:TGTGTTGTGAGGGATGACTTTGGAAATGAGAAATTAACCTTT;TRB:TGTGCCAGCAGTTACAGGGGGAGGGACACTGAAGCTTTCTTT
clonotype927	1	0.000169204737733	TRA:CAFGFNNFNKFYF;TRB:CASSFSQLAGAGKETQYF	TRA:TGTGCTTTCGGTTTCAACAACTTCAACAAATTTTACTTT;TRB:TGTGCCAGCAGCTTCTCTCAACTAGCGGGGGCGGGGAAAGAGACCCAGTACTTC
clonotype920	1	0.000169204737733	TRA:CAVGAGNNARLMF;TRB:CASSRRTSGGTEQFF	TRA:TGTGCTGTGGGTGCTGGTAACAATGCCAGACTCATGTTT;TRB:TGTGCCAGCAGCCGCAGGACTAGCGGGGGGACTGAGCAGTTCTTC
clonotype921	1	0.000169204737733	TRA:CAFSNFGNEKLTF;TRB:CASRTRPNTEAFF;TRB:CAWSTGQANNSPLHF	TRA:TGTGCTTTTTCTAACTTTGGAAATGAGAAATTAACCTTT;TRB:TGTGCCAGCAGGACCCGTCCGAACACTGAAGCTTTCTTT;TRB:TGTGCCTGGAGTACCGGACAGGCAAATAATTCACCCCTCCACTTT
clonotype1395	1	0.000169204737733	TRB:CASSLDGLWGYTF	TRB:TGTGCCAGCAGCTTGGACGGGCTGTGGGGCTACACCTTC
clonotype923	1	0.000169204737733	TRA:CAASKMGNQFYF;TRB:CASSLTGGSPLHF	TRA:TGTGCAGCAAGTAAAATGGGTAACCAGTTCTATTTT;TRB:TGTGCCAGCAGCTTGACAGGGGGTTCACCCCTCCACTTT
clonotype1469	1	0.000169204737733	TRA:CLVGDIGNQGGKLIF;TRB:CASSVDVGSGTQYF	TRA:TGCCTCGTGGGTGACATAGGTAACCAGGGAGGAAAGCTTATCTTC;TRB:TGTGCCAGCAGCGTAGATGTCGGGTCCGGTACGCAGTATTTT
clonotype1468	1	0.000169204737733	TRA:CAVSPWTGGGNKLTF;TRB:CASSYVVADDAFF	TRA:TGTGCTGTGAGCCCCTGGACGGGAGGAGGAAACAAACTCACCTTT;TRB:TGTGCCAGCAGTTACGTAGTGGCCGACGACGCTTTCTTT
clonotype1399	1	0.000169204737733	TRA:CALSDASGSARQLTF;TRB:CSARDSRGKAYEQYF	TRA:TGTGCTCTGAGTGATGCGTCAGGTTCTGCAAGGCAACTGACCTTT;TRB:TGCAGTGCTAGAGATAGCAGGGGTAAAGCCTACGAGCAGTACTTC
clonotype1398	1	0.000169204737733	TRA:CAVSVPNRDDKIIF;TRB:CASSSRDIINEQFF	TRA:TGTGCTGTGAGTGTCCCGAACAGAGATGACAAGATCATCTTT;TRB:TGTGCCAGCAGCAGCCGGGACATTATTAATGAGCAGTTCTTC
clonotype928	1	0.000169204737733	TRA:CAVVKAAGNKLTF;TRB:CSARTGGELNEKLFF	TRA:TGTGCCGTCGTCAAAGCTGCAGGCAACAAGCTAACTTTT;TRB:TGCAGTGCCCGGACAGGGGGCGAATTAAATGAAAAACTGTTTTTT
clonotype929	1	0.000169204737733	TRA:CAEKGRGGGSQGNLIF;TRB:CASSTGTGTRKVEQFF	TRA:TGTGCAGAGAAAGGACGCGGTGGAGGAAGCCAAGGAAATCTCATCTTT;TRB:TGTGCCAGCAGCACTGGGACCGGGACTAGGAAGGTTGAGCAGTTCTTC
clonotype1269	1	0.000169204737733	TRA:CAVSEDTDKLIF;TRB:CASSPGTRHYTQYF	TRA:TGTGCTGTGAGTGAGGACACCGACAAGCTCATCTTT;TRB:TGTGCCAGCTCACCCGGGACACGTCATTATACGCAGTATTTT
clonotype1268	1	0.000169204737733	TRA:CALGKNFNKFYF;TRB:CASSLITGEQPQHF	TRA:TGTGCTCTAGGGAAAAACTTCAACAAATTTTACTTT;TRB:TGTGCCAGCAGTTTGATTACAGGAGAACAGCCCCAGCATTTT
clonotype1267	1	0.000169204737733	TRB:CSASSGGPTDTQYF	TRB:TGCAGTGCTTCAAGCGGGGGGCCCACAGATACGCAGTATTTT
clonotype1266	1	0.000169204737733	TRA:CALSSGGFKTIF;TRB:CASSFGSGDRTGELFF	TRA:TGTGCTCTGAGTAGTGGAGGCTTCAAAACTATCTTT;TRB:TGTGCCAGCAGTTTTGGTAGCGGGGATAGGACCGGGGAGCTGTTTTTT
clonotype1265	1	0.000169204737733	TRA:CILIKFQGAQKLVF;TRA:CLPFPNTDKLIF;TRB:CASSLGGKATGELFF	TRA:TGCATCCTGATTAAGTTCCAGGGAGCCCAGAAGCTGGTATTT;TRA:TGTCTTCCCTTCCCTAACACCGACAAGCTCATCTTT;TRB:TGTGCCAGCAGTTTGGGGGGGAAGGCCACCGGGGAGCTGTTTTTT
clonotype1264	1	0.000169204737733	TRA:CAMREVYNQGGKLIF;TRB:CSAKDRAAFF	TRA:TGTGCAATGAGAGAGGTCTATAACCAGGGAGGAAAGCTTATCTTC;TRB:TGCAGTGCAAAGGACAGGGCCGCTTTCTTT
clonotype1263	1	0.000169204737733	TRA:CAVGGPNTGNQFYF;TRB:CATSDGRVAGYTF	TRA:TGTGCTGTGGGTGGACCGAACACCGGTAACCAGTTCTATTTT;TRB:TGTGCCACCAGTGATGGGAGGGTGGCAGGCTACACCTTC
clonotype1262	1	0.000169204737733	TRA:CALDISNNNDMRF;TRB:CASTPGTANYGYTF	TRA:TGTGCTCTAGACATAAGCAATAACAATGACATGCGCTTT;TRB:TGTGCCAGCACCCCCGGGACGGCGAACTATGGCTACACCTTC
clonotype1261	1	0.000169204737733	TRA:CAAFVSTSGTYKYIF;TRB:CASSPRWGVGYTF	TRA:TGTGCAGCGTTTGTATCTACCTCAGGAACCTACAAATACATCTTT;TRB:TGTGCCAGCAGCCCCCGCTGGGGAGTCGGCTACACCTTC
clonotype1260	1	0.000169204737733	TRA:CAVLLNTGNQFYF;TRB:CASSELRPLNTEAFF	TRA:TGTGCTGTCCTCTTAAACACCGGTAACCAGTTCTATTTT;TRB:TGTGCCAGCAGTGAGTTAAGGCCCTTGAACACTGAAGCTTTCTTT
clonotype1069	1	0.000169204737733	TRA:CAVLNTGGFKTIF;TRB:CASSMSGPGQGDMGTEAFF	TRA:TGTGCTGTCCTAAATACTGGAGGCTTCAAAACTATCTTT;TRB:TGTGCCAGTAGTATGAGCGGCCCGGGACAGGGGGACATGGGCACTGAAGCTTTCTTT
clonotype1068	1	0.000169204737733	TRA:CAELEGDDKIIF;TRB:CSARVGQVLETQYF	TRA:TGTGCAGAATTGGAGGGGGATGACAAGATCATCTTT;TRB:TGCAGTGCTAGAGTAGGGCAGGTTCTAGAGACCCAGTACTTC
clonotype1065	1	0.000169204737733	TRA:CAVMDSNYQLIW;TRB:CASSLSPDQPQHF	TRA:TGTGCTGTGATGGATAGCAACTATCAGTTAATCTGG;TRB:TGCGCCAGCAGCTTATCCCCAGATCAGCCCCAGCATTTT
clonotype1064	1	0.000169204737733	TRB:CASSVSSGGAFLDVNEQFF	TRB:TGTGCCAGCAGCGTCTCTAGCGGGGGGGCTTTCCTTGATGTTAATGAGCAGTTCTTC
clonotype1067	1	0.000169204737733	TRA:CATGYNAGNNRKLIW;TRA:CVVRPNFGNEKLTF;TRB:CASSARQGGIDTQYF	TRA:TGTGCTACGGGATATAATGCTGGCAACAACCGTAAGCTGATTTGG;TRA:TGTGTGGTCCGTCCTAACTTTGGAAATGAGAAATTAACCTTT;TRB:TGTGCCAGCAGCGCCCGACAGGGGGGCATAGATACGCAGTATTTT
clonotype1066	1	0.000169204737733	TRA:CAASSGGNAGNMLTF;TRB:CASSLETSYEQYF	TRA:TGTGCAGCAAGTAGTGGCGGTAATGCAGGCAACATGCTCACCTTT;TRB:TGTGCCAGTAGTTTAGAAACCTCCTACGAGCAGTACTTC
clonotype1061	1	0.000169204737733	TRA:CILGNTGNQFYF;TRA:CAVLTGGGFKTIF;TRB:CASNAGNPRREPQHF;TRB:CASSMAGVLDEQYF	TRA:TGCATCCTGGGCAACACCGGTAACCAGTTCTATTTT;TRA:TGTGCCGTCTTAACGGGTGGAGGCTTCAAAACTATCTTT;TRB:TGTGCCAGCAATGCAGGGAACCCCCGGCGGGAGCCCCAGCATTTT;TRB:TGTGCCAGTAGTATGGCGGGAGTCCTCGACGAGCAGTACTTC
clonotype1060	1	0.000169204737733	TRA:CAYRSGGNYGGATNKLIF;TRB:CASFRRGEGYTF	TRA:TGTGCTTATAGGAGCGGGGGTAATTATGGTGGTGCTACAAACAAGCTCATCTTT;TRB:TGTGCCAGTTTTCGTAGGGGCGAGGGCTACACCTTC
clonotype1063	1	0.000169204737733	TRA:CLVGISGNTPLVF;TRB:CATWTGEETNYGYTF	TRA:TGCCTCGTGGGGATTTCAGGAAACACACCTCTTGTCTTT;TRB:TGTGCCACCTGGACAGGGGAGGAAACTAACTATGGCTACACCTTC
clonotype1062	1	0.000169204737733	TRA:CALRGATNKLIF	TRA:TGTGCTCTTCGGGGTGCTACAAACAAGCTCATCTTT
clonotype2040	1	0.000169204737733	TRA:CALSEKGGSYIPTF;TRB:CSAPPLAGGSDEQFF	TRA:TGTGCTCTGAGTGAAAAAGGAGGAAGCTACATACCTACATTT;TRB:TGCAGTGCTCCGCCACTCGCGGGAGGGAGTGATGAGCAGTTCTTC
clonotype656	1	0.000169204737733	TRA:CAAKSGTYKYIF;TRB:CASSPGQSFYEQYF	TRA:TGTGCAGCCAAATCAGGAACCTACAAATACATCTTT;TRB:TGTGCCAGCAGCCCGGGACAGTCCTTCTACGAGCAGTACTTC
clonotype657	1	0.000169204737733	TRB:CAWSPSTYGYTF	TRB:TGTGCCTGGAGTCCCAGCACCTATGGCTACACCTTC
clonotype655	1	0.000169204737733	TRA:CLVGDIGNQGGKLIF;TRA:CAGQLRVQGAQKLVF;TRB:CAWSTGQANNSPLHF	TRA:TGCCTCGTGGGTGACATAGGTAACCAGGGAGGAAAGCTTATCTTC;TRA:TGTGCTGGGCAGCTGAGGGTTCAGGGAGCCCAGAAGCTGGTATTT;TRB:TGTGCCTGGAGTACCGGACAGGCAAATAATTCACCCCTCCACTTT
clonotype653	1	0.000169204737733	TRA:CAVTTYTGNQFYF;TRB:CASSQAKGIYGYTF	TRA:TGTGCTGTGACCACCTACACCGGTAACCAGTTCTATTTT;TRB:TGTGCCAGCAGCCAAGCGAAAGGCATTTATGGCTACACCTTC
clonotype223	1	0.000169204737733	TRB:CSAPGTGDMKKLFF	TRB:TGCAGTGCTCCGGGGACAGGGGACATGAAAAAACTGTTTTTT
clonotype221	1	0.000169204737733	TRB:CASSSGGLTYGYTF	TRB:TGTGCCAGCAGTTCGGGGGGACTGACCTATGGCTACACCTTC
clonotype220	1	0.000169204737733	TRA:CAASEGDYGQNFVF;TRB:CASSVAWGGSSYNEQFF	TRA:TGTGCAGCAAGCGAGGGTGACTATGGTCAGAATTTTGTCTTT;TRB:TGTGCCAGCAGCGTAGCTTGGGGCGGGAGCTCCTACAATGAGCAGTTCTTC
clonotype227	1	0.000169204737733	TRA:CAVLSSNTGKLIF;TRB:CRGGGQATEAFF	TRA:TGTGCTGTGCTCTCTAGCAACACAGGCAAACTAATCTTT;TRB:TGCCGCGGGGGGGGGCAGGCCACTGAAGCTTTCTTT
clonotype225	1	0.000169204737733	TRA:CAVGGSQGNLIF;TRB:CASSPNRGPGGGDTQYF	TRA:TGTGCTGTTGGAGGAAGCCAAGGAAATCTCATCTTT;TRB:TGTGCCAGCAGCCCGAATAGAGGGCCCGGTGGGGGGGATACGCAGTATTTT
clonotype249	1	0.000169204737733	TRA:CAVSATGRRALTF;TRB:CASSRDNQPQHF	TRA:TGTGCTGTGAGTGCCACGGGCAGGAGAGCACTTACTTTT;TRB:TGTGCCAGCAGTCGGGACAATCAGCCCCAGCATTTT
clonotype248	1	0.000169204737733	TRB:CASSIPDGKNIQYF	TRB:TGTGCCAGTAGTATCCCAGACGGAAAAAACATTCAGTACTTC
clonotype245	1	0.000169204737733	TRA:CAVGPYNFNKFYF;TRB:CASSIGLGDGYTF	TRA:TGTGCTGTGGGGCCATACAACTTCAACAAATTTTACTTT;TRB:TGTGCCAGTAGTATAGGGTTAGGGGATGGCTACACCTTC
clonotype244	1	0.000169204737733	TRA:CALRNTGGFKTIF;TRB:CASSPNPGGAGNYEQYF	TRA:TGTGCTCTGAGAAATACTGGAGGCTTCAAAACTATCTTT;TRB:TGTGCCAGCAGCCCCAACCCAGGGGGCGCAGGTAACTACGAGCAGTACTTC
clonotype247	1	0.000169204737733	TRA:CALSGTGGFKTIF;TRB:CATTLFTGDRTYEQYF	TRA:TGTGCTCTGAGTGGCACTGGAGGCTTCAAAACTATCTTT;TRB:TGTGCCACCACCTTATTCACAGGAGACAGAACCTACGAGCAGTACTTC
clonotype246	1	0.000169204737733	TRB:CSADTLQGAAQETQYF	TRB:TGCAGTGCCGATACCCTCCAGGGAGCGGCCCAAGAGACCCAGTACTTC
clonotype241	1	0.000169204737733	TRA:CATDGGNNRLAF;TRB:CASRGSGQGTDTQYF;TRB:CAWSTGQANNSPLHF	TRA:TGTGCTACGGACGGTGGGAACAACAGACTCGCTTTT;TRB:TGTGCCAGCAGAGGATCGGGACAGGGCACAGATACGCAGTATTTT;TRB:TGTGCCTGGAGTACCGGACAGGCAAATAATTCACCCCTCCACTTT
clonotype240	1	0.000169204737733	TRA:CAVRDRR;TRB:CASSLAGRGGVAEAFF	TRA:TGCGCTGTGAGAGATAGGAGA;TRB:TGTGCCAGCAGTTTGGCGGGTAGGGGGGGCGTAGCTGAAGCTTTCTTT
clonotype243	1	0.000169204737733	TRA:CAVAPRGGYSTLTF;TRB:CASSLGSGTQETQYF	TRA:TGTGCTGTGGCCCCCCGGGGGGGATACAGCACCCTCACCTTT;TRB:TGCGCCAGCAGCTTGGGTTCAGGAACCCAAGAGACCCAGTACTTC
clonotype242	1	0.000169204737733	TRB:CSAHRVSEQFF	TRB:TGCAGTGCTCACAGGGTCAGCGAGCAGTTCTTC
clonotype753	1	0.000169204737733	TRA:CLVFNRGSTLGRLYF;TRB:CSANLPGQGPYEQYF;TRB:CASSYEGVEGYTF	TRA:TGCCTCGTCTTTAACAGAGGCTCAACCCTGGGGAGGCTATACTTT;TRB:TGCAGTGCTAACCTACCGGGACAGGGACCCTACGAGCAGTACTTC;TRB:TGTGCCAGCAGTTACGAGGGGGTTGAAGGCTACACCTTC
clonotype752	1	0.000169204737733	TRA:CAVRDIQDNYGQNFVF;TRB:CASSQVGGQHHNEQFF	TRA:TGTGCTGTGAGAGACATACAGGATAACTATGGTCAGAATTTTGTCTTT;TRB:TGTGCCAGCAGCCAAGTAGGGGGACAGCACCACAATGAGCAGTTCTTC
clonotype751	1	0.000169204737733	TRA:CADLKTSYDKVIF;TRB:CASSFEGTNQPQHF	TRA:TGTGCAGATTTGAAAACCTCCTACGACAAGGTGATATTT;TRB:TGTGCCAGCAGTTTCGAGGGCACTAATCAGCCCCAGCATTTT
clonotype750	1	0.000169204737733	TRA:CLVGAFGAGGFKTIF;TRB:CASSLGSYEQYF	TRA:TGCCTCGTGGGTGCCTTCGGGGCTGGAGGCTTCAAAACTATCTTT;TRB:TGTGCCAGCAGCTTAGGATCCTACGAGCAGTACTTC
clonotype757	1	0.000169204737733	TRA:CAMSGSAGGNSYGKLTF;TRA:CALSPRRDYGGSQGNLIF;TRB:CATSDEETQYF	TRA:TGTGCAATGAGCGGTAGTGCTGGTGGTAATAGCTATGGAAAGCTGACATTT;TRA:TGTGCTCTAAGCCCTCGGAGGGATTATGGAGGAAGCCAAGGAAATCTCATCTTT;TRB:TGTGCCACCAGTGATGAAGAGACCCAGTACTTC
clonotype756	1	0.000169204737733	TRA:CAVEEGGSYIPTF;TRB:CASSFRQGQGQETQYF;TRB:CASSERGRSNSPLHF	TRA:TGTGCTGTGGAGGAAGGAGGAAGCTACATACCTACATTT;TRB:TGTGCCAGCAGCTTTCGGCAGGGGCAAGGCCAAGAGACCCAGTACTTC;TRB:TGTGCCAGCAGTGAAAGGGGGCGCAGCAATTCACCCCTCCACTTT
clonotype755	1	0.000169204737733	TRA:CAMRELGGSQGNLIF;TRA:CAVSGGYQKVTF;TRB:CASSLSRQSTEAFF	TRA:TGTGCAATGAGAGAGCTTGGAGGAAGCCAAGGAAATCTCATCTTT;TRA:TGTGCTGTGAGCGGGGGTTACCAGAAAGTTACCTTT;TRB:TGTGCCAGCAGTTTATCGCGACAGAGCACTGAAGCTTTCTTT
clonotype754	1	0.000169204737733	TRA:CASGGSNYKLTF;TRB:CASSLKSGGRIITYEQYF	TRA:TGTGCAAGTGGAGGTAGCAACTATAAACTGACATTT;TRB:TGTGCCAGCAGTTTAAAGAGCGGGGGCCGCATAATTACCTACGAGCAGTACTTC
clonotype759	1	0.000169204737733	TRB:CASSPPGYNEQFF	TRB:TGTGCCAGCAGCCCTCCCGGGTACAATGAGCAGTTCTTC
clonotype758	1	0.000169204737733	TRA:CAAPRKDSSYKLIF;TRB:CATSDLTTSYGYTF	TRA:TGTGCAGCCCCGAGAAAGGATAGCAGCTATAAATTGATCTTC;TRB:TGTGCCACCAGTGATTTGACCACCAGCTATGGCTACACCTTC
clonotype1898	1	0.000169204737733	TRA:CAASLALHGSSNTGKLIF;TRA:CALRLSGYSTLTF;TRB:CASSAGTVGETQYF	TRA:TGTGCAGCAAGCCTCGCCCTCCATGGCTCTAGCAACACAGGCAAACTAATCTTT;TRA:TGTGCTCTGAGACTTTCAGGATACAGCACCCTCACCTTT;TRB:TGTGCCAGCAGTGCCGGGACAGTCGGAGAGACCCAGTACTTC
clonotype1899	1	0.000169204737733	TRA:CAYSGGARDDKIIF;TRB:CSVPGAFF	TRA:TGTGCTTATAGCGGGGGGGCGAGAGATGACAAGATCATCTTT;TRB:TGCAGTGTCCCGGGGGCTTTCTTT
clonotype1728	1	0.000169204737733	TRA:CAVQPPSGTYKYIF;TRB:CSARSGISYEQYF	TRA:TGTGCTGTGCAGCCCCCCTCAGGAACCTACAAATACATCTTT;TRB:TGCAGTGCTAGATCGGGCATTTCCTACGAGCAGTACTTC
clonotype1729	1	0.000169204737733	TRA:CAVSDSSSSNTGKLIF;TRB:CASSSQGANTEAFF	TRA:TGTGCTGTGAGTGATTCGAGCTCTAGCAACACAGGCAAACTAATCTTT;TRB:TGTGCCAGCAGTTCCCAAGGGGCGAACACTGAAGCTTTCTTT
clonotype1890	1	0.000169204737733	TRA:CAMREGGGFKTIF;TRB:CSASAPIRDRRPYEQYF	TRA:TGTGCAATGAGAGAGGGAGGAGGCTTCAAAACTATCTTT;TRB:TGCAGTGCTAGTGCGCCAATCCGGGACAGGCGCCCCTACGAGCAGTACTTC
clonotype1891	1	0.000169204737733	TRA:CIVRVGDQAGTALIF;TRB:CASSLVDRGYGYTF	TRA:TGCATCGTCAGAGTCGGCGACCAGGCAGGAACTGCTCTGATCTTT;TRB:TGTGCCAGCAGCTTAGTCGACAGGGGTTATGGCTACACCTTC
clonotype1892	1	0.000169204737733	TRA:CAGFINKFYF;TRB:CASTPGRTANTEAFF	TRA:TGTGCAGGGTTCATCAACAAATTTTACTTT;TRB:TGTGCCAGCACCCCGGGACGGACAGCGAACACTGAAGCTTTCTTT
clonotype1893	1	0.000169204737733	TRA:CVVIPFNNAGNMLTF;TRB:CASSRGTASGNTIYF	TRA:TGTGTGGTGATCCCGTTTAATAATGCAGGCAACATGCTCACCTTT;TRB:TGTGCCAGCAGCCGGGGGACAGCCTCTGGAAACACCATATATTTT
clonotype1726	1	0.000169204737733	TRA:CIVRVALRDDKIIF;TRB:CASSFQGAGNYGYTF	TRA:TGCATCGTCAGAGTCGCTCTCAGAGATGACAAGATCATCTTT;TRB:TGTGCCAGCAGCTTCCAGGGGGCGGGGAACTATGGCTACACCTTC
clonotype1727	1	0.000169204737733	TRA:CVVNSGGYQKVTF;TRB:CASSQSQDYGYTF	TRA:TGTGTGGTGAACTCTGGGGGTTACCAGAAAGTTACCTTT;TRB:TGTGCCAGCAGCCAATCACAGGACTATGGCTACACCTTC
clonotype1896	1	0.000169204737733	TRA:CAVNERGSSNTGKLIF;TRB:CSARTGNQPQHF;TRB:CASSPLGLAGGQGNTGELFF	TRA:TGTGCCGTGAACGAAAGGGGCTCTAGCAACACAGGCAAACTAATCTTT;TRB:TGCAGTGCGAGGACAGGGAATCAGCCCCAGCATTTT;TRB:TGTGCCAGCAGCCCCCTTGGACTAGCGGGGGGCCAGGGGAACACCGGGGAGCTGTTTTTT
clonotype1725	1	0.000169204737733	TRA:CAVDPISSGSARQLTF;TRB:CASRPWGQGASGANVLTF	TRA:TGTGCTGTGGACCCCATTTCTTCTGGTTCTGCAAGGCAACTGACCTTT;TRB:TGTGCCAGCAGACCCTGGGGCCAGGGGGCGTCTGGGGCCAACGTCCTGACTTTC
clonotype1475	1	0.000169204737733	TRA:CALYNFNKFYF;TRB:CSGTDSYEQYF	TRA:TGTGCTCTATACAACTTCAACAAATTTTACTTT;TRB:TGCAGTGGCACAGACTCCTACGAGCAGTACTTC
clonotype1090	1	0.000169204737733	TRA:CALRGSGAGSYQLTF;TRB:CASSRTGPYEQYF	TRA:TGTGCTCTAAGGGGATCTGGGGCTGGGAGTTACCAACTCACTTTC;TRB:TGTGCCAGCAGCCGGACAGGGCCCTACGAGCAGTACTTC
clonotype1091	1	0.000169204737733	TRA:CAENRGGGADGLTF	TRA:TGTGCAGAGAATAGGGGAGGAGGTGCTGACGGACTCACCTTT
clonotype809	1	0.000169204737733	TRA:CALSGSNQGGKLIF;TRB:CASSPPGQPQHF	TRA:TGTGCTCTAAGTGGGAGTAACCAGGGAGGAAAGCTTATCTTC;TRB:TGTGCCAGCAGTCCTCCGGGACAGCCCCAGCATTTT
clonotype808	1	0.000169204737733	TRB:CASSLGIVSRNTEAFF	TRB:TGTGCCAGCAGCTTAGGTATCGTGAGCCGGAACACTGAAGCTTTCTTT
clonotype1094	1	0.000169204737733	TRA:CILSRSGNTPLVF;TRB:CASSFLGRGAGTQYF	TRA:TGCATCCTGAGTAGATCAGGAAACACACCTCTTGTCTTT;TRB:TGTGCCAGCAGTTTTCTGGGCCGGGGGGCCGGGACCCAGTACTTC
clonotype1095	1	0.000169204737733	TRA:CALRAGFGNVLHC;TRA:CAVGGPYNTDKLIF	TRA:TGTGCTCTGCGGGCGGGCTTTGGGAATGTGCTGCATTGC;TRA:TGTGCTGTGGGTGGACCTTATAACACCGACAAGCTCATCTTT
clonotype1096	1	0.000169204737733	TRA:CAVVIMEYGNKLVF;TRB:CASRSGTLWGNEQFF	TRA:TGTGCTGTGGTTATCATGGAATATGGAAACAAACTGGTCTTT;TRB:TGTGCCAGCAGATCCGGGACCCTCTGGGGCAATGAGCAGTTCTTC
clonotype1097	1	0.000169204737733	TRA:CAVSGGGGATNKLIF;TRB:CASSISRDRGSPLHF	TRA:TGTGCTGTGAGTGGAGGTGGTGGTGCTACAAACAAGCTCATCTTT;TRB:TGTGCCAGCAGCATAAGCCGGGACAGGGGATCACCCCTCCACTTT
clonotype1098	1	0.000169204737733	TRA:CLVGDIGNQGGKLIF;TRA:CAVPFKAAGNKLTF;TRA:CAYRFGGGADGLTF;TRB:CASSLGGNNSPLHF	TRA:TGCCTCGTGGGTGACATAGGTAACCAGGGAGGAAAGCTTATCTTC;TRA:TGTGCTGTCCCCTTCAAAGCTGCAGGCAACAAGCTAACTTTT;TRA:TGTGCTTATAGGTTTGGAGGAGGTGCTGACGGACTCACCTTT;TRB:TGTGCCAGCAGCTTGGGCGGGAATAATTCACCCCTCCACTTT
clonotype802	1	0.000169204737733	TRA:CAAGNAGKSTF;TRB:CASSAGTGFLEAFF;TRB:CASSFRQGQGQETQYF	TRA:TGTGCAGCAGGCAATGCAGGCAAATCAACCTTT;TRB:TGCGCCAGCAGTGCCGGGACAGGATTCCTTGAAGCTTTCTTT;TRB:TGTGCCAGCAGCTTTCGGCAGGGGCAAGGCCAAGAGACCCAGTACTTC
clonotype801	1	0.000169204737733	TRA:CLVGDIGNQGGKLIF;TRA:CGADGGAQKLVF;TRB:CASSQRGIGEGTQYF;TRB:CASSLDRSGRSYNEQFF	TRA:TGCCTCGTGGGTGACATAGGTAACCAGGGAGGAAAGCTTATCTTC;TRA:TGTGGAGCAGACGGGGGAGCCCAGAAGCTGGTATTT;TRB:TGCGCCAGCAGCCAGAGGGGAATTGGTGAGGGGACCCAGTACTTC;TRB:TGTGCCAGCAGCTTAGATCGCAGCGGGAGGTCCTACAATGAGCAGTTCTTC
clonotype800	1	0.000169204737733	TRB:CASRAGPVRNEQYF;TRB:CASSLFGAPNEQFF	TRB:TGTGCCAGCAGAGCGGGTCCCGTCAGGAACGAGCAGTACTTC;TRB:TGTGCCAGCAGCCTCTTCGGGGCTCCCAATGAGCAGTTCTTC
clonotype807	1	0.000169204737733	TRB:CASSGTSTGGADTQYF	TRB:TGTGCCAGCAGTGGCACCTCTACAGGGGGCGCAGATACGCAGTATTTT
clonotype806	1	0.000169204737733	TRB:CASSLGLGFDYGYTF	TRB:TGTGCCAGCAGTTTAGGTTTAGGGTTCGACTATGGCTACACCTTC
clonotype805	1	0.000169204737733	TRB:CSAKPGGSYNEQFF	TRB:TGCAGTGCTAAGCCTGGGGGCTCCTACAATGAGCAGTTCTTC
clonotype804	1	0.000169204737733	TRA:CAARGNAGNNRKLIW;TRB:CASSLDGLWGYTF;TRB:CAWSTGQANNSPLHF	TRA:TGTGCAGCAAGGGGTAATGCTGGCAACAACCGTAAGCTGATTTGG;TRB:TGTGCCAGCAGCTTGGACGGGCTGTGGGGCTACACCTTC;TRB:TGTGCCTGGAGTACCGGACAGGCAAATAATTCACCCCTCCACTTT
clonotype1656	1	0.000169204737733	TRB:CSAGAESYTF	TRB:TGCAGTGCGGGGGCTGAGAGCTACACCTTC
clonotype1657	1	0.000169204737733	TRA:CVVNPSGFQKLVF;TRB:CASSPGNRGEEPQHF	TRA:TGTGTGGTGAACCCGTCAGGCTTTCAGAAACTTGTATTT;TRB:TGTGCCAGCAGCCCAGGGAACAGGGGGGAGGAGCCCCAGCATTTT
clonotype1654	1	0.000169204737733	TRA:CAFMKHYSGNTPLVF;TRB:CASSLPAANYGYTF	TRA:TGTGCTTTCATGAAGCACTACTCAGGAAACACACCTCTTGTCTTT;TRB:TGTGCCAGCAGCCTCCCCGCAGCAAACTATGGCTACACCTTC
clonotype1655	1	0.000169204737733	TRA:CAARLKDGGATNKLIF;TRB:CASSYTTRTGAFSNQPQHF	TRA:TGTGCAGCAAGGCTAAAGGATGGTGGTGCTACAAACAAGCTCATCTTT;TRB:TGTGCCAGCAGTTATACAACCCGGACAGGGGCTTTTAGCAATCAGCCCCAGCATTTT
clonotype1652	1	0.000169204737733	TRA:CAVLTGGGFKTIF;TRA:CAVGGSQGNLIF;TRB:CASSMAGVLDEQYF	TRA:TGTGCCGTCTTAACGGGTGGAGGCTTCAAAACTATCTTT;TRA:TGTGCTGTGGGGGGAAGCCAAGGAAATCTCATCTTT;TRB:TGTGCCAGTAGTATGGCGGGAGTCCTCGACGAGCAGTACTTC
clonotype1653	1	0.000169204737733	TRA:CIVRPLNTGTASKLTF;TRB:CASSQVRGERNTEAFF	TRA:TGCATCGTCAGACCCCTAAATACCGGCACTGCCAGTAAACTCACCTTT;TRB:TGTGCCAGCAGCCAAGTAAGGGGGGAGAGGAACACTGAAGCTTTCTTT
clonotype1650	1	0.000169204737733	TRB:CASSIPGDGPQHF;TRB:CAWSTGQANNSPLHF	TRB:TGTGCCAGTAGTATCCCGGGGGATGGGCCCCAGCATTTT;TRB:TGTGCCTGGAGTACCGGACAGGCAAATAATTCACCCCTCCACTTT
clonotype1651	1	0.000169204737733	TRA:CAVKDAGNNRKLIW;TRB:CATSVSEAASTDTQYF	TRA:TGTGCCGTGAAGGATGCTGGCAACAACCGTAAGCTGATTTGG;TRB:TGTGCCACCAGTGTCTCGGAAGCTGCCAGCACAGATACGCAGTATTTT
clonotype1658	1	0.000169204737733	TRB:CASQTGGPGELFF	TRB:TGTGCCAGCCAGACAGGGGGCCCCGGGGAGCTGTTTTTT
clonotype1659	1	0.000169204737733	TRA:CAYRAGTYKYIF;TRB:CSARHQGMGSYEQYF	TRA:TGTGCTTATAGGGCAGGAACCTACAAATACATCTTT;TRB:TGCAGTGCTAGACATCAGGGTATGGGGTCCTACGAGCAGTACTTC
clonotype650	1	0.000169204737733	TRA:CASRGSSASKIIF;TRB:CSAMGQVNTEAFF	TRA:TGTGCATCCAGGGGCAGCAGTGCTTCCAAGATAATCTTT;TRB:TGCAGCGCTATGGGACAGGTGAACACTGAAGCTTTCTTT
clonotype1388	1	0.000169204737733	TRA:CAYRKQGGSEKLVF;TRB:CASSQARGSEQYF	TRA:TGTGCTTATAGGAAGCAGGGCGGATCTGAAAAGCTGGTCTTT;TRB:TGTGCCAGCAGCCAAGCTCGGGGATCCGAGCAGTACTTC
clonotype1389	1	0.000169204737733	TRA:CIVFNNAGNMLTF;TRB:CASSFIMTGGYF	TRA:TGCATCGTTTTCAATAATGCAGGCAACATGCTCACCTTT;TRB:TGTGCCAGCAGCTTTATTATGACAGGCGGATACTTC
clonotype1384	1	0.000169204737733	TRA:CALDRGSTLGRLYF;TRB:CASSIPGQGAHYTF	TRA:TGTGCTCTAGACAGAGGCTCAACCCTGGGGAGGCTATACTTT;TRB:TGTGCCAGTAGTATTCCGGGACAGGGGGCCCACTACACCTTC
clonotype1385	1	0.000169204737733	TRA:CAVDWDQETSGSRLTF;TRB:CASSRNYEQYF	TRA:TGTGCCGTGGACTGGGACCAAGAAACCAGTGGCTCTAGGTTGACCTTT;TRB:TGTGCCAGCAGCCGGAACTACGAGCAGTACTTC
clonotype1386	1	0.000169204737733	TRA:CAVAMNTGFQKLVF;TRB:CSADAGTGIFGTEAFF	TRA:TGTGCTGTGGCTATGAACACAGGCTTTCAGAAACTTGTATTT;TRB:TGCAGTGCTGATGCCGGGACAGGGATTTTTGGCACTGAAGCTTTCTTT
clonotype1387	1	0.000169204737733	TRA:CAVRAHQTGANNLFF;TRB:CASSFRSGPTEAFF	TRA:TGTGCTGTGAGAGCCCATCAAACTGGGGCAAACAACCTCTTCTTT;TRB:TGTGCCAGCAGTTTTCGGTCCGGGCCCACTGAAGCTTTCTTT
clonotype1380	1	0.000169204737733	TRA:CATLSSGSARQLTF;TRB:CASSGAGGNSPLHF	TRA:TGTGCAACCCTTTCTTCTGGTTCTGCAAGGCAACTGACCTTT;TRB:TGTGCCAGCAGTGGGGCAGGGGGAAATTCACCCCTCCACTTT
clonotype1381	1	0.000169204737733	TRA:CILTDNYGQNFVF;TRB:CASSLVRRGQSNEKLFF	TRA:TGCATCCTGACGGATAACTATGGTCAGAATTTTGTCTTT;TRB:TGTGCCAGCAGCTTAGTCCGCAGGGGGCAGTCTAATGAAAAACTGTTTTTT
clonotype1382	1	0.000169204737733	TRA:CAARGPAGNKLTF;TRB:CASSLGGQNTEAFF	TRA:TGTGCAGCACGGGGACCTGCAGGCAACAAGCTAACTTTT;TRB:TGTGCCAGCAGCTTGGGCGGACAGAACACTGAAGCTTTCTTT
clonotype1383	1	0.000169204737733	TRA:CAVRGNAGNMLTF;TRB:CASSEFETGGYTF	TRA:TGTGCTGTGAGAGGGAATGCAGGCAACATGCTCACCTTT;TRB:TGTGCCAGCAGTGAATTCGAGACGGGAGGCTACACCTTC
clonotype1472	1	0.000169204737733	TRA:CAVGGTSYGKLTF;TRB:CATSRGIGRGETEAFF	TRA:TGTGCTGTGGGCGGTACTAGCTATGGAAAGCTGACATTT;TRB:TGTGCCACCAGCAGAGGAATTGGCAGGGGGGAAACTGAAGCTTTCTTT
clonotype1473	1	0.000169204737733	TRA:CASSGGSYIPTF;TRB:CASSLATYRDSPLHF	TRA:TGTGCCTCATCAGGAGGAAGCTACATACCTACATTT;TRB:TGTGCCAGCAGCTTAGCGACCTACAGGGATTCACCCCTCCACTTT
clonotype935	1	0.000169204737733	TRA:CATSVQAAGNKLTF;TRB:CASSSTDTQYF	TRA:TGTGCTACCTCTGTACAAGCTGCAGGCAACAAGCTAACTTTT;TRB:TGTGCCAGCAGTTCGACAGATACGCAGTATTTT
clonotype1471	1	0.000169204737733	TRA:CAENDPGGNSYGKLTF;TRA:CAVGAGSDGQKLLF;TRB:CASSTNGGTNEKLFF	TRA:TGTGCAGAGAATGATCCTGGTGGTAATAGCTATGGAAAGCTGACATTT;TRA:TGTGCTGTGGGTGCGGGATCAGATGGCCAGAAGCTGCTCTTT;TRB:TGTGCCAGCAGCACCAATGGGGGAACTAATGAAAAACTGTTTTTT
clonotype933	1	0.000169204737733	TRA:CIVIEAAGNKLTF;TRB:CAWKRQGQHYYGYTF	TRA:TGCATCGTTATTGAAGCTGCAGGCAACAAGCTAACTTTT;TRB:TGTGCCTGGAAACGGCAGGGACAACACTACTATGGCTACACCTTC
clonotype1477	1	0.000169204737733	TRB:CASSLEMGGTQYF	TRB:TGTGCCAGCAGCTTAGAGATGGGGGGAACCCAGTACTTC
clonotype931	1	0.000169204737733	TRA:CALRPSGAGSYQLTF;TRB:CASSLLDLSTDTQYF	TRA:TGTGCTCTGAGACCCTCTGGGGCTGGGAGTTACCAACTCACTTTC;TRB:TGTGCCAGCAGCTTGTTGGATCTGAGCACAGATACGCAGTATTTT
clonotype930	1	0.000169204737733	TRB:CASSSTPGQGTSNEQFF	TRB:TGTGCCAGCAGCTCCACACCGGGACAGGGAACTTCCAATGAGCAGTTCTTC
clonotype1478	1	0.000169204737733	TRA:CAENKGSF;TRA:CAVSENGNQFYF	TRA:TGTGCAGAGAATAAGGGAAGCTTT;TRA:TGTGCTGTGAGTGAAAACGGTAACCAGTTCTATTTT
clonotype1479	1	0.000169204737733	TRA:CAPFSGTYKYIF;TRB:CASSRGQVDNEQFF	TRA:TGTGCCCCGTTCTCAGGAACCTACAAATACATCTTT;TRB:TGTGCCAGCAGCAGGGGACAGGTCGACAATGAGCAGTTCTTC
clonotype939	1	0.000169204737733	TRA:CAVLGLSGNTPLVF;TRB:CAISDGVTNTGELFF	TRA:TGTGCTGTCCTAGGTCTTTCAGGAAACACACCTCTTGTCTTT;TRB:TGTGCCATCAGTGACGGAGTTACGAACACCGGGGAGCTGTTTTTT
clonotype938	1	0.000169204737733	TRA:CAVEDRRNARLMF;TRB:CASSDRAGANVLTF	TRA:TGTGCTGTGGAGGATCGCCGGAATGCCAGACTCATGTTT;TRB:TGTGCCAGCAGTGACAGGGCCGGGGCCAACGTCCTGACTTTC
clonotype1926	1	0.000169204737733	TRA:CAVQGGSEKLVF;TRB:CASFRSTNEKLFF	TRA:TGTGCCGTGCAGGGCGGATCTGAAAAGCTGGTCTTT;TRB:TGTGCCAGCTTTAGATCAACTAATGAAAAACTGTTTTTT
clonotype1278	1	0.000169204737733	TRA:CATDEGGASGAQKLVF;TRB:CASSYPQLYGKLFF	TRA:TGTGCTACGGACGAAGGAGGGGCCTCGGGAGCCCAGAAGCTGGTATTT;TRB:TGTGCCAGCAGTTACCCTCAACTTTACGGGAAACTGTTTTTT
clonotype1279	1	0.000169204737733	TRB:CASRLTGDNQPQHF	TRB:TGTGCCAGCAGATTGACAGGGGACAATCAGCCCCAGCATTTT
clonotype1927	1	0.000169204737733	TRA:CIVRSIYNQGGKLIF;TRB:CSARGLAGGSSYEQYF	TRA:TGCATCGTCAGATCGATTTATAACCAGGGAGGAAAGCTTATCTTC;TRB:TGCAGTGCAAGGGGCCTAGCGGGAGGGAGCTCCTACGAGCAGTACTTC
clonotype1270	1	0.000169204737733	TRA:CLVGDIGNQGGKLIF;TRB:CASSMAGVLDEQYF;TRB:CAWSTGQANNSPLHF	TRA:TGCCTCGTGGGTGACATAGGTAACCAGGGAGGAAAGCTTATCTTC;TRB:TGTGCCAGTAGTATGGCGGGAGTCCTCGACGAGCAGTACTTC;TRB:TGTGCCTGGAGTACCGGACAGGCAAATAATTCACCCCTCCACTTT
clonotype1271	1	0.000169204737733	TRA:CAASPSGGNEKLTF;TRB:CSARTGNQPQHF	TRA:TGTGCAGCAAGTCCCTCGGGAGGAAATGAGAAATTAACCTTT;TRB:TGCAGTGCTAGAACGGGCAATCAGCCCCAGCATTTT
clonotype1272	1	0.000169204737733	TRA:CLVGGERGSTLGRLYF;TRA:CATGIGGFTGYSTLTF;TRB:CASSSAGPDVYGYTF	TRA:TGCCTCGTGGGTGGAGAAAGAGGCTCAACCCTGGGGAGGCTATACTTT;TRA:TGTGCTACGGGCATAGGGGGCTTCACAGGATACAGCACCCTCACCTTT;TRB:TGTGCCAGCAGCTCTGCAGGACCGGACGTGTATGGCTACACCTTC
clonotype1273	1	0.000169204737733	TRA:CAPNAGNNRKLIW;TRB:CSAIPPSGGSHEQYF	TRA:TGTGCTCCCAATGCTGGCAACAACCGTAAGCTGATTTGG;TRB:TGCAGTGCGATCCCCCCTAGCGGGGGGTCCCACGAGCAGTACTTC
clonotype1274	1	0.000169204737733	TRA:CAVGEGAQKLVF;TRB:CASSAGKKAGVTDTQYF	TRA:TGTGCTGTGGGTGAGGGAGCCCAGAAGCTGGTATTT;TRB:TGTGCCAGCAGTGCCGGGAAAAAAGCGGGAGTCACAGATACGCAGTATTTT
clonotype1275	1	0.000169204737733	TRA:CIQINAGGTSYGKLTF;TRB:CSVEEYWGGYTF	TRA:TGCATCCAGATCAATGCTGGTGGTACTAGCTATGGAAAGCTGACATTT;TRB:TGCAGCGTTGAAGAGTATTGGGGGGGCTACACCTTC
clonotype1276	1	0.000169204737733	TRA:CAAPGANDYKLSF;TRB:CASLGDGAYEQYF	TRA:TGTGCAGCCCCGGGGGCTAACGACTACAAGCTCAGCTTT;TRB:TGTGCCAGCCTCGGGGACGGAGCCTACGAGCAGTACTTC
clonotype1277	1	0.000169204737733	TRA:CAVITSGGYNKLIF;TRB:CASSQDGTSGYTF	TRA:TGTGCTGTGATTACTTCTGGTGGCTACAATAAGCTGATTTTT;TRB:TGTGCCAGCAGCCAAGATGGGACCTCTGGCTACACCTTC
clonotype1078	1	0.000169204737733	TRA:CAYGVAGTASKLTF;TRB:CSAGDRHHGYTF	TRA:TGTGCTTATGGGGTGGCCGGCACTGCCAGTAAACTCACCTTT;TRB:TGCAGTGCTGGGGACAGGCACCATGGCTACACCTTC
clonotype1079	1	0.000169204737733	TRA:CAASAKTSGSRLTF;TRB:CASSPLEQGWDGYTF	TRA:TGTGCAGCAAGCGCGAAAACCAGTGGCTCTAGGTTGACCTTT;TRB:TGTGCCAGCTCACCGTTAGAACAGGGATGGGATGGCTACACCTTC
clonotype1076	1	0.000169204737733	TRA:CAVGEIGGTYKYIF;TRB:CASTVQGPTDTQYF	TRA:TGTGCTGTGGGTGAAATAGGGGGAACCTACAAATACATCTTT;TRB:TGTGCCAGCACCGTACAGGGGCCCACAGATACGCAGTATTTT
clonotype1077	1	0.000169204737733	TRA:CAVDAYNQFYF;TRB:CASSELLGTANYGYTF	TRA:TGTGCCGTGGACGCTTATAACCAGTTCTATTTT;TRB:TGTGCCAGCAGTGAACTCCTCGGGACAGCTAACTATGGCTACACCTTC
clonotype1074	1	0.000169204737733	TRA:CALSGQGGSEKLVF;TRB:CASSRTGGRTQYF	TRA:TGTGCTCTGAGTGGTCAGGGCGGATCTGAAAAGCTGGTCTTT;TRB:TGTGCCAGCAGTAGGACAGGGGGCCGGACCCAGTACTTC
clonotype1075	1	0.000169204737733	TRA:CAVETSGTYKYIF;TRB:CATSDLGLAGDTGELFF	TRA:TGTGCTGTGGAAACCTCAGGAACCTACAAATACATCTTT;TRB:TGTGCCACCAGTGATTTGGGACTAGCGGGAGACACCGGGGAGCTGTTTTTT
clonotype1072	1	0.000169204737733	TRA:CAVRPFSGGYNKLIF;TRB:CASRPLGTGVVGRSPLHF	TRA:TGTGCTGTGAGACCTTTTTCTGGTGGCTACAATAAGCTGATTTTT;TRB:TGTGCCAGCAGACCCCTAGGGACAGGGGTAGTCGGACGGTCACCCCTCCACTTT
clonotype1073	1	0.000169204737733	TRA:CVVRYTGRRALTF;TRB:CASSQGTSGRGSEQFF	TRA:TGTGTGGTGAGGTACACGGGCAGGAGAGCACTTACTTTT;TRB:TGTGCCAGCAGTCAGGGGACTAGCGGGAGGGGGTCTGAGCAGTTCTTC
clonotype1070	1	0.000169204737733	TRA:CALSTNTGNQFYF;TRB:CASSDDSTPSAGGRPQHF	TRA:TGTGCTCTGTCTACGAACACCGGTAACCAGTTCTATTTT;TRB:TGTGCCAGCAGCGACGACAGTACCCCGAGCGCGGGGGGAAGGCCCCAGCATTTT
clonotype1071	1	0.000169204737733	TRA:CALSGVNSGYSTLTF;TRB:CASRYPGQGGGITDTQYF	TRA:TGTGCTCTGAGTGGGGTTAATTCAGGATACAGCACCCTCACCTTT;TRB:TGCGCCAGCAGATACCCGGGACAGGGGGGGGGTATCACAGATACGCAGTATTTT
clonotype1928	1	0.000169204737733	TRA:CIVRVTTSGTYKYIF;TRB:CASSYEEGNTQYF	TRA:TGCATCGTCAGAGTTACTACCTCAGGAACCTACAAATACATCTTT;TRB:TGTGCCAGCAGTTACGAGGAGGGTAACACGCAGTATTTT
clonotype976	1	0.000169204737733	TRA:CATTAPGGGNKLTF;TRA:CALSGAGSSNTGKLIF;TRB:CSARVGEGKTGTPPTYNSPLHF	TRA:TGTGCTACGACCGCGCCGGGAGGAGGAAACAAACTCACCTTT;TRA:TGTGCTCTGAGTGGGGCAGGCTCTAGCAACACAGGCAAACTAATCTTT;TRB:TGCAGTGCTAGAGTCGGGGAGGGCAAGACAGGAACCCCCCCCACCTATAATTCACCCCTCCACTTT
clonotype1092	1	0.000169204737733	TRA:CLVGDIGNQGGKLIF;TRB:CASSPGDGDRYEQYF	TRA:TGCCTCGTGGGTGACATAGGTAACCAGGGAGGAAAGCTTATCTTC;TRB:TGTGCCAGCAGTCCCGGAGATGGCGACAGATACGAGCAGTACTTC
clonotype238	1	0.000169204737733	TRA:CALSLSNSGGSNYKLTF;TRB:CAWSTGQANNSPLHF	TRA:TGTGCTCTGAGTCTCTCGAATAGTGGAGGTAGCAACTATAAACTGACATTT;TRB:TGTGCCTGGAGTACCGGACAGGCAAATAATTCACCCCTCCACTTT
clonotype239	1	0.000169204737733	TRA:CALSDAQGGSEKLVF;TRB:CASSWDSSNTEAFF	TRA:TGTGCTCTGAGTGATGCTCAGGGCGGATCTGAAAAGCTGGTCTTT;TRB:TGTGCCAGCAGCTGGGACAGCTCGAACACTGAAGCTTTCTTT
clonotype230	1	0.000169204737733	TRA:CAGPHRGSTLGRLYF;TRB:CASSLNRGSGANVLTF	TRA:TGTGCAGGGCCTCACAGAGGCTCAACCCTGGGGAGGCTATACTTT;TRB:TGTGCCAGCAGCTTAAACAGGGGGAGTGGGGCCAACGTCCTGACTTTC
clonotype231	1	0.000169204737733	TRA:CIVRANFGNEKLTF;TRB:CASSYSRALNEAFF	TRA:TGCATCGTCAGGGCTAACTTTGGAAATGAGAAATTAACCTTT;TRB:TGTGCCAGCAGTTACTCCAGGGCGCTGAATGAAGCTTTCTTT
clonotype232	1	0.000169204737733	TRA:CALSEYGQKLLF;TRB:CAWSGQGGLYGYTF	TRA:TGTGCTCTGAGTGAATATGGCCAGAAGCTGCTCTTT;TRB:TGTGCCTGGAGTGGCCAGGGAGGGCTCTATGGCTACACCTTC
clonotype233	1	0.000169204737733	TRA:CAGGRDMRF;TRB:CASTKGLEQYF	TRA:TGTGCTGGGGGTCGTGACATGCGCTTT;TRB:TGTGCCAGCACCAAGGGCCTCGAGCAGTACTTC
clonotype234	1	0.000169204737733	TRB:CASSAGGDNQPQHF	TRB:TGCGCCAGCAGCGCGGGAGGGGACAATCAGCCCCAGCATTTT
clonotype235	1	0.000169204737733	TRA:CAASGNQFYF;TRB:CASSTRDSVDADTQYF	TRA:TGTGCAGCAAGCGGTAACCAGTTCTATTTT;TRB:TGTGCCAGCTCAACCCGAGACAGTGTAGACGCAGATACGCAGTATTTT
clonotype236	1	0.000169204737733	TRA:CAVRDVTGGSYIPTF;TRB:CASSLDRTVNEQYF	TRA:TGTGCTGTGAGAGACGTAACAGGAGGAAGCTACATACCTACATTT;TRB:TGCGCCAGCAGCTTGGATCGGACAGTAAACGAGCAGTACTTC
clonotype237	1	0.000169204737733	TRA:CIVRTRSGGSNYKLTF;TRB:CASSLMGQDLKETQYF	TRA:TGCATCGTCAGAACACGGAGTGGAGGTAGCAACTATAAACTGACATTT;TRB:TGCGCCAGCAGCTTGATGGGGCAGGACCTCAAAGAGACCCAGTACTTC
clonotype1461	1	0.000169204737733	TRA:CAPYFGNEKLTF;TRA:CAESIRRGFGNEKLTF;TRB:CASSPSLTLTGTYEQYF	TRA:TGTGCACCGTACTTTGGAAATGAGAAATTAACCTTT;TRA:TGTGCAGAGAGTATCCGCCGTGGCTTTGGAAATGAGAAATTAACCTTT;TRB:TGTGCCAGCAGCCCATCTCTAACCCTGACGGGGACCTACGAGCAGTACTTC
clonotype586	1	0.000169204737733	TRA:CALGGNFGNEKLTF;TRB:CASSRGPQDRELFF	TRA:TGTGCTCTCGGTGGTAACTTTGGAAATGAGAAATTAACCTTT;TRB:TGTGCCAGCAGCAGAGGCCCTCAGGATAGGGAGCTGTTTTTT
clonotype587	1	0.000169204737733	TRA:CAEKDGAQKLVF;TRB:CASRSSYGYTF	TRA:TGTGCAGAGAAGGATGGGGCCCAGAAGCTGGTATTT;TRB:TGTGCCAGCAGATCTTCCTATGGCTACACCTTC
clonotype584	1	0.000169204737733	TRB:CASSYPGTSGNTIYF	TRB:TGTGCCAGCAGCTACCCGGGGACCTCTGGAAACACCATATATTTT
clonotype585	1	0.000169204737733	TRB:CASSVDTYTEAFF	TRB:TGTGCCAGCAGCGTAGATACTTACACTGAAGCTTTCTTT
clonotype582	1	0.000169204737733	TRB:CAWSVQTVGTGELFF	TRB:TGTGCCTGGAGTGTACAAACAGTGGGTACCGGGGAGCTGTTTTTT
clonotype583	1	0.000169204737733	TRA:CAVQAAGNKLTF;TRB:CASSGRLGEQETQYF	TRA:TGTGCTGTCCAAGCTGCAGGCAACAAGCTAACTTTT;TRB:TGTGCCAGCAGCGGCCGTCTGGGGGAACAAGAGACCCAGTACTTC
clonotype580	1	0.000169204737733	TRA:CILPRGGSQGNLIF;TRB:CQQQPPSMNTEAFF;TRB:CASSASRFLGNEQFF	TRA:TGCATCCTGCCTCGGGGAGGAAGCCAAGGAAATCTCATCTTT;TRB:TGCCAGCAGCAACCGCCCTCTATGAACACTGAAGCTTTCTTT;TRB:TGTGCCAGCAGTGCTAGCCGATTCCTTGGCAATGAGCAGTTCTTC
clonotype581	1	0.000169204737733	TRB:CASSQEGYSNTEAFF;TRB:CASSDRGTPYNEQFF;TRB:CASKPRDRGRQPQHF	TRB:TGCGCCAGCAGCCAAGAGGGCTATTCGAACACTGAAGCTTTCTTT;TRB:TGTGCCAGCAGTGACCGAGGGACCCCCTACAATGAGCAGTTCTTC;TRB:TGTGCCAGTAAACCACGGGACAGGGGGAGACAGCCCCAGCATTTT
clonotype588	1	0.000169204737733	TRA:CAASSLGAQKLVF;TRB:CASSFGGGPGANVLTF	TRA:TGTGCAGCAAGCAGTCTGGGAGCCCAGAAGCTGGTATTT;TRB:TGTGCCAGCAGCTTTGGTGGGGGGCCCGGGGCCAACGTCCTGACTTTC
clonotype589	1	0.000169204737733	TRA:CAAYGGYSTLTF;TRB:CASSLGLVQETQYF	TRA:TGTGCAGCCTATGGAGGATACAGCACCCTCACCTTT;TRB:TGTGCCAGCAGCTTGGGACTAGTACAAGAGACCCAGTACTTC
clonotype344	1	0.000169204737733	TRA:CALSIDDYKLSF;TRB:CASSLQETQYF;TRB:CASSWVLTEAFF	TRA:TGTGCTCTGAGTATCGACGACTACAAGCTCAGCTTT;TRB:TGTGCCAGCAGCCTCCAAGAGACCCAGTACTTC;TRB:TGTGCCAGCAGTTGGGTATTGACTGAAGCTTTCTTT
clonotype345	1	0.000169204737733	TRA:CALLSGGYNKLIF;TRB:CASSLGTGRGETQYF	TRA:TGTGCTCTGCTTTCTGGTGGCTACAATAAGCTGATTTTT;TRB:TGCGCCAGCAGCTTGGGGACAGGCCGGGGGGAGACCCAGTACTTC
clonotype346	1	0.000169204737733	TRA:CAARPNTGNQFYF;TRB:CASSLRRNTEAFF	TRA:TGTGCTGCCCGTCCGAACACCGGTAACCAGTTCTATTTT;TRB:TGTGCCAGCAGCTTGCGTAGGAACACTGAAGCTTTCTTT
clonotype347	1	0.000169204737733	TRB:CASSGGGSYGYTF	TRB:TGTGCCAGCAGTGGAGGGGGCAGCTATGGCTACACCTTC
clonotype340	1	0.000169204737733	TRA:CATDKSQGNLIF;TRB:CASSGTALSEQYF	TRA:TGTGCTACGGACAAAAGCCAAGGAAATCTCATCTTT;TRB:TGTGCCAGCAGCGGGACAGCCCTCTCGGAGCAGTACTTC
clonotype341	1	0.000169204737733	TRA:CAEGLYNQGGKLIF;TRB:CASSERHPYEQYF	TRA:TGTGCAGAGGGGCTTTATAACCAGGGAGGAAAGCTTATCTTC;TRB:TGTGCCAGCAGTGAACGCCACCCCTACGAGCAGTACTTC
clonotype342	1	0.000169204737733	TRA:CAFPSGTSGSRLTF;TRB:CASSHTTGAYGYTF	TRA:TGTGCCTTCCCCTCCGGAACCAGTGGCTCTAGGTTGACCTTT;TRB:TGTGCCAGCAGCCACACCACAGGGGCCTATGGCTACACCTTC
clonotype343	1	0.000169204737733	TRA:CAFTDSWGKLQF;TRB:CASSDRPYSNQPQHF	TRA:TGTGCCTTTACCGACAGCTGGGGGAAATTGCAGTTT;TRB:TGTGCCAGCAGTGACAGGCCCTATAGCAATCAGCCCCAGCATTTT
clonotype348	1	0.000169204737733	TRA:CAVRLYAKLIF;TRB:CAWSTMGHVNTGELFF	TRA:TGTGCTGTCAGGCTATACGCCAAGCTCATCTTT;TRB:TGTGCCTGGAGTACAATGGGACACGTGAACACCGGGGAGCTGTTTTTT
clonotype349	1	0.000169204737733	TRA:CAASLSGGSNYKLTF;TRB:CASSQAFGQGGDYGYTF	TRA:TGTGCAGCAAGCTTAAGTGGAGGTAGCAACTATAAACTGACATTT;TRB:TGTGCCAGCTCACAAGCTTTCGGACAGGGGGGTGACTATGGCTACACCTTC
clonotype568	1	0.000169204737733	TRA:CAAQTGGSYIPTF;TRA:CAVLTGGGFKTIF;TRB:CASSLVGRANTEAFF;TRB:CASSMAGVLDEQYF	TRA:TGTGCAGCCCAGACGGGAGGAAGCTACATACCTACATTT;TRA:TGTGCCGTCTTAACGGGTGGAGGCTTCAAAACTATCTTT;TRB:TGTGCCAGCAGCTTAGTAGGCAGAGCGAACACTGAAGCTTTCTTT;TRB:TGTGCCAGTAGTATGGCGGGAGTCCTCGACGAGCAGTACTTC
clonotype569	1	0.000169204737733	TRA:CAYRTEIQGAQKLVF;TRB:CASSPLGRSSGNTIYF	TRA:TGTGCTTATAGGACCGAAATTCAGGGAGCCCAGAAGCTGGTATTT;TRB:TGTGCCAGCTCACCCCTGGGGAGAAGCTCTGGAAACACCATATATTTT
clonotype564	1	0.000169204737733	TRA:CIVRVNNAGNMLTF;TRB:CASSQEATSNGYTF	TRA:TGCATCGTCAGAGTCAATAATGCAGGCAACATGCTCACCTTT;TRB:TGTGCCAGCAGCCAAGAGGCGACATCGAATGGCTACACCTTC
clonotype565	1	0.000169204737733	TRA:CAVRGDDKIIF;TRB:CASSPRTDGYTF	TRA:TGTGCCGTGAGGGGAGATGACAAGATCATCTTT;TRB:TGTGCCAGTAGTCCGCGGACGGATGGCTACACCTTC
clonotype566	1	0.000169204737733	TRA:CAVPSGNNNDMRF;TRB:CASSTLVGGYTF	TRA:TGTGCTGTCCCTTCGGGCAATAACAATGACATGCGCTTT;TRB:TGTGCCAGTAGTACCTTGGTTGGCGGCTACACCTTC
clonotype567	1	0.000169204737733	TRA:CAAPAVSGTYKYIF	TRA:TGTGCAGCACCGGCCGTCTCAGGAACCTACAAATACATCTTT
clonotype560	1	0.000169204737733	TRA:CALLTTSGTYKYIF;TRB:CASSRTGQPFYEQYF	TRA:TGTGCTCTCCTTACTACCTCAGGAACCTACAAATACATCTTT;TRB:TGTGCCAGCAGCCGAACAGGACAGCCCTTCTACGAGCAGTACTTC
clonotype561	1	0.000169204737733	TRA:CAMEGNQGGKLIF;TRB:CASSVEGFPGESQHF	TRA:TGTGCAATGGAGGGTAACCAGGGAGGAAAGCTTATCTTC;TRB:TGTGCCAGCAGCGTAGAAGGCTTTCCCGGGGAGTCCCAGCATTTT
clonotype562	1	0.000169204737733	TRA:CALSAYTGNQFYF;TRB:CASSSPWGGAHEQYF	TRA:TGTGCTCTGAGTGCCTACACCGGTAACCAGTTCTATTTT;TRB:TGTGCCAGCAGCTCCCCGTGGGGGGGGGCCCACGAGCAGTACTTC
clonotype563	1	0.000169204737733	TRB:CSARDPGLSNQPQHF;TRB:CAWSTGQANNSPLHF	TRB:TGCAGTGCTAGAGACCCCGGACTCAGCAATCAGCCCCAGCATTTT;TRB:TGTGCCTGGAGTACCGGACAGGCAAATAATTCACCCCTCCACTTT
clonotype1462	1	0.000169204737733	TRA:CATERGVNARLMF;TRB:CASSLAGGDEQFF	TRA:TGTGCTACGGAGCGGGGGGTTAATGCCAGACTCATGTTT;TRB:TGTGCCAGCAGCTTAGCGGGAGGGGATGAGCAGTTCTTC
clonotype692	1	0.000169204737733	TRB:CSATPAVNEKLFF	TRB:TGCAGTGCCACCCCAGCGGTTAATGAAAAACTGTTTTTT
clonotype693	1	0.000169204737733	TRA:CALSDSGGYQKVTF;TRB:CASTTGFDEKLFF	TRA:TGTGCTCTGAGTGATTCTGGGGGTTACCAGAAAGTTACCTTT;TRB:TGTGCCAGCACAACCGGGTTCGATGAAAAACTGTTTTTT
clonotype691	1	0.000169204737733	TRA:CAVIGTGFQKLVF;TRA:CVVNPVGNTGNQFYF;TRB:CASSLNQPQHF;TRB:CASSPSQRGETQYF	TRA:TGTGCTGTGATCGGAACAGGCTTTCAGAAACTTGTATTT;TRA:TGTGTGGTGAACCCAGTGGGGAACACCGGTAACCAGTTCTATTTT;TRB:TGTGCCAGCAGTTTAAATCAGCCCCAGCATTTT;TRB:TGTGCCAGCTCCCCCTCCCAGCGGGGGGAGACCCAGTACTTC
clonotype696	1	0.000169204737733	TRA:CAGAGANNLFF;TRB:CASSEWALNTEAFF	TRA:TGTGCAGGGGCTGGGGCAAACAACCTCTTCTTT;TRB:TGTGCCAGCAGTGAATGGGCCCTGAACACTGAAGCTTTCTTT
clonotype697	1	0.000169204737733	TRA:CAVSGSGTYKYIF;TRB:CASSFGGPLYEQYF	TRA:TGTGCTGTGAGTGGGTCAGGAACCTACAAATACATCTTT;TRB:TGTGCCAGCAGTTTCGGAGGACCCCTCTACGAGCAGTACTTC
clonotype694	1	0.000169204737733	TRA:CAVEDRESGGYNKLIF;TRB:CASRTFAGSSYNEQFF	TRA:TGTGCTGTGGAGGATCGGGAGTCTGGTGGCTACAATAAGCTGATTTTT;TRB:TGTGCCAGCAGGACCTTTGCGGGGAGCTCCTACAATGAGCAGTTCTTC
clonotype695	1	0.000169204737733	TRA:CAYRSADNDMRF;TRB:CASSTLGQINEQYF	TRA:TGTGCTTATAGGAGCGCGGACAATGACATGCGCTTT;TRB:TGCGCCAGCAGCACCCTGGGACAGATTAACGAGCAGTACTTC
clonotype698	1	0.000169204737733	TRA:CATPGGGGSNYKLTF;TRB:CASSYTGSGREKLFF	TRA:TGTGCTACTCCCGGGGGGGGAGGTAGCAACTATAAACTGACATTT;TRB:TGTGCCAGCAGTTACACCGGCAGCGGTCGGGAAAAACTGTTTTTT
clonotype699	1	0.000169204737733	TRA:CAAGSTLGRLYF;TRB:CASSRQGSTDTQYF	TRA:TGTGCAGCGGGCTCAACCCTGGGGAGGCTATACTTT;TRB:TGTGCCAGTAGCCGACAGGGTAGCACAGATACGCAGTATTTT
clonotype1717	1	0.000169204737733	TRB:CASSAFVAYNSPLHF	TRB:TGTGCCAGCAGCGCCTTTGTCGCCTATAATTCACCCCTCCACTTT
clonotype1864	1	0.000169204737733	TRA:CAFMKRDNFNKFYF;TRB:CASSQTGRFNQPQHF	TRA:TGTGCTTTCATGAAGCGAGACAACTTCAACAAATTTTACTTT;TRB:TGTGCCAGCAGCCAAACGGGACGGTTCAATCAGCCCCAGCATTTT
clonotype1867	1	0.000169204737733	TRB:CASSLHSGSHGYTF	TRB:TGTGCCAGCAGTTTGCACTCAGGATCCCATGGCTACACCTTC
clonotype1866	1	0.000169204737733	TRA:CAVTSYSGGGADGLTF;TRB:CATGSLIYEQYF	TRA:TGTGCTGTGACCTCTTATTCAGGAGGAGGTGCTGACGGACTCACCTTT;TRB:TGTGCCACCGGAAGCTTGATTTACGAGCAGTACTTC
clonotype1713	1	0.000169204737733	TRA:CAGFSNTGNQFYF;TRB:CASSLGGQGIAGNTIYF	TRA:TGTGCAGGATTCTCGAACACCGGTAACCAGTTCTATTTT;TRB:TGTGCCAGCAGCTTAGGAGGGCAGGGGATAGCTGGAAACACCATATATTTT
clonotype1860	1	0.000169204737733	TRB:CSAPIGTGGPQHF;TRB:CASILAVTNTGELFF	TRB:TGCAGTGCGCCGATCGGGACAGGGGGGCCCCAGCATTTT;TRB:TGTGCCAGCATCCTAGCGGTAACGAACACCGGGGAGCTGTTTTTT
clonotype1863	1	0.000169204737733	TRA:CGTEMAGNTGKLIF;TRB:CASSAFSDKTFF	TRA:TGCGGCACAGAGATGGCTGGCAACACAGGCAAACTAATCTTT;TRB:TGTGCCAGCAGCGCCTTCTCGGACAAGACCTTTTTT
clonotype1710	1	0.000169204737733	TRB:CASSVSRAGFDNEQFF	TRB:TGTGCCAGCAGTGTTTCTAGGGCAGGGTTTGACAATGAGCAGTTCTTC
clonotype1869	1	0.000169204737733	TRA:CAVKGGSEKLVF;TRB:CSARFSGNTIYF	TRA:TGTGCTGTGAAGGGCGGATCTGAAAAGCTGGTCTTT;TRB:TGCAGTGCTAGGTTCTCTGGAAACACCATATATTTT
clonotype1868	1	0.000169204737733	TRA:CAGPGSARQLTF	TRA:TGTGCTGGACCTGGTTCTGCAAGGCAACTGACCTTT
clonotype1719	1	0.000169204737733	TRA:CGTELDNDYKLSF;TRB:CASSFQGEGHEQFF	TRA:TGCGGCACAGAGCTAGATAACGACTACAAGCTCAGCTTT;TRB:TGTGCCAGCAGCTTCCAGGGAGAAGGTCACGAGCAGTTCTTC
clonotype1718	1	0.000169204737733	TRA:CAVGGSNYKLTF;TRB:CASSPTAGQGNEQYF	TRA:TGTGCAGTGGGAGGTAGCAACTATAAACTGACATTT;TRB:TGTGCCAGCAGTCCTACTGCGGGACAGGGGAACGAGCAGTACTTC
clonotype1464	1	0.000169204737733	TRA:CATADKLIF;TRB:CSARSPGGGKGGEAFF	TRA:TGTGCTACGGCCGACAAGCTCATCTTT;TRB:TGCAGTGCTAGGTCACCCGGGGGGGGGAAAGGCGGAGAAGCTTTCTTT
clonotype1467	1	0.000169204737733	TRA:CGADPYTGTASKLTF;TRB:CASSPGRASYGYTF	TRA:TGTGGAGCAGATCCCTATACCGGCACTGCCAGTAAACTCACCTTT;TRB:TGTGCCAGCAGCCCGGGACGGGCTAGCTATGGCTACACCTTC
clonotype768	1	0.000169204737733	TRA:CVLASGNQFYF;TRB:CASSFNSDYGYTF	TRA:TGTGTTCTAGCGTCCGGTAACCAGTTCTATTTT;TRB:TGTGCCAGCAGTTTCAACAGTGACTATGGCTACACCTTC
clonotype769	1	0.000169204737733	TRA:CAYRSALYTGNQFYF;TRB:CASSQQGGSEAFF;TRB:CASSQRWDEQYF	TRA:TGTGCTTATAGGAGCGCGCTTTACACCGGTAACCAGTTCTATTTT;TRB:TGCGCCAGCAGCCAACAGGGGGGCTCTGAAGCTTTCTTT;TRB:TGTGCCAGCAGTCAGAGGTGGGACGAGCAGTACTTC
clonotype766	1	0.000169204737733	TRA:CAFVPTQGGSEKLVF;TRB:CASSLDRRNTGELFF	TRA:TGTGCTTTCGTCCCGACTCAGGGCGGATCTGAAAAGCTGGTCTTT;TRB:TGTGCCAGCTCCCTCGACAGGAGAAACACCGGGGAGCTGTTTTTT
clonotype767	1	0.000169204737733	TRA:CALMRGGSEKLVF;TRB:CASSFQGGNQPQHF	TRA:TGTGCTCTGATGCGGGGCGGATCTGAAAAGCTGGTCTTT;TRB:TGTGCCAGCAGTTTTCAGGGTGGGAATCAGCCCCAGCATTTT
clonotype764	1	0.000169204737733	TRA:CAESSSGGYQKVTF;TRB:CASSMVGPGANVLTF	TRA:TGTGCAGAGAGTTCTTCTGGGGGTTACCAGAAAGTTACCTTT;TRB:TGTGCCAGTAGTATGGTGGGACCTGGGGCCAACGTCCTGACTTTC
clonotype765	1	0.000169204737733	TRA:CVVSAGGSQGNLIF;TRB:CASRVSSGWGTDTQYF	TRA:TGTGTGGTGAGCGCCGGAGGAAGCCAAGGAAATCTCATCTTT;TRB:TGTGCCAGCAGGGTATCCAGCGGGTGGGGGACAGATACGCAGTATTTT
clonotype762	1	0.000169204737733	TRA:CAVSDGSSNTGKLIF;TRB:CASKAGDITRNYGYTF;TRB:CAWSTGQANNSPLHF	TRA:TGTGCTGTGAGTGATGGCTCTAGCAACACAGGCAAACTAATCTTT;TRB:TGTGCCAGCAAGGCAGGCGACATCACACGCAACTATGGCTACACCTTC;TRB:TGTGCCTGGAGTACCGGACAGGCAAATAATTCACCCCTCCACTTT
clonotype763	1	0.000169204737733	TRA:CAASEGLGNNDMRF;TRA:CAVGGTSGSRLTF;TRB:CASSELAAGQETQYF	TRA:TGTGCAGCAAGCGAGGGCTTAGGTAACAATGACATGCGCTTT;TRA:TGTGCTGTGGGGGGAACCAGTGGCTCTAGGTTGACCTTT;TRB:TGTGCCAGCAGTGAATTAGCGGCAGGACAAGAGACCCAGTACTTC
clonotype760	1	0.000169204737733	TRA:CAAGGLGVGPDKLIF;TRB:CASSLQGARGNSPLHF	TRA:TGTGCAGCAGGGGGCTTGGGGGTCGGGCCCGACAAGCTCATCTTT;TRB:TGTGCCAGCAGTCTTCAGGGGGCCCGGGGTAATTCACCCCTCCACTTT
clonotype761	1	0.000169204737733	TRA:CAGADGTASKLTF;TRB:CSARDREREQFF	TRA:TGTGCAGGAGCTGACGGCACTGCCAGTAAACTCACCTTT;TRB:TGCAGTGCTCGGGACAGGGAACGGGAGCAGTTCTTC
clonotype836	1	0.000169204737733	TRA:CAASRDSSASKIIF;TRA:CAVGPHASGGSYIPTF;TRB:CSLLRDGNEQFF	TRA:TGTGCAGCAAGTAGGGACAGCAGTGCTTCCAAGATAATCTTT;TRA:TGTGCTGTGGGTCCGCATGCATCAGGAGGAAGCTACATACCTACATTT;TRB:TGCAGCCTCTTGAGAGACGGCAATGAGCAGTTCTTC
clonotype837	1	0.000169204737733	TRA:CATDAGGYQKVTF;TRB:CASSGPGAGNQPQHF	TRA:TGTGCTACGGACGCAGGGGGTTACCAGAAAGTTACCTTT;TRB:TGTGCCAGCAGTGGCCCGGGGGCAGGCAATCAGCCCCAGCATTTT
clonotype834	1	0.000169204737733	TRA:CAASREAGGNSYGKLTF;TRB:CASSLLRTRGTEAFF	TRA:TGTGCAGCAAGCAGGGAGGCTGGTGGTAATAGCTATGGAAAGCTGACATTT;TRB:TGTGCCAGCAGTTTATTACGGACAAGGGGCACTGAAGCTTTCTTT
clonotype835	1	0.000169204737733	TRA:CAENSMNRDDKIIF;TRA:CAGANQGGKLIF;TRB:CASVYDRLGYTF	TRA:TGTGCAGAGAACTCCATGAACAGAGATGACAAGATCATCTTT;TRA:TGTGCAGGAGCAAACCAGGGAGGAAAGCTTATCTTC;TRB:TGTGCCAGCGTATACGACAGGTTGGGCTACACCTTC
clonotype832	1	0.000169204737733	TRA:CAVGRGSGTYKYIF;TRB:CASSLGAANEKLFF	TRA:TGTGCTGTGGGGCGGGGCTCAGGAACCTACAAATACATCTTT;TRB:TGCGCCAGCAGCTTGGGGGCAGCTAATGAAAAACTGTTTTTT
clonotype833	1	0.000169204737733	TRA:CAYISSGYALNF;TRB:CASSLEELVYEQFF	TRA:TGTGCTTATATCAGTTCCGGGTATGCACTCAACTTC;TRB:TGTGCCAGCAGCTTAGAGGAGCTTGTTTATGAGCAGTTCTTC
clonotype830	1	0.000169204737733	TRA:CATDTGGFKTIF;TRB:CASSFQGRLTDTQYF	TRA:TGTGCTACGGATACTGGAGGCTTCAAAACTATCTTT;TRB:TGTGCCAGCAGCTTTCAGGGCAGACTCACAGATACGCAGTATTTT
clonotype831	1	0.000169204737733	TRA:CLVGDIGNQGGKLIF;TRB:CASSYTPFSYEQYF	TRA:TGCCTCGTGGGTGACATAGGTAACCAGGGAGGAAAGCTTATCTTC;TRB:TGTGCCAGCAGCTATACACCGTTCTCCTACGAGCAGTACTTC
clonotype838	1	0.000169204737733	TRA:CAADSITGGGNKLTF;TRB:CASSSGGAMVGELFF	TRA:TGTGCTGCGGACTCGATCACGGGAGGAGGAAACAAACTCACCTTT;TRB:TGTGCCAGCAGCTCAGGGGGCGCGATGGTCGGGGAGCTGTTTTTT
clonotype839	1	0.000169204737733	TRA:CAASAQTGANNLFF;TRB:CASSYGNMPQHF	TRA:TGTGCAGCAAGCGCTCAAACTGGGGCAAACAACCTCTTCTTT;TRB:TGTGCCAGCAGTTACGGTAACATGCCCCAGCATTTT
clonotype1663	1	0.000169204737733	TRA:CAVNPYSGTYKYIF;TRA:CAVDLSSDKLIF;TRB:CATSAPGAETQYF;TRB:CASTIQGGSGYTF	TRA:TGTGCTGTGAACCCGTACTCAGGAACCTACAAATACATCTTT;TRA:TGTGCTGTGGACCTATCCAGCGACAAGCTCATCTTT;TRB:TGTGCCACCAGTGCCCCCGGGGCGGAGACCCAGTACTTC;TRB:TGTGCCAGCACCATCCAAGGGGGAAGCGGCTACACCTTC
clonotype1662	1	0.000169204737733	TRB:CASSAGDGDQPQHF	TRB:TGTGCCAGCAGTGCGGGGGACGGTGATCAGCCCCAGCATTTT
clonotype1661	1	0.000169204737733	TRA:CAYRSADQVEYGNKLVF;TRA:CVVNREGSYIPTF;TRB:CASSSGQDNYGYTF;TRB:CASSRSSGANVLTF	TRA:TGTGCTTATAGGAGCGCGGATCAGGTGGAATATGGAAACAAACTGGTCTTT;TRA:TGTGTGGTGAACAGGGAAGGAAGCTACATACCTACATTT;TRB:TGTGCCAGCAGCTCAGGACAGGATAACTATGGCTACACCTTC;TRB:TGTGCCAGCAGTCGAAGCTCTGGGGCCAACGTCCTGACTTTC
clonotype1660	1	0.000169204737733	TRA:CALSEGRTGANNLFF;TRB:CASSVGTSGSTDTQYF	TRA:TGTGCTCTGAGTGAGGGAAGAACTGGGGCAAACAACCTCTTCTTT;TRB:TGTGCCAGCAGTGTCGGGACTAGCGGGAGTACAGATACGCAGTATTTT
clonotype1667	1	0.000169204737733	TRA:CAMRPIRMYTGTASKLTF;TRA:CAASAYGNQFYF;TRB:CASSLGANSNQPQHF	TRA:TGTGCAATGAGACCCATCAGGATGTATACCGGCACTGCCAGTAAACTCACCTTT;TRA:TGTGCAGCAAGCGCGTACGGTAACCAGTTCTATTTT;TRB:TGTGCCAGCAGCCTCGGGGCTAATAGCAATCAGCCCCAGCATTTT
clonotype1666	1	0.000169204737733	TRA:CIVSTNNAGNMLTF;TRB:CASSLKRNRNNEQFF	TRA:TGCATCGTCTCAACTAATAATGCAGGCAACATGCTCACCTTT;TRB:TGTGCCAGCAGTTTAAAGCGGAACCGAAACAATGAGCAGTTCTTC
clonotype1665	1	0.000169204737733	TRA:CLVGDIGNQGGKLIF;TRB:CSARSLGGGDYSYEQYF;TRB:CAWSTGQANNSPLHF	TRA:TGCCTCGTGGGTGACATAGGTAACCAGGGAGGAAAGCTTATCTTC;TRB:TGCAGTGCTAGATCCCTTGGGGGGGGGGATTACTCCTACGAGCAGTACTTC;TRB:TGTGCCTGGAGTACCGGACAGGCAAATAATTCACCCCTCCACTTT
clonotype1664	1	0.000169204737733	TRB:CASSFLTGGANTEAFF	TRB:TGTGCCAGCAGCTTCCTAACAGGGGGCGCCAACACTGAAGCTTTCTTT
clonotype1669	1	0.000169204737733	TRA:CAVNGRAGGNSYGKLTF;TRB:CASSSIETQYF	TRA:TGTGCCGTGAACGGACGAGCTGGTGGTAATAGCTATGGAAAGCTGACATTT;TRB:TGTGCCAGCAGCTCGATCGAGACCCAGTACTTC
clonotype1668	1	0.000169204737733	TRA:CATDAGSGGSNYKLTF;TRB:CAWSVGGGANTQYF	TRA:TGTGCTACGGACGCGGGAAGTGGAGGTAGCAACTATAAACTGACATTT;TRB:TGTGCCTGGAGTGTGGGCGGGGGGGCGAATACGCAGTATTTT
clonotype1876	1	0.000169204737733	TRB:CASSQVDRDSNQPQHF	TRB:TGTGCCAGCAGCCAAGTAGATAGGGATAGCAATCAGCCCCAGCATTTT
clonotype1919	1	0.000169204737733	TRA:CVVNREGSYIPTF;TRB:CASSQSYTGELFF;TRB:CASSRSSGANVLTF	TRA:TGTGTGGTGAACAGGGAAGGAAGCTACATACCTACATTT;TRB:TGTGCCAGCAGTCAATCATATACCGGGGAGCTGTTTTTT;TRB:TGTGCCAGCAGTCGAAGCTCTGGGGCCAACGTCCTGACTTTC
clonotype1918	1	0.000169204737733	TRB:CATSDSHRDRGDQPQHF;TRB:CASSPQGYTF	TRB:TGTGCCACCAGTGATAGCCACCGGGACAGGGGGGATCAGCCCCAGCATTTT;TRB:TGTGCCAGCAGCCCGCAGGGTTACACCTTC
clonotype1449	1	0.000169204737733	TRA:CATPIQGAQKLVF;TRB:CASSTGQDYGYTF	TRA:TGTGCTACGCCTATTCAGGGAGCCCAGAAGCTGGTATTT;TRB:TGTGCCAGCAGCACAGGACAGGACTATGGCTACACCTTC
clonotype1877	1	0.000169204737733	TRA:CAYKSNFGNEKLTF;TRB:CASSPDRLGNTIYF	TRA:TGTGCTTATAAATCTAACTTTGGAAATGAGAAATTAACCTTT;TRB:TGTGCCAGCAGCCCGGACAGACTTGGAAACACCATATATTTT
clonotype1447	1	0.000169204737733	TRA:CAYRSWETSGSRLTF;TRB:CATEENTEAFF	TRA:TGTGCTTATAGGAGCTGGGAAACCAGTGGCTCTAGGTTGACCTTT;TRB:TGTGCCACTGAAGAAAACACTGAAGCTTTCTTT
clonotype1914	1	0.000169204737733	TRA:CAYRNWGGNLIF	TRA:TGTGCTTATAGGAACTGGGGAGGAAATCTCATCTTT
clonotype1445	1	0.000169204737733	TRA:CAAPYNNNDMRF;TRB:CASSSRPDSNQPQHF	TRA:TGTGCAGCGCCGTACAATAACAATGACATGCGCTTT;TRB:TGTGCCAGCAGTTCCCGCCCCGACAGTAATCAGCCCCAGCATTTT
clonotype1444	1	0.000169204737733	TRA:CAMRENNAGNMLTF;TRB:CASSLEGTGGRGTGELFF	TRA:TGTGCAATGAGAGAGAACAATGCAGGCAACATGCTCACCTTT;TRB:TGTGCCAGCAGCTTAGAAGGGACAGGGGGCAGGGGCACCGGGGAGCTGTTTTTT
clonotype1443	1	0.000169204737733	TRA:CAATGNSYGKLTF;TRB:CASSEAGGEMGYGYTF;TRB:CASDLGGDARNSPLHF	TRA:TGTGCAGCAACGGGTAATAGCTATGGAAAGCTGACATTT;TRB:TGTGCCAGCAGTGAAGCGGGCGGGGAAATGGGCTATGGCTACACCTTC;TRB:TGTGCTAGTGACCTAGGAGGGGACGCGAGAAATTCACCCCTCCACTTT
clonotype1874	1	0.000169204737733	TRA:CAVSAGGSYIPTF;TRB:CASSLHGQTEAFF	TRA:TGTGCTGTGTCTGCAGGAGGAAGCTACATACCTACATTT;TRB:TGTGCCAGCAGCCTTCACGGACAGACTGAAGCTTTCTTT
clonotype1441	1	0.000169204737733	TRB:CASSPLSYEQYF	TRB:TGTGCCAGCTCACCCCTTTCCTACGAGCAGTACTTC
clonotype1912	1	0.000169204737733	TRB:CASSSGTGSTGELFF	TRB:TGTGCCAGCAGCTCCGGGACAGGGAGCACCGGGGAGCTGTTTTTT
clonotype902	1	0.000169204737733	TRB:CASSGNLGTEAFF	TRB:TGCGCCAGCAGCGGAAACCTCGGGACGGAAGCTTTCTTT
clonotype903	1	0.000169204737733	TRA:CALSTGNAGNMLTF;TRB:CASSPGDKKYF	TRA:TGTGCTCTGAGTACCGGTAATGCAGGCAACATGCTCACCTTT;TRB:TGTGCCAGCTCACCTGGGGACAAGAAGTACTTC
clonotype900	1	0.000169204737733	TRA:CAVNGGGADGLTF;TRB:CSANDSPGNTIYF	TRA:TGTGCCGTGAACGGGGGAGGTGCTGACGGACTCACCTTT;TRB:TGCAGTGCCAACGACAGTCCTGGAAACACCATATATTTT
clonotype901	1	0.000169204737733	TRA:CAMTGGTSYGKLTF;TRB:CSAEGTGGRRNTEAFF	TRA:TGTGCAATGACTGGTGGTACTAGCTATGGAAAGCTGACATTT;TRB:TGCAGTGCTGAGGGGACAGGGGGGAGAAGGAACACTGAAGCTTTCTTT
clonotype906	1	0.000169204737733	TRB:CASSSTILAGYF	TRB:TGTGCCAGCAGTTCGACTATCCTAGCTGGGTACTTC
clonotype907	1	0.000169204737733	TRA:CVVDRIQAGTALIF;TRB:CASSLQGGNTEAFF	TRA:TGTGTGGTGGACCGAATACAGGCAGGAACTGCTCTGATCTTT;TRB:TGTGCCAGCAGTCTCCAGGGGGGCAACACTGAAGCTTTCTTT
clonotype904	1	0.000169204737733	TRA:CAVGAEGGADGLTF;TRB:CASSQDDRDYGYTF	TRA:TGTGCTGTGGGTGCTGAAGGAGGTGCTGACGGACTCACCTTT;TRB:TGTGCCAGCAGCCAAGATGATAGGGATTATGGCTACACCTTC
clonotype905	1	0.000169204737733	TRB:CAWSYNEKLFF	TRB:TGTGCCTGGAGTTATAATGAAAAACTGTTTTTT
clonotype1704	1	0.000169204737733	TRB:CAISGPEGGKDTEAFF	TRB:TGTGCCATCAGTGGACCTGAAGGGGGGAAGGACACTGAAGCTTTCTTT
clonotype908	1	0.000169204737733	TRA:CAGPRTGGFKTIF;TRB:CASSFGRLNTEAFF	TRA:TGTGCAGGGCCGAGGACTGGAGGCTTCAAAACTATCTTT;TRB:TGTGCCAGCAGTTTTGGACGCTTGAACACTGAAGCTTTCTTT
clonotype909	1	0.000169204737733	TRA:CAAGRDKLIF;TRB:CASRREHEQYF	TRA:TGTGCCGCGGGCCGCGACAAGCTCATCTTT;TRB:TGCGCCAGCAGGAGGGAACACGAGCAGTACTTC
clonotype1942	1	0.000169204737733	TRA:CALGAGTALIF;TRB:CASSVSQSRGNTIYF;TRB:CAWSTGQANNSPLHF	TRA:TGTGCTCTTGGGGCAGGAACTGCTCTGATCTTT;TRB:TGTGCCAGCAGTGTGTCACAGTCAAGGGGAAACACCATATATTTT;TRB:TGTGCCTGGAGTACCGGACAGGCAAATAATTCACCCCTCCACTTT
clonotype1873	1	0.000169204737733	TRB:CASSMQGQPQHF	TRB:TGTGCCAGCAGCATGCAAGGTCAGCCCCAGCATTTT
clonotype1870	1	0.000169204737733	TRA:CAATPGSSYKLIF;TRB:CASSQERHSNTEAFF	TRA:TGTGCAGCAACCCCCGGAAGCAGCTATAAATTGATCTTC;TRB:TGTGCCAGCAGCCAAGAGCGCCATAGCAACACTGAAGCTTTCTTT
clonotype1707	1	0.000169204737733	TRB:CASRTGVYTEAFF	TRB:TGTGCCAGCCGAACAGGGGTTTACACTGAAGCTTTCTTT
clonotype1943	1	0.000169204737733	TRA:CALQRKADKLIF;TRB:CATRGASGDYNEQFF	TRA:TGTGCTCTACAAAGGAAGGCCGACAAGCTCATCTTT;TRB:TGTGCCACCAGGGGGGCTAGCGGGGACTACAATGAGCAGTTCTTC
clonotype1285	1	0.000169204737733	TRA:CAATSLSGSARQLTF;TRB:CASSLMTGLSNQPQHF	TRA:TGTGCAGCAACCTCCCTTTCTGGTTCTGCAAGGCAACTGACCTTT;TRB:TGTGCCAGCAGCTTAATGACAGGGCTTAGCAATCAGCCCCAGCATTTT
clonotype1284	1	0.000169204737733	TRA:CAATLYSSASKIIF;TRA:CAVGYSSASKIIF;TRB:CASSLEGNPYGYTF	TRA:TGTGCAGCAACCCTGTACAGCAGTGCTTCCAAGATAATCTTT;TRA:TGTGCTGTGGGGTACAGCAGTGCTTCCAAGATAATCTTT;TRB:TGTGCCAGCAGTTTAGAAGGGAACCCCTATGGCTACACCTTC
clonotype1287	1	0.000169204737733	TRA:CAVLGGGSYIPTF;TRB:CASSLRGSETQYF	TRA:TGTGCTGTGCTGGGTGGAGGAAGCTACATACCTACATTT;TRB:TGTGCCAGCAGCTTGAGAGGTTCAGAGACCCAGTACTTC
clonotype1286	1	0.000169204737733	TRA:CILRDVRGAQKLVF;TRB:CASSVGTLRDYNEQFF	TRA:TGCATCCTGAGAGACGTAAGGGGAGCCCAGAAGCTGGTATTT;TRB:TGTGCCAGCAGCGTTGGGACTCTACGGGACTACAATGAGCAGTTCTTC
clonotype1281	1	0.000169204737733	TRA:CAATFTGNQFYF;TRB:CASSIVGGDQPQHF	TRA:TGTGCAGCAACCTTCACCGGTAACCAGTTCTATTTT;TRB:TGTGCCAGTAGTATCGTTGGGGGGGATCAGCCCCAGCATTTT
clonotype1280	1	0.000169204737733	TRA:CALLNTNAGKSTF;TRB:CATSTVPSTEAFF	TRA:TGTGCTCTCCTGAACACCAATGCAGGCAAATCAACCTTT;TRB:TGTGCCACCAGCACAGTCCCCAGCACTGAAGCTTTCTTT
clonotype1283	1	0.000169204737733	TRA:CAVRGLNTGGFKTIF;TRB:CSASPGADNTDTQYF;TRB:CASSPGARDDQETQYF	TRA:TGTGCTGTGAGAGGCCTAAATACTGGAGGCTTCAAAACTATCTTT;TRB:TGCAGTGCTAGTCCAGGGGCAGACAACACAGATACGCAGTATTTT;TRB:TGTGCCAGCAGCCCCGGAGCGCGGGATGATCAAGAGACCCAGTACTTC
clonotype1282	1	0.000169204737733	TRA:CIAYTGTASKLTF;TRB:CSPRGQGAGTEAFF	TRA:TGCATCGCCTATACCGGCACTGCCAGTAAACTCACCTTT;TRB:TGCAGTCCGCGGGGACAGGGGGCGGGCACTGAAGCTTTCTTT
clonotype1289	1	0.000169204737733	TRA:CIGSWGKLQF;TRA:CAGLNNNARLMF;TRB:CASSSSQLPPNTGELFF	TRA:TGCATAGGCAGCTGGGGGAAATTGCAGTTT;TRA:TGTGCAGGGTTGAATAACAATGCCAGACTCATGTTT;TRB:TGTGCCAGCAGCTCCTCTCAATTACCTCCGAACACCGGGGAGCTGTTTTTT
clonotype1288	1	0.000169204737733	TRA:CAVGDSNYQLIW;TRA:CAVVINQGGKLIF;TRB:CSVERRMNTEAFF;TRB:CASSSGGGQGALDEQYF	TRA:TGTGCTGTGGGGGATAGCAACTATCAGTTAATCTGG;TRA:TGTGCTGTGGTCATTAACCAGGGAGGAAAGCTTATCTTC;TRB:TGCAGCGTTGAAAGACGGATGAACACTGAAGCTTTCTTT;TRB:TGTGCCAGCAGCTCGGGGGGAGGACAGGGGGCTCTGGACGAGCAGTACTTC
clonotype1049	1	0.000169204737733	TRA:CAASIKTGFQKLVF;TRB:CASSQANSDEQYF	TRA:TGTGCAGCAAGTATAAAGACAGGCTTTCAGAAACTTGTATTT;TRB:TGTGCCAGCAGCCAGGCCAACAGCGACGAGCAGTACTTC
clonotype1048	1	0.000169204737733	TRA:CAMREGRGSNSGYALNF;TRB:CATSREPGGLRETQYF	TRA:TGTGCAATGAGAGAGGGACGCGGCTCAAATTCCGGGTATGCACTCAACTTC;TRB:TGTGCCACCAGCAGAGAGCCCGGAGGGTTACGGGAGACCCAGTACTTC
clonotype1043	1	0.000169204737733	TRB:CASSRLAGTPYEQYF;TRB:CASSFRSGPTEAFF	TRB:TGTGCCAGCAGTCGACTAGCGGGGACCCCCTACGAGCAGTACTTC;TRB:TGTGCCAGCAGTTTTCGGTCCGGGCCCACTGAAGCTTTCTTT
clonotype1042	1	0.000169204737733	TRA:CAGARGYQKVTF;TRB:CASSPSHAGGNEKLFF	TRA:TGTGCAGGAGCAAGGGGTTACCAGAAAGTTACCTTT;TRB:TGTGCCAGCAGCCCTAGCCATGCAGGGGGGAATGAAAAACTGTTTTTT
clonotype1041	1	0.000169204737733	TRB:CSARDPGLSNQPQHF	TRB:TGCAGTGCTAGAGACCCCGGACTCAGCAATCAGCCCCAGCATTTT
clonotype1040	1	0.000169204737733	TRA:CAYRPSNNNARLMF;TRB:CASSLDWGQSNEQFF;TRB:CASSITGMGGNQPQHF	TRA:TGTGCTTATAGGCCTTCGAATAACAATGCCAGACTCATGTTT;TRB:TGTGCCAGCAGCTTGGATTGGGGACAGTCCAATGAGCAGTTCTTC;TRB:TGTGCCAGCAGTATAACAGGGATGGGTGGCAATCAGCCCCAGCATTTT
clonotype1047	1	0.000169204737733	TRA:CAASPYTSGTYKYIF;TRB:CSARLAGSTDTQYF	TRA:TGCGCAGCAAGCCCTTATACCTCAGGAACCTACAAATACATCTTT;TRB:TGCAGTGCTAGGCTAGCGGGAAGCACAGATACGCAGTATTTT
clonotype1046	1	0.000169204737733	TRA:CLVGDIGNQGGKLIF;TRB:CASSYNRGGSQPQHF	TRA:TGCCTCGTGGGTGACATAGGTAACCAGGGAGGAAAGCTTATCTTC;TRB:TGTGCCAGCAGTTACAACAGGGGAGGGAGCCAGCCCCAGCATTTT
clonotype1045	1	0.000169204737733	TRA:CAGAGGGSYIPTF;TRB:CASTLGQDDGYTF	TRA:TGTGCCGGGGCCGGAGGAGGAAGCTACATACCTACATTT;TRB:TGTGCCAGCACCTTAGGACAGGACGATGGCTACACCTTC
clonotype1044	1	0.000169204737733	TRB:CASSEAGGRIYNEQFF	TRB:TGTGCCAGCAGTGAAGCGGGCGGGAGAATCTACAATGAGCAGTTCTTC
clonotype229	1	0.000169204737733	TRA:CAVTSWYQLIW;TRB:CASRLENTEAFF	TRA:TGTGCTGTGACCTCCTGGTATCAGTTAATCTGG;TRB:TGCGCCAGCAGGTTGGAGAACACTGAAGCTTTCTTT
clonotype228	1	0.000169204737733	TRA:CAVLTGGGFKTIF;TRB:CASSFRHGLTGSVNYGYTF;TRB:CASSMAGVLDEQYF	TRA:TGTGCCGTCTTAACGGGTGGAGGCTTCAAAACTATCTTT;TRB:TGTGCCAGCAGTTTTCGCCACGGACTCACAGGCTCGGTTAACTATGGCTACACCTTC;TRB:TGTGCCAGTAGTATGGCGGGAGTCCTCGACGAGCAGTACTTC
clonotype226	1	0.000169204737733	TRB:CASSVGRAGTGELFF	TRB:TGTGCCAGCAGCGTTGGCAGGGCGGGCACCGGGGAGCTGTTTTTT
clonotype591	1	0.000169204737733	TRB:CSARGRPRGDSSDTQYF	TRB:TGCAGTGCACGAGGGAGGCCCAGGGGAGACTCTTCAGATACGCAGTATTTT
clonotype590	1	0.000169204737733	TRA:CAYRGSGGGADGLTF;TRB:CASSLGAGSYGYTF	TRA:TGTGCTTATAGGGGCTCAGGAGGAGGTGCTGACGGACTCACCTTT;TRB:TGTGCCAGCAGCTTAGGGGCAGGGAGCTATGGCTACACCTTC
clonotype593	1	0.000169204737733	TRA:CAENKGDSWGKLQF;TRB:CASSASGTGGSGYTF	TRA:TGTGCAGAGAATAAGGGTGACAGCTGGGGGAAATTGCAGTTT;TRB:TGTGCCAGCAGCGCCTCCGGGACAGGGGGTAGCGGCTACACCTTC
clonotype592	1	0.000169204737733	TRA:CAVRPNSGTYKYIF;TRB:CASTPGRTSQETQYF;TRB:CASRQAGETQYF	TRA:TGTGCTGTGAGGCCCAACTCAGGAACCTACAAATACATCTTT;TRB:TGTGCCAGCACGCCGGGTAGGACATCGCAAGAGACCCAGTACTTC;TRB:TGTGCCAGTAGGCAGGCAGGGGAGACCCAGTACTTC
clonotype595	1	0.000169204737733	TRA:CALSRSSNYKLTF;TRB:CASSLGSTQAFF	TRA:TGTGCTCTGAGTAGAAGTAGCAACTATAAACTGACATTT;TRB:TGTGCCAGCAGTTTAGGGTCGACCCAAGCTTTCTTT
clonotype594	1	0.000169204737733	TRA:CAASSPSNTGKLIF;TRB:CASSVGTSGGLGADTQYF	TRA:TGTGCAGCAAGCTCCCCTAGCAACACAGGCAAACTAATCTTT;TRB:TGTGCCAGCAGCGTAGGGACTAGCGGGGGTCTGGGGGCAGATACGCAGTATTTT
clonotype597	1	0.000169204737733	TRA:CAMSGIQGAQKLVF;TRB:CASSYSNPRGYSTDTQYF	TRA:TGTGCAATGAGCGGGATTCAGGGAGCCCAGAAGCTGGTATTT;TRB:TGTGCCAGCAGTTACTCGAATCCCAGGGGATACAGCACAGATACGCAGTATTTT
clonotype596	1	0.000169204737733	TRA:CATDAVGTASKLTF;TRB:CSGQGGGSSYNSPLHF	TRA:TGTGCTACGGACGCCGTCGGCACTGCCAGTAAACTCACCTTT;TRB:TGTAGTGGGCAAGGGGGCGGGAGCTCCTATAATTCACCCCTCCACTTT
clonotype599	1	0.000169204737733	TRA:CAEKPGTYKYIF;TRB:CASSSHSPGTSLYEQFF	TRA:TGTGCAGAGAAGCCGGGAACCTACAAATACATCTTT;TRB:TGTGCCAGCAGTTCGCATTCCCCCGGGACTAGTCTCTATGAGCAGTTCTTC
clonotype598	1	0.000169204737733	TRA:CAGLAVYNTDKLIF;TRB:CASQRNREETQYF	TRA:TGTGCCGGGCTTGCGGTCTATAACACCGACAAGCTCATCTTT;TRB:TGTGCCAGCCAAAGGAACAGGGAAGAGACCCAGTACTTC
clonotype357	1	0.000169204737733	TRA:CALTPNSGNTPLVF;TRB:CASSETLTGGLTIYF	TRA:TGTGCTCTGACCCCGAATTCAGGAAACACACCTCTTGTCTTT;TRB:TGTGCCAGCAGTGAAACCCTGACAGGTGGACTCACCATATATTTT
clonotype356	1	0.000169204737733	TRA:CAVQPSYNTDKLIF;TRB:CATSGDGNQPQHF	TRA:TGTGCTGTGCAGCCGTCTTATAACACCGACAAGCTCATCTTT;TRB:TGTGCCACCAGTGGGGACGGCAATCAGCCCCAGCATTTT
clonotype355	1	0.000169204737733	TRA:CAVGGQAGTALIF;TRB:CASSLVTGGVYEQYF	TRA:TGTGCTGTGGGTGGACAGGCAGGAACTGCTCTGATCTTT;TRB:TGTGCCAGCAGCTTAGTTACAGGGGGGGTCTACGAGCAGTACTTC
clonotype354	1	0.000169204737733	TRA:CAVIRNTGGFKTIF;TRB:CASSLGTTGGNTEAFF	TRA:TGTGCTGTGATCCGAAATACTGGAGGCTTCAAAACTATCTTT;TRB:TGTGCCAGCAGCTTAGGGACCACAGGGGGCAACACTGAAGCTTTCTTT
clonotype353	1	0.000169204737733	TRA:CAVLYYGNNRLAF;TRB:CASSLNRDSPLHF	TRA:TGTGCCGTCCTGTACTATGGGAACAACAGACTCGCTTTT;TRB:TGTGCCAGCAGCCTTAATCGGGATTCACCCCTCCACTTT
clonotype352	1	0.000169204737733	TRA:CATEGGSYIPTF;TRB:CASSVLLGTVNTEAFF	TRA:TGTGCTACGGAAGGAGGAAGCTACATACCTACATTT;TRB:TGTGCCAGTAGTGTCCTACTCGGGACGGTGAACACTGAAGCTTTCTTT
clonotype351	1	0.000169204737733	TRA:CALQNTGFQKLVF;TRB:CSATLGRQDNEQFF	TRA:TGTGCCCTCCAGAACACAGGCTTTCAGAAACTTGTATTT;TRB:TGCAGTGCTACCCTGGGACGCCAAGACAATGAGCAGTTCTTC
clonotype350	1	0.000169204737733	TRA:CALSKETSGSRLTF;TRB:CSARGGGAGRSYEQYF	TRA:TGTGCTCTAAGTAAAGAAACCAGTGGCTCTAGGTTGACCTTT;TRB:TGCAGTGCTAGAGGGGGAGGAGCGGGACGATCCTACGAGCAGTACTTC
clonotype359	1	0.000169204737733	TRA:CAVCRSSNTGKLIF;TRB:CASKISGQGIAYTQYF	TRA:TGTGCCGTATGTCGCTCTAGCAACACAGGCAAACTAATCTTT;TRB:TGTGCCAGCAAAATTTCCGGACAGGGGATTGCTTATACGCAGTATTTT
clonotype358	1	0.000169204737733	TRA:CALRGRGFQKLVF;TRB:CASSQGTENEQFF	TRA:TGTGCTCTCCGAGGTCGAGGCTTTCAGAAACTTGTATTT;TRB:TGTGCCAGCAGCCAAGGAACGGAGAATGAGCAGTTCTTC
clonotype579	1	0.000169204737733	TRB:CASSQESGVTDTQYF	TRB:TGTGCCAGCAGCCAAGAAAGCGGGGTCACAGATACGCAGTATTTT
clonotype578	1	0.000169204737733	TRA:CALTGNTGGFKTIF;TRB:CASRREGTTGELFF	TRA:TGTGCTCTAACCGGAAATACTGGAGGCTTCAAAACTATCTTT;TRB:TGTGCCAGCAGAAGGGAGGGGACGACCGGGGAGCTGTTTTTT
clonotype577	1	0.000169204737733	TRA:CAVEGTYNFNKFYF;TRB:CASSPQGTQGYTF	TRA:TGTGCTGTGGAGGGAACATACAACTTCAACAAATTTTACTTT;TRB:TGTGCCAGCAGCCCACAGGGGACCCAGGGCTACACCTTC
clonotype576	1	0.000169204737733	TRA:CAVGVGGGGNKLTF;TRB:CAWSTGQANNSPLHF	TRA:TGTGCTGTGGGTGTGGGAGGAGGAGGAAACAAACTCACCTTT;TRB:TGTGCCTGGAGTACCGGACAGGCAAATAATTCACCCCTCCACTTT
clonotype575	1	0.000169204737733	TRA:CAAAMGFGNEKLTF;TRA:CAFMKHNNAGNMLTF;TRB:CASSSRFGYTF	TRA:TGTGCAGCAGCCATGGGGTTTGGAAATGAGAAATTAACCTTT;TRA:TGTGCTTTCATGAAGCATAATAATGCAGGCAACATGCTCACCTTT;TRB:TGTGCCAGCAGTTCCCGGTTTGGCTACACCTTC
clonotype574	1	0.000169204737733	TRA:CAASIETGGFKTIF;TRB:CSASGSGGPPYF	TRA:TGTGCAGCAAGTATAGAGACTGGAGGCTTCAAAACTATCTTT;TRB:TGCAGTGCTAGTGGTAGCGGGGGGCCCCCGTATTTT
clonotype573	1	0.000169204737733	TRA:CAMREALTQGGSEKLVF;TRB:CASSTGGLRGETQYF	TRA:TGTGCAATGAGAGAGGCACTTACTCAGGGCGGATCTGAAAAGCTGGTCTTT;TRB:TGTGCCAGCAGCACCGGGGGCCTGAGGGGGGAGACCCAGTACTTC
clonotype572	1	0.000169204737733	TRA:CATDFGGYQKVTF;TRB:CSAPGDAGYTF	TRA:TGTGCTACGGACTTCGGGGGTTACCAGAAAGTTACCTTT;TRB:TGCAGTGCTCCAGGGGATGCTGGCTACACCTTC
clonotype571	1	0.000169204737733	TRA:CAESAGGTSYGKLTF;TRB:CNREGNTIYF	TRA:TGTGCAGAGAGTGCTGGTGGTACTAGCTATGGAAAGCTGACATTT;TRB:TGCAACAGGGAAGGAAACACCATATATTTT
clonotype570	1	0.000169204737733	TRB:CASNISPDSLYGYTF	TRB:TGTGCCAGCAACATTTCCCCGGACAGCCTCTATGGCTACACCTTC
clonotype1678	1	0.000169204737733	TRA:CALNTGTASKLTF;TRB:CSAWLRSEQFF	TRA:TGTGCTCTAAATACCGGCACTGCCAGTAAACTCACCTTT;TRB:TGCAGCGCCTGGTTAAGAAGTGAGCAGTTCTTC
clonotype824	1	0.000169204737733	TRA:CASTGTASKLTF;TRB:CASSQDLAGAVDTQYF	TRA:TGTGCTTCGACCGGCACTGCCAGTAAACTCACCTTT;TRB:TGTGCCAGCAGCCAAGATCTAGCGGGAGCTGTTGATACGCAGTATTTT
clonotype689	1	0.000169204737733	TRA:CALLPRNTGFQKLVF;TRB:CASSLAGGPNTGELFF	TRA:TGTGCTCTTCTTCCGAGAAACACAGGCTTTCAGAAACTTGTATTT;TRB:TGTGCCAGCAGCCTAGCGGGGGGCCCGAACACCGGGGAGCTGTTTTTT
clonotype688	1	0.000169204737733	TRA:CATDDQAGTALIF;TRB:CASSLSAGNGYTF	TRA:TGTGCTACGGACGACCAGGCAGGAACTGCTCTGATCTTT;TRB:TGTGCCAGCAGTTTATCGGCAGGGAATGGCTACACCTTC
clonotype685	1	0.000169204737733	TRA:CAENRAAAGNKLTF;TRB:CASSQGTGVNEKLFF	TRA:TGTGCAGAGAATCGGGCAGCTGCAGGCAACAAGCTAACTTTT;TRB:TGTGCCAGCAGCCAAGGGACAGGGGTGAATGAAAAACTGTTTTTT
clonotype684	1	0.000169204737733	TRB:CASSVDSGAGNTIYF	TRB:TGTGCCAGCAGCGTAGATTCAGGAGCTGGAAACACCATATATTTT
clonotype687	1	0.000169204737733	TRA:CAVPNTDKLIF;TRB:CASSLEGFADTQYF	TRA:TGTGCCGTCCCAAACACCGACAAGCTCATCTTT;TRB:TGTGCCAGCAGCTTAGAAGGTTTCGCAGATACGCAGTATTTT
clonotype686	1	0.000169204737733	TRA:CAGNNNARLMF;TRB:CASSSTGKGVSGANVLTF	TRA:TGTGCAGGAAATAACAATGCCAGACTCATGTTT;TRB:TGTGCCAGCAGCTCGACAGGGAAGGGGGTTTCTGGGGCCAACGTCCTGACTTTC
clonotype681	1	0.000169204737733	TRA:CAENMAGYSTLTF;TRB:CASSLAGTTEGYTF	TRA:TGTGCAGAGAATATGGCAGGATACAGCACCCTCACCTTT;TRB:TGCGCCAGCAGCTTGGCCGGGACGACGGAGGGCTACACCTTC
clonotype680	1	0.000169204737733	TRA:CAYRSSGLTF;TRB:CASSRNSGKNSYEQYF	TRA:TGTGCTTATAGGAGCTCTGGATTAACCTTT;TRB:TGTGCCAGTAGTAGGAATAGCGGGAAGAACTCCTACGAGCAGTACTTC
clonotype683	1	0.000169204737733	TRA:CALDSNGAGSYQLTF;TRB:CASSQDAEGGEAFF	TRA:TGTGCTCTAGACTCAAACGGGGCTGGGAGTTACCAACTCACTTTC;TRB:TGTGCCAGCAGCCAAGATGCTGAGGGTGGTGAAGCTTTCTTT
clonotype682	1	0.000169204737733	TRA:CATSQGGKLIF;TRA:CAVIYNQGGKLIF;TRA:CALSRTGNQFYF;TRA:CAVEPINTGGFKTIF;TRB:CATSDSAGAVQETQYF;TRB:CASSLLNTGELFF;TRB:CASQWEQNTEAFF	TRA:TGTGCCACCAGTCAGGGAGGAAAGCTTATCTTC;TRA:TGTGCCGTGATTTATAACCAGGGAGGAAAGCTTATCTTC;TRA:TGTGCTCTGAGTCGGACCGGTAACCAGTTCTATTTT;TRA:TGTGCTGTGGAGCCCATCAATACTGGAGGCTTCAAAACTATCTTT;TRB:TGTGCCACCAGTGATTCGGCGGGAGCAGTACAAGAGACCCAGTACTTC;TRB:TGTGCCAGCAGTCTTCTGAACACCGGGGAGCTGTTTTTT;TRB:TGTGCCAGCCAGTGGGAACAGAACACTGAAGCTTTCTTT
clonotype177	1	0.000169204737733	TRA:CAVDHNNAGNMLTF;TRB:CASSLARGLGSPLHF	TRA:TGTGCCGTGGACCATAATAATGCAGGCAACATGCTCACCTTT;TRB:TGTGCCAGCAGCTTAGCGAGGGGGCTCGGTTCACCCCTCCACTTT
clonotype176	1	0.000169204737733	TRA:CAASQNNAGNMLTF;TRB:CASRRLAGGGEQYF	TRA:TGTGCAGCAAGTCAGAATAATGCAGGCAACATGCTCACCTTT;TRB:TGTGCCAGTAGGAGACTAGCGGGAGGAGGCGAGCAGTACTTC
clonotype179	1	0.000169204737733	TRB:CASILGQGHTDTQYF	TRB:TGTGCCAGCATCTTGGGGCAGGGCCACACAGATACGCAGTATTTT
clonotype178	1	0.000169204737733	TRA:CASGTDKLIF;TRB:CASSKGQGQAGRSYNEQFF	TRA:TGTGCTTCGGGCACCGACAAGCTCATCTTT;TRB:TGTGCCAGCAGCAAGGGACAGGGCCAGGCGGGAAGGTCCTACAATGAGCAGTTCTTC
clonotype1700	1	0.000169204737733	TRA:CAMKSSGSARQLTF;TRB:CASSIGVDRNEQFF	TRA:TGTGCAATGAAGTCTTCTGGTTCTGCAAGGCAACTGACCTTT;TRB:TGTGCCAGTAGTATCGGTGTCGATCGAAATGAGCAGTTCTTC
clonotype1701	1	0.000169204737733	TRA:CAASNGGDYGQNFVF;TRB:CASSLVNRGLNEQYF	TRA:TGTGCAGCAAGTAACGGTGGAGACTATGGTCAGAATTTTGTCTTT;TRB:TGCGCCAGCAGCTTGGTCAACAGGGGGCTTAACGAGCAGTACTTC
clonotype1702	1	0.000169204737733	TRA:CIAGSANRDDKIIF;TRB:CASSPPDPVKGYGYTF	TRA:TGCATCGCCGGGTCCGCGAACAGAGATGACAAGATCATCTTT;TRB:TGTGCCAGCAGCCCTCCGGACCCAGTCAAAGGCTATGGCTACACCTTC
clonotype1875	1	0.000169204737733	TRA:CLVGDIGNQGGKLIF;TRB:CSASRLAGLTDTQYF	TRA:TGCCTCGTGGGTGACATAGGTAACCAGGGAGGAAAGCTTATCTTC;TRB:TGCAGTGCTTCCCGACTAGCGGGGCTTACAGATACGCAGTATTTT
clonotype1872	1	0.000169204737733	TRA:CAASYSGAGSYQLTF;TRB:CASSQQAPHSPLHF	TRA:TGTGCAGCAAGCTACTCTGGGGCTGGGAGTTACCAACTCACTTTC;TRB:TGTGCCAGCAGCCAACAGGCCCCGCACTCACCCCTCCACTTT
clonotype1705	1	0.000169204737733	TRA:CAVPGSGNTGKLIF;TRB:CASSYNRGGSQPQHF;TRB:CAWSTGQANNSPLHF	TRA:TGTGCTGTCCCCGGCTCTGGCAACACAGGCAAACTAATCTTT;TRB:TGTGCCAGCAGTTACAACAGGGGAGGGAGCCAGCCCCAGCATTTT;TRB:TGTGCCTGGAGTACCGGACAGGCAAATAATTCACCCCTCCACTTT
clonotype1706	1	0.000169204737733	TRA:CAVSDLSGANNLFF;TRB:CASSPETGGSTEAFF	TRA:TGTGCTGTGAGTGATCTATCTGGGGCAAACAACCTCTTCTTT;TRB:TGTGCCAGCTCACCTGAAACAGGGGGAAGCACTGAAGCTTTCTTT
clonotype1871	1	0.000169204737733	TRA:CAAYKDGGTSYGKLTF;TRB:CASSYAIGYTF	TRA:TGTGCAGCGTATAAGGATGGTGGTACTAGCTATGGAAAGCTGACATTT;TRB:TGTGCCAGCAGTTATGCTATTGGCTACACCTTC
clonotype1708	1	0.000169204737733	TRA:CAATDKLIF;TRB:CASSLGQGANYGYTF	TRA:TGTGCAGCAACCGACAAGCTCATCTTT;TRB:TGTGCCAGCAGCTTAGGACAGGGGGCTAACTATGGCTACACCTTC
clonotype1709	1	0.000169204737733	TRA:CAVQANTFQKLVF;TRB:CASSSRDRIAIQPQHF	TRA:TGTGCTGTGCAGGCGAACACCTTTCAGAAACTTGTATTT;TRB:TGTGCCAGCAGTTCCCGGGACAGAATAGCAATTCAGCCCCAGCATTTT
clonotype1878	1	0.000169204737733	TRB:CSARWTGSSYNEQFF	TRB:TGCAGTGCTAGGTGGACAGGGAGCTCCTACAATGAGCAGTTCTTC
clonotype1879	1	0.000169204737733	TRA:CAARGGSGNTGKLIF;TRB:CASSPGRSTDTQYF	TRA:TGTGCAGCAAGGGGTGGCTCTGGCAACACAGGCAAACTAATCTTT;TRB:TGTGCCAGCAGCCCAGGGCGATCCACGGATACGCAGTATTTT
clonotype779	1	0.000169204737733	TRA:CAASKLTGSARQLTF;TRB:CASSYSWDRGEQYF	TRA:TGTGCAGCAAGTAAATTAACGGGTTCTGCAAGGCAACTGACCTTT;TRB:TGTGCCAGCAGTTACTCGTGGGACAGGGGCGAGCAGTACTTC
clonotype778	1	0.000169204737733	TRA:CAENNTNAGKSTF;TRA:CAASVNARLMF;TRB:CATSSGQSNEQFF	TRA:TGTGCAGAGAATAACACCAATGCAGGCAAATCAACCTTT;TRA:TGTGCAGCAAGCGTGAATGCCAGACTCATGTTT;TRB:TGTGCCACCAGCTCTGGACAGTCCAATGAGCAGTTCTTC
clonotype771	1	0.000169204737733	TRA:CVVSPTWNQGGKLIF;TRB:CASSPTQESSGNTIYF	TRA:TGTGTGGTGAGCCCGACTTGGAACCAGGGAGGAAAGCTTATCTTC;TRB:TGTGCCAGCTCACCAACTCAGGAATCCTCTGGAAACACCATATATTTT
clonotype770	1	0.000169204737733	TRA:CAVRDRTALIF;TRB:CASSFRQGQGQETQYF	TRA:TGTGCTGTGAGAGACAGAACTGCTCTGATCTTT;TRB:TGTGCCAGCAGCTTTCGGCAGGGGCAAGGCCAAGAGACCCAGTACTTC
clonotype773	1	0.000169204737733	TRB:CAIRPPSGNTIYF	TRB:TGTGCCATCAGACCCCCTTCTGGAAACACCATATATTTT
clonotype772	1	0.000169204737733	TRA:CALSDLRGYQKVTF;TRB:CAISESGIVGGLNTIYF	TRA:TGTGCTCTGAGTGATCTACGAGGTTACCAGAAAGTTACCTTT;TRB:TGTGCCATCAGTGAGTCAGGAATTGTGGGGGGTCTGAACACCATATATTTT
clonotype775	1	0.000169204737733	TRA:CIVTAETSGSRLTF;TRB:CASAKGGSTGELFF	TRA:TGCATCGTCACGGCAGAAACCAGTGGCTCTAGGTTGACCTTT;TRB:TGTGCCAGCGCCAAAGGGGGTTCCACCGGGGAGCTGTTTTTT
clonotype774	1	0.000169204737733	TRB:CASTGLAQEQGTGELFF	TRB:TGTGCCAGCACCGGACTAGCACAGGAACAGGGCACCGGGGAGCTGTTTTTT
clonotype777	1	0.000169204737733	TRA:CAERGVVGGADGLTF;TRB:CASTPPGQVGGYTF	TRA:TGTGCAGAGAGGGGTGTGGTAGGAGGTGCTGACGGACTCACCTTT;TRB:TGTGCCAGCACCCCCCCGGGCCAGGTTGGTGGCTACACCTTC
clonotype776	1	0.000169204737733	TRA:CIVNRRGGKLIF;TRB:CASSGSGVQETQYF	TRA:TGCATCGTCAATCGCAGGGGAGGAAAGCTTATCTTC;TRB:TGTGCCAGCAGTGGTAGCGGGGTGCAAGAGACCCAGTACTTC
clonotype821	1	0.000169204737733	TRB:CASSLNPEKLFF;TRB:CAWSTGQANNSPLHF	TRB:TGTGCCAGCAGCTTAAACCCTGAAAAACTGTTTTTT;TRB:TGTGCCTGGAGTACCGGACAGGCAAATAATTCACCCCTCCACTTT
clonotype820	1	0.000169204737733	TRB:CASSLREGTDTQYF	TRB:TGTGCCAGCAGTTTGAGGGAGGGGACAGATACGCAGTATTTT
clonotype823	1	0.000169204737733	TRA:CALKRNAGNMLTF;TRB:CASILAVTNTGELFF	TRA:TGTGCTCTAAAGCGGAATGCAGGCAACATGCTCACCTTT;TRB:TGTGCCAGCATCCTAGCGGTAACGAACACCGGGGAGCTGTTTTTT
clonotype822	1	0.000169204737733	TRA:CAVNPSNYQLIW;TRB:CASSYSTQPQHF;TRB:CAWSTGQANNSPLHF	TRA:TGTGCTGTCAACCCAAGCAACTATCAGTTAATCTGG;TRB:TGTGCCAGCAGTTACTCGACTCAGCCCCAGCATTTT;TRB:TGTGCCTGGAGTACCGGACAGGCAAATAATTCACCCCTCCACTTT
clonotype825	1	0.000169204737733	TRA:CAADGSSNTGKLIF	TRA:TGTGCAGCTGATGGCTCTAGCAACACAGGCAAACTAATCTTT
clonotype1679	1	0.000169204737733	TRA:CAGSLGGGYNKLIF;TRB:CASSVEAGNGNTIYF	TRA:TGTGCCGGGTCTTTGGGGGGTGGCTACAATAAGCTGATTTTT;TRB:TGTGCCAGCAGCGTAGAGGCAGGGAATGGAAACACCATATATTTT
clonotype827	1	0.000169204737733	TRA:CILRDRSYNFNKFYF;TRB:CASSTTGGNQPQHF	TRA:TGCATCCTGAGAGACCGGTCATACAACTTCAACAAATTTTACTTT;TRB:TGTGCCAGTAGTACCACAGGGGGCAATCAGCCCCAGCATTTT
clonotype826	1	0.000169204737733	TRA:CALSRAGRRALTF;TRB:CASSLTDREKTQYF	TRA:TGTGCTCTGAGTAGGGCGGGCAGGAGAGCACTTACTTTT;TRB:TGTGCCAGCAGCCTAACGGACAGGGAGAAGACCCAGTACTTC
clonotype1674	1	0.000169204737733	TRA:CALIVSGGYNKLIF;TRB:CASSLGTGEKLFF	TRA:TGTGCTCTGATCGTTTCTGGTGGCTACAATAAGCTGATTTTT;TRB:TGTGCCAGCAGCCTCGGGACAGGGGAAAAACTGTTTTTT
clonotype828	1	0.000169204737733	TRA:CAETPSGTYKYIF;TRB:CSAGGTLNTGELFF	TRA:TGTGCAGAGACCCCCTCAGGAACCTACAAATACATCTTT;TRB:TGCAGTGCGGGAGGGACTTTGAACACCGGGGAGCTGTTTTTT
clonotype1676	1	0.000169204737733	TRA:CAAGSARQLTF;TRB:CASSQATNEQYF	TRA:TGTGCGGCTGGTTCTGCAAGGCAACTGACCTTT;TRB:TGTGCCAGCAGCCAAGCCACCAACGAGCAGTACTTC
clonotype1677	1	0.000169204737733	TRA:CALSGLLRF;TRB:CASSQDIGQGYNEQFF	TRA:TGTGCTCTAAGTGGCCTGCTGCGGTTT;TRB:TGCGCCAGCAGCCAAGATATTGGACAGGGGTACAATGAGCAGTTCTTC
clonotype1670	1	0.000169204737733	TRA:CAASIEGNTDKLIF;TRB:CAISDPNRGSGDEQYF	TRA:TGTGCAGCAAGCATAGAGGGTAACACCGACAAGCTCATCTTT;TRB:TGTGCCATCAGTGACCCAAATCGTGGTAGCGGGGACGAGCAGTACTTC
clonotype1671	1	0.000169204737733	TRA:CALSDSGNTPLVF;TRB:CSVGTSGGREQFF;TRB:CASSPREVTDTQYF	TRA:TGTGCTCTGAGTGATTCAGGAAACACACCTCTTGTCTTT;TRB:TGCAGCGTAGGGACTAGCGGGGGACGTGAGCAGTTCTTC;TRB:TGTGCCAGCTCACCTCGGGAGGTAACAGATACGCAGTATTTT
clonotype1672	1	0.000169204737733	TRA:CILRGMNYGGSQGNLIF;TRA:CALSIDDYKLSF;TRB:CASSLQETQYF	TRA:TGCATCCTGAGGGGCATGAATTATGGAGGAAGCCAAGGAAATCTCATCTTT;TRA:TGTGCTCTGAGTATCGACGACTACAAGCTCAGCTTT;TRB:TGTGCCAGCAGCCTCCAAGAGACCCAGTACTTC
clonotype1673	1	0.000169204737733	TRA:CAAWGNSGGGADGLTF;TRB:CASSSSLAQAAYEQYF	TRA:TGTGCTGCCTGGGGCAATTCAGGAGGAGGTGCTGACGGACTCACCTTT;TRB:TGTGCCAGCAGCTCGTCGCTAGCCCAGGCGGCATACGAGCAGTACTTC
clonotype1005	1	0.000169204737733	TRB:CASSARGGSPGNTIYF	TRB:TGTGCCAGCAGCGCCAGGGGGGGGTCTCCCGGAAACACCATATATTTT
clonotype1703	1	0.000169204737733	TRA:CAVGARLMF	TRA:TGTGCTGTGGGTGCCAGACTCATGTTT
clonotype1458	1	0.000169204737733	TRA:CAGEGSGSQGNLIF;TRB:CASSLWGDGEFTEAFF	TRA:TGTGCAGGAGAGGGTTCGGGAAGCCAAGGAAATCTCATCTTT;TRB:TGTGCCAGCAGTTTATGGGGAGATGGGGAGTTCACTGAAGCTTTCTTT
clonotype1459	1	0.000169204737733	TRA:CLVGDIGNQGGKLIF;TRA:CAFMKQYFGNEKLTF;TRB:CASILAVTNTGELFF	TRA:TGCCTCGTGGGTGACATAGGTAACCAGGGAGGAAAGCTTATCTTC;TRA:TGTGCTTTCATGAAGCAGTACTTTGGAAATGAGAAATTAACCTTT;TRB:TGTGCCAGCATCCTAGCGGTAACGAACACCGGGGAGCTGTTTTTT
clonotype919	1	0.000169204737733	TRA:CAVDAIQGAQKLVF;TRB:CASSRDTEAFF	TRA:TGTGCTGTGGACGCCATTCAGGGAGCCCAGAAGCTGGTATTT;TRB:TGTGCCAGCAGCAGGGACACTGAAGCTTTCTTT
clonotype918	1	0.000169204737733	TRA:CAGQPNDYKLSF;TRB:CATGTGTGYNEQFF	TRA:TGTGCTGGACAGCCTAACGACTACAAGCTCAGCTTT;TRB:TGTGCCACCGGGACCGGGACAGGGTACAATGAGCAGTTCTTC
clonotype1908	1	0.000169204737733	TRA:CAVKTGGGNKLTF;TRB:CASNTAGQPQHF	TRA:TGTGCCGTGAAAACGGGAGGAGGAAACAAACTCACCTTT;TRB:TGTGCCAGCAATACGGCGGGTCAGCCCCAGCATTTT
clonotype1909	1	0.000169204737733	TRA:CGTESTQGGSEKLVF;TRB:CAWRERTYTEAFF	TRA:TGCGGCACAGAGTCCACTCAGGGCGGATCTGAAAAGCTGGTCTTT;TRB:TGTGCCTGGAGGGAAAGGACATACACTGAAGCTTTCTTT
clonotype1906	1	0.000169204737733	TRA:CILRLYSGGGADGLTF;TRA:CAFMKHVTSGTYKYIF;TRB:CASSPQNVRDTQYF	TRA:TGCATCCTGAGGCTGTATTCAGGAGGAGGTGCTGACGGACTCACCTTT;TRA:TGTGCTTTCATGAAGCATGTTACCTCAGGAACCTACAAATACATCTTT;TRB:TGTGCCAGCTCACCACAAAACGTTAGAGATACGCAGTATTTT
clonotype1907	1	0.000169204737733	TRA:CATDATEAAGNKLTF;TRB:CASSPDTGTGIEAFF	TRA:TGTGCTACGGACGCAACGGAAGCTGCAGGCAACAAGCTAACTTTT;TRB:TGCGCCAGCAGCCCCGACACCGGGACAGGGATTGAAGCTTTCTTT
clonotype1452	1	0.000169204737733	TRA:CAPTIKLVF;TRB:CASSLQGMSAEQYF	TRA:TGTGCTCCCACAATAAAGCTGGTCTTT;TRB:TGCGCCAGCAGCTTGCAGGGTATGTCAGCCGAGCAGTACTTC
clonotype1905	1	0.000169204737733	TRA:CAVGLNTGFQKLVF;TRB:CASRPTRNTYNEQFF	TRA:TGTGCTGTGGGTCTGAACACAGGCTTTCAGAAACTTGTATTT;TRB:TGTGCCAGCAGGCCGACTAGAAACACTTACAATGAGCAGTTCTTC
clonotype1454	1	0.000169204737733	TRA:CALIMASKIIF;TRB:CAWSVRGAQGDTQYF	TRA:TGTGCTCTGATTATGGCTTCCAAGATAATCTTT;TRB:TGTGCCTGGAGTGTTAGGGGGGCGCAGGGAGATACGCAGTATTTT
clonotype1455	1	0.000169204737733	TRA:CAVSVTGRRALTF;TRB:CASSRDNQPQHF	TRA:TGTGCTGTGAGCGTCACGGGCAGGAGAGCACTTACTTTT;TRB:TGTGCCAGCAGTCGGGACAATCAGCCCCAGCATTTT
clonotype1456	1	0.000169204737733	TRA:CAVSTRDDKIIF;TRB:CASSQEADPNSPLHF	TRA:TGCGCTGTGAGTACCCGAGATGACAAGATCATCTTT;TRB:TGTGCCAGCAGCCAAGAGGCGGACCCCAATTCACCCCTCCACTTT
clonotype1457	1	0.000169204737733	TRA:CAMREVLFSGGYNKLIF;TRB:CASSLNSTYGYTF	TRA:TGTGCAATGAGAGAGGTCCTGTTTTCTGGTGGCTACAATAAGCTGATTTTT;TRB:TGTGCCAGCAGCTTAAACAGCACCTATGGCTACACCTTC
clonotype1296	1	0.000169204737733	TRA:CIPRSGGSNYKLTF;TRB:CTLEIQSTESGDTALSHQPQHF;TRB:CASSTGTERAGANVLTF	TRA:TGCATCCCTAGGAGTGGAGGTAGCAACTATAAACTGACATTT;TRB:TGTACCTTGGAGATCCAGTCCACGGAGTCAGGGGACACAGCACTGTCCCATCAGCCCCAGCATTTT;TRB:TGTGCCAGCAGCACTGGGACAGAACGGGCTGGGGCCAACGTCCTGACTTTC
clonotype1297	1	0.000169204737733	TRA:CAFRDAGANSKLTF;TRB:CASSTVASNTGELFF	TRA:TGTGCTTTCCGGGATGCCGGAGCCAATAGTAAGCTGACATTT;TRB:TGCGCCAGCAGCACCGTTGCGTCAAACACCGGGGAGCTGTTTTTT
clonotype1294	1	0.000169204737733	TRA:CAATDRGSTLGRLYF;TRB:CASSPYSIGKITEGNIQYF;TRB:CAWSTGQANNSPLHF	TRA:TGTGCAGCAACCGACAGAGGCTCAACCCTGGGGAGGCTATACTTT;TRB:TGTGCCAGCAGCCCATACAGCATCGGGAAGATAACAGAAGGAAACATTCAGTACTTC;TRB:TGTGCCTGGAGTACCGGACAGGCAAATAATTCACCCCTCCACTTT
clonotype1295	1	0.000169204737733	TRB:CASSPEGNTIYF	TRB:TGCGCCAGCAGCCCAGAAGGAAACACCATATATTTT
clonotype1292	1	0.000169204737733	TRA:CILRRSSNTGKLIF;TRA:CAARNNDMRF;TRB:CASSPDGGSTDTQYF	TRA:TGCATCCTGAGACGCTCTAGCAACACAGGCAAACTAATCTTT;TRA:TGTGCAGCAAGGAACAATGACATGCGCTTT;TRB:TGTGCCAGCAGTCCGGACGGGGGGAGCACAGATACGCAGTATTTT
clonotype1293	1	0.000169204737733	TRA:CAVEDSNYQLIW;TRB:CASSGGGSTDTQYF	TRA:TGTGCTGTGGAAGACAGCAACTATCAGTTAATCTGG;TRB:TGTGCCAGCAGTGGAGGGGGGAGCACAGATACGCAGTATTTT
clonotype1290	1	0.000169204737733	TRA:CAERTGNTPLVF;TRB:CATGAAGSYEQYF	TRA:TGTGCAGAGAGGACAGGAAACACACCTCTTGTCTTT;TRB:TGTGCCACCGGGGCGGCGGGTTCCTACGAGCAGTACTTC
clonotype1291	1	0.000169204737733	TRB:CASSPTLAGAPRGEQYF;TRB:CASPIGRARDTQYF	TRB:TGTGCCAGCAGCCCAACCTTAGCGGGGGCCCCCCGCGGCGAGCAGTACTTC;TRB:TGTGCCAGCCCGATCGGGAGGGCCCGTGATACGCAGTATTTT
clonotype1298	1	0.000169204737733	TRA:CALSRAGNNRKLIW;TRB:CASSPGTTRSEAFF	TRA:TGTGCTCTGAGTCGTGCTGGCAACAACCGTAAGCTGATTTGG;TRB:TGTGCCAGCAGCCCCGGGACAACGAGAAGTGAAGCTTTCTTT
clonotype1299	1	0.000169204737733	TRA:CVVNREGSYIPTF;TRB:CASSRSSGANVLTF	TRA:TGTGTGGTGAACAGGGAGGGAAGCTACATACCTACATTT;TRB:TGTGCCAGCAGTCGAAGCTCTGGGGCCAACGTCCTGACTTTC
clonotype1054	1	0.000169204737733	TRA:CAVEPINTGGFKTIF;TRB:CASQWEQNTEAFF	TRA:TGTGCTGTGGAGCCCATCAATACTGGAGGCTTCAAAACTATCTTT;TRB:TGTGCCAGCCAGTGGGAACAGAACACTGAAGCTTTCTTT
clonotype1055	1	0.000169204737733	TRB:CASSWGDSAETQYF	TRB:TGCGCCAGCAGCTGGGGGGACAGTGCAGAGACCCAGTACTTC
clonotype1056	1	0.000169204737733	TRA:CAVHQAGTALIF;TRA:CAVRGNRDDKIIF;TRA:CAFMKRVGGGSNYKLTF;TRB:CASTPTRTGGYTF;TRB:CASSQQGIENIQYF;TRB:CASSVGARRPPGEETQYF	TRA:TGTGCTGTCCACCAGGCAGGAACTGCTCTGATCTTT;TRA:TGTGCTGTGAGAGGCAACAGAGATGACAAGATCATCTTT;TRA:TGTGCTTTCATGAAGCGAGTAGGTGGAGGTAGCAACTATAAACTGACATTT;TRB:TGTGCCAGCACCCCCACAAGAACCGGTGGCTACACCTTC;TRB:TGTGCCAGCAGCCAACAGGGAATAGAAAACATTCAGTACTTC;TRB:TGTGCCAGCAGTGTCGGGGCGCGCCGTCCTCCTGGCGAAGAGACCCAGTACTTC
clonotype1057	1	0.000169204737733	TRA:CAASTLINAGGTSYGKLTF;TRB:CASSSGVGQRTYEQYF	TRA:TGTGCAGCAAGCACCCTAATAAATGCTGGTGGTACTAGCTATGGAAAGCTGACATTT;TRB:TGCGCCAGCAGCTCTGGAGTTGGACAGCGCACCTACGAGCAGTACTTC
clonotype1050	1	0.000169204737733	TRB:CASSLGLDPYEQYF	TRB:TGTGCCAGCAGCTTGGGGCTTGATCCCTACGAGCAGTACTTC
clonotype1051	1	0.000169204737733	TRA:CVASSNTGKLIF;TRB:CASSLRAGDNEQFF	TRA:TGTGTGGCTTCTAGCAACACAGGCAAACTAATCTTT;TRB:TGCGCCAGCAGCTTGAGGGCGGGGGACAATGAGCAGTTCTTC
clonotype1052	1	0.000169204737733	TRA:CVVNVDNFNKFYF;TRB:CASSSWTGGSQPQHF	TRA:TGTGTGGTGAACGTGGACAACTTCAACAAATTTTACTTT;TRB:TGTGCCAGCAGTTCTTGGACAGGGGGCTCGCAGCCCCAGCATTTT
clonotype1053	1	0.000169204737733	TRA:CAVRAPTSGTYKYIF;TRB:CASSATQKETQYF	TRA:TGTGCTGTGAGAGCCCCTACCTCAGGAACCTACAAATACATCTTT;TRB:TGCGCCAGCAGCGCGACGCAGAAAGAGACCCAGTACTTC
clonotype1058	1	0.000169204737733	TRA:CAAPEGGNTPLVF;TRB:CASSSLGTAYEQYF	TRA:TGTGCAGCTCCCGAGGGGGGAAACACACCTCTTGTCTTT;TRB:TGCGCCAGCAGCTCCCTCGGGACAGCCTACGAGCAGTACTTC
clonotype1059	1	0.000169204737733	TRA:CAVSKKAAGNKLTF	TRA:TGTGCTGTGAGTAAGAAAGCTGCAGGCAACAAGCTAACTTTT
clonotype1955	1	0.000169204737733	TRB:CASSTLRDIGNYEQYF	TRB:TGTGCCAGCAGCACCCTCCGGGACATCGGAAACTACGAGCAGTACTTC
clonotype1411	1	0.000169204737733	TRA:CAERGGYNKLIF;TRB:CQQQAGEGGTEAFF	TRA:TGTGCAGAGAGGGGTGGCTACAATAAGCTGATTTTT;TRB:TGCCAGCAGCAAGCAGGGGAAGGAGGCACTGAAGCTTTCTTT
clonotype2019	1	0.000169204737733	TRA:CAMRGTSGSARQLTF;TRB:CASSERQGAGRTEAFF;TRB:CAWSTGQANNSPLHF	TRA:TGTGCAATGAGAGGGACTTCTGGTTCTGCAAGGCAACTGACCTTT;TRB:TGCGCCAGCAGTGAAAGGCAGGGGGCTGGAAGGACTGAAGCTTTCTTT;TRB:TGTGCCTGGAGTACCGGACAGGCAAATAATTCACCCCTCCACTTT
clonotype915	1	0.000169204737733	TRB:CASSQGSGYEKLFF	TRB:TGTGCCAGCAGCCAAGGCTCGGGGTATGAAAAACTGTTTTTT
clonotype914	1	0.000169204737733	TRA:CALKSGGSTLGRLYF	TRA:TGTGCTCTAAAAAGCGGAGGCTCAACCCTGGGGAGGCTATACTTT
clonotype2011	1	0.000169204737733	TRA:CIVRATGFQKLVF;TRB:CASSQDVGAYNEQFF	TRA:TGCATCGTCAGGGCGACAGGCTTTCAGAAACTTGTATTT;TRB:TGTGCCAGCAGCCAGGATGTGGGCGCCTACAATGAGCAGTTCTTC
clonotype2010	1	0.000169204737733	TRB:CASTRDRQSPLHF	TRB:TGTGCCAGCACCCGGGACAGGCAGTCACCCCTCCACTTT
clonotype2013	1	0.000169204737733	TRA:CAVMDSSYKLIF;TRB:CASSPTSGGSETQYF;TRB:CAWSTGQANNSPLHF	TRA:TGTGCTGTTATGGATAGCAGCTATAAATTGATCTTC;TRB:TGTGCCAGCAGTCCCACTAGCGGGGGCTCCGAGACCCAGTACTTC;TRB:TGTGCCTGGAGTACCGGACAGGCAAATAATTCACCCCTCCACTTT
clonotype2012	1	0.000169204737733	TRA:CAGGVLFNTGKLIF;TRB:CASRRDTQAFF	TRA:TGCGCTGGGGGGGTCCTTTTCAACACAGGCAAACTAATCTTT;TRB:TGTGCCAGCAGGAGGGACACTCAGGCTTTCTTT
clonotype2015	1	0.000169204737733	TRA:CAVKDSNYQLIW;TRB:CASSLGASGGQETQYF	TRA:TGTGCCGTGAAGGATAGCAACTATCAGTTAATCTGG;TRB:TGTGCCAGCAGCTTAGGCGCCAGCGGGGGACAAGAGACCCAGTACTTC
clonotype2014	1	0.000169204737733	TRA:CAMRRLLSQGGKLIF;TRB:CASSIGFPHRDRGYEQYF	TRA:TGTGCAATGAGACGTCTTTTAAGCCAGGGAGGAAAGCTTATCTTC;TRB:TGTGCCAGTAGTATCGGGTTTCCTCACCGGGACAGGGGTTACGAGCAGTACTTC
clonotype2017	1	0.000169204737733	TRA:CAASIGDYKLSF;TRB:CASSQENSPLHF	TRA:TGTGCAGCAAGCATCGGCGACTACAAGCTCAGCTTT;TRB:TGTGCCAGCAGCCAGGAGAATTCACCCCTCCACTTT
clonotype2016	1	0.000169204737733	TRA:CLVGGTDDKIIF;TRB:CSVADPGRGGQETQYF	TRA:TGCCTCGTGGGTGGGACCGATGACAAGATCATCTTT;TRB:TGCAGCGTCGCTGACCCAGGGCGAGGGGGCCAAGAGACCCAGTACTTC
clonotype1453	1	0.000169204737733	TRA:CAVSDWDTGRRALTF;TRB:CASSTTGGDGYTF	TRA:TGTGCTGTGAGTGATTGGGACACGGGCAGGAGAGCACTTACTTTT;TRB:TGTGCCAGTTCCACTACAGGGGGCGATGGCTACACCTTC
clonotype1902	1	0.000169204737733	TRA:CVVTSNTGGFKTIF;TRB:CASSPGVKEDTQYF	TRA:TGTGTGGTGACCTCAAATACTGGAGGCTTCAAAACTATCTTT;TRB:TGTGCCAGCAGCCCAGGGGTCAAGGAAGATACGCAGTATTTT
clonotype1903	1	0.000169204737733	TRA:CAVRALNTGGFKTIF	TRA:TGTGCTGTGAGAGCCCTTAATACTGGAGGCTTCAAAACTATCTTT
clonotype1901	1	0.000169204737733	TRA:CAVAYNAGNNRKLIW;TRA:CGTPCAMIKAAGNKLTF;TRB:CASSLAGHHSGNTIYF;TRB:CAWSTGQANNSPLHF	TRA:TGTGCTGTGGCCTATAATGCTGGCAACAACCGTAAGCTGATTTGG;TRA:TGTGGTACCCCTTGCGCGATGATCAAAGCTGCAGGCAACAAGCTAACTTTT;TRB:TGCGCCAGCAGCTTGGCGGGACACCACTCTGGAAACACCATATATTTT;TRB:TGTGCCTGGAGTACCGGACAGGCAAATAATTCACCCCTCCACTTT
clonotype216	1	0.000169204737733	TRA:CILRDRNDYKLSF;TRB:CATSREGVAGGSPLHF	TRA:TGCATCCTGAGAGACAGAAACGACTACAAGCTCAGCTTT;TRB:TGTGCCACCAGCAGAGAGGGGGTGGCAGGGGGTTCACCCCTCCACTTT
clonotype1511	1	0.000169204737733	TRA:CAGEGGTYKYIF;TRB:CASSLSWGGPQRYEQFF	TRA:TGTGCAGGAGAAGGAGGAACCTACAAATACATCTTT;TRB:TGTGCCAGCAGCCTGTCTTGGGGAGGGCCTCAGAGGTATGAGCAGTTCTTC
clonotype214	1	0.000169204737733	TRA:CAVDIRSNYQLIW;TRB:CATSRDLGQVEKLFF	TRA:TGTGCCGTGGACATTAGGAGCAACTATCAGTTAATCTGG;TRB:TGTGCCACCAGCAGGGACCTCGGACAGGTTGAAAAGCTGTTTTTT
clonotype215	1	0.000169204737733	TRB:CAWSTGQENNSPLHF	TRB:TGTGCCTGGAGTACCGGACAGGAAAATAATTCACCCCTCCACTTT
clonotype212	1	0.000169204737733	TRA:CAASDSSSNTGKLIF;TRB:CATSDFREGPRGNEQFF	TRA:TGTGCAGCAAGCGATAGCTCTAGCAACACAGGCAAACTAATCTTT;TRB:TGTGCCACCAGTGATTTTCGGGAGGGCCCTCGGGGCAATGAGCAGTTCTTC
clonotype213	1	0.000169204737733	TRA:CAETTNNARLMF;TRB:CASRHGHPQETQYF	TRA:TGTGCAGAGACTACTAACAATGCCAGACTCATGTTT;TRB:TGCGCCAGCAGACATGGACACCCCCAAGAGACCCAGTACTTC
clonotype210	1	0.000169204737733	TRA:CALVQGAQKLVF;TRB:CASSPGQGQETQYF	TRA:TGTGCTTTAGTTCAGGGAGCCCAGAAGCTGGTATTT;TRB:TGTGCCAGCAGTCCGGGACAGGGCCAAGAGACCCAGTACTTC
clonotype211	1	0.000169204737733	TRA:CATDTNTDKLIF;TRB:CASSQLSSGYNEQFF	TRA:TGTGCTACGGATACTAACACCGACAAGCTCATCTTT;TRB:TGTGCCAGCAGCCAACTATCTAGTGGGTACAATGAGCAGTTCTTC
clonotype1513	1	0.000169204737733	TRA:CGTGTTDSWGKLQF;TRB:CASSYGAGDEETQYF	TRA:TGCGGCACAGGAACAACTGACAGCTGGGGGAAATTGCAGTTT;TRB:TGTGCCAGCAGTTACGGAGCGGGAGACGAAGAGACCCAGTACTTC
clonotype218	1	0.000169204737733	TRA:CAAANTGNQFYF;TRB:CASSGSGQLYNEQFF	TRA:TGTGCTGCCGCGAACACCGGTAACCAGTTCTATTTT;TRB:TGCGCCAGCAGCGGATCGGGACAACTCTACAATGAGCAGTTCTTC
clonotype219	1	0.000169204737733	TRA:CALNGGGGADGLTF;TRB:CSAIGQGASYEQYF	TRA:TGTGCTCTAAATGGAGGAGGAGGTGCTGACGGACTCACCTTT;TRB:TGCAGTGCTATTGGACAGGGAGCCAGCTACGAGCAGTACTTC
clonotype857	1	0.000169204737733	TRA:CAASYGGSQGNLIF;TRB:CASSLDRSGRSYNEQFF	TRA:TGTGCAGCGTCTTATGGAGGAAGCCAAGGAAATCTCATCTTT;TRB:TGTGCCAGCAGCTTAGATCGCAGCGGGAGGTCCTACAATGAGCAGTTCTTC
clonotype850	1	0.000169204737733	TRA:CALANAGGTSYGKLTF;TRB:CASSLGRQGGGTNEKLFF	TRA:TGTGCTCTAGCTAATGCTGGTGGTACTAGCTATGGAAAGCTGACATTT;TRB:TGTGCCAGCAGCTTGGGCCGGCAAGGGGGTGGCACTAATGAAAAACTGTTTTTT
clonotype1514	1	0.000169204737733	TRA:CAVTNTGNQFYF	TRA:TGTGCCGTTACGAACACCGGTAACCAGTTCTATTTT
clonotype1517	1	0.000169204737733	TRA:CLVGDHSGTYKYIF;TRA:CALTYSGAGSYQLTF;TRB:CASSSESYGYTF	TRA:TGCCTCGTGGGTGACCACTCAGGAACCTACAAATACATCTTT;TRA:TGTGCTCTAACATACTCTGGGGCTGGGAGTTACCAACTCACTTTC;TRB:TGTGCCAGCAGCTCCGAGTCCTATGGCTACACCTTC
clonotype1516	1	0.000169204737733	TRB:CASSYFPDGDNSPLHF	TRB:TGTGCCAGCAGTTACTTCCCTGACGGTGATAATTCACCCCTCCACTTT
clonotype362	1	0.000169204737733	TRA:CAVMDDYKLSF;TRB:CASSSTGRGGGGELFF	TRA:TGTGCCGTGATGGACGACTACAAGCTCAGCTTT;TRB:TGTGCCAGTAGTAGCACCGGCAGGGGAGGAGGCGGGGAGCTGTTTTTT
clonotype363	1	0.000169204737733	TRA:CATDGPGGGADGLTF;TRB:CAWTDPPGGEKLFF	TRA:TGTGCTACGGACGGGCCAGGAGGAGGTGCTGACGGACTCACCTTT;TRB:TGTGCCTGGACCGATCCCCCAGGGGGCGAAAAACTGTTTTTT
clonotype360	1	0.000169204737733	TRA:CALALYNFNKFYF;TRB:CASSVNRDSETQYF	TRA:TGTGCTCTAGCCTTATACAACTTCAACAAATTTTACTTT;TRB:TGTGCCAGCAGTGTGAACCGGGACTCAGAGACCCAGTACTTC
clonotype361	1	0.000169204737733	TRA:CGGTSYGKLTF;TRB:CATSDPSVGAQETQYF	TRA:TGTGGTGGTACTAGCTATGGAAAGCTGACATTT;TRB:TGTGCCACCAGTGATCCCTCCGTCGGGGCTCAAGAGACCCAGTACTTC
clonotype366	1	0.000169204737733	TRA:CLVGDIGNQGGKLIF;TRA:CAASGTYKYIF;TRB:CASSPDRGGNQPQHF;TRB:CAWSTGQANNSPLHF	TRA:TGCCTCGTGGGTGACATAGGTAACCAGGGAGGAAAGCTTATCTTC;TRA:TGTGCGGCCTCAGGAACCTACAAATACATCTTT;TRB:TGTGCCAGCTCACCCGACAGGGGGGGCAATCAGCCCCAGCATTTT;TRB:TGTGCCTGGAGTACCGGACAGGCAAATAATTCACCCCTCCACTTT
clonotype367	1	0.000169204737733	TRA:CALSAANTGNQFYF;TRB:CASRPNRTGELFF;TRB:CASVAVNNLHF	TRA:TGTGCTCTAAGTGCAGCGAACACCGGTAACCAGTTCTATTTT;TRB:TGTGCCAGCAGGCCCAACAGGACCGGGGAGCTGTTTTTT;TRB:TGTGCCAGCGTAGCGGTAAACAACCTCCACTTT
clonotype364	1	0.000169204737733	TRA:CAAGNQAGTALIF;TRB:CASSNAWDRPQHF	TRA:TGTGCAGCAGGGAACCAGGCAGGAACTGCTCTGATCTTT;TRB:TGTGCCAGCAGTAATGCTTGGGATAGGCCCCAGCATTTT
clonotype365	1	0.000169204737733	TRA:CAVSGGTGTASKLTF;TRB:CASRSSGTSYEQYF;TRB:CAWSTGQANNSPLHF	TRA:TGTGCTGTGAGTGGGGGTACCGGCACTGCCAGTAAACTCACCTTT;TRB:TGTGCCAGCAGATCTAGCGGGACCTCCTACGAGCAGTACTTC;TRB:TGTGCCTGGAGTACCGGACAGGCAAATAATTCACCCCTCCACTTT
clonotype368	1	0.000169204737733	TRA:CILRDGSGYGQNFVF;TRB:CASSLPRGPVEKLFF	TRA:TGCATCCTGAGAGACGGAAGTGGGTATGGTCAGAATTTTGTCTTT;TRB:TGTGCCAGCAGTTTACCCCGGGGGCCAGTTGAAAAACTGTTTTTT
clonotype369	1	0.000169204737733	TRA:CAASKNAGGTSYGKLTF;TRB:CASTPGGSYEQYF	TRA:TGTGCAGCCTCCAAGAATGCTGGTGGTACTAGCTATGGAAAGCTGACATTT;TRB:TGTGCCAGCACCCCTGGCGGGAGTTACGAGCAGTACTTC
clonotype548	1	0.000169204737733	TRA:CALSEVTGNQFYF;TRB:CASSLGVGLGHSPLHF	TRA:TGTGCTCTGAGTGAGGTCACCGGTAACCAGTTCTATTTT;TRB:TGTGCCAGCAGCTTAGGTGTCGGTCTTGGGCATTCACCCCTCCACTTT
clonotype549	1	0.000169204737733	TRA:CAVLTGGGFKTIF;TRB:CASSMAGVLDEQYF;TRB:CASGLVSGGAETQYF	TRA:TGTGCCGTCTTAACGGGTGGAGGCTTCAAAACTATCTTT;TRB:TGTGCCAGTAGTATGGCGGGAGTCCTCGACGAGCAGTACTTC;TRB:TGTGCTAGTGGTTTGGTATCCGGGGGGGCCGAGACCCAGTACTTC
clonotype542	1	0.000169204737733	TRA:CAYRSRVGKLIF	TRA:TGTGCTTATAGGAGCCGGGTTGGAAAGCTTATCTTC
clonotype543	1	0.000169204737733	TRA:CRGNTDKLIF;TRB:CSVAGTSGGEQFF	TRA:TGTCGGGGGAACACCGACAAGCTCATCTTT;TRB:TGCAGCGTCGCCGGGACTAGCGGCGGAGAGCAGTTCTTC
clonotype540	1	0.000169204737733	TRA:CAASIGNTDKLIF;TRB:CASSPRLNAEAFF	TRA:TGTGCAGCAAGCATTGGTAACACCGACAAGCTCATCTTT;TRB:TGTGCCAGCTCACCACGGCTGAACGCTGAAGCTTTCTTT
clonotype541	1	0.000169204737733	TRB:CAIRRPLGHGYGYTF	TRB:TGTGCCATCAGGCGGCCCCTCGGACACGGCTATGGCTACACCTTC
clonotype546	1	0.000169204737733	TRA:CAARGGGNKLTF;TRB:CASSYSTSGYNEQFF	TRA:TGTGCAGCAAGGGGAGGAGGAAACAAACTCACCTTT;TRB:TGTGCCAGCAGTTACTCTACTAGCGGTTACAATGAGCAGTTCTTC
clonotype547	1	0.000169204737733	TRA:CAVLMIKAAGNKLTF;TRB:CAWSALAGATDTQYF	TRA:TGTGCTGTCCTTATGATCAAAGCTGCAGGCAACAAGCTAACTTTT;TRB:TGTGCCTGGTCAGCGCTAGCGGGGGCCACAGATACGCAGTATTTT
clonotype544	1	0.000169204737733	TRB:CASSPPSDNTGELFF	TRB:TGTGCCAGTAGTCCCCCATCCGATAACACCGGGGAGCTGTTTTTT
clonotype545	1	0.000169204737733	TRA:CAVRVAGNTGKLIF;TRA:CVVISSGGYQKVTF;TRB:CASSFGLAGGRNQETQYF	TRA:TGTGCTGTGAGAGTGGCTGGCAACACAGGCAAACTAATCTTT;TRA:TGTGTGGTGATTTCTTCTGGGGGTTACCAGAAAGTTACCTTT;TRB:TGTGCCAGCAGTTTCGGACTAGCGGGGGGGAGAAACCAAGAGACCCAGTACTTC
clonotype1843	1	0.000169204737733	TRA:CAVGPPGTGFQKLVF;TRB:CASSSLGDRGNNEQFF	TRA:TGTGCTGTGGGCCCTCCGGGGACAGGCTTTCAGAAACTTGTATTT;TRB:TGTGCCAGCAGTTCGTTGGGGGACAGGGGAAACAATGAGCAGTTCTTC
clonotype1842	1	0.000169204737733	TRA:CVVIMDTGRRALTF;TRB:CASSQGLSGTANYGYTF	TRA:TGTGTGGTCATCATGGACACGGGCAGGAGAGCACTTACTTTT;TRB:TGCGCCAGCAGCCAAGGGTTAAGCGGGACAGCAAACTATGGCTACACCTTC
clonotype1841	1	0.000169204737733	TRA:CAAKPRGGSQGNLIF;TRB:CASSPTGQGPNEAFF	TRA:TGTGCAGCTAAACCCCGGGGAGGAAGCCAAGGAAATCTCATCTTT;TRB:TGCGCCAGCAGCCCTACCGGACAGGGCCCCAATGAAGCTTTCTTT
clonotype1840	1	0.000169204737733	TRA:CAYRSNAGNMLTF	TRA:TGTGCTTATAGGAGCAATGCAGGCAACATGCTCACCTTT
clonotype1847	1	0.000169204737733	TRA:CILRLRTQGGSEKLVF;TRA:CAASEEGGATNKLIF;TRB:CASSPRKGLGEQYF	TRA:TGCATCCTTAGACTACGAACTCAGGGCGGATCTGAAAAGCTGGTCTTT;TRA:TGTGCAGCAAGCGAGGAGGGTGGTGCTACAAACAAGCTCATCTTT;TRB:TGTGCCAGCTCACCCCGAAAGGGTTTGGGGGAGCAGTACTTC
clonotype1846	1	0.000169204737733	TRB:CASSYMTGGPYEQYF	TRB:TGTGCCAGCAGTTACATGACAGGGGGCCCCTACGAGCAGTACTTC
clonotype1845	1	0.000169204737733	TRB:CASSYSTGKHRETGGNTIYF	TRB:TGTGCCAGCAGTTACTCGACCGGCAAACACAGGGAAACCGGTGGAAACACCATATATTTT
clonotype1844	1	0.000169204737733	TRB:CASSPPRSSYEQYF	TRB:TGTGCCAGCAGCCCGCCACGGAGCTCCTACGAGCAGTACTTC
clonotype1849	1	0.000169204737733	TRA:CAERGNTGKLIF	TRA:TGTGCAGAGCGGGGCAACACAGGCAAACTAATCTTT
clonotype1848	1	0.000169204737733	TRA:CAVDKNGYSTLTF;TRB:CASSRNWPGGLWSYNEQFF;TRB:CASSVGQGWGNTEAFF	TRA:TGTGCCGTGGACAAAAACGGATACAGCACCCTCACCTTT;TRB:TGTGCCAGCAGCCGTAATTGGCCAGGGGGTTTGTGGTCCTACAATGAGCAGTTCTTC;TRB:TGTGCCAGCAGCGTCGGACAGGGTTGGGGGAACACTGAAGCTTTCTTT
clonotype784	1	0.000169204737733	TRA:CAVGGSQGNLIF;TRB:CATSDPASGAHQDTQYF;TRB:CASSLEGNGDTIYF	TRA:TGTGCTGTGGGGGGAAGCCAAGGAAATCTCATCTTT;TRB:TGTGCCACCAGTGATCCCGCTAGCGGAGCCCATCAGGATACGCAGTATTTT;TRB:TGTGCCAGCAGCTTGGAGGGGAATGGGGACACCATATATTTT
clonotype785	1	0.000169204737733	TRA:CAAAMRGSYIPTF;TRB:CASSPPGLAGLENEQFF	TRA:TGTGCAGCCGCTATGAGAGGAAGCTACATACCTACATTT;TRB:TGTGCCAGCTCACCACCCGGGCTTGCGGGACTGGAGAATGAGCAGTTCTTC
clonotype786	1	0.000169204737733	TRA:CVVNIGTNAGKSTF;TRB:CASSYDSPGDQPQHF	TRA:TGTGTGGTGAACATAGGCACCAATGCAGGCAAATCAACCTTT;TRB:TGTGCCAGCAGTTACGACAGCCCGGGGGATCAGCCCCAGCATTTT
clonotype787	1	0.000169204737733	TRA:CAARGNYQLIW;TRB:CASSLQGGEQYF	TRA:TGTGCAGCAAGGGGCAACTATCAGTTAATCTGG;TRB:TGTGCCAGCAGTTTGCAGGGCGGCGAGCAGTACTTC
clonotype780	1	0.000169204737733	TRA:CVVNREGSYIPTF;TRB:CSVLGAPADTQYF;TRB:CASSRSSGANVLTF	TRA:TGTGTGGTGAACAGGGAAGGAAGCTACATACCTACATTT;TRB:TGCAGCGTTCTGGGAGCCCCGGCGGATACGCAGTATTTT;TRB:TGTGCCAGCAGTCGAAGCTCTGGGGCCAACGTCCTGACTTTC
clonotype781	1	0.000169204737733	TRA:CAGQSNTGNQFYF;TRB:CASRVATQDTEAFF	TRA:TGTGCAGGACAATCGAACACCGGTAACCAGTTCTATTTT;TRB:TGTGCCAGCAGAGTTGCGACCCAGGACACTGAAGCTTTCTTT
clonotype782	1	0.000169204737733	TRA:CLVGDIGNQGGKFIF;TRB:CAWSTGQANNSPLHF	TRA:TGCCTCGTGGGTGACATAGGTAACCAGGGAGGAAAGTTTATCTTC;TRB:TGTGCCTGGAGTACCGGACAGGCAAATAATTCACCCCTCCACTTT
clonotype783	1	0.000169204737733	TRA:CLVGDIGNQGGKLIF;TRB:CAWSTGQANNAPLHF	TRA:TGCCTCGTGGGTGACATAGGTAACCAGGGAGGAAAGCTTATCTTC;TRB:TGTGCCTGGAGTACCGGACAGGCAAATAATGCACCCCTCCACTTT
clonotype788	1	0.000169204737733	TRB:CSAPPGTTEAFF	TRB:TGCAGTGCCCCTCCAGGGACCACTGAAGCTTTCTTT
clonotype789	1	0.000169204737733	TRA:CAASSKGADGLTF;TRB:CASTQGGKDEQYF	TRA:TGTGCAGCAAGCAGTAAAGGTGCTGACGGACTCACCTTT;TRB:TGTGCCAGCACCCAAGGGGGAAAGGACGAGCAGTACTTC
clonotype1609	1	0.000169204737733	TRA:CAVNLNTGFQKLVF	TRA:TGTGCCGTGAATTTGAACACAGGCTTTCAGAAACTTGTATTT
clonotype1608	1	0.000169204737733	TRA:CALSENGGSYIPTF;TRB:CASSEFGNEQFF;TRB:CASGAPGQVKDTQYF	TRA:TGTGCTCTGAGTGAGAACGGAGGAAGCTACATACCTACATTT;TRB:TGCGCCAGCAGCGAATTCGGGAATGAGCAGTTCTTC;TRB:TGTGCCAGCGGCGCACCGGGACAGGTTAAAGATACGCAGTATTTT
clonotype1601	1	0.000169204737733	TRA:CALADNAGNMLTF;TRB:CASRRGTGANSPLHF	TRA:TGTGCTCTAGCGGATAATGCAGGCAACATGCTCACCTTT;TRB:TGTGCCAGCAGGCGCGGGACAGGTGCCAATTCACCCCTCCACTTT
clonotype1600	1	0.000169204737733	TRA:CATLPGDSNYQLIW;TRB:CASSPRTGGNSPLHF;TRB:CASSPLEQGWDGYTF	TRA:TGTGCTACCCTCCCAGGGGATAGCAACTATCAGTTAATCTGG;TRB:TGTGCCAGCAGCCCACGGACAGGGGGCAATTCACCCCTCCACTTT;TRB:TGTGCCAGCTCACCGTTAGAACAGGGATGGGATGGCTACACCTTC
clonotype1603	1	0.000169204737733	TRB:CASSLSDRSSNQPQHF	TRB:TGTGCCAGCAGCTTGTCGGACCGATCCTCCAATCAGCCCCAGCATTTT
clonotype1602	1	0.000169204737733	TRA:CATMGTGRRALTF;TRB:CASSFGRGIETQYF	TRA:TGTGCTACCATGGGGACGGGCAGGAGAGCACTTACTTTT;TRB:TGTGCCAGCAGTTTTGGGAGAGGGATAGAGACCCAGTACTTC
clonotype1605	1	0.000169204737733	TRB:CASSRFPGTEAFF	TRB:TGTGCCAGCAGCCGCTTTCCCGGCACTGAAGCTTTCTTT
clonotype1604	1	0.000169204737733	TRA:CILRDWRGNKLVF;TRB:CASSYSRQGAGELFF	TRA:TGCATCCTGAGAGACTGGCGTGGAAACAAACTGGTCTTT;TRB:TGTGCCAGCAGTTACTCGCGGCAGGGGGCCGGGGAGCTGTTTTTT
clonotype1607	1	0.000169204737733	TRA:CAFMPNILTGGGNKLTF;TRB:CASSLVQRNTEAFF	TRA:TGTGCTTTCATGCCGAATATACTCACGGGAGGAGGAAACAAACTCACCTTT;TRB:TGTGCCAGCAGCTTGGTCCAACGGAACACTGAAGCTTTCTTT
clonotype1606	1	0.000169204737733	TRA:CAVSWGSGGGADGLTF	TRA:TGTGCTGTCAGTTGGGGATCAGGAGGAGGTGCTGACGGACTCACCTTT
clonotype968	1	0.000169204737733	TRA:CAFMKPLRGSRLTF;TRB:CASSPGTNTEAFF	TRA:TGTGCTTTCATGAAGCCCCTCCGGGGCTCTAGGTTGACCTTT;TRB:TGTGCCAGCAGCCCGGGGACGAACACTGAAGCTTTCTTT
clonotype969	1	0.000169204737733	TRA:CAAILYNQGGKLIF;TRB:CSALPGAAGNQPQHF	TRA:TGTGCAGCAATCCTTTATAACCAGGGAGGAAAGCTTATCTTC;TRB:TGCAGTGCTCTCCCCGGGGCCGCGGGCAATCAGCCCCAGCATTTT
clonotype1939	1	0.000169204737733	TRB:CASSLNRGEEGTQYF;TRB:CAWSTGQANNSPLHF	TRB:TGTGCCAGCTCCCTCAACAGGGGCGAGGAAGGGACCCAGTACTTC;TRB:TGTGCCTGGAGTACCGGACAGGCAAATAATTCACCCCTCCACTTT
clonotype1938	1	0.000169204737733	TRA:CILPKLDSGGGADGLTF;TRB:CASSPEGVAGHIQYF	TRA:TGCATCCTGCCTAAACTAGATTCAGGAGGAGGTGCTGACGGACTCACCTTT;TRB:TGTGCCAGCAGTCCGGAGGGGGTAGCGGGGCACATTCAGTACTTC
clonotype960	1	0.000169204737733	TRA:CATVTGTASKLTF;TRB:CALRDRGNEQFF	TRA:TGTGCTACGGTGACCGGCACTGCCAGTAAACTCACCTTT;TRB:TGTGCCCTACGGGACAGGGGGAATGAGCAGTTCTTC
clonotype961	1	0.000169204737733	TRA:CATGETSGSRLTF;TRA:CAVGDSSASKIIF;TRB:CSAAGTGLQETQYF;TRB:CASSYSSFFGGYEQETQYF	TRA:TGTGCTACGGGAGAAACCAGTGGCTCTAGGTTGACCTTT;TRA:TGTGCTGTGGGGGACAGCAGTGCTTCCAAGATAATCTTT;TRB:TGCAGTGCTGCCGGGACAGGGTTACAAGAGACCCAGTACTTC;TRB:TGTGCCAGCAGTTACTCGAGTTTTTTTGGGGGTTACGAACAAGAGACCCAGTACTTC
clonotype962	1	0.000169204737733	TRB:CASSLDRGLGETQYF	TRB:TGTGCCAGCAGCTTGGACAGGGGACTAGGAGAGACCCAGTACTTC
clonotype963	1	0.000169204737733	TRA:CAVRQRDDKIIF;TRB:CASSPMGGARYTF	TRA:TGTGCTGTGAGGCAGAGAGATGACAAGATCATCTTT;TRB:TGTGCCAGCAGTCCAATGGGGGGGGCACGCTACACCTTC
clonotype1937	1	0.000169204737733	TRA:CALPLYNQGGKLIF;TRB:CASSLATGDNSPLHF	TRA:TGTGCTCTGCCCCTTTATAACCAGGGAGGAAAGCTTATCTTC;TRB:TGTGCCAGCAGCTTAGCGACAGGGGATAATTCACCCCTCCACTTT
clonotype1936	1	0.000169204737733	TRA:CAAGSGNTGKLIF;TRB:CASSPSQTGTEAFF;TRB:CAWSTGQANNSPLHF	TRA:TGTGCAGCCGGCTCTGGCAACACAGGCAAACTAATCTTT;TRB:TGTGCCAGCTCACCATCCCAAACCGGGACTGAAGCTTTCTTT;TRB:TGTGCCTGGAGTACCGGACAGGCAAATAATTCACCCCTCCACTTT
clonotype1935	1	0.000169204737733	TRA:CAAGRYSSASKIIF;TRB:CSAYLAGVSDTQYF	TRA:TGTGCAGCGGGTCGTTACAGCAGTGCTTCCAAGATAATCTTT;TRB:TGCAGTGCTTATCTAGCGGGAGTCTCAGATACGCAGTATTTT
clonotype1934	1	0.000169204737733	TRB:CASRLAGGQETQYF	TRB:TGTGCCAGCAGACTAGCGGGGGGGCAAGAGACCCAGTACTTC
clonotype1115	1	0.000169204737733	TRA:CATGSSYKLIF;TRB:CASSIDTGGDPGELFF	TRA:TGTGCTACCGGGAGCAGCTATAAATTGATCTTC;TRB:TGTGCCAGTAGTATAGATACAGGGGGTGACCCCGGGGAGCTGTTTTTT
clonotype1114	1	0.000169204737733	TRA:CALSDASDNYGQNFVF;TRB:CASSLFRGTQYF	TRA:TGTGCTCTGAGTGATGCATCGGATAACTATGGTCAGAATTTTGTCTTT;TRB:TGTGCCAGCAGTTTGTTTCGCGGGACCCAGTACTTC
clonotype1117	1	0.000169204737733	TRA:CAVGANAGKSTF;TRB:CASSGLLGQGADSPLHF	TRA:TGTGCTGTGGGTGCCAATGCAGGCAAATCAACCTTT;TRB:TGTGCCAGCAGTGGGCTACTCGGACAGGGGGCTGATTCACCCCTCCACTTT
clonotype1116	1	0.000169204737733	TRB:CASARVSLLYEQYF	TRB:TGTGCCAGCGCCAGGGTATCACTTCTCTACGAGCAGTACTTC
clonotype1111	1	0.000169204737733	TRA:CAEKGYYNQGGKLIF;TRB:CASSPAGVGYTF	TRA:TGTGCAGAGAAAGGGTATTATAACCAGGGAGGAAAGCTTATCTTC;TRB:TGCGCCAGCAGCCCCGCCGGCGTAGGCTACACCTTC
clonotype1110	1	0.000169204737733	TRA:CALTKGRRALTF;TRB:CASSLKGGGAYNEQFF	TRA:TGTGCTCTAACGAAGGGCAGGAGAGCACTTACTTTT;TRB:TGTGCCAGCAGCTTAAAGGGGGGCGGGGCCTACAATGAGCAGTTCTTC
clonotype1113	1	0.000169204737733	TRB:CASSRDSLLEQFF	TRB:TGTGCCAGTAGTCGAGACTCCCTTTTAGAGCAGTTCTTC
clonotype1112	1	0.000169204737733	TRA:CVVSEWRGFQKLVF;TRB:CASSLGTANEGYTF	TRA:TGTGTTGTGAGTGAGTGGAGGGGCTTTCAGAAACTTGTATTT;TRB:TGCGCCAGCAGCTTGGGGACAGCGAATGAGGGCTACACCTTC
clonotype1119	1	0.000169204737733	TRB:CASSLDSRGETQYF	TRB:TGCGCCAGCAGCTTGGACAGCAGGGGAGAGACCCAGTACTTC
clonotype1118	1	0.000169204737733	TRA:CAVYRGNFGNEKLTF;TRB:CASRRGTGGGGYTF	TRA:TGTGCCGTCTACCGGGGGAACTTTGGAAATGAGAAATTAACCTTT;TRB:TGTGCCAGCAGGCGCGGAACAGGGGGTGGGGGCTACACCTTC
clonotype1599	1	0.000169204737733	TRA:CAVQATPEETSGSRLTF;TRB:CAWSRDWSNQPQHF	TRA:TGTGCTGTGCAGGCGACCCCCGAAGAAACCAGTGGCTCTAGGTTGACCTTT;TRB:TGTGCCTGGAGTCGAGACTGGAGCAATCAGCCCCAGCATTTT
clonotype1598	1	0.000169204737733	TRA:CLVGSGGSQGNLIF;TRB:CASSPRTGGVFEQFF	TRA:TGCCTCGTGGGCTCAGGAGGAAGCCAAGGAAATCTCATCTTT;TRB:TGTGCCAGCAGTCCTCGGACAGGGGGCGTTTTTGAGCAGTTCTTC
clonotype1591	1	0.000169204737733	TRB:CASSVIRSGYTF	TRB:TGTGCCAGCAGTGTTATTAGGAGTGGCTACACCTTC
clonotype1590	1	0.000169204737733	TRA:CVVSLFQKLVF;TRB:CASRESGPEAFF	TRA:TGTGTGGTGAGCCTTTTTCAGAAACTTGTATTT;TRB:TGTGCCAGCAGGGAATCGGGTCCTGAAGCTTTCTTT
clonotype1593	1	0.000169204737733	TRA:CATDARGGYNKLIF;TRA:CALVLRYSGGGADGLTF;TRB:CSARERTRAGYTF	TRA:TGTGCTACGGACGCGCGCGGTGGCTACAATAAGCTGATTTTT;TRA:TGTGCTCTAGTCCTCCGCTATTCAGGAGGAGGTGCTGACGGACTCACCTTT;TRB:TGCAGTGCTAGAGAAAGGACGAGGGCTGGCTACACCTTC
clonotype1592	1	0.000169204737733	TRA:CLVGDIGNQGGKLIF;TRB:CAWSTGQAKNSPLHF	TRA:TGCCTCGTGGGTGACATAGGTAACCAGGGAGGAAAGCTTATCTTC;TRB:TGTGCCTGGAGTACCGGACAGGCAAAAAATTCACCCCTCCACTTT
clonotype1595	1	0.000169204737733	TRA:CLVGDIGNQGGKLIF;TRB:CASSFGGQQPQHF	TRA:TGCCTCGTGGGTGACATAGGTAACCAGGGAGGAAAGCTTATCTTC;TRB:TGTGCCAGCAGTTTTGGGGGGCAACAGCCCCAGCATTTT
clonotype1594	1	0.000169204737733	TRB:CRATSGDRATNYGYTF	TRB:TGCAGAGCTACCAGTGGTGACAGGGCAACTAACTATGGCTACACCTTC
clonotype1597	1	0.000169204737733	TRB:CASSPEGREVYNEQFF	TRB:TGCGCCAGCAGCCCGGAGGGCAGGGAGGTCTACAATGAGCAGTTCTTC
clonotype1596	1	0.000169204737733	TRA:CVVRNTGKLIF;TRB:CASSTDSYNEQFF	TRA:TGTGTGGTAAGGAACACAGGCAAACTAATCTTT;TRB:TGTGCCAGCAGCACGGACAGTTACAATGAGCAGTTCTTC
clonotype911	1	0.000169204737733	TRA:CIVRAYNNAGNMLTF;TRB:CASSLAPRDEKLFF	TRA:TGCATCGTCAGAGCTTATAATAATGCAGGCAACATGCTCACCTTT;TRB:TGTGCCAGCAGCTTGGCCCCCAGGGATGAAAAACTGTTTTTT
clonotype1021	1	0.000169204737733	TRA:CAVRDWGSGGYQKVTF;TRB:CASRGQDYGYTF	TRA:TGTGCTGTGAGAGATTGGGGTTCTGGGGGTTACCAGAAAGTTACCTTT;TRB:TGTGCCAGCAGGGGACAGGACTATGGCTACACCTTC
clonotype1020	1	0.000169204737733	TRA:CAVGSSSGSARQLTF;TRB:CASRGGSNQPQHF	TRA:TGTGCTGTGGGCTCCTCTTCTGGTTCTGCAAGGCAACTGACCTTT;TRB:TGTGCCAGCAGAGGGGGCAGCAATCAGCCCCAGCATTTT
clonotype1023	1	0.000169204737733	TRB:CALELRNEQFF	TRB:TGTGCCTTGGAGCTTCGCAATGAGCAGTTCTTC
clonotype1022	1	0.000169204737733	TRA:CAASAGYNNDMRF;TRB:CATRWVQPQHF;TRB:CASRESLDGELFF	TRA:TGTGCAGCAAGCGCAGGATATAACAATGACATGCGCTTT;TRB:TGTGCCACCAGATGGGTTCAGCCCCAGCATTTT;TRB:TGTGCCAGCCGCGAGTCTCTTGACGGGGAGCTGTTTTTT
clonotype1025	1	0.000169204737733	TRA:CAASSSGGSYIPTF;TRB:CASSRQTEAFF	TRA:TGTGCAGCCTCTTCATCAGGAGGAAGCTACATACCTACATTT;TRB:TGTGCCAGCAGCCGACAGACTGAAGCTTTCTTT
clonotype1024	1	0.000169204737733	TRA:CAMREGLQNAGNMLTF;TRB:CSAPPGSGSPLHF	TRA:TGTGCAATGAGAGAGGGCCTACAGAATGCAGGCAACATGCTCACCTTT;TRB:TGCAGTGCTCCCCCGGGATCCGGTTCACCCCTCCACTTT
clonotype1027	1	0.000169204737733	TRA:CVAFGNEKLTF;TRB:CASSIGDRDYGYTF	TRA:TGTGTGGCTTTTGGAAATGAGAAATTAACCTTT;TRB:TGTGCCAGTAGTATCGGGGACAGGGACTATGGCTACACCTTC
clonotype1026	1	0.000169204737733	TRA:CAGFRGSNYKLTF;TRB:CASSQDIGTGTNTEAFF	TRA:TGTGCAGGCTTTCGGGGTAGCAACTATAAACTGACATTT;TRB:TGTGCCAGCAGCCAAGATATTGGGACAGGGACGAACACTGAAGCTTTCTTT
clonotype1029	1	0.000169204737733	TRA:CAVREEDDKIIF;TRB:CASRRNEKLFF	TRA:TGTGCTGTGCGGGAGGAAGATGACAAGATCATCTTT;TRB:TGTGCCAGCAGACGTAATGAAAAACTGTTTTTT
clonotype1028	1	0.000169204737733	TRB:CASSPASTEETQYF	TRB:TGCGCCAGCAGCCCAGCTAGCACCGAAGAGACCCAGTACTTC
clonotype1711	1	0.000169204737733	TRA:CALTPTGGFKTIF;TRB:CASSSTTSGAYNEQFF	TRA:TGTGCTCTGACTCCAACTGGAGGCTTCAAAACTATCTTT;TRB:TGCGCCAGCAGCTCTACGACTAGCGGGGCCTACAATGAGCAGTTCTTC
clonotype1425	1	0.000169204737733	TRA:CAVRPLQGGSEKLVF;TRB:CASRVNGGTEAFF	TRA:TGTGCTGTCAGACCCCTTCAGGGCGGATCTGAAAAGCTGGTCTTT;TRB:TGTGCCAGCAGGGTTAATGGGGGCACTGAAGCTTTCTTT
clonotype1424	1	0.000169204737733	TRB:CSARDSQERPQHF	TRB:TGCAGTGCCAGGGACAGTCAAGAAAGACCCCAGCATTTT
clonotype1427	1	0.000169204737733	TRA:CAATPGGGAGSYQLTF;TRB:CQQQPSLGRLAGNTDTQYF;TRB:CASSLGPGTGETQYF	TRA:TGTGCAGCAACTCCAGGCGGTGGGGCTGGGAGTTACCAACTCACTTTC;TRB:TGCCAGCAGCAACCTTCTTTAGGACGACTAGCGGGAAACACAGATACGCAGTATTTT;TRB:TGTGCCAGCAGCTTAGGCCCCGGGACAGGGGAGACCCAGTACTTC
clonotype1426	1	0.000169204737733	TRA:CAVPQGSTLGRLYF;TRB:CASSQETGNQPQHF	TRA:TGTGCTGTCCCTCAGGGCTCAACCCTGGGGAGGCTATACTTT;TRB:TGCGCCAGCAGCCAAGAGACCGGCAATCAGCCCCAGCATTTT
clonotype1339	1	0.000169204737733	TRA:CAASGYNKLIF;TRB:CASSYGQIGQGVGEQFF	TRA:TGTGCAGCAAGTGGCTACAATAAGCTGATTTTT;TRB:TGTGCCAGCAGTTACGGTCAGATAGGACAGGGGGTCGGTGAGCAGTTCTTC
clonotype1338	1	0.000169204737733	TRA:CAFMTLARNTGNQFYF;TRB:CASSFYGGNEQFF	TRA:TGTGCTTTCATGACCCTAGCCCGGAACACCGGTAACCAGTTCTATTTT;TRB:TGCGCCAGCAGCTTCTACGGGGGCAATGAGCAGTTCTTC
clonotype1335	1	0.000169204737733	TRA:CALRGLGNEKLTF;TRB:CASSAKDGGTTSVAYEQYF	TRA:TGTGCTCTGAGGGGACTTGGAAATGAGAAATTAACCTTT;TRB:TGTGCCAGCAGCGCAAAGGACGGGGGGACTACGTCGGTCGCCTACGAGCAGTACTTC
clonotype1353	1	0.000169204737733	TRA:CAMSFSGNTPLVF;TRB:CATSDLTGGVQETQYF	TRA:TGTGCAATGAGTTTTTCAGGAAACACACCTCTTGTCTTT;TRB:TGTGCCACCAGTGATCTGACAGGTGGAGTACAAGAGACCCAGTACTTC
clonotype1337	1	0.000169204737733	TRA:CAASFNNARLMF;TRB:CSAPVRDEQYF	TRA:TGTGCAGCGTCCTTTAACAATGCCAGACTCATGTTT;TRB:TGCAGTGCTCCGGTCAGAGACGAGCAGTACTTC
clonotype1336	1	0.000169204737733	TRB:CAISPGTGGLLNEQFF	TRB:TGTGCCATCAGTCCCGGGACAGGGGGTTTATTGAATGAGCAGTTCTTC
clonotype1331	1	0.000169204737733	TRA:CILRSGGSQGNLIF;TRB:CSASPNRAPGSEQFF	TRA:TGCATCCTGAGATCTGGAGGAAGCCAAGGAAATCTCATCTTT;TRB:TGCAGTGCTAGCCCCAACCGGGCGCCTGGGAGTGAGCAGTTCTTC
clonotype1330	1	0.000169204737733	TRA:CIAATQGGSEKLVF;TRB:CASSYSGGGNSPLHF	TRA:TGCATCGCCGCAACTCAGGGCGGATCTGAAAAGCTGGTCTTT;TRB:TGTGCCAGCAGTTACTCCGGGGGGGGGAATTCACCCCTCCACTTT
clonotype1333	1	0.000169204737733	TRA:CAVNGYTGGFKTIF;TRB:CASKKGSNDSPLHF	TRA:TGTGCCGTGAATGGGTATACTGGAGGCTTCAAAACTATCTTT;TRB:TGTGCCAGCAAGAAAGGGAGTAACGATTCACCCCTCCACTTT
clonotype1352	1	0.000169204737733	TRA:CALKPGGYQKVTF;TRB:CASSDSQGEETQYF	TRA:TGTGCTCTGAAACCTGGGGGTTACCAGAAAGTTACCTTT;TRB:TGTGCCAGCTCAGACAGCCAGGGGGAAGAGACCCAGTACTTC
clonotype1722	1	0.000169204737733	TRA:CALSDRGSTLGRLYF;TRB:CASSPGIDRDPYEQYF	TRA:TGTGCTCTGAGCGACAGAGGCTCAACCCTGGGGAGGCTATACTTT;TRB:TGTGCCAGCTCACCGGGAATCGACAGGGACCCCTACGAGCAGTACTTC
clonotype1423	1	0.000169204737733	TRA:CAVSRSHGNQFYF;TRB:CASSWTGENIQYF	TRA:TGTGCTGTGAGTCGGAGTCACGGTAACCAGTTCTATTTT;TRB:TGTGCCAGCAGCTGGACAGGGGAAAACATTCAGTACTTC
clonotype1723	1	0.000169204737733	TRA:CAYNGNQGGKLIF;TRB:CSVESVRGNGYTF	TRA:TGTGCTTATAACGGCAACCAGGGAGGAAAGCTTATCTTC;TRB:TGCAGCGTTGAATCGGTCCGGGGAAATGGCTACACCTTC
clonotype1422	1	0.000169204737733	TRB:CASSKQGAGNTEAFF	TRB:TGTGCCAGTAGCAAACAGGGGGCCGGGAACACTGAAGCTTTCTTT
clonotype1720	1	0.000169204737733	TRA:CAATNYGQNFVF;TRB:CASSFPGHLNTEAFF;TRB:CASILAVTNTGELFF	TRA:TGTGCCGCGACCAACTATGGTCAGAATTTTGTCTTT;TRB:TGTGCCAGCAGTTTCCCGGGGCATTTGAACACTGAAGCTTTCTTT;TRB:TGTGCCAGCATCCTAGCGGTAACGAACACCGGGGAGCTGTTTTTT
clonotype1721	1	0.000169204737733	TRA:CAVSASGGSYIPTF;TRA:CAFPSWQAGTALIF;TRA:CAAANQAGTALIF;TRB:CASSWEQGAGANVLTF;TRB:CASSFSGSETQYF	TRA:TGTGCAGTTTCCGCATCAGGAGGAAGCTACATACCTACATTT;TRA:TGTGCATTCCCGTCTTGGCAGGCAGGAACTGCTCTGATCTTT;TRA:TGTGCTGCCGCCAACCAGGCAGGAACTGCTCTGATCTTT;TRB:TGTGCCAGCAGCTGGGAACAGGGGGCTGGGGCCAACGTCCTGACTTTC;TRB:TGTGCCAGCAGCTTTAGCGGGAGCGAGACCCAGTACTTC
clonotype1894	1	0.000169204737733	TRA:CAMSPYSSASKIIF;TRB:CSARPPGTGGTQETQYF	TRA:TGTGCAATGAGTCCCTACAGCAGTGCTTCCAAGATAATCTTT;TRB:TGCAGTGCTAGACCTCCCGGGACAGGGGGCACACAAGAGACCCAGTACTTC
clonotype1895	1	0.000169204737733	TRB:CASSVGGRAGEKLFF	TRB:TGTGCCAGCAGCGTAGGTGGCAGGGCGGGTGAAAAACTGTTTTTT
clonotype1724	1	0.000169204737733	TRA:CAFMNGANDMRF;TRB:CASSHSDREDYGYTF	TRA:TGTGCTTTCATGAACGGGGCCAATGACATGCGCTTT;TRB:TGTGCCAGCAGCCATTCGGACAGGGAGGACTATGGCTACACCTTC
clonotype953	1	0.000169204737733	TRA:CAVEAAGNKLTF;TRB:CASSLDRGLGETQYF	TRA:TGTGCCGTGGAGGCTGCAGGCAACAAGCTAACTTTT;TRB:TGTGCCAGCAGCTTGGACAGGGGACTAGGAGAGACCCAGTACTTC
clonotype1897	1	0.000169204737733	TRA:CAVRVGGSYIPTF;TRB:CASAGEESPLHF	TRA:TGTGCTGTGAGAGTAGGAGGAAGCTACATACCTACATTT;TRB:TGTGCCAGCGCCGGGGAAGAATCACCCCTCCACTTT
clonotype1195	1	0.000169204737733	TRA:CLGPLTGRLYF;TRA:CAMSPVSSASKIIF;TRB:CSTADPSTDTQYF	TRA:TGCCTCGGGCCCCTCACGGGGAGGCTATACTTT;TRA:TGTGCAATGAGCCCGGTTAGCAGTGCTTCCAAGATAATCTTT;TRB:TGCAGTACGGCGGACCCTAGCACAGATACGCAGTATTTT
clonotype2008	1	0.000169204737733	TRA:CAATSLTTDKLIF;TRB:CATRDRGGNTEAFF	TRA:TGTGCAGCAACCTCTCTGACCACCGACAAGCTCATCTTT;TRB:TGTGCCACGCGGGACAGGGGAGGGAACACTGAAGCTTTCTTT
clonotype2009	1	0.000169204737733	TRB:CSVYQPGTGGTDTQYF	TRB:TGCAGCGTCTACCAACCCGGGACAGGGGGTACAGATACGCAGTATTTT
clonotype1194	1	0.000169204737733	TRA:CIVRARGSNYKLTF;TRB:CASRGKNSFTDTQYF	TRA:TGCATCGTCAGAGCCCGAGGTAGCAACTATAAACTGACATTT;TRB:TGTGCCAGTAGGGGAAAGAACAGCTTCACAGATACGCAGTATTTT
clonotype2002	1	0.000169204737733	TRA:CAVNRGYGGATNKLIF;TRB:CSASKQGGLAYNEQFF	TRA:TGTGCCGTGAACCGGGGTTATGGTGGTGCTACAAACAAGCTCATCTTT;TRB:TGCAGTGCTAGTAAACAGGGGGGACTTGCCTACAATGAGCAGTTCTTC
clonotype2003	1	0.000169204737733	TRA:CAEGLSGGSYIPTF	TRA:TGTGCAGAGGGGCTATCAGGAGGAAGCTACATACCTACATTT
clonotype2000	1	0.000169204737733	TRA:CLVGDIGNQGGKLIF;TRB:CASSRSSGANVLTF	TRA:TGCCTCGTGGGTGACATAGGTAACCAGGGAGGAAAGCTTATCTTC;TRB:TGTGCCAGCAGTCGAAGCTCTGGGGCCAACGTCCTGACTTTC
clonotype2001	1	0.000169204737733	TRA:CAMREGGKPGRKAYLRT;TRB:CAWSVLEGNQPQHF	TRA:TGTGCAATGAGAGAGGGCGGGAAACCAGGGAGGAAAGCTTATCTTCGGACA;TRB:TGTGCCTGGAGTGTACTGGAGGGCAATCAGCCCCAGCATTTT
clonotype2006	1	0.000169204737733	TRA:CAVSFTGGGNKLTF;TRB:CASRDRRTSYEQYF;TRB:CAWQDSQRAEAFF	TRA:TGTGCTGTGAGTTTCACGGGAGGAGGAAACAAACTCACCTTT;TRB:TGTGCCTCCAGGGATAGACGGACGTCCTACGAGCAGTACTTC;TRB:TGTGCCTGGCAGGACAGTCAAAGGGCAGAAGCTTTCTTT
clonotype2007	1	0.000169204737733	TRA:CALGSNDMRF;TRB:CASSPMGPGQGSSNTGELFF	TRA:TGTGCTCTCGGCAGCAATGACATGCGCTTT;TRB:TGTGCCAGCTCACCGATGGGACCGGGACAGGGGTCTTCGAACACCGGGGAGCTGTTTTTT
clonotype2004	1	0.000169204737733	TRA:CALKDGGGFKTIF;TRB:CASSLGRDLNTGELFF	TRA:TGTGCTCTGAAAGACGGTGGAGGCTTCAAAACTATCTTT;TRB:TGTGCCAGCAGCTTGGGTAGGGACTTGAACACCGGGGAGCTGTTTTTT
clonotype2005	1	0.000169204737733	TRA:CALSEASDPDSWGKLQF;TRB:CASSFHFGADNEQFF	TRA:TGTGCTCTGAGTGAGGCGTCGGATCCTGACAGCTGGGGGAAATTGCAGTTT;TRB:TGTGCCAGCAGCTTTCACTTCGGGGCAGACAATGAGCAGTTCTTC
clonotype201	1	0.000169204737733	TRA:CSGGGNFNKFYF	TRA:TGTTCCGGCGGGGGTAACTTCAACAAATTTTACTTT
clonotype200	1	0.000169204737733	TRA:CAGGKDNYGQNFVF;TRB:CASSEQGHTNQPQHF	TRA:TGTGCGGGAGGAAAAGATAACTATGGTCAGAATTTTGTCTTT;TRB:TGTGCCAGCAGTGAACAAGGACACACCAATCAGCCCCAGCATTTT
clonotype203	1	0.000169204737733	TRA:CAEGFSGGYNKLIF;TRB:CAISESWGKEADTQYF	TRA:TGTGCAGAGGGATTTTCTGGTGGCTACAATAAGCTGATTTTT;TRB:TGTGCCATCAGTGAGTCGTGGGGAAAAGAGGCAGATACGCAGTATTTT
clonotype202	1	0.000169204737733	TRA:CIVRVTSFNNAGNMLTF;TRB:CATDQRLSSYEQYF	TRA:TGCATCGTCAGAGTGACTTCCTTTAATAATGCAGGCAACATGCTCACCTTT;TRB:TGTGCCACGGACCAGCGGCTTAGCTCCTACGAGCAGTACTTC
clonotype205	1	0.000169204737733	TRA:CAVNGVGNEKLTF;TRB:CSASGPTYNEQFF	TRA:TGTGCCGTGAATGGGGTTGGAAATGAGAAATTAACCTTT;TRB:TGCAGTGCTAGCGGGCCGACCTACAATGAGCAGTTCTTC
clonotype204	1	0.000169204737733	TRA:CAMSPYNFNKFYF;TRB:CAWRYSGNTIYF	TRA:TGTGCAATGAGCCCTTACAACTTCAACAAATTTTACTTT;TRB:TGTGCCTGGAGGTACTCTGGAAACACCATATATTTT
clonotype207	1	0.000169204737733	TRA:CIVRVAHGSSNTGKLIF;TRB:CASSLGGSGAETQYF	TRA:TGCATCGTCAGAGTCGCCCATGGCTCTAGCAACACAGGCAAACTAATCTTT;TRB:TGTGCCAGCAGCTTAGGAGGCAGCGGAGCGGAGACCCAGTACTTC
clonotype206	1	0.000169204737733	TRB:CSACRQGNNQPQHF	TRB:TGCAGTGCTTGCAGACAGGGAAACAATCAGCCCCAGCATTTT
clonotype209	1	0.000169204737733	TRA:CAVSSYSSASKIIF;TRA:CVVRGGRRALTF;TRB:CASSTPTSGGPKNNEQFF	TRA:TGTGCTGTGAGTTCGTACAGCAGTGCTTCCAAGATAATCTTT;TRA:TGTGTGGTGAGGGGGGGCAGGAGAGCACTTACTTTT;TRB:TGTGCCAGTAGTACCCCGACTAGCGGGGGGCCTAAAAACAATGAGCAGTTCTTC
clonotype208	1	0.000169204737733	TRB:CASSLDGGFGANVLTF	TRB:TGTGCCAGCAGCTTGGACGGGGGCTTCGGGGCCAACGTCCTGACTTTC
clonotype379	1	0.000169204737733	TRA:CAVSANTGNQFYF;TRB:CASSLAGGSYEQYF	TRA:TGTGCTGTGAGTGCAAACACCGGTAACCAGTTCTATTTT;TRB:TGTGCCAGCAGCTTAGCGGGAGGATCCTACGAGCAGTACTTC
clonotype378	1	0.000169204737733	TRA:CALSHASGGSYIPTF;TRB:CSAPTPHNEQFF	TRA:TGTGCTCTGAGTCACGCATCAGGAGGAAGCTACATACCTACATTT;TRB:TGCAGTGCCCCCACCCCCCACAATGAGCAGTTCTTC
clonotype375	1	0.000169204737733	TRA:CASVLSGNTPLVF;TRA:CAVGATSSASKIIF;TRB:CASTEGSGVNTEAFF;TRB:CASRALGAGGPSGANVLTF	TRA:TGTGCATCGGTTCTCTCAGGAAACACACCTCTTGTCTTT;TRA:TGTGCTGTGGGTGCCACCAGCAGTGCTTCCAAGATAATCTTT;TRB:TGTGCCAGCACCGAAGGGTCCGGCGTGAACACTGAAGCTTTCTTT;TRB:TGTGCCAGCAGAGCCCTAGGCGCGGGGGGACCCTCTGGGGCCAACGTCCTGACTTTC
clonotype374	1	0.000169204737733	TRA:CAYRKNPMDSNYQLIW;TRB:CASSRGSDSYEQYF	TRA:TGTGCTTATAGGAAAAACCCCATGGATAGCAACTATCAGTTAATCTGG;TRB:TGTGCCAGCTCAAGGGGGAGCGACTCCTACGAGCAGTACTTC
clonotype377	1	0.000169204737733	TRB:CAWSTGQANNSPLHF	TRB:TGTGCCTGGAGTACCGGACAGGCAAATAATTCACCCCTGCACTTT
clonotype376	1	0.000169204737733	TRA:CAGAGNNNAGNMLTF;TRB:CAISEVAGVNSGELFF	TRA:TGTGCAGGAGCAGGGAATAATAATGCAGGCAACATGCTCACCTTT;TRB:TGTGCCATCAGTGAAGTAGCGGGAGTAAATAGCGGGGAGCTGTTTTTT
clonotype371	1	0.000169204737733	TRB:CASSLGVESPQHF	TRB:TGTGCCAGCAGCTTGGGTGTCGAGTCGCCCCAGCATTTT
clonotype370	1	0.000169204737733	TRA:CAVNTGGFKTIF;TRB:CASSNTGFHTDTQYF	TRA:TGTGCCGTGAACACTGGAGGCTTCAAAACTATCTTT;TRB:TGTGCCAGTAGTAACACAGGGTTTCACACAGATACGCAGTATTTT
clonotype373	1	0.000169204737733	TRA:CAVNPQAGTALIF;TRB:CASTSDSFYGYTF	TRA:TGTGCCGTGAACCCCCAGGCAGGAACTGCTCTGATCTTT;TRB:TGTGCCAGCACCTCGGACAGCTTCTATGGCTACACCTTC
clonotype372	1	0.000169204737733	TRA:CAVRDGGSGTYKYIF;TRB:CSAPSRDRSVYTF	TRA:TGTGCTGTGAGAGACGGGGGCTCAGGAACCTACAAATACATCTTT;TRB:TGCAGTGCTCCGAGCCGGGACAGGTCCGTCTACACCTTC
clonotype555	1	0.000169204737733	TRB:CSVERRMNTEAFF	TRB:TGCAGCGTTGAAAGACGGATGAACACTGAAGCTTTCTTT
clonotype554	1	0.000169204737733	TRA:CIVRSGGSQGNLIF;TRB:CSARAPSGGTYNEQFF	TRA:TGCATCGTCAGATCCGGAGGAAGCCAAGGAAATCTCATCTTT;TRB:TGCAGTGCTAGAGCGCCTAGCGGGGGGACCTACAATGAGCAGTTCTTC
clonotype557	1	0.000169204737733	TRB:CASSVDRAEAFF	TRB:TGTGCCAGCAGTGTGGACAGAGCGGAAGCTTTCTTT
clonotype556	1	0.000169204737733	TRA:CALSERGSSNTGKLIF;TRB:CASSLATYNEQFF	TRA:TGTGCTCTGAGTGAGAGGGGCTCTAGCAACACAGGCAAACTAATCTTT;TRB:TGCGCCAGCAGCTTGGCCACATACAATGAGCAGTTCTTC
clonotype551	1	0.000169204737733	TRA:CAADMGATNKLIF;TRB:CASSPGQLWGGYGYTF;TRB:CAWSTGQANNSPLHF	TRA:TGTGCAGCAGACATGGGTGCTACAAACAAGCTCATCTTT;TRB:TGTGCCAGCAGTCCGGGACAGCTTTGGGGAGGCTATGGCTACACCTTC;TRB:TGTGCCTGGAGTACCGGACAGGCAAATAATTCACCCCTCCACTTT
clonotype550	1	0.000169204737733	TRA:CAFVSNDYKLSF;TRB:CASSLGLAGIHEQYF	TRA:TGTGCTTTCGTATCTAACGACTACAAGCTCAGCTTT;TRB:TGTGCCAGCAGCTTAGGACTAGCGGGAATCCACGAGCAGTACTTC
clonotype553	1	0.000169204737733	TRA:CAASAKGSQGNLIF;TRB:CASSYFPDGDNSPLHF;TRB:CAWSLRANSPLHF	TRA:TGTGCAGCAAGCGCGAAAGGAAGCCAAGGAAATCTCATCTTT;TRB:TGTGCCAGCAGTTACTTCCCTGACGGTGATAATTCACCCCTCCACTTT;TRB:TGTGCCTGGAGTCTCCGCGCTAATTCACCCCTCCACTTT
clonotype552	1	0.000169204737733	TRA:CAGRVGSSYKLIF;TRB:CASSLDREMYGYTF	TRA:TGTGCCGGCCGAGTGGGTAGCAGCTATAAATTGATCTTC;TRB:TGCGCCAGCAGCTTGGACAGGGAGATGTATGGCTACACCTTC
clonotype559	1	0.000169204737733	TRA:CAGETGTASKLTF;TRB:CASSFGGRSGANVLTF	TRA:TGTGCAGGAGAAACCGGCACTGCCAGTAAACTCACCTTT;TRB:TGTGCCAGTAGTTTTGGTGGTAGGTCTGGGGCCAACGTCCTGACTTTC
clonotype558	1	0.000169204737733	TRB:CASSHGRNYGYTF	TRB:TGTGCCAGCAGCCATGGACGTAACTATGGCTACACCTTC
clonotype260	1	0.000169204737733	TRB:CSVQDSGRYNEQFF	TRB:TGCAGCGTGCAGGATAGCGGGCGCTACAATGAGCAGTTCTTC
clonotype797	1	0.000169204737733	TRA:CAVGRF;TRB:CSAFSGGNNEQFF	TRA:TGTGCTGTGGGGCGGTTT;TRB:TGCAGTGCGTTTAGCGGGGGAAACAATGAGCAGTTCTTC
clonotype796	1	0.000169204737733	TRA:CAGARSGGGADGLTF;TRB:CASSLEVGAQETQYF	TRA:TGTGCAGGAGCGAGGTCAGGAGGAGGTGCTGACGGACTCACCTTT;TRB:TGTGCCAGCAGCTTGGAAGTGGGGGCGCAGGAGACCCAGTACTTC
clonotype795	1	0.000169204737733	TRA:CIVRHPNTDKLIF	TRA:TGCATCGTCAGACACCCTAACACCGACAAGCTCATCTTT
clonotype794	1	0.000169204737733	TRA:CAVRMI;TRB:CASSAVVFQEPEKLFF	TRA:TGTGCTGTGAGGATGATA;TRB:TGTGCCAGCAGCGCTGTAGTTTTTCAGGAACCTGAAAAACTGTTTTTT
clonotype793	1	0.000169204737733	TRA:CAASMANQGGKLIF;TRB:CASSYGGAGTDTQYF	TRA:TGTGCAGCAAGTATGGCCAACCAGGGAGGAAAGCTTATCTTC;TRB:TGTGCCAGCAGTTACGGGGGCGCGGGCACAGATACGCAGTATTTT
clonotype792	1	0.000169204737733	TRB:CASSTGGNGYEQYF	TRB:TGTGCCAGCTCGACAGGGGGCAACGGCTACGAGCAGTACTTC
clonotype791	1	0.000169204737733	TRB:CASSLSLGELFF	TRB:TGTGCCAGCAGCCTTTCGCTCGGGGAGCTGTTTTTT
clonotype790	1	0.000169204737733	TRB:CASSSDRGPYNEQFF	TRB:TGTGCCAGCAGCTCGGACAGGGGGCCCTACAATGAGCAGTTCTTC
clonotype799	1	0.000169204737733	TRA:CLVGDIGNQGGKLIF;TRA:CAVPNTGFQKLVF;TRB:CASSYPSQGGEQYF;TRB:CAWSTGQANNSPLHF	TRA:TGCCTCGTGGGTGACATAGGTAACCAGGGAGGAAAGCTTATCTTC;TRA:TGTGCTGTGCCCAACACAGGCTTTCAGAAACTTGTATTT;TRB:TGTGCCAGCAGCTACCCCTCGCAGGGAGGCGAGCAGTACTTC;TRB:TGTGCCTGGAGTACCGGACAGGCAAATAATTCACCCCTCCACTTT
clonotype798	1	0.000169204737733	TRA:CAVRRSFMRF;TRB:CASTYSEGAGGQYF	TRA:TGTGCTGTGAGGCGCTCGTTCATGCGCTTT;TRB:TGTGCCAGCACCTACTCGGAGGGAGCGGGAGGACAGTATTTT
clonotype1618	1	0.000169204737733	TRA:CAYRSPHYGGSQGNLIF;TRB:CAWSVLDRVENIQYF	TRA:TGTGCTTATAGGAGCCCCCATTATGGAGGAAGCCAAGGAAATCTCATCTTT;TRB:TGTGCCTGGAGTGTACTGGACAGGGTAGAAAACATTCAGTACTTC
clonotype1619	1	0.000169204737733	TRA:CAESILNDYKLSF;TRB:CASEQGIGSGANVLTF	TRA:TGTGCAGAGAGTATCCTTAACGACTACAAGCTCAGCTTT;TRB:TGTGCCAGCGAACAGGGTATCGGCTCTGGGGCCAACGTCCTGACTTTC
clonotype1612	1	0.000169204737733	TRA:CVVSDGNYGQNFVF;TRB:CASSSPGGRSDTQYF	TRA:TGTGTTGTGAGTGATGGGAACTATGGTCAGAATTTTGTCTTT;TRB:TGTGCCAGCAGCTCACCCGGGGGCAGGTCAGATACGCAGTATTTT
clonotype1613	1	0.000169204737733	TRA:CAVSKSGGKLIF;TRB:CASSQIAASSYNEQFF	TRA:TGTGCTGTCTCGAAGTCGGGAGGAAAGCTTATCTTC;TRB:TGTGCCAGCAGCCAGATAGCGGCCAGCTCCTACAATGAGCAGTTCTTC
clonotype1610	1	0.000169204737733	TRA:CAERRSLGAGANSKLTF;TRB:CASSPILQYRRVNSPLHF	TRA:TGTGCAGAGAGAAGATCCCTTGGCGCTGGAGCCAATAGTAAGCTGACATTT;TRB:TGTGCCAGCAGTCCGATTCTACAGTACCGACGAGTTAATTCACCCCTCCACTTT
clonotype1611	1	0.000169204737733	TRB:CASSYPSQGGEQYF	TRB:TGTGCCAGCAGCTACCCCTCGCAGGGAGGCGAGCAGTACTTC
clonotype1616	1	0.000169204737733	TRB:CASIGTELGNTEAFF	TRB:TGTGCCAGCATCGGGACGGAACTTGGGAACACTGAAGCTTTCTTT
clonotype1617	1	0.000169204737733	TRA:CAMREGVGRRALTF;TRB:CASSQGPNTGELFF	TRA:TGTGCAATGAGAGAGGGCGTCGGGAGGAGAGCACTTACTTTT;TRB:TGCGCCAGCAGCCAAGGGCCGAACACCGGGGAGCTGTTTTTT
clonotype1614	1	0.000169204737733	TRA:CAMREGRGDTGGFKTIF	TRA:TGTGCAATGAGAGAGGGCCGAGGCGATACTGGAGGCTTCAAAACTATCTTT
clonotype1615	1	0.000169204737733	TRA:CVVTSGATNKLIF;TRB:CASSPIRRTSSYEQYF	TRA:TGTGTGGTTACATCTGGTGCTACAAACAAGCTCATCTTT;TRB:TGTGCCAGCAGCCCGATCCGACGTACCAGCTCCTACGAGCAGTACTTC
clonotype1093	1	0.000169204737733	TRA:CTSVFPGGYQKVTF;TRB:CASSLGESSGANVLTF	TRA:TGTACTTCTGTGTTCCCTGGGGGTTACCAGAAAGTTACCTTT;TRB:TGCGCCAGCAGCTTGGGGGAGAGCTCTGGGGCCAACGTCCTGACTTTC
clonotype803	1	0.000169204737733	TRA:CAERAAGNKLTF;TRB:CASSRTATNEKLFF	TRA:TGTGCAGAGAGGGCTGCAGGCAACAAGCTAACTTTT;TRB:TGTGCCAGCAGCCGCACTGCAACTAATGAAAAACTGTTTTTT
clonotype1858	1	0.000169204737733	TRB:CSARQGGTEAFF	TRB:TGCAGTGCTAGGCAGGGGGGCACTGAAGCTTTCTTT
clonotype1859	1	0.000169204737733	TRA:CAMVRTGGFKTIF;TRB:CASSFPKQDEQFF	TRA:TGTGCAATGGTGAGGACTGGAGGCTTCAAAACTATCTTT;TRB:TGTGCCAGCAGCTTCCCCAAGCAGGATGAGCAGTTCTTC
clonotype1099	1	0.000169204737733	TRA:CDIGNQGGKLIF;TRB:CAWSTGQANNSPLHF	TRA:TGTGACATAGGTAACCAGGGAGGAAAGCTTATCTTC;TRB:TGTGCCTGGAGTACCGGACAGGCAAATAATTCACCCCTCCACTTT
clonotype1854	1	0.000169204737733	TRA:CAVQARGNQFYF;TRB:CAGGRGSTGELFF	TRA:TGTGCTGTGCAGGCAAGGGGTAACCAGTTCTATTTT;TRB:TGTGCCGGAGGGCGGGGGAGCACCGGGGAGCTGTTTTTT
clonotype1855	1	0.000169204737733	TRA:CVVIPYTGGFKTIF;TRB:CSARTGMNSPLHF	TRA:TGTGTGGTGATCCCCTATACTGGAGGCTTCAAAACTATCTTT;TRB:TGCAGCGCAAGGACAGGGATGAATTCACCCCTCCACTTT
clonotype1856	1	0.000169204737733	TRA:CILRPHAGNMLTF;TRA:CALGGNKLVF;TRB:CASSVAPGDVTGELFF	TRA:TGCATCCTGAGACCCCATGCAGGCAACATGCTCACCTTT;TRA:TGTGCTCTAGGGGGAAACAAACTGGTCTTT;TRB:TGTGCCAGCAGCGTAGCCCCAGGGGACGTAACCGGGGAGCTGTTTTTT
clonotype1857	1	0.000169204737733	TRA:CAVRDMSNNFNKFYF;TRB:CASSQAPGQGASSYNSPLHF	TRA:TGTGCTGTGAGAGACATGTCTAACAACTTCAACAAATTTTACTTT;TRB:TGTGCCAGCAGCCAGGCCCCGGGACAGGGGGCAAGCTCCTATAATTCACCCCTCCACTTT
clonotype1850	1	0.000169204737733	TRB:CASSRTRDGPQEFF	TRB:TGCGCCAGCAGCCGAACCCGGGACGGACCCCAAGAGTTCTTC
clonotype1851	1	0.000169204737733	TRA:CATTDSWGKLQF;TRB:CASSQARINTGELFF	TRA:TGCGCGACAACTGACAGCTGGGGGAAATTGCAGTTT;TRB:TGTGCCAGCAGCCAAGCACGGATCAACACCGGGGAGCTGTTTTTT
clonotype1852	1	0.000169204737733	TRA:CAVQAGRGGADGLTF;TRB:CASSRGQVASPLHF	TRA:TGTGCTGTGCAGGCCGGGAGAGGAGGTGCTGACGGACTCACCTTT;TRB:TGTGCCAGCAGCCGCGGACAGGTAGCTTCACCCCTCCACTTT
clonotype1853	1	0.000169204737733	TRA:CALIGDDKIIF;TRB:CASSWTSGSYEQYF	TRA:TGTGCTCTGATTGGAGATGACAAGATCATCTTT;TRB:TGTGCCAGCAGCTGGACTAGCGGGAGCTACGAGCAGTACTTC
clonotype1924	1	0.000169204737733	TRA:CAVSEGETSYDKVIF;TRB:CASSQLGQGTWETQYF	TRA:TGTGCTGTGAGTGAGGGGGAAACCTCCTACGACAAGGTGATATTT;TRB:TGTGCCAGCAGCCAATTAGGACAGGGGACGTGGGAGACCCAGTACTTC
clonotype1925	1	0.000169204737733	TRA:CARRASNTGKLIF;TRB:CASSDSGVRAEAFF	TRA:TGCGCAAGGAGGGCTAGCAACACAGGCAAACTAATCTTT;TRB:TGTGCCAGCAGTGATTCCGGGGTCCGCGCTGAAGCTTTCTTT
clonotype979	1	0.000169204737733	TRA:CALNPPTYAAGNKLTF;TRB:CAIHPRAPAVQGSFDEQFF	TRA:TGTGCTCTGAACCCCCCGACTTATGCTGCAGGCAACAAGCTAACTTTT;TRB:TGTGCCATTCACCCTAGAGCCCCTGCGGTCCAAGGATCGTTCGATGAGCAGTTCTTC
clonotype978	1	0.000169204737733	TRA:CAASAPSIGNQFYF;TRB:CASSVDGGGTHQPQHF	TRA:TGTGCAGCAAGCGCGCCTTCGATCGGTAACCAGTTCTATTTT;TRB:TGTGCCAGCAGCGTAGACGGTGGGGGTACCCATCAGCCCCAGCATTTT
clonotype1920	1	0.000169204737733	TRA:CAVDDRNFNKFYF;TRB:CASKPGVYGYTF	TRA:TGTGCCGTGGACGACCGCAACTTCAACAAATTTTACTTT;TRB:TGTGCCAGCAAGCCAGGGGTTTATGGCTACACCTTC
clonotype1921	1	0.000169204737733	TRA:CAARSSNTGNQFYF;TRB:CASSYSLLGAEYGYTF	TRA:TGTGCAGCAAGGTCTTCAAACACCGGTAACCAGTTCTATTTT;TRB:TGTGCCAGCAGTTACTCGTTATTAGGGGCGGAATATGGCTACACCTTC
clonotype1922	1	0.000169204737733	TRA:CIVRAPTSGTYKYIF;TRB:CASSQNGAHEQYF	TRA:TGCATCGTCAGAGCCCCTACCTCAGGAACCTACAAATACATCTTT;TRB:TGTGCCAGCAGCCAAAATGGGGCCCACGAGCAGTACTTC
clonotype1923	1	0.000169204737733	TRA:CAVSGPGGYQKVTF;TRB:CASSLSSGGDNQPQHF	TRA:TGTGCTGTGAGTGGACCCGGGGGTTACCAGAAAGTTACCTTT;TRB:TGTGCCAGCAGTTTATCGTCAGGGGGTGACAATCAGCCCCAGCATTTT
clonotype973	1	0.000169204737733	TRA:CAVSEAGNTPLVF;TRA:CAVSGDSGGSNYKLTF;TRB:CASSYSFLTDTQYF;TRB:CAILSSRGVGGELFF	TRA:TGTGCTGTGAGTGAGGCAGGAAACACACCTCTTGTCTTT;TRA:TGTGCTGTGAGTGGGGACAGTGGAGGTAGCAACTATAAACTGACATTT;TRB:TGTGCCAGCAGTTACTCTTTCCTGACAGATACGCAGTATTTT;TRB:TGTGCCATCCTAAGTTCCAGGGGTGTGGGCGGGGAGCTGTTTTTT
clonotype972	1	0.000169204737733	TRA:CALSVRGGSQGNLIF;TRB:CASSLIGPNTEAFF	TRA:TGTGCTCTGAGTGTTCGGGGAGGAAGCCAAGGAAATCTCATCTTT;TRB:TGCGCCAGCAGCCTCATCGGGCCGAACACTGAAGCTTTCTTT
clonotype971	1	0.000169204737733	TRA:CAASRAGGTSYGKLTF;TRB:CASSSPAFKDVLPPLHF	TRA:TGTGCAGCCTCTCGTGCTGGTGGTACTAGCTATGGAAAGCTGACATTT;TRB:TGTGCCAGCAGTTCCCCCGCCTTCAAGGACGTTTTGCCACCCCTCCACTTT
clonotype970	1	0.000169204737733	TRA:CAETRLKTGANSKLTF;TRB:CAWTRDRGAYEQYF	TRA:TGTGCAGAGACCCGATTGAAGACTGGAGCCAATAGTAAGCTGACATTT;TRB:TGTGCCTGGACCAGGGACAGGGGAGCGTACGAGCAGTACTTC
clonotype977	1	0.000169204737733	TRA:CVVSLSGGYNKLIF;TRB:CAWSTGQANNSPLHF	TRA:TGTGTGGTGTCGCTTTCTGGTGGCTACAATAAGCTGATTTTT;TRB:TGTGCCTGGAGTACCGGACAGGCAAATAATTCACCCCTCCACTTT
clonotype1929	1	0.000169204737733	TRA:CAVQAIDDYKLSF;TRB:CSARTSTGNTEAFF	TRA:TGTGCTGTGCAGGCGATAGACGACTACAAGCTCAGCTTT;TRB:TGCAGTGCTAGGACATCGACAGGGAACACTGAAGCTTTCTTT
clonotype975	1	0.000169204737733	TRA:CAVPILWGWELPTHF	TRA:TGTGCCGTTCCCATACTCTGGGGCTGGGAGTTACCAACTCACTTT
clonotype974	1	0.000169204737733	TRA:CALSRSGNTPLVF;TRB:CAWSRKGGEAFF	TRA:TGTGCCCTCTCCCGTTCAGGAAACACACCTCTTGTCTTT;TRB:TGTGCCTGGAGCCGGAAAGGGGGTGAAGCTTTCTTT
clonotype1106	1	0.000169204737733	TRA:CAVRDSGRLTGGGNKLTF;TRB:CASSLYRGPGYTF	TRA:TGTGCTGTGAGAGACTCGGGGAGACTCACGGGAGGAGGAAACAAACTCACCTTT;TRB:TGTGCCAGCAGCCTGTACAGGGGGCCAGGCTACACCTTC
clonotype1107	1	0.000169204737733	TRA:CAVPNSGNTPLVF;TRB:CASSAQGDLKEQFF	TRA:TGTGCTGTACCGAATTCAGGAAACACACCTCTTGTCTTT;TRB:TGTGCCAGTAGCGCACAGGGGGATCTTAAGGAGCAGTTCTTC
clonotype1104	1	0.000169204737733	TRA:CVVNEDRGSTLGRLYF;TRB:CASSRQGGSTEAFF	TRA:TGTGTGGTGAACGAGGACAGAGGCTCAACCCTGGGGAGGCTATACTTT;TRB:TGTGCCAGCAGCCGACAGGGTGGGAGCACTGAAGCTTTCTTT
clonotype1105	1	0.000169204737733	TRB:CAISKDNEQFF	TRB:TGTGCCATCAGTAAAGACAATGAGCAGTTCTTC
clonotype1102	1	0.000169204737733	TRA:CAVDEPGYGGSQGNLIF;TRB:CASSYSTSGGTDTQYF	TRA:TGTGCTGTAGATGAACCGGGGTATGGAGGAAGCCAAGGAAATCTCATCTTT;TRB:TGTGCCAGCAGTTACTCAACTAGCGGGGGAACAGATACGCAGTATTTT
clonotype1103	1	0.000169204737733	TRA:CALGRLTPNAGNNRKLIW;TRB:CSVRGTGSNQPQHF	TRA:TGTGCTCTGGGCCGACTTACCCCTAATGCTGGCAACAACCGTAAGCTGATTTGG;TRB:TGCAGCGTCAGGGGGACAGGGAGCAATCAGCCCCAGCATTTT
clonotype1100	1	0.000169204737733	TRA:CAPERGYNTDKLIF;TRB:CASKQGGPGYNEQFF	TRA:TGTGCTCCCGAGAGGGGATATAACACCGACAAGCTCATCTTT;TRB:TGTGCCAGCAAACAGGGAGGGCCTGGGTACAATGAGCAGTTCTTC
clonotype1101	1	0.000169204737733	TRA:CAVSASSGGYQKVTF;TRB:CASSSTPGGTGELFF	TRA:TGTGCTGTGAGTGCGTCCTCTGGGGGTTACCAGAAAGTTACCTTT;TRB:TGTGCCAGCAGCTCAACGCCGGGCGGCACCGGGGAGCTGTTTTTT
clonotype1108	1	0.000169204737733	TRA:CAVKEGLEYGNKLVF;TRB:CASSIGINNEQFF	TRA:TGTGCCGTGAAAGAGGGTTTGGAATATGGAAACAAACTGGTCTTT;TRB:TGTGCCAGTAGTATAGGCATAAACAATGAGCAGTTCTTC
clonotype1109	1	0.000169204737733	TRA:CLVGDIGNQGGKLIF;TRB:CATSERQVDTGELFF;TRB:CAWSTGQANNSPLHF	TRA:TGCCTCGTGGGTGACATAGGTAACCAGGGAGGAAAGCTTATCTTC;TRB:TGTGCCACCAGTGAACGACAGGTAGACACCGGGGAGCTGTTTTTT;TRB:TGTGCCTGGAGTACCGGACAGGCAAATAATTCACCCCTCCACTTT
clonotype1588	1	0.000169204737733	TRB:CASTTPARTKANYGYTF	TRB:TGTGCCAGCACCACGCCTGCCAGGACCAAAGCTAACTATGGCTACACCTTC
clonotype1589	1	0.000169204737733	TRA:CAVTGTASKLTF;TRB:CSVLGGQQETQYF	TRA:TGTGCTGTTACCGGCACTGCCAGTAAACTCACCTTT;TRB:TGCAGTGTTCTGGGGGGACAGCAAGAGACCCAGTACTTC
clonotype1582	1	0.000169204737733	TRA:CALGSNQAGTALIF;TRB:CASSFQGVGELFF	TRA:TGTGCTCTGGGATCCAACCAGGCAGGAACTGCTCTGATCTTT;TRB:TGTGCCAGCAGTTTTCAGGGAGTCGGGGAGCTGTTTTTT
clonotype1583	1	0.000169204737733	TRA:CAVSSGGDDKIIF;TRA:CAVGGSQGNLIF;TRB:CASSLEGNGDTIYF;TRB:CASSKEPLSGAFF	TRA:TGTGCAGTATCGTCCGGGGGAGATGACAAGATCATCTTT;TRA:TGTGCTGTGGGGGGAAGCCAAGGAAATCTCATCTTT;TRB:TGTGCCAGCAGCTTGGAGGGGAATGGGGACACCATATATTTT;TRB:TGTGCCAGCTCGAAAGAGCCGCTATCGGGCGCTTTCTTT
clonotype1580	1	0.000169204737733	TRA:CILRVPYSGAGSYQLTF;TRA:CATRNEDTGGFKTIF;TRB:CASSLGGSGMSYEQYF	TRA:TGCATCCTGAGAGTGCCATACTCTGGGGCTGGGAGTTACCAACTCACTTTC;TRA:TGTGCTACCCGAAACGAAGATACTGGAGGCTTCAAAACTATCTTT;TRB:TGTGCCAGCAGCTTGGGTGGTAGCGGGATGTCCTACGAGCAGTACTTC
clonotype1581	1	0.000169204737733	TRA:CAVNPSGSARQLTF;TRB:CASSLYRGSNQPQHF	TRA:TGTGCCGTGAACCCTTCTGGTTCTGCAAGGCAACTGACCTTT;TRB:TGTGCCAGCAGCTTGTATAGGGGGAGCAATCAGCCCCAGCATTTT
clonotype1586	1	0.000169204737733	TRA:CAVGAPSNTGKLIF;TRB:CASSAVAGGPADTQYF	TRA:TGTGCTGTGGGTGCGCCGAGCAACACAGGCAAACTAATCTTT;TRB:TGTGCCAGCAGCGCAGTAGCGGGGGGGCCGGCAGATACGCAGTATTTT
clonotype1587	1	0.000169204737733	TRA:CAARNGNQFYF;TRB:CSASRRNYNEQFF	TRA:TGTGCAGCAAGGAATGGTAACCAGTTCTATTTT;TRB:TGCAGTGCTAGTAGGCGGAACTACAATGAGCAGTTCTTC
clonotype1584	1	0.000169204737733	TRB:CASSTQVDTEAFF	TRB:TGTGCCAGTAGTACACAGGTGGACACTGAAGCTTTCTTT
clonotype1585	1	0.000169204737733	TRA:CAASDPSGNGQNFVF;TRB:CASSQTSGDTDTQYF	TRA:TGTGCAGCAAGCGACCCTTCGGGAAATGGTCAGAATTTTGTCTTT;TRB:TGTGCCAGCAGCCAGACTAGCGGGGACACAGATACGCAGTATTTT
clonotype1032	1	0.000169204737733	TRA:CAVEGGSYNTDKLIF;TRB:CASSPRQGAGGYTF	TRA:TGTGCTGTGGAGGGGGGATCTTATAACACCGACAAGCTCATCTTT;TRB:TGTGCCAGCAGCCCCCGCCAGGGGGCAGGTGGCTACACCTTC
clonotype1033	1	0.000169204737733	TRA:CAMREGPQGAQKLVF;TRB:CASSTRDTQYF;TRB:CAWSTGQANNSPLHF	TRA:TGTGCAATGAGAGAGGGCCCGCAGGGAGCCCAGAAGCTGGTATTT;TRB:TGTGCCAGCAGTACCCGGGATACGCAGTATTTT;TRB:TGTGCCTGGAGTACCGGACAGGCAAATAATTCACCCCTCCACTTT
clonotype1030	1	0.000169204737733	TRA:CAVVSTDSWGKLQF;TRB:CASSSTLGTDTQYF	TRA:TGTGCTGTGGTTTCAACTGACAGCTGGGGGAAATTGCAGTTT;TRB:TGTGCCAGCAGCTCCACCTTAGGCACAGATACGCAGTATTTT
clonotype1031	1	0.000169204737733	TRA:CAGLEGYQKVTF;TRB:CASSPWGTNEKLFF;TRB:CASSFGVNTDTQYF	TRA:TGTGCAGGGCTCGAGGGTTACCAGAAAGTTACCTTT;TRB:TGTGCCAGCAGCCCCTGGGGAACTAATGAAAAACTGTTTTTT;TRB:TGTGCCAGCAGTTTTGGGGTGAATACAGATACGCAGTATTTT
clonotype1036	1	0.000169204737733	TRA:CVVNPQNNARLMF;TRB:CASSSTYEQYF	TRA:TGTGTGGTGAACCCTCAGAACAATGCCAGACTCATGTTT;TRB:TGTGCCAGCAGCTCCACCTACGAGCAGTACTTC
clonotype1037	1	0.000169204737733	TRA:CIVRVNTGANSKLTF;TRB:CAISSQGADEQYF	TRA:TGCATCGTCAGGGTTAATACTGGAGCCAATAGTAAGCTGACATTT;TRB:TGTGCCATCAGCTCACAGGGGGCCGACGAGCAGTACTTC
clonotype1034	1	0.000169204737733	TRA:CALPLSGGSYIPTF;TRB:CASSLNPESNYGYTF	TRA:TGTGCTCTGCCCCTATCAGGAGGAAGCTACATACCTACATTT;TRB:TGTGCCAGCAGTTTAAATCCTGAATCTAACTATGGCTACACCTTC
clonotype1035	1	0.000169204737733	TRA:CAANYGGSQGNLIF;TRB:CASSLDGGRRAGELFF	TRA:TGTGCGGCCAATTATGGAGGAAGCCAAGGAAATCTCATCTTT;TRB:TGTGCCAGCAGCTTAGACGGGGGGCGGAGGGCCGGGGAGCTGTTTTTT
clonotype1793	1	0.000169204737733	TRA:CAERGFQKLVF;TRB:CASSIVGQGGHGELFF	TRA:TGTGCAGAGAGGGGCTTTCAGAAACTTGTATTT;TRB:TGTGCCAGTAGTATCGTTGGACAGGGGGGTCACGGGGAGCTGTTTTTT
clonotype1038	1	0.000169204737733	TRA:CALRVSIQGAQKLVF;TRB:CASRRTGYIYEQYF	TRA:TGTGCTCTGAGGGTTTCGATTCAGGGAGCCCAGAAGCTGGTATTT;TRB:TGTGCCAGCAGACGGACAGGGTACATCTACGAGCAGTACTTC
clonotype1039	1	0.000169204737733	TRA:CVVNRDDKIIF;TRB:CASSERGLTEAFF	TRA:TGTGTGGTGAACAGAGATGACAAGATCATCTTT;TRB:TGTGCCAGCAGTGAAAGGGGGCTCACTGAAGCTTTCTTT
clonotype829	1	0.000169204737733	TRA:CAESFQGGKLIF;TRB:CASSQDGTPGSYNEQFF	TRA:TGTGCAGAGTCCTTCCAGGGAGGAAAGCTTATCTTC;TRB:TGTGCCAGCAGCCAAGATGGGACTCCAGGCTCCTACAATGAGCAGTTCTTC
clonotype1437	1	0.000169204737733	TRA:CAMNNAGNMLTF;TRA:CAVPSSGNTGKLIF;TRB:CSASGGAHEQYF;TRB:CASGLVSGGAETQYF	TRA:TGTGCAATGAATAATGCAGGCAACATGCTCACCTTT;TRA:TGTGCTGTCCCTTCCTCTGGCAACACAGGCAAACTAATCTTT;TRB:TGCAGTGCTAGCGGGGGGGCCCACGAGCAGTACTTC;TRB:TGTGCTAGTGGTTTGGTATCCGGGGGGGCCGAGACCCAGTACTTC
clonotype1328	1	0.000169204737733	TRA:CAASSGRNDMRF;TRB:CATSDLRQGMGTGELFF	TRA:TGTGCAGCAAGTAGCGGTCGGAATGACATGCGCTTT;TRB:TGTGCCACCAGTGATTTGCGACAGGGAATGGGCACCGGGGAGCTGTTTTTT
clonotype1329	1	0.000169204737733	TRA:CVVSDPGNTPLVF;TRB:CASSQVPTYSVGTGELFF	TRA:TGTGTTGTGAGTGATCCCGGAAACACACCTCTTGTCTTT;TRB:TGTGCCAGCAGCCAAGTCCCAACTTACTCGGTTGGCACGGGGGAGCTGTTTTTT
clonotype1326	1	0.000169204737733	TRB:CASGDFYNEQFF	TRB:TGTGCCAGTGGAGATTTCTACAATGAGCAGTTCTTC
clonotype1327	1	0.000169204737733	TRA:CAMEGYSTLTF;TRB:CASSLPSGGSSDTQYF	TRA:TGTGCAATGGAAGGATACAGCACCCTCACCTTT;TRB:TGTGCCAGCAGCTTACCCTCCGGCGGGAGCTCAGATACGCAGTATTTT
clonotype1324	1	0.000169204737733	TRA:CAGSGYSTLTF;TRA:CAVRDRGDYKLSF;TRB:CASSPGGALNSPLHF	TRA:TGTGCAGGGTCAGGATACAGCACCCTCACCTTT;TRA:TGTGCTGTGAGAGACAGAGGGGACTACAAGCTCAGCTTT;TRB:TGTGCCAGTAGCCCCGGGGGGGCGCTTAATTCACCCCTCCACTTT
clonotype1325	1	0.000169204737733	TRA:CALRAGANNLFF;TRB:CASSPEHQNTEAFF	TRA:TGTGCTCTAAGGGCTGGGGCAAACAACCTCTTCTTT;TRB:TGTGCCAGCAGTCCCGAACATCAGAACACTGAAGCTTTCTTT
clonotype1322	1	0.000169204737733	TRB:CASSLQGETQYF	TRB:TGTGCCAGCAGCTTACAGGGAGAGACCCAGTACTTC
clonotype1323	1	0.000169204737733	TRA:CAGASYQLIW;TRB:CASSYGGSVYEQYF	TRA:TGTGCAGGAGCAAGCTATCAGTTAATCTGG;TRB:TGTGCCAGCAGTTACGGGGGTAGCGTCTACGAGCAGTACTTC
clonotype1320	1	0.000169204737733	TRA:CAMSGMDSSYKLIF;TRB:CASSLHSGSHGYTF	TRA:TGTGCAATGAGCGGGATGGATAGCAGCTATAAATTGATCTTC;TRB:TGTGCCAGCAGTTTGCACTCAGGATCCCATGGCTACACCTTC
clonotype1321	1	0.000169204737733	TRA:CAVRPIIQGAQKLVF;TRB:CASSFFGSPLHF	TRA:TGTGCTGTCAGACCAATAATTCAGGGAGCCCAGAAGCTGGTATTT;TRB:TGCGCCAGCAGCTTCTTTGGATCACCCCTCCACTTT
clonotype1434	1	0.000169204737733	TRA:CAVQARGSTLGRLYF;TRB:CASSSRTGRQEQYF	TRA:TGTGCTGTGCAGGCCCGAGGCTCAACCCTGGGGAGGCTATACTTT;TRB:TGTGCCAGCAGTTCCCGGACAGGGCGACAAGAGCAGTACTTC
clonotype946	1	0.000169204737733	TRB:CASSSPETGPLHEQYF	TRB:TGTGCCAGCAGCTCCCCCGAGACAGGACCTCTCCACGAGCAGTACTTC
clonotype2037	1	0.000169204737733	TRA:CATGHYGGATNKLIF;TRB:CASRRDLYTEAFF	TRA:TGTGCTACGGGGCATTATGGTGGTGCTACAAACAAGCTCATCTTT;TRB:TGCGCCAGCAGACGGGACCTGTACACTGAAGCTTTCTTT
clonotype2036	1	0.000169204737733	TRA:CAVRRVTTDSWGKLQF;TRB:CASSQGVSTGELFF	TRA:TGTGCTGTGAGGAGGGTGACAACTGACAGCTGGGGGAAATTGCAGTTT;TRB:TGTGCCAGCAGCCAAGGCGTTTCCACCGGGGAGCTGTTTTTT
clonotype2035	1	0.000169204737733	TRA:CAVGNNDMRF;TRB:CASSKEAMGAHGYTF;TRB:CASSLGGNQPQHF	TRA:TGTGCCGTGGGGAACAATGACATGCGCTTT;TRB:TGTGCCAGCAGCAAAGAGGCAATGGGGGCGCACGGCTACACCTTC;TRB:TGTGCCAGCAGTTTGGGGGGTAATCAGCCCCAGCATTTT
clonotype2034	1	0.000169204737733	TRA:CAASAIQGAQKLVF;TRB:CASSQQGLATGELFF	TRA:TGTGCAGCAAGCGCGATTCAGGGAGCCCAGAAGCTGGTATTT;TRB:TGCGCCAGCAGCCAACAGGGTCTGGCCACCGGGGAGCTGTTTTTT
clonotype2033	1	0.000169204737733	TRA:CALSVPSGSARQLTF;TRB:CASTNHHEQYF	TRA:TGTGCTCTGAGTGTCCCCTCTGGTTCTGCAAGGCAACTGACCTTT;TRB:TGTGCTTCGACCAATCACCACGAGCAGTACTTC
clonotype2032	1	0.000169204737733	TRA:CATGIGVGQLTF;TRB:CSAPREGRAGTGELFF	TRA:TGTGCTACGGGGATCGGTGTGGGGCAACTGACCTTT;TRB:TGCAGTGCTCCCAGGGAAGGGAGGGCGGGCACCGGGGAGCTGTTTTTT
clonotype2031	1	0.000169204737733	TRA:CAMREISGGSNYKLTF	TRA:TGTGCAATGAGAGAGATTAGTGGAGGTAGCAACTATAAACTGACATTT
clonotype2030	1	0.000169204737733	TRB:CASSYGNMPQHF	TRB:TGTGCCAGCAGTTACGGTAACATGCCCCAGCATTTT
[truncated: 41 more rows]
