# Supplementary material for: Somatic mTOR mutation in clonally expanded T lymphocytes associated with chronic graft versus host disease
Source: Nat Commun. 2020 May 7;11:2246. doi: 10.1038/s41467-020-16115-w (PMC7206083; doi:10.1038/s41467-020-16115-w)
Supplement: Supplementary file 4 — Supplementary Data 1 [file 41467_2020_16115_MOESM4_ESM.zip › TCRseq_2015_consensus_annotations.csv]

clonotype_id	consensus_id	length	chain	v_gene	d_gene	j_gene	c_gene	full_length	productive	cdr3	cdr3_nt	reads	umis
clonotype1000	clonotype1000_consensus_1	532	TRB	TRBV20-1	TRBD1	TRBJ2-5	TRBC2	True	True	CSAPTGTGGLGETQYF	TGCAGTGCCCCCACCGGGACAGGGGGCTTAGGGGAGACCCAGTACTTC	2072	3
clonotype1001	clonotype1001_consensus_1	519	TRB	TRBV7-3	TRBD2	TRBJ2-3	TRBC2	True	True	CASRCRGLAGTDTQYF	TGTGCCAGCCGTTGCAGAGGACTAGCGGGGACAGATACGCAGTATTTT	2180	4
clonotype1001	clonotype1001_consensus_2	487	TRA	TRAV4	None	TRAJ23	TRAC	True	True	CLVGDIGNQGGKLIF	TGCCTCGTGGGTGACATAGGTAACCAGGGAGGAAAGCTTATCTTC	438	1
clonotype1001	clonotype1001_consensus_3	517	TRB	TRBV5-1	TRBD2	TRBJ2-1	TRBC2	True	True	CASSLSSGGANEQFF	TGCGCCAGCAGCTTGAGTAGCGGGGGGGCCAATGAGCAGTTCTTC	1677	3
clonotype1001	clonotype1001_consensus_4	578	TRB	TRBV30	TRBD1	TRBJ1-6	TRBC1	True	True	CAWSTGQANNSPLHF	TGTGCCTGGAGTACCGGACAGGCAAATAATTCACCCCTCCACTTT	1006	3
clonotype1002	clonotype1002_consensus_1	517	TRB	TRBV20-1	TRBD2	TRBJ2-7	TRBC2	True	True	CSAKGLADEQYF	TGCAGTGCTAAGGGACTAGCAGACGAGCAGTACTTC	5619	9
clonotype1002	clonotype1002_consensus_2	682	TRA	TRAV3	None	TRAJ31	TRAC	True	True	CAVRLGNNARLMF	TGTGCTGTGAGATTAGGTAACAATGCCAGACTCATGTTT	1013	2
clonotype1003	clonotype1003_consensus_1	539	TRB	TRBV27	TRBD1	TRBJ1-1	TRBC1	True	True	CASNPRQGLNTEAFF	TGTGCCAGCAACCCTCGACAGGGATTGAACACTGAAGCTTTCTTT	1657	3
clonotype1004	clonotype1004_consensus_1	791	TRB	TRBV5-1	TRBD2	TRBJ2-1	TRBC2	True	True	CASSLGRGTSGRNEQFF	TGCGCCAGCAGCTTGGGCCGGGGGACTAGCGGGAGGAATGAGCAGTTCTTC	9865	17
clonotype1004	clonotype1004_consensus_2	556	TRA	TRAV23DV6	None	TRAJ22	TRAC	True	True	CAAIGTGSARQLTF	TGTGCAGCAATCGGGACTGGTTCTGCAAGGCAACTGACCTTT	1159	2
clonotype1005	clonotype1005_consensus_1	510	TRB	TRBV7-9	TRBD1	TRBJ1-3	TRBC1	True	True	CASSARGGSPGNTIYF	TGTGCCAGCAGCGCCAGGGGGGGGTCTCCCGGAAACACCATATATTTT	1419	2
clonotype1006	clonotype1006_consensus_1	542	TRB	TRBV7-7	TRBD2	TRBJ2-3	TRBC2	True	True	CASSPTSGVGTQYF	TGTGCCAGCAGCCCAACTAGCGGGGTCGGTACGCAGTATTTT	6007	8
clonotype1007	clonotype1007_consensus_1	509	TRA	TRAV12-3	None	TRAJ12	TRAC	True	True	CAQKGDSSYKLIF	TGTGCCCAGAAGGGGGATAGCAGCTATAAATTGATCTTC	924	1
clonotype1007	clonotype1007_consensus_2	557	TRB	TRBV20-1	TRBD2	TRBJ2-7	TRBC2	True	True	CSAPKRVGAYEQYF	TGCAGTGCTCCCAAGAGGGTGGGGGCCTACGAGCAGTACTTC	2814	5
clonotype1008	clonotype1008_consensus_1	492	TRB	TRBV2	TRBD1	TRBJ1-6	TRBC1	True	True	CASSERGRSNSPLHF	TGTGCCAGCAGTGAAAGGGGGCGCAGCAATTCACCCCTCCACTTT	2001	3
clonotype1008	clonotype1008_consensus_2	583	TRB	TRBV30	TRBD1	TRBJ1-6	TRBC1	True	True	CAWSTGQANNSPLHF	TGTGCCTGGAGTACCGGACAGGCAAATAATTCACCCCTCCACTTT	2446	3
clonotype1009	clonotype1009_consensus_1	504	TRB	TRBV2	TRBD2	TRBJ2-2	TRBC2	True	True	CASILAVTNTGELFF	TGTGCCAGCATCCTAGCGGTAACGAACACCGGGGAGCTGTTTTTT	1709	2
clonotype1009	clonotype1009_consensus_2	507	TRA	TRAV4	None	TRAJ43	TRAC	True	True	CLVGPTYNNNDMRF	TGCCTCGTGGGGCCAACGTACAATAACAATGACATGCGCTTT	782	1
clonotype100	clonotype100_consensus_1	552	TRB	TRBV2	TRBD1	TRBJ1-3	TRBC1	True	True	CASSEAIWSVPRNTIYF	TGTGCCAGCAGTGAAGCGATTTGGTCAGTCCCCCGAAACACCATATATTTT	3124	4
clonotype100	clonotype100_consensus_2	581	TRA	TRAV14DV4	None	TRAJ30	TRAC	True	True	CAMRERGDDKIIF	TGTGCAATGAGAGAAAGGGGAGATGACAAGATCATCTTT	7728	8
clonotype1010	clonotype1010_consensus_1	324	TRB	TRBV28	TRBD1	TRBJ1-1	TRBC1	True	True	CASSFPGHLNTEAFF	TGTGCCAGCAGTTTCCCGGGGCATTTGAACACTGAAGCTTTCTTT	1194	1
clonotype1010	clonotype1010_consensus_2	534	TRA	TRAV27	None	TRAJ37	TRAC	True	True	CAGGRSSNTGKLIF	TGTGCAGGAGGAAGATCTAGCAACACAGGCAAACTAATCTTT	2835	3
clonotype1011	clonotype1011_consensus_1	532	TRB	TRBV2	TRBD2	TRBJ2-2	TRBC2	True	True	CASILAVTNTGELFF	TGTGCCAGCATCCTAGCGGTAACGAACACCGGGGAGCTGTTTTTT	1501	2
clonotype1011	clonotype1011_consensus_2	547	TRB	TRBV15	TRBD1	TRBJ2-1	TRBC2	True	True	CATSRGWDSYNEQFF	TGTGCCACCAGCAGGGGGTGGGACAGCTACAATGAGCAGTTCTTC	1721	2
clonotype1011	clonotype1011_consensus_3	536	TRA	TRAV26-1	None	TRAJ32	TRAC	True	True	CIVRPHYGGATNKLIF	TGCATCGTCAGACCTCATTATGGTGGTGCTACAAACAAGCTCATCTTT	1393	1
clonotype1012	clonotype1012_consensus_1	567	TRA	TRAV25	None	TRAJ12	TRAC	True	True	CAGRDSSYKLIF	TGTGCAGGGCGGGATAGCAGCTATAAATTGATCTTC	1624	2
clonotype1012	clonotype1012_consensus_2	579	TRB	TRBV9	TRBD1	TRBJ2-1	TRBC2	True	True	CASSVSTPTTGGDYNEQFF	TGTGCCAGCAGCGTAAGCACCCCCACTACAGGGGGGGACTACAATGAGCAGTTCTTC	5857	7
clonotype1013	clonotype1013_consensus_1	553	TRA	TRAV12-2	None	TRAJ13	TRAC	True	True	CAVNINSGGYQKVTF	TGTGCCGTGAACATCAATTCTGGGGGTTACCAGAAAGTTACCTTT	741	1
clonotype1013	clonotype1013_consensus_2	532	TRB	TRBV20-1	TRBD2	TRBJ2-1	TRBC2	True	True	CSARDKSGSWSYNEQFF	TGCAGTGCTAGAGACAAAAGCGGGAGCTGGTCCTACAATGAGCAGTTCTTC	1464	2
clonotype1014	clonotype1014_consensus_1	515	TRB	TRBV7-9	TRBD2	TRBJ1-2	TRBC1	True	True	CASSLRGLGGYTF	TGTGCCAGCAGCTTACGAGGGCTGGGTGGCTACACCTTC	1892	4
clonotype1015	clonotype1015_consensus_1	522	TRB	TRBV7-3	None	TRBJ1-3	TRBC1	True	True	CASSLTGIYSGNTIYF	TGTGCCAGCAGCTTAACGGGGATTTACTCTGGAAACACCATATATTTT	3725	5
clonotype1015	clonotype1015_consensus_2	759	TRB	TRBV5-1	TRBD2	TRBJ2-7	TRBC2	True	True	CASSRDGTYEQYF	TGCGCCAGCAGCCGGGACGGAACCTACGAGCAGTACTTC	5168	7
clonotype1016	clonotype1016_consensus_1	589	TRB	TRBV7-2	TRBD2	TRBJ2-1	TRBC2	True	True	CASSLAGGPGNEQFF	TGTGCCAGCAGCTTAGCGGGAGGGCCGGGGAATGAGCAGTTCTTC	13617	16
clonotype1016	clonotype1016_consensus_2	554	TRA	TRAV12-3	None	TRAJ40	TRAC	True	True	CAMINSGTYKYIF	TGTGCAATGATTAACTCAGGAACCTACAAATACATCTTT	2271	2
clonotype1017	clonotype1017_consensus_1	505	TRA	TRAV9-2	None	TRAJ34	TRAC	True	True	CALSENTDKLIF	TGTGCTCTGAGTGAAAACACCGACAAGCTCATCTTT	3565	3
clonotype1017	clonotype1017_consensus_2	746	TRB	TRBV5-4	TRBD2	TRBJ1-1	TRBC1	True	True	CASSPQALRRMNTEAFF	TGTGCCAGCAGTCCTCAGGCCCTCAGGAGGATGAACACTGAAGCTTTCTTT	6649	11
clonotype1018	clonotype1018_consensus_1	626	TRA	TRAV17	None	TRAJ49	TRAC	True	True	CATDRAGNQFYF	TGTGCTACGGATCGGGCCGGTAACCAGTTCTATTTT	4564	5
clonotype1018	clonotype1018_consensus_2	677	TRB	TRBV7-8	TRBD1	TRBJ1-1	TRBC1	True	True	CASSFIRTGDEAFF	TGTGCCAGCAGCTTTATTCGAACAGGGGATGAAGCTTTCTTT	6184	8
clonotype1018	clonotype1018_consensus_3	637	TRA	TRAV26-1	None	TRAJ17	TRAC	True	True	CIVREAAGNKLTF	TGCATCGTCAGAGAAGCTGCAGGCAACAAGCTAACTTTT	2964	3
clonotype1018	clonotype1018_consensus_4	683	TRB	TRBV7-2	None	TRBJ2-2	TRBC2	True	True	CASRPVTGELFF	TGTGCCAGCAGGCCGGTGACCGGGGAGCTGTTTTTT	24542	28
clonotype1019	clonotype1019_consensus_1	575	TRB	TRBV2	TRBD1	TRBJ1-2	TRBC1	True	True	CASSENTGGAATF	TGTGCCAGCAGTGAAAACACGGGGGGGGCAGCTACCTTC	10990	11
clonotype1019	clonotype1019_consensus_2	578	TRA	TRAV23DV6	None	TRAJ42	TRAC	True	True	CAASVRSQGNLIF	TGTGCAGCAAGCGTGAGAAGCCAAGGAAATCTCATCTTT	1836	3
clonotype101	clonotype101_consensus_1	647	TRA	TRAV26-1	None	TRAJ49	TRAC	True	True	CIVSGNQFYF	TGCATCGTCAGCGGTAACCAGTTCTATTTT	5665	6
clonotype101	clonotype101_consensus_2	737	TRB	TRBV2	TRBD1	TRBJ2-6	TRBC2	True	True	CASSSQGAGANVLTF	TGTGCCAGCAGTTCACAGGGGGCTGGGGCCAACGTCCTGACTTTC	10863	15
clonotype1020	clonotype1020_consensus_1	601	TRB	TRBV28	TRBD1	TRBJ1-5	TRBC1	True	True	CASRGGSNQPQHF	TGTGCCAGCAGAGGGGGCAGCAATCAGCCCCAGCATTTT	19909	21
clonotype1020	clonotype1020_consensus_2	691	TRA	TRAV8-3	None	TRAJ22	TRAC	True	True	CAVGSSSGSARQLTF	TGTGCTGTGGGCTCCTCTTCTGGTTCTGCAAGGCAACTGACCTTT	759	2
clonotype1021	clonotype1021_consensus_1	537	TRA	TRAV1-2	None	TRAJ13	TRAC	True	True	CAVRDWGSGGYQKVTF	TGTGCTGTGAGAGATTGGGGTTCTGGGGGTTACCAGAAAGTTACCTTT	774	1
clonotype1021	clonotype1021_consensus_2	982	TRB	TRBV5-5	TRBD1	TRBJ1-2	TRBC1	True	True	CASRGQDYGYTF	TGTGCCAGCAGGGGACAGGACTATGGCTACACCTTC	2465	3
clonotype1022	clonotype1022_consensus_1	616	TRB	TRBV6-1	None	TRBJ1-5	TRBC1	True	True	CATRWVQPQHF	TGTGCCACCAGATGGGTTCAGCCCCAGCATTTT	15984	17
clonotype1022	clonotype1022_consensus_2	576	TRA	TRAV29DV5	None	TRAJ43	TRAC	True	True	CAASAGYNNDMRF	TGTGCAGCAAGCGCAGGATATAACAATGACATGCGCTTT	2279	4
clonotype1022	clonotype1022_consensus_3	550	TRB	TRBV7-2	None	TRBJ2-2	TRBC2	True	True	CASRESLDGELFF	TGTGCCAGCCGCGAGTCTCTTGACGGGGAGCTGTTTTTT	17974	25
clonotype1023	clonotype1023_consensus_1	645	TRB	TRBV30	None	TRBJ2-1	TRBC2	True	True	CALELRNEQFF	TGTGCCTTGGAGCTTCGCAATGAGCAGTTCTTC	7587	9
clonotype1024	clonotype1024_consensus_1	590	TRA	TRAV14DV4	None	TRAJ39	TRAC	True	True	CAMREGLQNAGNMLTF	TGTGCAATGAGAGAGGGCCTACAGAATGCAGGCAACATGCTCACCTTT	1832	2
clonotype1024	clonotype1024_consensus_2	569	TRB	TRBV20-1	TRBD2	TRBJ1-6	TRBC1	True	True	CSAPPGSGSPLHF	TGCAGTGCTCCCCCGGGATCCGGTTCACCCCTCCACTTT	14698	17
clonotype1025	clonotype1025_consensus_1	472	TRA	TRAV13-1	None	TRAJ6	TRAC	True	True	CAASSSGGSYIPTF	TGTGCAGCCTCTTCATCAGGAGGAAGCTACATACCTACATTT	3902	3
clonotype1025	clonotype1025_consensus_2	645	TRB	TRBV7-9	TRBD1	TRBJ1-1	TRBC1	True	True	CASSRQTEAFF	TGTGCCAGCAGCCGACAGACTGAAGCTTTCTTT	12878	15
clonotype1026	clonotype1026_consensus_1	701	TRB	TRBV3-1	TRBD1	TRBJ1-1	TRBC1	True	True	CASSQDIGTGTNTEAFF	TGTGCCAGCAGCCAAGATATTGGGACAGGGACGAACACTGAAGCTTTCTTT	9813	11
clonotype1026	clonotype1026_consensus_2	530	TRA	TRAV27	None	TRAJ53	TRAC	True	True	CAGFRGSNYKLTF	TGTGCAGGCTTTCGGGGTAGCAACTATAAACTGACATTT	3297	4
clonotype1027	clonotype1027_consensus_1	681	TRB	TRBV19	TRBD1	TRBJ1-2	TRBC1	True	True	CASSIGDRDYGYTF	TGTGCCAGTAGTATCGGGGACAGGGACTATGGCTACACCTTC	7577	14
clonotype1027	clonotype1027_consensus_2	549	TRA	TRAV12-1	None	TRAJ48	TRAC	True	True	CVAFGNEKLTF	TGTGTGGCTTTTGGAAATGAGAAATTAACCTTT	1348	1
clonotype1028	clonotype1028_consensus_1	571	TRB	TRBV5-1	TRBD2	TRBJ2-5	TRBC2	True	True	CASSPASTEETQYF	TGCGCCAGCAGCCCAGCTAGCACCGAAGAGACCCAGTACTTC	5646	7
clonotype1029	clonotype1029_consensus_1	535	TRB	TRBV6-6	None	TRBJ1-4	TRBC1	True	True	CASRRNEKLFF	TGTGCCAGCAGACGTAATGAAAAACTGTTTTTT	6560	8
clonotype1029	clonotype1029_consensus_2	571	TRA	TRAV20	None	TRAJ30	TRAC	True	True	CAVREEDDKIIF	TGTGCTGTGCGGGAGGAAGATGACAAGATCATCTTT	4694	5
clonotype102	clonotype102_consensus_1	562	TRB	TRBV2	TRBD2	TRBJ2-3	TRBC2	True	True	CASSVQRDTDTQYF	TGTGCCAGCAGTGTCCAGCGGGACACAGATACGCAGTATTTT	6500	7
clonotype1030	clonotype1030_consensus_1	788	TRB	TRBV7-8	None	TRBJ2-3	TRBC2	True	True	CASSSTLGTDTQYF	TGTGCCAGCAGCTCCACCTTAGGCACAGATACGCAGTATTTT	4799	7
clonotype1030	clonotype1030_consensus_2	510	TRA	TRAV20	None	TRAJ24	TRAC	True	True	CAVVSTDSWGKLQF	TGTGCTGTGGTTTCAACTGACAGCTGGGGGAAATTGCAGTTT	1803	2
clonotype1031	clonotype1031_consensus_1	845	TRB	TRBV28	None	TRBJ2-3	TRBC2	True	True	CASSFGVNTDTQYF	TGTGCCAGCAGTTTTGGGGTGAATACAGATACGCAGTATTTT	4884	7
clonotype1031	clonotype1031_consensus_2	566	TRA	TRAV25	None	TRAJ13	TRAC	True	True	CAGLEGYQKVTF	TGTGCAGGGCTCGAGGGTTACCAGAAAGTTACCTTT	1980	2
clonotype1031	clonotype1031_consensus_3	635	TRB	TRBV3-1	None	TRBJ1-4	TRBC1	True	True	CASSPWGTNEKLFF	TGTGCCAGCAGCCCCTGGGGAACTAATGAAAAACTGTTTTTT	1954	2
clonotype1032	clonotype1032_consensus_1	451	TRA	TRAV2	None	TRAJ34	TRAC	True	True	CAVEGGSYNTDKLIF	TGTGCTGTGGAGGGGGGATCTTATAACACCGACAAGCTCATCTTT	2304	2
clonotype1032	clonotype1032_consensus_2	725	TRB	TRBV28	TRBD1	TRBJ1-2	TRBC1	True	True	CASSPRQGAGGYTF	TGTGCCAGCAGCCCCCGCCAGGGGGCAGGTGGCTACACCTTC	3359	4
clonotype1033	clonotype1033_consensus_1	707	TRB	TRBV6-5	None	TRBJ2-3	TRBC2	True	True	CASSTRDTQYF	TGTGCCAGCAGTACCCGGGATACGCAGTATTTT	8650	10
clonotype1033	clonotype1033_consensus_2	554	TRA	TRAV14DV4	None	TRAJ54	TRAC	True	True	CAMREGPQGAQKLVF	TGTGCAATGAGAGAGGGCCCGCAGGGAGCCCAGAAGCTGGTATTT	1820	2
clonotype1033	clonotype1033_consensus_3	831	TRB	TRBV30	TRBD1	TRBJ1-6	TRBC1	True	True	CAWSTGQANNSPLHF	TGTGCCTGGAGTACCGGACAGGCAAATAATTCACCCCTCCACTTT	7544	10
clonotype1034	clonotype1034_consensus_1	508	TRA	TRAV6	None	TRAJ6	TRAC	True	True	CALPLSGGSYIPTF	TGTGCTCTGCCCCTATCAGGAGGAAGCTACATACCTACATTT	1129	1
clonotype1034	clonotype1034_consensus_2	511	TRB	TRBV12-4	None	TRBJ1-2	TRBC1	True	True	CASSLNPESNYGYTF	TGTGCCAGCAGTTTAAATCCTGAATCTAACTATGGCTACACCTTC	862	1
clonotype1035	clonotype1035_consensus_1	745	TRB	TRBV7-2	TRBD1	TRBJ2-2	TRBC2	True	True	CASSLDGGRRAGELFF	TGTGCCAGCAGCTTAGACGGGGGGCGGAGGGCCGGGGAGCTGTTTTTT	16507	19
clonotype1035	clonotype1035_consensus_2	534	TRA	TRAV27	None	TRAJ42	TRAC	True	True	CAANYGGSQGNLIF	TGTGCGGCCAATTATGGAGGAAGCCAAGGAAATCTCATCTTT	2550	4
clonotype1036	clonotype1036_consensus_1	558	TRB	TRBV7-2	None	TRBJ2-7	TRBC2	True	True	CASSSTYEQYF	TGTGCCAGCAGCTCCACCTACGAGCAGTACTTC	6232	9
clonotype1036	clonotype1036_consensus_2	541	TRA	TRAV12-1	None	TRAJ31	TRAC	True	True	CVVNPQNNARLMF	TGTGTGGTGAACCCTCAGAACAATGCCAGACTCATGTTT	1072	2
clonotype1037	clonotype1037_consensus_1	551	TRA	TRAV26-1	None	TRAJ56	TRAC	True	True	CIVRVNTGANSKLTF	TGCATCGTCAGGGTTAATACTGGAGCCAATAGTAAGCTGACATTT	1029	1
clonotype1037	clonotype1037_consensus_2	566	TRB	TRBV10-3	TRBD1	TRBJ2-7	TRBC2	True	True	CAISSQGADEQYF	TGTGCCATCAGCTCACAGGGGGCCGACGAGCAGTACTTC	5498	6
clonotype1038	clonotype1038_consensus_1	499	TRA	TRAV9-2	None	TRAJ54	TRAC	True	True	CALRVSIQGAQKLVF	TGTGCTCTGAGGGTTTCGATTCAGGGAGCCCAGAAGCTGGTATTT	290	1
clonotype1038	clonotype1038_consensus_2	552	TRB	TRBV6-3	TRBD1	TRBJ2-7	TRBC2	True	True	CASRRTGYIYEQYF	TGTGCCAGCAGACGGACAGGGTACATCTACGAGCAGTACTTC	13771	15
clonotype1039	clonotype1039_consensus_1	548	TRA	TRAV12-1	None	TRAJ30	TRAC	True	True	CVVNRDDKIIF	TGTGTGGTGAACAGAGATGACAAGATCATCTTT	5706	5
clonotype1039	clonotype1039_consensus_2	519	TRB	TRBV2	TRBD1	TRBJ1-1	TRBC1	True	True	CASSERGLTEAFF	TGTGCCAGCAGTGAAAGGGGGCTCACTGAAGCTTTCTTT	8504	11
clonotype103	clonotype103_consensus_1	517	TRB	TRBV7-9	TRBD2	TRBJ1-1	TRBC1	True	True	CASSPWEGNTEAFF	TGTGCCAGCAGCCCATGGGAGGGGAACACTGAAGCTTTCTTT	4166	5
clonotype103	clonotype103_consensus_2	551	TRA	TRAV26-2	None	TRAJ30	TRAC	True	True	CILSGRDDKIIF	TGCATCCTGAGCGGGAGAGATGACAAGATCATCTTT	4053	4
clonotype1040	clonotype1040_consensus_1	601	TRA	TRAV38-2DV8	None	TRAJ31	TRAC	True	True	CAYRPSNNNARLMF	TGTGCTTATAGGCCTTCGAATAACAATGCCAGACTCATGTTT	7450	9
clonotype1040	clonotype1040_consensus_2	701	TRB	TRBV7-7	TRBD1	TRBJ2-1	TRBC1	True	True	CASSLDWGQSNEQFF	TGTGCCAGCAGCTTGGATTGGGGACAGTCCAATGAGCAGTTCTTC	14722	19
clonotype1040	clonotype1040_consensus_3	702	TRB	TRBV6-5	TRBD1	TRBJ1-5	TRBC1	True	True	CASSITGMGGNQPQHF	TGTGCCAGCAGTATAACAGGGATGGGTGGCAATCAGCCCCAGCATTTT	4780	5
clonotype1041	clonotype1041_consensus_1	549	TRB	TRBV20-1	TRBD2	TRBJ1-5	TRBC1	True	True	CSARDPGLSNQPQHF	TGCAGTGCTAGAGACCCCGGACTCAGCAATCAGCCCCAGCATTTT	12587	16
clonotype1042	clonotype1042_consensus_1	514	TRA	TRAV27	None	TRAJ13	TRAC	True	True	CAGARGYQKVTF	TGTGCAGGAGCAAGGGGTTACCAGAAAGTTACCTTT	1608	2
clonotype1042	clonotype1042_consensus_2	658	TRB	TRBV9	TRBD1	TRBJ1-4	TRBC1	True	True	CASSPSHAGGNEKLFF	TGTGCCAGCAGCCCTAGCCATGCAGGGGGGAATGAAAAACTGTTTTTT	960	1
clonotype1043	clonotype1043_consensus_1	541	TRB	TRBV6-3	TRBD2	TRBJ2-7	TRBC2	True	True	CASSRLAGTPYEQYF	TGTGCCAGCAGTCGACTAGCGGGGACCCCCTACGAGCAGTACTTC	752	2
clonotype1043	clonotype1043_consensus_2	470	TRB	TRBV28	None	TRBJ1-1	TRBC1	True	True	CASSFRSGPTEAFF	TGTGCCAGCAGTTTTCGGTCCGGGCCCACTGAAGCTTTCTTT	2234	2
clonotype1044	clonotype1044_consensus_1	706	TRB	TRBV2	TRBD2	TRBJ2-1	TRBC1	True	True	CASSEAGGRIYNEQFF	TGTGCCAGCAGTGAAGCGGGCGGGAGAATCTACAATGAGCAGTTCTTC	13559	16
clonotype1045	clonotype1045_consensus_1	556	TRA	TRAV12-2	None	TRAJ6	TRAC	True	True	CAGAGGGSYIPTF	TGTGCCGGGGCCGGAGGAGGAAGCTACATACCTACATTT	5120	4
clonotype1045	clonotype1045_consensus_2	518	TRB	TRBV28	TRBD1	TRBJ1-2	TRBC1	True	True	CASTLGQDDGYTF	TGTGCCAGCACCTTAGGACAGGACGATGGCTACACCTTC	6033	6
clonotype1046	clonotype1046_consensus_1	511	TRA	TRAV4	None	TRAJ23	TRAC	True	True	CLVGDIGNQGGKLIF	TGCCTCGTGGGTGACATAGGTAACCAGGGAGGAAAGCTTATCTTC	1919	2
clonotype1046	clonotype1046_consensus_2	685	TRB	TRBV6-3	TRBD2	TRBJ1-5	TRBC1	True	True	CASSYNRGGSQPQHF	TGTGCCAGCAGTTACAACAGGGGAGGGAGCCAGCCCCAGCATTTT	1756	3
clonotype1047	clonotype1047_consensus_1	503	TRB	TRBV20-1	TRBD2	TRBJ2-3	TRBC2	True	True	CSARLAGSTDTQYF	TGCAGTGCTAGGCTAGCGGGAAGCACAGATACGCAGTATTTT	5066	8
clonotype1047	clonotype1047_consensus_2	559	TRA	TRAV23DV6	None	TRAJ40	TRAC	True	True	CAASPYTSGTYKYIF	TGCGCAGCAAGCCCTTATACCTCAGGAACCTACAAATACATCTTT	1426	2
clonotype1048	clonotype1048_consensus_1	707	TRB	TRBV15	TRBD2	TRBJ2-5	TRBC2	True	True	CATSREPGGLRETQYF	TGTGCCACCAGCAGAGAGCCCGGAGGGTTACGGGAGACCCAGTACTTC	6467	9
clonotype1048	clonotype1048_consensus_2	554	TRA	TRAV14DV4	None	TRAJ41	TRAC	True	True	CAMREGRGSNSGYALNF	TGTGCAATGAGAGAGGGACGCGGCTCAAATTCCGGGTATGCACTCAACTTC	1084	1
clonotype1049	clonotype1049_consensus_1	507	TRB	TRBV27	None	TRBJ2-7	TRBC2	True	True	CASSQANSDEQYF	TGTGCCAGCAGCCAGGCCAACAGCGACGAGCAGTACTTC	1084	2
clonotype1049	clonotype1049_consensus_2	493	TRA	TRAV13-1	None	TRAJ8	TRAC	True	True	CAASIKTGFQKLVF	TGTGCAGCAAGTATAAAGACAGGCTTTCAGAAACTTGTATTT	4105	5
clonotype104	clonotype104_consensus_1	584	TRB	TRBV2	TRBD2	TRBJ1-5	TRBC1	True	True	CASSAGDGDQPQHF	TGTGCCAGCAGTGCGGGGGACGGTGATCAGCCCCAGCATTTT	14729	19
clonotype104	clonotype104_consensus_2	757	TRA	TRAV25	None	TRAJ23	TRAC	True	True	CAGTYNQGGKLIF	TGTGCAGGGACTTATAACCAGGGAGGAAAGCTTATCTTC	3970	5
clonotype1050	clonotype1050_consensus_1	641	TRB	TRBV5-4	None	TRBJ2-7	TRBC2	True	True	CASSLGLDPYEQYF	TGTGCCAGCAGCTTGGGGCTTGATCCCTACGAGCAGTACTTC	2315	3
clonotype1051	clonotype1051_consensus_1	516	TRB	TRBV5-1	TRBD2	TRBJ2-1	TRBC2	True	True	CASSLRAGDNEQFF	TGCGCCAGCAGCTTGAGGGCGGGGGACAATGAGCAGTTCTTC	8951	12
clonotype1051	clonotype1051_consensus_2	492	TRA	TRAV9-2	None	TRAJ37	TRAC	True	True	CVASSNTGKLIF	TGTGTGGCTTCTAGCAACACAGGCAAACTAATCTTT	3591	3
clonotype1052	clonotype1052_consensus_1	739	TRB	TRBV28	TRBD1	TRBJ1-5	TRBC1	True	True	CASSSWTGGSQPQHF	TGTGCCAGCAGTTCTTGGACAGGGGGCTCGCAGCCCCAGCATTTT	10608	11
clonotype1052	clonotype1052_consensus_2	510	TRA	TRAV12-1	None	TRAJ21	TRAC	True	True	CVVNVDNFNKFYF	TGTGTGGTGAACGTGGACAACTTCAACAAATTTTACTTT	5371	5
clonotype1053	clonotype1053_consensus_1	520	TRB	TRBV5-1	None	TRBJ2-5	TRBC2	True	True	CASSATQKETQYF	TGCGCCAGCAGCGCGACGCAGAAAGAGACCCAGTACTTC	10329	12
clonotype1053	clonotype1053_consensus_2	689	TRA	TRAV3	None	TRAJ40	TRAC	True	True	CAVRAPTSGTYKYIF	TGTGCTGTGAGAGCCCCTACCTCAGGAACCTACAAATACATCTTT	3187	4
clonotype1054	clonotype1054_consensus_1	654	TRB	TRBV5-5	TRBD2	TRBJ1-1	TRBC1	True	True	CASQWEQNTEAFF	TGTGCCAGCCAGTGGGAACAGAACACTGAAGCTTTCTTT	7023	8
clonotype1054	clonotype1054_consensus_2	527	TRA	TRAV22	None	TRAJ9	TRAC	True	True	CAVEPINTGGFKTIF	TGTGCTGTGGAGCCCATCAATACTGGAGGCTTCAAAACTATCTTT	1093	1
clonotype1055	clonotype1055_consensus_1	521	TRB	TRBV5-1	TRBD1	TRBJ2-5	TRBC2	True	True	CASSWGDSAETQYF	TGCGCCAGCAGCTGGGGGGACAGTGCAGAGACCCAGTACTTC	8704	11
clonotype1056	clonotype1056_consensus_1	569	TRB	TRBV3-1	TRBD2	TRBJ2-4	TRBC2	True	True	CASSQQGIENIQYF	TGTGCCAGCAGCCAACAGGGAATAGAAAACATTCAGTACTTC	10740	14
clonotype1056	clonotype1056_consensus_2	561	TRB	TRBV7-2	None	TRBJ1-2	TRBC1	True	True	CASTPTRTGGYTF	TGTGCCAGCACCCCCACAAGAACCGGTGGCTACACCTTC	5900	8
clonotype1056	clonotype1056_consensus_3	588	TRB	TRBV2	TRBD1	TRBJ2-5	TRBC2	True	True	CASSVGARRPPGEETQYF	TGTGCCAGCAGTGTCGGGGCGCGCCGTCCTCCTGGCGAAGAGACCCAGTACTTC	6833	8
clonotype1056	clonotype1056_consensus_4	720	TRA	TRAV38-1	None	TRAJ53	TRAC	True	True	CAFMKRVGGGSNYKLTF	TGTGCTTTCATGAAGCGAGTAGGTGGAGGTAGCAACTATAAACTGACATTT	7688	11
clonotype1056	clonotype1056_consensus_5	859	TRA	TRAV3	None	TRAJ30	TRAC	True	True	CAVRGNRDDKIIF	TGTGCTGTGAGAGGCAACAGAGATGACAAGATCATCTTT	4321	6
clonotype1056	clonotype1056_consensus_6	721	TRA	TRAV1-2	None	TRAJ15	TRAC	True	True	CAVHQAGTALIF	TGTGCTGTCCACCAGGCAGGAACTGCTCTGATCTTT	2959	4
clonotype1057	clonotype1057_consensus_1	518	TRB	TRBV5-1	TRBD1	TRBJ2-7	TRBC2	True	True	CASSSGVGQRTYEQYF	TGCGCCAGCAGCTCTGGAGTTGGACAGCGCACCTACGAGCAGTACTTC	7066	9
clonotype1057	clonotype1057_consensus_2	604	TRA	TRAV29DV5	None	TRAJ52	TRAC	True	True	CAASTLINAGGTSYGKLTF	TGTGCAGCAAGCACCCTAATAAATGCTGGTGGTACTAGCTATGGAAAGCTGACATTT	1941	2
clonotype1058	clonotype1058_consensus_1	513	TRB	TRBV5-1	TRBD1	TRBJ2-7	TRBC2	True	True	CASSSLGTAYEQYF	TGCGCCAGCAGCTCCCTCGGGACAGCCTACGAGCAGTACTTC	9127	12
clonotype1058	clonotype1058_consensus_2	576	TRA	TRAV29DV5	None	TRAJ29	TRAC	True	True	CAAPEGGNTPLVF	TGTGCAGCTCCCGAGGGGGGAAACACACCTCTTGTCTTT	4916	6
clonotype1059	clonotype1059_consensus_1	740	TRA	TRAV8-4	None	TRAJ17	TRAC	True	True	CAVSKKAAGNKLTF	TGTGCTGTGAGTAAGAAAGCTGCAGGCAACAAGCTAACTTTT	2506	3
clonotype105	clonotype105_consensus_1	666	TRB	TRBV5-6	TRBD1	TRBJ2-2	TRBC2	True	True	CASSGDSGVNTGELFF	TGTGCCAGCAGCGGAGATTCGGGGGTGAACACCGGGGAGCTGTTTTTT	5099	6
clonotype105	clonotype105_consensus_2	545	TRA	TRAV12-2	None	TRAJ54	TRAC	True	True	CAVNGGAQKLVF	TGTGCCGTGAATGGGGGAGCCCAGAAGCTGGTATTT	918	2
clonotype1060	clonotype1060_consensus_1	542	TRB	TRBV12-3	TRBD1	TRBJ1-2	TRBC1	True	True	CASFRRGEGYTF	TGTGCCAGTTTTCGTAGGGGCGAGGGCTACACCTTC	15696	19
clonotype1060	clonotype1060_consensus_2	512	TRA	TRAV38-2DV8	None	TRAJ32	TRAC	True	True	CAYRSGGNYGGATNKLIF	TGTGCTTATAGGAGCGGGGGTAATTATGGTGGTGCTACAAACAAGCTCATCTTT	1680	2
clonotype1061	clonotype1061_consensus_1	552	TRA	TRAV26-2	None	TRAJ49	TRAC	True	True	CILGNTGNQFYF	TGCATCCTGGGCAACACCGGTAACCAGTTCTATTTT	1875	2
clonotype1061	clonotype1061_consensus_2	475	TRB	TRBV28	TRBD2	TRBJ1-5	TRBC1	True	True	CASNAGNPRREPQHF	TGTGCCAGCAATGCAGGGAACCCCCGGCGGGAGCCCCAGCATTTT	4948	5
clonotype1061	clonotype1061_consensus_3	593	TRA	TRAV12-2	None	TRAJ9	TRAC	True	True	CAVLTGGGFKTIF	TGTGCCGTCTTAACGGGTGGAGGCTTCAAAACTATCTTT	4107	5
clonotype1061	clonotype1061_consensus_4	669	TRB	TRBV19	TRBD2	TRBJ2-7	TRBC2	True	True	CASSMAGVLDEQYF	TGTGCCAGTAGTATGGCGGGAGTCCTCGACGAGCAGTACTTC	2611	4
clonotype1062	clonotype1062_consensus_1	549	TRA	TRAV16	None	TRAJ32	TRAC	True	True	CALRGATNKLIF	TGTGCTCTTCGGGGTGCTACAAACAAGCTCATCTTT	953	1
clonotype1063	clonotype1063_consensus_1	483	TRB	TRBV2	TRBD1	TRBJ1-2	TRBC1	True	True	CATWTGEETNYGYTF	TGTGCCACCTGGACAGGGGAGGAAACTAACTATGGCTACACCTTC	3601	4
clonotype1063	clonotype1063_consensus_2	630	TRA	TRAV4	None	TRAJ29	TRAC	True	True	CLVGISGNTPLVF	TGCCTCGTGGGGATTTCAGGAAACACACCTCTTGTCTTT	1292	2
clonotype1064	clonotype1064_consensus_1	547	TRB	TRBV7-9	TRBD2	TRBJ2-1	TRBC2	True	True	CASSVSSGGAFLDVNEQFF	TGTGCCAGCAGCGTCTCTAGCGGGGGGGCTTTCCTTGATGTTAATGAGCAGTTCTTC	7754	10
clonotype1065	clonotype1065_consensus_1	541	TRB	TRBV5-1	None	TRBJ1-5	TRBC1	True	True	CASSLSPDQPQHF	TGCGCCAGCAGCTTATCCCCAGATCAGCCCCAGCATTTT	20421	23
clonotype1065	clonotype1065_consensus_2	446	TRA	TRAV21	None	TRAJ33	TRAC	True	True	CAVMDSNYQLIW	TGTGCTGTGATGGATAGCAACTATCAGTTAATCTGG	740	2
clonotype1066	clonotype1066_consensus_1	811	TRB	TRBV19	None	TRBJ2-7	TRBC2	True	True	CASSLETSYEQYF	TGTGCCAGTAGTTTAGAAACCTCCTACGAGCAGTACTTC	6428	7
clonotype1066	clonotype1066_consensus_2	561	TRA	TRAV13-1	None	TRAJ39	TRAC	True	True	CAASSGGNAGNMLTF	TGTGCAGCAAGTAGTGGCGGTAATGCAGGCAACATGCTCACCTTT	3540	4
clonotype1067	clonotype1067_consensus_1	529	TRA	TRAV17	None	TRAJ38	TRAC	True	True	CATGYNAGNNRKLIW	TGTGCTACGGGATATAATGCTGGCAACAACCGTAAGCTGATTTGG	1411	2
clonotype1067	clonotype1067_consensus_2	581	TRA	TRAV12-1	None	TRAJ48	TRAC	True	True	CVVRPNFGNEKLTF	TGTGTGGTCCGTCCTAACTTTGGAAATGAGAAATTAACCTTT	2623	2
clonotype1067	clonotype1067_consensus_3	584	TRB	TRBV7-2	TRBD1	TRBJ2-3	TRBC2	True	True	CASSARQGGIDTQYF	TGTGCCAGCAGCGCCCGACAGGGGGGCATAGATACGCAGTATTTT	10950	15
clonotype1068	clonotype1068_consensus_1	724	TRB	TRBV20-1	TRBD1	TRBJ2-5	TRBC2	True	True	CSARVGQVLETQYF	TGCAGTGCTAGAGTAGGGCAGGTTCTAGAGACCCAGTACTTC	15279	18
clonotype1068	clonotype1068_consensus_2	589	TRA	TRAV5	None	TRAJ30	TRAC	True	True	CAELEGDDKIIF	TGTGCAGAATTGGAGGGGGATGACAAGATCATCTTT	4745	6
clonotype1069	clonotype1069_consensus_1	742	TRB	TRBV19	TRBD1	TRBJ1-1	TRBC1	True	True	CASSMSGPGQGDMGTEAFF	TGTGCCAGTAGTATGAGCGGCCCGGGACAGGGGGACATGGGCACTGAAGCTTTCTTT	5517	10
clonotype1069	clonotype1069_consensus_2	811	TRA	TRAV8-3	None	TRAJ9	TRAC	True	True	CAVLNTGGFKTIF	TGTGCTGTCCTAAATACTGGAGGCTTCAAAACTATCTTT	347	1
clonotype106	clonotype106_consensus_1	509	TRA	TRAV4	None	TRAJ23	TRAC	True	True	CLVGDIGNQGGKLIF	TGCCTCGTGGGTGACATAGGTAACCAGGGAGGAAAGCTTATCTTC	4605	5
clonotype106	clonotype106_consensus_2	561	TRA	TRAV1-2	None	TRAJ37	TRAC	True	True	CAVPGSGNTGKLIF	TGTGCTGTCCCCGGCTCTGGCAACACAGGCAAACTAATCTTT	8057	8
clonotype106	clonotype106_consensus_3	684	TRB	TRBV6-3	TRBD2	TRBJ1-5	TRBC1	True	True	CASSYNRGGSQPQHF	TGTGCCAGCAGTTACAACAGGGGAGGGAGCCAGCCCCAGCATTTT	5357	6
clonotype1070	clonotype1070_consensus_1	570	TRB	TRBV3-1	TRBD2	TRBJ1-5	TRBC1	True	True	CASSDDSTPSAGGRPQHF	TGTGCCAGCAGCGACGACAGTACCCCGAGCGCGGGGGGAAGGCCCCAGCATTTT	3299	5
clonotype1070	clonotype1070_consensus_2	497	TRA	TRAV9-2	None	TRAJ49	TRAC	True	True	CALSTNTGNQFYF	TGTGCTCTGTCTACGAACACCGGTAACCAGTTCTATTTT	1984	2
clonotype1071	clonotype1071_consensus_1	570	TRA	TRAV19	None	TRAJ11	TRAC	True	True	CALSGVNSGYSTLTF	TGTGCTCTGAGTGGGGTTAATTCAGGATACAGCACCCTCACCTTT	609	1
clonotype1071	clonotype1071_consensus_2	524	TRB	TRBV5-1	TRBD1	TRBJ2-3	TRBC2	True	True	CASRYPGQGGGITDTQYF	TGCGCCAGCAGATACCCGGGACAGGGGGGGGGTATCACAGATACGCAGTATTTT	3924	5
clonotype1072	clonotype1072_consensus_1	689	TRA	TRAV3	None	TRAJ4	TRAC	True	True	CAVRPFSGGYNKLIF	TGTGCTGTGAGACCTTTTTCTGGTGGCTACAATAAGCTGATTTTT	5766	7
clonotype1072	clonotype1072_consensus_2	487	TRB	TRBV28	TRBD1	TRBJ1-6	TRBC1	True	True	CASRPLGTGVVGRSPLHF	TGTGCCAGCAGACCCCTAGGGACAGGGGTAGTCGGACGGTCACCCCTCCACTTT	3793	4
clonotype1073	clonotype1073_consensus_1	539	TRB	TRBV6-3	TRBD2	TRBJ2-1	TRBC2	True	True	CASSQGTSGRGSEQFF	TGTGCCAGCAGTCAGGGGACTAGCGGGAGGGGGTCTGAGCAGTTCTTC	5734	8
clonotype1073	clonotype1073_consensus_2	573	TRA	TRAV12-1	None	TRAJ5	TRAC	True	True	CVVRYTGRRALTF	TGTGTGGTGAGGTACACGGGCAGGAGAGCACTTACTTTT	4871	5
clonotype1074	clonotype1074_consensus_1	452	TRA	TRAV9-2	None	TRAJ57	TRAC	True	True	CALSGQGGSEKLVF	TGTGCTCTGAGTGGTCAGGGCGGATCTGAAAAGCTGGTCTTT	936	1
clonotype1074	clonotype1074_consensus_2	503	TRB	TRBV6-3	TRBD1	TRBJ2-5	TRBC2	True	True	CASSRTGGRTQYF	TGTGCCAGCAGTAGGACAGGGGGCCGGACCCAGTACTTC	1718	3
clonotype1075	clonotype1075_consensus_1	695	TRB	TRBV24-1	TRBD2	TRBJ2-2	TRBC2	True	True	CATSDLGLAGDTGELFF	TGTGCCACCAGTGATTTGGGACTAGCGGGAGACACCGGGGAGCTGTTTTTT	2591	4
clonotype1075	clonotype1075_consensus_2	611	TRA	TRAV36DV7	None	TRAJ40	TRAC	True	True	CAVETSGTYKYIF	TGTGCTGTGGAAACCTCAGGAACCTACAAATACATCTTT	556	1
clonotype1076	clonotype1076_consensus_1	533	TRB	TRBV12-3	TRBD1	TRBJ2-3	TRBC2	True	True	CASTVQGPTDTQYF	TGTGCCAGCACCGTACAGGGGCCCACAGATACGCAGTATTTT	4251	5
clonotype1076	clonotype1076_consensus_2	674	TRA	TRAV8-3	None	TRAJ40	TRAC	True	True	CAVGEIGGTYKYIF	TGTGCTGTGGGTGAAATAGGGGGAACCTACAAATACATCTTT	764	2
clonotype1077	clonotype1077_consensus_1	475	TRA	TRAV39	None	TRAJ49	TRAC	True	True	CAVDAYNQFYF	TGTGCCGTGGACGCTTATAACCAGTTCTATTTT	2286	2
clonotype1077	clonotype1077_consensus_2	597	TRB	TRBV6-1	TRBD1	TRBJ1-2	TRBC1	True	True	CASSELLGTANYGYTF	TGTGCCAGCAGTGAACTCCTCGGGACAGCTAACTATGGCTACACCTTC	4448	6
clonotype1078	clonotype1078_consensus_1	543	TRA	TRAV38-2DV8	None	TRAJ44	TRAC	True	True	CAYGVAGTASKLTF	TGTGCTTATGGGGTGGCCGGCACTGCCAGTAAACTCACCTTT	9279	12
clonotype1078	clonotype1078_consensus_2	520	TRB	TRBV20-1	TRBD1	TRBJ1-2	TRBC1	True	True	CSAGDRHHGYTF	TGCAGTGCTGGGGACAGGCACCATGGCTACACCTTC	7804	9
clonotype1079	clonotype1079_consensus_1	579	TRA	TRAV29DV5	None	TRAJ58	TRAC	True	True	CAASAKTSGSRLTF	TGTGCAGCAAGCGCGAAAACCAGTGGCTCTAGGTTGACCTTT	4019	4
clonotype1079	clonotype1079_consensus_2	654	TRB	TRBV18	TRBD1	TRBJ1-2	TRBC1	True	True	CASSPLEQGWDGYTF	TGTGCCAGCTCACCGTTAGAACAGGGATGGGATGGCTACACCTTC	3058	4
clonotype107	clonotype107_consensus_1	784	TRB	TRBV28	TRBD1	TRBJ2-7	TRBC2	True	True	CASTQGGKDEQYF	TGTGCCAGCACCCAAGGGGGAAAGGACGAGCAGTACTTC	5837	7
clonotype1080	clonotype1080_consensus_1	714	TRB	TRBV5-4	TRBD2	TRBJ2-1	TRBC2	True	True	CASSFAGTAGSSYNEQFF	TGTGCCAGCAGCTTCGCGGGAACGGCCGGGAGCTCCTACAATGAGCAGTTCTTC	8001	13
clonotype1080	clonotype1080_consensus_2	559	TRA	TRAV16	None	TRAJ11	TRAC	True	True	CALSPLSGYSTLTF	TGTGCTCTAAGTCCGCTTTCAGGATACAGCACCCTCACCTTT	4619	5
clonotype1081	clonotype1081_consensus_1	505	TRB	TRBV20-1	TRBD2	TRBJ2-7	TRBC2	True	True	CSAIPPSGGSHEQYF	TGCAGTGCGATCCCCCCTAGCGGGGGGTCCCACGAGCAGTACTTC	1601	2
clonotype1082	clonotype1082_consensus_1	579	TRA	TRAV29DV5	None	TRAJ27	TRAC	True	True	CAARHNTNAGKSTF	TGTGCAGCAAGGCATAACACCAATGCAGGCAAATCAACCTTT	5141	5
clonotype1082	clonotype1082_consensus_2	717	TRB	TRBV19	TRBD2	TRBJ2-7	TRBC2	True	True	CASRERRSSYEQYF	TGTGCCAGTCGGGAGCGACGGAGCTCCTACGAGCAGTACTTC	5111	6
clonotype1082	clonotype1082_consensus_3	508	TRA	TRAV24	None	TRAJ53	TRAC	True	True	CASTNSGGSNYKLTF	TGTGCCTCTACGAATAGTGGAGGTAGCAACTATAAACTGACATTT	2275	2
clonotype1083	clonotype1083_consensus_1	493	TRA	TRAV38-2DV8	None	TRAJ31	TRAC	True	True	CAYRRNNARLMF	TGTGCTTATCGACGCAACAATGCCAGACTCATGTTT	3131	4
clonotype1083	clonotype1083_consensus_2	554	TRB	TRBV5-1	TRBD2	TRBJ2-2	TRBC2	True	True	CASTLGSSGHTGELFF	TGCGCCAGCACCCTAGGTTCTAGCGGACACACCGGGGAGCTGTTTTTT	9098	11
clonotype1083	clonotype1083_consensus_3	553	TRA	TRAV27	None	TRAJ56	TRAC	True	True	CKVANSKLTF	TGTAAAGTGGCCAATAGTAAGCTGACATTT	2740	3
clonotype1084	clonotype1084_consensus_1	473	TRA	TRAV34	None	TRAJ44	TRAC	True	True	CGADRAGTASKLTF	TGTGGAGCAGACCGGGCCGGCACTGCCAGTAAACTCACCTTT	3712	4
clonotype1084	clonotype1084_consensus_2	532	TRB	TRBV5-5	TRBD2	TRBJ2-2	TRBC2	True	True	CASSQWGGTGELFF	TGTGCCAGCAGCCAGTGGGGGGGGACCGGGGAGCTGTTTTTT	8526	11
clonotype1085	clonotype1085_consensus_1	935	TRB	TRBV4-1	TRBD1	TRBJ1-2	TRBC1	True	True	CASSQDPNTDSPYGYTF	TGCGCCAGCAGCCAAGATCCCAATACCGACAGTCCCTATGGCTACACCTTC	3212	5
clonotype1086	clonotype1086_consensus_1	680	TRB	TRBV15	TRBD2	TRBJ2-7	TRBC2	True	True	CATSAGGPASEQYF	TGTGCCACCAGCGCGGGGGGGCCCGCTTCCGAGCAGTACTTC	7183	16
clonotype1086	clonotype1086_consensus_2	518	TRA	TRAV17	None	TRAJ53	TRAC	True	True	CATDPFSGGSNYKLTF	TGTGCTACGGACCCCTTTAGTGGAGGTAGCAACTATAAACTGACATTT	1797	2
clonotype1087	clonotype1087_consensus_1	695	TRA	TRAV8-6	None	TRAJ21	TRAC	True	True	CAVGEYNFNKFYF	TGTGCTGTGGGGGAATACAACTTCAACAAATTTTACTTT	1847	2
clonotype1087	clonotype1087_consensus_2	1092	TRB	TRBV7-9	TRBD2	TRBJ2-1	TRBC2	True	True	CASSWSSGRDWGEQFF	TGTGCCAGCAGCTGGTCTAGCGGGAGGGATTGGGGTGAGCAGTTCTTC	10212	13
clonotype1088	clonotype1088_consensus_1	617	TRA	TRAV8-6	None	TRAJ48	TRAC	True	True	CAVSEKSSGNEKLTF	TGTGCTGTGAGTGAGAAGTCGAGTGGAAATGAGAAATTAACCTTT	1663	2
clonotype1088	clonotype1088_consensus_2	650	TRB	TRBV30	TRBD2	TRBJ1-1	TRBC1	True	True	CAWSLGGPTEAFF	TGTGCCTGGAGCCTTGGGGGACCCACTGAAGCTTTCTTT	4816	6
clonotype1089	clonotype1089_consensus_1	667	TRB	TRBV5-6	TRBD1	TRBJ1-1	TRBC1	True	True	CASSRTTSNTEAFF	TGTGCCAGCAGCAGGACAACCTCGAACACTGAAGCTTTCTTT	1533	2
clonotype1089	clonotype1089_consensus_2	568	TRA	TRAV19	None	TRAJ41	TRAC	True	True	CALSERNSGYALNF	TGTGCTCTGAGTGAGCGAAATTCCGGGTATGCACTCAACTTC	1887	2
clonotype1089	clonotype1089_consensus_3	683	TRA	TRAV3	None	TRAJ23	TRAC	True	True	CAVRDHQGGKLIF	TGTGCTGTGAGAGACCACCAGGGAGGAAAGCTTATCTTC	2085	3
clonotype1089	clonotype1089_consensus_4	697	TRB	TRBV28	TRBD1	TRBJ1-5	TRBC1	True	True	CATRGGRSNSNQPQHF	TGTGCCACCCGAGGGGGACGGAGCAATAGCAATCAGCCCCAGCATTTT	7099	7
clonotype108	clonotype108_consensus_1	555	TRA	TRAV27	None	TRAJ20	TRAC	True	True	CAGAEYKLSF	TGTGCAGGAGCTGAGTACAAGCTCAGCTTT	2831	3
clonotype108	clonotype108_consensus_2	514	TRB	TRBV7-2	TRBD2	TRBJ2-7	TRBC2	True	True	CASTYGGTSSYEQYF	TGTGCCAGCACCTATGGGGGGACTAGCTCCTACGAGCAGTACTTC	17330	20
clonotype1090	clonotype1090_consensus_1	555	TRA	TRAV16	None	TRAJ28	TRAC	True	True	CALRGSGAGSYQLTF	TGTGCTCTAAGGGGATCTGGGGCTGGGAGTTACCAACTCACTTTC	3102	3
clonotype1090	clonotype1090_consensus_2	911	TRB	TRBV5-8	TRBD1	TRBJ2-7	TRBC2	True	True	CASSRTGPYEQYF	TGTGCCAGCAGCCGGACAGGGCCCTACGAGCAGTACTTC	1979	3
clonotype1091	clonotype1091_consensus_1	531	TRA	TRAV13-2	None	TRAJ45	TRAC	True	True	CAENRGGGADGLTF	TGTGCAGAGAATAGGGGAGGAGGTGCTGACGGACTCACCTTT	4088	4
clonotype1092	clonotype1092_consensus_1	477	TRA	TRAV4	None	TRAJ23	TRAC	True	True	CLVGDIGNQGGKLIF	TGCCTCGTGGGTGACATAGGTAACCAGGGAGGAAAGCTTATCTTC	1555	2
clonotype1092	clonotype1092_consensus_2	528	TRB	TRBV28	TRBD1	TRBJ2-7	TRBC2	True	True	CASSPGDGDRYEQYF	TGTGCCAGCAGTCCCGGAGATGGCGACAGATACGAGCAGTACTTC	7807	8
clonotype1093	clonotype1093_consensus_1	422	TRA	TRAV9-2	None	TRAJ13	TRAC	True	True	CTSVFPGGYQKVTF	TGTACTTCTGTGTTCCCTGGGGGTTACCAGAAAGTTACCTTT	2500	2
clonotype1093	clonotype1093_consensus_2	509	TRB	TRBV5-1	TRBD2	TRBJ2-6	TRBC2	True	True	CASSLGESSGANVLTF	TGCGCCAGCAGCTTGGGGGAGAGCTCTGGGGCCAACGTCCTGACTTTC	5084	7
clonotype1094	clonotype1094_consensus_1	478	TRA	TRAV26-2	None	TRAJ29	TRAC	True	True	CILSRSGNTPLVF	TGCATCCTGAGTAGATCAGGAAACACACCTCTTGTCTTT	1788	2
clonotype1094	clonotype1094_consensus_2	693	TRB	TRBV12-4	TRBD1	TRBJ2-5	TRBC1	True	True	CASSFLGRGAGTQYF	TGTGCCAGCAGTTTTCTGGGCCGGGGGGCCGGGACCCAGTACTTC	17743	21
clonotype1095	clonotype1095_consensus_1	481	TRA	TRAV9-2	None	TRAJ35	TRAC	True	True	CALRAGFGNVLHC	TGTGCTCTGCGGGCGGGCTTTGGGAATGTGCTGCATTGC	4543	4
clonotype1095	clonotype1095_consensus_2	676	TRA	TRAV8-3	None	TRAJ34	TRAC	True	True	CAVGGPYNTDKLIF	TGTGCTGTGGGTGGACCTTATAACACCGACAAGCTCATCTTT	2721	4
clonotype1096	clonotype1096_consensus_1	475	TRB	TRBV28	TRBD2	TRBJ2-1	TRBC2	True	True	CASRSGTLWGNEQFF	TGTGCCAGCAGATCCGGGACCCTCTGGGGCAATGAGCAGTTCTTC	3361	5
clonotype1096	clonotype1096_consensus_2	687	TRA	TRAV8-3	None	TRAJ47	TRAC	True	True	CAVVIMEYGNKLVF	TGTGCTGTGGTTATCATGGAATATGGAAACAAACTGGTCTTT	3039	3
clonotype1097	clonotype1097_consensus_1	659	TRA	TRAV8-4	None	TRAJ32	TRAC	True	True	CAVSGGGGATNKLIF	TGTGCTGTGAGTGGAGGTGGTGGTGCTACAAACAAGCTCATCTTT	3753	4
clonotype1097	clonotype1097_consensus_2	574	TRB	TRBV7-9	TRBD1	TRBJ1-6	TRBC1	True	True	CASSISRDRGSPLHF	TGTGCCAGCAGCATAAGCCGGGACAGGGGATCACCCCTCCACTTT	7696	9
clonotype1098	clonotype1098_consensus_1	735	TRB	TRBV7-9	TRBD2	TRBJ1-6	TRBC1	True	True	CASSLGGNNSPLHF	TGTGCCAGCAGCTTGGGCGGGAATAATTCACCCCTCCACTTT	11316	13
clonotype1098	clonotype1098_consensus_2	510	TRA	TRAV4	None	TRAJ23	TRAC	True	True	CLVGDIGNQGGKLIF	TGCCTCGTGGGTGACATAGGTAACCAGGGAGGAAAGCTTATCTTC	1482	2
clonotype1098	clonotype1098_consensus_3	504	TRA	TRAV38-2DV8	None	TRAJ45	TRAC	True	True	CAYRFGGGADGLTF	TGTGCTTATAGGTTTGGAGGAGGTGCTGACGGACTCACCTTT	3703	6
clonotype1098	clonotype1098_consensus_4	615	TRA	TRAV41	None	TRAJ17	TRAC	True	True	CAVPFKAAGNKLTF	TGTGCTGTCCCCTTCAAAGCTGCAGGCAACAAGCTAACTTTT	1848	3
clonotype1099	clonotype1099_consensus_1	480	TRA	TRAV4	None	TRAJ23	TRAC	True	True	CDIGNQGGKLIF	TGTGACATAGGTAACCAGGGAGGAAAGCTTATCTTC	615	2
clonotype1099	clonotype1099_consensus_2	781	TRB	TRBV30	TRBD1	TRBJ1-6	TRBC1	True	True	CAWSTGQANNSPLHF	TGTGCCTGGAGTACCGGACAGGCAAATAATTCACCCCTCCACTTT	2285	4
clonotype109	clonotype109_consensus_1	744	TRB	TRBV5-7	None	TRBJ2-1	TRBC2	True	True	CASSLIGYSYNEQFF	TGTGCCAGCAGCTTGATAGGTTACTCCTACAATGAGCAGTTCTTC	7561	10
clonotype109	clonotype109_consensus_2	501	TRB	TRBV10-1	None	TRBJ2-3	TRBC2	True	True	CASSDAADTQYF	TGCGCCAGCAGTGACGCGGCAGATACGCAGTATTTT	8359	11
clonotype10	clonotype10_consensus_1	608	TRA	TRAV22	None	TRAJ42	TRAC	True	True	CAVGGSQGNLIF	TGTGCTGTGGGGGGAAGCCAAGGAAATCTCATCTTT	76701	94
clonotype10	clonotype10_consensus_2	690	TRB	TRBV11-2	TRBD1	TRBJ1-3	TRBC1	True	True	CASSLEGNGDTIYF	TGTGCCAGCAGCTTGGAGGGGAATGGGGACACCATATATTTT	116382	151
clonotype1100	clonotype1100_consensus_1	571	TRA	TRAV22	None	TRAJ34	TRAC	True	True	CAPERGYNTDKLIF	TGTGCTCCCGAGAGGGGATATAACACCGACAAGCTCATCTTT	3236	4
clonotype1100	clonotype1100_consensus_2	661	TRB	TRBV28	TRBD2	TRBJ2-1	TRBC2	True	True	CASKQGGPGYNEQFF	TGTGCCAGCAAACAGGGAGGGCCTGGGTACAATGAGCAGTTCTTC	8577	11
clonotype1101	clonotype1101_consensus_1	715	TRB	TRBV27	TRBD2	TRBJ2-2	TRBC2	True	True	CASSSTPGGTGELFF	TGTGCCAGCAGCTCAACGCCGGGCGGCACCGGGGAGCTGTTTTTT	3579	5
clonotype1101	clonotype1101_consensus_2	725	TRA	TRAV8-4	None	TRAJ13	TRAC	True	True	CAVSASSGGYQKVTF	TGTGCTGTGAGTGCGTCCTCTGGGGGTTACCAGAAAGTTACCTTT	2782	5
clonotype1102	clonotype1102_consensus_1	550	TRB	TRBV6-6	TRBD2	TRBJ2-3	TRBC2	True	True	CASSYSTSGGTDTQYF	TGTGCCAGCAGTTACTCAACTAGCGGGGGAACAGATACGCAGTATTTT	6659	7
clonotype1102	clonotype1102_consensus_2	549	TRA	TRAV7	None	TRAJ42	TRAC	True	True	CAVDEPGYGGSQGNLIF	TGTGCTGTAGATGAACCGGGGTATGGAGGAAGCCAAGGAAATCTCATCTTT	3161	3
clonotype1103	clonotype1103_consensus_1	510	TRA	TRAV9-2	None	TRAJ38	TRAC	True	True	CALGRLTPNAGNNRKLIW	TGTGCTCTGGGCCGACTTACCCCTAATGCTGGCAACAACCGTAAGCTGATTTGG	3838	3
clonotype1103	clonotype1103_consensus_2	538	TRB	TRBV29-1	TRBD1	TRBJ1-5	TRBC1	True	True	CSVRGTGSNQPQHF	TGCAGCGTCAGGGGGACAGGGAGCAATCAGCCCCAGCATTTT	9621	10
clonotype1104	clonotype1104_consensus_1	661	TRA	TRAV12-1	None	TRAJ18	TRAC	True	True	CVVNEDRGSTLGRLYF	TGTGTGGTGAACGAGGACAGAGGCTCAACCCTGGGGAGGCTATACTTT	9068	11
clonotype1104	clonotype1104_consensus_2	708	TRB	TRBV2	TRBD1	TRBJ1-1	TRBC1	True	True	CASSRQGGSTEAFF	TGTGCCAGCAGCCGACAGGGTGGGAGCACTGAAGCTTTCTTT	11483	14
clonotype1105	clonotype1105_consensus_1	671	TRB	TRBV10-3	None	TRBJ2-1	TRBC2	True	True	CAISKDNEQFF	TGTGCCATCAGTAAAGACAATGAGCAGTTCTTC	6775	9
clonotype1106	clonotype1106_consensus_1	533	TRB	TRBV12-4	TRBD1	TRBJ1-2	TRBC1	True	True	CASSLYRGPGYTF	TGTGCCAGCAGCCTGTACAGGGGGCCAGGCTACACCTTC	4996	7
clonotype1106	clonotype1106_consensus_2	701	TRA	TRAV3	None	TRAJ10	TRAC	True	True	CAVRDSGRLTGGGNKLTF	TGTGCTGTGAGAGACTCGGGGAGACTCACGGGAGGAGGAAACAAACTCACCTTT	7221	9
clonotype1107	clonotype1107_consensus_1	683	TRB	TRBV19	TRBD1	TRBJ2-1	TRBC2	True	True	CASSAQGDLKEQFF	TGTGCCAGTAGCGCACAGGGGGATCTTAAGGAGCAGTTCTTC	5458	7
clonotype1107	clonotype1107_consensus_2	553	TRA	TRAV21	None	TRAJ29	TRAC	True	True	CAVPNSGNTPLVF	TGTGCTGTACCGAATTCAGGAAACACACCTCTTGTCTTT	2049	2
clonotype1108	clonotype1108_consensus_1	556	TRA	TRAV12-2	None	TRAJ47	TRAC	True	True	CAVKEGLEYGNKLVF	TGTGCCGTGAAAGAGGGTTTGGAATATGGAAACAAACTGGTCTTT	3417	4
clonotype1108	clonotype1108_consensus_2	676	TRB	TRBV19	None	TRBJ2-1	TRBC2	True	True	CASSIGINNEQFF	TGTGCCAGTAGTATAGGCATAAACAATGAGCAGTTCTTC	8964	13
clonotype1109	clonotype1109_consensus_1	628	TRA	TRAV4	None	TRAJ23	TRAC	True	True	CLVGDIGNQGGKLIF	TGCCTCGTGGGTGACATAGGTAACCAGGGAGGAAAGCTTATCTTC	1329	2
clonotype1109	clonotype1109_consensus_2	788	TRB	TRBV30	TRBD1	TRBJ1-6	TRBC1	True	True	CAWSTGQANNSPLHF	TGTGCCTGGAGTACCGGACAGGCAAATAATTCACCCCTCCACTTT	1932	3
clonotype1109	clonotype1109_consensus_3	643	TRB	TRBV24-1	TRBD1	TRBJ2-2	TRBC2	True	True	CATSERQVDTGELFF	TGTGCCACCAGTGAACGACAGGTAGACACCGGGGAGCTGTTTTTT	7005	8
clonotype110	clonotype110_consensus_1	653	TRB	TRBV9	TRBD2	TRBJ1-1	TRBC1	True	True	CASSPGSMNTEAFF	TGTGCCAGCTCCCCTGGGAGCATGAACACTGAAGCTTTCTTT	9567	12
clonotype1110	clonotype1110_consensus_1	514	TRA	TRAV16	None	TRAJ5	TRAC	True	True	CALTKGRRALTF	TGTGCTCTAACGAAGGGCAGGAGAGCACTTACTTTT	1478	2
clonotype1110	clonotype1110_consensus_2	524	TRB	TRBV11-2	TRBD1	TRBJ2-1	TRBC2	True	True	CASSLKGGGAYNEQFF	TGTGCCAGCAGCTTAAAGGGGGGCGGGGCCTACAATGAGCAGTTCTTC	5326	6
clonotype1111	clonotype1111_consensus_1	675	TRB	TRBV4-1	None	TRBJ1-2	TRBC1	True	True	CASSPAGVGYTF	TGCGCCAGCAGCCCCGCCGGCGTAGGCTACACCTTC	3415	4
clonotype1111	clonotype1111_consensus_2	539	TRA	TRAV13-2	None	TRAJ23	TRAC	True	True	CAEKGYYNQGGKLIF	TGTGCAGAGAAAGGGTATTATAACCAGGGAGGAAAGCTTATCTTC	2664	3
clonotype1112	clonotype1112_consensus_1	703	TRA	TRAV8-2	None	TRAJ8	TRAC	True	True	CVVSEWRGFQKLVF	TGTGTTGTGAGTGAGTGGAGGGGCTTTCAGAAACTTGTATTT	3834	5
clonotype1112	clonotype1112_consensus_2	688	TRB	TRBV5-1	TRBD1	TRBJ1-2	TRBC1	True	True	CASSLGTANEGYTF	TGCGCCAGCAGCTTGGGGACAGCGAATGAGGGCTACACCTTC	10508	14
clonotype1113	clonotype1113_consensus_1	633	TRB	TRBV19	None	TRBJ2-1	TRBC2	True	True	CASSRDSLLEQFF	TGTGCCAGTAGTCGAGACTCCCTTTTAGAGCAGTTCTTC	1609	2
clonotype1114	clonotype1114_consensus_1	504	TRA	TRAV9-2	None	TRAJ26	TRAC	True	True	CALSDASDNYGQNFVF	TGTGCTCTGAGTGATGCATCGGATAACTATGGTCAGAATTTTGTCTTT	948	1
clonotype1114	clonotype1114_consensus_2	600	TRB	TRBV28	None	TRBJ2-5	TRBC2	True	True	CASSLFRGTQYF	TGTGCCAGCAGTTTGTTTCGCGGGACCCAGTACTTC	6371	10
clonotype1115	clonotype1115_consensus_1	584	TRB	TRBV19	TRBD1	TRBJ2-2	TRBC2	True	True	CASSIDTGGDPGELFF	TGTGCCAGTAGTATAGATACAGGGGGTGACCCCGGGGAGCTGTTTTTT	1773	2
clonotype1115	clonotype1115_consensus_2	581	TRA	TRAV17	None	TRAJ12	TRAC	True	True	CATGSSYKLIF	TGTGCTACCGGGAGCAGCTATAAATTGATCTTC	3466	4
clonotype1116	clonotype1116_consensus_1	582	TRB	TRBV6-3	TRBD1	TRBJ2-7	TRBC1	True	True	CASARVSLLYEQYF	TGTGCCAGCGCCAGGGTATCACTTCTCTACGAGCAGTACTTC	2697	3
clonotype1117	clonotype1117_consensus_1	726	TRA	TRAV8-3	None	TRAJ27	TRAC	True	True	CAVGANAGKSTF	TGTGCTGTGGGTGCCAATGCAGGCAAATCAACCTTT	2686	5
clonotype1117	clonotype1117_consensus_2	545	TRB	TRBV2	TRBD1	TRBJ1-6	TRBC1	True	True	CASSGLLGQGADSPLHF	TGTGCCAGCAGTGGGCTACTCGGACAGGGGGCTGATTCACCCCTCCACTTT	8827	10
clonotype1118	clonotype1118_consensus_1	581	TRA	TRAV39	None	TRAJ48	TRAC	True	True	CAVYRGNFGNEKLTF	TGTGCCGTCTACCGGGGGAACTTTGGAAATGAGAAATTAACCTTT	2693	3
clonotype1118	clonotype1118_consensus_2	569	TRB	TRBV28	TRBD1	TRBJ1-2	TRBC1	True	True	CASRRGTGGGGYTF	TGTGCCAGCAGGCGCGGAACAGGGGGTGGGGGCTACACCTTC	3087	5
clonotype1119	clonotype1119_consensus_1	780	TRB	TRBV5-1	TRBD1	TRBJ2-5	TRBC2	True	True	CASSLDSRGETQYF	TGCGCCAGCAGCTTGGACAGCAGGGGAGAGACCCAGTACTTC	12149	15
clonotype111	clonotype111_consensus_1	530	TRB	TRBV3-1	TRBD2	TRBJ2-2	TRBC2	True	True	CASSHVGGSVRRTGELFF	TGTGCCAGCAGCCATGTCGGTGGGTCGGTTCGACGTACCGGGGAGCTGTTTTTT	7912	8
clonotype111	clonotype111_consensus_2	545	TRA	TRAV12-2	None	TRAJ47	TRAC	True	True	CAVTEYGNKLVF	TGTGCCGTGACGGAATATGGAAACAAACTGGTCTTT	1827	2
clonotype1120	clonotype1120_consensus_1	529	TRA	TRAV23DV6	None	TRAJ31	TRAC	True	True	CAALSYNNARLMF	TGTGCAGCACTTTCCTATAACAATGCCAGACTCATGTTT	1978	2
clonotype1120	clonotype1120_consensus_2	639	TRB	TRBV30	TRBD1	TRBJ2-3	TRBC2	True	True	CAQGILPQYF	TGTGCTCAGGGGATCCTGCCGCAGTATTTT	12504	18
clonotype1121	clonotype1121_consensus_1	719	TRB	TRBV6-7	TRBD1	TRBJ1-6	TRBC1	True	True	CASTPGPGGSPLHF	TGTGCCAGCACCCCGGGACCAGGGGGTTCACCCCTCCACTTT	11281	12
clonotype1122	clonotype1122_consensus_1	506	TRA	TRAV4	None	TRAJ23	TRAC	True	True	CLVGDIGNQGGKLIF	TGCCTCGTGGGTGACATAGGTAACCAGGGAGGAAAGCTTATCTTC	913	2
clonotype1122	clonotype1122_consensus_2	473	TRB	TRBV28	TRBD1	TRBJ2-3	TRBC2	True	True	CASSSPPRRLDTQYF	TGTGCCAGCAGTTCCCCCCCGCGGCGGCTGGATACGCAGTATTTT	1959	3
clonotype1123	clonotype1123_consensus_1	646	TRB	TRBV30	TRBD1	TRBJ1-5	TRBC1	True	True	CAWSRTGKNPQPQHF	TGTGCCTGGAGCCGGACAGGCAAAAACCCACAGCCCCAGCATTTT	5645	9
clonotype1123	clonotype1123_consensus_2	517	TRA	TRAV36DV7	None	TRAJ49	TRAC	True	True	CAGGTGNQFYF	TGTGCCGGGGGCACCGGTAACCAGTTCTATTTT	3316	3
clonotype1124	clonotype1124_consensus_1	684	TRB	TRBV19	TRBD2	TRBJ1-2	TRBC1	True	True	CASRALRGNPYGYTF	TGTGCCAGTAGAGCCCTAAGAGGGAACCCCTATGGCTACACCTTC	10163	13
clonotype1124	clonotype1124_consensus_2	495	TRA	TRAV38-2DV8	None	TRAJ57	TRAC	True	True	CAYSAGGSEKLVF	TGTGCTTATTCTGCAGGCGGATCTGAAAAGCTGGTCTTT	6626	7
clonotype1125	clonotype1125_consensus_1	529	TRB	TRBV11-2	TRBD2	TRBJ2-1	TRBC2	True	True	CASSLGGLGIYEQFF	TGTGCCAGCAGCTTGGGTGGACTCGGTATTTATGAGCAGTTCTTC	12028	16
clonotype1126	clonotype1126_consensus_1	551	TRA	TRAV12-2	None	TRAJ57	TRAC	True	True	CAVASQGGSEKLVF	TGTGCCGTGGCTTCTCAGGGCGGATCTGAAAAGCTGGTCTTT	3322	3
clonotype1126	clonotype1126_consensus_2	682	TRB	TRBV19	TRBD1	TRBJ2-7	TRBC2	True	True	CASTPQGTAYEQYF	TGTGCCAGTACCCCCCAGGGGACAGCCTACGAGCAGTACTTC	9605	12
clonotype1127	clonotype1127_consensus_1	513	TRA	TRAV10	None	TRAJ20	TRAC	True	True	CVVTGVNDYKLSF	TGTGTGGTGACTGGAGTTAACGACTACAAGCTCAGCTTT	6736	7
clonotype1127	clonotype1127_consensus_2	690	TRB	TRBV5-5	None	TRBJ1-4	TRBC1	True	True	CASSQTDREKLFF	TGTGCCAGCAGCCAGACCGATCGTGAAAAACTGTTTTTT	17266	20
clonotype1128	clonotype1128_consensus_1	516	TRB	TRBV10-3	TRBD2	TRBJ2-7	TRBC2	True	True	CATTDWTYEQYF	TGTGCCACTACGGACTGGACCTACGAGCAGTACTTC	7641	9
clonotype1129	clonotype1129_consensus_1	662	TRA	TRAV3	None	TRAJ3	TRAC	True	True	CAVTRSSASKIIF	TGTGCTGTGACTAGGAGCAGTGCTTCCAAGATAATCTTT	756	1
clonotype1129	clonotype1129_consensus_2	655	TRB	TRBV28	TRBD1	TRBJ2-7	TRBC2	True	True	CASRRGHPYEQYF	TGTGCCAGCAGGAGGGGACATCCTTACGAGCAGTACTTC	1930	2
clonotype112	clonotype112_consensus_1	488	TRA	TRAV9-2	None	TRAJ52	TRAC	True	True	CALRTFGGTSYGKLTF	TGTGCTCTGAGAACCTTTGGTGGTACTAGCTATGGAAAGCTGACATTT	2675	3
clonotype112	clonotype112_consensus_2	577	TRB	TRBV20-1	None	TRBJ2-1	TRBC2	True	True	CSAREPGIYNEQFF	TGCAGTGCTAGAGAACCTGGGATTTACAATGAGCAGTTCTTC	12365	14
clonotype1130	clonotype1130_consensus_1	507	TRA	TRAV4	None	TRAJ23	TRAC	True	True	CLVGDIGNQGGKLIF	TGCCTCGTGGGTGACATAGGTAACCAGGGAGGAAAGCTTATCTTC	3053	5
clonotype1130	clonotype1130_consensus_2	517	TRB	TRBV20-1	TRBD2	TRBJ2-7	TRBC2	True	True	CSAQRASGRAGEQYF	TGCAGTGCTCAACGGGCTAGCGGGAGGGCGGGGGAGCAGTACTTC	6829	9
clonotype1130	clonotype1130_consensus_3	589	TRB	TRBV30	TRBD1	TRBJ1-6	TRBC1	True	True	CAWSTGQANNSPLHF	TGTGCCTGGAGTACCGGACAGGCAAATAATTCACCCCTCCACTTT	1479	2
clonotype1130	clonotype1130_consensus_4	548	TRA	TRAV13-2	None	TRAJ32	TRAC	True	True	CAESYGGATNKLIF	TGTGCAGAGTCCTATGGTGGTGCTACAAACAAGCTCATCTTT	3081	3
clonotype1131	clonotype1131_consensus_1	536	TRB	TRBV20-1	TRBD2	TRBJ2-4	TRBC2	True	True	CSAPTPLVYGKNIQYF	TGCAGTGCGCCTACCCCACTAGTTTATGGCAAAAACATTCAGTACTTC	9184	10
clonotype1131	clonotype1131_consensus_2	501	TRA	TRAV38-2DV8	None	TRAJ27	TRAC	True	True	CAYRSAESNAGKSTF	TGTGCTTATAGGAGCGCGGAATCCAATGCAGGCAAATCAACCTTT	2945	3
clonotype1131	clonotype1131_consensus_3	737	TRB	TRBV5-1	TRBD2	TRBJ2-5	TRBC2	True	True	CASSWDGDQQETQYF	TGCGCCAGCAGCTGGGACGGGGACCAACAAGAGACCCAGTACTTC	2314	3
clonotype1132	clonotype1132_consensus_1	640	TRA	TRAV41	None	TRAJ43	TRAC	True	True	CATRDNDMRF	TGTGCTACCAGGGACAATGACATGCGCTTT	2473	3
clonotype1132	clonotype1132_consensus_2	521	TRB	TRBV12-3	TRBD1	TRBJ2-3	TRBC2	True	True	CASSRGGAITDTQYF	TGTGCCAGCAGCAGGGGGGGGGCGATCACAGATACGCAGTATTTT	848	1
clonotype1133	clonotype1133_consensus_1	535	TRA	TRAV27	None	TRAJ13	TRAC	True	True	CAGAAGGYQKVTF	TGTGCAGGAGCAGCGGGGGGTTACCAGAAAGTTACCTTT	8038	11
clonotype1133	clonotype1133_consensus_2	681	TRB	TRBV19	TRBD1	TRBJ2-3	TRBC2	True	True	CASAGGAGADTQYF	TGTGCCAGTGCAGGGGGCGCCGGGGCAGATACGCAGTATTTT	4301	6
clonotype1134	clonotype1134_consensus_1	523	TRB	TRBV3-1	TRBD2	TRBJ2-7	TRBC2	True	True	CASSQDPGRTYEQYF	TGTGCCAGCAGCCAAGATCCCGGCAGAACCTACGAGCAGTACTTC	11293	13
clonotype1135	clonotype1135_consensus_1	448	TRA	TRAV23DV6	None	TRAJ29	TRAC	True	True	CAASIEGNTPLVF	TGTGCAGCAAGCATCGAGGGAAACACACCTCTTGTCTTT	1280	2
clonotype1135	clonotype1135_consensus_2	529	TRB	TRBV27	None	TRBJ1-1	TRBC1	True	True	CASSLNGAEAFF	TGTGCCAGCAGTTTGAATGGGGCTGAAGCTTTCTTT	5989	7
clonotype1136	clonotype1136_consensus_1	556	TRA	TRAV25	None	TRAJ27	TRAC	True	True	CAYPAGKSTF	TGTGCTTACCCCGCAGGCAAATCAACCTTT	5504	5
clonotype1136	clonotype1136_consensus_2	524	TRA	TRAV20	None	TRAJ27	TRAC	True	True	CAVQARTNAGKSTF	TGTGCTGTGCAGGCGCGGACCAATGCAGGCAAATCAACCTTT	4261	5
clonotype1136	clonotype1136_consensus_3	510	TRB	TRBV12-3	None	TRBJ1-2	TRBC1	True	True	CASSLAPKDYGYTF	TGTGCCAGCAGTTTAGCTCCTAAGGACTATGGCTACACCTTC	6779	8
clonotype1137	clonotype1137_consensus_1	536	TRB	TRBV27	TRBD1	TRBJ1-6	TRBC1	True	True	CASSLNRVLRDSPLHF	TGTGCCAGCAGTCTCAACAGGGTCCTGAGGGATTCACCCCTCCACTTT	4606	4
clonotype1137	clonotype1137_consensus_2	561	TRA	TRAV22	None	TRAJ33	TRAC	True	True	CAVRSNYQLIW	TGTGCTGTGAGGAGCAACTATCAGTTAATCTGG	3434	3
clonotype1138	clonotype1138_consensus_1	508	TRB	TRBV5-1	TRBD1	TRBJ2-2	TRBC2	True	True	CASRPEGGIKNGELFF	TGCGCCAGCAGACCCGAGGGGGGAATTAAAAACGGGGAGCTGTTTTTT	3481	5
clonotype1138	clonotype1138_consensus_2	468	TRA	TRAV40	None	TRAJ44	TRAC	True	True	CLLDLITGTASKLTF	TGTCTTCTGGATCTCATTACCGGCACTGCCAGTAAACTCACCTTT	4211	5
clonotype1139	clonotype1139_consensus_1	585	TRA	TRAV26-1	None	TRAJ37	TRAC	True	True	CIVRARGSGNTGKLIF	TGCATCGTCAGAGCCCGAGGCTCTGGCAACACAGGCAAACTAATCTTT	2041	2
clonotype1139	clonotype1139_consensus_2	740	TRB	TRBV30	None	TRBJ2-7	TRBC2	True	True	CAWGDYEQYF	TGTGCCTGGGGTGACTACGAGCAGTACTTC	19028	24
clonotype113	clonotype113_consensus_1	675	TRA	TRAV8-3	None	TRAJ10	TRAC	True	True	CAVAFTGGGNKLTF	TGTGCTGTGGCTTTCACGGGAGGAGGAAACAAACTCACCTTT	2904	5
clonotype113	clonotype113_consensus_2	679	TRB	TRBV30	TRBD2	TRBJ1-6	TRBC1	True	True	CAWGTIREVHF	TGTGCCTGGGGTACCATCAGGGAGGTCCACTTT	7826	9
clonotype1140	clonotype1140_consensus_1	526	TRB	TRBV20-1	TRBD2	TRBJ1-1	TRBC1	True	True	CSARLQRGDTEAFF	TGCAGTGCTAGATTACAGCGGGGGGACACTGAAGCTTTCTTT	5779	6
clonotype1141	clonotype1141_consensus_1	602	TRA	TRAV36DV7	None	TRAJ58	TRAC	True	True	CAATSGSRLTF	TGTGCTGCAACCAGTGGCTCTAGGTTGACCTTT	3568	4
clonotype1141	clonotype1141_consensus_2	559	TRB	TRBV11-2	TRBD1	TRBJ1-3	TRBC1	True	True	CASSSGTAGNTIYF	TGTGCCAGCAGCTCGGGGACAGCCGGAAACACCATATATTTT	10341	12
clonotype1142	clonotype1142_consensus_1	510	TRB	TRBV7-9	TRBD1	TRBJ1-4	TRBC1	True	True	CASSFTGGPNEKLFF	TGTGCCAGCAGCTTTACAGGGGGCCCTAATGAAAAACTGTTTTTT	6585	7
clonotype1142	clonotype1142_consensus_2	520	TRA	TRAV27	None	TRAJ15	TRAC	True	True	CAGAGQAGTALIF	TGTGCAGGAGCGGGCCAGGCAGGAACTGCTCTGATCTTT	2078	2
clonotype1143	clonotype1143_consensus_1	608	TRB	TRBV19	TRBD1	TRBJ1-6	TRBC1	True	True	CASGGDDGSYNSPLHF	TGTGCCAGTGGGGGCGATGACGGTTCCTATAATTCACCCCTCCACTTT	2240	3
clonotype1143	clonotype1143_consensus_2	503	TRA	TRAV6	None	TRAJ29	TRAC	True	True	CALDSYGTPLVF	TGTGCTCTAGACAGTTATGGCACACCTCTTGTCTTT	659	1
clonotype1144	clonotype1144_consensus_1	483	TRA	TRAV22	None	TRAJ42	TRAC	True	True	CAVGGSQGNLIF	TGTGCTGTGGGGGGAAGCCAAGGAAATCTCATCTTT	2382	2
clonotype1144	clonotype1144_consensus_2	513	TRB	TRBV11-2	TRBD1	TRBJ1-3	TRBC1	True	True	CASSLEGNGDTIYF	TGTGCCAGCAGCTTGGAGGGGAATGGGGACACCATATATTTT	1694	2
clonotype1144	clonotype1144_consensus_3	598	TRB	TRBV2	TRBD1	TRBJ1-4	TRBC1	True	True	CASSSGIETEKLFF	TGTGCCAGCAGTTCAGGGATTGAGACTGAAAAACTGTTTTTT	1791	2
clonotype1145	clonotype1145_consensus_1	753	TRB	TRBV9	None	TRBJ1-2	TRBC1	True	True	CASSSSGYGYTF	TGTGCCAGCAGCTCGTCAGGATACGGCTACACCTTC	7636	9
clonotype1145	clonotype1145_consensus_2	563	TRA	TRAV23DV6	None	TRAJ53	TRAC	True	True	CAASPGAGGSNYKLTF	TGTGCAGCAAGCCCCGGGGCAGGGGGTAGCAACTATAAACTGACATTT	2565	3
clonotype1146	clonotype1146_consensus_1	572	TRA	TRAV12-2	None	TRAJ42	TRAC	True	True	CAVNYGGSQGNLIF	TGTGCCGTGAATTATGGAGGAAGCCAAGGAAATCTCATCTTT	3675	4
clonotype1146	clonotype1146_consensus_2	786	TRB	TRBV19	TRBD2	TRBJ2-5	TRBC2	True	True	CASRKGLAETQYF	TGTGCCAGTAGAAAGGGACTAGCAGAGACCCAGTACTTC	5559	8
clonotype1147	clonotype1147_consensus_1	625	TRA	TRAV41	None	TRAJ45	TRAC	True	True	CAVPIYSGGGADGLTF	TGTGCTGTTCCTATTTATTCAGGAGGAGGTGCTGACGGACTCACCTTT	7792	8
clonotype1147	clonotype1147_consensus_2	838	TRB	TRBV28	None	TRBJ2-3	TRBC2	True	True	CASSSSADTQYF	TGTGCCAGCAGCTCTAGCGCAGATACGCAGTATTTT	5299	7
clonotype1148	clonotype1148_consensus_1	479	TRB	TRBV29-1	TRBD2	TRBJ2-1	TRBC2	True	True	CSARTSGRVNEQFF	TGCAGCGCCCGGACTAGCGGGAGGGTCAATGAGCAGTTCTTC	7474	10
clonotype1148	clonotype1148_consensus_2	692	TRA	TRAV3	None	TRAJ18	TRAC	True	True	CAVRDGGGSTLGRLYF	TGTGCTGTGAGAGACGGAGGAGGCTCAACCCTGGGGAGGCTATACTTT	1471	2
clonotype1149	clonotype1149_consensus_1	496	TRA	TRAV38-2DV8	None	TRAJ27	TRAC	True	True	CAYRSTNAGKSTF	TGTGCTTATAGGTCTACCAATGCAGGCAAATCAACCTTT	1847	2
clonotype1149	clonotype1149_consensus_2	691	TRB	TRBV19	TRBD1	TRBJ1-5	TRBC1	True	True	CASSIPTGAYQPQHF	TGTGCCAGTAGTATACCGACAGGGGCGTATCAGCCCCAGCATTTT	10500	12
clonotype114	clonotype114_consensus_1	859	TRA	TRAV26-1	None	TRAJ24	TRAC	True	True	CIGSWGKLQF	TGCATAGGCAGCTGGGGGAAATTGCAGTTT	4376	5
clonotype114	clonotype114_consensus_2	713	TRB	TRBV5-4	None	TRBJ2-2	TRBC2	True	True	CASSSSQLPPNTGELFF	TGTGCCAGCAGCTCCTCTCAATTACCTCCGAACACCGGGGAGCTGTTTTTT	9004	12
clonotype1150	clonotype1150_consensus_1	755	TRB	TRBV18	TRBD2	TRBJ1-1	TRBC1	True	True	CASSPVEGTEAFF	TGTGCCAGCTCACCAGTTGAGGGGACTGAAGCTTTCTTT	3340	4
clonotype1151	clonotype1151_consensus_1	538	TRB	TRBV6-6	TRBD2	TRBJ2-7	TRBC2	True	True	CASGSSGEEEYF	TGTGCCAGCGGATCATCAGGGGAGGAAGAGTACTTC	4512	5
clonotype1152	clonotype1152_consensus_1	570	TRA	TRAV29DV5	None	TRAJ40	TRAC	True	True	CAASGTYKYIF	TGTGCGGCCTCAGGAACCTACAAATACATCTTT	1264	1
clonotype1152	clonotype1152_consensus_2	600	TRB	TRBV18	TRBD1	TRBJ1-5	TRBC1	True	True	CASSPDRGGNQPQHF	TGTGCCAGCTCACCCGACAGGGGGGGCAATCAGCCCCAGCATTTT	3228	5
clonotype1152	clonotype1152_consensus_3	560	TRB	TRBV28	TRBD2	TRBJ2-7	TRBC1	True	True	CASRPAWREVIRGFYEQYF	TGTGCCAGCAGGCCTGCTTGGCGGGAGGTTATAAGGGGGTTCTACGAGCAGTACTTC	5194	6
clonotype1153	clonotype1153_consensus_1	494	TRA	TRAV9-2	None	TRAJ11	TRAC	True	True	CALSSGYSTLTF	TGTGCTCTGAGTTCAGGATACAGCACCCTCACCTTT	4418	5
clonotype1153	clonotype1153_consensus_2	569	TRB	TRBV7-2	TRBD2	TRBJ2-7	TRBC2	True	True	CASSSNPPGRVEEQYF	TGTGCCAGCAGCTCCAATCCCCCCGGGAGGGTAGAAGAGCAGTACTTC	34168	41
clonotype1154	clonotype1154_consensus_1	481	TRB	TRBV29-1	None	TRBJ1-3	TRBC1	True	True	CSVVSGNTIYF	TGCAGCGTTGTTTCTGGAAACACCATATATTTT	1496	2
clonotype1154	clonotype1154_consensus_2	493	TRA	TRAV21	None	TRAJ42	TRAC	True	True	CAVPPRYGGSQGNLIF	TGTGCTGTGCCCCCGAGGTATGGAGGAAGCCAAGGAAATCTCATCTTT	1179	1
clonotype1155	clonotype1155_consensus_1	535	TRA	TRAV29DV5	None	TRAJ40	TRAC	True	True	CAASHYYKYIF	TGTGCAGCAAGCCATTACTACAAATACATCTTT	3018	4
clonotype1155	clonotype1155_consensus_2	722	TRB	TRBV9	TRBD2	TRBJ2-3	TRBC2	True	True	CASNERGDTDTQYF	TGTGCCAGCAACGAGCGGGGGGACACAGATACGCAGTATTTT	5104	8
clonotype1156	clonotype1156_consensus_1	536	TRB	TRBV6-5	None	TRBJ2-2	TRBC2	True	True	CASSYSNAPPGELFF	TGTGCCAGCAGTTACTCGAATGCCCCGCCCGGGGAGCTGTTTTTT	3414	4
clonotype1156	clonotype1156_consensus_2	647	TRA	TRAV8-6	None	TRAJ6	TRAC	True	True	CAVHSGGSYIPTF	TGTGCTGTTCACTCAGGAGGAAGCTACATACCTACATTT	2631	3
clonotype1157	clonotype1157_consensus_1	539	TRB	TRBV20-1	TRBD1	TRBJ2-1	TRBC2	True	True	CSAGGSYNEQFF	TGCAGTGCTGGGGGCTCCTACAATGAGCAGTTCTTC	11696	12
clonotype1157	clonotype1157_consensus_2	575	TRB	TRBV2	None	TRBJ2-2	TRBC2	True	True	CASSSRATTGELFF	TGTGCCAGCAGTAGCCGGGCCACCACCGGGGAGCTGTTTTTT	15172	18
clonotype1157	clonotype1157_consensus_3	635	TRA	TRAV8-3	None	TRAJ40	TRAC	True	True	CALGTSGTYKYIF	TGTGCCCTCGGAACCTCAGGAACCTACAAATACATCTTT	800	1
clonotype1158	clonotype1158_consensus_1	551	TRB	TRBV6-6	TRBD2	TRBJ2-7	TRBC2	True	True	CASRARDWSSYEQYF	TGTGCCAGCAGAGCTCGGGACTGGTCCTCCTACGAGCAGTACTTC	13823	19
clonotype1159	clonotype1159_consensus_1	531	TRB	TRBV2	None	TRBJ1-1	TRBC1	True	True	CASSGTVMNTEAFF	TGTGCCAGCAGTGGAACAGTTATGAACACTGAAGCTTTCTTT	1898	2
clonotype1159	clonotype1159_consensus_2	559	TRA	TRAV22	None	TRAJ34	TRAC	True	True	CADNTDKLIF	TGTGCTGATAACACCGACAAGCTCATCTTT	4182	4
clonotype115	clonotype115_consensus_1	687	TRB	TRBV14	TRBD1	TRBJ1-2	TRBC1	True	True	CASSPQGTQGYTF	TGTGCCAGCAGCCCACAGGGGACCCAGGGCTACACCTTC	17197	18
clonotype1160	clonotype1160_consensus_1	536	TRB	TRBV5-1	None	TRBJ1-1	TRBC1	True	True	CASSWAADTEAFF	TGCGCCAGCAGCTGGGCGGCCGACACTGAAGCTTTCTTT	7497	9
clonotype1160	clonotype1160_consensus_2	573	TRA	TRAV29DV5	None	TRAJ47	TRAC	True	True	CAGGRYGNKLVF	TGTGCCGGAGGGAGGTATGGAAACAAACTGGTCTTT	2510	3
clonotype1161	clonotype1161_consensus_1	582	TRB	TRBV5-1	TRBD1	TRBJ1-4	TRBC1	True	True	CASSRGQGNEKLFF	TGCGCCAGCAGCCGGGGACAGGGTAATGAAAAACTGTTTTTT	5845	7
clonotype1161	clonotype1161_consensus_2	569	TRA	TRAV39	None	TRAJ40	TRAC	True	True	CAVDRVSGTYKYIF	TGTGCCGTGGACCGCGTCTCAGGAACCTACAAATACATCTTT	2828	3
clonotype1162	clonotype1162_consensus_1	535	TRA	TRAV1-2	None	TRAJ34	TRAC	True	True	CAVRAGTDKLIF	TGTGCTGTGAGAGCTGGTACCGACAAGCTCATCTTT	2249	2
clonotype1162	clonotype1162_consensus_2	549	TRB	TRBV20-1	TRBD2	TRBJ2-5	TRBC2	True	True	CSASQGLAQETQYF	TGCAGTGCTAGTCAGGGACTAGCCCAAGAGACCCAGTACTTC	9924	11
clonotype1163	clonotype1163_consensus_1	534	TRB	TRBV6-6	None	TRBJ2-3	TRBC2	True	True	CASRALTDTQYF	TGTGCCAGCAGAGCGCTAACAGATACGCAGTATTTT	5342	6
clonotype1163	clonotype1163_consensus_2	575	TRA	TRAV14DV4	None	TRAJ40	TRAC	True	True	CAMREAGGTSGTYKYIF	TGTGCAATGAGAGAGGCTGGAGGGACCTCAGGAACCTACAAATACATCTTT	4030	4
clonotype1164	clonotype1164_consensus_1	835	TRB	TRBV5-4	TRBD1	TRBJ1-1	TRBC1	True	True	CASSLGGGAVEAFF	TGTGCCAGCAGCTTGGGGGGGGGGGCGGTTGAAGCTTTCTTT	1533	2
clonotype1164	clonotype1164_consensus_2	549	TRA	TRAV1-2	None	TRAJ23	TRAC	True	True	CAVLYNQGGKLIF	TGTGCTGTCCTTTATAACCAGGGAGGAAAGCTTATCTTC	4865	6
clonotype1165	clonotype1165_consensus_1	621	TRB	TRBV24-1	TRBD2	TRBJ2-3	TRBC2	True	True	CATSTSGGTDTQYF	TGTGCCACCAGTACGAGCGGGGGCACAGATACGCAGTATTTT	4714	8
clonotype1165	clonotype1165_consensus_2	499	TRA	TRAV13-1	None	TRAJ29	TRAC	True	True	CAASVEGNTPLVF	TGTGCAGCAAGCGTAGAGGGAAACACACCTCTTGTCTTT	1175	2
clonotype1166	clonotype1166_consensus_1	557	TRA	TRAV12-2	None	TRAJ45	TRAC	True	True	CAVNRGSGGGADGLTF	TGTGCCGTGAACAGAGGATCAGGAGGAGGTGCTGACGGACTCACCTTT	993	1
clonotype1166	clonotype1166_consensus_2	501	TRB	TRBV7-3	None	TRBJ2-7	TRBC2	True	True	CASSLLATSYEQYF	TGTGCCAGCAGCTTGTTGGCAACCTCCTACGAGCAGTACTTC	3490	4
clonotype1167	clonotype1167_consensus_1	448	TRA	TRAV4	None	TRAJ23	TRAC	True	True	CLVGDIGNQGGKLIF	TGCCTCGTGGGTGACATAGGTAACCAGGGAGGAAAGCTTATCTTC	1142	1
clonotype1167	clonotype1167_consensus_2	502	TRB	TRBV20-1	TRBD1	TRBJ1-5	TRBC1	True	True	CSARKTGGGGQPQHF	TGCAGTGCTAGGAAAACAGGGGGCGGCGGTCAGCCCCAGCATTTT	774	2
clonotype1168	clonotype1168_consensus_1	513	TRB	TRBV6-5	TRBD1	TRBJ2-5	TRBC2	True	True	CASLRGETQYF	TGTGCCAGCCTCAGGGGGGAGACCCAGTACTTC	2820	3
clonotype1168	clonotype1168_consensus_2	620	TRA	TRAV41	None	TRAJ53	TRAC	True	True	CAVTRSGGSNYKLTF	TGTGCTGTCACGCGTAGTGGAGGTAGCAACTATAAACTGACATTT	1851	3
clonotype1169	clonotype1169_consensus_1	700	TRA	TRAV8-3	None	TRAJ45	TRAC	True	True	CAVGARGSGGGADGLTF	TGTGCTGTGGGCGCAAGGGGATCAGGAGGAGGTGCTGACGGACTCACCTTT	5189	9
clonotype1169	clonotype1169_consensus_2	722	TRB	TRBV9	None	TRBJ2-3	TRBC2	True	True	CASSVGPGYTDTQYF	TGTGCCAGCAGCGTAGGCCCCGGGTACACAGATACGCAGTATTTT	4702	7
clonotype116	clonotype116_consensus_1	698	TRB	TRBV19	TRBD2	TRBJ2-7	TRBC2	True	True	CASGLAGVIDEQYF	TGTGCCTCAGGACTAGCGGGAGTGATCGACGAGCAGTACTTC	4244	5
clonotype116	clonotype116_consensus_2	593	TRA	TRAV12-2	None	TRAJ43	TRAC	True	True	CAVRHNNNDMRF	TGTGCCGTGCGCCACAATAACAATGACATGCGCTTT	3610	4
clonotype1170	clonotype1170_consensus_1	515	TRA	TRAV26-1	None	TRAJ31	TRAC	True	True	CIVRVADNNARLMF	TGCATCGTCAGAGTCGCAGATAACAATGCCAGACTCATGTTT	2278	3
clonotype1171	clonotype1171_consensus_1	700	TRA	TRAV23DV6	None	TRAJ58	TRAC	True	True	CAAIGGTSGSRLTF	TGTGCAGCAATAGGGGGAACCAGTGGCTCTAGGTTGACCTTT	2280	3
clonotype1171	clonotype1171_consensus_2	686	TRB	TRBV5-1	TRBD2	TRBJ2-1	TRBC2	True	True	CASSLVFRGREQFF	TGCGCCAGCAGCCTTGTATTCCGGGGACGAGAGCAGTTCTTC	11653	14
clonotype1172	clonotype1172_consensus_1	704	TRB	TRBV19	TRBD1	TRBJ1-2	TRBC1	True	True	CASSITQGSGYTF	TGTGCCAGTAGTATAACTCAGGGTTCGGGCTACACCTTC	2557	3
clonotype1172	clonotype1172_consensus_2	501	TRA	TRAV38-2DV8	None	TRAJ40	TRAC	True	True	CAYRMTTSGTYKYIF	TGTGCTTATAGGATGACTACCTCAGGAACCTACAAATACATCTTT	4379	4
clonotype1173	clonotype1173_consensus_1	697	TRA	TRAV8-1	None	TRAJ28	TRAC	True	True	CAVTGAGSYQLTF	TGTGCCGTGACCGGGGCTGGGAGTTACCAACTCACTTTC	3461	4
clonotype1173	clonotype1173_consensus_2	538	TRB	TRBV3-1	TRBD1	TRBJ1-4	TRBC1	True	True	CASSLGTGANEKLFF	TGTGCCAGCAGTCTTGGGACAGGGGCTAATGAAAAACTGTTTTTT	2365	3
clonotype1174	clonotype1174_consensus_1	526	TRB	TRBV20-1	TRBD1	TRBJ1-1	TRBC1	True	True	CSARKQGRNTEAFF	TGCAGTGCCAGAAAACAGGGACGGAACACTGAAGCTTTCTTT	12473	17
clonotype1174	clonotype1174_consensus_2	549	TRA	TRAV12-2	None	TRAJ24	TRAC	True	True	CAGGADSWGKLQF	TGTGCCGGGGGCGCTGACAGCTGGGGGAAATTGCAGTTT	427	1
clonotype1175	clonotype1175_consensus_1	493	TRA	TRAV4	None	TRAJ23	TRAC	True	True	CLVGDIGNQGGKLIF	TGCCTCGTGGGTGACATAGGTAACCAGGGAGGAAAGCTTATCTTC	1277	1
clonotype1175	clonotype1175_consensus_2	504	TRB	TRBV2	None	TRBJ2-5	TRBC2	True	True	CASSGPRAYQETQYF	TGTGCCAGCAGTGGACCTAGGGCTTACCAAGAGACCCAGTACTTC	2409	3
clonotype1176	clonotype1176_consensus_1	684	TRB	TRBV5-1	TRBD2	TRBJ1-1	TRBC1	True	True	CASSLVPGREAFF	TGCGCCAGCAGCTTGGTGCCGGGACGCGAAGCTTTCTTT	1928	3
clonotype1177	clonotype1177_consensus_1	536	TRB	TRBV16	TRBD2	TRBJ1-1	TRBC1	True	True	CASSQRRRDTEAFF	TGTGCCAGCAGCCAACGGCGGCGGGACACTGAAGCTTTCTTT	1166	1
clonotype1177	clonotype1177_consensus_2	516	TRA	TRAV35	None	TRAJ39	TRAC	True	True	CAGQSPFDNAGNMLTF	TGTGCTGGCCAATCGCCCTTCGATAATGCAGGCAACATGCTCACCTTT	168	1
clonotype1178	clonotype1178_consensus_1	451	TRA	TRAV2	None	TRAJ42	TRAC	True	True	CVVDGGSQGNLIF	TGTGTCGTCGATGGAGGAAGCCAAGGAAATCTCATCTTT	2397	2
clonotype1178	clonotype1178_consensus_2	705	TRB	TRBV5-4	TRBD1	TRBJ2-5	TRBC2	True	True	CASSLESGDRTQYF	TGTGCCAGCAGCTTGGAATCGGGGGATCGGACCCAGTACTTC	4082	5
clonotype1179	clonotype1179_consensus_1	618	TRA	TRAV12-1	None	TRAJ9	TRAC	True	True	CVVNTGTGGFKTIF	TGTGTGGTGAACACCGGGACTGGAGGCTTCAAAACTATCTTT	1988	2
clonotype1179	clonotype1179_consensus_2	579	TRB	TRBV11-2	TRBD1	TRBJ2-1	TRBC2	True	True	CASSLQTGEGSEQFF	TGTGCCAGCAGCCTCCAGACAGGGGAAGGCAGTGAGCAGTTCTTC	10975	14
clonotype117	clonotype117_consensus_1	701	TRA	TRAV38-1	None	TRAJ42	TRAC	True	True	CASTNYGGSQGNLIF	TGTGCTTCCACTAATTATGGAGGAAGCCAAGGAAATCTCATCTTT	7162	8
clonotype117	clonotype117_consensus_2	658	TRB	TRBV7-3	TRBD1	TRBJ2-3	TRBC2	True	True	CASSPSGQGTDTQYF	TGTGCCAGCAGCCCCTCGGGACAGGGCACAGATACGCAGTATTTT	19747	24
clonotype1180	clonotype1180_consensus_1	581	TRB	TRBV6-5	TRBD2	TRBJ2-3	TRBC2	True	True	CASGISRQGSPDTQYF	TGTGCCAGCGGAATATCGCGGCAGGGGAGTCCAGATACGCAGTATTTT	10710	16
clonotype1180	clonotype1180_consensus_2	692	TRA	TRAV3	None	TRAJ18	TRAC	True	True	CAVRDRGSTLGRLYF	TGTGCTGTGAGAGACAGAGGCTCAACCCTGGGGAGGCTATACTTT	2471	3
clonotype1181	clonotype1181_consensus_1	673	TRB	TRBV7-3	TRBD1	TRBJ2-3	TRBC2	True	True	CASSQQGAGTQYF	TGTGCCAGCAGCCAACAGGGGGCGGGTACGCAGTATTTT	10667	13
clonotype1181	clonotype1181_consensus_2	490	TRA	TRAV21	None	TRAJ56	TRAC	True	True	CAVSGGANSKLTF	TGTGCTGTGAGCGGTGGAGCCAATAGTAAGCTGACATTT	3179	3
clonotype1182	clonotype1182_consensus_1	520	TRA	TRAV13-2	None	TRAJ24	TRAC	True	True	CAEDSWGKLQF	TGTGCAGAGGACAGCTGGGGGAAATTGCAGTTT	1860	2
clonotype1182	clonotype1182_consensus_2	600	TRB	TRBV11-3	TRBD2	TRBJ2-2	TRBC2	True	True	CASSLRGSQAGELFF	TGTGCCAGCAGCTTACGGGGGAGTCAAGCCGGGGAGCTGTTTTTT	1613	2
clonotype1183	clonotype1183_consensus_1	670	TRB	TRBV27	None	TRBJ1-4	TRBC1	True	True	CASSSYSTTNEKLFF	TGTGCCAGCAGTTCATACTCTACAACTAATGAAAAACTGTTTTTT	4527	4
clonotype1183	clonotype1183_consensus_2	617	TRA	TRAV41	None	TRAJ26	TRAC	True	True	CAVYNYGQNFVF	TGTGCTGTTTATAACTATGGTCAGAATTTTGTCTTT	2284	3
clonotype1184	clonotype1184_consensus_1	656	TRB	TRBV5-6	None	TRBJ2-7	TRBC2	True	True	CASSLFYEQYF	TGTGCCAGCAGCTTGTTCTACGAGCAGTACTTC	8000	10
clonotype1184	clonotype1184_consensus_2	582	TRA	TRAV41	None	TRAJ58	TRAC	True	True	CAVRSRGEGRLTF	TGTGCTGTCAGATCGAGGGGAGAGGGGAGGTTGACCTTT	2714	3
clonotype1185	clonotype1185_consensus_1	525	TRB	TRBV20-1	TRBD1	TRBJ1-3	TRBC1	True	True	CSATGSDSGNTIYF	TGCAGTGCCACAGGGTCCGACTCTGGAAACACCATATATTTT	3084	4
clonotype1185	clonotype1185_consensus_2	530	TRA	TRAV26-1	None	TRAJ37	TRAC	True	True	CIVRVAPSNTGKLIF	TGCATCGTCAGAGTCGCGCCTAGCAACACAGGCAAACTAATCTTT	936	1
clonotype1186	clonotype1186_consensus_1	509	TRA	TRAV25	None	TRAJ20	TRAC	True	True	CAGAGDYKLSF	TGTGCAGGGGCAGGGGACTACAAGCTCAGCTTT	3434	4
clonotype1186	clonotype1186_consensus_2	662	TRB	TRBV10-2	TRBD1	TRBJ2-2	TRBC2	True	True	CASSGQGRYTGELFF	TGCGCCAGCAGTGGGCAGGGGCGGTACACCGGGGAGCTGTTTTTT	15764	17
clonotype1187	clonotype1187_consensus_1	515	TRB	TRBV5-1	TRBD2	TRBJ2-2	TRBC2	True	True	CASSTDSNTGELFF	TGCGCCAGCAGCACGGACTCGAACACCGGGGAGCTGTTTTTT	3520	4
clonotype1188	clonotype1188_consensus_1	510	TRA	TRAV4	None	TRAJ23	TRAC	True	True	CLVGDIGNQGGKLIF	TGCCTCGTGGGTGACATAGGTAACCAGGGAGGAAAGCTTATCTTC	1942	2
clonotype1188	clonotype1188_consensus_2	501	TRB	TRBV7-9	None	TRBJ1-1	TRBC1	True	True	CASSPTRIDTEAFF	TGTGCCAGCAGCCCCACCCGGATTGACACTGAAGCTTTCTTT	1158	1
clonotype1189	clonotype1189_consensus_1	515	TRA	TRAV17	None	TRAJ13	TRAC	True	True	CATGVGGYQKVTF	TGTGCTACGGGGGTAGGGGGTTACCAGAAAGTTACCTTT	1081	1
clonotype1189	clonotype1189_consensus_2	665	TRB	TRBV20-1	TRBD2	TRBJ2-3	TRBC2	True	True	CSASRLAGLTDTQYF	TGCAGTGCTTCCCGACTAGCGGGGCTTACAGATACGCAGTATTTT	10103	10
clonotype118	clonotype118_consensus_1	511	TRB	TRBV7-9	TRBD2	TRBJ1-4	TRBC1	True	True	CASSFRTGEKLFF	TGTGCCAGCAGCTTCCGGACTGGTGAAAAACTGTTTTTT	3982	5
clonotype118	clonotype118_consensus_2	503	TRA	TRAV12-1	None	TRAJ28	TRAC	True	True	CVVNISSGAGSYQLTF	TGTGTGGTGAACATATCCTCTGGGGCTGGGAGTTACCAACTCACTTTC	3386	4
clonotype1190	clonotype1190_consensus_1	619	TRB	TRBV30	None	TRBJ2-1	TRBC2	True	True	CAWSASSYNEQFF	TGTGCCTGGAGTGCTAGCTCCTACAATGAGCAGTTCTTC	6948	9
clonotype1190	clonotype1190_consensus_2	643	TRA	TRAV8-2	None	TRAJ8	TRAC	True	True	CVVSDRSFQKLVF	TGTGTTGTGAGTGATCGTAGCTTTCAGAAACTTGTATTT	2083	3
clonotype1191	clonotype1191_consensus_1	703	TRB	TRBV5-4	TRBD1	TRBJ1-2	TRBC1	True	True	CASTPSQQGFTGYTF	TGTGCCAGCACCCCAAGTCAACAGGGGTTTACCGGCTACACCTTC	2591	3
clonotype1191	clonotype1191_consensus_2	508	TRA	TRAV41	None	TRAJ49	TRAC	True	True	CAVGWTGNQFYF	TGTGCTGTCGGGTGGACCGGTAACCAGTTCTATTTT	589	1
clonotype1192	clonotype1192_consensus_1	555	TRA	TRAV26-1	None	TRAJ41	TRAC	True	True	CIVRLTNSNSGYALNF	TGCATCGTCAGACTAACGAACTCAAATTCCGGGTATGCACTCAACTTC	1250	1
clonotype1192	clonotype1192_consensus_2	713	TRB	TRBV20-1	None	TRBJ1-2	TRBC1	True	True	CSARDFNGRVLANYGYTF	TGCAGTGCTAGAGATTTCAACGGCAGAGTCCTAGCTAACTATGGCTACACCTTC	4527	6
clonotype1193	clonotype1193_consensus_1	530	TRB	TRBV7-2	TRBD1	TRBJ1-2	TRBC1	True	True	CASSSSGTNYGYTF	TGTGCCAGCAGCTCATCCGGGACAAATTATGGCTACACCTTC	15111	19
clonotype1193	clonotype1193_consensus_2	506	TRA	TRAV9-2	None	TRAJ17	TRAC	True	True	CALSVSGAKAAGNKLTF	TGTGCTCTGAGTGTGTCGGGAGCCAAAGCTGCAGGCAACAAGCTAACTTTT	687	2
clonotype1194	clonotype1194_consensus_1	507	TRA	TRAV26-1	None	TRAJ53	TRAC	True	True	CIVRARGSNYKLTF	TGCATCGTCAGAGCCCGAGGTAGCAACTATAAACTGACATTT	1978	2
clonotype1194	clonotype1194_consensus_2	649	TRB	TRBV19	TRBD1	TRBJ2-3	TRBC2	True	True	CASRGKNSFTDTQYF	TGTGCCAGTAGGGGAAAGAACAGCTTCACAGATACGCAGTATTTT	6339	8
clonotype1195	clonotype1195_consensus_1	461	TRA	TRAV4	None	TRAJ18	TRAC	True	True	CLGPLTGRLYF	TGCCTCGGGCCCCTCACGGGGAGGCTATACTTT	2061	2
clonotype1195	clonotype1195_consensus_2	558	TRA	TRAV12-3	None	TRAJ3	TRAC	True	True	CAMSPVSSASKIIF	TGTGCAATGAGCCCGGTTAGCAGTGCTTCCAAGATAATCTTT	3309	3
clonotype1195	clonotype1195_consensus_3	527	TRB	TRBV20-1	None	TRBJ2-3	TRBC2	True	True	CSTADPSTDTQYF	TGCAGTACGGCGGACCCTAGCACAGATACGCAGTATTTT	9464	11
clonotype1196	clonotype1196_consensus_1	506	TRA	TRAV4	None	TRAJ23	TRAC	True	True	CLVGDIGNQGGKLIF	TGCCTCGTGGGTGACATAGGTAACCAGGGAGGAAAGCTTATCTTC	860	2
clonotype1196	clonotype1196_consensus_2	545	TRB	TRBV11-2	TRBD1	TRBJ1-1	TRBC2	True	True	CASTEQGIGNTEAFF	TGTGCCAGCACCGAACAGGGGATAGGGAACACTGAAGCTTTCTTT	9877	11
clonotype1196	clonotype1196_consensus_3	627	TRA	TRAV12-1	None	TRAJ21	TRAC	True	True	CVVNNNKFYF	TGTGTGGTGAACAACAACAAATTTTACTTT	6009	8
clonotype1196	clonotype1196_consensus_4	550	TRB	TRBV27	None	TRBJ2-6	TRBC2	True	True	CASSRSSGANVLTF	TGTGCCAGCAGTCGAAGCTCTGGGGCCAACGTCCTGACTTTC	2754	3
clonotype1197	clonotype1197_consensus_1	882	TRB	TRBV28	TRBD1	TRBJ2-3	TRBC2	True	True	CASSAPDSLTDTQYF	TGTGCCAGCAGTGCCCCGGACAGCCTCACAGATACGCAGTATTTT	11606	14
clonotype1197	clonotype1197_consensus_2	703	TRA	TRAV6	None	TRAJ10	TRAC	True	True	CALGAGGGNKLTF	TGTGCTCTAGGGGCGGGAGGAGGAAACAAACTCACCTTT	718	1
clonotype1198	clonotype1198_consensus_1	740	TRB	TRBV7-9	TRBD1	TRBJ1-4	TRBC1	True	True	CASSVTGTGVEKLFF	TGTGCCAGCAGCGTAACCGGGACAGGGGTGGAAAAACTGTTTTTT	1752	3
clonotype1198	clonotype1198_consensus_2	523	TRA	TRAV27	None	TRAJ27	TRAC	True	True	CAGAGNTNAGKSTF	TGTGCAGGAGCGGGCAACACCAATGCAGGCAAATCAACCTTT	1322	1
clonotype1199	clonotype1199_consensus_1	559	TRA	TRAV12-1	None	TRAJ33	TRAC	True	True	CVVNHKDSNYQLIW	TGTGTGGTGAACCACAAGGATAGCAACTATCAGTTAATCTGG	4605	4
clonotype1199	clonotype1199_consensus_2	543	TRB	TRBV6-1	TRBD1	TRBJ1-3	TRBC1	True	True	CASSEGHYSGNTIYF	TGTGCCAGCAGTGAGGGACACTACTCTGGAAACACCATATATTTT	2055	2
clonotype1199	clonotype1199_consensus_3	531	TRB	TRBV12-5	TRBD1	TRBJ2-5	TRBC2	True	True	CASGLVSGGAETQYF	TGTGCTAGTGGTTTGGTATCCGGGGGGGCCGAGACCCAGTACTTC	2057	3
clonotype119	clonotype119_consensus_1	632	TRA	TRAV26-1	None	TRAJ53	TRAC	True	True	CIVRPLNSGGSNYKLTF	TGCATCGTCAGACCCTTAAATAGTGGAGGTAGCAACTATAAACTGACATTT	2357	2
clonotype119	clonotype119_consensus_2	574	TRB	TRBV5-1	None	TRBJ1-6	TRBC1	True	True	CASSLASGLNSPLHF	TGCGCCAGCAGCTTGGCCTCTGGGCTAAATTCACCCCTCCACTTT	1381	2
clonotype11	clonotype11_consensus_1	772	TRB	TRBV7-9	TRBD1	TRBJ2-5	TRBC2	True	True	CASSFRQGQGQETQYF	TGTGCCAGCAGCTTTCGGCAGGGGCAAGGCCAAGAGACCCAGTACTTC	287686	372
clonotype1200	clonotype1200_consensus_1	670	TRA	TRAV14DV4	None	TRAJ28	TRAC	True	True	CAMIPGAGSYQLTF	TGTGCAATGATCCCTGGGGCTGGGAGTTACCAACTCACTTTC	2715	3
clonotype1200	clonotype1200_consensus_2	580	TRA	TRAV5	None	TRAJ29	TRAC	True	True	CAEFAGNTPLVF	TGTGCAGAGTTTGCAGGAAACACACCTCTTGTCTTT	2663	3
clonotype1200	clonotype1200_consensus_3	540	TRB	TRBV12-3	TRBD1	TRBJ1-1	TRBC1	True	True	CASRGGTEAFF	TGTGCCAGCAGGGGGGGCACTGAAGCTTTCTTT	1010	1
clonotype1201	clonotype1201_consensus_1	444	TRA	TRAV35	None	TRAJ32	TRAC	True	True	CAGQLPPNYGGATNKLIF	TGTGCTGGGCAGCTCCCCCCGAATTATGGTGGTGCTACAAACAAGCTCATCTTT	1457	1
clonotype1201	clonotype1201_consensus_2	519	TRB	TRBV10-1	TRBD1	TRBJ2-2	TRBC2	True	True	CASSDRGSGELFF	TGCGCCAGCAGTGACAGGGGTTCCGGGGAGCTGTTTTTT	3741	5
clonotype1202	clonotype1202_consensus_1	575	TRA	TRAV20	None	TRAJ17	TRAC	True	True	CADLKAAGNKLTF	TGTGCTGACCTCAAAGCTGCAGGCAACAAGCTAACTTTT	2874	4
clonotype1202	clonotype1202_consensus_2	542	TRA	TRAV13-2	None	TRAJ21	TRAC	True	True	CAEQRPANKFYF	TGTGCAGAGCAGCGGCCGGCGAACAAATTTTACTTT	6150	5
clonotype1202	clonotype1202_consensus_3	505	TRB	TRBV5-1	TRBD1	TRBJ2-3	TRBC2	True	True	CASLGERDTQYF	TGCGCCAGCCTTGGTGAGAGAGATACGCAGTATTTT	6734	9
clonotype1203	clonotype1203_consensus_1	489	TRA	TRAV38-2DV8	None	TRAJ31	TRAC	True	True	CAYYVTNARLMF	TGTGCTTATTATGTTACCAATGCCAGACTCATGTTT	1064	1
clonotype1203	clonotype1203_consensus_2	639	TRB	TRBV30	TRBD1	TRBJ1-1	TRBC1	True	True	CAWVGVHRGTEAFF	TGTGCCTGGGTGGGGGTCCACAGGGGCACTGAAGCTTTCTTT	2232	4
clonotype1204	clonotype1204_consensus_1	562	TRA	TRAV12-2	None	TRAJ37	TRAC	True	True	CAVVHGSSNTGKLIF	TGTGCCGTGGTTCATGGCTCTAGCAACACAGGCAAACTAATCTTT	1941	2
clonotype1204	clonotype1204_consensus_2	529	TRB	TRBV5-1	TRBD1	TRBJ2-7	TRBC2	True	True	CASSLGDRGGEQYF	TGCGCCAGCAGCTTGGGAGACAGGGGTGGCGAGCAGTACTTC	13581	17
clonotype1204	clonotype1204_consensus_3	499	TRA	TRAV13-1	None	TRAJ28	TRAC	True	True	CAASNTL	TGTGCAGCAAGTAATACTCTG	3678	4
clonotype1205	clonotype1205_consensus_1	468	TRA	TRAV9-2	None	TRAJ17	TRAC	True	True	CALGKAAGNKLTF	TGTGCTCTGGGTAAAGCTGCAGGCAACAAGCTAACTTTT	1246	1
clonotype1205	clonotype1205_consensus_2	562	TRB	TRBV20-1	TRBD2	TRBJ2-3	TRBC2	True	True	CSARKGRSTDTQYF	TGCAGTGCCAGAAAGGGAAGGAGCACAGATACGCAGTATTTT	8381	10
clonotype1206	clonotype1206_consensus_1	470	TRA	TRAV9-2	None	TRAJ17	TRAC	True	True	CALSEAAGNKLTF	TGTGCTCTGAGTGAAGCTGCAGGCAACAAGCTAACTTTT	3634	4
clonotype1206	clonotype1206_consensus_2	561	TRB	TRBV11-2	TRBD1	TRBJ2-1	TRBC2	True	True	CASSLDRGSYNEQFF	TGTGCCAGCAGCTTAGATAGGGGATCCTACAATGAGCAGTTCTTC	2983	3
clonotype1207	clonotype1207_consensus_1	580	TRB	TRBV7-2	TRBD2	TRBJ1-5	TRBC1	True	True	CASSLVGTGNQPQHF	TGTGCCAGCAGCTTAGTCGGGACCGGCAATCAGCCCCAGCATTTT	9992	12
clonotype1207	clonotype1207_consensus_2	588	TRA	TRAV8-1	None	TRAJ40	TRAC	True	True	CAVNAPLTSGTYKYIF	TGTGCCGTGAATGCACCCCTTACCTCAGGAACCTACAAATACATCTTT	914	1
clonotype1208	clonotype1208_consensus_1	823	TRB	TRBV19	TRBD2	TRBJ2-1	TRBC2	True	True	CASSLDSGTSGGAGEQFF	TGTGCCAGTAGCCTAGATTCCGGGACTAGCGGGGGGGCTGGTGAGCAGTTCTTC	1605	2
clonotype1208	clonotype1208_consensus_2	743	TRA	TRAV8-1	None	TRAJ48	TRAC	True	True	CAVNGNEKLTF	TGTGCCGTGAATGGAAATGAGAAATTAACCTTT	5820	8
clonotype1208	clonotype1208_consensus_3	772	TRB	TRBV30	TRBD1	TRBJ1-6	TRBC1	True	True	CAWSTGQANNSPLHF	TGTGCCTGGAGTACCGGACAGGCAAATAATTCACCCCTCCACTTT	2084	4
clonotype1209	clonotype1209_consensus_1	478	TRA	TRAV4	None	TRAJ23	TRAC	True	True	CLVGDIGNQGGKLIF	TGCCTCGTGGGTGACATAGGTAACCAGGGAGGAAAGCTTATCTTC	1373	2
clonotype1209	clonotype1209_consensus_2	505	TRB	TRBV5-1	TRBD1	TRBJ2-2	TRBC2	True	True	CASSGGTGLRGELFF	TGCGCCAGCAGCGGCGGGACAGGGCTTAGGGGGGAGCTGTTTTTT	2122	3
clonotype120	clonotype120_consensus_1	509	TRB	TRBV5-1	None	TRBJ2-3	TRBC2	True	True	CASSSTNTDTQYF	TGCGCCAGCAGCTCCACTAACACAGATACGCAGTATTTT	5913	7
clonotype1210	clonotype1210_consensus_1	582	TRA	TRAV26-1	None	TRAJ42	TRAC	True	True	CIVRASLGGSQGNLIF	TGCATCGTCAGAGCCTCTCTCGGAGGAAGCCAAGGAAATCTCATCTTT	1054	2
clonotype1210	clonotype1210_consensus_2	653	TRB	TRBV27	TRBD1	TRBJ1-5	TRBC1	True	True	CASRPGNRGNVQPQHF	TGTGCCAGCAGGCCGGGTAACCGGGGTAACGTTCAGCCCCAGCATTTT	4259	5
clonotype1211	clonotype1211_consensus_1	664	TRB	TRBV28	TRBD1	TRBJ1-5	TRBC1	True	True	CASLPGVGGWQPQHF	TGTGCCAGCCTCCCAGGGGTAGGGGGCTGGCAGCCCCAGCATTTT	24411	28
clonotype1211	clonotype1211_consensus_2	691	TRA	TRAV8-6	None	TRAJ44	TRAC	True	True	CAVDTGTASKLTF	TGTGCTGTGGATACCGGCACTGCCAGTAAACTCACCTTT	5392	7
clonotype1212	clonotype1212_consensus_1	474	TRA	TRAV26-2	None	TRAJ58	TRAC	True	True	CILKTSGSRLTF	TGCATCCTCAAAACCAGTGGCTCTAGGTTGACCTTT	1170	1
clonotype1212	clonotype1212_consensus_2	539	TRB	TRBV6-1	TRBD1	TRBJ2-3	TRBC2	True	True	CASSRTGAARTDTQYF	TGTGCCAGCAGCAGGACAGGGGCCGCTCGGACAGATACGCAGTATTTT	4897	6
clonotype1213	clonotype1213_consensus_1	550	TRA	TRAV38-2DV8	None	TRAJ32	TRAC	True	True	CAYRGLYGGATNKLIF	TGTGCTTATAGGGGCCTTTATGGTGGTGCTACAAACAAGCTCATCTTT	1182	1
clonotype1213	clonotype1213_consensus_2	498	TRB	TRBV2	TRBD2	TRBJ2-2	TRBC2	True	True	CASILAVTNTGELFF	TGTGCCAGCATCCTAGCGGTAACGAACACCGGGGAGCTGTTTTTT	2115	3
clonotype1214	clonotype1214_consensus_1	511	TRA	TRAV38-1	None	TRAJ53	TRAC	True	True	CAFTRGGSNYKLTF	TGTGCTTTCACCCGTGGAGGTAGCAACTATAAACTGACATTT	4817	6
clonotype1214	clonotype1214_consensus_2	558	TRB	TRBV29-1	TRBD1	TRBJ1-2	TRBC1	True	True	CSVAGTETLYDYGYTF	TGCAGCGTGGCCGGGACAGAAACACTTTATGACTATGGCTACACCTTC	7925	9
clonotype1215	clonotype1215_consensus_1	443	TRA	TRAV9-2	None	TRAJ53	TRAC	True	True	CALKGSNYKLTF	TGTGCTCTGAAGGGTAGCAACTATAAACTGACATTT	413	1
clonotype1215	clonotype1215_consensus_2	517	TRB	TRBV4-1	TRBD2	TRBJ2-5	TRBC2	True	True	CASSRLLGQETQYF	TGCGCCAGCAGCCGATTACTAGGCCAAGAGACCCAGTACTTC	782	1
clonotype1216	clonotype1216_consensus_1	494	TRA	TRAV9-2	None	TRAJ54	TRAC	True	True	CALSDQGAQKLVF	TGTGCTCTGAGTGATCAGGGAGCCCAGAAGCTGGTATTT	1928	2
clonotype1217	clonotype1217_consensus_1	592	TRA	TRAV26-1	None	TRAJ29	TRAC	True	True	CIVRANSGNTPLVF	TGCATCGTCAGAGCGAATTCAGGAAACACACCTCTTGTCTTT	3648	4
clonotype1217	clonotype1217_consensus_2	513	TRB	TRBV20-1	TRBD2	TRBJ2-1	TRBC2	True	True	CSARVLAGGASSYNEQFF	TGCAGTGCTAGGGTACTAGCGGGTGGGGCGAGCTCCTACAATGAGCAGTTCTTC	4245	5
clonotype1218	clonotype1218_consensus_1	521	TRB	TRBV20-1	TRBD1	TRBJ2-1	TRBC2	True	True	CSASPPGAGNEQFF	TGCAGTGCTAGCCCCCCAGGGGCCGGCAATGAGCAGTTCTTC	5760	7
clonotype1219	clonotype1219_consensus_1	472	TRA	TRAV9-2	None	TRAJ6	TRAC	True	True	CALSWSGGSYIPTF	TGTGCTCTGAGTTGGTCAGGAGGAAGCTACATACCTACATTT	4632	5
clonotype1219	clonotype1219_consensus_2	688	TRB	TRBV6-3	TRBD1	TRBJ2-3	TRBC2	True	True	CASTGARADTQYF	TGTGCCAGTACAGGGGCCCGCGCAGATACGCAGTATTTT	6866	9
clonotype121	clonotype121_consensus_1	553	TRA	TRAV16	None	TRAJ49	TRAC	True	True	CALSAANTGNQFYF	TGTGCTCTAAGTGCAGCGAACACCGGTAACCAGTTCTATTTT	5163	5
clonotype121	clonotype121_consensus_2	742	TRB	TRBV6-1	TRBD2	TRBJ1-6	TRBC1	True	True	CASVAVNNLHF	TGTGCCAGCGTAGCGGTAAACAACCTCCACTTT	4714	6
clonotype1220	clonotype1220_consensus_1	497	TRB	TRBV2	None	TRBJ1-4	TRBC1	True	True	CASSAGNEKLFF	TGTGCCAGCAGTGCGGGTAATGAAAAACTGTTTTTT	4522	4
clonotype1220	clonotype1220_consensus_2	564	TRA	TRAV22	None	TRAJ22	TRAC	True	True	CAVASARQLTF	TGTGCTGTGGCTTCTGCAAGGCAACTGACCTTT	1831	2
clonotype1221	clonotype1221_consensus_1	521	TRA	TRAV13-1	None	TRAJ29	TRAC	True	True	CAASTPGNTPLVF	TGTGCAGCAAGTACGCCAGGAAACACACCTCTTGTCTTT	1535	2
clonotype1221	clonotype1221_consensus_2	592	TRA	TRAV41	None	TRAJ42	TRAC	True	True	CAVRSKGSQGNLIF	TGTGCTGTCAGATCTAAAGGAAGCCAAGGAAATCTCATCTTT	3444	3
clonotype1221	clonotype1221_consensus_3	762	TRB	TRBV2	TRBD2	TRBJ2-5	TRBC2	True	True	CASSKMAGGRETQYF	TGTGCCAGCAGCAAAATGGCAGGTGGGAGGGAGACCCAGTACTTC	7915	10
clonotype1222	clonotype1222_consensus_1	497	TRA	TRAV4	None	TRAJ23	TRAC	True	True	CLVGDIGNQGGKLIF	TGCCTCGTGGGTGACATAGGTAACCAGGGAGGAAAGCTTATCTTC	1766	2
clonotype1222	clonotype1222_consensus_2	614	TRB	TRBV27	TRBD1	TRBJ2-7	TRBC1	True	True	CASSLSRTGGFYEQYF	TGTGCCAGCAGTTTATCGCGGACAGGGGGCTTCTACGAGCAGTACTTC	2298	3
clonotype1222	clonotype1222_consensus_3	774	TRB	TRBV30	TRBD1	TRBJ1-6	TRBC1	True	True	CAWSTGQANNSPLHF	TGTGCCTGGAGTACCGGACAGGCAAATAATTCACCCCTCCACTTT	1873	3
clonotype1222	clonotype1222_consensus_4	584	TRA	TRAV17	None	TRAJ23	TRAC	True	True	CATDTQGGKLIF	TGTGCTACGGACACTCAGGGAGGAAAGCTTATCTTC	951	2
clonotype1223	clonotype1223_consensus_1	687	TRA	TRAV3	None	TRAJ13	TRAC	True	True	CAVRDAGGYQKVTF	TGTGCTGTGAGAGACGCGGGGGGTTACCAGAAAGTTACCTTT	5512	8
clonotype1223	clonotype1223_consensus_2	564	TRB	TRBV20-1	None	TRBJ1-6	TRBC1	True	True	CSAISSYNSPLHF	TGCAGTGCGATAAGCTCCTATAATTCACCCCTCCACTTT	4420	6
clonotype1224	clonotype1224_consensus_1	506	TRB	TRBV2	TRBD2	TRBJ2-7	TRBC2	True	True	CASSLGLPTSSYEQYF	TGTGCCAGCAGCTTGGGACTTCCGACTAGCTCCTACGAGCAGTACTTC	1970	2
clonotype1224	clonotype1224_consensus_2	675	TRA	TRAV8-4	None	TRAJ15	TRAC	True	True	CAVSGDQAGTALIF	TGTGCTGTGAGTGGGGACCAGGCAGGAACTGCTCTGATCTTT	4805	6
clonotype1225	clonotype1225_consensus_1	535	TRA	TRAV39	None	TRAJ58	TRAC	True	True	CAVTSGSRLTF	TGTGCCGTGACCAGTGGCTCTAGGTTGACCTTT	1774	2
clonotype1225	clonotype1225_consensus_2	568	TRB	TRBV5-1	TRBD2	TRBJ2-1	TRBC2	True	True	CASSLGEVSYNEQFF	TGCGCCAGCAGCTTGGGGGAGGTTTCCTACAATGAGCAGTTCTTC	8284	11
clonotype1226	clonotype1226_consensus_1	579	TRB	TRBV20-1	TRBD2	TRBJ2-1	TRBC2	True	True	CSARRGGGGYNEQFF	TGCAGTGCCCGCCGGGGAGGCGGAGGCTACAATGAGCAGTTCTTC	15959	20
clonotype1226	clonotype1226_consensus_2	697	TRA	TRAV24	None	TRAJ49	TRAC	True	True	CASATGNQFYF	TGTGCCTCCGCCACCGGTAACCAGTTCTATTTT	2758	3
clonotype1227	clonotype1227_consensus_1	731	TRB	TRBV18	None	TRBJ2-7	TRBC2	True	True	CASSPGPGYEQYF	TGTGCCAGCTCACCAGGGCCGGGCTACGAGCAGTACTTC	8469	11
clonotype1227	clonotype1227_consensus_2	695	TRA	TRAV8-1	None	TRAJ43	TRAC	True	True	CAVKANNNDMRF	TGTGCCGTGAAGGCCAATAACAATGACATGCGCTTT	3204	4
clonotype1228	clonotype1228_consensus_1	499	TRA	TRAV9-2	None	TRAJ6	TRAC	True	True	CALEAGGGSYIPTF	TGTGCTCTGGAGGCGGGAGGAGGAAGCTACATACCTACATTT	4327	5
clonotype1228	clonotype1228_consensus_2	651	TRB	TRBV5-1	TRBD1	TRBJ2-1	TRBC2	True	True	CASSLAGKGSYNEQFF	TGCGCCAGCAGCTTGGCGGGGAAAGGCTCCTACAATGAGCAGTTCTTC	11490	15
clonotype1229	clonotype1229_consensus_1	681	TRA	TRAV8-3	None	TRAJ34	TRAC	True	True	CAVGPPLGNTDKLIF	TGTGCTGTGGGTCCTCCCCTAGGGAACACCGACAAGCTCATCTTT	1761	4
clonotype122	clonotype122_consensus_1	548	TRB	TRBV2	TRBD1	TRBJ1-6	TRBC1	True	True	CASSERGRSNSPLHF	TGTGCCAGCAGTGAAAGGGGGCGCAGCAATTCACCCCTCCACTTT	4640	5
clonotype1230	clonotype1230_consensus_1	724	TRB	TRBV19	TRBD1	TRBJ1-5	TRBC1	True	True	CASSPRTGIDHQPQHF	TGTGCCAGTAGTCCGAGGACAGGGATTGACCATCAGCCCCAGCATTTT	6300	8
clonotype1230	clonotype1230_consensus_2	455	TRA	TRAV4	None	TRAJ23	TRAC	True	True	CLVGDIGNQGGKLIF	TGCCTCGTGGGTGACATAGGTAACCAGGGAGGAAAGCTTATCTTC	157	1
clonotype1230	clonotype1230_consensus_3	917	TRB	TRBV30	TRBD1	TRBJ1-6	TRBC1	True	True	CAWSTGQANNSPLHF	TGTGCCTGGAGTACCGGACAGGCAAATAATTCACCCCTCCACTTT	4312	5
clonotype1231	clonotype1231_consensus_1	678	TRB	TRBV7-3	TRBD1	TRBJ1-1	TRBC1	True	True	CASSLTGGNTEAFF	TGTGCCAGCAGCTTAACAGGGGGGAACACTGAAGCTTTCTTT	3769	5
clonotype1231	clonotype1231_consensus_2	509	TRA	TRAV39	None	TRAJ43	TRAC	True	True	CAVGLHDMRF	TGTGCCGTGGGGTTGCATGACATGCGCTTT	1013	1
clonotype1232	clonotype1232_consensus_1	553	TRB	TRBV20-1	TRBD2	TRBJ2-3	TRBC2	True	True	CSASGNSGGGTDTQYF	TGCAGTGCTAGCGGTAATAGCGGGGGTGGCACAGATACGCAGTATTTT	13380	18
clonotype1232	clonotype1232_consensus_2	495	TRA	TRAV9-2	None	TRAJ3	TRAC	True	True	CALLYSSASKIIF	TGTGCTCTGTTGTACAGCAGTGCTTCCAAGATAATCTTT	5505	5
clonotype1233	clonotype1233_consensus_1	616	TRA	TRAV8-4	None	TRAJ48	TRAC	True	True	CAVSDFGNEKLTF	TGTGCTGTGAGTGACTTTGGAAATGAGAAATTAACCTTT	3351	3
clonotype1233	clonotype1233_consensus_2	680	TRB	TRBV19	TRBD1	TRBJ1-4	TRBC1	True	True	CASSLPGQGPNGEKLFF	TGTGCCAGTAGTCTACCGGGACAGGGCCCTAATGGAGAAAAACTGTTTTTT	3428	5
clonotype1234	clonotype1234_consensus_1	762	TRB	TRBV9	None	TRBJ2-3	TRBC2	True	True	CASSASTSSTDTQYF	TGTGCCAGCAGCGCTAGTACCTCTAGCACAGATACGCAGTATTTT	4438	6
clonotype1234	clonotype1234_consensus_2	522	TRA	TRAV1-2	None	TRAJ37	TRAC	True	True	CAAPSSNTGKLIF	TGTGCTGCACCCTCTAGCAACACAGGCAAACTAATCTTT	2058	3
clonotype1235	clonotype1235_consensus_1	536	TRB	TRBV20-1	TRBD1	TRBJ2-5	TRBC2	True	True	CSAGQGGETQYF	TGCAGTGCTGGACAGGGTGGGGAGACCCAGTACTTC	7295	8
clonotype1235	clonotype1235_consensus_2	525	TRA	TRAV29DV5	None	TRAJ45	TRAC	True	True	CAASASPGGGADGLTF	TGTGCAGCAAGCGCTTCGCCAGGAGGAGGTGCTGACGGACTCACCTTT	1198	1
clonotype1235	clonotype1235_consensus_3	637	TRB	TRBV19	TRBD2	TRBJ2-7	TRBC2	True	True	CASSMAGVLDEQYF	TGTGCCAGTAGTATGGCGGGAGTCCTCGACGAGCAGTACTTC	2097	3
clonotype1236	clonotype1236_consensus_1	516	TRB	TRBV5-1	None	TRBJ2-1	TRBC2	True	True	CASSLAFKASYNEQFF	TGCGCCAGCAGCTTGGCCTTTAAGGCTTCCTACAATGAGCAGTTCTTC	7106	9
clonotype1237	clonotype1237_consensus_1	515	TRB	TRBV14	TRBD1	TRBJ2-5	TRBC2	True	True	CASSPGQGETQYF	TGTGCCAGCAGCCCGGGACAGGGGGAGACCCAGTACTTC	12579	15
clonotype1237	clonotype1237_consensus_2	543	TRA	TRAV13-1	None	TRAJ9	TRAC	True	True	CAVFGAGGFKTIF	TGTGCAGTCTTTGGGGCTGGAGGCTTCAAAACTATCTTT	8295	9
clonotype1238	clonotype1238_consensus_1	510	TRA	TRAV4	None	TRAJ23	TRAC	True	True	CLVGDIGNQGGKLIF	TGCCTCGTGGGTGACATAGGTAACCAGGGAGGAAAGCTTATCTTC	1976	2
clonotype1238	clonotype1238_consensus_2	535	TRB	TRBV5-1	TRBD1	TRBJ2-7	TRBC2	True	True	CASRAATYEQYF	TGCGCCAGCAGGGCGGCTACCTACGAGCAGTACTTC	4987	8
clonotype1239	clonotype1239_consensus_1	533	TRA	TRAV13-2	None	TRAJ40	TRAC	True	True	CAEFAGSGTYKYIF	TGTGCAGAGTTCGCGGGGTCAGGAACCTACAAATACATCTTT	281	1
clonotype1239	clonotype1239_consensus_2	518	TRB	TRBV18	TRBD1	TRBJ1-5	TRBC1	True	True	CASSAGGADQPQHF	TGTGCCAGCTCAGCAGGGGGCGCGGATCAGCCCCAGCATTTT	1581	2
clonotype123	clonotype123_consensus_1	590	TRA	TRAV12-2	None	TRAJ12	TRAC	True	True	CAVLDSSYKLIF	TGTGCCGTCTTGGATAGCAGCTATAAATTGATCTTC	15617	14
clonotype123	clonotype123_consensus_2	712	TRB	TRBV7-6	TRBD1	TRBJ2-2	TRBC2	True	True	CASSPPGQGPHGELFF	TGTGCCAGCAGCCCTCCCGGACAGGGCCCTCACGGGGAGCTGTTTTTT	41386	52
clonotype1240	clonotype1240_consensus_1	710	TRB	TRBV6-5	TRBD2	TRBJ1-5	TRBC1	True	True	CASSKRDGWPQHF	TGTGCCAGCAGTAAACGGGACGGGTGGCCCCAGCATTTT	13893	15
clonotype1240	clonotype1240_consensus_2	616	TRA	TRAV41	None	TRAJ31	TRAC	True	True	CAAHNNARLMF	TGTGCTGCCCATAACAATGCCAGACTCATGTTT	3977	4
clonotype1241	clonotype1241_consensus_1	489	TRB	TRBV4-3	None	TRBJ1-4	TRBC1	True	True	CASSQDPRGNEKLFF	TGCGCCAGCAGCCAAGATCCGCGTGGTAATGAAAAACTGTTTTTT	816	1
clonotype1241	clonotype1241_consensus_2	574	TRA	TRAV29DV5	None	TRAJ41	TRAC	True	True	CAAYSNSGYALNF	TGTGCAGCCTACTCAAATTCCGGGTATGCACTCAACTTC	2558	2
clonotype1242	clonotype1242_consensus_1	673	TRB	TRBV7-2	TRBD1	TRBJ2-2	TRBC1	True	True	CASSTTVLDSTGELFF	TGTGCCAGCAGCACGACAGTCCTGGATTCCACCGGGGAGCTGTTTTTT	15091	20
clonotype1243	clonotype1243_consensus_1	640	TRB	TRBV10-3	None	TRBJ1-5	TRBC1	True	True	CAISESESNQPQHF	TGTGCCATCAGTGAGTCTGAAAGCAATCAGCCCCAGCATTTT	11911	16
clonotype1244	clonotype1244_consensus_1	694	TRB	TRBV30	TRBD1	TRBJ1-1	TRBC1	True	True	CAWRGQLNTEAFF	TGTGCCTGGAGGGGACAACTGAACACTGAAGCTTTCTTT	18526	24
clonotype1244	clonotype1244_consensus_2	605	TRA	TRAV12-3	None	TRAJ49	TRAC	True	True	CEMNTGNQFYF	TGTGAAATGAACACCGGTAACCAGTTCTATTTT	8249	8
clonotype1245	clonotype1245_consensus_1	1007	TRB	TRBV7-6	TRBD2	TRBJ2-2	TRBC2	True	True	CASSLGAGGIGELFF	TGTGCCAGCAGCTTAGGAGCGGGAGGAATCGGGGAGCTGTTTTTT	15398	19
clonotype1245	clonotype1245_consensus_2	524	TRA	TRAV38-2DV8	None	TRAJ31	TRAC	True	True	CAYRRGRPNNNARLMF	TGTGCTTATAGGAGAGGTCGCCCGAATAACAATGCCAGACTCATGTTT	1313	3
clonotype1246	clonotype1246_consensus_1	509	TRA	TRAV13-1	None	TRAJ10	TRAC	True	True	CAAITGGGNKLTF	TGTGCAGCAATTACGGGAGGAGGAAACAAACTCACCTTT	1035	1
clonotype1246	clonotype1246_consensus_2	554	TRB	TRBV2	None	TRBJ1-2	TRBC1	True	True	CASKVTANYGYTF	TGTGCCAGCAAAGTCACAGCTAACTATGGCTACACCTTC	3400	4
clonotype1247	clonotype1247_consensus_1	550	TRA	TRAV39	None	TRAJ42	TRAC	True	True	CAVDGNYGGSQGNLIF	TGTGCCGTGGACGGGAATTATGGAGGAAGCCAAGGAAATCTCATCTTT	4316	5
clonotype1247	clonotype1247_consensus_2	517	TRB	TRBV24-1	None	TRBJ2-5	TRBC2	True	True	CATSDWTSETQYF	TGTGCCACCAGTGATTGGACGTCGGAGACCCAGTACTTC	9706	11
clonotype1247	clonotype1247_consensus_3	501	TRB	TRBV21-1	None	TRBJ1-1	TRBC1	True	True	CQQQTYRNTEAFF	TGCCAGCAGCAAACGTACAGGAATACTGAAGCTTTCTTT	2542	3
clonotype1248	clonotype1248_consensus_1	557	TRB	TRBV11-2	TRBD2	TRBJ2-7	TRBC2	True	True	CASSPSSSGRIYEQYF	TGTGCCAGCAGCCCTAGCAGTAGCGGAAGAATCTACGAGCAGTACTTC	3363	4
clonotype1248	clonotype1248_consensus_2	552	TRA	TRAV26-1	None	TRAJ17	TRAC	True	True	CIVRVAGAAGNKLTF	TGCATCGTCAGAGTCGCGGGAGCTGCAGGCAACAAGCTAACTTTT	4724	5
clonotype1249	clonotype1249_consensus_1	473	TRA	TRAV34	None	TRAJ53	TRAC	True	True	CGADGGVSGGSNYKLTF	TGTGGAGCAGACGGTGGAGTGAGTGGAGGTAGCAACTATAAACTGACATTT	1722	2
clonotype1249	clonotype1249_consensus_2	658	TRB	TRBV30	None	TRBJ1-1	TRBC1	True	True	CAWSPLYTEAFF	TGTGCCTGGAGTCCCTTATACACTGAAGCTTTCTTT	834	1
clonotype124	clonotype124_consensus_1	746	TRB	TRBV5-6	TRBD1	TRBJ2-2	TRBC2	True	True	CASSLTRGTGELFF	TGTGCCAGCAGCTTGACCAGGGGCACCGGGGAGCTGTTTTTT	6699	9
clonotype124	clonotype124_consensus_2	576	TRA	TRAV26-1	None	TRAJ17	TRAC	True	True	CIVRVANKAAGNKLTF	TGCATCGTCAGAGTCGCGAACAAAGCTGCAGGCAACAAGCTAACTTTT	1703	2
clonotype1250	clonotype1250_consensus_1	775	TRB	TRBV27	TRBD1	TRBJ1-5	TRBC1	True	True	CASSLGRGYSNQPQHF	TGTGCCAGCAGTTTGGGCAGGGGTTATAGCAATCAGCCCCAGCATTTT	11217	12
clonotype1250	clonotype1250_consensus_2	473	TRA	TRAV9-2	None	TRAJ27	TRAC	True	True	CALGPWNTNAGKSTF	TGTGCTCTGGGGCCCTGGAACACCAATGCAGGCAAATCAACCTTT	3640	4
clonotype1251	clonotype1251_consensus_1	562	TRA	TRAV22	None	TRAJ6	TRAC	True	True	CAAGGSYIPTF	TGTGCTGCAGGAGGAAGCTACATACCTACATTT	2645	3
clonotype1251	clonotype1251_consensus_2	533	TRB	TRBV7-8	None	TRBJ1-4	TRBC1	True	True	CASTPSTNEKLFF	TGTGCCAGCACCCCCTCAACTAATGAAAAACTGTTTTTT	13108	15
clonotype1252	clonotype1252_consensus_1	770	TRA	TRAV3	None	TRAJ10	TRAC	True	True	CAVRDKAGGGNKLTF	TGTGCTGTGAGAGACAAGGCGGGAGGAGGAAACAAACTCACCTTT	3364	5
clonotype1252	clonotype1252_consensus_2	643	TRB	TRBV12-4	TRBD1	TRBJ1-1	TRBC1	True	True	CASSYGQAKAFF	TGTGCCAGCAGTTATGGACAGGCAAAAGCTTTCTTT	7145	8
clonotype1253	clonotype1253_consensus_1	520	TRA	TRAV38-1	None	TRAJ48	TRAC	True	True	CAFMKQYFGNEKLTF	TGTGCTTTCATGAAGCAGTACTTTGGAAATGAGAAATTAACCTTT	1832	2
clonotype1253	clonotype1253_consensus_2	578	TRB	TRBV30	TRBD1	TRBJ1-6	TRBC1	True	True	CAWSTGQANNSPLHF	TGTGCCTGGAGTACCGGACAGGCAAATAATTCACCCCTCCACTTT	1007	1
clonotype1254	clonotype1254_consensus_1	571	TRA	TRAV23DV6	None	TRAJ47	TRAC	True	True	CAASREDGNKLVF	TGTGCAGCAAGCCGGGAGGATGGAAACAAACTGGTCTTT	1314	2
clonotype1255	clonotype1255_consensus_1	490	TRA	TRAV38-2DV8	None	TRAJ49	TRAC	True	True	CAYRSTGNQFYF	TGTGCTTATAGGAGCACCGGTAACCAGTTCTATTTT	628	2
clonotype1256	clonotype1256_consensus_1	794	TRB	TRBV10-3	None	TRBJ1-1	TRBC1	True	True	CAINGDRRTEAFF	TGTGCCATCAACGGGGATCGAAGGACTGAAGCTTTCTTT	2446	3
clonotype1257	clonotype1257_consensus_1	609	TRB	TRBV6-1	TRBD1	TRBJ2-3	TRBC2	True	True	CASSVGRGQLSDTQYF	TGTGCCAGCAGTGTGGGAAGGGGGCAGTTATCGGATACGCAGTATTTT	6158	8
clonotype1257	clonotype1257_consensus_2	588	TRA	TRAV17	None	TRAJ22	TRAC	True	True	CAGLGGSARQLTF	TGTGCCGGCCTGGGAGGTTCTGCAAGGCAACTGACCTTT	2100	2
clonotype1258	clonotype1258_consensus_1	695	TRB	TRBV10-1	None	TRBJ2-7	TRBC2	True	True	CASSEADLREQYF	TGCGCCAGCAGTGAGGCCGATCTGCGGGAGCAGTACTTC	2399	5
clonotype1259	clonotype1259_consensus_1	515	TRB	TRBV27	None	TRBJ2-6	TRBC2	True	True	CASSRSSGANVLTF	TGTGCCAGCAGTCGAAGCTCTGGGGCCAACGTCCTGACTTTC	1246	2
clonotype1259	clonotype1259_consensus_2	501	TRA	TRAV13-1	None	TRAJ30	TRAC	True	True	CAASNGDDKIIF	TGTGCAGCAAGTAATGGAGATGACAAGATCATCTTT	1561	2
clonotype1259	clonotype1259_consensus_3	521	TRB	TRBV6-1	TRBD2	TRBJ2-2	TRBC2	True	True	CASSVTSGVGELFF	TGTGCCAGCAGTGTTACTAGCGGGGTCGGGGAGCTGTTTTTT	1565	2
clonotype125	clonotype125_consensus_1	521	TRB	TRBV20-1	TRBD2	TRBJ2-7	TRBC2	True	True	CSAIPPSGGSHEQYF	TGCAGTGCGATCCCCCCTAGCGGGGGGTCCCACGAGCAGTACTTC	4132	5
clonotype125	clonotype125_consensus_2	495	TRA	TRAV9-2	None	TRAJ10	TRAC	True	True	CASITGGGNKLTF	TGTGCTTCCATCACGGGAGGAGGAAACAAACTCACCTTT	3362	3
clonotype1260	clonotype1260_consensus_1	687	TRB	TRBV12-3	None	TRBJ1-1	TRBC1	True	True	CASSELRPLNTEAFF	TGTGCCAGCAGTGAGTTAAGGCCCTTGAACACTGAAGCTTTCTTT	1583	3
clonotype1260	clonotype1260_consensus_2	663	TRA	TRAV41	None	TRAJ49	TRAC	True	True	CAVLLNTGNQFYF	TGTGCTGTCCTCTTAAACACCGGTAACCAGTTCTATTTT	4335	5
clonotype1261	clonotype1261_consensus_1	535	TRA	TRAV23DV6	None	TRAJ40	TRAC	True	True	CAAFVSTSGTYKYIF	TGTGCAGCGTTTGTATCTACCTCAGGAACCTACAAATACATCTTT	1321	2
clonotype1261	clonotype1261_consensus_2	534	TRB	TRBV3-1	TRBD2	TRBJ1-2	TRBC1	True	True	CASSPRWGVGYTF	TGTGCCAGCAGCCCCCGCTGGGGAGTCGGCTACACCTTC	14425	15
clonotype1262	clonotype1262_consensus_1	560	TRA	TRAV6	None	TRAJ43	TRAC	True	True	CALDISNNNDMRF	TGTGCTCTAGACATAAGCAATAACAATGACATGCGCTTT	1064	1
clonotype1262	clonotype1262_consensus_2	549	TRB	TRBV7-2	TRBD2	TRBJ1-2	TRBC1	True	True	CASTPGTANYGYTF	TGTGCCAGCACCCCCGGGACGGCGAACTATGGCTACACCTTC	6221	8
clonotype1263	clonotype1263_consensus_1	692	TRB	TRBV24-1	TRBD2	TRBJ1-2	TRBC1	True	True	CATSDGRVAGYTF	TGTGCCACCAGTGATGGGAGGGTGGCAGGCTACACCTTC	2831	3
clonotype1263	clonotype1263_consensus_2	505	TRA	TRAV36DV7	None	TRAJ49	TRAC	True	True	CAVGGPNTGNQFYF	TGTGCTGTGGGTGGACCGAACACCGGTAACCAGTTCTATTTT	2584	2
clonotype1264	clonotype1264_consensus_1	600	TRB	TRBV20-1	TRBD1	TRBJ1-1	TRBC1	True	True	CSAKDRAAFF	TGCAGTGCAAAGGACAGGGCCGCTTTCTTT	10639	12
clonotype1264	clonotype1264_consensus_2	555	TRA	TRAV14DV4	None	TRAJ23	TRAC	True	True	CAMREVYNQGGKLIF	TGTGCAATGAGAGAGGTCTATAACCAGGGAGGAAAGCTTATCTTC	3427	4
clonotype1265	clonotype1265_consensus_1	555	TRA	TRAV26-2	None	TRAJ54	TRAC	True	True	CILIKFQGAQKLVF	TGCATCCTGATTAAGTTCCAGGGAGCCCAGAAGCTGGTATTT	1646	2
clonotype1265	clonotype1265_consensus_2	453	TRA	TRAV40	None	TRAJ34	TRAC	True	True	CLPFPNTDKLIF	TGTCTTCCCTTCCCTAACACCGACAAGCTCATCTTT	2390	2
clonotype1265	clonotype1265_consensus_3	652	TRB	TRBV28	TRBD1	TRBJ2-2	TRBC2	True	True	CASSLGGKATGELFF	TGTGCCAGCAGTTTGGGGGGGAAGGCCACCGGGGAGCTGTTTTTT	8513	10
clonotype1266	clonotype1266_consensus_1	554	TRB	TRBV12-3	TRBD2	TRBJ2-2	TRBC2	True	True	CASSFGSGDRTGELFF	TGTGCCAGCAGTTTTGGTAGCGGGGATAGGACCGGGGAGCTGTTTTTT	3218	4
clonotype1266	clonotype1266_consensus_2	457	TRA	TRAV9-2	None	TRAJ9	TRAC	True	True	CALSSGGFKTIF	TGTGCTCTGAGTAGTGGAGGCTTCAAAACTATCTTT	3018	3
clonotype1267	clonotype1267_consensus_1	501	TRB	TRBV20-1	TRBD2	TRBJ2-3	TRBC2	True	True	CSASSGGPTDTQYF	TGCAGTGCTTCAAGCGGGGGGCCCACAGATACGCAGTATTTT	3006	4
clonotype1268	clonotype1268_consensus_1	630	TRB	TRBV28	TRBD1	TRBJ1-5	TRBC1	True	True	CASSLITGEQPQHF	TGTGCCAGCAGTTTGATTACAGGAGAACAGCCCCAGCATTTT	6827	7
clonotype1268	clonotype1268_consensus_2	504	TRA	TRAV6	None	TRAJ21	TRAC	True	True	CALGKNFNKFYF	TGTGCTCTAGGGAAAAACTTCAACAAATTTTACTTT	1675	2
clonotype1269	clonotype1269_consensus_1	690	TRA	TRAV8-6	None	TRAJ34	TRAC	True	True	CAVSEDTDKLIF	TGTGCTGTGAGTGAGGACACCGACAAGCTCATCTTT	5457	7
clonotype1269	clonotype1269_consensus_2	758	TRB	TRBV18	TRBD1	TRBJ2-3	TRBC1	True	True	CASSPGTRHYTQYF	TGTGCCAGCTCACCCGGGACACGTCATTATACGCAGTATTTT	12920	17
clonotype126	clonotype126_consensus_1	519	TRA	TRAV38-2DV8	None	TRAJ39	TRAC	True	True	CAYRSNAGNMLTF	TGTGCTTATAGGAGCAATGCAGGCAACATGCTCACCTTT	4941	7
clonotype126	clonotype126_consensus_2	587	TRB	TRBV6-5	TRBD2	TRBJ1-5	TRBC1	True	True	CASSLLGGGNQPQHF	TGTGCCAGCAGCCTCTTGGGAGGAGGCAATCAGCCCCAGCATTTT	7336	10
clonotype1270	clonotype1270_consensus_1	509	TRA	TRAV4	None	TRAJ23	TRAC	True	True	CLVGDIGNQGGKLIF	TGCCTCGTGGGTGACATAGGTAACCAGGGAGGAAAGCTTATCTTC	1091	1
clonotype1270	clonotype1270_consensus_2	832	TRB	TRBV30	TRBD1	TRBJ1-6	TRBC1	True	True	CAWSTGQANNSPLHF	TGTGCCTGGAGTACCGGACAGGCAAATAATTCACCCCTCCACTTT	2351	4
clonotype1270	clonotype1270_consensus_3	975	TRB	TRBV19	TRBD2	TRBJ2-7	TRBC2	True	True	CASSMAGVLDEQYF	TGTGCCAGTAGTATGGCGGGAGTCCTCGACGAGCAGTACTTC	6358	9
clonotype1271	clonotype1271_consensus_1	671	TRB	TRBV20-1	None	TRBJ1-5	TRBC1	True	True	CSARTGNQPQHF	TGCAGTGCTAGAACGGGCAATCAGCCCCAGCATTTT	14027	16
clonotype1271	clonotype1271_consensus_2	537	TRA	TRAV23DV6	None	TRAJ48	TRAC	True	True	CAASPSGGNEKLTF	TGTGCAGCAAGTCCCTCGGGAGGAAATGAGAAATTAACCTTT	814	1
clonotype1272	clonotype1272_consensus_1	829	TRB	TRBV5-4	TRBD1	TRBJ1-2	TRBC1	True	True	CASSSAGPDVYGYTF	TGTGCCAGCAGCTCTGCAGGACCGGACGTGTATGGCTACACCTTC	3953	5
clonotype1272	clonotype1272_consensus_2	546	TRA	TRAV17	None	TRAJ11	TRAC	True	True	CATGIGGFTGYSTLTF	TGTGCTACGGGCATAGGGGGCTTCACAGGATACAGCACCCTCACCTTT	1894	2
clonotype1272	clonotype1272_consensus_3	487	TRA	TRAV4	None	TRAJ18	TRAC	True	True	CLVGGERGSTLGRLYF	TGCCTCGTGGGTGGAGAAAGAGGCTCAACCCTGGGGAGGCTATACTTT	1626	2
clonotype1273	clonotype1273_consensus_1	565	TRA	TRAV16	None	TRAJ38	TRAC	True	True	CAPNAGNNRKLIW	TGTGCTCCCAATGCTGGCAACAACCGTAAGCTGATTTGG	1925	2
clonotype1273	clonotype1273_consensus_2	534	TRB	TRBV20-1	TRBD2	TRBJ2-7	TRBC2	True	True	CSAIPPSGGSHEQYF	TGCAGTGCGATCCCCCCTAGCGGGGGGTCCCACGAGCAGTACTTC	1956	2
clonotype1274	clonotype1274_consensus_1	639	TRA	TRAV8-3	None	TRAJ54	TRAC	True	True	CAVGEGAQKLVF	TGTGCTGTGGGTGAGGGAGCCCAGAAGCTGGTATTT	745	1
clonotype1274	clonotype1274_consensus_2	530	TRB	TRBV2	TRBD2	TRBJ2-3	TRBC2	True	True	CASSAGKKAGVTDTQYF	TGTGCCAGCAGTGCCGGGAAAAAAGCGGGAGTCACAGATACGCAGTATTTT	5395	7
clonotype1275	clonotype1275_consensus_1	665	TRB	TRBV29-1	TRBD1	TRBJ1-2	TRBC1	True	True	CSVEEYWGGYTF	TGCAGCGTTGAAGAGTATTGGGGGGGCTACACCTTC	6320	9
clonotype1275	clonotype1275_consensus_2	488	TRA	TRAV26-2	None	TRAJ52	TRAC	True	True	CIQINAGGTSYGKLTF	TGCATCCAGATCAATGCTGGTGGTACTAGCTATGGAAAGCTGACATTT	446	1
clonotype1276	clonotype1276_consensus_1	627	TRB	TRBV28	TRBD2	TRBJ2-7	TRBC2	True	True	CASLGDGAYEQYF	TGTGCCAGCCTCGGGGACGGAGCCTACGAGCAGTACTTC	4487	5
clonotype1276	clonotype1276_consensus_2	509	TRA	TRAV13-1	None	TRAJ20	TRAC	True	True	CAAPGANDYKLSF	TGTGCAGCCCCGGGGGCTAACGACTACAAGCTCAGCTTT	899	1
clonotype1277	clonotype1277_consensus_1	670	TRA	TRAV8-4	None	TRAJ4	TRAC	True	True	CAVITSGGYNKLIF	TGTGCTGTGATTACTTCTGGTGGCTACAATAAGCTGATTTTT	2736	5
clonotype1277	clonotype1277_consensus_2	566	TRB	TRBV3-1	TRBD2	TRBJ1-2	TRBC1	True	True	CASSQDGTSGYTF	TGTGCCAGCAGCCAAGATGGGACCTCTGGCTACACCTTC	10986	13
clonotype1278	clonotype1278_consensus_1	819	TRB	TRBV6-6	None	TRBJ1-4	TRBC1	True	True	CASSYPQLYGKLFF	TGTGCCAGCAGTTACCCTCAACTTTACGGGAAACTGTTTTTT	24967	31
clonotype1278	clonotype1278_consensus_2	597	TRA	TRAV17	None	TRAJ54	TRAC	True	True	CATDEGGASGAQKLVF	TGTGCTACGGACGAAGGAGGGGCCTCGGGAGCCCAGAAGCTGGTATTT	1050	1
clonotype1279	clonotype1279_consensus_1	475	TRB	TRBV28	TRBD1	TRBJ1-5	TRBC1	True	True	CASRLTGDNQPQHF	TGTGCCAGCAGATTGACAGGGGACAATCAGCCCCAGCATTTT	6908	7
clonotype127	clonotype127_consensus_1	576	TRA	TRAV26-1	None	TRAJ7	TRAC	True	True	CIVRVWGNNRLAF	TGCATCGTCAGAGTCTGGGGGAACAACAGACTCGCTTTT	3740	4
clonotype127	clonotype127_consensus_2	867	TRB	TRBV5-4	TRBD1	TRBJ2-3	TRBC2	True	True	CASSWAVESTDTQYF	TGTGCCAGCAGCTGGGCAGTGGAAAGCACAGATACGCAGTATTTT	10287	14
clonotype1280	clonotype1280_consensus_1	750	TRA	TRAV19	None	TRAJ27	TRAC	True	True	CALLNTNAGKSTF	TGTGCTCTCCTGAACACCAATGCAGGCAAATCAACCTTT	2464	3
clonotype1280	clonotype1280_consensus_2	491	TRB	TRBV15	None	TRBJ1-1	TRBC1	True	True	CATSTVPSTEAFF	TGTGCCACCAGCACAGTCCCCAGCACTGAAGCTTTCTTT	1547	2
clonotype1281	clonotype1281_consensus_1	502	TRA	TRAV13-1	None	TRAJ49	TRAC	True	True	CAATFTGNQFYF	TGTGCAGCAACCTTCACCGGTAACCAGTTCTATTTT	1099	1
clonotype1281	clonotype1281_consensus_2	682	TRB	TRBV19	TRBD1	TRBJ1-5	TRBC1	True	True	CASSIVGGDQPQHF	TGTGCCAGTAGTATCGTTGGGGGGGATCAGCCCCAGCATTTT	3607	4
clonotype1282	clonotype1282_consensus_1	625	TRB	TRBV20-1	TRBD1	TRBJ1-1	TRBC1	True	True	CSPRGQGAGTEAFF	TGCAGTCCGCGGGGACAGGGGGCGGGCACTGAAGCTTTCTTT	3501	5
clonotype1282	clonotype1282_consensus_2	578	TRA	TRAV26-1	None	TRAJ44	TRAC	True	True	CIAYTGTASKLTF	TGCATCGCCTATACCGGCACTGCCAGTAAACTCACCTTT	1089	1
clonotype1283	clonotype1283_consensus_1	568	TRB	TRBV20-1	TRBD1	TRBJ2-3	TRBC2	True	True	CSASPGADNTDTQYF	TGCAGTGCTAGTCCAGGGGCAGACAACACAGATACGCAGTATTTT	4458	5
clonotype1283	clonotype1283_consensus_2	580	TRB	TRBV3-1	TRBD2	TRBJ2-5	TRBC2	True	True	CASSPGARDDQETQYF	TGTGCCAGCAGCCCCGGAGCGCGGGATGATCAAGAGACCCAGTACTTC	14287	16
clonotype1283	clonotype1283_consensus_3	689	TRA	TRAV3	None	TRAJ9	TRAC	True	True	CAVRGLNTGGFKTIF	TGTGCTGTGAGAGGCCTAAATACTGGAGGCTTCAAAACTATCTTT	3742	5
clonotype1284	clonotype1284_consensus_1	727	TRB	TRBV28	None	TRBJ1-2	TRBC1	True	True	CASSLEGNPYGYTF	TGTGCCAGCAGTTTAGAAGGGAACCCCTATGGCTACACCTTC	1846	2
clonotype1284	clonotype1284_consensus_2	689	TRA	TRAV8-4	None	TRAJ3	TRAC	True	True	CAVGYSSASKIIF	TGTGCTGTGGGGTACAGCAGTGCTTCCAAGATAATCTTT	1686	2
clonotype1284	clonotype1284_consensus_3	494	TRA	TRAV13-1	None	TRAJ3	TRAC	True	True	CAATLYSSASKIIF	TGTGCAGCAACCCTGTACAGCAGTGCTTCCAAGATAATCTTT	2160	3
clonotype1285	clonotype1285_consensus_1	507	TRA	TRAV13-1	None	TRAJ22	TRAC	True	True	CAATSLSGSARQLTF	TGTGCAGCAACCTCCCTTTCTGGTTCTGCAAGGCAACTGACCTTT	4030	4
clonotype1285	clonotype1285_consensus_2	700	TRB	TRBV7-9	TRBD1	TRBJ1-5	TRBC1	True	True	CASSLMTGLSNQPQHF	TGTGCCAGCAGCTTAATGACAGGGCTTAGCAATCAGCCCCAGCATTTT	3785	5
clonotype1286	clonotype1286_consensus_1	560	TRA	TRAV26-2	None	TRAJ54	TRAC	True	True	CILRDVRGAQKLVF	TGCATCCTGAGAGACGTAAGGGGAGCCCAGAAGCTGGTATTT	4623	4
clonotype1286	clonotype1286_consensus_2	493	TRB	TRBV9	TRBD2	TRBJ2-1	TRBC2	True	True	CASSVGTLRDYNEQFF	TGTGCCAGCAGCGTTGGGACTCTACGGGACTACAATGAGCAGTTCTTC	2632	3
clonotype1287	clonotype1287_consensus_1	746	TRB	TRBV5-8	None	TRBJ2-5	TRBC2	True	True	CASSLRGSETQYF	TGTGCCAGCAGCTTGAGAGGTTCAGAGACCCAGTACTTC	3152	4
clonotype1287	clonotype1287_consensus_2	514	TRA	TRAV20	None	TRAJ6	TRAC	True	True	CAVLGGGSYIPTF	TGTGCTGTGCTGGGTGGAGGAAGCTACATACCTACATTT	849	1
clonotype1288	clonotype1288_consensus_1	493	TRA	TRAV2	None	TRAJ23	TRAC	True	True	CAVVINQGGKLIF	TGTGCTGTGGTCATTAACCAGGGAGGAAAGCTTATCTTC	3580	4
clonotype1288	clonotype1288_consensus_2	473	TRB	TRBV29-1	None	TRBJ1-1	TRBC1	True	True	CSVERRMNTEAFF	TGCAGCGTTGAAAGACGGATGAACACTGAAGCTTTCTTT	1843	3
clonotype1288	clonotype1288_consensus_3	505	TRA	TRAV20	None	TRAJ33	TRAC	True	True	CAVGDSNYQLIW	TGTGCTGTGGGGGATAGCAACTATCAGTTAATCTGG	1972	2
clonotype1288	clonotype1288_consensus_4	520	TRB	TRBV12-4	TRBD1	TRBJ2-7	TRBC2	True	True	CASSSGGGQGALDEQYF	TGTGCCAGCAGCTCGGGGGGAGGACAGGGGGCTCTGGACGAGCAGTACTTC	2062	3
clonotype1289	clonotype1289_consensus_1	616	TRA	TRAV26-1	None	TRAJ24	TRAC	True	True	CIGSWGKLQF	TGCATAGGCAGCTGGGGGAAATTGCAGTTT	2475	3
clonotype1289	clonotype1289_consensus_2	568	TRA	TRAV25	None	TRAJ31	TRAC	True	True	CAGLNNNARLMF	TGTGCAGGGTTGAATAACAATGCCAGACTCATGTTT	2867	5
clonotype1289	clonotype1289_consensus_3	714	TRB	TRBV5-4	None	TRBJ2-2	TRBC2	True	True	CASSSSQLPPNTGELFF	TGTGCCAGCAGCTCCTCTCAATTACCTCCGAACACCGGGGAGCTGTTTTTT	11147	15
clonotype128	clonotype128_consensus_1	569	TRA	TRAV22	None	TRAJ31	TRAC	True	True	CAVGPNNNARLMF	TGTGCTGTGGGGCCGAATAACAATGCCAGACTCATGTTT	2893	4
clonotype128	clonotype128_consensus_2	618	TRB	TRBV20-1	TRBD1	TRBJ1-1	TRBC1	True	True	CSGRFGGDTEAFF	TGCAGTGGACGATTTGGGGGGGACACTGAAGCTTTCTTT	23031	28
clonotype1290	clonotype1290_consensus_1	542	TRB	TRBV24-1	TRBD2	TRBJ2-7	TRBC2	True	True	CATGAAGSYEQYF	TGTGCCACCGGGGCGGCGGGTTCCTACGAGCAGTACTTC	11747	13
clonotype1290	clonotype1290_consensus_2	553	TRA	TRAV5	None	TRAJ29	TRAC	True	True	CAERTGNTPLVF	TGTGCAGAGAGGACAGGAAACACACCTCTTGTCTTT	2506	3
clonotype1291	clonotype1291_consensus_1	806	TRB	TRBV28	TRBD2	TRBJ2-3	TRBC2	True	True	CASPIGRARDTQYF	TGTGCCAGCCCGATCGGGAGGGCCCGTGATACGCAGTATTTT	3246	4
clonotype1291	clonotype1291_consensus_2	537	TRB	TRBV7-2	TRBD2	TRBJ2-7	TRBC2	True	True	CASSPTLAGAPRGEQYF	TGTGCCAGCAGCCCAACCTTAGCGGGGGCCCCCCGCGGCGAGCAGTACTTC	10924	13
clonotype1292	clonotype1292_consensus_1	513	TRB	TRBV2	TRBD1	TRBJ2-3	TRBC2	True	True	CASSPDGGSTDTQYF	TGTGCCAGCAGTCCGGACGGGGGGAGCACAGATACGCAGTATTTT	10770	12
clonotype1292	clonotype1292_consensus_2	611	TRA	TRAV29DV5	None	TRAJ43	TRAC	True	True	CAARNNDMRF	TGTGCAGCAAGGAACAATGACATGCGCTTT	3216	4
clonotype1292	clonotype1292_consensus_3	552	TRA	TRAV26-2	None	TRAJ37	TRAC	True	True	CILRRSSNTGKLIF	TGCATCCTGAGACGCTCTAGCAACACAGGCAAACTAATCTTT	2377	3
clonotype1293	clonotype1293_consensus_1	564	TRA	TRAV1-2	None	TRAJ33	TRAC	True	True	CAVEDSNYQLIW	TGTGCTGTGGAAGACAGCAACTATCAGTTAATCTGG	1523	2
clonotype1293	clonotype1293_consensus_2	494	TRB	TRBV6-4	TRBD1	TRBJ2-3	TRBC2	True	True	CASSGGGSTDTQYF	TGTGCCAGCAGTGGAGGGGGGAGCACAGATACGCAGTATTTT	2531	3
clonotype1294	clonotype1294_consensus_1	452	TRA	TRAV23DV6	None	TRAJ18	TRAC	True	True	CAATDRGSTLGRLYF	TGTGCAGCAACCGACAGAGGCTCAACCCTGGGGAGGCTATACTTT	1280	1
clonotype1294	clonotype1294_consensus_2	848	TRB	TRBV30	TRBD1	TRBJ1-6	TRBC1	True	True	CAWSTGQANNSPLHF	TGTGCCTGGAGTACCGGACAGGCAAATAATTCACCCCTCCACTTT	1686	2
clonotype1294	clonotype1294_consensus_3	519	TRB	TRBV28	TRBD2	TRBJ2-4	TRBC2	True	True	CASSPYSIGKITEGNIQYF	TGTGCCAGCAGCCCATACAGCATCGGGAAGATAACAGAAGGAAACATTCAGTACTTC	5824	7
clonotype1295	clonotype1295_consensus_1	501	TRB	TRBV5-1	None	TRBJ1-3	TRBC1	True	True	CASSPEGNTIYF	TGCGCCAGCAGCCCAGAAGGAAACACCATATATTTT	2683	3
clonotype1296	clonotype1296_consensus_1	708	TRB	TRBV5-4	TRBD1	TRBJ2-6	TRBC2	True	True	CASSTGTERAGANVLTF	TGTGCCAGCAGCACTGGGACAGAACGGGCTGGGGCCAACGTCCTGACTTTC	13614	18
clonotype1296	clonotype1296_consensus_2	487	TRA	TRAV26-2	None	TRAJ53	TRAC	True	True	CIPRSGGSNYKLTF	TGCATCCCTAGGAGTGGAGGTAGCAACTATAAACTGACATTT	2412	2
clonotype1296	clonotype1296_consensus_3	457	TRB	TRBV21-1	None	TRBJ1-5	TRBC1	True	True	CTLEIQSTESGDTALSHQPQHF	TGTACCTTGGAGATCCAGTCCACGGAGTCAGGGGACACAGCACTGTCCCATCAGCCCCAGCATTTT	7546	8
clonotype1297	clonotype1297_consensus_1	486	TRA	TRAV38-1	None	TRAJ56	TRAC	True	True	CAFRDAGANSKLTF	TGTGCTTTCCGGGATGCCGGAGCCAATAGTAAGCTGACATTT	2638	3
clonotype1297	clonotype1297_consensus_2	690	TRB	TRBV5-1	None	TRBJ2-2	TRBC1	True	True	CASSTVASNTGELFF	TGCGCCAGCAGCACCGTTGCGTCAAACACCGGGGAGCTGTTTTTT	6092	8
clonotype1298	clonotype1298_consensus_1	473	TRA	TRAV9-2	None	TRAJ38	TRAC	True	True	CALSRAGNNRKLIW	TGTGCTCTGAGTCGTGCTGGCAACAACCGTAAGCTGATTTGG	3295	4
clonotype1298	clonotype1298_consensus_2	559	TRB	TRBV7-2	TRBD1	TRBJ1-1	TRBC1	True	True	CASSPGTTRSEAFF	TGTGCCAGCAGCCCCGGGACAACGAGAAGTGAAGCTTTCTTT	23261	23
clonotype1299	clonotype1299_consensus_1	581	TRA	TRAV12-1	None	TRAJ6	TRAC	True	True	CVVNREGSYIPTF	TGTGTGGTGAACAGGGAGGGAAGCTACATACCTACATTT	3623	4
clonotype1299	clonotype1299_consensus_2	567	TRB	TRBV27	None	TRBJ2-6	TRBC2	True	True	CASSRSSGANVLTF	TGTGCCAGCAGTCGAAGCTCTGGGGCCAACGTCCTGACTTTC	6732	8
clonotype129	clonotype129_consensus_1	858	TRB	TRBV30	TRBD2	TRBJ2-3	TRBC2	True	True	CAWSWRFGTDTQYF	TGTGCCTGGAGTTGGAGGTTCGGTACAGATACGCAGTATTTT	6566	8
clonotype12	clonotype12_consensus_1	724	TRB	TRBV6-3	TRBD2	TRBJ1-5	TRBC1	True	True	CASSYNRGGSQPQHF	TGTGCCAGCAGTTACAACAGGGGAGGGAGCCAGCCCCAGCATTTT	138449	172
clonotype1300	clonotype1300_consensus_1	707	TRB	TRBV3-1	TRBD1	TRBJ2-1	TRBC2	True	True	CASSPTGGDEQFF	TGTGCCAGCAGCCCCACAGGGGGCGATGAGCAGTTCTTC	21200	25
clonotype1300	clonotype1300_consensus_2	550	TRA	TRAV13-2	None	TRAJ56	TRAC	True	True	CAENVLTGANSKLTF	TGTGCAGAGAATGTTCTCACTGGAGCCAATAGTAAGCTGACATTT	2406	3
clonotype1301	clonotype1301_consensus_1	776	TRB	TRBV2	TRBD2	TRBJ2-2	TRBC2	True	True	CASILAVTNTGELFF	TGTGCCAGCATCCTAGCGGTAACGAACACCGGGGAGCTGTTTTTT	3439	5
clonotype1301	clonotype1301_consensus_2	489	TRA	TRAV38-1	None	TRAJ48	TRAC	True	True	CAFMKQYFGNEKLTF	TGTGCTTTCATGAAGCAGTACTTTGGAAATGAGAAATTAACCTTT	906	1
clonotype1301	clonotype1301_consensus_3	831	TRB	TRBV24-1	TRBD1	TRBJ2-2	TRBC2	True	True	CATSEGGHSGELFF	TGTGCCACCTCTGAGGGGGGGCATTCCGGGGAGCTGTTTTTT	2929	4
clonotype1302	clonotype1302_consensus_1	523	TRB	TRBV24-1	TRBD1	TRBJ2-1	TRBC2	True	True	CATSDPGQGGYNEQFF	TGTGCCACCAGTGACCCCGGCCAGGGGGGCTACAATGAGCAGTTCTTC	14371	16
clonotype1303	clonotype1303_consensus_1	558	TRB	TRBV7-9	TRBD1	TRBJ1-5	TRBC1	True	True	CASSFATGNQPQHF	TGTGCCAGCAGCTTTGCCACGGGCAACCAGCCCCAGCATTTT	14013	18
clonotype1303	clonotype1303_consensus_2	525	TRA	TRAV12-3	None	TRAJ37	TRAC	True	True	CAMSSLFSSNTGKLIF	TGTGCAATGAGCTCCTTGTTCTCTAGCAACACAGGCAAACTAATCTTT	2720	3
clonotype1303	clonotype1303_consensus_3	547	TRA	TRAV30	None	TRAJ44	TRAC	True	True	CGTERTGTASKLTF	TGCGGCACAGAGCGAACCGGCACTGCCAGTAAACTCACCTTT	2414	3
clonotype1304	clonotype1304_consensus_1	543	TRA	TRAV38-2DV8	None	TRAJ48	TRAC	True	True	CAYRSPFGNEKLTF	TGTGCTTATAGGAGCCCCTTTGGAAATGAGAAATTAACCTTT	6076	6
clonotype1304	clonotype1304_consensus_2	540	TRB	TRBV6-6	TRBD2	TRBJ1-6	TRBC1	True	True	CASSYPGRDNSPLHF	TGTGCCAGCAGTTACCCGGGACGGGATAATTCACCCCTCCACTTT	4326	5
clonotype1305	clonotype1305_consensus_1	557	TRB	TRBV2	TRBD2	TRBJ2-1	TRBC2	True	True	CATGGTSGGNEQFF	TGTGCCACCGGCGGGACTAGCGGGGGTAATGAGCAGTTCTTC	9151	9
clonotype1306	clonotype1306_consensus_1	526	TRB	TRBV20-1	TRBD2	TRBJ2-5	TRBC2	True	True	CSARARDFQETQYF	TGCAGTGCTAGAGCCCGGGACTTCCAAGAGACCCAGTACTTC	7330	8
clonotype1307	clonotype1307_consensus_1	561	TRA	TRAV27	None	TRAJ41	TRAC	True	True	CAIPPGISGYALNF	TGTGCAATCCCCCCGGGCATTTCCGGGTATGCACTCAACTTC	2626	3
clonotype1307	clonotype1307_consensus_2	521	TRB	TRBV5-1	TRBD2	TRBJ2-1	TRBC2	True	True	CASKAASGSNEQFF	TGCGCCAGCAAGGCGGCTAGCGGGAGTAATGAGCAGTTCTTC	12359	19
clonotype1308	clonotype1308_consensus_1	798	TRB	TRBV19	None	TRBJ1-5	TRBC1	True	True	CASSGRLGGQPQHF	TGTGCCAGTAGTGGCCGATTGGGCGGTCAGCCCCAGCATTTT	9799	14
clonotype1308	clonotype1308_consensus_2	690	TRA	TRAV38-2DV8	None	TRAJ57	TRAC	True	True	CAYRVTQGGSEKLVF	TGTGCTTATAGGGTAACTCAGGGCGGATCTGAAAAGCTGGTCTTT	3721	6
clonotype1309	clonotype1309_consensus_1	538	TRB	TRBV7-3	None	TRBJ2-3	TRBC2	True	True	CASSLTYTDTQYF	TGTGCCAGCAGCTTAACTTATACAGATACGCAGTATTTT	9926	11
clonotype1309	clonotype1309_consensus_2	482	TRA	TRAV9-2	None	TRAJ50	TRAC	True	True	CALSGGKTSYDKVIF	TGTGCTCTGAGTGGGGGGAAAACCTCCTACGACAAGGTGATATTT	4599	4
clonotype1309	clonotype1309_consensus_3	520	TRA	TRAV38-1	None	TRAJ34	TRAC	True	True	CAFVKQSGPTSSSL	TGTGCTTTCGTTAAACAATCAGGACCGACAAGCTCATCTTTG	2398	2
clonotype130	clonotype130_consensus_1	517	TRB	TRBV20-1	TRBD2	TRBJ2-7	TRBC2	True	True	CSANGKAYEQYF	TGCAGTGCGAACGGGAAGGCCTACGAGCAGTACTTC	8798	11
clonotype1310	clonotype1310_consensus_1	531	TRA	TRAV4	None	TRAJ23	TRAC	True	True	CLVGDIGNQGGKLIF	TGCCTCGTGGGTGACATAGGTAACCAGGGAGGAAAGCTTATCTTC	2939	4
clonotype1310	clonotype1310_consensus_2	608	TRA	TRAV25	None	TRAJ23	TRAC	True	True	CAGDNQGGKLIF	TGTGCAGGGGATAACCAGGGAGGAAAGCTTATCTTC	1654	2
clonotype1310	clonotype1310_consensus_3	586	TRB	TRBV30	TRBD1	TRBJ1-6	TRBC1	True	True	CAWSTGQANNSPLHF	TGTGCCTGGAGTACCGGACAGGCAAATAATTCACCCCTCCACTTT	2524	3
clonotype1310	clonotype1310_consensus_4	520	TRB	TRBV5-1	TRBD1	TRBJ2-5	TRBC2	True	True	CASSLLPKTGTGETQYF	TGCGCCAGCAGCTTGCTCCCTAAAACAGGGACGGGGGAGACCCAGTACTTC	2509	3
clonotype1311	clonotype1311_consensus_1	499	TRA	TRAV21	None	TRAJ15	TRAC	True	True	CAVPNQAGTALIF	TGTGCTGTACCCAACCAGGCAGGAACTGCTCTGATCTTT	3083	3
clonotype1311	clonotype1311_consensus_2	541	TRB	TRBV5-4	TRBD2	TRBJ1-4	TRBC1	True	True	CASSLGGAGEKLFF	TGTGCCAGCAGCTTGGGGGGCGCGGGTGAAAAACTGTTTTTT	1003	1
clonotype1312	clonotype1312_consensus_1	670	TRB	TRBV24-1	TRBD1	TRBJ2-2	TRBC2	True	True	CATSDPGRAAGELFF	TGTGCCACCAGTGATCCGGGCAGGGCAGCCGGGGAGCTGTTTTTT	1574	4
clonotype1313	clonotype1313_consensus_1	611	TRA	TRAV8-6	None	TRAJ16	TRAC	True	True	CAVRGSDGQKLLF	TGTGCTGTGAGGGGCTCAGATGGCCAGAAGCTGCTCTTT	1988	2
clonotype1313	clonotype1313_consensus_2	698	TRB	TRBV7-2	TRBD1	TRBJ1-1	TRBC1	True	True	CASSLTGDTEAFF	TGTGCCAGCAGCTTAACGGGGGACACTGAAGCTTTCTTT	12869	14
clonotype1314	clonotype1314_consensus_1	493	TRA	TRAV38-2DV8	None	TRAJ42	TRAC	True	True	CAYGGSQGNLIF	TGTGCTTATGGAGGAAGCCAAGGAAATCTCATCTTT	1027	1
clonotype1314	clonotype1314_consensus_2	690	TRB	TRBV27	None	TRBJ2-1	TRBC2	True	True	CASSFVGSYNEQFF	TGTGCCAGCAGTTTTGTCGGCTCCTACAATGAGCAGTTCTTC	2197	2
clonotype1315	clonotype1315_consensus_1	562	TRB	TRBV5-1	TRBD1	TRBJ2-1	TRBC2	True	True	CASSLEGGSYNEQFF	TGCGCCAGCAGCTTGGAGGGGGGCTCCTACAATGAGCAGTTCTTC	4477	6
clonotype1316	clonotype1316_consensus_1	590	TRB	TRBV30	TRBD1	TRBJ1-6	TRBC1	True	True	CAWSTGQANNSPLHF	TGTGCCTGGAGTACCGGACAGGCAAATAATTCACCCCTCCACTTT	2095	3
clonotype1316	clonotype1316_consensus_2	543	TRB	TRBV27	None	TRBJ2-6	TRBC2	True	True	CASSRSSGANVLTF	TGTGCCAGCAGTCGAAGCTCTGGGGCCAACGTCCTGACTTTC	7457	9
clonotype1317	clonotype1317_consensus_1	500	TRB	TRBV29-1	TRBD1	TRBJ2-7	TRBC2	True	True	CSVTGQYEQYF	TGCAGCGTCACCGGACAGTACGAGCAGTACTTC	10087	11
clonotype1317	clonotype1317_consensus_2	577	TRA	TRAV29DV5	None	TRAJ10	TRAC	True	True	CAAGITGGGNKLTF	TGTGCAGCAGGGATCACGGGAGGAGGAAACAAACTCACCTTT	4987	8
clonotype1318	clonotype1318_consensus_1	489	TRA	TRAV9-2	None	TRAJ8	TRAC	True	True	CALAGTGFQKLVF	TGTGCTCTGGCGGGCACAGGCTTTCAGAAACTTGTATTT	3023	3
clonotype1318	clonotype1318_consensus_2	510	TRB	TRBV11-2	TRBD2	TRBJ1-2	TRBC1	True	True	CASSLDLPHGYTF	TGTGCCAGCAGCTTAGACTTGCCACATGGCTACACCTTC	7877	10
clonotype1319	clonotype1319_consensus_1	540	TRB	TRBV6-5	TRBD1	TRBJ1-2	TRBC1	True	True	CASSYEVAYGYTF	TGTGCCAGCAGTTACGAGGTGGCCTATGGCTACACCTTC	5857	6
clonotype1319	clonotype1319_consensus_2	557	TRA	TRAV12-1	None	TRAJ10	TRAC	True	True	CVEDSTGGGNKLTF	TGTGTGGAAGATTCCACGGGAGGAGGAAACAAACTCACCTTT	1891	2
clonotype131	clonotype131_consensus_1	472	TRA	TRAV34	None	TRAJ45	TRAC	True	True	CGADRGGGADGLTF	TGTGGAGCAGACCGGGGAGGAGGTGCTGACGGACTCACCTTT	1606	3
clonotype131	clonotype131_consensus_2	750	TRB	TRBV19	TRBD2	TRBJ2-7	TRBC2	True	True	CATTAPGLAGGPNEQYF	TGTGCCACCACGGCCCCGGGACTAGCGGGAGGGCCGAACGAGCAGTACTTC	5816	9
clonotype1320	clonotype1320_consensus_1	508	TRB	TRBV12-4	None	TRBJ1-2	TRBC1	True	True	CASSLHSGSHGYTF	TGTGCCAGCAGTTTGCACTCAGGATCCCATGGCTACACCTTC	890	1
clonotype1320	clonotype1320_consensus_2	558	TRA	TRAV12-3	None	TRAJ12	TRAC	True	True	CAMSGMDSSYKLIF	TGTGCAATGAGCGGGATGGATAGCAGCTATAAATTGATCTTC	1388	2
clonotype1321	clonotype1321_consensus_1	531	TRB	TRBV5-1	None	TRBJ1-6	TRBC1	True	True	CASSFFGSPLHF	TGCGCCAGCAGCTTCTTTGGATCACCCCTCCACTTT	7633	10
clonotype1321	clonotype1321_consensus_2	611	TRA	TRAV41	None	TRAJ54	TRAC	True	True	CAVRPIIQGAQKLVF	TGTGCTGTCAGACCAATAATTCAGGGAGCCCAGAAGCTGGTATTT	3048	3
clonotype1322	clonotype1322_consensus_1	551	TRB	TRBV7-9	TRBD1	TRBJ2-5	TRBC2	True	True	CASSLQGETQYF	TGTGCCAGCAGCTTACAGGGAGAGACCCAGTACTTC	7824	9
clonotype1323	clonotype1323_consensus_1	555	TRA	TRAV27	None	TRAJ33	TRAC	True	True	CAGASYQLIW	TGTGCAGGAGCAAGCTATCAGTTAATCTGG	2975	4
clonotype1323	clonotype1323_consensus_2	537	TRB	TRBV9	TRBD2	TRBJ2-7	TRBC2	True	True	CASSYGGSVYEQYF	TGTGCCAGCAGTTACGGGGGTAGCGTCTACGAGCAGTACTTC	8128	10
clonotype1324	clonotype1324_consensus_1	685	TRA	TRAV3	None	TRAJ20	TRAC	True	True	CAVRDRGDYKLSF	TGTGCTGTGAGAGACAGAGGGGACTACAAGCTCAGCTTT	4697	7
clonotype1324	clonotype1324_consensus_2	666	TRB	TRBV19	TRBD1	TRBJ1-6	TRBC1	True	True	CASSPGGALNSPLHF	TGTGCCAGTAGCCCCGGGGGGGCGCTTAATTCACCCCTCCACTTT	1859	2
clonotype1324	clonotype1324_consensus_3	526	TRA	TRAV27	None	TRAJ11	TRAC	True	True	CAGSGYSTLTF	TGTGCAGGGTCAGGATACAGCACCCTCACCTTT	3387	4
clonotype1325	clonotype1325_consensus_1	562	TRA	TRAV16	None	TRAJ36	TRAC	True	True	CALRAGANNLFF	TGTGCTCTAAGGGCTGGGGCAAACAACCTCTTCTTT	1544	2
clonotype1325	clonotype1325_consensus_2	616	TRB	TRBV27	None	TRBJ1-1	TRBC1	True	True	CASSPEHQNTEAFF	TGTGCCAGCAGTCCCGAACATCAGAACACTGAAGCTTTCTTT	4024	5
clonotype1326	clonotype1326_consensus_1	577	TRB	TRBV6-3	None	TRBJ2-1	TRBC2	True	True	CASGDFYNEQFF	TGTGCCAGTGGAGATTTCTACAATGAGCAGTTCTTC	2627	3
clonotype1327	clonotype1327_consensus_1	510	TRB	TRBV7-9	TRBD2	TRBJ2-3	TRBC2	True	True	CASSLPSGGSSDTQYF	TGTGCCAGCAGCTTACCCTCCGGCGGGAGCTCAGATACGCAGTATTTT	3658	5
clonotype1327	clonotype1327_consensus_2	544	TRA	TRAV12-3	None	TRAJ11	TRAC	True	True	CAMEGYSTLTF	TGTGCAATGGAAGGATACAGCACCCTCACCTTT	1991	2
clonotype1328	clonotype1328_consensus_1	571	TRA	TRAV13-1	None	TRAJ43	TRAC	True	True	CAASSGRNDMRF	TGTGCAGCAAGTAGCGGTCGGAATGACATGCGCTTT	1442	2
clonotype1328	clonotype1328_consensus_2	632	TRB	TRBV24-1	TRBD1	TRBJ2-2	TRBC2	True	True	CATSDLRQGMGTGELFF	TGTGCCACCAGTGATTTGCGACAGGGAATGGGCACCGGGGAGCTGTTTTTT	2626	3
clonotype1329	clonotype1329_consensus_1	530	TRB	TRBV14	None	TRBJ2-2	TRBC2	True	True	CASSQVPTYSVGTGELFF	TGTGCCAGCAGCCAAGTCCCAACTTACTCGGTTGGCACGGGGGAGCTGTTTTTT	7274	9
clonotype1329	clonotype1329_consensus_2	648	TRA	TRAV8-2	None	TRAJ29	TRAC	True	True	CVVSDPGNTPLVF	TGTGTTGTGAGTGATCCCGGAAACACACCTCTTGTCTTT	1829	3
clonotype132	clonotype132_consensus_1	512	TRA	TRAV30	None	TRAJ13	TRAC	True	True	CGTVSGGYQKVTF	TGCGGCACAGTTTCTGGGGGTTACCAGAAAGTTACCTTT	3148	4
clonotype132	clonotype132_consensus_2	594	TRB	TRBV30	TRBD1	TRBJ1-6	TRBC1	True	True	CAWSTGQANNSPLHF	TGTGCCTGGAGTACCGGACAGGCAAATAATTCACCCCTCCACTTT	2263	3
clonotype1330	clonotype1330_consensus_1	526	TRA	TRAV26-1	None	TRAJ57	TRAC	True	True	CIAATQGGSEKLVF	TGCATCGCCGCAACTCAGGGCGGATCTGAAAAGCTGGTCTTT	508	1
clonotype1330	clonotype1330_consensus_2	572	TRB	TRBV6-5	TRBD2	TRBJ1-6	TRBC1	True	True	CASSYSGGGNSPLHF	TGTGCCAGCAGTTACTCCGGGGGGGGGAATTCACCCCTCCACTTT	2544	3
clonotype1331	clonotype1331_consensus_1	481	TRA	TRAV26-2	None	TRAJ42	TRAC	True	True	CILRSGGSQGNLIF	TGCATCCTGAGATCTGGAGGAAGCCAAGGAAATCTCATCTTT	1579	2
clonotype1331	clonotype1331_consensus_2	537	TRB	TRBV20-1	TRBD2	TRBJ2-1	TRBC2	True	True	CSASPNRAPGSEQFF	TGCAGTGCTAGCCCCAACCGGGCGCCTGGGAGTGAGCAGTTCTTC	7199	8
clonotype1332	clonotype1332_consensus_1	586	TRB	TRBV20-1	TRBD2	TRBJ2-3	TRBC2	True	True	CSAPDYERYTDTQYF	TGCAGTGCTCCTGACTACGAGAGATACACAGATACGCAGTATTTT	9594	11
clonotype1332	clonotype1332_consensus_2	571	TRA	TRAV26-1	None	TRAJ9	TRAC	True	True	CIVRVGGNTGGFKTIF	TGCATCGTCAGAGTCGGAGGAAATACTGGAGGCTTCAAAACTATCTTT	1935	2
clonotype1333	clonotype1333_consensus_1	540	TRB	TRBV6-3	TRBD2	TRBJ1-6	TRBC1	True	True	CASKKGSNDSPLHF	TGTGCCAGCAAGAAAGGGAGTAACGATTCACCCCTCCACTTT	3032	3
clonotype1333	clonotype1333_consensus_2	700	TRA	TRAV8-1	None	TRAJ9	TRAC	True	True	CAVNGYTGGFKTIF	TGTGCCGTGAATGGGTATACTGGAGGCTTCAAAACTATCTTT	3764	4
clonotype1334	clonotype1334_consensus_1	642	TRA	TRAV26-1	None	TRAJ22	TRAC	True	True	CIVRVPSGSARQLTF	TGCATCGTCAGAGTACCCTCTGGTTCTGCAAGGCAACTGACCTTT	1903	3
clonotype1334	clonotype1334_consensus_2	557	TRB	TRBV2	TRBD1	TRBJ1-2	TRBC1	True	True	CASSEQGSNYGYTF	TGTGCCAGCAGTGAGCAGGGGTCAAATTATGGCTACACCTTC	1723	2
clonotype1335	clonotype1335_consensus_1	750	TRA	TRAV19	None	TRAJ48	TRAC	True	True	CALRGLGNEKLTF	TGTGCTCTGAGGGGACTTGGAAATGAGAAATTAACCTTT	1959	2
clonotype1335	clonotype1335_consensus_2	782	TRB	TRBV5-8	TRBD1	TRBJ2-7	TRBC2	True	True	CASSAKDGGTTSVAYEQYF	TGTGCCAGCAGCGCAAAGGACGGGGGGACTACGTCGGTCGCCTACGAGCAGTACTTC	7314	11
clonotype1336	clonotype1336_consensus_1	511	TRB	TRBV10-3	TRBD1	TRBJ2-1	TRBC2	True	True	CAISPGTGGLLNEQFF	TGTGCCATCAGTCCCGGGACAGGGGGTTTATTGAATGAGCAGTTCTTC	4462	5
clonotype1337	clonotype1337_consensus_1	528	TRA	TRAV27	None	TRAJ31	TRAC	True	True	CAASFNNARLMF	TGTGCAGCGTCCTTTAACAATGCCAGACTCATGTTT	2024	2
clonotype1337	clonotype1337_consensus_2	531	TRB	TRBV20-1	TRBD1	TRBJ2-7	TRBC2	True	True	CSAPVRDEQYF	TGCAGTGCTCCGGTCAGAGACGAGCAGTACTTC	4003	4
clonotype1338	clonotype1338_consensus_1	498	TRA	TRAV38-1	None	TRAJ49	TRAC	True	True	CAFMTLARNTGNQFYF	TGTGCTTTCATGACCCTAGCCCGGAACACCGGTAACCAGTTCTATTTT	1071	1
clonotype1338	clonotype1338_consensus_2	534	TRB	TRBV5-1	TRBD1	TRBJ2-1	TRBC2	True	True	CASSFYGGNEQFF	TGCGCCAGCAGCTTCTACGGGGGCAATGAGCAGTTCTTC	5279	6
clonotype1339	clonotype1339_consensus_1	580	TRA	TRAV13-1	None	TRAJ4	TRAC	True	True	CAASGYNKLIF	TGTGCAGCAAGTGGCTACAATAAGCTGATTTTT	8649	9
clonotype1339	clonotype1339_consensus_2	563	TRB	TRBV6-3	TRBD1	TRBJ2-1	TRBC2	True	True	CASSYGQIGQGVGEQFF	TGTGCCAGCAGTTACGGTCAGATAGGACAGGGGGTCGGTGAGCAGTTCTTC	13371	15
clonotype133	clonotype133_consensus_1	519	TRB	TRBV7-2	TRBD2	TRBJ2-1	TRBC2	True	True	CASSFGRLAGSLVFF	TGTGCCAGCAGCTTTGGGAGACTAGCGGGGAGCCTCGTATTCTTC	13314	17
clonotype133	clonotype133_consensus_2	608	TRA	TRAV23DV6	None	TRAJ21	TRAC	True	True	CAASYNFNKFYF	TGTGCAGCCTCGTACAACTTCAACAAATTTTACTTT	1698	2
clonotype1340	clonotype1340_consensus_1	549	TRA	TRAV21	None	TRAJ3	TRAC	True	True	CAVLWSSASKIIF	TGTGCTGTCCTGTGGAGCAGTGCTTCCAAGATAATCTTT	10378	13
clonotype1340	clonotype1340_consensus_2	714	TRB	TRBV20-1	TRBD1	TRBJ1-5	TRBC1	True	True	CSASGPGQGSNRGVQPQHF	TGCAGTGCTAGTGGCCCAGGACAGGGATCTAATAGAGGGGTCCAGCCCCAGCATTTT	14605	18
clonotype1340	clonotype1340_consensus_3	563	TRA	TRAV13-2	None	TRAJ4	TRAC	True	True	CAERSGGYNKLIF	TGTGCAGAGAGGTCTGGTGGCTACAATAAGCTGATTTTT	11557	11
clonotype1341	clonotype1341_consensus_1	512	TRA	TRAV13-1	None	TRAJ43	TRAC	True	True	CAASRIGRNNDMRF	TGTGCAGCAAGTAGGATCGGGCGGAACAATGACATGCGCTTT	2466	2
clonotype1341	clonotype1341_consensus_2	505	TRB	TRBV4-3	TRBD1	TRBJ2-7	TRBC2	True	True	CASSQEVGAHEQYF	TGCGCCAGCAGCCAAGAGGTGGGGGCGCACGAGCAGTACTTC	3273	5
clonotype1342	clonotype1342_consensus_1	483	TRA	TRAV4	None	TRAJ23	TRAC	True	True	CLVGDIGNQGGKLIF	TGCCTCGTGGGTGACATAGGTAACCAGGGAGGAAAGCTTATCTTC	2395	2
clonotype1342	clonotype1342_consensus_2	524	TRB	TRBV12-3	TRBD1	TRBJ2-6	TRBC2	True	True	CASSKGQGRTSGANVLTF	TGTGCCAGCAGTAAAGGACAGGGGAGGACCTCTGGGGCCAACGTCCTGACTTTC	986	1
clonotype1343	clonotype1343_consensus_1	698	TRA	TRAV12-1	None	TRAJ4	TRAC	True	True	CVVNPPGGYNKLIF	TGTGTGGTGAACCCACCAGGTGGCTACAATAAGCTGATTTTT	4623	5
clonotype1344	clonotype1344_consensus_1	565	TRA	TRAV16	None	TRAJ39	TRAC	True	True	CALKTKGGNMLTF	TGTGCTCTAAAAACTAAGGGAGGCAACATGCTCACCTTT	4756	6
clonotype1344	clonotype1344_consensus_2	574	TRB	TRBV12-3	TRBD1	TRBJ2-7	TRBC2	True	True	CASSRTGSSYEQYF	TGTGCCAGCAGTCGGACAGGGAGCTCCTACGAGCAGTACTTC	11369	13
clonotype1345	clonotype1345_consensus_1	718	TRB	TRBV19	TRBD2	TRBJ2-5	TRBC2	True	True	CASRNLAGGQETQYF	TGTGCCAGTAGGAATCTAGCGGGGGGCCAAGAGACCCAGTACTTC	3382	4
clonotype1345	clonotype1345_consensus_2	505	TRA	TRAV38-2DV8	None	TRAJ32	TRAC	True	True	CAYRIYYGGATNKLIF	TGTGCTTATAGGATCTATTATGGTGGTGCTACAAACAAGCTCATCTTT	2335	2
clonotype1346	clonotype1346_consensus_1	824	TRB	TRBV19	TRBD1	TRBJ1-5	TRBC1	True	True	CASSGTGGNQPQHF	TGTGCCAGTTCCGGGACAGGTGGCAATCAGCCCCAGCATTTT	3654	7
clonotype1347	clonotype1347_consensus_1	728	TRB	TRBV5-6	None	TRBJ2-3	TRBC2	True	True	CASSLGPDTQYF	TGTGCCAGCAGCTTGGGTCCAGATACGCAGTATTTT	8032	11
clonotype1347	clonotype1347_consensus_2	576	TRA	TRAV13-1	None	TRAJ27	TRAC	True	True	CAASQVFGSAGKSTF	TGTGCAGCAAGTCAGGTTTTTGGGTCGGCAGGCAAATCAACCTTT	2222	2
clonotype1348	clonotype1348_consensus_1	509	TRB	TRBV5-6	TRBD2	TRBJ2-3	TRBC2	True	True	CASSLGLGSPDTQYF	TGTGCCAGCAGCTTGGGACTAGGGAGCCCAGATACGCAGTATTTT	444	1
clonotype1349	clonotype1349_consensus_1	540	TRB	TRBV2	TRBD2	TRBJ2-2	TRBC2	True	True	CASILAVTNTGELFF	TGTGCCAGCATCCTAGCGGTAACGAACACCGGGGAGCTGTTTTTT	9997	11
clonotype1349	clonotype1349_consensus_2	493	TRA	TRAV38-1	None	TRAJ48	TRAC	True	True	CAFMKQYFGNEKLTF	TGTGCTTTCATGAAGCAGTACTTTGGAAATGAGAAATTAACCTTT	3630	5
clonotype1349	clonotype1349_consensus_3	517	TRB	TRBV29-1	None	TRBJ2-6	TRBC2	True	True	CSVERSSGANVLTF	TGCAGCGTTGAAAGGAGCTCTGGGGCCAACGTCCTGACTTTC	9372	10
clonotype134	clonotype134_consensus_1	511	TRA	TRAV4	None	TRAJ23	TRAC	True	True	CLVGDIGNQGGKLIF	TGCCTCGTGGGTGACATAGGTAACCAGGGAGGAAAGCTTATCTTC	1938	2
clonotype134	clonotype134_consensus_2	693	TRB	TRBV19	TRBD2	TRBJ2-7	TRBC2	True	True	CASSMAGVLDEQYF	TGTGCCAGTAGTATGGCGGGAGTCCTCGACGAGCAGTACTTC	6111	8
clonotype1350	clonotype1350_consensus_1	708	TRB	TRBV5-4	TRBD1	TRBJ2-1	TRBC2	True	True	CASRTGGQSSYNEQFF	TGTGCCAGCAGAACCGGGGGGCAGAGCTCCTACAATGAGCAGTTCTTC	11860	16
clonotype1350	clonotype1350_consensus_2	583	TRA	TRAV29DV5	None	TRAJ42	TRAC	True	True	CAARGAEGGSQGNLIF	TGTGCAGCAAGGGGGGCGGAGGGAGGAAGCCAAGGAAATCTCATCTTT	1643	2
clonotype1351	clonotype1351_consensus_1	489	TRA	TRAV4	None	TRAJ23	TRAC	True	True	CLVGDIGNQGEKLIF	TGCCTCGTGGGTGACATAGGTAACCAGGGAGAAAAGCTTATCTTC	2298	2
clonotype1352	clonotype1352_consensus_1	549	TRA	TRAV9-2	None	TRAJ13	TRAC	True	True	CALKPGGYQKVTF	TGTGCTCTGAAACCTGGGGGTTACCAGAAAGTTACCTTT	4060	4
clonotype1352	clonotype1352_consensus_2	686	TRB	TRBV18	TRBD1	TRBJ2-5	TRBC2	True	True	CASSDSQGEETQYF	TGTGCCAGCTCAGACAGCCAGGGGGAAGAGACCCAGTACTTC	5729	7
clonotype1353	clonotype1353_consensus_1	496	TRB	TRBV24-1	TRBD1	TRBJ2-5	TRBC2	True	True	CATSDLTGGVQETQYF	TGTGCCACCAGTGATCTGACAGGTGGAGTACAAGAGACCCAGTACTTC	5830	7
clonotype1353	clonotype1353_consensus_2	564	TRA	TRAV14DV4	None	TRAJ29	TRAC	True	True	CAMSFSGNTPLVF	TGTGCAATGAGTTTTTCAGGAAACACACCTCTTGTCTTT	1799	2
clonotype1354	clonotype1354_consensus_1	609	TRB	TRBV18	TRBD2	TRBJ2-1	TRBC2	True	True	CASSPPGLAGFYNEQFF	TGTGCCAGCTCACCACCGGGACTAGCGGGGTTTTACAATGAGCAGTTCTTC	5099	7
clonotype1354	clonotype1354_consensus_2	533	TRA	TRAV13-2	None	TRAJ6	TRAC	True	True	CAENSRGSYIPTF	TGTGCAGAGAACTCTCGAGGAAGCTACATACCTACATTT	5617	6
clonotype1355	clonotype1355_consensus_1	507	TRA	TRAV13-1	None	TRAJ5	TRAC	True	True	CAALDTGRRALTF	TGTGCAGCCTTGGACACGGGCAGGAGAGCACTTACTTTT	4277	4
clonotype1355	clonotype1355_consensus_2	646	TRB	TRBV30	None	TRBJ2-7	TRBC2	True	True	CAWSPSTYEQYF	TGTGCCTGGAGCCCTTCGACCTACGAGCAGTACTTC	7633	10
clonotype1356	clonotype1356_consensus_1	558	TRB	TRBV2	TRBD2	TRBJ2-3	TRBC2	True	True	CASTPGRSTDTQYF	TGTGCCAGCACCCCGGGACGGAGCACAGATACGCAGTATTTT	7321	9
clonotype1356	clonotype1356_consensus_2	594	TRA	TRAV26-1	None	TRAJ18	TRAC	True	True	CIVRVGRGSTLGRLYF	TGCATCGTCAGAGTCGGGAGAGGCTCAACCCTGGGGAGGCTATACTTT	1774	2
clonotype1357	clonotype1357_consensus_1	780	TRB	TRBV5-8	TRBD1	TRBJ1-5	TRBC1	True	True	CASSLARGSVDQPQHF	TGTGCCAGCAGCTTGGCCCGGGGCTCTGTGGATCAGCCCCAGCATTTT	2154	3
clonotype1357	clonotype1357_consensus_2	666	TRA	TRAV12-1	None	TRAJ15	TRAC	True	True	CVVNDQAGTALIF	TGTGTGGTGAACGACCAGGCAGGAACTGCTCTGATCTTT	2554	4
clonotype1358	clonotype1358_consensus_1	793	TRB	TRBV28	TRBD2	TRBJ1-2	TRBC1	True	True	CASSSPGTPLGYTF	TGTGCCAGCAGTTCTCCCGGGACCCCACTAGGCTACACCTTC	3272	4
clonotype1358	clonotype1358_consensus_2	679	TRA	TRAV8-6	None	TRAJ26	TRAC	True	True	CAVTFDNYGQNFVF	TGTGCTGTGACCTTCGATAACTATGGTCAGAATTTTGTCTTT	1056	1
clonotype1359	clonotype1359_consensus_1	682	TRA	TRAV3	None	TRAJ44	TRAC	True	True	CAVFTGTASKLTF	TGTGCTGTGTTTACCGGCACTGCCAGTAAACTCACCTTT	2336	4
clonotype1359	clonotype1359_consensus_2	515	TRB	TRBV3-1	TRBD1	TRBJ1-1	TRBC1	True	True	CASSQGSTVPTEAFF	TGTGCCAGCAGCCAAGGTTCGACAGTTCCCACTGAAGCTTTCTTT	2910	3
clonotype135	clonotype135_consensus_1	500	TRA	TRAV38-1	None	TRAJ44	TRAC	True	True	CAFMKGLAGTASKLTF	TGTGCTTTCATGAAGGGGCTAGCCGGCACTGCCAGTAAACTCACCTTT	5091	5
clonotype135	clonotype135_consensus_2	685	TRB	TRBV10-3	TRBD1	TRBJ1-2	TRBC1	True	True	CAISGDRGEVDYGYTF	TGTGCCATCAGCGGGGACAGGGGTGAGGTTGACTATGGCTACACCTTC	7433	8
clonotype1360	clonotype1360_consensus_1	682	TRB	TRBV19	TRBD2	TRBJ2-1	TRBC2	True	True	CASSIGTRVLSSYNEQFF	TGTGCCAGTAGTATAGGGACTAGGGTCCTTAGCTCCTACAATGAGCAGTTCTTC	3977	5
clonotype1360	clonotype1360_consensus_2	705	TRA	TRAV8-6	None	TRAJ5	TRAC	True	True	CAVTPTMDTGRRALTF	TGTGCTGTGACCCCCACCATGGACACGGGCAGGAGAGCACTTACTTTT	2543	3
clonotype1361	clonotype1361_consensus_1	677	TRA	TRAV8-3	None	TRAJ22	TRAC	True	True	CAVGISSGSARQLTF	TGTGCTGTGGGAATTTCTTCTGGTTCTGCAAGGCAACTGACCTTT	897	2
clonotype1361	clonotype1361_consensus_2	711	TRB	TRBV28	TRBD1	TRBJ1-5	TRBC1	True	True	CATRGASNQPQHF	TGTGCCACGAGGGGGGCTAGCAATCAGCCCCAGCATTTT	4884	5
clonotype1362	clonotype1362_consensus_1	523	TRB	TRBV6-5	None	TRBJ2-5	TRBC2	True	True	CASTASGSYQETQYF	TGTGCCAGTACCGCGTCCGGGTCGTACCAAGAGACCCAGTACTTC	6431	9
clonotype1362	clonotype1362_consensus_2	507	TRA	TRAV6	None	TRAJ15	TRAC	True	True	CALDNQAGTALIF	TGTGCTCTAGACAACCAGGCAGGAACTGCTCTGATCTTT	1992	4
clonotype1363	clonotype1363_consensus_1	715	TRA	TRAV8-6	None	TRAJ49	TRAC	True	True	CAVSVPSNTGNQFYF	TGTGCTGTGAGTGTTCCATCCAACACCGGTAACCAGTTCTATTTT	1653	3
clonotype1363	clonotype1363_consensus_2	511	TRB	TRBV7-2	TRBD2	TRBJ1-2	TRBC1	True	True	CASSLVPEGYGYTF	TGTGCCAGCAGCTTAGTCCCGGAAGGCTATGGCTACACCTTC	5563	7
clonotype1364	clonotype1364_consensus_1	562	TRA	TRAV8-4	None	TRAJ22	TRAC	True	True	CAVSGSARQLTF	TGTGCTGTTTCTGGTTCTGCAAGGCAACTGACCTTT	617	1
clonotype1364	clonotype1364_consensus_2	583	TRB	TRBV25-1	TRBD1	TRBJ1-1	TRBC1	True	True	CASSASGLSTEAFF	TGTGCCAGCAGTGCCTCAGGGTTAAGCACTGAAGCTTTCTTT	3584	4
clonotype1365	clonotype1365_consensus_1	547	TRB	TRBV6-5	TRBD2	TRBJ2-1	TRBC2	True	True	CASSYASLSYNEQFF	TGTGCCAGCAGTTACGCCTCGCTGTCCTACAATGAGCAGTTCTTC	4361	6
clonotype1366	clonotype1366_consensus_1	513	TRA	TRAV20	None	TRAJ4	TRAC	True	True	CAVSSGGYNKLIF	TGTGCTGTCTCTTCTGGTGGCTACAATAAGCTGATTTTT	6142	6
clonotype1366	clonotype1366_consensus_2	473	TRB	TRBV28	None	TRBJ2-5	TRBC2	True	True	CASSRQAQETQYF	TGTGCCAGCAGCCGTCAGGCCCAAGAGACCCAGTACTTC	10805	13
clonotype1367	clonotype1367_consensus_1	578	TRB	TRBV7-2	TRBD1	TRBJ1-6	TRBC1	True	True	CASSLVQDISYNSPLHF	TGTGCCAGCAGCTTAGTACAGGACATCTCCTATAATTCACCCCTCCACTTT	11637	15
clonotype1368	clonotype1368_consensus_1	574	TRB	TRBV3-1	TRBD2	TRBJ2-1	TRBC2	True	True	CASSQLGGSGTSGGAGDEQFF	TGTGCCAGCAGCCAGTTGGGGGGATCCGGGACTAGCGGGGGGGCCGGCGATGAGCAGTTCTTC	2023	2
clonotype1368	clonotype1368_consensus_2	523	TRA	TRAV27	None	TRAJ21	TRAC	True	True	CAGEGRYNFNKFYF	TGTGCAGGAGAGGGCAGATACAACTTCAACAAATTTTACTTT	1070	1
clonotype1369	clonotype1369_consensus_1	571	TRB	TRBV2	None	TRBJ1-2	TRBC1	True	True	CASSEVGTYGYTF	TGTGCCAGCAGTGAAGTGGGCACGTATGGCTACACCTTC	1023	2
clonotype1369	clonotype1369_consensus_2	728	TRA	TRAV12-1	None	TRAJ27	TRAC	True	True	CVVNGHAGKSTF	TGTGTGGTGAACGGCCATGCAGGCAAATCAACCTTT	5575	5
clonotype136	clonotype136_consensus_1	631	TRA	TRAV12-1	None	TRAJ6	TRAC	True	True	CVVNREGSYIPTF	TGTGTGGTGAACAGGGAAGGAAGCTACATACCTACATTT	9874	11
clonotype136	clonotype136_consensus_2	508	TRA	TRAV4	None	TRAJ23	TRAC	True	True	CLVGDIGNQGGKLIF	TGCCTCGTGGGTGACATAGGTAACCAGGGAGGAAAGCTTATCTTC	2949	4
clonotype136	clonotype136_consensus_3	578	TRB	TRBV27	None	TRBJ2-6	TRBC2	True	True	CASSRSSGANVLTF	TGTGCCAGCAGTCGAAGCTCTGGGGCCAACGTCCTGACTTTC	10148	15
clonotype1370	clonotype1370_consensus_1	701	TRB	TRBV7-2	TRBD2	TRBJ2-5	TRBC2	True	True	CASSFSGTSAETQYF	TGTGCCAGCAGTTTTTCCGGGACTAGCGCCGAGACCCAGTACTTC	17633	23
clonotype1370	clonotype1370_consensus_2	573	TRA	TRAV29DV5	None	TRAJ33	TRAC	True	True	CAEGGSNYQLIW	TGTGCAGAAGGGGGTAGCAACTATCAGTTAATCTGG	1924	2
clonotype1370	clonotype1370_consensus_3	558	TRA	TRAV12-3	None	TRAJ27	TRAC	True	True	CAMRANTNAGKSTF	TGTGCAATGAGAGCTAACACCAATGCAGGCAAATCAACCTTT	5385	5
clonotype1371	clonotype1371_consensus_1	692	TRB	TRBV20-1	TRBD2	TRBJ1-2	TRBC1	True	True	CSAWGGLGYTF	TGCAGTGCTTGGGGAGGGCTCGGCTACACCTTC	12818	17
clonotype1371	clonotype1371_consensus_2	511	TRA	TRAV35	None	TRAJ47	TRAC	True	True	CAGQLGYGNKLVF	TGTGCTGGGCAGCTAGGATATGGAAACAAACTGGTCTTT	1222	3
clonotype1372	clonotype1372_consensus_1	493	TRB	TRBV7-2	None	TRBJ2-7	TRBC2	True	True	CASTRSQSIYEQYF	TGTGCCAGCACTAGAAGTCAGTCAATCTACGAGCAGTACTTC	882	1
clonotype1373	clonotype1373_consensus_1	562	TRB	TRBV20-1	TRBD2	TRBJ2-2	TRBC2	True	True	CSASVAGVTGELFF	TGCAGTGCTAGTGTAGCGGGGGTCACCGGGGAGCTGTTTTTT	8289	11
clonotype1373	clonotype1373_consensus_2	483	TRA	TRAV39	None	TRAJ44	TRAC	True	True	CTTGTASKLTF	TGTACTACCGGCACTGCCAGTAAACTCACCTTT	1121	1
clonotype1374	clonotype1374_consensus_1	642	TRA	TRAV8-2	None	TRAJ39	TRAC	True	True	CVVSLRNAGNMLTF	TGTGTTGTGAGCCTGAGGAATGCAGGCAACATGCTCACCTTT	3808	4
clonotype1374	clonotype1374_consensus_2	600	TRB	TRBV7-2	TRBD2	TRBJ2-7	TRBC2	True	True	CASTLGYNEQYF	TGTGCCAGCACCCTGGGCTACAACGAGCAGTACTTC	27574	31
clonotype1375	clonotype1375_consensus_1	487	TRA	TRAV2	None	TRAJ49	TRAC	True	True	CAVDTTGNQFYF	TGTGCTGTGGATACCACCGGTAACCAGTTCTATTTT	3279	4
clonotype1375	clonotype1375_consensus_2	568	TRB	TRBV20-1	TRBD1	TRBJ2-7	TRBC2	True	True	CSALRQGFDEQYF	TGCAGTGCACTAAGACAGGGGTTCGACGAGCAGTACTTC	7494	9
clonotype1376	clonotype1376_consensus_1	600	TRA	TRAV12-2	None	TRAJ24	TRAC	True	True	CAVNKGDSWGKLQF	TGTGCCGTGAACAAAGGGGACAGCTGGGGGAAATTGCAGTTT	4677	5
clonotype1376	clonotype1376_consensus_2	570	TRB	TRBV20-1	None	TRBJ1-6	TRBC1	True	True	CSARAEDPAYNSPLHF	TGCAGTGCTAGAGCCGAGGACCCTGCCTATAATTCACCCCTCCACTTT	3492	4
clonotype1377	clonotype1377_consensus_1	560	TRB	TRBV30	TRBD1	TRBJ1-6	TRBC1	True	True	CAWSTGQTNNSPLHF	TGTGCCTGGAGTACCGGACAGACAAATAATTCACCCCTCCACTTT	590	1
clonotype1377	clonotype1377_consensus_2	511	TRA	TRAV4	None	TRAJ23	TRAC	True	True	CLVGDIGNQGGKLIF	TGCCTCGTGGGTGACATAGGTAACCAGGGAGGAAAGCTTATCTTC	1149	1
clonotype1378	clonotype1378_consensus_1	524	TRB	TRBV2	TRBD2	TRBJ2-2	TRBC2	True	True	CASILAVTNTGELFF	TGTGCCAGCATCCTAGCGGTAACGAACACCGGGGAGCTGTTTTTT	7111	8
clonotype1378	clonotype1378_consensus_2	551	TRA	TRAV13-2	None	TRAJ24	TRAC	True	True	CAEDSWGKLQF	TGTGCAGAGGACAGCTGGGGGAAATTGCAGTTT	6143	7
clonotype1378	clonotype1378_consensus_3	573	TRA	TRAV38-1	None	TRAJ48	TRAC	True	True	CAFMKQYFGNEKLTF	TGTGCTTTCATGAAGCAGTACTTTGGAAATGAGAAATTAACCTTT	1780	2
clonotype1378	clonotype1378_consensus_4	518	TRB	TRBV11-3	TRBD2	TRBJ2-2	TRBC2	True	True	CASSLRGSQAGELFF	TGTGCCAGCAGCTTACGGGGGAGTCAAGCCGGGGAGCTGTTTTTT	3241	5
clonotype1379	clonotype1379_consensus_1	455	TRA	TRAV2	None	TRAJ35	TRAC	True	True	CAVEDPGFGNVLHC	TGTGCTGTGGAGGATCCGGGCTTTGGGAATGTGCTGCATTGC	1659	2
clonotype1379	clonotype1379_consensus_2	482	TRB	TRBV28	TRBD1	TRBJ2-7	TRBC2	True	True	CASSWGGTGSYEQYF	TGTGCCAGCAGTTGGGGCGGGACAGGGTCCTACGAGCAGTACTTC	3150	4
clonotype137	clonotype137_consensus_1	572	TRB	TRBV25-1	TRBD1	TRBJ1-2	TRBC1	True	True	CASSESRTGLTF	TGTGCCAGCAGTGAATCCCGGACAGGGCTCACCTTC	11432	13
clonotype1380	clonotype1380_consensus_1	585	TRB	TRBV2	TRBD1	TRBJ1-6	TRBC1	True	True	CASSGAGGNSPLHF	TGTGCCAGCAGTGGGGCAGGGGGAAATTCACCCCTCCACTTT	1957	2
clonotype1380	clonotype1380_consensus_2	564	TRA	TRAV12-3	None	TRAJ22	TRAC	True	True	CATLSSGSARQLTF	TGTGCAACCCTTTCTTCTGGTTCTGCAAGGCAACTGACCTTT	3139	3
clonotype1381	clonotype1381_consensus_1	531	TRB	TRBV7-9	TRBD1	TRBJ1-4	TRBC1	True	True	CASSLVRRGQSNEKLFF	TGTGCCAGCAGCTTAGTCCGCAGGGGGCAGTCTAATGAAAAACTGTTTTTT	7334	8
clonotype1381	clonotype1381_consensus_2	474	TRA	TRAV26-2	None	TRAJ26	TRAC	True	True	CILTDNYGQNFVF	TGCATCCTGACGGATAACTATGGTCAGAATTTTGTCTTT	2134	2
clonotype1382	clonotype1382_consensus_1	572	TRA	TRAV23DV6	None	TRAJ17	TRAC	True	True	CAARGPAGNKLTF	TGTGCAGCACGGGGACCTGCAGGCAACAAGCTAACTTTT	1844	2
clonotype1382	clonotype1382_consensus_2	666	TRB	TRBV5-4	TRBD1	TRBJ1-1	TRBC1	True	True	CASSLGGQNTEAFF	TGTGCCAGCAGCTTGGGCGGACAGAACACTGAAGCTTTCTTT	3194	5
clonotype1383	clonotype1383_consensus_1	793	TRB	TRBV25-1	TRBD2	TRBJ1-2	TRBC1	True	True	CASSEFETGGYTF	TGTGCCAGCAGTGAATTCGAGACGGGAGGCTACACCTTC	9135	11
clonotype1383	clonotype1383_consensus_2	689	TRA	TRAV8-4	None	TRAJ39	TRAC	True	True	CAVRGNAGNMLTF	TGTGCTGTGAGAGGGAATGCAGGCAACATGCTCACCTTT	5962	6
clonotype1384	clonotype1384_consensus_1	506	TRA	TRAV6	None	TRAJ18	TRAC	True	True	CALDRGSTLGRLYF	TGTGCTCTAGACAGAGGCTCAACCCTGGGGAGGCTATACTTT	2144	3
clonotype1384	clonotype1384_consensus_2	689	TRB	TRBV19	TRBD1	TRBJ1-2	TRBC1	True	True	CASSIPGQGAHYTF	TGTGCCAGTAGTATTCCGGGACAGGGGGCCCACTACACCTTC	2342	4
clonotype1385	clonotype1385_consensus_1	503	TRA	TRAV39	None	TRAJ58	TRAC	True	True	CAVDWDQETSGSRLTF	TGTGCCGTGGACTGGGACCAAGAAACCAGTGGCTCTAGGTTGACCTTT	876	1
clonotype1385	clonotype1385_consensus_2	505	TRB	TRBV3-1	None	TRBJ2-7	TRBC2	True	True	CASSRNYEQYF	TGTGCCAGCAGCCGGAACTACGAGCAGTACTTC	2350	4
clonotype1386	clonotype1386_consensus_1	705	TRB	TRBV20-1	TRBD1	TRBJ1-1	TRBC1	True	True	CSADAGTGIFGTEAFF	TGCAGTGCTGATGCCGGGACAGGGATTTTTGGCACTGAAGCTTTCTTT	1761	2
clonotype1386	clonotype1386_consensus_2	674	TRA	TRAV8-3	None	TRAJ8	TRAC	True	True	CAVAMNTGFQKLVF	TGTGCTGTGGCTATGAACACAGGCTTTCAGAAACTTGTATTT	934	1
clonotype1387	clonotype1387_consensus_1	690	TRA	TRAV3	None	TRAJ36	TRAC	True	True	CAVRAHQTGANNLFF	TGTGCTGTGAGAGCCCATCAAACTGGGGCAAACAACCTCTTCTTT	3987	5
clonotype1387	clonotype1387_consensus_2	804	TRB	TRBV28	None	TRBJ1-1	TRBC1	True	True	CASSFRSGPTEAFF	TGTGCCAGCAGTTTTCGGTCCGGGCCCACTGAAGCTTTCTTT	1351	2
clonotype1388	clonotype1388_consensus_1	571	TRB	TRBV3-1	None	TRBJ2-7	TRBC2	True	True	CASSQARGSEQYF	TGTGCCAGCAGCCAAGCTCGGGGATCCGAGCAGTACTTC	6274	7
clonotype1388	clonotype1388_consensus_2	498	TRA	TRAV38-2DV8	None	TRAJ57	TRAC	True	True	CAYRKQGGSEKLVF	TGTGCTTATAGGAAGCAGGGCGGATCTGAAAAGCTGGTCTTT	5001	5
clonotype1389	clonotype1389_consensus_1	575	TRA	TRAV26-1	None	TRAJ39	TRAC	True	True	CIVFNNAGNMLTF	TGCATCGTTTTCAATAATGCAGGCAACATGCTCACCTTT	3973	4
clonotype1389	clonotype1389_consensus_2	474	TRB	TRBV2	TRBD1	TRBJ1-2	TRBC1	True	True	CASSFIMTGGYF	TGTGCCAGCAGCTTTATTATGACAGGCGGATACTTC	1882	2
clonotype138	clonotype138_consensus_1	473	TRA	TRAV4	None	TRAJ23	TRAC	True	True	CLVGDIGNQGEKLIF	TGCCTCGTGGGTGACATAGGTAACCAGGGAGAAAAGCTTATCTTC	1635	2
clonotype138	clonotype138_consensus_2	739	TRB	TRBV30	TRBD1	TRBJ1-6	TRBC1	True	True	CAWSTGQANNSPLHF	TGTGCCTGGAGTACCGGACAGGCAAATAATTCACCCCTCCACTTT	2572	4
clonotype1390	clonotype1390_consensus_1	501	TRA	TRAV9-2	None	TRAJ42	TRAC	True	True	CALINYGGSQGNLIF	TGTGCTCTGATTAATTATGGAGGAAGCCAAGGAAATCTCATCTTT	4027	4
clonotype1390	clonotype1390_consensus_2	688	TRB	TRBV19	TRBD2	TRBJ1-2	TRBC1	True	True	CASSMGTGTNYGYTF	TGTGCCAGTAGTATGGGAACCGGGACCAACTATGGCTACACCTTC	4904	6
clonotype1391	clonotype1391_consensus_1	751	TRA	TRAV13-1	None	TRAJ54	TRAC	True	True	CAARGQGAQKLVF	TGTGCAGCAAGAGGTCAGGGAGCCCAGAAGCTGGTATTT	2158	3
clonotype1391	clonotype1391_consensus_2	489	TRB	TRBV10-2	TRBD1	TRBJ1-1	TRBC1	True	True	CASSTQGDTEAFF	TGCGCCAGCAGTACTCAAGGGGACACTGAAGCTTTCTTT	2615	3
clonotype1392	clonotype1392_consensus_1	520	TRA	TRAV13-1	None	TRAJ36	TRAC	True	True	CAAMQTGANNLFF	TGTGCAGCAATGCAAACTGGGGCAAACAACCTCTTCTTT	638	2
clonotype1392	clonotype1392_consensus_2	501	TRB	TRBV2	TRBD1	TRBJ1-1	TRBC1	True	True	CASSGVARNTEAFF	TGTGCCAGCAGTGGGGTGGCTAGGAACACTGAAGCTTTCTTT	2033	3
clonotype1393	clonotype1393_consensus_1	691	TRB	TRBV5-4	TRBD1	TRBJ1-2	TRBC1	True	True	CASSFFGTGWSGYTF	TGTGCCAGCAGCTTTTTTGGGACAGGGTGGAGTGGCTACACCTTC	2393	3
clonotype1393	clonotype1393_consensus_2	504	TRB	TRBV2	TRBD2	TRBJ2-2	TRBC2	True	True	CASILAVTNTGELFF	TGTGCCAGCATCCTAGCGGTAACGAACACCGGGGAGCTGTTTTTT	3598	4
clonotype1393	clonotype1393_consensus_3	574	TRA	TRAV29DV5	None	TRAJ20	TRAC	True	True	CAAYLNDYKLSF	TGTGCAGCATATCTCAACGACTACAAGCTCAGCTTT	5019	6
clonotype1394	clonotype1394_consensus_1	478	TRA	TRAV4	None	TRAJ23	TRAC	True	True	CLVGDIGNQGGKLIF	TGCCTCGTGGGTGACATAGGTAACCAGGGAGGAAAGCTTATCTTC	571	1
clonotype1394	clonotype1394_consensus_2	536	TRB	TRBV20-1	TRBD1	TRBJ1-2	TRBC1	True	True	CRATSGDRATNYGYTF	TGCAGAGCTACCAGTGGTGACAGGGCAACTAACTATGGCTACACCTTC	873	1
clonotype1395	clonotype1395_consensus_1	497	TRB	TRBV7-2	TRBD1	TRBJ1-2	TRBC1	True	True	CASSLDGLWGYTF	TGTGCCAGCAGCTTGGACGGGCTGTGGGGCTACACCTTC	3690	5
clonotype1396	clonotype1396_consensus_1	696	TRB	TRBV7-2	None	TRBJ1-4	TRBC1	True	True	CASSPTSATNEKLFF	TGTGCCAGCAGCCCCACATCCGCAACTAATGAAAAACTGTTTTTT	11308	12
clonotype1396	clonotype1396_consensus_2	499	TRA	TRAV9-2	None	TRAJ29	TRAC	True	True	CALFPNSGNTPLVF	TGTGCTCTGTTTCCGAATTCAGGAAACACACCTCTTGTCTTT	2505	2
clonotype1397	clonotype1397_consensus_1	879	TRA	TRAV26-1	None	TRAJ23	TRAC	True	True	CIVSARYNQGGKLIF	TGCATCGTCAGCGCTCGTTATAACCAGGGAGGAAAGCTTATCTTC	2506	3
clonotype1397	clonotype1397_consensus_2	564	TRB	TRBV11-2	TRBD1	TRBJ1-5	TRBC1	True	True	CASSLDIRGPNQPQHF	TGTGCCAGCAGCTTAGATATAAGGGGGCCCAATCAGCCCCAGCATTTT	5178	6
clonotype1397	clonotype1397_consensus_3	617	TRB	TRBV30	TRBD1	TRBJ1-6	TRBC1	True	True	CAWSTGQANNSPLHF	TGTGCCTGGAGTACCGGACAGGCAAATAATTCACCCCTCCACTTT	2754	3
clonotype1398	clonotype1398_consensus_1	676	TRB	TRBV9	TRBD1	TRBJ2-1	TRBC2	True	True	CASSSRDIINEQFF	TGTGCCAGCAGCAGCCGGGACATTATTAATGAGCAGTTCTTC	652	1
clonotype1398	clonotype1398_consensus_2	651	TRA	TRAV3	None	TRAJ30	TRAC	True	True	CAVSVPNRDDKIIF	TGTGCTGTGAGTGTCCCGAACAGAGATGACAAGATCATCTTT	1716	2
clonotype1399	clonotype1399_consensus_1	535	TRB	TRBV20-1	TRBD1	TRBJ2-7	TRBC2	True	True	CSARDSRGKAYEQYF	TGCAGTGCTAGAGATAGCAGGGGTAAAGCCTACGAGCAGTACTTC	12109	15
clonotype1399	clonotype1399_consensus_2	505	TRA	TRAV9-2	None	TRAJ22	TRAC	True	True	CALSDASGSARQLTF	TGTGCTCTGAGTGATGCGTCAGGTTCTGCAAGGCAACTGACCTTT	2210	2
clonotype139	clonotype139_consensus_1	545	TRB	TRBV20-1	TRBD1	TRBJ2-1	TRBC2	True	True	CSAQARGSVNEQFF	TGCAGTGCCCAGGCCAGGGGGTCGGTGAATGAGCAGTTCTTC	8525	10
clonotype139	clonotype139_consensus_2	471	TRA	TRAV2	None	TRAJ37	TRAC	True	True	CAASGSGNTGKLIF	TGTGCTGCCTCCGGCTCTGGCAACACAGGCAAACTAATCTTT	3802	4
clonotype13	clonotype13_consensus_1	716	TRB	TRBV11-2	TRBD1	TRBJ1-3	TRBC1	True	True	CASSLEGNGDTIYF	TGTGCCAGCAGCTTGGAGGGGAATGGGGACACCATATATTTT	97052	120
clonotype1400	clonotype1400_consensus_1	655	TRA	TRAV8-2	None	TRAJ43	TRAC	True	True	CVVSDWGNNDMRF	TGTGTTGTGAGTGATTGGGGTAACAATGACATGCGCTTT	3559	4
clonotype1400	clonotype1400_consensus_2	559	TRB	TRBV2	None	TRBJ2-5	TRBC2	True	True	CASSLGRTQETQYF	TGTGCCAGCAGTCTCGGACGCACCCAAGAGACCCAGTACTTC	9365	11
clonotype1400	clonotype1400_consensus_3	540	TRA	TRAV13-2	None	TRAJ50	TRAC	True	True	CAENLSKTSYDKVIF	TGTGCAGAGAATCTTTCGAAAACCTCCTACGACAAGGTGATATTT	1955	2
clonotype1401	clonotype1401_consensus_1	547	TRB	TRBV7-3	TRBD1	TRBJ2-3	TRBC2	True	True	CASSPRRDSMHTQYF	TGTGCCAGCAGCCCACGCCGGGATAGCATGCATACGCAGTATTTT	10439	11
clonotype1401	clonotype1401_consensus_2	537	TRA	TRAV38-2DV8	None	TRAJ54	TRAC	True	True	CALIQGAQKLVF	TGTGCTTTAATTCAGGGAGCCCAGAAGCTGGTATTT	2985	4
clonotype1402	clonotype1402_consensus_1	481	TRA	TRAV4	None	TRAJ23	TRAC	True	True	CLVGDIGNQGGKLIF	TGCCTCGTGGGTGACATAGGTAACCAGGGAGGAAAGCTTATCTTC	1087	1
clonotype1402	clonotype1402_consensus_2	664	TRB	TRBV30	TRBD1	TRBJ1-6	TRBC1	True	True	CAWSTGQANNSPLHF	TGTGCCTGGAGTACCGGACAGGCAAATAATTCACCCCTCCACTTT	2128	3
clonotype1402	clonotype1402_consensus_3	548	TRB	TRBV6-3	TRBD2	TRBJ1-5	TRBC1	True	True	CASSYNRGGSQPQHF	TGTGCCAGCAGTTACAACAGGGGAGGGAGCCAGCCCCAGCATTTT	3141	5
clonotype1403	clonotype1403_consensus_1	526	TRB	TRBV20-1	TRBD2	TRBJ2-1	TRBC2	True	True	CSALAGGPAEQFF	TGCAGTGCGTTAGCGGGAGGGCCGGCGGAGCAGTTCTTC	13925	15
clonotype1404	clonotype1404_consensus_1	522	TRB	TRBV20-1	None	TRBJ2-3	TRBC2	True	True	CSAKRTAADTQYF	TGCAGTGCTAAAAGGACGGCGGCAGATACGCAGTATTTT	2142	3
clonotype1405	clonotype1405_consensus_1	512	TRA	TRAV4	None	TRAJ23	TRAC	True	True	CLVGDIGNQGGKLIF	TGCCTCGTGGGTGACATAGGTAACCAGGGAGGAAAGCTTATCTTC	2583	3
clonotype1405	clonotype1405_consensus_2	516	TRA	TRAV13-1	None	TRAJ57	TRAC	True	True	CAASMQGGSEKLVF	TGTGCAGCAAGTATGCAGGGCGGATCTGAAAAGCTGGTCTTT	3313	4
clonotype1405	clonotype1405_consensus_3	771	TRB	TRBV30	TRBD1	TRBJ1-6	TRBC1	True	True	CAWSTGQANNSPLHF	TGTGCCTGGAGTACCGGACAGGCAAATAATTCACCCCTCCACTTT	1058	1
clonotype1406	clonotype1406_consensus_1	514	TRA	TRAV26-1	None	TRAJ28	TRAC	True	True	CIVSAYSGAGSYQLTF	TGCATCGTCAGTGCATACTCTGGGGCTGGGAGTTACCAACTCACTTTC	1014	1
clonotype1406	clonotype1406_consensus_2	509	TRB	TRBV12-4	TRBD1	TRBJ2-1	TRBC2	True	True	CASSGGMVRSEQFF	TGTGCCAGCAGTGGGGGAATGGTGCGCAGTGAGCAGTTCTTC	2823	4
clonotype1407	clonotype1407_consensus_1	510	TRB	TRBV7-2	TRBD1	TRBJ2-5	TRBC2	True	True	CASSLPGYVETQYF	TGTGCCAGCAGCTTACCAGGGTATGTGGAGACCCAGTACTTC	4167	5
clonotype1407	clonotype1407_consensus_2	665	TRA	TRAV8-6	None	TRAJ6	TRAC	True	True	CAVSERGGSYIPTF	TGTGCTGTGAGTGAGAGGGGAGGAAGCTACATACCTACATTT	825	1
clonotype1408	clonotype1408_consensus_1	520	TRB	TRBV6-5	TRBD1	TRBJ1-6	TRBC1	True	True	CASSYAGGHSPLHF	TGTGCCAGCAGTTACGCAGGGGGTCATTCACCCCTCCACTTT	4413	5
clonotype1409	clonotype1409_consensus_1	653	TRB	TRBV19	None	TRBJ1-1	TRBC1	True	True	CASSIDLSGRNTEAFF	TGTGCCAGTAGTATAGATCTATCAGGACGGAACACTGAAGCTTTCTTT	3776	5
clonotype1409	clonotype1409_consensus_2	564	TRA	TRAV19	None	TRAJ34	TRAC	True	True	CALSAHNTDKLIF	TGTGCTCTGAGTGCGCATAACACCGACAAGCTCATCTTT	1669	2
clonotype1409	clonotype1409_consensus_3	489	TRA	TRAV38-1	None	TRAJ48	TRAC	True	True	CAFMKQYFGNEKLTF	TGTGCTTTCATGAAGCAGTACTTTGGAAATGAGAAATTAACCTTT	3610	4
clonotype1409	clonotype1409_consensus_4	566	TRB	TRBV2	TRBD2	TRBJ2-2	TRBC2	True	True	CASILAVTNTGELFF	TGTGCCAGCATCCTAGCGGTAACGAACACCGGGGAGCTGTTTTTT	10157	11
clonotype140	clonotype140_consensus_1	579	TRA	TRAV27	None	TRAJ28	TRAC	True	True	CAGPLYRVSGAGSYQLTF	TGTGCAGGACCTCTGTATCGTGTTTCTGGGGCTGGGAGTTACCAACTCACTTTC	5142	6
clonotype140	clonotype140_consensus_2	816	TRB	TRBV30	TRBD1	TRBJ2-1	TRBC2	True	True	CAWSPRGEGRYNEQFF	TGTGCCTGGAGTCCGCGGGGAGAGGGGCGATACAATGAGCAGTTCTTC	11745	16
clonotype1410	clonotype1410_consensus_1	650	TRA	TRAV12-1	None	TRAJ49	TRAC	True	True	CVVTHTGNQFYF	TGTGTGGTGACCCACACCGGTAACCAGTTCTATTTT	5317	7
clonotype1410	clonotype1410_consensus_2	577	TRB	TRBV7-2	TRBD2	TRBJ1-2	TRBC1	True	True	CASSSRRPGREGYGYTF	TGTGCCAGCAGCTCTAGACGTCCGGGCAGGGAGGGGTATGGCTACACCTTC	16906	22
clonotype1411	clonotype1411_consensus_1	550	TRA	TRAV5	None	TRAJ4	TRAC	True	True	CAERGGYNKLIF	TGTGCAGAGAGGGGTGGCTACAATAAGCTGATTTTT	5977	7
clonotype1411	clonotype1411_consensus_2	660	TRB	TRBV21-1	TRBD1	TRBJ1-1	TRBC1	True	True	CQQQAGEGGTEAFF	TGCCAGCAGCAAGCAGGGGAAGGAGGCACTGAAGCTTTCTTT	1176	1
clonotype1412	clonotype1412_consensus_1	508	TRB	TRBV7-9	TRBD2	TRBJ2-7	TRBC2	True	True	CASSLTSGIYEQYF	TGTGCCAGCAGCTTAACTAGCGGGATCTACGAGCAGTACTTC	2533	3
clonotype1412	clonotype1412_consensus_2	304	TRA	TRAV2	None	TRAJ17	TRAC	True	True	CAVGSEAAGNKLTF	TGTGCTGTGGGGTCGGAGGCTGCAGGCAACAAGCTAACTTTT	1240	1
clonotype1413	clonotype1413_consensus_1	515	TRB	TRBV7-9	None	TRBJ1-5	TRBC1	True	True	CASSLEVDQPQHF	TGTGCCAGCAGCTTAGAGGTCGATCAGCCCCAGCATTTT	4014	6
clonotype1413	clonotype1413_consensus_2	576	TRA	TRAV29DV5	None	TRAJ3	TRAC	True	True	CAASYSSASKIIF	TGTGCAGCAAGCTACAGCAGTGCTTCCAAGATAATCTTT	2508	3
clonotype1414	clonotype1414_consensus_1	682	TRB	TRBV7-8	None	TRBJ1-5	TRBC2	True	True	CASTKELYGNQPQHF	TGTGCCAGCACAAAGGAGTTGTATGGCAATCAGCCCCAGCATTTT	4888	7
clonotype1414	clonotype1414_consensus_2	559	TRA	TRAV23DV6	None	TRAJ40	TRAC	True	True	CAATITTSGTYKYIF	TGTGCAGCGACCATTACTACCTCAGGAACCTACAAATACATCTTT	2594	3
clonotype1415	clonotype1415_consensus_1	508	TRA	TRAV4	None	TRAJ23	TRAC	True	True	CLVGDIGNQGGKLIF	TGCCTCGTGGGTGACATAGGTAACCAGGGAGGAAAGCTTATCTTC	2248	2
clonotype1415	clonotype1415_consensus_2	706	TRB	TRBV11-1	TRBD1	TRBJ2-1	TRBC2	True	True	CASSSSGFSNEQFF	TGTGCCAGCAGCTCTTCAGGGTTTAGTAATGAGCAGTTCTTC	3658	6
clonotype1415	clonotype1415_consensus_3	796	TRB	TRBV30	TRBD1	TRBJ1-6	TRBC1	True	True	CAWSTGQANNSPLHF	TGTGCCTGGAGTACCGGACAGGCAAATAATTCACCCCTCCACTTT	979	2
clonotype1416	clonotype1416_consensus_1	680	TRB	TRBV2	TRBD1	TRBJ1-2	TRBC1	True	True	CASSEVQTGVGGYTF	TGTGCCAGCAGTGAAGTCCAGACAGGGGTTGGCGGCTACACCTTC	1541	2
clonotype1416	clonotype1416_consensus_2	532	TRA	TRAV4	None	TRAJ23	TRAC	True	True	CLVGDIGNQGGKLIF	TGCCTCGTGGGTGACATAGGTAACCAGGGAGGAAAGCTTATCTTC	950	1
clonotype1416	clonotype1416_consensus_3	828	TRB	TRBV30	TRBD1	TRBJ1-6	TRBC1	True	True	CAWSTGQANNSPLHF	TGTGCCTGGAGTACCGGACAGGCAAATAATTCACCCCTCCACTTT	853	2
clonotype1417	clonotype1417_consensus_1	563	TRB	TRBV6-1	TRBD2	TRBJ2-1	TRBC2	True	True	CASSASGRSNNEQFF	TGTGCCAGCAGTGCTAGCGGGAGGTCGAACAATGAGCAGTTCTTC	2954	3
clonotype1417	clonotype1417_consensus_2	717	TRB	TRBV19	TRBD2	TRBJ2-2	TRBC2	True	True	CAGRELGGILAGGHVGELFF	TGTGCCGGCCGAGAGCTAGGGGGGATTCTAGCGGGGGGGCACGTCGGGGAGCTGTTTTTT	3231	5
clonotype1418	clonotype1418_consensus_1	504	TRA	TRAV4	None	TRAJ22	TRAC	True	True	CLVGAPWGSARQLTF	TGCCTCGTGGGTGCCCCTTGGGGTTCTGCAAGGCAACTGACCTTT	1228	1
clonotype1418	clonotype1418_consensus_2	551	TRB	TRBV6-3	TRBD1	TRBJ2-7	TRBC2	True	True	CASRPNPGDRASYEQYF	TGTGCCAGCAGGCCCAACCCCGGGGACAGGGCGAGCTACGAGCAGTACTTC	7138	10
clonotype1419	clonotype1419_consensus_1	758	TRB	TRBV5-6	TRBD1	TRBJ1-2	TRBC1	True	True	CASSFWTAKYGYTF	TGTGCCAGCAGCTTCTGGACAGCAAAGTATGGCTACACCTTC	1334	2
clonotype1419	clonotype1419_consensus_2	495	TRA	TRAV38-2DV8	None	TRAJ34	TRAC	True	True	CAMGNTDKLIF	TGTGCCATGGGTAACACCGACAAGCTCATCTTT	4677	6
clonotype141	clonotype141_consensus_1	547	TRA	TRAV12-2	None	TRAJ23	TRAC	True	True	CAVNSPGGKLIF	TGTGCCGTGAACTCTCCGGGAGGAAAGCTTATCTTC	1471	2
clonotype141	clonotype141_consensus_2	511	TRB	TRBV7-2	None	TRBJ2-1	TRBC2	True	True	CASSLNSFNEQFF	TGTGCCAGCAGCTTAAACTCCTTCAATGAGCAGTTCTTC	8122	9
clonotype1420	clonotype1420_consensus_1	511	TRA	TRAV4	None	TRAJ23	TRAC	True	True	CLVGDIGNQGGKLIF	TGCCTCGTGGGTGACATAGGTAACCAGGGAGGAAAGCTTATCTTC	831	1
clonotype1420	clonotype1420_consensus_2	844	TRB	TRBV19	None	TRBJ2-3	TRBC1	True	True	CASSTASTDTQYF	TGTGCCAGTAGTACCGCTAGCACAGATACGCAGTATTTT	7653	10
clonotype1420	clonotype1420_consensus_3	769	TRB	TRBV30	TRBD1	TRBJ1-6	TRBC1	True	True	CAWSTGQANNSPLHF	TGTGCCTGGAGTACCGGACAGGCAAATAATTCACCCCTCCACTTT	1651	2
clonotype1421	clonotype1421_consensus_1	478	TRA	TRAV21	None	TRAJ40	TRAC	True	True	CAPGGTYKYIF	TGTGCCCCAGGGGGAACCTACAAATACATCTTT	4705	4
clonotype1421	clonotype1421_consensus_2	678	TRB	TRBV19	None	TRBJ2-2	TRBC2	True	True	CASLGSSTGELFF	TGTGCCAGTTTGGGCAGCTCTACCGGGGAGCTGTTTTTT	8251	11
clonotype1422	clonotype1422_consensus_1	703	TRB	TRBV19	TRBD1	TRBJ1-1	TRBC1	True	True	CASSKQGAGNTEAFF	TGTGCCAGTAGCAAACAGGGGGCCGGGAACACTGAAGCTTTCTTT	3338	6
clonotype1423	clonotype1423_consensus_1	677	TRA	TRAV8-4	None	TRAJ49	TRAC	True	True	CAVSRSHGNQFYF	TGTGCTGTGAGTCGGAGTCACGGTAACCAGTTCTATTTT	2785	4
clonotype1423	clonotype1423_consensus_2	794	TRB	TRBV28	TRBD1	TRBJ2-4	TRBC2	True	True	CASSWTGENIQYF	TGTGCCAGCAGCTGGACAGGGGAAAACATTCAGTACTTC	14157	18
clonotype1424	clonotype1424_consensus_1	528	TRB	TRBV20-1	None	TRBJ1-5	TRBC1	True	True	CSARDSQERPQHF	TGCAGTGCCAGGGACAGTCAAGAAAGACCCCAGCATTTT	9759	11
clonotype1425	clonotype1425_consensus_1	507	TRA	TRAV41	None	TRAJ57	TRAC	True	True	CAVRPLQGGSEKLVF	TGTGCTGTCAGACCCCTTCAGGGCGGATCTGAAAAGCTGGTCTTT	2374	3
clonotype1425	clonotype1425_consensus_2	550	TRB	TRBV7-9	TRBD1	TRBJ1-1	TRBC1	True	True	CASRVNGGTEAFF	TGTGCCAGCAGGGTTAATGGGGGCACTGAAGCTTTCTTT	6694	8
clonotype1426	clonotype1426_consensus_1	454	TRA	TRAV2	None	TRAJ18	TRAC	True	True	CAVPQGSTLGRLYF	TGTGCTGTCCCTCAGGGCTCAACCCTGGGGAGGCTATACTTT	2454	4
clonotype1426	clonotype1426_consensus_2	662	TRB	TRBV4-1	None	TRBJ1-5	TRBC1	True	True	CASSQETGNQPQHF	TGCGCCAGCAGCCAAGAGACCGGCAATCAGCCCCAGCATTTT	20306	24
clonotype1427	clonotype1427_consensus_1	522	TRB	TRBV7-7	TRBD1	TRBJ2-5	TRBC2	True	True	CASSLGPGTGETQYF	TGTGCCAGCAGCTTAGGCCCCGGGACAGGGGAGACCCAGTACTTC	5146	6
clonotype1427	clonotype1427_consensus_2	585	TRA	TRAV29DV5	None	TRAJ28	TRAC	True	True	CAATPGGGAGSYQLTF	TGTGCAGCAACTCCAGGCGGTGGGGCTGGGAGTTACCAACTCACTTTC	914	1
clonotype1427	clonotype1427_consensus_3	522	TRB	TRBV21-1	TRBD2	TRBJ2-3	TRBC2	True	True	CQQQPSLGRLAGNTDTQYF	TGCCAGCAGCAACCTTCTTTAGGACGACTAGCGGGAAACACAGATACGCAGTATTTT	3075	3
clonotype1428	clonotype1428_consensus_1	720	TRA	TRAV3	None	TRAJ9	TRAC	True	True	CAVRDNTGGFKTIF	TGTGCTGTGAGGGATAATACTGGAGGCTTCAAAACTATCTTT	9576	13
clonotype1428	clonotype1428_consensus_2	515	TRB	TRBV5-1	TRBD1	TRBJ2-1	TRBC2	True	True	CASSLEVREANEQFF	TGCGCCAGCAGCTTGGAGGTCAGGGAAGCGAATGAGCAGTTCTTC	14505	18
clonotype1429	clonotype1429_consensus_1	695	TRB	TRBV28	TRBD1	TRBJ1-1	TRBC1	True	True	CASSLYGAGGTEAFF	TGTGCCAGCAGTTTATATGGGGCCGGGGGCACTGAAGCTTTCTTT	4388	5
clonotype142	clonotype142_consensus_1	740	TRB	TRBV4-2	TRBD2	TRBJ2-1	TRBC2	True	True	CASSQEVVSHEQFF	TGTGCCAGCAGCCAAGAAGTGGTCTCCCATGAGCAGTTCTTC	21868	31
clonotype142	clonotype142_consensus_2	501	TRA	TRAV10	None	TRAJ32	TRAC	True	True	CVVSPNYGGATNKLIF	TGTGTGGTGAGCCCGAATTATGGTGGTGCTACAAACAAGCTCATCTTT	5597	7
clonotype1430	clonotype1430_consensus_1	1012	TRB	TRBV30	TRBD1	TRBJ1-6	TRBC1	True	True	CAWSTGQANNSPLHF	TGTGCCTGGAGTACCGGACAGGCAAATAATTCACCCCTCCACTTT	1832	3
clonotype1430	clonotype1430_consensus_2	555	TRA	TRAV12-3	None	TRAJ44	TRAC	True	True	CAGNTGTASKLTF	TGTGCAGGAAATACCGGCACTGCCAGTAAACTCACCTTT	1177	1
clonotype1431	clonotype1431_consensus_1	535	TRA	TRAV1-2	None	TRAJ37	TRAC	True	True	CAVPGSGNTGKLIF	TGTGCTGTCCCCGGCTCTGGCAACACAGGCAAACTAATCTTT	1518	2
clonotype1431	clonotype1431_consensus_2	550	TRA	TRAV12-2	None	TRAJ9	TRAC	True	True	CAVLTGGGFKTIF	TGTGCCGTCTTAACGGGTGGAGGCTTCAAAACTATCTTT	2630	3
clonotype1431	clonotype1431_consensus_3	858	TRB	TRBV19	TRBD2	TRBJ2-7	TRBC2	True	True	CASSMAGVLDEQYF	TGTGCCAGTAGTATGGCGGGAGTCCTCGACGAGCAGTACTTC	8629	11
clonotype1432	clonotype1432_consensus_1	689	TRB	TRBV6-1	TRBD1	TRBJ1-3	TRBC1	True	True	CASSGGQDSGNTIYF	TGTGCCAGCAGCGGAGGACAGGACTCTGGAAACACCATATATTTT	3323	6
clonotype1432	clonotype1432_consensus_2	938	TRA	TRAV4	None	TRAJ9	TRAC	True	True	CLVGPTGGFKTIF	TGCCTCGTGGGGCCTACTGGAGGCTTCAAAACTATCTTT	3483	4
clonotype1432	clonotype1432_consensus_3	665	TRB	TRBV12-5	TRBD1	TRBJ2-3	TRBC1	True	True	CASGLVQGGADTQYF	TGTGCTAGTGGTTTGGTACAGGGGGGGGCAGATACGCAGTATTTT	2224	3
clonotype1433	clonotype1433_consensus_1	542	TRB	TRBV7-2	TRBD2	TRBJ2-3	TRBC2	True	True	CASSSRPLLAGNTDTQYF	TGTGCCAGCAGTTCCCGCCCCCTTCTAGCGGGGAACACAGATACGCAGTATTTT	17293	20
clonotype1434	clonotype1434_consensus_1	547	TRA	TRAV20	None	TRAJ18	TRAC	True	True	CAVQARGSTLGRLYF	TGTGCTGTGCAGGCCCGAGGCTCAACCCTGGGGAGGCTATACTTT	3510	4
clonotype1434	clonotype1434_consensus_2	1075	TRB	TRBV6-5	TRBD1	TRBJ2-7	TRBC2	True	True	CASSSRTGRQEQYF	TGTGCCAGCAGTTCCCGGACAGGGCGACAAGAGCAGTACTTC	1014	2
clonotype1435	clonotype1435_consensus_1	681	TRA	TRAV3	None	TRAJ20	TRAC	True	True	CAVRAGYDYKLSF	TGTGCTGTGAGGGCTGGTTACGACTACAAGCTCAGCTTT	4137	5
clonotype1435	clonotype1435_consensus_2	558	TRB	TRBV5-1	TRBD1	TRBJ1-1	TRBC1	True	True	CASSLAMVRTLRGSLNTEAFF	TGCGCCAGCAGCTTGGCCATGGTCCGGACCCTAAGGGGTTCCTTGAACACTGAAGCTTTCTTT	3485	4
clonotype1435	clonotype1435_consensus_3	522	TRB	TRBV11-3	TRBD1	TRBJ2-1	TRBC2	True	True	CASITGTGSSKPGNEQFF	TGTGCCAGCATCACCGGGACAGGATCCTCCAAACCGGGGAATGAGCAGTTCTTC	2143	3
clonotype1436	clonotype1436_consensus_1	511	TRB	TRBV5-6	TRBD1	TRBJ2-3	TRBC2	True	True	CASSLGAGTGGYDTQYF	TGTGCCAGCAGCTTGGGGGCCGGGACAGGGGGCTACGATACGCAGTATTTT	765	1
clonotype1437	clonotype1437_consensus_1	633	TRB	TRBV12-5	TRBD1	TRBJ2-5	TRBC2	True	True	CASGLVSGGAETQYF	TGTGCTAGTGGTTTGGTATCCGGGGGGGCCGAGACCCAGTACTTC	2817	5
clonotype1437	clonotype1437_consensus_2	552	TRA	TRAV12-3	None	TRAJ39	TRAC	True	True	CAMNNAGNMLTF	TGTGCAATGAATAATGCAGGCAACATGCTCACCTTT	2604	3
clonotype1437	clonotype1437_consensus_3	530	TRA	TRAV1-2	None	TRAJ37	TRAC	True	True	CAVPSSGNTGKLIF	TGTGCTGTCCCTTCCTCTGGCAACACAGGCAAACTAATCTTT	1603	2
clonotype1437	clonotype1437_consensus_4	558	TRB	TRBV20-1	TRBD2	TRBJ2-7	TRBC2	True	True	CSASGGAHEQYF	TGCAGTGCTAGCGGGGGGGCCCACGAGCAGTACTTC	11484	14
clonotype1438	clonotype1438_consensus_1	443	TRA	TRAV9-2	None	TRAJ31	TRAC	True	True	CALTNNARLMF	TGTGCTCTGACCAACAATGCCAGACTCATGTTT	1340	1
clonotype1438	clonotype1438_consensus_2	779	TRB	TRBV28	TRBD1	TRBJ2-7	TRBC2	True	True	CASSPGDGDRYEQYF	TGTGCCAGCAGTCCCGGAGATGGCGACAGATACGAGCAGTACTTC	5818	8
clonotype1439	clonotype1439_consensus_1	504	TRA	TRAV38-2DV8	None	TRAJ42	TRAC	True	True	CAYTGGGSQGNLIF	TGTGCTTATACCGGGGGAGGAAGCCAAGGAAATCTCATCTTT	5876	6
clonotype1439	clonotype1439_consensus_2	621	TRB	TRBV7-2	TRBD1	TRBJ1-5	TRBC1	True	True	CASRGGQGGGYNQPQHF	TGTGCCAGCAGAGGGGGACAGGGAGGAGGATACAATCAGCCCCAGCATTTT	13989	15
clonotype143	clonotype143_consensus_1	662	TRB	TRBV4-3	None	TRBJ2-2	TRBC1	True	True	CASSQDATNTGELFF	TGCGCCAGCAGCCAAGATGCAACTAACACCGGGGAGCTGTTTTTT	4564	5
clonotype143	clonotype143_consensus_2	719	TRB	TRBV30	TRBD1	TRBJ1-6	TRBC1	True	True	CAWSTGQANNSPLHF	TGTGCCTGGAGTACCGGACAGGCAAATAATTCACCCCTCCACTTT	2737	4
clonotype143	clonotype143_consensus_3	485	TRA	TRAV26-2	None	TRAJ49	TRAC	True	True	CILRETRRYTGNQFYF	TGCATCCTGAGAGAGACGAGGAGATATACCGGTAACCAGTTCTATTTT	2080	2
clonotype1440	clonotype1440_consensus_1	522	TRB	TRBV2	TRBD2	TRBJ2-2	TRBC2	True	True	CASRREGTTGELFF	TGTGCCAGCAGAAGGGAGGGGACGACCGGGGAGCTGTTTTTT	7394	8
clonotype1440	clonotype1440_consensus_2	462	TRA	TRAV4	None	TRAJ23	TRAC	True	True	CLVGDIGNQGGKLIF	TGCCTCGTGGGTGACATAGGTAACCAGGGAGGAAAGCTTATCTTC	1007	1
clonotype1440	clonotype1440_consensus_3	555	TRB	TRBV30	TRBD1	TRBJ1-6	TRBC1	True	True	CAWSTGQANNSPLHF	TGTGCCTGGAGTACCGGACAGGCAAATAATTCACCCCTCCACTTT	947	2
clonotype1441	clonotype1441_consensus_1	689	TRB	TRBV18	None	TRBJ2-7	TRBC1	True	True	CASSPLSYEQYF	TGTGCCAGCTCACCCCTTTCCTACGAGCAGTACTTC	3588	4
clonotype1442	clonotype1442_consensus_1	764	TRB	TRBV11-2	TRBD2	TRBJ2-1	TRBC2	True	True	CASSLAGGDEQFF	TGTGCCAGCAGCTTAGCGGGAGGGGATGAGCAGTTCTTC	3668	5
clonotype1443	clonotype1443_consensus_1	701	TRB	TRBV12-5	TRBD2	TRBJ1-6	TRBC1	True	True	CASDLGGDARNSPLHF	TGTGCTAGTGACCTAGGAGGGGACGCGAGAAATTCACCCCTCCACTTT	6040	8
clonotype1443	clonotype1443_consensus_2	732	TRB	TRBV2	TRBD2	TRBJ1-2	TRBC1	True	True	CASSEAGGEMGYGYTF	TGTGCCAGCAGTGAAGCGGGCGGGGAAATGGGCTATGGCTACACCTTC	4085	4
clonotype1443	clonotype1443_consensus_3	573	TRA	TRAV29DV5	None	TRAJ52	TRAC	True	True	CAATGNSYGKLTF	TGTGCAGCAACGGGTAATAGCTATGGAAAGCTGACATTT	3365	4
clonotype1444	clonotype1444_consensus_1	546	TRA	TRAV14DV4	None	TRAJ39	TRAC	True	True	CAMRENNAGNMLTF	TGTGCAATGAGAGAGAACAATGCAGGCAACATGCTCACCTTT	3239	3
clonotype1444	clonotype1444_consensus_2	693	TRB	TRBV11-2	TRBD1	TRBJ2-2	TRBC2	True	True	CASSLEGTGGRGTGELFF	TGTGCCAGCAGCTTAGAAGGGACAGGGGGCAGGGGCACCGGGGAGCTGTTTTTT	5402	7
clonotype1445	clonotype1445_consensus_1	718	TRB	TRBV12-3	None	TRBJ1-5	TRBC1	True	True	CASSSRPDSNQPQHF	TGTGCCAGCAGTTCCCGCCCCGACAGTAATCAGCCCCAGCATTTT	9347	11
clonotype1445	clonotype1445_consensus_2	527	TRA	TRAV25	None	TRAJ43	TRAC	True	True	CAAPYNNNDMRF	TGTGCAGCGCCGTACAATAACAATGACATGCGCTTT	853	1
clonotype1446	clonotype1446_consensus_1	682	TRA	TRAV8-3	None	TRAJ7	TRAC	True	True	CAVGPRNNRLAF	TGTGCTGTGGGCCCTAGGAACAACAGACTCGCTTTT	2029	3
clonotype1446	clonotype1446_consensus_2	831	TRB	TRBV19	TRBD1	TRBJ2-7	TRBC2	True	True	CASSLQGASYEQYF	TGTGCCAGTAGTTTACAGGGGGCTTCATACGAGCAGTACTTC	3922	6
clonotype1447	clonotype1447_consensus_1	645	TRB	TRBV15	None	TRBJ1-1	TRBC1	True	True	CATEENTEAFF	TGTGCCACTGAAGAAAACACTGAAGCTTTCTTT	2850	4
clonotype1447	clonotype1447_consensus_2	502	TRA	TRAV38-2DV8	None	TRAJ58	TRAC	True	True	CAYRSWETSGSRLTF	TGTGCTTATAGGAGCTGGGAAACCAGTGGCTCTAGGTTGACCTTT	3008	4
clonotype1448	clonotype1448_consensus_1	519	TRA	TRAV29DV5	None	TRAJ40	TRAC	True	True	CAASASVAGTYKYIF	TGTGCAGCAAGCGCGAGTGTGGCGGGAACCTACAAATACATCTTT	3764	4
clonotype1448	clonotype1448_consensus_2	684	TRB	TRBV6-3	TRBD1	TRBJ1-5	TRBC1	True	True	CASVDRPNQPQHF	TGTGCCAGCGTAGACAGGCCGAATCAGCCCCAGCATTTT	11399	13
clonotype1449	clonotype1449_consensus_1	535	TRA	TRAV17	None	TRAJ54	TRAC	True	True	CATPIQGAQKLVF	TGTGCTACGCCTATTCAGGGAGCCCAGAAGCTGGTATTT	4610	4
clonotype1449	clonotype1449_consensus_2	505	TRB	TRBV11-1	TRBD1	TRBJ1-2	TRBC1	True	True	CASSTGQDYGYTF	TGTGCCAGCAGCACAGGACAGGACTATGGCTACACCTTC	4296	5
clonotype144	clonotype144_consensus_1	526	TRB	TRBV20-1	TRBD1	TRBJ1-4	TRBC1	True	True	CSAPGTGDMKKLFF	TGCAGTGCTCCGGGGACAGGGGACATGAAAAAACTGTTTTTT	10453	12
clonotype144	clonotype144_consensus_2	554	TRA	TRAV12-3	None	TRAJ31	TRAC	True	True	CAMSRANNARLMF	TGTGCAATGAGTCGGGCTAACAATGCCAGACTCATGTTT	2178	4
clonotype1450	clonotype1450_consensus_1	546	TRA	TRAV38-2DV8	None	TRAJ48	TRAC	True	True	CAYRSVDFGNEKLTF	TGTGCTTATAGGAGCGTCGACTTTGGAAATGAGAAATTAACCTTT	1088	1
clonotype1450	clonotype1450_consensus_2	594	TRB	TRBV30	TRBD1	TRBJ1-6	TRBC1	True	True	CAWSTGQANNSPLHF	TGTGCCTGGAGTACCGGACAGGCAAATAATTCACCCCTCCACTTT	2821	4
clonotype1451	clonotype1451_consensus_1	515	TRB	TRBV12-3	TRBD1	TRBJ1-1	TRBC1	True	True	CASRGGQAFGAEAFF	TGTGCCAGCAGAGGGGGTCAGGCCTTCGGGGCTGAAGCTTTCTTT	3939	5
clonotype1451	clonotype1451_consensus_2	537	TRA	TRAV26-1	None	TRAJ42	TRAC	True	True	CIVRVGGSQGNLIF	TGCATCGTCAGAGTCGGCGGAAGCCAAGGAAATCTCATCTTT	914	1
clonotype1452	clonotype1452_consensus_1	547	TRB	TRBV5-1	TRBD1	TRBJ2-7	TRBC2	True	True	CASSLQGMSAEQYF	TGCGCCAGCAGCTTGCAGGGTATGTCAGCCGAGCAGTACTTC	4498	6
clonotype1452	clonotype1452_consensus_2	484	TRA	TRAV38-2DV8	None	TRAJ57	TRAC	True	True	CAPTIKLVF	TGTGCTCCCACAATAAAGCTGGTCTTT	755	1
clonotype1453	clonotype1453_consensus_1	857	TRB	TRBV19	TRBD1	TRBJ1-2	TRBC1	True	True	CASSTTGGDGYTF	TGTGCCAGTTCCACTACAGGGGGCGATGGCTACACCTTC	2900	5
clonotype1453	clonotype1453_consensus_2	652	TRA	TRAV8-4	None	TRAJ5	TRAC	True	True	CAVSDWDTGRRALTF	TGTGCTGTGAGTGATTGGGACACGGGCAGGAGAGCACTTACTTTT	2342	3
clonotype1454	clonotype1454_consensus_1	489	TRA	TRAV9-2	None	TRAJ3	TRAC	True	True	CALIMASKIIF	TGTGCTCTGATTATGGCTTCCAAGATAATCTTT	5233	6
clonotype1454	clonotype1454_consensus_2	682	TRB	TRBV30	TRBD1	TRBJ2-3	TRBC2	True	True	CAWSVRGAQGDTQYF	TGTGCCTGGAGTGTTAGGGGGGCGCAGGGAGATACGCAGTATTTT	5997	8
clonotype1455	clonotype1455_consensus_1	700	TRA	TRAV8-4	None	TRAJ5	TRAC	True	True	CAVSVTGRRALTF	TGTGCTGTGAGCGTCACGGGCAGGAGAGCACTTACTTTT	5944	7
clonotype1455	clonotype1455_consensus_2	512	TRB	TRBV6-1	TRBD2	TRBJ1-5	TRBC1	True	True	CASSRDNQPQHF	TGTGCCAGCAGTCGGGACAATCAGCCCCAGCATTTT	1999	2
clonotype1456	clonotype1456_consensus_1	468	TRA	TRAV1-1	None	TRAJ30	TRAC	True	True	CAVSTRDDKIIF	TGCGCTGTGAGTACCCGAGATGACAAGATCATCTTT	1440	2
clonotype1456	clonotype1456_consensus_2	789	TRB	TRBV4-2	None	TRBJ1-6	TRBC1	True	True	CASSQEADPNSPLHF	TGTGCCAGCAGCCAAGAGGCGGACCCCAATTCACCCCTCCACTTT	10066	15
clonotype1457	clonotype1457_consensus_1	479	TRB	TRBV11-1	None	TRBJ1-2	TRBC1	True	True	CASSLNSTYGYTF	TGTGCCAGCAGCTTAAACAGCACCTATGGCTACACCTTC	1066	1
clonotype1457	clonotype1457_consensus_2	554	TRA	TRAV14DV4	None	TRAJ4	TRAC	True	True	CAMREVLFSGGYNKLIF	TGTGCAATGAGAGAGGTCCTGTTTTCTGGTGGCTACAATAAGCTGATTTTT	1849	2
clonotype1458	clonotype1458_consensus_1	566	TRA	TRAV27	None	TRAJ42	TRAC	True	True	CAGEGSGSQGNLIF	TGTGCAGGAGAGGGTTCGGGAAGCCAAGGAAATCTCATCTTT	5648	8
clonotype1458	clonotype1458_consensus_2	497	TRB	TRBV28	TRBD1	TRBJ1-1	TRBC1	True	True	CASSLWGDGEFTEAFF	TGTGCCAGCAGTTTATGGGGAGATGGGGAGTTCACTGAAGCTTTCTTT	7375	8
clonotype1459	clonotype1459_consensus_1	511	TRA	TRAV4	None	TRAJ23	TRAC	True	True	CLVGDIGNQGGKLIF	TGCCTCGTGGGTGACATAGGTAACCAGGGAGGAAAGCTTATCTTC	2012	2
clonotype1459	clonotype1459_consensus_2	481	TRA	TRAV38-1	None	TRAJ48	TRAC	True	True	CAFMKQYFGNEKLTF	TGTGCTTTCATGAAGCAGTACTTTGGAAATGAGAAATTAACCTTT	1504	2
clonotype1459	clonotype1459_consensus_3	509	TRB	TRBV2	TRBD2	TRBJ2-2	TRBC2	True	True	CASILAVTNTGELFF	TGTGCCAGCATCCTAGCGGTAACGAACACCGGGGAGCTGTTTTTT	4353	5
clonotype145	clonotype145_consensus_1	493	TRA	TRAV38-2DV8	None	TRAJ31	TRAC	True	True	CAYRRNNARLMF	TGTGCTTATCGACGCAACAATGCCAGACTCATGTTT	3004	4
clonotype145	clonotype145_consensus_2	506	TRB	TRBV5-1	TRBD2	TRBJ2-2	TRBC2	True	True	CASTLGSSGHTGELFF	TGCGCCAGCACCCTAGGTTCTAGCGGACACACCGGGGAGCTGTTTTTT	3926	5
clonotype1460	clonotype1460_consensus_1	793	TRA	TRAV23DV6	None	TRAJ49	TRAC	True	True	CAARTGNQFYF	TGTGCAGCACGAACCGGTAACCAGTTCTATTTT	9832	12
clonotype1460	clonotype1460_consensus_2	685	TRB	TRBV5-1	TRBD1	TRBJ1-1	TRBC1	True	True	CASSFPGGTEAFF	TGCGCCAGCAGCTTCCCAGGGGGCACTGAAGCTTTCTTT	5706	6
clonotype1460	clonotype1460_consensus_3	720	TRB	TRBV30	TRBD1	TRBJ1-6	TRBC1	True	True	CAWSTGQANNSPLHF	TGTGCCTGGAGTACCGGACAGGCAAATAATTCACCCCTCCACTTT	1201	2
clonotype1461	clonotype1461_consensus_1	566	TRA	TRAV5	None	TRAJ48	TRAC	True	True	CAESIRRGFGNEKLTF	TGTGCAGAGAGTATCCGCCGTGGCTTTGGAAATGAGAAATTAACCTTT	4281	5
clonotype1461	clonotype1461_consensus_2	569	TRB	TRBV5-5	TRBD1	TRBJ2-7	TRBC2	True	True	CASSPSLTLTGTYEQYF	TGTGCCAGCAGCCCATCTCTAACCCTGACGGGGACCTACGAGCAGTACTTC	5902	8
clonotype1461	clonotype1461_consensus_3	576	TRA	TRAV14DV4	None	TRAJ48	TRAC	True	True	CAPYFGNEKLTF	TGTGCACCGTACTTTGGAAATGAGAAATTAACCTTT	4580	4
clonotype1462	clonotype1462_consensus_1	716	TRB	TRBV11-2	TRBD2	TRBJ2-1	TRBC2	True	True	CASSLAGGDEQFF	TGTGCCAGCAGCTTAGCGGGAGGGGATGAGCAGTTCTTC	2206	4
clonotype1462	clonotype1462_consensus_2	509	TRA	TRAV17	None	TRAJ31	TRAC	True	True	CATERGVNARLMF	TGTGCTACGGAGCGGGGGGTTAATGCCAGACTCATGTTT	916	1
clonotype1463	clonotype1463_consensus_1	649	TRB	TRBV30	TRBD2	TRBJ1-4	TRBC1	True	True	CAYQRGVGEKLFF	TGTGCCTACCAACGCGGGGTCGGGGAAAAACTGTTTTTT	4715	6
clonotype1463	clonotype1463_consensus_2	518	TRA	TRAV38-1	None	TRAJ37	TRAC	True	True	CAFMRGSSNTGKLIF	TGTGCTTTCATGAGGGGCTCTAGCAACACAGGCAAACTAATCTTT	1079	1
clonotype1464	clonotype1464_consensus_1	501	TRA	TRAV17	None	TRAJ34	TRAC	True	True	CATADKLIF	TGTGCTACGGCCGACAAGCTCATCTTT	1496	2
clonotype1464	clonotype1464_consensus_2	682	TRB	TRBV20-1	TRBD1	TRBJ1-1	TRBC1	True	True	CSARSPGGGKGGEAFF	TGCAGTGCTAGGTCACCCGGGGGGGGGAAAGGCGGAGAAGCTTTCTTT	6497	7
clonotype1465	clonotype1465_consensus_1	487	TRB	TRBV28	TRBD2	TRBJ2-4	TRBC2	True	True	CASSFRGAGIAKNIQYF	TGTGCCAGCAGTTTCAGAGGTGCGGGTATAGCCAAAAACATTCAGTACTTC	8180	11
clonotype1465	clonotype1465_consensus_2	671	TRA	TRAV8-3	None	TRAJ34	TRAC	True	True	CAVAPYNTDKLIF	TGTGCTGTGGCCCCCTATAACACCGACAAGCTCATCTTT	1729	3
clonotype1466	clonotype1466_consensus_1	478	TRB	TRBV12-5	TRBD2	TRBJ1-2	TRBC1	True	True	CASGVGGLYGYTF	TGTGCTAGTGGCGTGGGGGGACTCTATGGCTACACCTTC	426	1
clonotype1466	clonotype1466_consensus_2	792	TRA	TRAV23DV6	None	TRAJ48	TRAC	True	True	CAASRGGGNEKLTF	TGTGCAGCAAGCAGGGGAGGCGGAAATGAGAAATTAACCTTT	613	1
clonotype1467	clonotype1467_consensus_1	540	TRB	TRBV6-6	TRBD2	TRBJ1-2	TRBC1	True	True	CASSPGRASYGYTF	TGTGCCAGCAGCCCGGGACGGGCTAGCTATGGCTACACCTTC	3432	7
clonotype1467	clonotype1467_consensus_2	476	TRA	TRAV34	None	TRAJ44	TRAC	True	True	CGADPYTGTASKLTF	TGTGGAGCAGATCCCTATACCGGCACTGCCAGTAAACTCACCTTT	2732	4
clonotype1468	clonotype1468_consensus_1	537	TRB	TRBV6-6	TRBD2	TRBJ1-1	TRBC1	True	True	CASSYVVADDAFF	TGTGCCAGCAGTTACGTAGTGGCCGACGACGCTTTCTTT	2368	4
clonotype1468	clonotype1468_consensus_2	723	TRA	TRAV8-4	None	TRAJ10	TRAC	True	True	CAVSPWTGGGNKLTF	TGTGCTGTGAGCCCCTGGACGGGAGGAGGAAACAAACTCACCTTT	2040	3
clonotype1469	clonotype1469_consensus_1	511	TRA	TRAV4	None	TRAJ23	TRAC	True	True	CLVGDIGNQGGKLIF	TGCCTCGTGGGTGACATAGGTAACCAGGGAGGAAAGCTTATCTTC	946	1
clonotype1469	clonotype1469_consensus_2	484	TRB	TRBV9	None	TRBJ2-3	TRBC2	True	True	CASSVDVGSGTQYF	TGTGCCAGCAGCGTAGATGTCGGGTCCGGTACGCAGTATTTT	2729	4
clonotype146	clonotype146_consensus_1	541	TRA	TRAV26-1	None	TRAJ13	TRAC	True	True	CIVRVATGGYQKVTF	TGCATCGTCAGAGTCGCGACCGGGGGTTACCAGAAAGTTACCTTT	3926	6
clonotype146	clonotype146_consensus_2	628	TRB	TRBV3-1	TRBD1	TRBJ1-1	TRBC1	True	True	CASSPGQGNTEAFF	TGTGCCAGCAGCCCCGGACAGGGGAACACTGAAGCTTTCTTT	17205	20
clonotype1470	clonotype1470_consensus_1	645	TRA	TRAV8-2	None	TRAJ10	TRAC	True	True	CVVSETGGGNKLTF	TGTGTTGTGAGTGAAACGGGAGGAGGAAACAAACTCACCTTT	953	1
clonotype1470	clonotype1470_consensus_2	528	TRB	TRBV7-2	None	TRBJ1-1	TRBC1	True	True	CASSFSVNTEAFF	TGTGCCAGCAGCTTTTCAGTGAACACTGAAGCTTTCTTT	6590	8
clonotype1471	clonotype1471_consensus_1	687	TRA	TRAV8-3	None	TRAJ16	TRAC	True	True	CAVGAGSDGQKLLF	TGTGCTGTGGGTGCGGGATCAGATGGCCAGAAGCTGCTCTTT	3114	7
clonotype1471	clonotype1471_consensus_2	542	TRA	TRAV13-2	None	TRAJ52	TRAC	True	True	CAENDPGGNSYGKLTF	TGTGCAGAGAATGATCCTGGTGGTAATAGCTATGGAAAGCTGACATTT	1647	4
clonotype1471	clonotype1471_consensus_3	566	TRB	TRBV6-5	TRBD1	TRBJ1-4	TRBC1	True	True	CASSTNGGTNEKLFF	TGTGCCAGCAGCACCAATGGGGGAACTAATGAAAAACTGTTTTTT	7411	11
clonotype1472	clonotype1472_consensus_1	684	TRA	TRAV21	None	TRAJ52	TRAC	True	True	CAVGGTSYGKLTF	TGTGCTGTGGGCGGTACTAGCTATGGAAAGCTGACATTT	3981	4
clonotype1472	clonotype1472_consensus_2	592	TRB	TRBV15	TRBD1	TRBJ1-1	TRBC1	True	True	CATSRGIGRGETEAFF	TGTGCCACCAGCAGAGGAATTGGCAGGGGGGAAACTGAAGCTTTCTTT	7823	9
clonotype1473	clonotype1473_consensus_1	565	TRB	TRBV7-9	TRBD1	TRBJ1-6	TRBC1	True	True	CASSLATYRDSPLHF	TGTGCCAGCAGCTTAGCGACCTACAGGGATTCACCCCTCCACTTT	8387	12
clonotype1473	clonotype1473_consensus_2	681	TRA	TRAV3	None	TRAJ6	TRAC	True	True	CASSGGSYIPTF	TGTGCCTCATCAGGAGGAAGCTACATACCTACATTT	4367	6
clonotype1474	clonotype1474_consensus_1	751	TRB	TRBV5-1	TRBD1	TRBJ1-4	TRBC1	True	True	CASSLSGATNEKLFF	TGCGCCAGCAGCTTGTCGGGGGCCACTAATGAAAAACTGTTTTTT	3975	5
clonotype1475	clonotype1475_consensus_1	518	TRB	TRBV20-1	None	TRBJ2-7	TRBC2	True	True	CSGTDSYEQYF	TGCAGTGGCACAGACTCCTACGAGCAGTACTTC	4736	6
clonotype1475	clonotype1475_consensus_2	549	TRA	TRAV16	None	TRAJ21	TRAC	True	True	CALYNFNKFYF	TGTGCTCTATACAACTTCAACAAATTTTACTTT	2014	2
clonotype1476	clonotype1476_consensus_1	586	TRA	TRAV5	None	TRAJ6	TRAC	True	True	CAEGLSGGSYIPTF	TGTGCAGAGGGGCTATCAGGAGGAAGCTACATACCTACATTT	5622	6
clonotype1476	clonotype1476_consensus_2	481	TRA	TRAV26-2	None	TRAJ31	TRAC	True	True	CILRANNNARLMF	TGCATCCTGAGAGCGAATAACAATGCCAGACTCATGTTT	1228	2
clonotype1476	clonotype1476_consensus_3	696	TRB	TRBV12-5	TRBD1	TRBJ2-5	TRBC2	True	True	CASGSGQGQETQYF	TGTGCTAGTGGTTCAGGACAGGGACAAGAGACCCAGTACTTC	1837	4
clonotype1476	clonotype1476_consensus_4	657	TRB	TRBV28	TRBD1	TRBJ1-4	TRBC1	True	True	CASRKQQGSRLFF	TGTGCCAGCAGAAAACAACAGGGTTCAAGACTGTTTTTT	3378	4
clonotype1477	clonotype1477_consensus_1	529	TRB	TRBV11-2	TRBD1	TRBJ2-5	TRBC2	True	True	CASSLEMGGTQYF	TGTGCCAGCAGCTTAGAGATGGGGGGAACCCAGTACTTC	12298	14
clonotype1478	clonotype1478_consensus_1	675	TRA	TRAV8-4	None	TRAJ49	TRAC	True	True	CAVSENGNQFYF	TGTGCTGTGAGTGAAAACGGTAACCAGTTCTATTTT	4332	5
clonotype1478	clonotype1478_consensus_2	543	TRA	TRAV13-2	None	TRAJ20	TRAC	True	True	CAENKGSF	TGTGCAGAGAATAAGGGAAGCTTT	9692	11
clonotype1479	clonotype1479_consensus_1	693	TRB	TRBV3-1	TRBD1	TRBJ2-1	TRBC2	True	True	CASSRGQVDNEQFF	TGTGCCAGCAGCAGGGGACAGGTCGACAATGAGCAGTTCTTC	7510	9
clonotype1479	clonotype1479_consensus_2	575	TRA	TRAV36DV7	None	TRAJ40	TRAC	True	True	CAPFSGTYKYIF	TGTGCCCCGTTCTCAGGAACCTACAAATACATCTTT	933	1
clonotype147	clonotype147_consensus_1	606	TRB	TRBV30	TRBD2	TRBJ1-1	TRBC1	True	True	CAWSAVGGRAEAFF	TGTGCCTGGAGTGCAGTGGGAGGCAGGGCTGAAGCTTTCTTT	6803	9
clonotype147	clonotype147_consensus_2	536	TRA	TRAV39	None	TRAJ47	TRAC	True	True	CAGPAMEYGNKLVF	TGTGCCGGGCCCGCCATGGAATATGGAAACAAACTGGTCTTT	2163	2
clonotype1480	clonotype1480_consensus_1	520	TRB	TRBV7-9	TRBD1	TRBJ1-1	TRBC1	True	True	CASSLGAGETEAFF	TGTGCCAGCAGCTTAGGGGCAGGGGAAACTGAAGCTTTCTTT	11038	14
clonotype1480	clonotype1480_consensus_2	584	TRA	TRAV5	None	TRAJ6	TRAC	True	True	CAVSSGGSYIPTF	TGTGCAGTCTCATCAGGAGGAAGCTACATACCTACATTT	3096	3
clonotype1481	clonotype1481_consensus_1	505	TRB	TRBV10-3	TRBD2	TRBJ1-2	TRBC1	True	True	CAISPTEGGYGYTF	TGTGCCATCAGCCCCACTGAGGGCGGCTATGGCTACACCTTC	10153	12
clonotype1481	clonotype1481_consensus_2	510	TRA	TRAV6	None	TRAJ29	TRAC	True	True	CALDPNSGNTPLVF	TGTGCTCTAGACCCGAATTCAGGAAACACACCTCTTGTCTTT	982	1
clonotype1482	clonotype1482_consensus_1	742	TRB	TRBV12-5	TRBD1	TRBJ2-2	TRBC2	True	True	CASGPGGHGELFF	TGTGCTAGTGGCCCGGGGGGGCACGGGGAGCTGTTTTTT	6167	8
clonotype1482	clonotype1482_consensus_2	561	TRA	TRAV12-1	None	TRAJ17	TRAC	True	True	CVVPRGGAAGNKLTF	TGTGTGGTGCCCCGGGGGGGGGCTGCAGGCAACAAGCTAACTTTT	4008	4
clonotype1482	clonotype1482_consensus_3	505	TRA	TRAV13-1	None	TRAJ4	TRAC	True	True	CAVVGLSGYNKLIF	TGTGCAGTAGTGGGGTTAAGTGGCTACAATAAGCTGATTTTT	3026	3
clonotype1483	clonotype1483_consensus_1	496	TRA	TRAV4	None	TRAJ23	TRAC	True	True	CLVGDIGNQGGKLIF	TGCCTCGTGGGTGACATAGGTAACCAGGGAGGAAAGCTTATCTTC	2562	3
clonotype1483	clonotype1483_consensus_2	665	TRB	TRBV27	TRBD2	TRBJ1-2	TRBC1	True	True	CASKAGDITRNYGYTF	TGTGCCAGCAAGGCAGGCGACATCACACGCAACTATGGCTACACCTTC	2479	3
clonotype1483	clonotype1483_consensus_3	1015	TRB	TRBV30	TRBD1	TRBJ1-6	TRBC1	True	True	CAWSTGQANNSPLHF	TGTGCCTGGAGTACCGGACAGGCAAATAATTCACCCCTCCACTTT	3719	5
clonotype1484	clonotype1484_consensus_1	644	TRA	TRAV23DV6	None	TRAJ49	TRAC	True	True	CAASMNTGNQFYF	TGTGCAGCAAGCATGAACACCGGTAACCAGTTCTATTTT	1997	2
clonotype1485	clonotype1485_consensus_1	543	TRB	TRBV2	None	TRBJ2-3	TRBC2	True	True	CASRLLRGTQYF	TGTGCCAGCAGGCTGTTGCGTGGGACGCAGTATTTT	2165	4
clonotype1486	clonotype1486_consensus_1	492	TRA	TRAV9-2	None	TRAJ49	TRAC	True	True	CALLNTGNQFYF	TGTGCTCTCTTGAACACCGGTAACCAGTTCTATTTT	2954	3
clonotype1486	clonotype1486_consensus_2	591	TRB	TRBV2	None	TRBJ2-5	TRBC2	True	True	CASSGPRAYQETQYF	TGTGCCAGCAGTGGACCTAGGGCTTACCAAGAGACCCAGTACTTC	9332	11
clonotype1487	clonotype1487_consensus_1	974	TRA	TRAV1-2	None	TRAJ4	TRAC	True	True	CAVRSLMFSGGYNKLIF	TGTGCTGTGAGATCCCTTATGTTTTCTGGTGGCTACAATAAGCTGATTTTT	3318	5
clonotype1487	clonotype1487_consensus_2	567	TRB	TRBV11-3	TRBD1	TRBJ1-1	TRBC1	True	True	CASSPDSTSIMNTEAFF	TGTGCCAGCAGCCCCGACAGTACTTCCATCATGAACACTGAAGCTTTCTTT	3312	3
clonotype1488	clonotype1488_consensus_1	482	TRA	TRAV9-2	None	TRAJ40	TRAC	True	True	CALSGTLNSGTYKYIF	TGTGCTCTGAGTGGGACCTTAAACTCAGGAACCTACAAATACATCTTT	4273	4
clonotype1488	clonotype1488_consensus_2	555	TRA	TRAV16	None	TRAJ47	TRAC	True	True	CAPREYGNKLVF	TGTGCTCCCCGAGAATATGGAAACAAACTGGTCTTT	6673	8
clonotype1488	clonotype1488_consensus_3	591	TRB	TRBV10-3	TRBD1	TRBJ2-2	TRBC2	True	True	CAILGGSAGELFF	TGTGCCATCTTAGGGGGCTCTGCCGGGGAGCTGTTTTTT	32936	38
clonotype1489	clonotype1489_consensus_1	515	TRA	TRAV4	None	TRAJ23	TRAC	True	True	CLVGDIGNQGGKLIF	TGCCTCGTGGGTGACATAGGTAACCAGGGAGGAAAGCTTATCTTC	579	1
clonotype1489	clonotype1489_consensus_2	564	TRB	TRBV6-5	TRBD1	TRBJ2-7	TRBC1	True	True	CTSVPAVTPWAGELSYEQYF	TGTACTTCTGTGCCAGCAGTTACCCCGTGGGCAGGGGAACTCTCCTACGAGCAGTACTTC	684	2
clonotype1489	clonotype1489_consensus_3	765	TRB	TRBV30	TRBD1	TRBJ1-6	TRBC1	True	True	CAWSTGQANNSPLHF	TGTGCCTGGAGTACCGGACAGGCAAATAATTCACCCCTCCACTTT	1742	2
clonotype148	clonotype148_consensus_1	509	TRA	TRAV4	None	TRAJ23	TRAC	True	True	CLVGDIGNQGGKLIF	TGCCTCGTGGGTGACATAGGTAACCAGGGAGGAAAGCTTATCTTC	4932	5
clonotype148	clonotype148_consensus_2	549	TRA	TRAV12-2	None	TRAJ9	TRAC	True	True	CAVLTGGGFKTIF	TGTGCCGTCTTAACGGGTGGAGGCTTCAAAACTATCTTT	4855	5
clonotype148	clonotype148_consensus_3	672	TRB	TRBV30	TRBD1	TRBJ1-6	TRBC1	True	True	CAWSTGQANNSPLHF	TGTGCCTGGAGTACCGGACAGGCAAATAATTCACCCCTCCACTTT	8366	10
clonotype148	clonotype148_consensus_4	719	TRB	TRBV19	TRBD2	TRBJ2-7	TRBC2	True	True	CASSMAGVLDEQYF	TGTGCCAGTAGTATGGCGGGAGTCCTCGACGAGCAGTACTTC	4953	8
clonotype1490	clonotype1490_consensus_1	502	TRB	TRBV20-1	TRBD1	TRBJ2-7	TRBC2	True	True	CSARDYGQGVWEQYF	TGCAGTGCTAGAGATTATGGACAGGGGGTATGGGAGCAGTACTTC	1404	2
clonotype1490	clonotype1490_consensus_2	501	TRA	TRAV21	None	TRAJ48	TRAC	True	True	CAGDISNFGNEKLTF	TGTGCTGGCGATATATCTAACTTTGGAAATGAGAAATTAACCTTT	2259	3
clonotype1490	clonotype1490_consensus_3	675	TRB	TRBV19	TRBD2	TRBJ2-7	TRBC2	True	True	CASSMAGVLDEQYF	TGTGCCAGTAGTATGGCGGGAGTCCTCGACGAGCAGTACTTC	1520	3
clonotype1491	clonotype1491_consensus_1	534	TRB	TRBV20-1	TRBD2	TRBJ2-1	TRBC2	True	True	CSAINPTAGGYNEQFF	TGCAGTGCTATAAACCCCACAGCGGGAGGCTACAATGAGCAGTTCTTC	3536	4
clonotype1492	clonotype1492_consensus_1	513	TRB	TRBV7-2	TRBD1	TRBJ1-1	TRBC1	True	True	CASSPGTTRSEAFF	TGTGCCAGCAGCCCCGGGACAACGAGAAGTGAAGCTTTCTTT	7192	9
clonotype1493	clonotype1493_consensus_1	593	TRA	TRAV26-1	None	TRAJ58	TRAC	True	True	CIVRVGGETSGSRLTF	TGCATCGTCAGAGTCGGGGGAGAAACCAGTGGCTCTAGGTTGACCTTT	3562	5
clonotype1493	clonotype1493_consensus_2	517	TRB	TRBV4-2	TRBD1	TRBJ1-2	TRBC1	True	True	CASSQVQGLSGYTF	TGTGCCAGCAGCCAGGTACAGGGGCTGAGTGGCTACACCTTC	4921	6
clonotype1494	clonotype1494_consensus_1	497	TRB	TRBV15	TRBD1	TRBJ2-7	TRBC2	True	True	CATSRDRKGGYEQYF	TGTGCCACCAGCAGAGATCGGAAGGGGGGCTACGAGCAGTACTTC	1056	1
clonotype1494	clonotype1494_consensus_2	573	TRA	TRAV29DV5	None	TRAJ49	TRAC	True	True	CAAKNTGNQFYF	TGTGCAGCAAAGAACACCGGTAACCAGTTCTATTTT	3851	4
clonotype1495	clonotype1495_consensus_1	592	TRB	TRBV29-1	TRBD2	TRBJ2-3	TRBC2	True	True	CSVDGGEDTQYF	TGCAGCGTTGACGGGGGGGAAGATACGCAGTATTTT	10739	14
clonotype1495	clonotype1495_consensus_2	499	TRA	TRAV13-2	None	TRAJ53	TRAC	True	True	CAESGGSNYKLTF	TGTGCAGAGAGTGGAGGTAGCAACTATAAACTGACATTT	2847	3
clonotype1496	clonotype1496_consensus_1	711	TRB	TRBV29-1	TRBD2	TRBJ1-2	TRBC1	True	True	CSVVLPGRDYGYTF	TGCAGCGTTGTCCTACCCGGGCGGGACTATGGCTACACCTTC	2534	3
clonotype1497	clonotype1497_consensus_1	473	TRA	TRAV9-2	None	TRAJ32	TRAC	True	True	CALKSGYGGATNKLIF	TGTGCTCTGAAGTCGGGGTATGGTGGTGCTACAAACAAGCTCATCTTT	1308	1
clonotype1497	clonotype1497_consensus_2	479	TRB	TRBV4-2	TRBD1	TRBJ1-5	TRBC1	True	True	CASSQVDRDSNQPQHF	TGTGCCAGCAGCCAAGTAGATAGGGATAGCAATCAGCCCCAGCATTTT	1763	2
clonotype1498	clonotype1498_consensus_1	495	TRA	TRAV9-2	None	TRAJ23	TRAC	True	True	CALLYNQGGKLIF	TGTGCTCTATTGTATAACCAGGGAGGAAAGCTTATCTTC	3434	4
clonotype1498	clonotype1498_consensus_2	502	TRB	TRBV10-2	TRBD2	TRBJ2-7	TRBC2	True	True	CASSVEGLNEQYF	TGCGCCAGCAGTGTCGAGGGCCTAAACGAGCAGTACTTC	2536	3
clonotype1499	clonotype1499_consensus_1	479	TRB	TRBV29-1	None	TRBJ2-6	TRBC2	True	True	CSVERSSGANVLTF	TGCAGCGTTGAAAGGAGCTCTGGGGCCAACGTCCTGACTTTC	4245	5
clonotype1499	clonotype1499_consensus_2	448	TRA	TRAV9-2	None	TRAJ8	TRAC	True	True	CALAGTGFQKLVF	TGTGCTCTAGCGGGCACAGGCTTTCAGAAACTTGTATTT	1727	2
clonotype149	clonotype149_consensus_1	483	TRA	TRAV21	None	TRAJ37	TRAC	True	True	CAVRSGNTGKLIF	TGTGCTGTGAGGTCGGGCAACACAGGCAAACTAATCTTT	2245	3
clonotype149	clonotype149_consensus_2	583	TRB	TRBV6-1	None	TRBJ2-7	TRBC2	True	True	CATGTQYEQYF	TGTGCCACAGGGACACAGTACGAGCAGTACTTC	9512	12
clonotype14	clonotype14_consensus_1	892	TRB	TRBV27	None	TRBJ2-6	TRBC2	True	True	CASSRSSGANVLTF	TGTGCCAGCAGTCGAAGCTCTGGGGCCAACGTCCTGACTTTC	122740	157
clonotype1500	clonotype1500_consensus_1	521	TRB	TRBV7-7	TRBD2	TRBJ2-5	TRBC2	True	True	CASTRVSGSQTQYF	TGTGCTAGCACCCGAGTGAGCGGGTCCCAGACCCAGTACTTC	12407	14
clonotype1500	clonotype1500_consensus_2	499	TRA	TRAV39	None	TRAJ48	TRAC	True	True	CAVHEKLTF	TGTGCCGTCCATGAGAAATTAACCTTT	1550	2
clonotype1501	clonotype1501_consensus_1	543	TRB	TRBV6-5	TRBD1	TRBJ1-5	TRBC1	True	True	CASSTGGGNQPQHF	TGTGCCAGCAGTACAGGGGGCGGCAATCAGCCCCAGCATTTT	2711	3
clonotype1501	clonotype1501_consensus_2	579	TRA	TRAV26-1	None	TRAJ9	TRAC	True	True	CIVRVQGGGFKTIF	TGCATCGTCAGAGTCCAGGGTGGAGGCTTCAAAACTATCTTT	751	1
clonotype1501	clonotype1501_consensus_3	657	TRB	TRBV30	TRBD1	TRBJ1-6	TRBC1	True	True	CAWSTGQANNSPLHF	TGTGCCTGGAGTACCGGACAGGCAAATAATTCACCCCTCCACTTT	2595	3
clonotype1502	clonotype1502_consensus_1	532	TRA	TRAV20	None	TRAJ26	TRAC	True	True	CAVVDNYGQNFVF	TGTGCTGTGGTGGATAACTATGGTCAGAATTTTGTCTTT	2394	3
clonotype1503	clonotype1503_consensus_1	644	TRA	TRAV8-6	None	TRAJ7	TRAC	True	True	CAVTSYGNNRLAF	TGTGCTGTGACCTCTTATGGGAACAACAGACTCGCTTTT	1491	2
clonotype1503	clonotype1503_consensus_2	734	TRB	TRBV5-4	TRBD2	TRBJ2-1	TRBC2	True	True	CASSLGGDPSYNEQFF	TGTGCCAGCAGCTTGGGAGGGGATCCCTCCTACAATGAGCAGTTCTTC	5826	9
clonotype1504	clonotype1504_consensus_1	530	TRA	TRAV17	None	TRAJ29	TRAC	True	True	CATDERGNTPLVF	TGTGCTACGGACGAACGAGGAAACACACCTCTTGTCTTT	2916	3
clonotype1504	clonotype1504_consensus_2	857	TRB	TRBV19	TRBD1	TRBJ1-2	TRBC1	True	True	CASRRPDRDRGYTF	TGTGCCAGTAGGAGGCCCGACAGGGATCGCGGCTACACCTTC	5157	6
clonotype1505	clonotype1505_consensus_1	654	TRA	TRAV8-6	None	TRAJ13	TRAC	True	True	CAVTSTGGYQKVTF	TGTGCTGTGACCTCCACTGGGGGTTACCAGAAAGTTACCTTT	2130	2
clonotype1505	clonotype1505_consensus_2	587	TRA	TRAV17	None	TRAJ7	TRAC	True	True	CATDAGGNNRLAF	TGTGCTACGGACGCGGGAGGGAACAACAGACTCGCTTTT	8127	8
clonotype1505	clonotype1505_consensus_3	655	TRB	TRBV28	TRBD1	TRBJ1-5	TRBC1	True	True	CASSPPPRVRSNQPQHF	TGTGCCAGCAGTCCGCCTCCCCGGGTCAGGAGTAATCAGCCCCAGCATTTT	1968	2
clonotype1505	clonotype1505_consensus_4	827	TRB	TRBV19	TRBD1	TRBJ1-1	TRBC1	True	True	CASSIGGRGLTEAFF	TGTGCCAGTAGTATAGGCGGCCGGGGCCTCACTGAAGCTTTCTTT	3095	5
clonotype1505	clonotype1505_consensus_5	659	TRB	TRBV9	TRBD2	TRBJ1-4	TRBC1	True	True	CASSVDQNEKLFF	TGTGCCAGCAGCGTAGACCAGAACGAAAAACTGTTTTTT	1517	2
clonotype1506	clonotype1506_consensus_1	488	TRB	TRBV11-1	TRBD2	TRBJ2-1	TRBC2	True	True	CASSLTPAGEQFF	TGTGCCAGCAGCCTAACCCCGGCAGGGGAGCAGTTCTTC	10726	14
clonotype1506	clonotype1506_consensus_2	663	TRA	TRAV8-4	None	TRAJ10	TRAC	True	True	CAVSDLAGGGNKLTF	TGTGCTGTGAGTGATCTAGCGGGAGGAGGAAACAAACTCACCTTT	1276	2
clonotype1507	clonotype1507_consensus_1	655	TRB	TRBV2	TRBD1	TRBJ1-4	TRBC1	True	True	CASSEATQGKKLFF	TGTGCCAGCAGTGAAGCGACTCAGGGGAAAAAACTGTTTTTT	1730	2
clonotype1507	clonotype1507_consensus_2	577	TRA	TRAV29DV5	None	TRAJ54	TRAC	True	True	CAASAKGAQKLVF	TGTGCAGCAAGCGCGAAGGGAGCCCAGAAGCTGGTATTT	4760	5
clonotype1508	clonotype1508_consensus_1	688	TRB	TRBV4-3	TRBD2	TRBJ2-5	TRBC2	True	True	CASSQGRGQTQYF	TGCGCCAGCAGCCAAGGGAGGGGACAGACCCAGTACTTC	21896	27
clonotype1508	clonotype1508_consensus_2	617	TRA	TRAV8-3	None	TRAJ34	TRAC	True	True	CAVDGRTPTSSSL	TGTGCTGTGGACGGGCGGACACCGACAAGCTCATCTTTG	588	1
clonotype1509	clonotype1509_consensus_1	589	TRA	TRAV19	None	TRAJ36	TRAC	True	True	CALSEGRTGANNLFF	TGTGCTCTGAGTGAGGGAAGAACTGGGGCAAACAACCTCTTCTTT	3438	4
clonotype1509	clonotype1509_consensus_2	526	TRA	TRAV4	None	TRAJ23	TRAC	True	True	CLVGDIGNQGGKLIF	TGCCTCGTGGGTGACATAGGTAACCAGGGAGGAAAGCTTATCTTC	2465	3
clonotype1509	clonotype1509_consensus_3	658	TRB	TRBV30	TRBD1	TRBJ1-6	TRBC1	True	True	CAWSTGQANNSPLHF	TGTGCCTGGAGTACCGGACAGGCAAATAATTCACCCCTCCACTTT	3716	4
clonotype1509	clonotype1509_consensus_4	600	TRB	TRBV25-1	TRBD2	TRBJ2-3	TRBC2	True	True	CASSEGTSGSSDTQYF	TGTGCCAGCAGTGAGGGGACTAGCGGGAGTTCGGATACGCAGTATTTT	4050	5
clonotype150	clonotype150_consensus_1	656	TRB	TRBV5-1	TRBD1	TRBJ2-2	TRBC2	True	True	CASSQQGLATGELFF	TGCGCCAGCAGCCAACAGGGTCTGGCCACCGGGGAGCTGTTTTTT	5342	7
clonotype1510	clonotype1510_consensus_1	588	TRB	TRBV9	TRBD1	TRBJ2-3	TRBC2	True	True	CASSNSPHRGLVADTQYF	TGTGCCAGCAGCAATTCCCCCCACAGGGGATTGGTGGCAGATACGCAGTATTTT	8355	12
clonotype1510	clonotype1510_consensus_2	544	TRB	TRBV3-1	None	TRBJ2-2	TRBC2	True	True	CASSRRTMGTGELFF	TGTGCCAGCAGCCGCCGAACGATGGGAACCGGGGAGCTGTTTTTT	3823	4
clonotype1510	clonotype1510_consensus_3	514	TRA	TRAV38-2DV8	None	TRAJ48	TRAC	True	True	CAYRSLLGNEKLTF	TGTGCTTATAGGAGCCTTTTGGGAAATGAGAAATTAACCTTT	3937	5
clonotype1511	clonotype1511_consensus_1	516	TRA	TRAV27	None	TRAJ40	TRAC	True	True	CAGEGGTYKYIF	TGTGCAGGAGAAGGAGGAACCTACAAATACATCTTT	1065	1
clonotype1511	clonotype1511_consensus_2	547	TRB	TRBV9	TRBD2	TRBJ2-1	TRBC2	True	True	CASSLSWGGPQRYEQFF	TGTGCCAGCAGCCTGTCTTGGGGAGGGCCTCAGAGGTATGAGCAGTTCTTC	2192	2
clonotype1512	clonotype1512_consensus_1	671	TRB	TRBV30	TRBD2	TRBJ2-1	TRBC2	True	True	CAWSYTPGLAGVSDNEQFF	TGTGCCTGGAGTTATACGCCCGGACTAGCGGGGGTCAGCGACAATGAGCAGTTCTTC	10846	15
clonotype1512	clonotype1512_consensus_2	564	TRA	TRAV26-1	None	TRAJ49	TRAC	True	True	CIVRVRNTGNQFYF	TGCATCGTCAGAGTCCGGAACACCGGTAACCAGTTCTATTTT	3041	4
clonotype1513	clonotype1513_consensus_1	572	TRB	TRBV6-6	TRBD2	TRBJ2-5	TRBC2	True	True	CASSYGAGDEETQYF	TGTGCCAGCAGTTACGGAGCGGGAGACGAAGAGACCCAGTACTTC	5729	7
clonotype1513	clonotype1513_consensus_2	517	TRA	TRAV30	None	TRAJ24	TRAC	True	True	CGTGTTDSWGKLQF	TGCGGCACAGGAACAACTGACAGCTGGGGGAAATTGCAGTTT	2046	3
clonotype1514	clonotype1514_consensus_1	545	TRA	TRAV12-2	None	TRAJ49	TRAC	True	True	CAVTNTGNQFYF	TGTGCCGTTACGAACACCGGTAACCAGTTCTATTTT	934	1
clonotype1515	clonotype1515_consensus_1	514	TRB	TRBV7-8	None	TRBJ2-7	TRBC2	True	True	CASGGDYEQYF	TGTGCCAGCGGCGGAGACTACGAGCAGTACTTC	9807	11
clonotype1515	clonotype1515_consensus_2	685	TRA	TRAV3	None	TRAJ10	TRAC	True	True	CAVRRGGGGNKLTF	TGTGCTGTGAGACGAGGGGGAGGAGGAAACAAACTCACCTTT	1712	2
clonotype1515	clonotype1515_consensus_3	587	TRA	TRAV17	None	TRAJ4	TRAC	True	True	CATAPSGGYNKLIF	TGTGCTACGGCCCCCTCTGGTGGCTACAATAAGCTGATTTTT	1739	2
clonotype1516	clonotype1516_consensus_1	526	TRB	TRBV6-5	None	TRBJ1-6	TRBC1	True	True	CASSYFPDGDNSPLHF	TGTGCCAGCAGTTACTTCCCTGACGGTGATAATTCACCCCTCCACTTT	4430	5
clonotype1517	clonotype1517_consensus_1	564	TRA	TRAV16	None	TRAJ28	TRAC	True	True	CALTYSGAGSYQLTF	TGTGCTCTAACATACTCTGGGGCTGGGAGTTACCAACTCACTTTC	1870	2
clonotype1517	clonotype1517_consensus_2	510	TRB	TRBV11-2	None	TRBJ1-2	TRBC1	True	True	CASSSESYGYTF	TGTGCCAGCAGCTCCGAGTCCTATGGCTACACCTTC	7009	7
clonotype1517	clonotype1517_consensus_3	488	TRA	TRAV4	None	TRAJ40	TRAC	True	True	CLVGDHSGTYKYIF	TGCCTCGTGGGTGACCACTCAGGAACCTACAAATACATCTTT	2092	2
clonotype1518	clonotype1518_consensus_1	690	TRA	TRAV8-3	None	TRAJ4	TRAC	True	True	CAVTPFSGGYNKLIF	TGTGCTGTCACGCCGTTTTCTGGTGGCTACAATAAGCTGATTTTT	2233	4
clonotype1518	clonotype1518_consensus_2	643	TRB	TRBV7-2	None	TRBJ2-1	TRBC2	True	True	CASSLSGLASNEQFF	TGTGCCAGCAGCTTATCTGGTTTAGCAAGCAATGAGCAGTTCTTC	24552	28
clonotype1519	clonotype1519_consensus_1	663	TRA	TRAV8-4	None	TRAJ37	TRAC	True	True	CAVTPSGNTGKLIF	TGTGCTGTGACCCCCTCTGGCAACACAGGCAAACTAATCTTT	7142	8
clonotype1519	clonotype1519_consensus_2	695	TRB	TRBV19	TRBD2	TRBJ2-7	TRBC2	True	True	CASSIEAGTGEQYF	TGTGCCAGTAGTATAGAAGCAGGAACGGGCGAGCAGTACTTC	7956	12
clonotype151	clonotype151_consensus_1	498	TRA	TRAV41	None	TRAJ47	TRAC	True	True	CAVRLRDEYGNKLVF	TGTGCTGTCAGATTAAGGGACGAATATGGAAACAAACTGGTCTTT	5542	6
clonotype151	clonotype151_consensus_2	674	TRB	TRBV20-1	TRBD1	TRBJ1-5	TRBC1	True	True	CSASQGRDQPQHF	TGCAGTGCTTCACAGGGTCGCGATCAGCCCCAGCATTTT	10908	11
clonotype1520	clonotype1520_consensus_1	524	TRB	TRBV9	TRBD1	TRBJ2-5	TRBC2	True	True	CASSVGLTGGPQETQYF	TGTGCCAGCAGCGTAGGATTGACGGGGGGCCCGCAAGAGACCCAGTACTTC	8253	10
clonotype1521	clonotype1521_consensus_1	506	TRB	TRBV20-1	TRBD1	TRBJ2-3	TRBC2	True	True	CSAPRGGSHITDTQYF	TGCAGTGCCCCCAGGGGGGGAAGTCACATCACAGATACGCAGTATTTT	3877	6
clonotype1522	clonotype1522_consensus_1	662	TRB	TRBV4-3	TRBD1	TRBJ2-1	TRBC2	True	True	CASSLLGAYNEQFF	TGCGCCAGCAGCTTATTAGGGGCCTACAATGAGCAGTTCTTC	14472	17
clonotype1522	clonotype1522_consensus_2	582	TRA	TRAV26-1	None	TRAJ54	TRAC	True	True	CIVRSQIQGAQKLVF	TGCATCGTCAGATCTCAAATTCAGGGAGCCCAGAAGCTGGTATTT	5130	5
clonotype1523	clonotype1523_consensus_1	678	TRB	TRBV10-1	TRBD1	TRBJ1-2	TRBC1	True	True	CASSDRTAFGYTF	TGCGCCAGCAGTGACCGGACAGCCTTTGGCTACACCTTC	3329	4
clonotype1523	clonotype1523_consensus_2	533	TRA	TRAV21	None	TRAJ47	TRAC	True	True	CAVRYGNKLVF	TGTGCTGTAAGATATGGAAACAAACTGGTCTTT	5852	6
clonotype1524	clonotype1524_consensus_1	557	TRB	TRBV6-1	TRBD1	TRBJ2-1	TRBC2	True	True	CASSLLGGFSYNEQFF	TGTGCCAGCAGTCTTCTGGGGGGATTCTCCTACAATGAGCAGTTCTTC	4535	6
clonotype1524	clonotype1524_consensus_2	780	TRA	TRAV23DV6	None	TRAJ13	TRAC	True	True	CAARGRGYQKVTF	TGTGCAGCAAGGGGGAGGGGTTACCAGAAAGTTACCTTT	3041	5
clonotype1525	clonotype1525_consensus_1	543	TRB	TRBV6-5	TRBD1	TRBJ1-2	TRBC1	True	True	CASSPMGGARYTF	TGTGCCAGCAGTCCAATGGGGGGGGCACGCTACACCTTC	3369	4
clonotype1525	clonotype1525_consensus_2	540	TRA	TRAV17	None	TRAJ28	TRAC	True	True	CATDDSGAGSYQLTF	TGTGCTACGGACGACTCTGGGGCTGGGAGTTACCAACTCACTTTC	1882	2
clonotype1526	clonotype1526_consensus_1	503	TRB	TRBV12-4	None	TRBJ2-1	TRBC2	True	True	CASSIVNEQFF	TGTGCCAGCAGTATCGTCAATGAGCAGTTCTTC	11786	12
clonotype1526	clonotype1526_consensus_2	644	TRA	TRAV3	None	TRAJ31	TRAC	True	True	CAVRDTNARLMF	TGTGCTGTGAGAGACACCAATGCCAGACTCATGTTT	2182	4
clonotype1527	clonotype1527_consensus_1	601	TRB	TRBV25-1	None	TRBJ2-5	TRBC2	True	True	CASSLRSETQYF	TGTGCCAGCAGCCTCAGATCGGAGACCCAGTACTTC	7684	9
clonotype1528	clonotype1528_consensus_1	575	TRA	TRAV19	None	TRAJ52	TRAC	True	True	CALTGAGGTSYGKLTF	TGTGCTCTGACGGGGGCTGGTGGTACTAGCTATGGAAAGCTGACATTT	4268	5
clonotype1528	clonotype1528_consensus_2	567	TRB	TRBV7-9	None	TRBJ1-1	TRBC1	True	True	CASSPTPPHPPTEAFF	TGTGCCAGCAGCCCCACCCCCCCGCACCCTCCCACTGAAGCTTTCTTT	4536	5
clonotype1529	clonotype1529_consensus_1	533	TRB	TRBV5-1	None	TRBJ2-3	TRBC2	True	True	CASSFSTDTQYF	TGCGCCAGCAGCTTTAGCACAGATACGCAGTATTTT	9068	12
clonotype1529	clonotype1529_consensus_2	582	TRA	TRAV29DV5	None	TRAJ53	TRAC	True	True	CAASESGGSNYKLTF	TGTGCAGCAAGCGAGAGTGGAGGTAGCAACTATAAACTGACATTT	3037	4
clonotype152	clonotype152_consensus_1	533	TRB	TRBV27	None	TRBJ1-1	TRBC1	True	True	CASKVSKMNTEAFF	TGTGCCAGCAAGGTTTCAAAAATGAACACTGAAGCTTTCTTT	15389	17
clonotype1530	clonotype1530_consensus_1	544	TRB	TRBV3-1	None	TRBJ1-1	TRBC1	True	True	CASSRGITEAFF	TGTGCCAGCAGTCGCGGGATCACTGAAGCTTTCTTT	6886	7
clonotype1530	clonotype1530_consensus_2	692	TRA	TRAV8-4	None	TRAJ3	TRAC	True	True	CAVTGSGSSASKIIF	TGTGCTGTGACCGGGAGTGGCAGCAGTGCTTCCAAGATAATCTTT	4515	7
clonotype1531	clonotype1531_consensus_1	533	TRB	TRBV10-2	TRBD1	TRBJ1-2	TRBC1	True	True	CASPPVTGTERIRNYGYTF	TGCGCCAGCCCTCCCGTTACCGGGACAGAAAGGATCCGAAACTATGGCTACACCTTC	4233	6
clonotype1531	clonotype1531_consensus_2	541	TRB	TRBV6-1	None	TRBJ2-7	TRBC2	True	True	CASSVSYEQYF	TGTGCCAGCAGTGTATCCTACGAGCAGTACTTC	5686	7
clonotype1531	clonotype1531_consensus_3	690	TRA	TRAV8-3	None	TRAJ10	TRAC	True	True	CAVGALTGGGNKLTF	TGTGCTGTGGGTGCCCTCACGGGAGGAGGAAACAAACTCACCTTT	4184	8
clonotype1532	clonotype1532_consensus_1	610	TRB	TRBV29-1	TRBD1	TRBJ2-5	TRBC2	True	True	CSVAGGAGETQYF	TGCAGCGTAGCAGGGGGCGCGGGGGAGACCCAGTACTTC	5249	7
clonotype1532	clonotype1532_consensus_2	454	TRA	TRAV35	None	TRAJ44	TRAC	True	True	CAGRSTGTASKLTF	TGTGCTGGGCGGAGCACCGGCACTGCCAGTAAACTCACCTTT	1072	1
clonotype1533	clonotype1533_consensus_1	529	TRB	TRBV2	TRBD2	TRBJ2-1	TRBC2	True	True	CASSETIWTSGAGYYNEQFF	TGTGCCAGCAGTGAAACTATTTGGACTAGCGGGGCGGGTTACTACAATGAGCAGTTCTTC	5121	7
clonotype1533	clonotype1533_consensus_2	503	TRA	TRAV29DV5	None	TRAJ54	TRAC	True	True	CAAKGAQKLVF	TGTGCAGCAAAGGGAGCCCAGAAGCTGGTATTT	858	1
clonotype1534	clonotype1534_consensus_1	555	TRB	TRBV2	TRBD2	TRBJ2-1	TRBC2	True	True	CASEGLDSYNEQFF	TGTGCCAGTGAGGGACTAGATAGCTACAATGAGCAGTTCTTC	10971	13
clonotype1534	clonotype1534_consensus_2	516	TRA	TRAV35	None	TRAJ24	TRAC	True	True	CAGSSTDSWGKLQF	TGTGCTGGTTCCTCAACTGACAGCTGGGGGAAATTGCAGTTT	495	2
clonotype1535	clonotype1535_consensus_1	482	TRB	TRBV4-2	TRBD2	TRBJ2-1	TRBC2	True	True	CASSHSGSYNEQFF	TGTGCCAGCAGCCATAGCGGCTCCTACAATGAGCAGTTCTTC	8370	11
clonotype1535	clonotype1535_consensus_2	476	TRA	TRAV26-2	None	TRAJ57	TRAC	True	True	CIQVGGGSEKLVF	TGCATCCAAGTAGGGGGCGGATCTGAAAAGCTGGTCTTT	1259	1
clonotype1536	clonotype1536_consensus_1	526	TRA	TRAV27	None	TRAJ23	TRAC	True	True	CAGGAGGKLIF	TGTGCAGGAGGGGCCGGAGGAAAGCTTATCTTC	1209	2
clonotype1537	clonotype1537_consensus_1	568	TRB	TRBV4-3	TRBD2	TRBJ1-3	TRBC1	True	True	CASSQDIGRGNTIYF	TGCGCCAGCAGCCAAGATATCGGCCGCGGAAACACCATATATTTT	2483	3
clonotype1537	clonotype1537_consensus_2	528	TRA	TRAV23DV6	None	TRAJ24	TRAC	True	True	CAASISDSWGKLQF	TGTGCAGCAAGCATATCTGACAGCTGGGGGAAATTGCAGTTT	3053	4
clonotype1538	clonotype1538_consensus_1	570	TRB	TRBV20-1	TRBD2	TRBJ1-6	TRBC1	True	True	CSARSGGSGNSPLHF	TGCAGTGCTAGATCCGGAGGGTCGGGGAATTCACCCCTCCACTTT	6112	7
clonotype1538	clonotype1538_consensus_2	594	TRA	TRAV29DV5	None	TRAJ52	TRAC	True	True	CAAGGLSNAGGTSYGKLTF	TGTGCAGCAGGCGGATTGTCTAATGCTGGTGGTACTAGCTATGGAAAGCTGACATTT	611	1
clonotype1539	clonotype1539_consensus_1	590	TRB	TRBV30	TRBD2	TRBJ2-2	TRBC2	True	True	CAWLGQGYTGELFF	TGTGCCTGGCTAGGGCAGGGCTACACCGGGGAGCTGTTTTTT	3161	4
clonotype1539	clonotype1539_consensus_2	571	TRA	TRAV25	None	TRAJ52	TRAC	True	True	CAGPGTSYGKLTF	TGTGCAGGGCCAGGTACTAGCTATGGAAAGCTGACATTT	795	1
clonotype153	clonotype153_consensus_1	510	TRA	TRAV38-2DV8	None	TRAJ57	TRAC	True	True	CAYQGARQGGSEKLVF	TGTGCTTATCAAGGGGCTCGGCAGGGCGGATCTGAAAAGCTGGTCTTT	5831	7
clonotype153	clonotype153_consensus_2	787	TRB	TRBV5-4	TRBD2	TRBJ1-1	TRBC1	True	True	CASSPGLIRGTEAFF	TGTGCCAGCAGCCCGGGACTGATCAGGGGAACTGAAGCTTTCTTT	6004	10
clonotype1540	clonotype1540_consensus_1	692	TRB	TRBV20-1	TRBD2	TRBJ1-1	TRBC1	True	True	CSARRGEGTEAFF	TGCAGTGCTAGGAGGGGTGAGGGCACTGAAGCTTTCTTT	4133	5
clonotype1540	clonotype1540_consensus_2	570	TRA	TRAV19	None	TRAJ56	TRAC	True	True	CALSQYTGANSKLTF	TGTGCTCTGAGTCAATATACTGGAGCCAATAGTAAGCTGACATTT	5190	5
clonotype1541	clonotype1541_consensus_1	565	TRB	TRBV7-9	TRBD1	TRBJ1-1	TRBC1	True	True	CASSLDQGTEAFF	TGTGCCAGCAGCTTAGACCAGGGAACTGAAGCTTTCTTT	9680	14
clonotype1542	clonotype1542_consensus_1	532	TRB	TRBV6-3	TRBD2	TRBJ2-5	TRBC2	True	True	CASSDLTDSRAQYF	TGTGCCAGCAGTGACCTGACAGATTCGAGGGCCCAGTACTTC	2649	4
clonotype1543	clonotype1543_consensus_1	579	TRA	TRAV20	None	TRAJ20	TRAC	True	True	CAVQPAGDGDYKLSF	TGTGCTGTGCAGCCGGCGGGTGACGGCGACTACAAGCTCAGCTTT	9123	12
clonotype1543	clonotype1543_consensus_2	685	TRB	TRBV20-1	TRBD1	TRBJ2-7	TRBC2	True	True	CSAIGQAGKQYF	TGCAGTGCTATCGGACAGGCCGGTAAGCAGTACTTC	20556	24
clonotype1544	clonotype1544_consensus_1	498	TRB	TRBV20-1	None	TRBJ1-4	TRBC1	True	True	CSTNGPTGKLFF	TGCAGCACGAACGGACCGACGGGAAAACTGTTTTTT	5854	8
clonotype1545	clonotype1545_consensus_1	510	TRB	TRBV29-1	TRBD1	TRBJ1-4	TRBC1	True	True	CSVEGGTGYEKLFF	TGCAGCGTTGAGGGGGGGACGGGCTATGAAAAACTGTTTTTT	1359	3
clonotype1545	clonotype1545_consensus_2	524	TRA	TRAV13-1	None	TRAJ49	TRAC	True	True	CAAYSNTGNQFYF	TGTGCAGCGTATTCGAACACCGGTAACCAGTTCTATTTT	8650	8
clonotype1546	clonotype1546_consensus_1	779	TRA	TRAV23DV6	None	TRAJ23	TRAC	True	True	CAARMVRRKLIF	TGTGCAGCAAGGATGGTTCGAAGAAAGCTTATCTTC	8007	11
clonotype1546	clonotype1546_consensus_2	653	TRB	TRBV4-3	None	TRBJ2-6	TRBC2	True	True	CASAVGVSGANVLTF	TGCGCCAGCGCCGTCGGAGTCTCTGGGGCCAACGTCCTGACTTTC	16268	20
clonotype1547	clonotype1547_consensus_1	700	TRB	TRBV19	TRBD1	TRBJ1-5	TRBC1	True	True	CASSIPGDGPQHF	TGTGCCAGTAGTATCCCGGGGGATGGGCCCCAGCATTTT	5573	6
clonotype1547	clonotype1547_consensus_2	578	TRA	TRAV29DV5	None	TRAJ58	TRAC	True	True	CAASAKTSGSRLTF	TGTGCAGCAAGCGCGAAAACCAGTGGCTCTAGGTTGACCTTT	1463	2
clonotype1547	clonotype1547_consensus_3	570	TRB	TRBV18	TRBD1	TRBJ1-2	TRBC1	True	True	CASSPLEQGWDGYTF	TGTGCCAGCTCACCGTTAGAACAGGGATGGGATGGCTACACCTTC	1752	2
clonotype1548	clonotype1548_consensus_1	516	TRB	TRBV6-6	TRBD1	TRBJ2-7	TRBC2	True	True	CASSYMTGGPYEQYF	TGTGCCAGCAGTTACATGACAGGGGGCCCCTACGAGCAGTACTTC	1708	2
clonotype1548	clonotype1548_consensus_2	513	TRA	TRAV17	None	TRAJ17	TRAC	True	True	CATGAAGNKLTF	TGTGCTACAGGGGCTGCAGGCAACAAGCTAACTTTT	1819	2
clonotype1549	clonotype1549_consensus_1	686	TRB	TRBV11-2	TRBD1	TRBJ1-6	TRBC1	True	True	CASSFLRDRLSNNSPLHF	TGTGCCAGCAGCTTCCTCCGGGACAGGCTTAGCAATAATTCACCCCTCCACTTT	5797	7
clonotype154	clonotype154_consensus_1	661	TRA	TRAV8-2	None	TRAJ49	TRAC	True	True	CVVSEGGNQFYF	TGTGTTGTGAGTGAAGGCGGTAACCAGTTCTATTTT	4211	6
clonotype154	clonotype154_consensus_2	524	TRB	TRBV11-2	TRBD1	TRBJ1-1	TRBC1	True	True	CASSSSDRGWGTEAFF	TGTGCCAGCAGCTCCTCGGACAGGGGGTGGGGCACTGAAGCTTTCTTT	3904	4
clonotype1550	clonotype1550_consensus_1	582	TRA	TRAV29DV5	None	TRAJ44	TRAC	True	True	CAAGDTGTASKLTF	TGTGCAGCAGGGGATACCGGCACTGCCAGTAAACTCACCTTT	2266	4
clonotype1550	clonotype1550_consensus_2	530	TRB	TRBV27	None	TRBJ2-3	TRBC2	True	True	CASSNRAPDTQYF	TGTGCCAGCTCGAATCGAGCTCCAGATACGCAGTATTTT	5877	6
clonotype1551	clonotype1551_consensus_1	517	TRB	TRBV10-3	TRBD2	TRBJ1-1	TRBC1	True	True	CAISARAQDTEAFF	TGTGCCATCAGTGCGAGGGCTCAGGACACTGAAGCTTTCTTT	6168	8
clonotype1551	clonotype1551_consensus_2	583	TRA	TRAV17	None	TRAJ13	TRAC	True	True	CATDDGGYQKVTF	TGTGCTACGGACGACGGGGGTTACCAGAAAGTTACCTTT	4232	4
clonotype1552	clonotype1552_consensus_1	550	TRA	TRAV12-2	None	TRAJ37	TRAC	True	True	CAVNIISKLIF	TGTGCCGTGAACATAATCAGCAAACTAATCTTT	3219	3
clonotype1552	clonotype1552_consensus_2	681	TRB	TRBV19	TRBD2	TRBJ2-4	TRBC2	True	True	CASSTGEGENIQYF	TGTGCCAGTAGTACAGGGGAGGGGGAAAACATTCAGTACTTC	3192	4
clonotype1553	clonotype1553_consensus_1	509	TRA	TRAV4	None	TRAJ23	TRAC	True	True	CLVGDIGNQGGKLIF	TGCCTCGTGGGTGACATAGGTAACCAGGGAGGAAAGCTTATCTTC	3495	4
clonotype1553	clonotype1553_consensus_2	733	TRB	TRBV14	TRBD1	TRBJ1-1	TRBC1	True	True	CASSRHTGLANTEAFF	TGTGCCAGCAGCCGCCATACAGGGTTGGCGAACACTGAAGCTTTCTTT	5553	7
clonotype1553	clonotype1553_consensus_3	769	TRB	TRBV30	TRBD1	TRBJ1-6	TRBC1	True	True	CAWSTGQANNSPLHF	TGTGCCTGGAGTACCGGACAGGCAAATAATTCACCCCTCCACTTT	2164	3
clonotype1554	clonotype1554_consensus_1	554	TRA	TRAV12-3	None	TRAJ26	TRAC	True	True	CAMSEDYGQNFVF	TGTGCAATGAGCGAAGACTATGGTCAGAATTTTGTCTTT	6016	5
clonotype1554	clonotype1554_consensus_2	504	TRB	TRBV20-1	TRBD2	TRBJ1-5	TRBC1	True	True	CSARDPGLSNQPQHF	TGCAGTGCTAGAGACCCCGGACTCAGCAATCAGCCCCAGCATTTT	6375	8
clonotype1555	clonotype1555_consensus_1	737	TRB	TRBV2	TRBD2	TRBJ2-2	TRBC2	True	True	CASILAVTNTGELFF	TGTGCCAGCATCCTAGCGGTAACGAACACCGGGGAGCTGTTTTTT	4677	6
clonotype1555	clonotype1555_consensus_2	507	TRA	TRAV38-1	None	TRAJ48	TRAC	True	True	CAFMKQYFGNEKLTF	TGTGCTTTCATGAAGCAGTACTTTGGAAATGAGAAATTAACCTTT	2026	2
clonotype1555	clonotype1555_consensus_3	526	TRA	TRAV13-1	None	TRAJ45	TRAC	True	True	CAASRGSGGGADGLTF	TGTGCAGCAAGTAGGGGTTCAGGAGGAGGTGCTGACGGACTCACCTTT	1223	2
clonotype1555	clonotype1555_consensus_4	848	TRB	TRBV19	None	TRBJ2-4	TRBC2	True	True	CASSIGAIQYF	TGTGCCAGTAGTATCGGAGCCATTCAGTACTTC	7975	11
clonotype1556	clonotype1556_consensus_1	584	TRB	TRBV6-3	TRBD2	TRBJ2-1	TRBC2	True	True	CASSYTALAGGGGEQFF	TGTGCCAGCAGTTACACGGCACTAGCGGGAGGCGGGGGTGAGCAGTTCTTC	6788	8
clonotype1557	clonotype1557_consensus_1	642	TRA	TRAV8-6	None	TRAJ42	TRAC	True	True	CAVSRYGGSQGNLIF	TGTGCTGTGTCTAGGTATGGAGGAAGCCAAGGAAATCTCATCTTT	1653	2
clonotype1557	clonotype1557_consensus_2	656	TRB	TRBV19	TRBD1	TRBJ1-2	TRBC1	True	True	CASSPESQGARYGYTF	TGTGCCAGTAGTCCAGAGAGTCAGGGGGCGAGGTATGGCTACACCTTC	1438	2
clonotype1558	clonotype1558_consensus_1	494	TRA	TRAV13-1	None	TRAJ9	TRAC	True	True	CAASLKTGGFKTIF	TGTGCAGCAAGTCTGAAAACTGGAGGCTTCAAAACTATCTTT	3917	5
clonotype1558	clonotype1558_consensus_2	719	TRB	TRBV12-5	TRBD1	TRBJ1-2	TRBC1	True	True	CASGLVTGDGYTF	TGTGCTAGTGGTTTGGTAACGGGGGATGGCTACACCTTC	3653	5
clonotype1559	clonotype1559_consensus_1	660	TRB	TRBV5-4	TRBD1	TRBJ2-1	TRBC2	True	True	CASSLARTGEQFF	TGTGCCAGCAGCTTGGCCCGGACAGGGGAGCAGTTCTTC	2398	3
clonotype155	clonotype155_consensus_1	582	TRA	TRAV23DV6	None	TRAJ37	TRAC	True	True	CAASYPGSGNTGKLIF	TGTGCAGCAAGCTATCCTGGCTCTGGCAACACAGGCAAACTAATCTTT	3881	6
clonotype155	clonotype155_consensus_2	525	TRB	TRBV7-8	None	TRBJ1-3	TRBC1	True	True	CASSLSEQGNTIYF	TGTGCCAGCAGCTTAAGTGAACAGGGAAACACCATATATTTT	6912	8
clonotype1560	clonotype1560_consensus_1	452	TRA	TRAV2	None	TRAJ34	TRAC	True	True	CAVEENNTDKLIF	TGTGCTGTGGAGGAAAATAACACCGACAAGCTCATCTTT	2839	3
clonotype1560	clonotype1560_consensus_2	535	TRB	TRBV20-1	TRBD2	TRBJ2-7	TRBC2	True	True	CSARASTSGATYEQYF	TGCAGTGCTAGAGCTAGCACTAGCGGGGCTACCTACGAGCAGTACTTC	3935	7
clonotype1561	clonotype1561_consensus_1	669	TRB	TRBV5-5	TRBD1	TRBJ2-7	TRBC2	True	True	CASSPSLTLTGTYEQYF	TGTGCCAGCAGCCCATCTCTAACCCTGACGGGGACCTACGAGCAGTACTTC	10436	12
clonotype1562	clonotype1562_consensus_1	542	TRB	TRBV3-1	TRBD2	TRBJ2-7	TRBC2	True	True	CASSQEGRPYEQYF	TGTGCCAGCAGCCAAGAGGGTAGGCCCTACGAGCAGTACTTC	3817	5
clonotype1562	clonotype1562_consensus_2	631	TRA	TRAV8-4	None	TRAJ53	TRAC	True	True	CAVSEGSNYKLTF	TGTGCTGTGAGTGAGGGTAGCAACTATAAACTGACATTT	2045	2
clonotype1563	clonotype1563_consensus_1	505	TRA	TRAV5	None	TRAJ4	TRAC	True	True	CAEFSGGYNKLIF	TGTGCAGAGTTTTCTGGTGGCTACAATAAGCTGATTTTT	648	1
clonotype1563	clonotype1563_consensus_2	647	TRB	TRBV19	TRBD1	TRBJ1-1	TRBC1	True	True	CASSLGTVNTEAFF	TGTGCCAGTTCCTTAGGGACAGTGAACACTGAAGCTTTCTTT	2495	3
clonotype1564	clonotype1564_consensus_1	680	TRB	TRBV10-3	TRBD1	TRBJ1-5	TRBC1	True	True	CAISGGQVDQPQHF	TGTGCCATCAGTGGGGGACAGGTGGATCAGCCCCAGCATTTT	1621	3
clonotype1565	clonotype1565_consensus_1	565	TRB	TRBV14	TRBD2	TRBJ2-5	TRBC2	True	True	CASSRVLAGGETQYF	TGTGCCAGCAGCCGAGTACTAGCGGGAGGAGAGACCCAGTACTTC	8446	10
clonotype1565	clonotype1565_consensus_2	560	TRB	TRBV20-1	TRBD2	TRBJ2-1	TRBC2	True	True	CSARDPRTSGGGEQFF	TGCAGTGCTAGAGATCCCCGGACTAGCGGGGGGGGTGAGCAGTTCTTC	4281	5
clonotype1565	clonotype1565_consensus_3	657	TRA	TRAV8-2	None	TRAJ31	TRAC	True	True	CVVSDRNNNARLMF	TGTGTTGTGAGTGATCGAAATAACAATGCCAGACTCATGTTT	1510	2
clonotype1566	clonotype1566_consensus_1	501	TRB	TRBV24-1	TRBD2	TRBJ2-3	TRBC2	True	True	CATSDPASGAHQDTQYF	TGTGCCACCAGTGATCCCGCTAGCGGAGCCCATCAGGATACGCAGTATTTT	1185	2
clonotype1566	clonotype1566_consensus_2	495	TRB	TRBV11-2	TRBD1	TRBJ1-3	TRBC1	True	True	CASSLEGNGDTIYF	TGTGCCAGCAGCTTGGAGGGGAATGGGGACACCATATATTTT	1416	2
clonotype1567	clonotype1567_consensus_1	675	TRB	TRBV5-1	None	TRBJ2-5	TRBC2	True	True	CASSLGLGSQETQYF	TGCGCCAGCAGCTTGGGTTTAGGCAGTCAAGAGACCCAGTACTTC	1691	2
clonotype1568	clonotype1568_consensus_1	516	TRA	TRAV38-2DV8	None	TRAJ57	TRAC	True	True	CAYRSAQGGSEKLVF	TGTGCTTATAGGAGCGCTCAGGGCGGATCTGAAAAGCTGGTCTTT	1723	2
clonotype1568	clonotype1568_consensus_2	501	TRB	TRBV2	TRBD2	TRBJ2-1	TRBC2	True	True	CASSDRLTGDEQFF	TGTGCCAGCAGTGATCGATTGACTGGCGATGAGCAGTTCTTC	2683	4
clonotype1569	clonotype1569_consensus_1	610	TRB	TRBV7-2	TRBD1	TRBJ2-7	TRBC2	True	True	CASSFFDRGSEQYF	TGTGCCAGCAGCTTTTTCGACAGGGGCTCCGAGCAGTACTTC	12714	15
clonotype1569	clonotype1569_consensus_2	524	TRA	TRAV38-2DV8	None	TRAJ57	TRAC	True	True	CAYRSAQGGSEKLVF	TGTGCTTATAGGAGCGCGCAGGGCGGATCTGAAAAGCTGGTCTTT	2013	2
clonotype156	clonotype156_consensus_1	640	TRA	TRAV26-1	None	TRAJ9	TRAC	True	True	CIVRVQGGGFKTIF	TGCATCGTCAGAGTCCAGGGTGGAGGCTTCAAAACTATCTTT	6332	7
clonotype1570	clonotype1570_consensus_1	570	TRA	TRAV19	None	TRAJ49	TRAC	True	True	CALSERHTGNQFYF	TGTGCTCTGAGTGAGCGTCACACCGGTAACCAGTTCTATTTT	2103	2
clonotype1570	clonotype1570_consensus_2	616	TRB	TRBV6-1	TRBD1	TRBJ1-6	TRBC1	True	True	CASVGTANNSPLHF	TGTGCCAGCGTTGGGACAGCTAATAATTCACCCCTCCACTTT	4152	5
clonotype1571	clonotype1571_consensus_1	878	TRB	TRBV5-4	None	TRBJ1-4	TRBC1	True	True	CASSLTPATNEKLFF	TGTGCCAGCAGCTTGACCCCGGCGACTAATGAAAAACTGTTTTTT	3740	5
clonotype1571	clonotype1571_consensus_2	609	TRA	TRAV12-1	None	TRAJ47	TRAC	True	True	CVVNTRREGGNKLVF	TGTGTGGTGAACACGCGAAGGGAGGGTGGAAACAAACTGGTCTTT	1050	1
clonotype1572	clonotype1572_consensus_1	597	TRB	TRBV4-3	None	TRBJ2-2	TRBC2	True	True	CASSQDATNTGELFF	TGCGCCAGCAGCCAAGATGCAACTAACACCGGGGAGCTGTTTTTT	757	3
clonotype1572	clonotype1572_consensus_2	700	TRB	TRBV30	TRBD1	TRBJ1-6	TRBC1	True	True	CAWSTGQANNSPLHF	TGTGCCTGGAGTACCGGACAGGCAAATAATTCACCCCTCCACTTT	2018	2
clonotype1573	clonotype1573_consensus_1	515	TRA	TRAV26-1	None	TRAJ44	TRAC	True	True	CIVRVGSTGTASKLTF	TGCATCGTCAGAGTCGGGAGTACCGGCACTGCCAGTAAACTCACCTTT	632	2
clonotype1573	clonotype1573_consensus_2	590	TRB	TRBV6-5	TRBD1	TRBJ1-1	TRBC1	True	True	CASSYKPGGSEAFF	TGTGCCAGCAGTTACAAGCCAGGGGGCTCGGAAGCTTTCTTT	2950	4
clonotype1574	clonotype1574_consensus_1	702	TRA	TRAV8-6	None	TRAJ45	TRAC	True	True	CAVSTSGGGADGLTF	TGTGCTGTGAGTACATCAGGAGGAGGTGCTGACGGACTCACCTTT	570	1
clonotype1574	clonotype1574_consensus_2	536	TRB	TRBV20-1	TRBD2	TRBJ2-1	TRBC2	True	True	CSAGVLAGGQDEQFF	TGCAGTGCCGGCGTACTAGCGGGGGGCCAGGATGAGCAGTTCTTC	11016	12
clonotype1575	clonotype1575_consensus_1	676	TRB	TRBV5-1	TRBD2	TRBJ2-2	TRBC1	True	True	CASRGGPNTGELFF	TGCGCCAGCAGGGGAGGGCCAAACACCGGGGAGCTGTTTTTT	7339	8
clonotype1575	clonotype1575_consensus_2	559	TRA	TRAV27	None	TRAJ46	TRAC	True	True	CAGAPKSSGDKLTF	TGTGCAGGAGCTCCGAAAAGCAGCGGAGACAAGCTGACTTTT	1923	2
clonotype1576	clonotype1576_consensus_1	637	TRB	TRBV2	TRBD2	TRBJ1-6	TRBC1	True	True	CASSERGRANSPLHF	TGTGCCAGCAGTGAAAGGGGAAGGGCCAATTCACCCCTCCACTTT	4155	4
clonotype1576	clonotype1576_consensus_2	615	TRA	TRAV41	None	TRAJ45	TRAC	True	True	CAVSGGGADGLTF	TGTGCTGTGTCAGGAGGAGGTGCTGACGGACTCACCTTT	3393	3
clonotype1576	clonotype1576_consensus_3	767	TRB	TRBV30	TRBD1	TRBJ1-6	TRBC1	True	True	CAWSTGQANNSPLHF	TGTGCCTGGAGTACCGGACAGGCAAATAATTCACCCCTCCACTTT	2920	4
clonotype1577	clonotype1577_consensus_1	444	TRA	TRAV22	None	TRAJ49	TRAC	True	True	CAVRTGNQFYF	TGTGCTGTGAGGACCGGTAACCAGTTCTATTTT	1062	1
clonotype1577	clonotype1577_consensus_2	678	TRB	TRBV12-3	None	TRBJ1-3	TRBC1	True	True	CASSYLGNTIYF	TGTGCCAGCAGTTACCTAGGAAACACCATATATTTT	6863	8
clonotype1578	clonotype1578_consensus_1	514	TRB	TRBV6-5	TRBD1	TRBJ2-3	TRBC2	True	True	CASSPGGATSGTDTQYF	TGTGCCAGCAGCCCAGGGGGGGCAACGTCTGGCACAGATACGCAGTATTTT	1915	3
clonotype1579	clonotype1579_consensus_1	547	TRB	TRBV5-1	TRBD1	TRBJ2-5	TRBC2	True	True	CASSLGPGGETQYF	TGCGCCAGCAGCTTGGGCCCAGGGGGCGAGACCCAGTACTTC	1183	3
clonotype1579	clonotype1579_consensus_2	518	TRA	TRAV29DV5	None	TRAJ17	TRAC	True	True	CAARDKAAGNKLTF	TGTGCAGCAAGGGACAAAGCTGCAGGCAACAAGCTAACTTTT	2166	3
clonotype157	clonotype157_consensus_1	671	TRA	TRAV8-2	None	TRAJ23	TRAC	True	True	CVVSGSYNQGGKLIF	TGTGTTGTGAGTGGCTCCTATAACCAGGGAGGAAAGCTTATCTTC	6832	8
clonotype157	clonotype157_consensus_2	587	TRB	TRBV6-1	None	TRBJ2-2	TRBC2	True	True	CASSPETGTTGELFF	TGTGCCAGCAGCCCAGAAACTGGGACCACCGGGGAGCTGTTTTTT	12696	15
clonotype1580	clonotype1580_consensus_1	664	TRA	TRAV26-2	None	TRAJ28	TRAC	True	True	CILRVPYSGAGSYQLTF	TGCATCCTGAGAGTGCCATACTCTGGGGCTGGGAGTTACCAACTCACTTTC	2976	3
clonotype1580	clonotype1580_consensus_2	542	TRB	TRBV7-2	TRBD2	TRBJ2-7	TRBC2	True	True	CASSLGGSGMSYEQYF	TGTGCCAGCAGCTTGGGTGGTAGCGGGATGTCCTACGAGCAGTACTTC	8183	10
clonotype1580	clonotype1580_consensus_3	543	TRA	TRAV17	None	TRAJ9	TRAC	True	True	CATRNEDTGGFKTIF	TGTGCTACCCGAAACGAAGATACTGGAGGCTTCAAAACTATCTTT	4381	5
clonotype1581	clonotype1581_consensus_1	718	TRA	TRAV8-1	None	TRAJ22	TRAC	True	True	CAVNPSGSARQLTF	TGTGCCGTGAACCCTTCTGGTTCTGCAAGGCAACTGACCTTT	2865	4
clonotype1581	clonotype1581_consensus_2	829	TRB	TRBV5-8	TRBD1	TRBJ1-5	TRBC1	True	True	CASSLYRGSNQPQHF	TGTGCCAGCAGCTTGTATAGGGGGAGCAATCAGCCCCAGCATTTT	1939	3
clonotype1582	clonotype1582_consensus_1	544	TRB	TRBV12-3	TRBD2	TRBJ2-2	TRBC2	True	True	CASSFQGVGELFF	TGTGCCAGCAGTTTTCAGGGAGTCGGGGAGCTGTTTTTT	10075	11
clonotype1582	clonotype1582_consensus_2	498	TRA	TRAV9-2	None	TRAJ15	TRAC	True	True	CALGSNQAGTALIF	TGTGCTCTGGGATCCAACCAGGCAGGAACTGCTCTGATCTTT	4950	4
clonotype1583	clonotype1583_consensus_1	576	TRA	TRAV29DV5	None	TRAJ30	TRAC	True	True	CAVSSGGDDKIIF	TGTGCAGTATCGTCCGGGGGAGATGACAAGATCATCTTT	3529	4
clonotype1583	clonotype1583_consensus_2	565	TRA	TRAV22	None	TRAJ42	TRAC	True	True	CAVGGSQGNLIF	TGTGCTGTGGGGGGAAGCCAAGGAAATCTCATCTTT	2361	3
clonotype1583	clonotype1583_consensus_3	688	TRB	TRBV11-2	TRBD1	TRBJ1-3	TRBC1	True	True	CASSLEGNGDTIYF	TGTGCCAGCAGCTTGGAGGGGAATGGGGACACCATATATTTT	2631	3
clonotype1583	clonotype1583_consensus_4	757	TRB	TRBV18	TRBD2	TRBJ1-1	TRBC1	True	True	CASSKEPLSGAFF	TGTGCCAGCTCGAAAGAGCCGCTATCGGGCGCTTTCTTT	4261	6
clonotype1584	clonotype1584_consensus_1	680	TRB	TRBV19	TRBD1	TRBJ1-1	TRBC1	True	True	CASSTQVDTEAFF	TGTGCCAGTAGTACACAGGTGGACACTGAAGCTTTCTTT	6864	8
clonotype1585	clonotype1585_consensus_1	580	TRB	TRBV7-3	TRBD2	TRBJ2-3	TRBC2	True	True	CASSQTSGDTDTQYF	TGTGCCAGCAGCCAGACTAGCGGGGACACAGATACGCAGTATTTT	7814	10
clonotype1585	clonotype1585_consensus_2	520	TRA	TRAV29DV5	None	TRAJ26	TRAC	True	True	CAASDPSGNGQNFVF	TGTGCAGCAAGCGACCCTTCGGGAAATGGTCAGAATTTTGTCTTT	719	1
clonotype1586	clonotype1586_consensus_1	644	TRA	TRAV8-3	None	TRAJ37	TRAC	True	True	CAVGAPSNTGKLIF	TGTGCTGTGGGTGCGCCGAGCAACACAGGCAAACTAATCTTT	709	1
clonotype1586	clonotype1586_consensus_2	731	TRB	TRBV9	TRBD2	TRBJ2-3	TRBC2	True	True	CASSAVAGGPADTQYF	TGTGCCAGCAGCGCAGTAGCGGGGGGGCCGGCAGATACGCAGTATTTT	3174	4
clonotype1587	clonotype1587_consensus_1	543	TRB	TRBV20-1	TRBD1	TRBJ2-1	TRBC2	True	True	CSASRRNYNEQFF	TGCAGTGCTAGTAGGCGGAACTACAATGAGCAGTTCTTC	33093	40
clonotype1587	clonotype1587_consensus_2	781	TRA	TRAV23DV6	None	TRAJ49	TRAC	True	True	CAARNGNQFYF	TGTGCAGCAAGGAATGGTAACCAGTTCTATTTT	9037	12
clonotype1588	clonotype1588_consensus_1	529	TRB	TRBV6-3	None	TRBJ1-2	TRBC1	True	True	CASTTPARTKANYGYTF	TGTGCCAGCACCACGCCTGCCAGGACCAAAGCTAACTATGGCTACACCTTC	3912	5
clonotype1589	clonotype1589_consensus_1	673	TRA	TRAV8-3	None	TRAJ44	TRAC	True	True	CAVTGTASKLTF	TGTGCTGTTACCGGCACTGCCAGTAAACTCACCTTT	1649	3
clonotype1589	clonotype1589_consensus_2	540	TRB	TRBV20-1	TRBD1	TRBJ2-5	TRBC2	True	True	CSVLGGQQETQYF	TGCAGTGTTCTGGGGGGACAGCAAGAGACCCAGTACTTC	8237	10
clonotype158	clonotype158_consensus_1	681	TRB	TRBV20-1	TRBD1	TRBJ2-5	TRBC2	True	True	CSASGGRETQYF	TGCAGTGCTAGCGGGGGGCGGGAGACCCAGTACTTC	21326	25
clonotype158	clonotype158_consensus_2	502	TRA	TRAV9-2	None	TRAJ53	TRAC	True	True	CALSALSGGSNYKLTF	TGTGCTCTGAGTGCCCTTAGTGGAGGTAGCAACTATAAACTGACATTT	4392	4
clonotype1590	clonotype1590_consensus_1	516	TRB	TRBV2	None	TRBJ1-1	TRBC1	True	True	CASRESGPEAFF	TGTGCCAGCAGGGAATCGGGTCCTGAAGCTTTCTTT	5860	6
clonotype1590	clonotype1590_consensus_2	531	TRA	TRAV12-1	None	TRAJ8	TRAC	True	True	CVVSLFQKLVF	TGTGTGGTGAGCCTTTTTCAGAAACTTGTATTT	2731	2
clonotype1591	clonotype1591_consensus_1	539	TRB	TRBV2	None	TRBJ1-2	TRBC1	True	True	CASSVIRSGYTF	TGTGCCAGCAGTGTTATTAGGAGTGGCTACACCTTC	3262	4
clonotype1592	clonotype1592_consensus_1	697	TRA	TRAV4	None	TRAJ23	TRAC	True	True	CLVGDIGNQGGKLIF	TGCCTCGTGGGTGACATAGGTAACCAGGGAGGAAAGCTTATCTTC	4415	5
clonotype1592	clonotype1592_consensus_2	720	TRB	TRBV30	TRBD1	TRBJ1-6	TRBC1	True	True	CAWSTGQAKNSPLHF	TGTGCCTGGAGTACCGGACAGGCAAAAAATTCACCCCTCCACTTT	1570	2
clonotype1593	clonotype1593_consensus_1	558	TRA	TRAV17	None	TRAJ4	TRAC	True	True	CATDARGGYNKLIF	TGTGCTACGGACGCGCGCGGTGGCTACAATAAGCTGATTTTT	4684	5
clonotype1593	clonotype1593_consensus_2	705	TRB	TRBV20-1	TRBD2	TRBJ1-2	TRBC1	True	True	CSARERTRAGYTF	TGCAGTGCTAGAGAAAGGACGAGGGCTGGCTACACCTTC	8723	11
clonotype1593	clonotype1593_consensus_3	540	TRA	TRAV6	None	TRAJ45	TRAC	True	True	CALVLRYSGGGADGLTF	TGTGCTCTAGTCCTCCGCTATTCAGGAGGAGGTGCTGACGGACTCACCTTT	685	2
clonotype1594	clonotype1594_consensus_1	508	TRB	TRBV20-1	TRBD1	TRBJ1-2	TRBC1	True	True	CRATSGDRATNYGYTF	TGCAGAGCTACCAGTGGTGACAGGGCAACTAACTATGGCTACACCTTC	3497	4
clonotype1595	clonotype1595_consensus_1	515	TRA	TRAV4	None	TRAJ23	TRAC	True	True	CLVGDIGNQGGKLIF	TGCCTCGTGGGTGACATAGGTAACCAGGGAGGAAAGCTTATCTTC	1246	1
clonotype1595	clonotype1595_consensus_2	729	TRB	TRBV28	TRBD1	TRBJ1-5	TRBC1	True	True	CASSFGGQQPQHF	TGTGCCAGCAGTTTTGGGGGGCAACAGCCCCAGCATTTT	2304	3
clonotype1596	clonotype1596_consensus_1	495	TRB	TRBV9	TRBD1	TRBJ2-1	TRBC2	True	True	CASSTDSYNEQFF	TGTGCCAGCAGCACGGACAGTTACAATGAGCAGTTCTTC	3691	4
clonotype1596	clonotype1596_consensus_2	547	TRA	TRAV12-1	None	TRAJ37	TRAC	True	True	CVVRNTGKLIF	TGTGTGGTAAGGAACACAGGCAAACTAATCTTT	1052	1
clonotype1597	clonotype1597_consensus_1	568	TRB	TRBV5-1	TRBD2	TRBJ2-1	TRBC2	True	True	CASSPEGREVYNEQFF	TGCGCCAGCAGCCCGGAGGGCAGGGAGGTCTACAATGAGCAGTTCTTC	2945	4
clonotype1598	clonotype1598_consensus_1	507	TRA	TRAV4	None	TRAJ42	TRAC	True	True	CLVGSGGSQGNLIF	TGCCTCGTGGGCTCAGGAGGAAGCCAAGGAAATCTCATCTTT	578	1
clonotype1598	clonotype1598_consensus_2	564	TRB	TRBV7-9	TRBD1	TRBJ2-1	TRBC2	True	True	CASSPRTGGVFEQFF	TGTGCCAGCAGTCCTCGGACAGGGGGCGTTTTTGAGCAGTTCTTC	10286	12
clonotype1599	clonotype1599_consensus_1	524	TRA	TRAV20	None	TRAJ58	TRAC	True	True	CAVQATPEETSGSRLTF	TGTGCTGTGCAGGCGACCCCCGAAGAAACCAGTGGCTCTAGGTTGACCTTT	1524	2
clonotype1599	clonotype1599_consensus_2	654	TRB	TRBV30	TRBD1	TRBJ1-5	TRBC1	True	True	CAWSRDWSNQPQHF	TGTGCCTGGAGTCGAGACTGGAGCAATCAGCCCCAGCATTTT	9028	11
clonotype159	clonotype159_consensus_1	538	TRB	TRBV6-5	TRBD2	TRBJ2-7	TRBC2	True	True	CASSREGGGQYF	TGTGCCAGCAGTCGCGAAGGAGGCGGGCAGTACTTC	11255	14
clonotype159	clonotype159_consensus_2	473	TRA	TRAV35	None	TRAJ48	TRAC	True	True	CAGPPSSNFGNEKLTF	TGTGCTGGGCCCCCCTCATCTAACTTTGGAAATGAGAAATTAACCTTT	2315	2
clonotype15	clonotype15_consensus_1	608	TRA	TRAV29DV5	None	TRAJ40	TRAC	True	True	CAASGTYKYIF	TGTGCGGCCTCAGGAACCTACAAATACATCTTT	50558	58
clonotype15	clonotype15_consensus_2	844	TRB	TRBV18	TRBD1	TRBJ1-5	TRBC1	True	True	CASSPDRGGNQPQHF	TGTGCCAGCTCACCCGACAGGGGGGGCAATCAGCCCCAGCATTTT	85460	113
clonotype1600	clonotype1600_consensus_1	519	TRA	TRAV17	None	TRAJ33	TRAC	True	True	CATLPGDSNYQLIW	TGTGCTACCCTCCCAGGGGATAGCAACTATCAGTTAATCTGG	902	1
clonotype1600	clonotype1600_consensus_2	614	TRB	TRBV18	TRBD1	TRBJ1-2	TRBC1	True	True	CASSPLEQGWDGYTF	TGTGCCAGCTCACCGTTAGAACAGGGATGGGATGGCTACACCTTC	5687	6
clonotype1600	clonotype1600_consensus_3	511	TRB	TRBV7-9	TRBD1	TRBJ1-6	TRBC1	True	True	CASSPRTGGNSPLHF	TGTGCCAGCAGCCCACGGACAGGGGGCAATTCACCCCTCCACTTT	10197	14
clonotype1601	clonotype1601_consensus_1	723	TRB	TRBV27	TRBD1	TRBJ1-6	TRBC1	True	True	CASRRGTGANSPLHF	TGTGCCAGCAGGCGCGGGACAGGTGCCAATTCACCCCTCCACTTT	7215	8
clonotype1601	clonotype1601_consensus_2	507	TRA	TRAV6	None	TRAJ39	TRAC	True	True	CALADNAGNMLTF	TGTGCTCTAGCGGATAATGCAGGCAACATGCTCACCTTT	949	1
clonotype1602	clonotype1602_consensus_1	597	TRA	TRAV17	None	TRAJ5	TRAC	True	True	CATMGTGRRALTF	TGTGCTACCATGGGGACGGGCAGGAGAGCACTTACTTTT	8163	9
clonotype1602	clonotype1602_consensus_2	760	TRB	TRBV28	TRBD1	TRBJ2-5	TRBC2	True	True	CASSFGRGIETQYF	TGTGCCAGCAGTTTTGGGAGAGGGATAGAGACCCAGTACTTC	7823	9
clonotype1603	clonotype1603_consensus_1	808	TRB	TRBV5-5	None	TRBJ1-5	TRBC1	True	True	CASSLSDRSSNQPQHF	TGTGCCAGCAGCTTGTCGGACCGATCCTCCAATCAGCCCCAGCATTTT	7134	10
clonotype1604	clonotype1604_consensus_1	594	TRA	TRAV26-2	None	TRAJ47	TRAC	True	True	CILRDWRGNKLVF	TGCATCCTGAGAGACTGGCGTGGAAACAAACTGGTCTTT	30289	29
clonotype1604	clonotype1604_consensus_2	687	TRB	TRBV6-5	TRBD1	TRBJ2-2	TRBC2	True	True	CASSYSRQGAGELFF	TGTGCCAGCAGTTACTCGCGGCAGGGGGCCGGGGAGCTGTTTTTT	27088	36
clonotype1605	clonotype1605_consensus_1	510	TRB	TRBV11-2	None	TRBJ1-1	TRBC1	True	True	CASSRFPGTEAFF	TGTGCCAGCAGCCGCTTTCCCGGCACTGAAGCTTTCTTT	1830	3
clonotype1606	clonotype1606_consensus_1	624	TRA	TRAV41	None	TRAJ45	TRAC	True	True	CAVSWGSGGGADGLTF	TGTGCTGTCAGTTGGGGATCAGGAGGAGGTGCTGACGGACTCACCTTT	1679	2
clonotype1607	clonotype1607_consensus_1	523	TRA	TRAV38-1	None	TRAJ10	TRAC	True	True	CAFMPNILTGGGNKLTF	TGTGCTTTCATGCCGAATATACTCACGGGAGGAGGAAACAAACTCACCTTT	2934	3
clonotype1607	clonotype1607_consensus_2	836	TRB	TRBV5-6	None	TRBJ1-1	TRBC1	True	True	CASSLVQRNTEAFF	TGTGCCAGCAGCTTGGTCCAACGGAACACTGAAGCTTTCTTT	4986	7
clonotype1608	clonotype1608_consensus_1	580	TRB	TRBV7-2	TRBD1	TRBJ2-3	TRBC2	True	True	CASGAPGQVKDTQYF	TGTGCCAGCGGCGCACCGGGACAGGTTAAAGATACGCAGTATTTT	15768	17
clonotype1608	clonotype1608_consensus_2	568	TRA	TRAV19	None	TRAJ6	TRAC	True	True	CALSENGGSYIPTF	TGTGCTCTGAGTGAGAACGGAGGAAGCTACATACCTACATTT	2911	3
clonotype1608	clonotype1608_consensus_3	564	TRB	TRBV5-1	None	TRBJ2-1	TRBC2	True	True	CASSEFGNEQFF	TGCGCCAGCAGCGAATTCGGGAATGAGCAGTTCTTC	10087	12
clonotype1609	clonotype1609_consensus_1	541	TRA	TRAV8-1	None	TRAJ8	TRAC	True	True	CAVNLNTGFQKLVF	TGTGCCGTGAATTTGAACACAGGCTTTCAGAAACTTGTATTT	989	1
clonotype160	clonotype160_consensus_1	657	TRB	TRBV6-3	TRBD1	TRBJ2-7	TRBC1	True	True	CASSISEGGAYEQYF	TGTGCCAGCAGTATCTCTGAGGGGGGAGCCTACGAGCAGTACTTC	9020	12
clonotype160	clonotype160_consensus_2	552	TRA	TRAV26-1	None	TRAJ42	TRAC	True	True	CIVRAYGGSQGNLIF	TGCATCGTCAGAGCTTATGGAGGAAGCCAAGGAAATCTCATCTTT	2732	3
clonotype1610	clonotype1610_consensus_1	688	TRB	TRBV27	TRBD2	TRBJ1-6	TRBC1	True	True	CASSPILQYRRVNSPLHF	TGTGCCAGCAGTCCGATTCTACAGTACCGACGAGTTAATTCACCCCTCCACTTT	164	1
clonotype1610	clonotype1610_consensus_2	540	TRA	TRAV13-2	None	TRAJ56	TRAC	True	True	CAERRSLGAGANSKLTF	TGTGCAGAGAGAAGATCCCTTGGCGCTGGAGCCAATAGTAAGCTGACATTT	2665	3
clonotype1611	clonotype1611_consensus_1	468	TRB	TRBV9	TRBD2	TRBJ2-7	TRBC2	True	True	CASSYPSQGGEQYF	TGTGCCAGCAGCTACCCCTCGCAGGGAGGCGAGCAGTACTTC	1447	2
clonotype1612	clonotype1612_consensus_1	656	TRA	TRAV8-2	None	TRAJ26	TRAC	True	True	CVVSDGNYGQNFVF	TGTGTTGTGAGTGATGGGAACTATGGTCAGAATTTTGTCTTT	2654	3
clonotype1612	clonotype1612_consensus_2	707	TRB	TRBV5-4	TRBD1	TRBJ2-3	TRBC2	True	True	CASSSPGGRSDTQYF	TGTGCCAGCAGCTCACCCGGGGGCAGGTCAGATACGCAGTATTTT	5334	10
clonotype1613	clonotype1613_consensus_1	612	TRA	TRAV41	None	TRAJ23	TRAC	True	True	CAVSKSGGKLIF	TGTGCTGTCTCGAAGTCGGGAGGAAAGCTTATCTTC	2324	2
clonotype1613	clonotype1613_consensus_2	539	TRB	TRBV3-1	TRBD2	TRBJ2-1	TRBC2	True	True	CASSQIAASSYNEQFF	TGTGCCAGCAGCCAGATAGCGGCCAGCTCCTACAATGAGCAGTTCTTC	4072	4
clonotype1614	clonotype1614_consensus_1	566	TRA	TRAV14DV4	None	TRAJ9	TRAC	True	True	CAMREGRGDTGGFKTIF	TGTGCAATGAGAGAGGGCCGAGGCGATACTGGAGGCTTCAAAACTATCTTT	3985	4
clonotype1615	clonotype1615_consensus_1	484	TRB	TRBV11-2	None	TRBJ2-7	TRBC2	True	True	CASSPIRRTSSYEQYF	TGTGCCAGCAGCCCGATCCGACGTACCAGCTCCTACGAGCAGTACTTC	1065	1
clonotype1615	clonotype1615_consensus_2	550	TRA	TRAV12-1	None	TRAJ32	TRAC	True	True	CVVTSGATNKLIF	TGTGTGGTTACATCTGGTGCTACAAACAAGCTCATCTTT	1196	2
clonotype1616	clonotype1616_consensus_1	587	TRB	TRBV6-5	TRBD2	TRBJ1-1	TRBC1	True	True	CASIGTELGNTEAFF	TGTGCCAGCATCGGGACGGAACTTGGGAACACTGAAGCTTTCTTT	5239	6
clonotype1617	clonotype1617_consensus_1	581	TRA	TRAV14DV4	None	TRAJ5	TRAC	True	True	CAMREGVGRRALTF	TGTGCAATGAGAGAGGGCGTCGGGAGGAGAGCACTTACTTTT	5722	6
clonotype1617	clonotype1617_consensus_2	661	TRB	TRBV4-3	None	TRBJ2-2	TRBC2	True	True	CASSQGPNTGELFF	TGCGCCAGCAGCCAAGGGCCGAACACCGGGGAGCTGTTTTTT	15206	20
clonotype1618	clonotype1618_consensus_1	506	TRA	TRAV38-2DV8	None	TRAJ42	TRAC	True	True	CAYRSPHYGGSQGNLIF	TGTGCTTATAGGAGCCCCCATTATGGAGGAAGCCAAGGAAATCTCATCTTT	1876	2
clonotype1618	clonotype1618_consensus_2	658	TRB	TRBV30	TRBD1	TRBJ2-4	TRBC2	True	True	CAWSVLDRVENIQYF	TGTGCCTGGAGTGTACTGGACAGGGTAGAAAACATTCAGTACTTC	8876	10
clonotype1619	clonotype1619_consensus_1	717	TRB	TRBV5-6	TRBD1	TRBJ2-6	TRBC2	True	True	CASEQGIGSGANVLTF	TGTGCCAGCGAACAGGGTATCGGCTCTGGGGCCAACGTCCTGACTTTC	5665	8
clonotype1619	clonotype1619_consensus_2	556	TRA	TRAV5	None	TRAJ20	TRAC	True	True	CAESILNDYKLSF	TGTGCAGAGAGTATCCTTAACGACTACAAGCTCAGCTTT	742	1
clonotype161	clonotype161_consensus_1	654	TRB	TRBV20-1	TRBD1	TRBJ2-7	TRBC2	True	True	CSARILWGDRYEQYF	TGCAGTGCTAGAATCCTCTGGGGAGACAGGTACGAGCAGTACTTC	14297	18
clonotype161	clonotype161_consensus_2	511	TRA	TRAV29DV5	None	TRAJ40	TRAC	True	True	CAPLSGTYKYIF	TGTGCACCACTCTCAGGAACCTACAAATACATCTTT	5482	6
clonotype1620	clonotype1620_consensus_1	529	TRB	TRBV7-2	TRBD2	TRBJ2-7	TRBC2	True	True	CASSSRTSGGRYEQYF	TGTGCCAGCAGCTCAAGGACTAGCGGGGGTCGCTACGAGCAGTACTTC	7273	11
clonotype1621	clonotype1621_consensus_1	610	TRA	TRAV41	None	TRAJ48	TRAC	True	True	CAVGALSNFGNEKLTF	TGTGCTGTCGGGGCCCTATCTAACTTTGGAAATGAGAAATTAACCTTT	8153	8
clonotype1621	clonotype1621_consensus_2	700	TRB	TRBV6-6	TRBD1	TRBJ1-1	TRBC1	True	True	CASSSQGEAFF	TGTGCCAGCAGCTCACAAGGGGAAGCTTTCTTT	12084	14
clonotype1621	clonotype1621_consensus_3	586	TRA	TRAV13-1	None	TRAJ52	TRAC	True	True	CAATRGGNSYGKLTF	TGTGCAGCAACCAGGGGAGGTAATAGCTATGGAAAGCTGACATTT	1751	2
clonotype1622	clonotype1622_consensus_1	534	TRB	TRBV20-1	TRBD2	TRBJ2-1	TRBC2	True	True	CSARTAAGDFYNEQFF	TGCAGTGCTCGAACCGCGGCCGGGGACTTTTACAATGAGCAGTTCTTC	3885	5
clonotype1622	clonotype1622_consensus_2	658	TRA	TRAV8-1	None	TRAJ8	TRAC	True	True	CAVTLNTGFQKLVF	TGTGCCGTGACTCTGAACACAGGCTTTCAGAAACTTGTATTT	2370	3
clonotype1623	clonotype1623_consensus_1	709	TRB	TRBV5-6	TRBD1	TRBJ2-6	TRBC2	True	True	CASSFGTGRGGANVLTF	TGTGCCAGCAGCTTCGGGACAGGGCGAGGTGGGGCCAACGTCCTGACTTTC	15194	18
clonotype1623	clonotype1623_consensus_2	686	TRA	TRAV8-4	None	TRAJ32	TRAC	True	True	CAVSGGATNKLIF	TGTGCTGTGAGTGGTGGTGCTACAAACAAGCTCATCTTT	3491	5
clonotype1624	clonotype1624_consensus_1	766	TRA	TRAV8-2	None	TRAJ21	TRAC	True	True	CVVSDYNFNKFYF	TGTGTTGTGAGTGATTACAACTTCAACAAATTTTACTTT	1078	1
clonotype1624	clonotype1624_consensus_2	674	TRB	TRBV9	TRBD1	TRBJ2-5	TRBC2	True	True	CASSVSGRGETQYF	TGTGCCAGCAGCGTATCAGGGCGTGGGGAGACCCAGTACTTC	3390	4
clonotype1625	clonotype1625_consensus_1	527	TRB	TRBV27	TRBD1	TRBJ2-7	TRBC2	True	True	CASSIRGSTSLSSYEQYF	TGTGCCAGCAGTATCAGGGGGTCGACCAGCCTGAGCTCCTACGAGCAGTACTTC	2119	2
clonotype1626	clonotype1626_consensus_1	497	TRA	TRAV4	None	TRAJ23	TRAC	True	True	CLVGDIGNQGGKLIF	TGCCTCGTGGGTGACATAGGTAACCAGGGAGGAAAGCTTATCTTC	1278	1
clonotype1626	clonotype1626_consensus_2	695	TRB	TRBV7-9	TRBD1	TRBJ1-3	TRBC1	True	True	CASSARGGSPGNTIYF	TGTGCCAGCAGCGCCAGGGGGGGGTCTCCCGGAAACACCATATATTTT	1875	3
clonotype1627	clonotype1627_consensus_1	595	TRB	TRBV18	TRBD1	TRBJ1-2	TRBC1	True	True	CASSSRQGEGGYTF	TGTGCCAGCTCATCACGACAGGGCGAGGGGGGCTACACCTTC	2583	3
clonotype1627	clonotype1627_consensus_2	579	TRA	TRAV29DV5	None	TRAJ35	TRAC	True	True	CAASGGGFGNVLHC	TGTGCAGCAAGCGGTGGAGGCTTTGGGAATGTGCTGCATTGC	1822	2
clonotype1628	clonotype1628_consensus_1	514	TRB	TRBV11-2	None	TRBJ2-5	TRBC2	True	True	CASSLRGPQETQYF	TGTGCCAGCAGCTTACGCGGTCCCCAAGAGACCCAGTACTTC	8115	9
clonotype1628	clonotype1628_consensus_2	679	TRA	TRAV8-3	None	TRAJ29	TRAC	True	True	CAVGRNSGNTPLVF	TGTGCTGTGGGTAGGAATTCAGGAAACACACCTCTTGTCTTT	1676	3
clonotype1629	clonotype1629_consensus_1	630	TRA	TRAV35	None	TRAJ48	TRAC	True	True	CAGQPPNFGNEKLTF	TGTGCTGGGCAGCCTCCTAACTTTGGAAATGAGAAATTAACCTTT	3242	5
clonotype1629	clonotype1629_consensus_2	579	TRB	TRBV18	None	TRBJ1-6	TRBC1	True	True	CASSPGYDSPLHF	TGTGCCAGCTCACCAGGTTATGATTCACCCCTCCACTTT	7426	9
clonotype162	clonotype162_consensus_1	510	TRA	TRAV4	None	TRAJ23	TRAC	True	True	CLVGDIGNQGGKLIF	TGCCTCGTGGGTGACATAGGTAACCAGGGAGGAAAGCTTATCTTC	2277	2
clonotype162	clonotype162_consensus_2	590	TRB	TRBV30	TRBD1	TRBJ1-6	TRBC1	True	True	CAWSTGQANNSPLHF	TGTGCCTGGAGTACCGGACAGGCAAATAATTCACCCCTCCACTTT	5184	7
clonotype162	clonotype162_consensus_3	567	TRB	TRBV7-9	TRBD1	TRBJ2-5	TRBC2	True	True	CASSFRQGQGQETQYF	TGTGCCAGCAGCTTTCGGCAGGGGCAAGGCCAAGAGACCCAGTACTTC	13996	18
clonotype1630	clonotype1630_consensus_1	517	TRA	TRAV21	None	TRAJ34	TRAC	True	True	CALQRKADKLIF	TGTGCTCTACAAAGGAAGGCCGACAAGCTCATCTTT	8070	8
clonotype1630	clonotype1630_consensus_2	684	TRA	TRAV8-3	None	TRAJ43	TRAC	True	True	CAVAPYNNNDMRF	TGTGCTGTGGCCCCGTACAATAACAATGACATGCGCTTT	4059	6
clonotype1630	clonotype1630_consensus_3	522	TRB	TRBV24-1	TRBD2	TRBJ2-1	TRBC2	True	True	CATRGASGDYNEQFF	TGTGCCACCAGGGGGGCTAGCGGGGACTACAATGAGCAGTTCTTC	9928	11
clonotype1631	clonotype1631_consensus_1	545	TRA	TRAV13-1	None	TRAJ48	TRAC	True	True	CAASYNFGNEKLTF	TGTGCAGCATCTTACAACTTTGGAAATGAGAAATTAACCTTT	5492	7
clonotype1631	clonotype1631_consensus_2	830	TRB	TRBV30	TRBD1	TRBJ1-2	TRBC1	True	True	CAWTGTGFFSGYTF	TGTGCCTGGACCGGGACAGGGTTTTTCTCTGGCTACACCTTC	10094	13
clonotype1632	clonotype1632_consensus_1	390	TRB	TRBV6-6	TRBD1	TRBJ1-4	TRBC1	True	True	CASRYGTATNEKLFF	TGTGCCAGCAGATACGGGACAGCAACTAATGAAAAACTGTTTTTT	1639	3
clonotype1632	clonotype1632_consensus_2	509	TRA	TRAV13-1	None	TRAJ6	TRAC	True	True	CAASKGGSYIPTF	TGTGCAGCAAGTAAGGGAGGAAGCTACATACCTACATTT	2228	2
clonotype1633	clonotype1633_consensus_1	630	TRA	TRAV3	None	TRAJ37	TRAC	True	True	CALSGNTGKLIF	TGTGCCCTCTCTGGCAACACAGGCAAACTAATCTTT	3329	4
clonotype1633	clonotype1633_consensus_2	506	TRB	TRBV27	None	TRBJ1-5	TRBC1	True	True	CASSITRTNQPQHF	TGTGCCAGCAGTATAACAAGAACTAATCAGCCCCAGCATTTT	4543	5
clonotype1634	clonotype1634_consensus_1	624	TRB	TRBV30	TRBD1	TRBJ2-7	TRBC2	True	True	CAWTGGTYEQYF	TGTGCCTGGACTGGGGGCACCTACGAGCAGTACTTC	1943	3
clonotype1634	clonotype1634_consensus_2	584	TRA	TRAV14DV4	None	TRAJ13	TRAC	True	True	CAMREGKSGGYQKVTF	TGTGCAATGAGAGAGGGTAAATCTGGGGGTTACCAGAAAGTTACCTTT	2084	3
clonotype1635	clonotype1635_consensus_1	731	TRB	TRBV2	TRBD1	TRBJ2-1	TRBC1	True	True	CASSGSRGNEQFF	TGTGCCAGCAGTGGCTCCAGGGGGAATGAGCAGTTCTTC	11076	15
clonotype1635	clonotype1635_consensus_2	577	TRA	TRAV13-2	None	TRAJ22	TRAC	True	True	CAENIQGSARQLTF	TGTGCAGAGAATATTCAAGGTTCTGCAAGGCAACTGACCTTT	1256	2
clonotype1636	clonotype1636_consensus_1	502	TRB	TRBV5-1	TRBD1	TRBJ1-1	TRBC1	True	True	CASSLAGGGPEAFF	TGCGCCAGCAGCTTGGCCGGGGGGGGCCCTGAAGCTTTCTTT	3382	5
clonotype1636	clonotype1636_consensus_2	562	TRA	TRAV22	None	TRAJ54	TRAC	True	True	CAQGGAQKLVF	TGTGCCCAGGGGGGAGCCCAGAAGCTGGTATTT	705	3
clonotype1637	clonotype1637_consensus_1	693	TRB	TRBV2	TRBD2	TRBJ2-2	TRBC1	True	True	CASILAVTNTGELFF	TGTGCCAGCATCCTAGCGGTAACGAACACCGGGGAGCTGTTTTTT	8585	11
clonotype1637	clonotype1637_consensus_2	715	TRB	TRBV6-5	TRBD1	TRBJ1-1	TRBC1	True	True	CASLGQQNTEAFF	TGTGCCAGCCTGGGACAGCAAAACACTGAAGCTTTCTTT	18480	21
clonotype1638	clonotype1638_consensus_1	490	TRA	TRAV38-2DV8	None	TRAJ48	TRAC	True	True	CAYSGNEKLTF	TGTGCTTATAGCGGAAATGAGAAATTAACCTTT	2153	2
clonotype1638	clonotype1638_consensus_2	517	TRB	TRBV7-9	TRBD1	TRBJ2-7	TRBC2	True	True	CASSFFTTGSYEQYF	TGTGCCAGCAGCTTTTTTACGACTGGGTCCTACGAGCAGTACTTC	3806	6
clonotype1639	clonotype1639_consensus_1	644	TRA	TRAV12-1	None	TRAJ10	TRAC	True	True	CVVTAGGGNKLTF	TGTGTGGTGACGGCGGGAGGAGGAAACAAACTCACCTTT	9070	9
clonotype1639	clonotype1639_consensus_2	545	TRB	TRBV6-3	TRBD2	TRBJ2-7	TRBC2	True	True	CASNRGVVDYEQYF	TGTGCCAGCAACCGCGGGGTCGTAGACTACGAGCAGTACTTC	14451	18
clonotype163	clonotype163_consensus_1	643	TRA	TRAV26-1	None	TRAJ34	TRAC	True	True	CIKKNTDKLIF	TGCATTAAAAAGAACACCGACAAGCTCATCTTT	3474	4
clonotype163	clonotype163_consensus_2	690	TRB	TRBV19	TRBD2	TRBJ2-1	TRBC2	True	True	CASSTGLAATYNEQFF	TGTGCCAGTAGTACGGGACTAGCGGCTACTTACAATGAGCAGTTCTTC	16878	23
clonotype1640	clonotype1640_consensus_1	557	TRA	TRAV23DV6	None	TRAJ15	TRAC	True	True	CAARPYQAGTALIF	TGTGCAGCAAGACCTTACCAGGCAGGAACTGCTCTGATCTTT	3502	4
clonotype1640	clonotype1640_consensus_2	613	TRB	TRBV18	TRBD2	TRBJ2-1	TRBC2	True	True	CASSPPTSGGTYNEQFF	TGTGCCAGCTCACCTCCGACTAGCGGAGGCACCTACAATGAGCAGTTCTTC	7523	13
clonotype1640	clonotype1640_consensus_3	526	TRB	TRBV7-6	TRBD1	TRBJ1-1	TRBC1	True	True	CASSGGQGSTEAFF	TGTGCCAGCAGCGGGGGACAGGGCTCCACTGAAGCTTTCTTT	8176	12
clonotype1641	clonotype1641_consensus_1	560	TRB	TRBV27	TRBD1	TRBJ1-1	TRBC1	True	True	CASSHPPRAGTNTEAFF	TGTGCCAGCAGTCACCCCCCTCGGGCAGGCACCAACACTGAAGCTTTCTTT	2883	5
clonotype1642	clonotype1642_consensus_1	674	TRB	TRBV18	None	TRBJ1-1	TRBC1	True	True	CASSKDVNTEAFF	TGTGCCAGCTCGAAGGACGTTAACACTGAAGCTTTCTTT	3579	5
clonotype1642	clonotype1642_consensus_2	527	TRA	TRAV13-1	None	TRAJ26	TRAC	True	True	CAVHNYGQNFVF	TGTGCAGTACATAACTATGGTCAGAATTTTGTCTTT	1816	2
clonotype1643	clonotype1643_consensus_1	534	TRB	TRBV20-1	TRBD1	TRBJ2-1	TRBC2	True	True	CSARESGRSYNEQFF	TGCAGTGCTAGAGAGTCGGGGCGCTCCTACAATGAGCAGTTCTTC	11426	15
clonotype1643	clonotype1643_consensus_2	495	TRA	TRAV9-2	None	TRAJ23	TRAC	True	True	CALRVNQGGKLIF	TGTGCTCTGAGGGTGAACCAGGGAGGAAAGCTTATCTTC	2333	2
clonotype1644	clonotype1644_consensus_1	519	TRA	TRAV17	None	TRAJ13	TRAC	True	True	CATLNSGGYQKVTF	TGTGCTACTTTGAATTCTGGGGGTTACCAGAAAGTTACCTTT	1267	1
clonotype1644	clonotype1644_consensus_2	492	TRB	TRBV4-1	TRBD1	TRBJ1-5	TRBC1	True	True	CASSQTTARGPQPQHF	TGCGCCAGCAGCCAGACCACCGCCAGGGGCCCTCAGCCCCAGCATTTT	4043	7
clonotype1645	clonotype1645_consensus_1	504	TRB	TRBV9	TRBD2	TRBJ2-7	TRBC2	True	True	CASSPQREITYEQYF	TGTGCCAGCAGCCCCCAGCGGGAGATCACCTACGAGCAGTACTTC	9387	11
clonotype1645	clonotype1645_consensus_2	721	TRA	TRAV8-6	None	TRAJ13	TRAC	True	True	CAVSPRAPLSGGYQKVTF	TGTGCTGTGAGTCCAAGGGCTCCATTGTCTGGGGGTTACCAGAAAGTTACCTTT	4790	5
clonotype1646	clonotype1646_consensus_1	515	TRA	TRAV38-2DV8	None	TRAJ53	TRAC	True	True	CAYRSPNSGGSNYKLTF	TGTGCTTATAGGAGCCCGAATAGTGGAGGTAGCAACTATAAACTGACATTT	6042	6
clonotype1646	clonotype1646_consensus_2	663	TRB	TRBV29-1	None	TRBJ1-4	TRBC1	True	True	CSVVRSANEKLFF	TGCAGCGTTGTCAGGAGCGCCAATGAAAAACTGTTTTTT	4173	5
clonotype1647	clonotype1647_consensus_1	470	TRA	TRAV4	None	TRAJ23	TRAC	True	True	CLVGDIGNQGGKLIF	TGCCTCGTGGGTGACATAGGTAACCAGGGAGGAAAGCTTATCTTC	943	1
clonotype1647	clonotype1647_consensus_2	595	TRB	TRBV6-5	TRBD1	TRBJ2-7	TRBC2	True	True	CTSVPAVTPWAGELSYEQYF	TGTACTTCTGTGCCAGCAGTTACCCCGTGGGCAGGGGAACTCTCCTACGAGCAGTACTTC	960	2
clonotype1647	clonotype1647_consensus_3	562	TRB	TRBV2	TRBD2	TRBJ2-2	TRBC2	True	True	CASILAVTNTGELFF	TGTGCCAGCATCCTAGCGGTAACGAACACCGGGGAGCTGTTTTTT	2424	3
clonotype1648	clonotype1648_consensus_1	510	TRB	TRBV5-1	TRBD2	TRBJ2-3	TRBC2	True	True	CASSLGAGGGTDTQYF	TGCGCCAGCAGCTTGGGTGCGGGGGGAGGCACAGATACGCAGTATTTT	4454	7
clonotype1649	clonotype1649_consensus_1	480	TRB	TRBV4-1	TRBD2	TRBJ2-3	TRBC2	True	True	CASSQDYEGTQYF	TGCGCCAGCAGCCAAGATTACGAGGGTACGCAGTATTTT	7333	10
clonotype1649	clonotype1649_consensus_2	610	TRA	TRAV14DV4	None	TRAJ8	TRAC	True	True	CAMSPNTGFQKLVF	TGTGCAATGAGTCCGAACACAGGCTTTCAGAAACTTGTATTT	4250	5
clonotype164	clonotype164_consensus_1	668	TRB	TRBV5-6	TRBD2	TRBJ2-2	TRBC2	True	True	CASSPGVGNTGELFF	TGTGCCAGCAGCCCCGGGGTGGGGAATACCGGGGAGCTGTTTTTT	12523	16
clonotype1650	clonotype1650_consensus_1	666	TRB	TRBV19	TRBD1	TRBJ1-5	TRBC1	True	True	CASSIPGDGPQHF	TGTGCCAGTAGTATCCCGGGGGATGGGCCCCAGCATTTT	1052	2
clonotype1650	clonotype1650_consensus_2	671	TRB	TRBV30	TRBD1	TRBJ1-6	TRBC1	True	True	CAWSTGQANNSPLHF	TGTGCCTGGAGTACCGGACAGGCAAATAATTCACCCCTCCACTTT	1238	2
clonotype1651	clonotype1651_consensus_1	553	TRA	TRAV12-2	None	TRAJ38	TRAC	True	True	CAVKDAGNNRKLIW	TGTGCCGTGAAGGATGCTGGCAACAACCGTAAGCTGATTTGG	1122	1
clonotype1651	clonotype1651_consensus_2	531	TRB	TRBV24-1	TRBD2	TRBJ2-3	TRBC2	True	True	CATSVSEAASTDTQYF	TGTGCCACCAGTGTCTCGGAAGCTGCCAGCACAGATACGCAGTATTTT	1145	2
clonotype1652	clonotype1652_consensus_1	580	TRA	TRAV22	None	TRAJ42	TRAC	True	True	CAVGGSQGNLIF	TGTGCTGTGGGGGGAAGCCAAGGAAATCTCATCTTT	4455	5
clonotype1652	clonotype1652_consensus_2	560	TRA	TRAV12-2	None	TRAJ9	TRAC	True	True	CAVLTGGGFKTIF	TGTGCCGTCTTAACGGGTGGAGGCTTCAAAACTATCTTT	3963	4
clonotype1652	clonotype1652_consensus_3	690	TRB	TRBV19	TRBD2	TRBJ2-7	TRBC2	True	True	CASSMAGVLDEQYF	TGTGCCAGTAGTATGGCGGGAGTCCTCGACGAGCAGTACTTC	3254	4
clonotype1653	clonotype1653_consensus_1	701	TRB	TRBV3-1	TRBD1	TRBJ1-1	TRBC1	True	True	CASSQVRGERNTEAFF	TGTGCCAGCAGCCAAGTAAGGGGGGAGAGGAACACTGAAGCTTTCTTT	6761	9
clonotype1653	clonotype1653_consensus_2	585	TRA	TRAV26-1	None	TRAJ44	TRAC	True	True	CIVRPLNTGTASKLTF	TGCATCGTCAGACCCCTAAATACCGGCACTGCCAGTAAACTCACCTTT	1232	2
clonotype1654	clonotype1654_consensus_1	802	TRB	TRBV5-4	None	TRBJ1-2	TRBC1	True	True	CASSLPAANYGYTF	TGTGCCAGCAGCCTCCCCGCAGCAAACTATGGCTACACCTTC	5117	8
clonotype1654	clonotype1654_consensus_2	496	TRA	TRAV38-1	None	TRAJ29	TRAC	True	True	CAFMKHYSGNTPLVF	TGTGCTTTCATGAAGCACTACTCAGGAAACACACCTCTTGTCTTT	1591	2
clonotype1655	clonotype1655_consensus_1	433	TRA	TRAV29DV5	None	TRAJ32	TRAC	True	True	CAARLKDGGATNKLIF	TGTGCAGCAAGGCTAAAGGATGGTGGTGCTACAAACAAGCTCATCTTT	1080	1
clonotype1655	clonotype1655_consensus_2	599	TRB	TRBV6-3	TRBD1	TRBJ1-5	TRBC1	True	True	CASSYTTRTGAFSNQPQHF	TGTGCCAGCAGTTATACAACCCGGACAGGGGCTTTTAGCAATCAGCCCCAGCATTTT	5126	6
clonotype1656	clonotype1656_consensus_1	551	TRB	TRBV20-1	TRBD1	TRBJ1-2	TRBC1	True	True	CSAGAESYTF	TGCAGTGCGGGGGCTGAGAGCTACACCTTC	3154	4
clonotype1657	clonotype1657_consensus_1	649	TRA	TRAV12-1	None	TRAJ8	TRAC	True	True	CVVNPSGFQKLVF	TGTGTGGTGAACCCGTCAGGCTTTCAGAAACTTGTATTT	7334	7
clonotype1657	clonotype1657_consensus_2	518	TRB	TRBV14	TRBD1	TRBJ1-5	TRBC1	True	True	CASSPGNRGEEPQHF	TGTGCCAGCAGCCCAGGGAACAGGGGGGAGGAGCCCCAGCATTTT	1707	2
clonotype1658	clonotype1658_consensus_1	657	TRB	TRBV5-6	TRBD1	TRBJ2-2	TRBC2	True	True	CASQTGGPGELFF	TGTGCCAGCCAGACAGGGGGCCCCGGGGAGCTGTTTTTT	5731	7
clonotype1659	clonotype1659_consensus_1	551	TRB	TRBV20-1	TRBD1	TRBJ2-7	TRBC2	True	True	CSARHQGMGSYEQYF	TGCAGTGCTAGACATCAGGGTATGGGGTCCTACGAGCAGTACTTC	4257	6
clonotype1659	clonotype1659_consensus_2	493	TRA	TRAV38-2DV8	None	TRAJ40	TRAC	True	True	CAYRAGTYKYIF	TGTGCTTATAGGGCAGGAACCTACAAATACATCTTT	3778	4
clonotype165	clonotype165_consensus_1	553	TRB	TRBV20-1	None	TRBJ2-3	TRBC2	True	True	CSARRTDTQYF	TGCAGTGCTAGAAGGACAGATACGCAGTATTTT	10736	14
clonotype165	clonotype165_consensus_2	718	TRA	TRAV8-4	None	TRAJ47	TRAC	True	True	CAVKMEYGNKLVF	TGTGCTGTGAAGATGGAATATGGAAACAAACTGGTCTTT	4548	5
clonotype1660	clonotype1660_consensus_1	572	TRA	TRAV19	None	TRAJ36	TRAC	True	True	CALSEGRTGANNLFF	TGTGCTCTGAGTGAGGGAAGAACTGGGGCAAACAACCTCTTCTTT	3725	4
clonotype1660	clonotype1660_consensus_2	603	TRB	TRBV25-1	TRBD2	TRBJ2-3	TRBC2	True	True	CASSVGTSGSTDTQYF	TGTGCCAGCAGTGTCGGGACTAGCGGGAGTACAGATACGCAGTATTTT	4128	5
clonotype1661	clonotype1661_consensus_1	525	TRA	TRAV38-2DV8	None	TRAJ47	TRAC	True	True	CAYRSADQVEYGNKLVF	TGTGCTTATAGGAGCGCGGATCAGGTGGAATATGGAAACAAACTGGTCTTT	3071	4
clonotype1661	clonotype1661_consensus_2	645	TRA	TRAV12-1	None	TRAJ6	TRAC	True	True	CVVNREGSYIPTF	TGTGTGGTGAACAGGGAAGGAAGCTACATACCTACATTT	1228	2
clonotype1661	clonotype1661_consensus_3	648	TRB	TRBV13	TRBD1	TRBJ1-2	TRBC1	True	True	CASSSGQDNYGYTF	TGTGCCAGCAGCTCAGGACAGGATAACTATGGCTACACCTTC	2762	4
clonotype1661	clonotype1661_consensus_4	533	TRB	TRBV27	None	TRBJ2-6	TRBC2	True	True	CASSRSSGANVLTF	TGTGCCAGCAGTCGAAGCTCTGGGGCCAACGTCCTGACTTTC	3212	3
clonotype1662	clonotype1662_consensus_1	616	TRB	TRBV2	TRBD2	TRBJ1-5	TRBC1	True	True	CASSAGDGDQPQHF	TGTGCCAGCAGTGCGGGGGACGGTGATCAGCCCCAGCATTTT	2502	3
clonotype1663	clonotype1663_consensus_1	680	TRB	TRBV24-1	TRBD1	TRBJ2-5	TRBC2	True	True	CATSAPGAETQYF	TGTGCCACCAGTGCCCCCGGGGCGGAGACCCAGTACTTC	5564	8
clonotype1663	clonotype1663_consensus_2	488	TRA	TRAV21	None	TRAJ40	TRAC	True	True	CAVNPYSGTYKYIF	TGTGCTGTGAACCCGTACTCAGGAACCTACAAATACATCTTT	2881	4
clonotype1663	clonotype1663_consensus_3	1173	TRB	TRBV6-1	TRBD1	TRBJ1-2	TRBC1	True	True	CASTIQGGSGYTF	TGTGCCAGCACCATCCAAGGGGGAAGCGGCTACACCTTC	11259	15
clonotype1663	clonotype1663_consensus_4	481	TRA	TRAV22	None	TRAJ34	TRAC	True	True	CAVDLSSDKLIF	TGTGCTGTGGACCTATCCAGCGACAAGCTCATCTTT	1380	2
clonotype1664	clonotype1664_consensus_1	855	TRB	TRBV5-4	TRBD1	TRBJ1-1	TRBC1	True	True	CASSFLTGGANTEAFF	TGTGCCAGCAGCTTCCTAACAGGGGGCGCCAACACTGAAGCTTTCTTT	2363	3
clonotype1665	clonotype1665_consensus_1	511	TRA	TRAV4	None	TRAJ23	TRAC	True	True	CLVGDIGNQGGKLIF	TGCCTCGTGGGTGACATAGGTAACCAGGGAGGAAAGCTTATCTTC	2192	3
clonotype1665	clonotype1665_consensus_2	596	TRB	TRBV30	TRBD1	TRBJ1-6	TRBC1	True	True	CAWSTGQANNSPLHF	TGTGCCTGGAGTACCGGACAGGCAAATAATTCACCCCTCCACTTT	2338	3
clonotype1665	clonotype1665_consensus_3	582	TRB	TRBV20-1	TRBD1	TRBJ2-7	TRBC2	True	True	CSARSLGGGDYSYEQYF	TGCAGTGCTAGATCCCTTGGGGGGGGGGATTACTCCTACGAGCAGTACTTC	4116	6
clonotype1666	clonotype1666_consensus_1	579	TRA	TRAV26-1	None	TRAJ39	TRAC	True	True	CIVSTNNAGNMLTF	TGCATCGTCTCAACTAATAATGCAGGCAACATGCTCACCTTT	3030	3
clonotype1666	clonotype1666_consensus_2	728	TRB	TRBV28	TRBD2	TRBJ2-1	TRBC2	True	True	CASSLKRNRNNEQFF	TGTGCCAGCAGTTTAAAGCGGAACCGAAACAATGAGCAGTTCTTC	8022	10
clonotype1667	clonotype1667_consensus_1	679	TRB	TRBV9	TRBD1	TRBJ1-5	TRBC1	True	True	CASSLGANSNQPQHF	TGTGCCAGCAGCCTCGGGGCTAATAGCAATCAGCCCCAGCATTTT	6791	8
clonotype1667	clonotype1667_consensus_2	573	TRA	TRAV29DV5	None	TRAJ49	TRAC	True	True	CAASAYGNQFYF	TGTGCAGCAAGCGCGTACGGTAACCAGTTCTATTTT	2720	3
clonotype1667	clonotype1667_consensus_3	569	TRA	TRAV12-3	None	TRAJ44	TRAC	True	True	CAMRPIRMYTGTASKLTF	TGTGCAATGAGACCCATCAGGATGTATACCGGCACTGCCAGTAAACTCACCTTT	3135	3
clonotype1668	clonotype1668_consensus_1	768	TRB	TRBV30	TRBD2	TRBJ2-3	TRBC2	True	True	CAWSVGGGANTQYF	TGTGCCTGGAGTGTGGGCGGGGGGGCGAATACGCAGTATTTT	6366	9
clonotype1668	clonotype1668_consensus_2	525	TRA	TRAV17	None	TRAJ53	TRAC	True	True	CATDAGSGGSNYKLTF	TGTGCTACGGACGCGGGAAGTGGAGGTAGCAACTATAAACTGACATTT	2804	3
clonotype1669	clonotype1669_consensus_1	688	TRB	TRBV7-6	None	TRBJ2-5	TRBC2	True	True	CASSSIETQYF	TGTGCCAGCAGCTCGATCGAGACCCAGTACTTC	46543	59
clonotype1669	clonotype1669_consensus_2	751	TRA	TRAV12-2	None	TRAJ52	TRAC	True	True	CAVNGRAGGNSYGKLTF	TGTGCCGTGAACGGACGAGCTGGTGGTAATAGCTATGGAAAGCTGACATTT	17728	19
clonotype166	clonotype166_consensus_1	907	TRB	TRBV2	TRBD1	TRBJ1-2	TRBC1	True	True	CASSAGTFDGYTF	TGTGCCAGCAGTGCCGGGACATTCGATGGCTACACCTTC	5908	7
clonotype166	clonotype166_consensus_2	579	TRA	TRAV29DV5	None	TRAJ31	TRAC	True	True	CAAASHYNNARLMF	TGTGCAGCAGCAAGTCATTATAACAATGCCAGACTCATGTTT	2636	3
clonotype1670	clonotype1670_consensus_1	526	TRB	TRBV10-3	TRBD2	TRBJ2-7	TRBC2	True	True	CAISDPNRGSGDEQYF	TGTGCCATCAGTGACCCAAATCGTGGTAGCGGGGACGAGCAGTACTTC	3946	5
clonotype1670	clonotype1670_consensus_2	537	TRA	TRAV23DV6	None	TRAJ34	TRAC	True	True	CAASIEGNTDKLIF	TGTGCAGCAAGCATAGAGGGTAACACCGACAAGCTCATCTTT	1133	2
clonotype1671	clonotype1671_consensus_1	758	TRB	TRBV18	TRBD2	TRBJ2-3	TRBC2	True	True	CASSPREVTDTQYF	TGTGCCAGCTCACCTCGGGAGGTAACAGATACGCAGTATTTT	8157	13
clonotype1671	clonotype1671_consensus_2	496	TRA	TRAV9-2	None	TRAJ29	TRAC	True	True	CALSDSGNTPLVF	TGTGCTCTGAGTGATTCAGGAAACACACCTCTTGTCTTT	1194	3
clonotype1671	clonotype1671_consensus_3	682	TRB	TRBV29-1	TRBD2	TRBJ2-1	TRBC2	True	True	CSVGTSGGREQFF	TGCAGCGTAGGGACTAGCGGGGGACGTGAGCAGTTCTTC	7097	8
clonotype1672	clonotype1672_consensus_1	457	TRA	TRAV26-2	None	TRAJ42	TRAC	True	True	CILRGMNYGGSQGNLIF	TGCATCCTGAGGGGCATGAATTATGGAGGAAGCCAAGGAAATCTCATCTTT	4121	3
clonotype1672	clonotype1672_consensus_2	461	TRA	TRAV9-2	None	TRAJ20	TRAC	True	True	CALSIDDYKLSF	TGTGCTCTGAGTATCGACGACTACAAGCTCAGCTTT	2279	3
clonotype1672	clonotype1672_consensus_3	537	TRB	TRBV3-1	None	TRBJ2-5	TRBC2	True	True	CASSLQETQYF	TGTGCCAGCAGCCTCCAAGAGACCCAGTACTTC	8236	11
clonotype1673	clonotype1673_consensus_1	672	TRB	TRBV5-4	TRBD1	TRBJ2-7	TRBC2	True	True	CASSSSLAQAAYEQYF	TGTGCCAGCAGCTCGTCGCTAGCCCAGGCGGCATACGAGCAGTACTTC	5540	7
clonotype1673	clonotype1673_consensus_2	630	TRA	TRAV41	None	TRAJ45	TRAC	True	True	CAAWGNSGGGADGLTF	TGTGCTGCCTGGGGCAATTCAGGAGGAGGTGCTGACGGACTCACCTTT	799	1
clonotype1674	clonotype1674_consensus_1	499	TRA	TRAV9-2	None	TRAJ4	TRAC	True	True	CALIVSGGYNKLIF	TGTGCTCTGATCGTTTCTGGTGGCTACAATAAGCTGATTTTT	2833	3
clonotype1674	clonotype1674_consensus_2	512	TRB	TRBV6-6	TRBD1	TRBJ1-4	TRBC1	True	True	CASSLGTGEKLFF	TGTGCCAGCAGCCTCGGGACAGGGGAAAAACTGTTTTTT	5396	6
clonotype1675	clonotype1675_consensus_1	550	TRA	TRAV12-2	None	TRAJ8	TRAC	True	True	CAVNWNTGFQKLVF	TGTGCCGTGAACTGGAACACAGGCTTTCAGAAACTTGTATTT	1070	1
clonotype1675	clonotype1675_consensus_2	515	TRB	TRBV5-1	TRBD1	TRBJ1-1	TRBC1	True	True	CASSRQGLENTEAFF	TGCGCCAGCAGCCGGCAGGGGTTGGAAAACACTGAAGCTTTCTTT	8326	11
clonotype1676	clonotype1676_consensus_1	528	TRA	TRAV27	None	TRAJ22	TRAC	True	True	CAAGSARQLTF	TGTGCGGCTGGTTCTGCAAGGCAACTGACCTTT	1144	2
clonotype1676	clonotype1676_consensus_2	529	TRB	TRBV3-1	None	TRBJ2-7	TRBC2	True	True	CASSQATNEQYF	TGTGCCAGCAGCCAAGCCACCAACGAGCAGTACTTC	4965	6
clonotype1677	clonotype1677_consensus_1	571	TRA	TRAV16	None	TRAJ16	TRAC	True	True	CALSGLLRF	TGTGCTCTAAGTGGCCTGCTGCGGTTT	4919	6
clonotype1677	clonotype1677_consensus_2	1038	TRB	TRBV4-1	TRBD1	TRBJ2-1	TRBC2	True	True	CASSQDIGQGYNEQFF	TGCGCCAGCAGCCAAGATATTGGACAGGGGTACAATGAGCAGTTCTTC	808	3
clonotype1678	clonotype1678_consensus_1	562	TRA	TRAV16	None	TRAJ44	TRAC	True	True	CALNTGTASKLTF	TGTGCTCTAAATACCGGCACTGCCAGTAAACTCACCTTT	1302	2
clonotype1678	clonotype1678_consensus_2	488	TRB	TRBV29-1	None	TRBJ2-1	TRBC2	True	True	CSAWLRSEQFF	TGCAGCGCCTGGTTAAGAAGTGAGCAGTTCTTC	8190	10
clonotype1679	clonotype1679_consensus_1	551	TRA	TRAV12-2	None	TRAJ4	TRAC	True	True	CAGSLGGGYNKLIF	TGTGCCGGGTCTTTGGGGGGTGGCTACAATAAGCTGATTTTT	1207	1
clonotype1679	clonotype1679_consensus_2	501	TRB	TRBV9	TRBD1	TRBJ1-3	TRBC1	True	True	CASSVEAGNGNTIYF	TGTGCCAGCAGCGTAGAGGCAGGGAATGGAAACACCATATATTTT	3809	4
clonotype167	clonotype167_consensus_1	628	TRA	TRAV4	None	TRAJ23	TRAC	True	True	CLVGDIGNQGGKLIF	TGCCTCGTGGGTGACATAGGTAACCAGGGAGGAAAGCTTATCTTC	2111	3
clonotype167	clonotype167_consensus_2	607	TRB	TRBV30	TRBD1	TRBJ1-6	TRBC1	True	True	CAWSTGQENNSPLHF	TGTGCCTGGAGTACCGGACAGGAAAATAATTCACCCCTCCACTTT	3307	5
clonotype1680	clonotype1680_consensus_1	559	TRB	TRBV20-1	TRBD1	TRBJ1-2	TRBC1	True	True	CSARDQGGDGYTF	TGCAGTGCTAGAGATCAGGGGGGGGATGGCTACACCTTC	8154	9
clonotype1680	clonotype1680_consensus_2	495	TRA	TRAV4	None	TRAJ15	TRAC	True	True	CLVGDVLNQAGTALIF	TGCCTCGTGGGTGACGTCCTAAACCAGGCAGGAACTGCTCTGATCTTT	766	1
clonotype1681	clonotype1681_consensus_1	582	TRB	TRBV18	None	TRBJ2-1	TRBC2	True	True	CASSPPDDYNEQFF	TGTGCCAGCTCACCACCGGATGACTACAATGAGCAGTTCTTC	12093	14
clonotype1681	clonotype1681_consensus_2	656	TRA	TRAV8-4	None	TRAJ52	TRAC	True	True	CAVSDMGNSYGKLTF	TGTGCTGTGAGTGATATGGGTAATAGCTATGGAAAGCTGACATTT	3040	3
clonotype1682	clonotype1682_consensus_1	486	TRA	TRAV9-2	None	TRAJ4	TRAC	True	True	CALSPSSGGYNKLIF	TGTGCTCTGAGTCCTTCTTCTGGTGGCTACAATAAGCTGATTTTT	767	2
clonotype1682	clonotype1682_consensus_2	550	TRB	TRBV25-1	TRBD1	TRBJ2-7	TRBC2	True	True	CASSGANRGSYEQYF	TGTGCCAGCAGTGGCGCGAACAGGGGCTCCTACGAGCAGTACTTC	5468	6
clonotype1683	clonotype1683_consensus_1	576	TRA	TRAV29DV5	None	TRAJ20	TRAC	True	True	CAARLTNDYKLSF	TGTGCAGCAAGACTTACTAACGACTACAAGCTCAGCTTT	6324	8
clonotype1683	clonotype1683_consensus_2	518	TRB	TRBV2	TRBD1	TRBJ2-7	TRBC2	True	True	CASRAASYEQYF	TGTGCCAGCAGGGCGGCATCCTACGAGCAGTACTTC	8024	9
clonotype1684	clonotype1684_consensus_1	510	TRB	TRBV7-3	None	TRBJ2-3	TRBC2	True	True	CASSLQVTDTQYF	TGTGCCAGCAGCTTACAGGTCACAGATACGCAGTATTTT	16468	21
clonotype1684	clonotype1684_consensus_2	681	TRA	TRAV3	None	TRAJ45	TRAC	True	True	CAVRRGGGADGLTF	TGTGCTGTGAGAAGGGGAGGAGGTGCTGACGGACTCACCTTT	1066	2
clonotype1685	clonotype1685_consensus_1	506	TRA	TRAV4	None	TRAJ17	TRAC	True	True	CLVVVKAAGNKLTF	TGCCTCGTGGTTGTCAAAGCTGCAGGCAACAAGCTAACTTTT	1713	2
clonotype1685	clonotype1685_consensus_2	530	TRB	TRBV12-4	TRBD1	TRBJ1-4	TRBC1	True	True	CASSRHPDRGANEKLFF	TGTGCCAGCAGCCGACACCCCGACAGGGGTGCTAATGAAAAACTGTTTTTT	2170	2
clonotype1686	clonotype1686_consensus_1	655	TRB	TRBV28	None	TRBJ2-5	TRBC1	True	True	CASSLNPGLQETQYF	TGTGCCAGCAGTTTGAATCCGGGTCTGCAAGAGACCCAGTACTTC	10665	12
clonotype1686	clonotype1686_consensus_2	579	TRA	TRAV29DV5	None	TRAJ22	TRAC	True	True	CAASFSGSARQLTF	TGTGCAGCAAGCTTCTCTGGTTCTGCAAGGCAACTGACCTTT	4278	5
clonotype1687	clonotype1687_consensus_1	509	TRA	TRAV29DV5	None	TRAJ40	TRAC	True	True	CAASGTYKYIF	TGTGCGGCCTCAGGAACCTACAAATACATCTTT	1223	1
clonotype1687	clonotype1687_consensus_2	817	TRB	TRBV18	TRBD1	TRBJ1-5	TRBC1	True	True	CASSPDRGGNQPQHF	TGTGCCAGCTCACCCGACAGGGGGGGCAATCAGCCCCAGCATTTT	2507	3
clonotype1687	clonotype1687_consensus_3	688	TRB	TRBV12-3	TRBD2	TRBJ2-3	TRBC2	True	True	CASSLAGGPDTQYF	TGTGCCAGCAGTTTAGCGGGAGGGCCAGATACGCAGTATTTT	11562	13
clonotype1688	clonotype1688_consensus_1	575	TRA	TRAV29DV5	None	TRAJ40	TRAC	True	True	CAALTTSGTYKYIF	TGTGCAGCATTAACTACCTCAGGAACCTACAAATACATCTTT	2096	4
clonotype1688	clonotype1688_consensus_2	680	TRB	TRBV30	TRBD1	TRBJ1-2	TRBC1	True	True	CACQTGYDGYTF	TGTGCCTGCCAAACAGGGTACGATGGCTACACCTTC	6956	8
clonotype1689	clonotype1689_consensus_1	666	TRB	TRBV5-6	TRBD1	TRBJ1-1	TRBC1	True	True	CASSSRTTEAFF	TGTGCCAGCAGCTCGCGGACAACTGAAGCTTTCTTT	7960	9
clonotype168	clonotype168_consensus_1	628	TRB	TRBV2	TRBD1	TRBJ1-6	TRBC1	True	True	CASSGSGVGNSPLHF	TGTGCCAGCAGTGGATCAGGGGTTGGTAATTCACCCCTCCACTTT	8469	9
clonotype168	clonotype168_consensus_2	576	TRA	TRAV12-1	None	TRAJ31	TRAC	True	True	CVVNAHNARLMF	TGTGTGGTGAACGCTCACAATGCCAGACTCATGTTT	6410	7
clonotype1690	clonotype1690_consensus_1	477	TRA	TRAV13-1	None	TRAJ10	TRAC	True	True	CAARLTGGGNKLTF	TGTGCAGCAAGACTCACGGGAGGAGGAAACAAACTCACCTTT	695	1
clonotype1690	clonotype1690_consensus_2	945	TRB	TRBV28	TRBD1	TRBJ2-2	TRBC1	True	True	CASLNRANTGELFF	TGTGCCAGCCTAAACAGGGCGAACACCGGGGAGCTGTTTTTT	14505	17
clonotype1691	clonotype1691_consensus_1	505	TRA	TRAV35	None	TRAJ18	TRAC	True	True	CAGGSTLGRLYF	TGTGCTGGAGGCTCAACCCTGGGGAGGCTATACTTT	1281	2
clonotype1691	clonotype1691_consensus_2	546	TRB	TRBV11-2	TRBD2	TRBJ1-2	TRBC1	True	True	CASSTRTDSYGYTF	TGTGCCAGCAGCACTAGGACCGATTCCTATGGCTACACCTTC	4619	5
clonotype1692	clonotype1692_consensus_1	516	TRB	TRBV7-9	TRBD2	TRBJ2-5	TRBC2	True	True	CASSFSQLAGAGKETQYF	TGTGCCAGCAGCTTCTCTCAACTAGCGGGGGCGGGGAAAGAGACCCAGTACTTC	3606	5
clonotype1693	clonotype1693_consensus_1	687	TRB	TRBV30	TRBD2	TRBJ2-2	TRBC2	True	True	CAWLGQGYTGELFF	TGTGCCTGGCTAGGGCAGGGCTACACCGGGGAGCTGTTTTTT	1403	2
clonotype1694	clonotype1694_consensus_1	677	TRB	TRBV9	TRBD2	TRBJ1-2	TRBC1	True	True	CASSVAEGRNYGYTF	TGTGCCAGCAGCGTAGCGGAGGGGAGAAACTATGGCTACACCTTC	4619	6
clonotype1694	clonotype1694_consensus_2	482	TRA	TRAV26-2	None	TRAJ13	TRAC	True	True	CILRGLSGGYQKVTF	TGCATCCTGAGAGGACTTTCTGGGGGTTACCAGAAAGTTACCTTT	297	1
clonotype1695	clonotype1695_consensus_1	568	TRA	TRAV13-1	None	TRAJ40	TRAC	True	True	CAALRSGTYKYIF	TGTGCAGCACTTCGTTCAGGAACCTACAAATACATCTTT	2109	4
clonotype1695	clonotype1695_consensus_2	665	TRB	TRBV30	TRBD1	TRBJ1-6	TRBC1	True	True	CAWSTGQANNSPLHF	TGTGCCTGGAGTACCGGACAGGCAAATAATTCACCCCTCCACTTT	3659	4
clonotype1696	clonotype1696_consensus_1	518	TRB	TRBV3-1	TRBD2	TRBJ1-6	TRBC1	True	True	CASSQGEGLSSPLHF	TGTGCCAGCAGCCAAGGAGAGGGTCTGAGTTCACCCCTCCACTTT	5481	7
clonotype1696	clonotype1696_consensus_2	555	TRA	TRAV12-2	None	TRAJ38	TRAC	True	True	CAVKGNAGNNRKLIW	TGTGCCGTGAAGGGTAATGCTGGCAACAACCGTAAGCTGATTTGG	2240	3
clonotype1697	clonotype1697_consensus_1	554	TRB	TRBV7-9	TRBD2	TRBJ1-4	TRBC1	True	True	CASSVAAGLGEKLFF	TGTGCCAGCAGCGTCGCCGCGGGCTTGGGAGAAAAACTGTTTTTT	10793	13
clonotype1697	clonotype1697_consensus_2	537	TRA	TRAV38-1	None	TRAJ42	TRAC	True	True	CAFMKPPGGSQGNLIF	TGTGCTTTCATGAAGCCCCCCGGAGGAAGCCAAGGAAATCTCATCTTT	5085	5
clonotype1698	clonotype1698_consensus_1	517	TRA	TRAV29DV5	None	TRAJ48	TRAC	True	True	CAAGPNFGNEKLTF	TGTGCAGCAGGGCCTAACTTTGGAAATGAGAAATTAACCTTT	1981	2
clonotype1699	clonotype1699_consensus_1	526	TRB	TRBV20-1	TRBD1	TRBJ1-5	TRBC1	True	True	CSASRTGQGDQPQHF	TGCAGTGCTAGTAGAACGGGACAGGGAGATCAGCCCCAGCATTTT	2461	3
clonotype1699	clonotype1699_consensus_2	557	TRA	TRAV12-2	None	TRAJ34	TRAC	True	True	CAPERDTDKLIF	TGTGCCCCTGAACGGGACACCGACAAGCTCATCTTT	994	2
clonotype169	clonotype169_consensus_1	677	TRA	TRAV8-2	None	TRAJ21	TRAC	True	True	CVVSDYNFNKFYF	TGTGTTGTGAGTGATTACAACTTCAACAAATTTTACTTT	14749	19
clonotype16	clonotype16_consensus_1	916	TRB	TRBV12-5	TRBD1	TRBJ2-5	TRBC2	True	True	CASGLVSGGAETQYF	TGTGCTAGTGGTTTGGTATCCGGGGGGGCCGAGACCCAGTACTTC	69835	96
clonotype16	clonotype16_consensus_2	961	TRA	TRAV1-2	None	TRAJ37	TRAC	True	True	CAVPSSGNTGKLIF	TGTGCTGTCCCTTCCTCTGGCAACACAGGCAAACTAATCTTT	34984	40
clonotype1700	clonotype1700_consensus_1	639	TRB	TRBV19	None	TRBJ2-1	TRBC2	True	True	CASSIGVDRNEQFF	TGTGCCAGTAGTATCGGTGTCGATCGAAATGAGCAGTTCTTC	6399	8
clonotype1700	clonotype1700_consensus_2	535	TRA	TRAV12-3	None	TRAJ22	TRAC	True	True	CAMKSSGSARQLTF	TGTGCAATGAAGTCTTCTGGTTCTGCAAGGCAACTGACCTTT	1390	2
clonotype1701	clonotype1701_consensus_1	887	TRB	TRBV5-1	TRBD1	TRBJ2-7	TRBC2	True	True	CASSLVNRGLNEQYF	TGCGCCAGCAGCTTGGTCAACAGGGGGCTTAACGAGCAGTACTTC	7877	10
clonotype1701	clonotype1701_consensus_2	553	TRA	TRAV13-1	None	TRAJ26	TRAC	True	True	CAASNGGDYGQNFVF	TGTGCAGCAAGTAACGGTGGAGACTATGGTCAGAATTTTGTCTTT	9694	10
clonotype1702	clonotype1702_consensus_1	591	TRB	TRBV3-1	None	TRBJ1-2	TRBC1	True	True	CASSPPDPVKGYGYTF	TGTGCCAGCAGCCCTCCGGACCCAGTCAAAGGCTATGGCTACACCTTC	5276	7
clonotype1702	clonotype1702_consensus_2	579	TRA	TRAV26-1	None	TRAJ30	TRAC	True	True	CIAGSANRDDKIIF	TGCATCGCCGGGTCCGCGAACAGAGATGACAAGATCATCTTT	3981	5
clonotype1703	clonotype1703_consensus_1	555	TRA	TRAV22	None	TRAJ31	TRAC	True	True	CAVGARLMF	TGTGCTGTGGGTGCCAGACTCATGTTT	4065	5
clonotype1704	clonotype1704_consensus_1	511	TRB	TRBV10-3	TRBD1	TRBJ1-1	TRBC1	True	True	CAISGPEGGKDTEAFF	TGTGCCATCAGTGGACCTGAAGGGGGGAAGGACACTGAAGCTTTCTTT	10378	12
clonotype1705	clonotype1705_consensus_1	531	TRA	TRAV1-2	None	TRAJ37	TRAC	True	True	CAVPGSGNTGKLIF	TGTGCTGTCCCCGGCTCTGGCAACACAGGCAAACTAATCTTT	2171	2
clonotype1705	clonotype1705_consensus_2	830	TRB	TRBV30	TRBD1	TRBJ1-6	TRBC1	True	True	CAWSTGQANNSPLHF	TGTGCCTGGAGTACCGGACAGGCAAATAATTCACCCCTCCACTTT	1763	2
clonotype1705	clonotype1705_consensus_3	723	TRB	TRBV6-3	TRBD2	TRBJ1-5	TRBC1	True	True	CASSYNRGGSQPQHF	TGTGCCAGCAGTTACAACAGGGGAGGGAGCCAGCCCCAGCATTTT	3944	4
clonotype1706	clonotype1706_consensus_1	663	TRA	TRAV8-4	None	TRAJ36	TRAC	True	True	CAVSDLSGANNLFF	TGTGCTGTGAGTGATCTATCTGGGGCAAACAACCTCTTCTTT	1211	3
clonotype1706	clonotype1706_consensus_2	586	TRB	TRBV18	TRBD1	TRBJ1-1	TRBC1	True	True	CASSPETGGSTEAFF	TGTGCCAGCTCACCTGAAACAGGGGGAAGCACTGAAGCTTTCTTT	6047	7
clonotype1707	clonotype1707_consensus_1	540	TRB	TRBV6-5	TRBD1	TRBJ1-1	TRBC1	True	True	CASRTGVYTEAFF	TGTGCCAGCCGAACAGGGGTTTACACTGAAGCTTTCTTT	3639	4
clonotype1708	clonotype1708_consensus_1	617	TRA	TRAV23DV6	None	TRAJ34	TRAC	True	True	CAATDKLIF	TGTGCAGCAACCGACAAGCTCATCTTT	4208	4
clonotype1708	clonotype1708_consensus_2	529	TRB	TRBV7-2	TRBD1	TRBJ1-2	TRBC1	True	True	CASSLGQGANYGYTF	TGTGCCAGCAGCTTAGGACAGGGGGCTAACTATGGCTACACCTTC	19969	22
clonotype1709	clonotype1709_consensus_1	545	TRB	TRBV6-1	TRBD1	TRBJ1-5	TRBC1	True	True	CASSSRDRIAIQPQHF	TGTGCCAGCAGTTCCCGGGACAGAATAGCAATTCAGCCCCAGCATTTT	1657	2
clonotype1709	clonotype1709_consensus_2	517	TRA	TRAV20	None	TRAJ8	TRAC	True	True	CAVQANTFQKLVF	TGTGCTGTGCAGGCGAACACCTTTCAGAAACTTGTATTT	1982	3
clonotype170	clonotype170_consensus_1	828	TRB	TRBV11-2	None	TRBJ2-7	TRBC2	True	True	CASSLGGTEQYF	TGTGCCAGCAGCTTAGGGGGAACCGAGCAGTACTTC	16572	19
clonotype170	clonotype170_consensus_2	587	TRA	TRAV38-2DV8	None	TRAJ53	TRAC	True	True	CAWMSGGSNYKLTF	TGTGCTTGGATGAGTGGAGGTAGCAACTATAAACTGACATTT	6440	9
clonotype1710	clonotype1710_consensus_1	546	TRB	TRBV6-1	TRBD2	TRBJ2-1	TRBC2	True	True	CASSVSRAGFDNEQFF	TGTGCCAGCAGTGTTTCTAGGGCAGGGTTTGACAATGAGCAGTTCTTC	5169	6
clonotype1711	clonotype1711_consensus_1	444	TRA	TRAV9-2	None	TRAJ9	TRAC	True	True	CALTPTGGFKTIF	TGTGCTCTGACTCCAACTGGAGGCTTCAAAACTATCTTT	473	1
clonotype1711	clonotype1711_consensus_2	489	TRB	TRBV4-1	TRBD2	TRBJ2-1	TRBC2	True	True	CASSSTTSGAYNEQFF	TGCGCCAGCAGCTCTACGACTAGCGGGGCCTACAATGAGCAGTTCTTC	1165	2
clonotype1712	clonotype1712_consensus_1	554	TRA	TRAV25	None	TRAJ37	TRAC	True	True	CAVFGNTGKLIF	TGTGCAGTCTTTGGCAACACAGGCAAACTAATCTTT	1677	2
clonotype1712	clonotype1712_consensus_2	526	TRB	TRBV7-2	TRBD1	TRBJ2-7	TRBC2	True	True	CASSKNRVGEQYF	TGTGCCAGCAGCAAAAACAGGGTCGGCGAGCAGTACTTC	16991	20
clonotype1713	clonotype1713_consensus_1	521	TRB	TRBV7-2	TRBD1	TRBJ1-3	TRBC1	True	True	CASSLGGQGIAGNTIYF	TGTGCCAGCAGCTTAGGAGGGCAGGGGATAGCTGGAAACACCATATATTTT	2504	3
clonotype1713	clonotype1713_consensus_2	576	TRA	TRAV29DV5	None	TRAJ49	TRAC	True	True	CAGFSNTGNQFYF	TGTGCAGGATTCTCGAACACCGGTAACCAGTTCTATTTT	1013	1
clonotype1714	clonotype1714_consensus_1	520	TRB	TRBV7-9	TRBD1	TRBJ2-5	TRBC2	True	True	CAIWGQGQGETQYF	TGTGCCATTTGGGGACAGGGGCAAGGGGAGACCCAGTACTTC	909	2
clonotype1714	clonotype1714_consensus_2	502	TRA	TRAV9-2	None	TRAJ11	TRAC	True	True	CALSDGNSGYSTLTF	TGTGCTCTGAGTGATGGGAATTCAGGATACAGCACCCTCACCTTT	765	1
clonotype1715	clonotype1715_consensus_1	514	TRA	TRAV4	None	TRAJ23	TRAC	True	True	CLVGDIGNQGGKLIF	TGCCTCGTGGGTGACATAGGTAACCAGGGAGGAAAGCTTATCTTC	1297	2
clonotype1715	clonotype1715_consensus_2	617	TRB	TRBV2	TRBD1	TRBJ1-1	TRBC1	True	True	CASSPDRGQGTEAFF	TGTGCCAGCAGCCCAGACAGGGGGCAAGGCACTGAAGCTTTCTTT	6922	7
clonotype1715	clonotype1715_consensus_3	631	TRB	TRBV30	TRBD1	TRBJ1-6	TRBC1	True	True	CAWSTGQANNSPLHF	TGTGCCTGGAGTACCGGACAGGCAAATAATTCACCCCTCCACTTT	3388	4
clonotype1716	clonotype1716_consensus_1	526	TRA	TRAV13-2	None	TRAJ31	TRAC	True	True	CAENGDNARLMF	TGTGCAGAGAATGGGGACAATGCCAGACTCATGTTT	2354	2
clonotype1716	clonotype1716_consensus_2	531	TRB	TRBV20-1	None	TRBJ2-3	TRBC2	True	True	CSAQREANTDTQYF	TGCAGTGCCCAAAGGGAAGCAAACACAGATACGCAGTATTTT	10691	14
clonotype1717	clonotype1717_consensus_1	523	TRB	TRBV6-5	None	TRBJ1-6	TRBC1	True	True	CASSAFVAYNSPLHF	TGTGCCAGCAGCGCCTTTGTCGCCTATAATTCACCCCTCCACTTT	3424	4
clonotype1718	clonotype1718_consensus_1	488	TRA	TRAV13-1	None	TRAJ53	TRAC	True	True	CAVGGSNYKLTF	TGTGCAGTGGGAGGTAGCAACTATAAACTGACATTT	746	1
clonotype1718	clonotype1718_consensus_2	507	TRB	TRBV7-2	TRBD1	TRBJ2-7	TRBC2	True	True	CASSPTAGQGNEQYF	TGTGCCAGCAGTCCTACTGCGGGACAGGGGAACGAGCAGTACTTC	10701	13
clonotype1719	clonotype1719_consensus_1	613	TRB	TRBV7-9	TRBD2	TRBJ2-1	TRBC2	True	True	CASSFQGEGHEQFF	TGTGCCAGCAGCTTCCAGGGAGAAGGTCACGAGCAGTTCTTC	9001	11
clonotype1719	clonotype1719_consensus_2	513	TRA	TRAV30	None	TRAJ20	TRAC	True	True	CGTELDNDYKLSF	TGCGGCACAGAGCTAGATAACGACTACAAGCTCAGCTTT	2682	3
clonotype171	clonotype171_consensus_1	685	TRB	TRBV5-1	TRBD1	TRBJ2-1	TRBC2	True	True	CASSPQGDNEQFF	TGCGCCAGCAGCCCACAGGGAGACAATGAGCAGTTCTTC	15583	20
clonotype1720	clonotype1720_consensus_1	601	TRB	TRBV2	TRBD2	TRBJ2-2	TRBC2	True	True	CASILAVTNTGELFF	TGTGCCAGCATCCTAGCGGTAACGAACACCGGGGAGCTGTTTTTT	6395	10
clonotype1720	clonotype1720_consensus_2	547	TRA	TRAV12-2	None	TRAJ26	TRAC	True	True	CAATNYGQNFVF	TGTGCCGCGACCAACTATGGTCAGAATTTTGTCTTT	1072	1
clonotype1720	clonotype1720_consensus_3	527	TRB	TRBV28	TRBD1	TRBJ1-1	TRBC1	True	True	CASSFPGHLNTEAFF	TGTGCCAGCAGTTTCCCGGGGCATTTGAACACTGAAGCTTTCTTT	3162	4
clonotype1721	clonotype1721_consensus_1	557	TRA	TRAV5	None	TRAJ6	TRAC	True	True	CAVSASGGSYIPTF	TGTGCAGTTTCCGCATCAGGAGGAAGCTACATACCTACATTT	3052	3
clonotype1721	clonotype1721_consensus_2	732	TRB	TRBV7-2	TRBD2	TRBJ2-5	TRBC2	True	True	CASSFSGSETQYF	TGTGCCAGCAGCTTTAGCGGGAGCGAGACCCAGTACTTC	27617	32
clonotype1721	clonotype1721_consensus_3	557	TRA	TRAV23DV6	None	TRAJ15	TRAC	True	True	CAFPSWQAGTALIF	TGTGCATTCCCGTCTTGGCAGGCAGGAACTGCTCTGATCTTT	6305	6
clonotype1721	clonotype1721_consensus_4	654	TRA	TRAV8-4	None	TRAJ15	TRAC	True	True	CAAANQAGTALIF	TGTGCTGCCGCCAACCAGGCAGGAACTGCTCTGATCTTT	4117	6
clonotype1721	clonotype1721_consensus_5	908	TRB	TRBV28	TRBD1	TRBJ2-6	TRBC2	True	True	CASSWEQGAGANVLTF	TGTGCCAGCAGCTGGGAACAGGGGGCTGGGGCCAACGTCCTGACTTTC	11843	14
clonotype1722	clonotype1722_consensus_1	697	TRB	TRBV18	TRBD1	TRBJ2-7	TRBC2	True	True	CASSPGIDRDPYEQYF	TGTGCCAGCTCACCGGGAATCGACAGGGACCCCTACGAGCAGTACTTC	5240	8
clonotype1722	clonotype1722_consensus_2	513	TRA	TRAV9-2	None	TRAJ18	TRAC	True	True	CALSDRGSTLGRLYF	TGTGCTCTGAGCGACAGAGGCTCAACCCTGGGGAGGCTATACTTT	12513	12
clonotype1723	clonotype1723_consensus_1	508	TRA	TRAV38-2DV8	None	TRAJ23	TRAC	True	True	CAYNGNQGGKLIF	TGTGCTTATAACGGCAACCAGGGAGGAAAGCTTATCTTC	7187	8
clonotype1723	clonotype1723_consensus_2	546	TRB	TRBV29-1	None	TRBJ1-2	TRBC1	True	True	CSVESVRGNGYTF	TGCAGCGTTGAATCGGTCCGGGGAAATGGCTACACCTTC	7095	8
clonotype1724	clonotype1724_consensus_1	549	TRB	TRBV4-2	TRBD1	TRBJ1-2	TRBC1	True	True	CASSHSDREDYGYTF	TGTGCCAGCAGCCATTCGGACAGGGAGGACTATGGCTACACCTTC	3990	5
clonotype1724	clonotype1724_consensus_2	487	TRA	TRAV38-1	None	TRAJ43	TRAC	True	True	CAFMNGANDMRF	TGTGCTTTCATGAACGGGGCCAATGACATGCGCTTT	3661	3
clonotype1725	clonotype1725_consensus_1	496	TRB	TRBV28	TRBD1	TRBJ2-6	TRBC2	True	True	CASRPWGQGASGANVLTF	TGTGCCAGCAGACCCTGGGGCCAGGGGGCGTCTGGGGCCAACGTCCTGACTTTC	7367	10
clonotype1725	clonotype1725_consensus_2	684	TRA	TRAV8-3	None	TRAJ22	TRAC	True	True	CAVDPISSGSARQLTF	TGTGCTGTGGACCCCATTTCTTCTGGTTCTGCAAGGCAACTGACCTTT	728	2
clonotype1726	clonotype1726_consensus_1	691	TRB	TRBV7-2	TRBD1	TRBJ1-2	TRBC1	True	True	CASSFQGAGNYGYTF	TGTGCCAGCAGCTTCCAGGGGGCGGGGAACTATGGCTACACCTTC	13231	15
clonotype1726	clonotype1726_consensus_2	659	TRA	TRAV26-1	None	TRAJ30	TRAC	True	True	CIVRVALRDDKIIF	TGCATCGTCAGAGTCGCTCTCAGAGATGACAAGATCATCTTT	3043	3
clonotype1727	clonotype1727_consensus_1	600	TRB	TRBV12-3	TRBD1	TRBJ1-2	TRBC1	True	True	CASSQSQDYGYTF	TGTGCCAGCAGCCAATCACAGGACTATGGCTACACCTTC	1452	2
clonotype1727	clonotype1727_consensus_2	553	TRA	TRAV12-1	None	TRAJ13	TRAC	True	True	CVVNSGGYQKVTF	TGTGTGGTGAACTCTGGGGGTTACCAGAAAGTTACCTTT	2443	3
clonotype1728	clonotype1728_consensus_1	575	TRA	TRAV20	None	TRAJ40	TRAC	True	True	CAVQPPSGTYKYIF	TGTGCTGTGCAGCCCCCCTCAGGAACCTACAAATACATCTTT	2562	4
clonotype1728	clonotype1728_consensus_2	559	TRB	TRBV20-1	None	TRBJ2-7	TRBC2	True	True	CSARSGISYEQYF	TGCAGTGCTAGATCGGGCATTTCCTACGAGCAGTACTTC	8907	10
clonotype1729	clonotype1729_consensus_1	713	TRA	TRAV8-4	None	TRAJ37	TRAC	True	True	CAVSDSSSSNTGKLIF	TGTGCTGTGAGTGATTCGAGCTCTAGCAACACAGGCAAACTAATCTTT	3471	5
clonotype1729	clonotype1729_consensus_2	679	TRB	TRBV2	TRBD1	TRBJ1-1	TRBC1	True	True	CASSSQGANTEAFF	TGTGCCAGCAGTTCCCAAGGGGCGAACACTGAAGCTTTCTTT	7149	8
clonotype172	clonotype172_consensus_1	510	TRA	TRAV4	None	TRAJ23	TRAC	True	True	CLVGDIGNQGGKLIF	TGCCTCGTGGGTGACATAGGTAACCAGGGAGGAAAGCTTATCTTC	2530	3
clonotype172	clonotype172_consensus_2	798	TRB	TRBV30	TRBD1	TRBJ1-6	TRBC1	True	True	CAWSTGQANNSPLHF	TGTGCCTGGAGTACCGGACAGGCAAATAATTCACCCCTCCACTTT	4532	6
clonotype172	clonotype172_consensus_3	680	TRB	TRBV27	None	TRBJ2-6	TRBC2	True	True	CASSRSSGANVLTF	TGTGCCAGCAGTCGAAGCTCTGGGGCCAACGTCCTGACTTTC	8964	12
clonotype1730	clonotype1730_consensus_1	515	TRB	TRBV2	TRBD1	TRBJ1-2	TRBC1	True	True	CASSSQGASNYGYTF	TGTGCCAGCAGCTCGCAGGGGGCTTCTAACTATGGCTACACCTTC	1888	2
clonotype1730	clonotype1730_consensus_2	458	TRA	TRAV9-2	None	TRAJ32	TRAC	True	True	CALSPGGATNKLIF	TGTGCTCTGAGTCCTGGTGGTGCTACAAACAAGCTCATCTTT	2218	3
clonotype1730	clonotype1730_consensus_3	537	TRA	TRAV17	None	TRAJ7	TRAC	True	True	CATDAEGNNRLAF	TGTGCTACGGACGCGGAAGGGAACAACAGACTCGCTTTT	1749	2
clonotype1731	clonotype1731_consensus_1	634	TRB	TRBV18	TRBD1	TRBJ2-7	TRBC2	True	True	CASSPPGPARFYEQYF	TGTGCCAGCTCACCACCGGGGCCAGCCAGATTCTACGAGCAGTACTTC	7609	11
clonotype1731	clonotype1731_consensus_2	499	TRA	TRAV38-2DV8	None	TRAJ29	TRAC	True	True	CAYRSTSGNTPLVF	TGTGCTTATAGGAGTACGTCAGGAAACACACCTCTTGTCTTT	5195	6
clonotype1732	clonotype1732_consensus_1	669	TRB	TRBV18	TRBD1	TRBJ2-5	TRBC2	True	True	CASSPGQGAQETQYF	TGTGCCAGCTCACCAGGACAGGGGGCCCAAGAGACCCAGTACTTC	2742	6
clonotype1732	clonotype1732_consensus_2	942	TRA	TRAV1-2	None	TRAJ5	TRAC	True	True	CARTGGRRALTF	TGTGCCCGGACGGGGGGCAGGAGAGCACTTACTTTT	8300	11
clonotype1733	clonotype1733_consensus_1	646	TRB	TRBV19	TRBD1	TRBJ2-3	TRBC2	True	True	CASGVQGEDTQYF	TGTGCCAGTGGCGTCCAGGGTGAAGATACGCAGTATTTT	5077	6
clonotype1733	clonotype1733_consensus_2	560	TRA	TRAV12-2	None	TRAJ42	TRAC	True	True	CAVNGGGYGGSQGNLIF	TGTGCCGTGAACGGGGGGGGTTATGGAGGAAGCCAAGGAAATCTCATCTTT	2154	2
clonotype1734	clonotype1734_consensus_1	555	TRA	TRAV16	None	TRAJ22	TRAC	True	True	CALAISSGSARQLTF	TGTGCTCTCGCAATTTCTTCTGGTTCTGCAAGGCAACTGACCTTT	1491	2
clonotype1734	clonotype1734_consensus_2	836	TRB	TRBV19	TRBD1	TRBJ1-2	TRBC1	True	True	CASIPRDRGGLIGYGYTF	TGTGCCAGTATACCTCGGGACAGGGGCGGATTAATCGGCTATGGCTACACCTTC	4386	5
clonotype1735	clonotype1735_consensus_1	525	TRB	TRBV14	TRBD2	TRBJ2-1	TRBC2	True	True	CASSQLAGGIYNEQFF	TGTGCCAGCAGCCAGCTAGCGGGGGGCATCTACAATGAGCAGTTCTTC	11481	12
clonotype1736	clonotype1736_consensus_1	725	TRB	TRBV3-1	TRBD1	TRBJ1-5	TRBC1	True	True	CASSQGTGDNQPQHF	TGTGCCAGCAGCCAGGGGACAGGGGACAATCAGCCCCAGCATTTT	21140	27
clonotype1736	clonotype1736_consensus_2	519	TRA	TRAV6	None	TRAJ23	TRAC	True	True	CALDMRQGGKLIF	TGTGCTCTAGACATGAGGCAGGGAGGAAAGCTTATCTTC	3509	5
clonotype1737	clonotype1737_consensus_1	894	TRB	TRBV5-1	None	TRBJ2-7	TRBC1	True	True	CASSLDGTYEQYF	TGCGCCAGCAGCTTGGACGGAACCTACGAGCAGTACTTC	5464	7
clonotype1737	clonotype1737_consensus_2	655	TRA	TRAV8-4	None	TRAJ18	TRAC	True	True	CAVTLGVGSTLGRLYF	TGTGCTGTGACCCTAGGGGTCGGCTCAACCCTGGGGAGGCTATACTTT	3450	4
clonotype1737	clonotype1737_consensus_3	753	TRB	TRBV30	TRBD1	TRBJ1-6	TRBC1	True	True	CAWSTGQANNSPLHF	TGTGCCTGGAGTACCGGACAGGCAAATAATTCACCCCTCCACTTT	2706	5
clonotype1738	clonotype1738_consensus_1	512	TRB	TRBV5-1	TRBD1	TRBJ1-4	TRBC1	True	True	CASSSQGTNEKLFF	TGCGCCAGCAGCTCACAGGGAACTAATGAAAAACTGTTTTTT	2349	3
clonotype1738	clonotype1738_consensus_2	527	TRA	TRAV13-1	None	TRAJ15	TRAC	True	True	CAASKGQAGTALIF	TGTGCAGCAAGTAAGGGCCAGGCAGGAACTGCTCTGATCTTT	3661	4
clonotype1739	clonotype1739_consensus_1	546	TRB	TRBV6-5	TRBD2	TRBJ1-2	TRBC1	True	True	CASRPSGTVVYGYTF	TGTGCCAGCAGACCTTCGGGGACGGTTGTCTATGGCTACACCTTC	7989	9
clonotype173	clonotype173_consensus_1	532	TRA	TRAV13-1	None	TRAJ34	TRAC	True	True	CAATLSYNTDKLIF	TGTGCAGCAACCTTATCTTATAACACCGACAAGCTCATCTTT	3360	4
clonotype173	clonotype173_consensus_2	523	TRB	TRBV6-5	TRBD2	TRBJ1-5	TRBC1	True	True	CASSNGGTANQPQHF	TGTGCCAGCAGTAATGGGGGGACAGCTAATCAGCCCCAGCATTTT	4573	6
clonotype1740	clonotype1740_consensus_1	834	TRB	TRBV19	None	TRBJ2-1	TRBC1	True	True	CASSSDRPHEQFF	TGTGCCAGTAGTAGCGACCGCCCCCATGAGCAGTTCTTC	15520	22
clonotype1740	clonotype1740_consensus_2	467	TRA	TRAV4	None	TRAJ23	TRAC	True	True	CLVGDIGNQGGKLIF	TGCCTCGTGGGTGACATAGGTAACCAGGGAGGAAAGCTTATCTTC	663	2
clonotype1740	clonotype1740_consensus_3	511	TRA	TRAV38-2DV8	None	TRAJ17	TRAC	True	True	CAYRSKAAGNKLTF	TGTGCTTATAGGTCAAAAGCTGCAGGCAACAAGCTAACTTTT	6109	8
clonotype1741	clonotype1741_consensus_1	520	TRB	TRBV20-1	TRBD1	TRBJ2-7	TRBC2	True	True	CSAHHGGYEQYF	TGCAGTGCGCACCACGGGGGCTACGAGCAGTACTTC	3841	5
clonotype1742	clonotype1742_consensus_1	568	TRA	TRAV19	None	TRAJ22	TRAC	True	True	CALKTPGSARQLTF	TGTGCTCTGAAAACGCCTGGTTCTGCAAGGCAACTGACCTTT	3362	4
clonotype1743	clonotype1743_consensus_1	508	TRB	TRBV6-3	TRBD2	TRBJ2-7	TRBC2	True	True	CASRGSGGSYEQYF	TGTGCCAGCCGCGGGAGCGGGGGCTCGTACGAGCAGTACTTC	6428	9
clonotype1743	clonotype1743_consensus_2	564	TRA	TRAV12-2	None	TRAJ11	TRAC	True	True	CAVNIGYSTLTF	TGTGCCGTGAACATAGGATACAGCACCCTCACCTTT	5213	5
clonotype1744	clonotype1744_consensus_1	603	TRA	TRAV22	None	TRAJ21	TRAC	True	True	CAVEPRNNFNKFYF	TGTGCTGTGGAGCCCAGGAACAACTTCAACAAATTTTACTTT	5802	7
clonotype1744	clonotype1744_consensus_2	530	TRB	TRBV3-1	TRBD2	TRBJ2-3	TRBC2	True	True	CASSHIRAERDTQYF	TGTGCCAGCAGCCATATTCGAGCGGAACGGGATACGCAGTATTTT	10798	12
clonotype1745	clonotype1745_consensus_1	499	TRB	TRBV9	TRBD2	TRBJ2-7	TRBC2	True	True	CASSVSWDPYEQYF	TGTGCCAGCAGCGTGTCTTGGGACCCCTACGAGCAGTACTTC	3166	4
clonotype1745	clonotype1745_consensus_2	686	TRA	TRAV3	None	TRAJ11	TRAC	True	True	CAVRDRNSGYSTLTF	TGTGCTGTGAGAGACAGGAATTCAGGATACAGCACCCTCACCTTT	6922	8
clonotype1746	clonotype1746_consensus_1	540	TRA	TRAV13-2	None	TRAJ53	TRAC	True	True	CAENSGGSNYKLTF	TGTGCAGAGAATAGTGGAGGTAGCAACTATAAACTGACATTT	1512	2
clonotype1746	clonotype1746_consensus_2	532	TRB	TRBV24-1	TRBD1	TRBJ2-2	TRBC2	True	True	CATSDLPKGTVTGELFF	TGTGCCACCAGTGATTTGCCTAAGGGGACAGTCACCGGGGAGCTGTTTTTT	8672	10
clonotype1747	clonotype1747_consensus_1	447	TRA	TRAV4	None	TRAJ23	TRAC	True	True	CLVGDIGNQGGKLIF	TGCCTCGTGGGTGACATAGGTAACCAGGGAGGAAAGCTTATCTTC	1059	1
clonotype1747	clonotype1747_consensus_2	532	TRB	TRBV21-1	TRBD2	TRBJ1-5	TRBC1	True	True	CASSNPRGRSNQPQHF	TGTGCCAGCAGCAATCCGAGGGGAAGAAGCAATCAGCCCCAGCATTTT	6118	6
clonotype1747	clonotype1747_consensus_3	567	TRB	TRBV20-1	TRBD2	TRBJ2-7	TRBC2	True	True	CSARGGLANEQYF	TGCAGTGCTAGAGGGGGACTAGCTAACGAGCAGTACTTC	10980	12
clonotype1748	clonotype1748_consensus_1	675	TRB	TRBV5-6	None	TRBJ2-7	TRBC2	True	True	CASSLGLLSYEQYF	TGTGCCAGCAGCTTGGGGCTTCTTTCCTACGAGCAGTACTTC	6280	9
clonotype1749	clonotype1749_consensus_1	590	TRA	TRAV8-2	None	TRAJ43	TRAC	True	True	CVVSDRNNNNDMRF	TGTGTTGTGAGTGATAGGAACAATAACAATGACATGCGCTTT	990	2
clonotype1749	clonotype1749_consensus_2	463	TRB	TRBV28	TRBD1	TRBJ1-2	TRBC1	True	True	CASSLPGTDGYTF	TGTGCCAGCAGTTTACCCGGGACAGACGGCTACACCTTC	1608	2
clonotype174	clonotype174_consensus_1	516	TRB	TRBV3-1	TRBD1	TRBJ2-2	TRBC2	True	True	CASSLRQGSTGELFF	TGTGCCAGCAGCCTCAGACAGGGTAGCACCGGGGAGCTGTTTTTT	3828	4
clonotype174	clonotype174_consensus_2	670	TRB	TRBV19	TRBD2	TRBJ2-7	TRBC2	True	True	CASSMAGVLDEQYF	TGTGCCAGTAGTATGGCGGGAGTCCTCGACGAGCAGTACTTC	2351	4
clonotype1750	clonotype1750_consensus_1	616	TRA	TRAV35	None	TRAJ28	TRAC	True	True	CAGQGYSGAGSYQLTF	TGTGCTGGGCAAGGATACTCTGGGGCTGGGAGTTACCAACTCACTTTC	2280	5
clonotype1750	clonotype1750_consensus_2	665	TRB	TRBV30	None	TRBJ2-2	TRBC2	True	True	CAWRPGAGELFF	TGTGCCTGGAGGCCTGGGGCCGGGGAGCTGTTTTTT	7867	11
clonotype1751	clonotype1751_consensus_1	590	TRB	TRBV30	TRBD1	TRBJ1-2	TRBC1	True	True	CAWSVYGGPYGYTF	TGTGCCTGGAGTGTATACGGGGGGCCCTATGGCTACACCTTC	2968	3
clonotype1751	clonotype1751_consensus_2	564	TRA	TRAV27	None	TRAJ42	None	True	True	CAGAVGYGGSQGNLIF	TGTGCAGGAGCTGTCGGTTATGGAGGAAGCCAAGGAAATCTCATCTTT	1221	2
clonotype1752	clonotype1752_consensus_1	665	TRB	TRBV20-1	TRBD1	TRBJ1-3	TRBC1	True	True	CSALRGQGENTIYF	TGCAGTGCCCTACGGGGACAGGGGGAAAACACCATATATTTT	1627	2
clonotype1752	clonotype1752_consensus_2	565	TRA	TRAV26-2	None	TRAJ48	TRAC	True	True	CILREWGFGNEKLTF	TGCATCCTGAGGGAGTGGGGCTTTGGAAATGAGAAATTAACCTTT	4721	5
clonotype1753	clonotype1753_consensus_1	507	TRA	TRAV4	None	TRAJ9	TRAC	True	True	CLVALNTGGFKTIF	TGCCTCGTGGCCCTAAATACTGGAGGCTTCAAAACTATCTTT	2005	2
clonotype1753	clonotype1753_consensus_2	529	TRB	TRBV20-1	TRBD2	TRBJ2-5	TRBC2	True	True	CSAGGGKQETQYF	TGCAGTGCCGGCGGGGGAAAACAAGAGACCCAGTACTTC	9351	11
clonotype1753	clonotype1753_consensus_3	490	TRB	TRBV11-2	TRBD1	TRBJ1-3	TRBC1	True	True	CASSLEGNGDTIYF	TGTGCCAGCAGCTTGGAGGGGAATGGGGACACCATATATTTT	2759	3
clonotype1754	clonotype1754_consensus_1	673	TRA	TRAV8-3	None	TRAJ30	TRAC	True	True	CAVGGKKDKIIF	TGTGCTGTGGGTGGGAAGAAAGACAAGATCATCTTT	2666	4
clonotype1754	clonotype1754_consensus_2	526	TRB	TRBV20-1	TRBD2	TRBJ2-1	TRBC2	True	True	CSASRRLTTNEQFF	TGCAGTGCTAGTAGGAGGTTGACCACTAATGAGCAGTTCTTC	6192	7
clonotype1754	clonotype1754_consensus_3	528	TRA	TRAV27	None	TRAJ5	TRAC	True	True	CAALDTGRRALTF	TGTGCAGCACTGGACACGGGCAGGAGAGCACTTACTTTT	4546	6
clonotype1755	clonotype1755_consensus_1	563	TRB	TRBV15	TRBD1	TRBJ1-2	TRBC1	True	True	CATSTRTSGDGYTF	TGTGCCACCAGCACTCGCACATCAGGGGATGGCTACACCTTC	2595	4
clonotype1755	clonotype1755_consensus_2	625	TRA	TRAV41	None	TRAJ54	TRAC	True	True	CAVKDIQGAQKLVF	TGTGCTGTCAAGGATATTCAGGGAGCCCAGAAGCTGGTATTT	769	2
clonotype1755	clonotype1755_consensus_3	501	TRA	TRAV9-2	None	TRAJ57	TRAC	True	True	CALRGQRGGSEKLVF	TGTGCTCTGAGGGGCCAACGGGGCGGATCTGAAAAGCTGGTCTTT	2179	2
clonotype1756	clonotype1756_consensus_1	496	TRA	TRAV38-2DV8	None	TRAJ49	TRAC	True	True	CAYRRLAGNQFYF	TGTGCTTATAGGAGACTTGCCGGTAACCAGTTCTATTTT	3756	4
clonotype1756	clonotype1756_consensus_2	868	TRB	TRBV5-4	TRBD1	TRBJ2-2	TRBC2	True	True	CASSLEFGDRGNTGELFF	TGTGCCAGCAGCTTGGAGTTCGGGGATCGGGGGAACACCGGGGAGCTGTTTTTT	10604	12
clonotype1757	clonotype1757_consensus_1	511	TRA	TRAV12-3	None	TRAJ18	TRAC	True	True	CAPGSTLGRLYF	TGTGCTCCGGGCTCAACCCTGGGGAGGCTATACTTT	2169	2
clonotype1757	clonotype1757_consensus_2	649	TRB	TRBV19	None	TRBJ2-3	TRBC2	True	True	CASSLQGSTDTQYF	TGTGCCAGTAGCCTCCAAGGCAGCACAGATACGCAGTATTTT	6457	8
clonotype1758	clonotype1758_consensus_1	721	TRB	TRBV9	None	TRBJ1-2	TRBC1	True	True	CASSVSSTAMGYTF	TGTGCCAGCAGCGTCTCCTCGACGGCGATGGGCTACACCTTC	2696	3
clonotype1758	clonotype1758_consensus_2	573	TRA	TRAV29DV5	None	TRAJ40	TRAC	True	True	CAASSGTYKYIF	TGTGCAGCAAGTTCAGGAACCTACAAATACATCTTT	713	2
clonotype1759	clonotype1759_consensus_1	650	TRB	TRBV20-1	TRBD2	TRBJ1-5	TRBC1	True	True	CSAQAEGGYQPQHF	TGCAGTGCCCAGGCGGAGGGGGGATATCAGCCCCAGCATTTT	16303	18
clonotype1759	clonotype1759_consensus_2	556	TRA	TRAV21	None	TRAJ39	TRAC	True	True	CAANNAGNMLTF	TGTGCTGCGAATAATGCAGGCAACATGCTCACCTTT	4690	5
clonotype175	clonotype175_consensus_1	591	TRA	TRAV5	None	TRAJ6	TRAC	True	True	CAEGLSGGSYIPTF	TGTGCAGAGGGGCTATCAGGAGGAAGCTACATACCTACATTT	5112	7
clonotype175	clonotype175_consensus_2	828	TRB	TRBV28	TRBD1	TRBJ1-4	TRBC1	True	True	CASRKQQGSRLFF	TGTGCCAGCAGAAAACAACAGGGTTCAAGACTGTTTTTT	15120	18
clonotype1760	clonotype1760_consensus_1	698	TRB	TRBV20-1	TRBD1	TRBJ1-2	TRBC1	True	True	CSALSRDRKYGYTF	TGCAGTGCTTTAAGCCGGGACAGAAAATATGGCTACACCTTC	3820	4
clonotype1760	clonotype1760_consensus_2	530	TRA	TRAV26-1	None	TRAJ52	TRAC	True	True	CIACAGGNSYGKLTF	TGCATCGCCTGTGCTGGTGGTAATAGCTATGGAAAGCTGACATTT	1609	2
clonotype1761	clonotype1761_consensus_1	633	TRB	TRBV19	TRBD2	TRBJ1-2	TRBC1	True	True	CASSIDGSYGYTF	TGTGCCAGTAGTATCGATGGGAGCTATGGCTACACCTTC	1304	2
clonotype1761	clonotype1761_consensus_2	760	TRA	TRAV23DV6	None	TRAJ22	TRAC	True	True	CAATLQGSARQLTF	TGTGCAGCAACCTTGCAGGGTTCTGCAAGGCAACTGACCTTT	5887	7
clonotype1762	clonotype1762_consensus_1	593	TRA	TRAV26-1	None	TRAJ37	TRAC	True	True	CIVRVVGSSNTGKLIF	TGCATCGTCAGAGTCGTAGGGTCTAGCAACACAGGCAAACTAATCTTT	1862	3
clonotype1762	clonotype1762_consensus_2	541	TRB	TRBV20-1	None	TRBJ1-6	TRBC1	True	True	CSARANVDYNSPLHF	TGCAGTGCTAGAGCCAATGTAGATTATAATTCACCCCTCCACTTT	5152	6
clonotype1763	clonotype1763_consensus_1	506	TRB	TRBV20-1	TRBD2	TRBJ2-7	TRBC2	True	True	CSARDWTSGAYEQYF	TGCAGTGCTAGAGATTGGACTAGCGGAGCCTACGAGCAGTACTTC	1751	2
clonotype1764	clonotype1764_consensus_1	722	TRA	TRAV8-4	None	TRAJ13	TRAC	True	True	CAVSATSGGYQKVTF	TGTGCTGTGAGTGCTACTTCTGGGGGTTACCAGAAAGTTACCTTT	1434	2
clonotype1764	clonotype1764_consensus_2	514	TRB	TRBV7-2	None	TRBJ2-1	TRBC2	True	True	CASSPSGRYNEQFF	TGTGCCAGCAGCCCCTCGGGCAGATACAATGAGCAGTTCTTC	16663	23
clonotype1764	clonotype1764_consensus_3	734	TRA	TRAV5	None	TRAJ33	TRAC	True	True	CAEPRPGDSNYQLIW	TGTGCAGAGCCGCGGCCGGGGGATAGCAACTATCAGTTAATCTGG	3179	3
clonotype1765	clonotype1765_consensus_1	696	TRB	TRBV30	TRBD1	TRBJ1-1	TRBC1	True	True	CAWSKTANTEAFF	TGTGCCTGGAGTAAGACAGCTAACACTGAAGCTTTCTTT	7084	10
clonotype1766	clonotype1766_consensus_1	672	TRA	TRAV12-1	None	TRAJ4	TRAC	True	True	CVVTLSGGYNKLIF	TGTGTGGTGACCCTTTCTGGTGGCTACAATAAGCTGATTTTT	6980	8
clonotype1766	clonotype1766_consensus_2	540	TRB	TRBV7-3	TRBD2	TRBJ2-1	TRBC2	True	True	CASSTGLGLAGGRALGNEQFF	TGTGCCAGCAGCACAGGCCTGGGACTAGCGGGAGGGAGGGCCCTGGGGAATGAGCAGTTCTTC	11294	15
clonotype1767	clonotype1767_consensus_1	511	TRB	TRBV5-1	TRBD2	TRBJ1-2	TRBC1	True	True	CASSPGTPNYGYTF	TGCGCCAGCAGCCCAGGGACTCCTAACTATGGCTACACCTTC	7775	10
clonotype1768	clonotype1768_consensus_1	561	TRA	TRAV16	None	TRAJ12	TRAC	True	True	CAPPPMDSSYKLIF	TGTGCTCCGCCCCCGATGGATAGCAGCTATAAATTGATCTTC	574	2
clonotype1768	clonotype1768_consensus_2	581	TRB	TRBV6-5	TRBD2	TRBJ2-1	TRBC2	True	True	CASSIKGRLHEQFF	TGTGCCAGCAGCATAAAGGGACGACTCCATGAGCAGTTCTTC	6690	9
clonotype1768	clonotype1768_consensus_3	516	TRA	TRAV26-2	None	TRAJ48	TRAC	True	True	CILRWASGNEKLTF	TGCATCCTTAGATGGGCGAGCGGAAATGAGAAATTAACCTTT	2252	3
clonotype1769	clonotype1769_consensus_1	643	TRB	TRBV14	TRBD2	TRBJ1-5	TRBC1	True	True	CASSRDHNQPQHF	TGTGCCAGCAGCCGGGACCACAATCAGCCCCAGCATTTT	14853	18
clonotype1769	clonotype1769_consensus_2	510	TRA	TRAV17	None	TRAJ54	TRAC	True	True	CARDQGAQKLVF	TGTGCTAGGGATCAGGGAGCCCAGAAGCTGGTATTT	2958	3
clonotype176	clonotype176_consensus_1	644	TRA	TRAV23DV6	None	TRAJ39	TRAC	True	True	CAASQNNAGNMLTF	TGTGCAGCAAGTCAGAATAATGCAGGCAACATGCTCACCTTT	4569	4
clonotype176	clonotype176_consensus_2	671	TRB	TRBV19	TRBD2	TRBJ2-7	TRBC2	True	True	CASRRLAGGGEQYF	TGTGCCAGTAGGAGACTAGCGGGAGGAGGCGAGCAGTACTTC	8793	12
clonotype1770	clonotype1770_consensus_1	537	TRA	TRAV23DV6	None	TRAJ41	TRAC	True	True	CAASQGNSGYALNF	TGTGCAGCAAGCCAGGGAAATTCCGGGTATGCACTCAACTTC	1621	2
clonotype1770	clonotype1770_consensus_2	636	TRB	TRBV19	TRBD1	TRBJ1-2	TRBC1	True	True	CASSTSTGNYGYTF	TGTGCCAGTAGTACCTCCACAGGGAATTATGGCTACACCTTC	1891	4
clonotype1771	clonotype1771_consensus_1	643	TRB	TRBV14	None	TRBJ2-2	TRBC2	True	True	CASSRTPSAGELFF	TGTGCCAGCAGCCGAACTCCCTCGGCCGGGGAGCTGTTTTTT	15302	18
clonotype1772	clonotype1772_consensus_1	501	TRA	TRAV38-2DV8	None	TRAJ45	TRAC	True	True	CAYMYSGGGADGLTF	TGTGCTTACATGTATTCAGGAGGAGGTGCTGACGGACTCACCTTT	968	1
clonotype1772	clonotype1772_consensus_2	579	TRB	TRBV20-1	TRBD1	TRBJ1-5	TRBC1	True	True	CSAGQGARNQPQHF	TGCAGTGCTGGACAGGGGGCTCGCAATCAGCCCCAGCATTTT	4353	5
clonotype1773	clonotype1773_consensus_1	566	TRA	TRAV27	None	TRAJ40	TRAC	True	True	CAGAASGTYKYIF	TGTGCAGGAGCGGCCTCAGGAACCTACAAATACATCTTT	3909	4
clonotype1773	clonotype1773_consensus_2	858	TRB	TRBV7-6	TRBD2	TRBJ2-3	TRBC2	True	True	CASSLFLRASTDTQYF	TGTGCCAGCAGCTTATTCTTGCGGGCCAGCACAGATACGCAGTATTTT	2804	4
clonotype1774	clonotype1774_consensus_1	547	TRA	TRAV16	None	TRAJ58	TRAC	True	True	CALSGWGETSGSRLTF	TGTGCTCTAAGTGGTTGGGGAGAAACCAGTGGCTCTAGGTTGACCTTT	4602	5
clonotype1775	clonotype1775_consensus_1	516	TRA	TRAV29DV5	None	TRAJ40	TRAC	True	True	CAASAWGTYKYIF	TGTGCAGCAAGCGCGTGGGGAACCTACAAATACATCTTT	2761	3
clonotype1775	clonotype1775_consensus_2	645	TRB	TRBV7-7	TRBD1	TRBJ2-5	TRBC2	True	True	CASSLGQYQDQYF	TGTGCCAGCAGCTTAGGACAGTATCAGGACCAGTACTTC	4970	5
clonotype1775	clonotype1775_consensus_3	530	TRA	TRAV13-1	None	TRAJ49	TRAC	True	True	CAADGGGDTGNQFYF	TGTGCAGCAGACGGGGGCGGGGACACCGGTAACCAGTTCTATTTT	2078	2
clonotype1776	clonotype1776_consensus_1	535	TRA	TRAV17	None	TRAJ20	TRAC	True	True	CATDGDDYKLSF	TGTGCTACGGACGGGGACGACTACAAGCTCAGCTTT	5605	5
clonotype1776	clonotype1776_consensus_2	566	TRB	TRBV6-6	TRBD1	TRBJ2-2	TRBC2	True	True	CASTIGQGTTGELFF	TGTGCCAGCACCATCGGACAGGGAACCACCGGGGAGCTGTTTTTT	16114	19
clonotype1777	clonotype1777_consensus_1	491	TRA	TRAV38-1	None	TRAJ41	TRAC	True	True	CAFMKNSGYALNF	TGTGCTTTCATGAAAAATTCCGGGTATGCACTCAACTTC	2165	2
clonotype1777	clonotype1777_consensus_2	535	TRB	TRBV5-1	TRBD1	TRBJ2-7	TRBC2	True	True	CASSLGQQGIDEQYF	TGCGCCAGCAGCTTGGGGCAACAGGGGATCGACGAGCAGTACTTC	16508	21
clonotype1778	clonotype1778_consensus_1	501	TRA	TRAV6	None	TRAJ33	TRAC	True	True	CASDSNYQLIW	TGTGCTTCGGATAGCAACTATCAGTTAATCTGG	2123	2
clonotype1778	clonotype1778_consensus_2	517	TRB	TRBV12-3	TRBD2	TRBJ2-7	TRBC2	True	True	CASSLLQGDEQYF	TGTGCCAGCAGTTTATTGCAGGGAGACGAGCAGTACTTC	15827	18
clonotype1779	clonotype1779_consensus_1	546	TRA	TRAV26-1	None	TRAJ40	TRAC	True	True	CILSTSGTYKYIF	TGCATCCTATCTACCTCAGGAACCTACAAATACATCTTT	2854	3
clonotype1779	clonotype1779_consensus_2	699	TRB	TRBV20-1	TRBD1	TRBJ2-5	TRBC1	True	True	CSAGGAGGSGETQYF	TGCAGTGCTGGGGGGGCAGGGGGGTCCGGTGAGACCCAGTACTTC	13122	17
clonotype177	clonotype177_consensus_1	756	TRB	TRBV7-2	TRBD1	TRBJ1-6	TRBC1	True	True	CASSLARGLGSPLHF	TGTGCCAGCAGCTTAGCGAGGGGGCTCGGTTCACCCCTCCACTTT	29991	34
clonotype177	clonotype177_consensus_2	476	TRA	TRAV39	None	TRAJ39	TRAC	True	True	CAVDHNNAGNMLTF	TGTGCCGTGGACCATAATAATGCAGGCAACATGCTCACCTTT	1134	2
clonotype1780	clonotype1780_consensus_1	572	TRA	TRAV26-2	None	TRAJ11	TRAC	True	True	CILNSGYSTLTF	TGCATCTTGAATTCAGGATACAGCACCCTCACCTTT	14114	15
clonotype1780	clonotype1780_consensus_2	703	TRB	TRBV27	TRBD1	TRBJ1-5	TRBC1	True	True	CASNPKSDGQDQPQHF	TGTGCCAGCAACCCTAAATCGGACGGCCAGGATCAGCCCCAGCATTTT	9225	10
clonotype1780	clonotype1780_consensus_3	744	TRB	TRBV11-2	None	TRBJ2-4	TRBC2	True	True	CASSLKNIQYF	TGTGCCAGCAGCTTAAAAAACATTCAGTACTTC	28963	36
clonotype1781	clonotype1781_consensus_1	660	TRB	TRBV5-6	None	TRBJ2-2	TRBC2	True	True	CASSPDYTGELFF	TGTGCCAGCAGCCCAGATTACACCGGGGAGCTGTTTTTT	9027	11
clonotype1781	clonotype1781_consensus_2	687	TRA	TRAV8-3	None	TRAJ44	TRAC	True	True	CAVGSTGTASKLTF	TGTGCTGTGGGTTCTACCGGCACTGCCAGTAAACTCACCTTT	2442	3
clonotype1782	clonotype1782_consensus_1	583	TRA	TRAV19	None	TRAJ3	TRAC	True	True	CALSDSFGGYSSASKIIF	TGTGCTCTGAGTGACTCCTTCGGGGGGTACAGCAGTGCTTCCAAGATAATCTTT	8323	9
clonotype1782	clonotype1782_consensus_2	641	TRA	TRAV8-2	None	TRAJ7	TRAC	True	True	CVGRTGEQQTRF	TGTGTTGGTCGGACGGGGGAACAACAGACTCGCTTT	1765	2
clonotype1782	clonotype1782_consensus_3	753	TRB	TRBV7-2	TRBD2	TRBJ1-1	TRBC1	True	True	CASSSPRDRSAFF	TGTGCCAGCAGCTCCCCGCGGGATCGCTCGGCTTTCTTT	28060	32
clonotype1783	clonotype1783_consensus_1	662	TRB	TRBV30	TRBD1	TRBJ1-6	TRBC1	True	True	CAWSTGQANNSPLHF	TGTGCCTGGAGTACCGGACAGGCAAATAATTCACCCCTCCACTTT	1820	2
clonotype1783	clonotype1783_consensus_2	633	TRB	TRBV11-2	TRBD1	TRBJ1-3	TRBC1	True	True	CASSLEGNGDTIYF	TGTGCCAGCAGCTTGGAGGGGAATGGGGACACCATATATTTT	2555	3
clonotype1784	clonotype1784_consensus_1	541	TRB	TRBV7-2	TRBD2	TRBJ2-3	TRBC2	True	True	CASSSTSAGADTQYF	TGTGCCAGCAGCTCGACTAGCGCGGGGGCAGATACGCAGTATTTT	7683	9
clonotype1784	clonotype1784_consensus_2	495	TRA	TRAV35	None	TRAJ24	TRAC	True	True	CAGQRRDSWGKLQF	TGTGCTGGGCAGCGGCGTGACAGCTGGGGGAAATTGCAGTTT	96	1
clonotype1785	clonotype1785_consensus_1	620	TRA	TRAV29DV5	None	TRAJ31	TRAC	True	True	CAASPGGNNARLMF	TGTGCAGCAAGCCCGGGGGGTAACAATGCCAGACTCATGTTT	1603	3
clonotype1785	clonotype1785_consensus_2	713	TRB	TRBV20-1	TRBD1	TRBJ1-1	TRBC1	True	True	CSGRSGDTEAFF	TGCAGTGGTCGCTCAGGGGACACTGAAGCTTTCTTT	10157	12
clonotype1785	clonotype1785_consensus_3	712	TRA	TRAV8-4	None	TRAJ22	TRAC	True	True	CAVLGSARQLTF	TGTGCTGTCCTTGGTTCTGCAAGGCAACTGACCTTT	4566	5
clonotype1786	clonotype1786_consensus_1	552	TRA	TRAV12-2	None	TRAJ38	TRAC	True	True	CAVTNAGNNRKLIW	TGTGCCGTTACTAATGCTGGCAACAACCGTAAGCTGATTTGG	2168	2
clonotype1786	clonotype1786_consensus_2	505	TRB	TRBV5-1	None	TRBJ1-3	TRBC1	True	True	CASSLDGNSGNTIYF	TGCGCCAGCAGCTTAGACGGCAACTCTGGAAACACCATATATTTT	3112	4
clonotype1787	clonotype1787_consensus_1	550	TRB	TRBV14	TRBD2	TRBJ2-3	TRBC2	True	True	CASSPYAGGTDTQYF	TGTGCCAGCAGCCCTTATGCGGGCGGCACAGATACGCAGTATTTT	11953	13
clonotype1787	clonotype1787_consensus_2	557	TRA	TRAV12-2	None	TRAJ45	TRAC	True	True	CAVNTESGGGADGLTF	TGTGCCGTGAACACCGAATCAGGAGGAGGTGCTGACGGACTCACCTTT	2660	3
clonotype1788	clonotype1788_consensus_1	548	TRB	TRBV5-1	None	TRBJ1-2	TRBC1	True	True	CASSFGRRDHGYTF	TGCGCCAGCAGCTTTGGCCGACGCGACCATGGCTACACCTTC	2293	3
clonotype1789	clonotype1789_consensus_1	518	TRA	TRAV29DV5	None	TRAJ57	TRAC	True	True	CAARSQGGSEKLVF	TGTGCAGCAAGAAGTCAGGGCGGATCTGAAAAGCTGGTCTTT	1052	1
clonotype1789	clonotype1789_consensus_2	566	TRB	TRBV12-3	TRBD1	TRBJ1-2	TRBC1	True	True	CASSRSTGRIYGYTF	TGTGCCAGCAGTCGGTCGACAGGGAGGATCTATGGCTACACCTTC	6557	8
clonotype178	clonotype178_consensus_1	589	TRA	TRAV17	None	TRAJ34	TRAC	True	True	CASGTDKLIF	TGTGCTTCGGGCACCGACAAGCTCATCTTT	1897	2
clonotype178	clonotype178_consensus_2	870	TRB	TRBV5-5	TRBD1	TRBJ2-1	TRBC2	True	True	CASSKGQGQAGRSYNEQFF	TGTGCCAGCAGCAAGGGACAGGGCCAGGCGGGAAGGTCCTACAATGAGCAGTTCTTC	8862	11
clonotype1790	clonotype1790_consensus_1	451	TRA	TRAV9-2	None	TRAJ17	TRAC	True	True	CALRRAAGNKLTF	TGTGCTCTGCGCAGGGCTGCAGGCAACAAGCTAACTTTT	184	1
clonotype1790	clonotype1790_consensus_2	700	TRB	TRBV7-2	TRBD2	TRBJ1-2	TRBC1	True	True	CASEIAGSYGYTF	TGTGCCAGCGAAATCGCAGGATCCTATGGCTACACCTTC	6037	7
clonotype1791	clonotype1791_consensus_1	529	TRA	TRAV29DV5	None	TRAJ45	TRAC	True	True	CAAPEYRYSGGGADGLTF	TGTGCAGCACCAGAATATAGGTATTCAGGAGGAGGTGCTGACGGACTCACCTTT	2070	2
clonotype1791	clonotype1791_consensus_2	497	TRB	TRBV5-1	TRBD2	TRBJ2-7	TRBC2	True	True	CASRTIPGRENEQYF	TGCGCCAGCCGAACAATCCCGGGACGGGAGAACGAGCAGTACTTC	4382	5
clonotype1792	clonotype1792_consensus_1	550	TRB	TRBV6-1	TRBD2	TRBJ2-3	TRBC2	True	True	CASSEAAGLTDTQYF	TGTGCCAGCAGTGAAGCGGCAGGACTCACAGATACGCAGTATTTT	4821	6
clonotype1793	clonotype1793_consensus_1	675	TRB	TRBV19	TRBD1	TRBJ2-2	TRBC2	True	True	CASSIVGQGGHGELFF	TGTGCCAGTAGTATCGTTGGACAGGGGGGTCACGGGGAGCTGTTTTTT	2169	3
clonotype1793	clonotype1793_consensus_2	540	TRA	TRAV13-2	None	TRAJ8	TRAC	True	True	CAERGFQKLVF	TGTGCAGAGAGGGGCTTTCAGAAACTTGTATTT	353	1
clonotype1794	clonotype1794_consensus_1	566	TRA	TRAV23DV6	None	TRAJ30	TRAC	True	True	CAASANRDDKIIF	TGTGCAGCAAGCGCGAACAGAGATGACAAGATCATCTTT	4361	6
clonotype1794	clonotype1794_consensus_2	550	TRB	TRBV10-3	TRBD1	TRBJ2-5	TRBC2	True	True	CAISEPTGGETQYF	TGTGCCATCAGTGAGCCGACCGGGGGGGAGACCCAGTACTTC	12231	15
clonotype1795	clonotype1795_consensus_1	510	TRA	TRAV4	None	TRAJ23	TRAC	True	True	CLVGDIGNQGGKLIF	TGCCTCGTGGGTGACATAGGTAACCAGGGAGGAAAGCTTATCTTC	1012	1
clonotype1795	clonotype1795_consensus_2	664	TRB	TRBV29-1	TRBD1	TRBJ2-2	TRBC1	True	True	CSAGQFNTGELFF	TGCAGCGCTGGACAGTTTAACACCGGGGAGCTGTTTTTT	8989	13
clonotype1795	clonotype1795_consensus_3	832	TRB	TRBV30	TRBD1	TRBJ1-6	TRBC1	True	True	CAWSTGQANNSPLHF	TGTGCCTGGAGTACCGGACAGGCAAATAATTCACCCCTCCACTTT	1932	3
clonotype1796	clonotype1796_consensus_1	647	TRB	TRBV7-2	None	TRBJ2-3	TRBC2	True	True	CASSHLRLEDTQYF	TGTGCCAGCAGCCACCTCAGGTTGGAAGATACGCAGTATTTT	9635	10
clonotype1796	clonotype1796_consensus_2	579	TRA	TRAV8-1	None	TRAJ31	TRAC	True	True	CAVMGRNNNARLMF	TGTGCCGTGATGGGGAGGAATAACAATGCCAGACTCATGTTT	1099	1
clonotype1797	clonotype1797_consensus_1	586	TRB	TRBV2	TRBD1	TRBJ2-5	TRBC2	True	True	CASSEQGQETQYF	TGTGCCAGCAGTGAACAGGGACAAGAGACCCAGTACTTC	6159	7
clonotype1798	clonotype1798_consensus_1	528	TRB	TRBV6-3	TRBD1	TRBJ2-7	TRBC2	True	True	CASSNGQGVNEQYF	TGTGCCAGCAGTAATGGACAGGGGGTGAACGAGCAGTACTTC	13982	17
clonotype1798	clonotype1798_consensus_2	513	TRA	TRAV1-2	None	TRAJ21	TRAC	True	True	CAVRSGFYF	TGTGCTGTGAGATCGGGGTTTTACTTT	4915	5
clonotype1799	clonotype1799_consensus_1	520	TRB	TRBV10-3	TRBD2	TRBJ2-1	TRBC2	True	True	CAISGTSGGLNEQFF	TGTGCCATCAGTGGGACTAGCGGGGGGCTCAATGAGCAGTTCTTC	2759	5
clonotype1799	clonotype1799_consensus_2	499	TRA	TRAV38-2DV8	None	TRAJ43	TRAC	True	True	CAYRSPYNNNDMRF	TGTGCTTATAGGAGCCCGTACAATAACAATGACATGCGCTTT	3050	3
clonotype179	clonotype179_consensus_1	511	TRB	TRBV12-3	TRBD1	TRBJ2-3	TRBC2	True	True	CASILGQGHTDTQYF	TGTGCCAGCATCTTGGGGCAGGGCCACACAGATACGCAGTATTTT	3449	5
clonotype17	clonotype17_consensus_1	756	TRB	TRBV25-1	TRBD1	TRBJ2-2	TRBC2	True	True	CASSPPGGNTGELFF	TGTGCCAGCAGTCCGCCGGGGGGGAACACCGGGGAGCTGTTTTTT	100496	112
clonotype17	clonotype17_consensus_2	753	TRA	TRAV24	None	TRAJ21	TRAC	True	True	CSGGGNFNKFYF	TGTTCCGGCGGGGGTAACTTCAACAAATTTTACTTT	49720	57
clonotype1800	clonotype1800_consensus_1	495	TRA	TRAV9-2	None	TRAJ58	TRAC	True	True	CALKETSGSRLTF	TGTGCTCTGAAAGAAACCAGTGGCTCTAGGTTGACCTTT	1202	1
clonotype1800	clonotype1800_consensus_2	536	TRB	TRBV7-7	TRBD2	TRBJ2-3	TRBC2	True	True	CASSSGLAGRQDTQYF	TGTGCTAGCAGTTCGGGACTAGCGGGGCGGCAAGATACGCAGTATTTT	5372	6
clonotype1801	clonotype1801_consensus_1	763	TRB	TRBV18	TRBD2	TRBJ2-2	TRBC2	True	True	CASSPAGSAETGELFF	TGTGCCAGCTCACCGGCGGGTTCAGCGGAGACCGGGGAGCTGTTTTTT	3206	6
clonotype1801	clonotype1801_consensus_2	687	TRB	TRBV12-3	TRBD1	TRBJ1-6	TRBC1	True	True	CASSSGTPNSPLHF	TGTGCCAGCAGTTCGGGGACACCAAATTCACCCCTCCACTTT	8552	10
clonotype1802	clonotype1802_consensus_1	616	TRB	TRBV5-1	TRBD1	TRBJ1-3	TRBC1	True	True	CASSGVGQGAGNTIYF	TGCGCCAGCAGCGGAGTTGGACAGGGCGCTGGAAACACCATATATTTT	2559	3
clonotype1803	clonotype1803_consensus_1	709	TRB	TRBV7-2	TRBD1	TRBJ1-6	TRBC1	True	True	CASSQTGSDSPLHF	TGTGCCAGCAGCCAGACAGGTTCAGATTCACCCCTCCACTTT	29246	36
clonotype1804	clonotype1804_consensus_1	574	TRB	TRBV7-3	TRBD2	TRBJ1-1	TRBC1	True	True	CASSSGGGNTEAFF	TGTGCCAGCAGCTCTGGGGGAGGGAACACTGAAGCTTTCTTT	6365	7
clonotype1805	clonotype1805_consensus_1	572	TRB	TRBV2	TRBD2	TRBJ2-2	TRBC2	True	True	CASILAVTNTGELFF	TGTGCCAGCATCCTAGCGGTAACGAACACCGGGGAGCTGTTTTTT	6214	7
clonotype1805	clonotype1805_consensus_2	578	TRB	TRBV30	TRBD1	TRBJ1-6	TRBC1	True	True	CAWSTGQANNSPLHF	TGTGCCTGGAGTACCGGACAGGCAAATAATTCACCCCTCCACTTT	2803	3
clonotype1806	clonotype1806_consensus_1	527	TRA	TRAV29DV5	None	TRAJ42	TRAC	True	True	CAAKVGIYGGSQGNLIF	TGTGCAGCAAAGGTGGGGATTTATGGAGGAAGCCAAGGAAATCTCATCTTT	906	1
clonotype1806	clonotype1806_consensus_2	586	TRB	TRBV3-1	None	TRBJ1-3	TRBC1	True	True	CASRQRAGKHHIF	TGTGCCAGCAGGCAACGGGCTGGAAAACACCATATATTT	1073	1
clonotype1807	clonotype1807_consensus_1	686	TRB	TRBV7-3	TRBD1	TRBJ2-2	TRBC2	True	True	CASSPHGGGVGELFF	TGTGCCAGCAGCCCCCACGGGGGCGGCGTCGGGGAGCTGTTTTTT	4613	6
clonotype1807	clonotype1807_consensus_2	425	TRA	TRAV35	None	TRAJ49	TRAC	True	True	CAGQLSTGNQFYF	TGTGCTGGGCAGCTCAGCACCGGTAACCAGTTCTATTTT	1158	1
clonotype1808	clonotype1808_consensus_1	613	TRA	TRAV41	None	TRAJ34	TRAC	True	True	CAVRSRNTDKLIF	TGTGCTGTCAGATCGCGAAACACCGACAAGCTCATCTTT	1148	1
clonotype1808	clonotype1808_consensus_2	493	TRB	TRBV28	TRBD1	TRBJ1-1	TRBC1	True	True	CASSLGQGGTEAFF	TGTGCCAGCAGTTTAGGACAGGGAGGGACTGAAGCTTTCTTT	2647	3
clonotype1809	clonotype1809_consensus_1	564	TRB	TRBV18	TRBD2	TRBJ1-1	TRBC1	True	True	CASSPPGGANTEAFF	TGTGCCAGCTCACCTCCGGGAGGGGCTAACACTGAAGCTTTCTTT	3770	4
clonotype180	clonotype180_consensus_1	701	TRB	TRBV7-9	TRBD1	TRBJ2-2	TRBC2	True	True	CASSLRQGTGELFF	TGTGCCAGCAGCTTAAGGCAGGGGACCGGGGAGCTGTTTTTT	18153	25
clonotype180	clonotype180_consensus_2	502	TRA	TRAV13-1	None	TRAJ16	TRAC	True	True	CAAPF	TGTGCAGCGCCCTTT	860	1
clonotype1810	clonotype1810_consensus_1	495	TRA	TRAV9-2	None	TRAJ4	TRAC	True	True	CALSPRGYNKLIF	TGTGCTCTGAGTCCCCGTGGCTACAATAAGCTGATTTTT	1245	2
clonotype1810	clonotype1810_consensus_2	597	TRB	TRBV11-2	TRBD1	TRBJ1-1	TRBC1	True	True	CASSLDDRPNTEAFF	TGTGCCAGCAGCTTAGATGACAGACCCAACACTGAAGCTTTCTTT	8378	10
clonotype1811	clonotype1811_consensus_1	587	TRB	TRBV20-1	TRBD1	TRBJ2-3	TRBC2	True	True	CSAGGDRGYTDTQYF	TGCAGTGCTGGGGGGGACAGGGGATACACAGATACGCAGTATTTT	4250	7
clonotype1811	clonotype1811_consensus_2	518	TRA	TRAV12-1	None	TRAJ23	TRAC	True	True	CVVLLGNQGGKLIF	TGTGTGGTCCTTCTGGGGAACCAGGGAGGAAAGCTTATCTTC	1183	1
clonotype1812	clonotype1812_consensus_1	516	TRB	TRBV6-1	TRBD1	TRBJ1-2	TRBC1	True	True	CASSEKGSYGYTF	TGTGCCAGCAGTGAAAAGGGGTCCTATGGCTACACCTTC	1070	1
clonotype1813	clonotype1813_consensus_1	522	TRB	TRBV3-1	None	TRBJ1-6	TRBC1	True	True	CASSQDLGSSYNSPLHF	TGTGCCAGCAGCCAAGATTTGGGAAGCTCCTATAATTCACCCCTCCACTTT	3282	4
clonotype1813	clonotype1813_consensus_2	695	TRA	TRAV3	None	TRAJ36	TRAC	True	True	CAVRDTYQGTGANNLFF	TGTGCTGTGAGAGACACCTATCAGGGGACTGGGGCAAACAACCTCTTCTTT	2583	4
clonotype1814	clonotype1814_consensus_1	540	TRB	TRBV2	TRBD2	TRBJ2-2	TRBC2	True	True	CASILAVTNTGELFF	TGTGCCAGCATCCTAGCGGTAACGAACACCGGGGAGCTGTTTTTT	1774	2
clonotype1814	clonotype1814_consensus_2	474	TRB	TRBV27	None	TRBJ2-6	TRBC2	True	True	CASSRSSGANVLTF	TGTGCCAGCAGTCGAAGCTCTGGGGCCAACGTCCTGACTTTC	1434	2
clonotype1815	clonotype1815_consensus_1	553	TRB	TRBV7-9	TRBD2	TRBJ2-7	TRBC2	True	True	CASSLTSGYEQYF	TGTGCCAGCAGCTTGACTAGCGGCTACGAGCAGTACTTC	9474	12
clonotype1816	clonotype1816_consensus_1	499	TRA	TRAV38-2DV8	None	TRAJ54	TRAC	True	True	CAYGRIQGAQKLVF	TGTGCTTATGGAAGAATTCAGGGAGCCCAGAAGCTGGTATTT	2082	2
clonotype1817	clonotype1817_consensus_1	704	TRA	TRAV8-6	None	TRAJ11	TRAC	True	True	CAVSGRSGYSTLTF	TGTGCTGTGAGTGGACGGTCAGGATACAGCACCCTCACCTTT	6178	11
clonotype1817	clonotype1817_consensus_2	685	TRB	TRBV19	TRBD1	TRBJ1-5	TRBC1	True	True	CASSIRGQGPQPQHF	TGTGCCAGTAGTATTAGGGGACAGGGGCCCCAGCCCCAGCATTTT	5874	7
clonotype1818	clonotype1818_consensus_1	709	TRB	TRBV5-6	TRBD1	TRBJ2-3	TRBC2	True	True	CASSPRQGLDTQYF	TGTGCCAGCAGCCCACGACAGGGGTTGGATACGCAGTATTTT	7351	10
clonotype1819	clonotype1819_consensus_1	488	TRB	TRBV18	TRBD1	TRBJ2-2	TRBC2	True	True	CASPTGGNTGELFF	TGTGCCAGCCCCACAGGGGGCAACACCGGGGAGCTGTTTTTT	2223	2
clonotype1819	clonotype1819_consensus_2	532	TRA	TRAV13-1	None	TRAJ37	TRAC	True	True	CAAHGSSNTGKLIF	TGTGCAGCACATGGCTCTAGCAACACAGGCAAACTAATCTTT	4863	4
clonotype181	clonotype181_consensus_1	512	TRB	TRBV5-1	TRBD1	TRBJ2-7	TRBC2	True	True	CASSDRGGGGEQYF	TGCGCCAGCAGCGACCGGGGGGGGGGAGGCGAGCAGTACTTC	5159	6
clonotype1820	clonotype1820_consensus_1	861	TRB	TRBV5-1	TRBD2	TRBJ2-3	TRBC2	True	True	CASSSTGGNTDTQYF	TGCGCCAGCAGCTCCACGGGGGGGAACACAGATACGCAGTATTTT	5185	6
clonotype1821	clonotype1821_consensus_1	658	TRA	TRAV41	None	TRAJ43	TRAC	True	True	CAVGSNDMRF	TGTGCTGTCGGATCCAATGACATGCGCTTT	8224	10
clonotype1821	clonotype1821_consensus_2	718	TRB	TRBV6-5	TRBD2	TRBJ1-1	TRBC1	True	True	CASSPRRRGTEAFF	TGTGCCAGCAGTCCCCGGCGGAGGGGCACTGAAGCTTTCTTT	13637	18
clonotype1822	clonotype1822_consensus_1	721	TRB	TRBV5-4	TRBD2	TRBJ1-6	TRBC1	True	True	CASSPGRGNSPLHF	TGTGCCAGCAGCCCGGGGCGGGGTAATTCACCCCTCCACTTT	3297	4
clonotype1822	clonotype1822_consensus_2	498	TRA	TRAV4	None	TRAJ37	TRAC	True	True	CLVGDSSNTGKLIF	TGCCTCGTGGGTGACTCTAGCAACACAGGCAAACTAATCTTT	1688	3
clonotype1823	clonotype1823_consensus_1	588	TRB	TRBV18	TRBD2	TRBJ2-1	TRBC2	True	True	CASSPGLAGDDEQFF	TGTGCCAGCTCACCTGGACTAGCGGGAGATGATGAGCAGTTCTTC	8787	10
clonotype1824	clonotype1824_consensus_1	828	TRB	TRBV5-6	None	TRBJ1-2	TRBC1	True	True	CASRKGSGYTF	TGTGCCAGCCGTAAGGGTAGCGGCTACACCTTC	4562	6
clonotype1825	clonotype1825_consensus_1	515	TRB	TRBV20-1	TRBD2	TRBJ2-2	TRBC2	True	True	CSARPFSGSGVNTGELFF	TGCAGTGCTAGACCTTTCAGTGGTAGCGGGGTGAACACCGGGGAGCTGTTTTTT	2284	3
clonotype1826	clonotype1826_consensus_1	567	TRA	TRAV19	None	TRAJ54	TRAC	True	True	CALSVVQGAQKLVF	TGTGCTCTGAGTGTGGTTCAGGGAGCCCAGAAGCTGGTATTT	1586	2
clonotype1826	clonotype1826_consensus_2	523	TRB	TRBV20-1	TRBD1	TRBJ2-5	TRBC2	True	True	CSARQNYQETQYF	TGCAGTGCACGACAGAACTACCAAGAGACCCAGTACTTC	3270	4
clonotype1827	clonotype1827_consensus_1	505	TRB	TRBV7-9	None	TRBJ1-2	TRBC1	True	True	CASSLAGSIDGYTF	TGTGCCAGCAGCTTAGCGGGCAGTATTGACGGCTACACCTTC	3406	4
clonotype1827	clonotype1827_consensus_2	461	TRA	TRAV34	None	TRAJ54	TRAC	True	True	CGADERGAQKLVF	TGTGGAGCAGACGAAAGGGGAGCCCAGAAGCTGGTATTT	1279	1
clonotype1828	clonotype1828_consensus_1	677	TRB	TRBV2	TRBD2	TRBJ1-2	TRBC1	True	True	CAVQRAGLGYGYTF	TGTGCCGTGCAACGGGCGGGACTTGGGTATGGCTACACCTTC	2214	4
clonotype1829	clonotype1829_consensus_1	698	TRB	TRBV7-2	TRBD2	TRBJ2-5	TRBC1	True	True	CASSLGLSPTGGETQYF	TGTGCCAGCAGCTTAGGCCTCTCCCCTACCGGGGGAGAGACCCAGTACTTC	26732	32
clonotype1829	clonotype1829_consensus_2	546	TRA	TRAV17	None	TRAJ22	TRAC	True	True	CATGLISSGSARQLTF	TGTGCTACGGGACTTATTTCTTCTGGTTCTGCAAGGCAACTGACCTTT	2622	3
clonotype182	clonotype182_consensus_1	555	TRB	TRBV7-9	TRBD1	TRBJ1-2	TRBC1	True	True	CASSLGQGYGYTF	TGTGCCAGCAGCTTAGGACAGGGCTATGGCTACACCTTC	7232	10
clonotype182	clonotype182_consensus_2	594	TRA	TRAV29DV5	None	TRAJ46	TRAC	True	True	CAASARGSGDKLTF	TGTGCAGCAAGCGCAAGGGGCAGCGGAGACAAGCTGACTTTT	1990	2
clonotype1830	clonotype1830_consensus_1	506	TRA	TRAV4	None	TRAJ23	TRAC	True	True	CLVGDIGNQGGKLIF	TGCCTCGTGGGTGACATAGGTAACCAGGGAGGAAAGCTTATCTTC	1782	2
clonotype1830	clonotype1830_consensus_2	591	TRB	TRBV18	TRBD1	TRBJ1-5	TRBC1	True	True	CASSPDRGGNQPQHF	TGTGCCAGCTCACCCGACAGGGGGGGCAATCAGCCCCAGCATTTT	1583	2
clonotype1830	clonotype1830_consensus_3	629	TRB	TRBV30	TRBD1	TRBJ1-6	TRBC1	True	True	CAWSTGQANNSPLHF	TGTGCCTGGAGTACCGGACAGGCAAATAATTCACCCCTCCACTTT	2708	4
clonotype1831	clonotype1831_consensus_1	551	TRB	TRBV7-3	TRBD2	TRBJ2-1	TRBC2	True	True	CASSPRLAGGPADEQFF	TGTGCCAGCAGCCCACGACTAGCGGGAGGGCCGGCGGATGAGCAGTTCTTC	3758	5
clonotype1831	clonotype1831_consensus_2	551	TRB	TRBV5-7	TRBD1	TRBJ2-1	TRBC2	True	True	CASSLRQGRNEQFF	TGTGCCAGCAGCTTACGACAGGGAAGGAATGAGCAGTTCTTC	2147	3
clonotype1831	clonotype1831_consensus_3	532	TRA	TRAV27	None	TRAJ53	TRAC	True	True	CAGRGGSNYKLTF	TGTGCGGGACGTGGAGGTAGCAACTATAAACTGACATTT	4783	6
clonotype1832	clonotype1832_consensus_1	570	TRB	TRBV18	TRBD2	TRBJ1-2	TRBC1	True	True	CASSPKPVTNYGYTF	TGTGCCAGCTCACCAAAACCCGTGACTAACTATGGCTACACCTTC	1626	2
clonotype1832	clonotype1832_consensus_2	518	TRA	TRAV29DV5	None	TRAJ57	TRAC	True	True	CAATGRGGSEKLVF	TGTGCAGCGACCGGGAGGGGCGGATCTGAAAAGCTGGTCTTT	2009	2
clonotype1833	clonotype1833_consensus_1	680	TRB	TRBV19	None	TRBJ2-7	TRBC2	True	True	CASSIPGAYEQYF	TGTGCCAGTAGTATCCCCGGCGCCTACGAGCAGTACTTC	5899	8
clonotype1833	clonotype1833_consensus_2	515	TRA	TRAV13-2	None	TRAJ49	TRAC	True	True	CAEINAGNQFYF	TGTGCAGAGATCAACGCCGGTAACCAGTTCTATTTT	5254	5
clonotype1834	clonotype1834_consensus_1	642	TRB	TRBV6-4	TRBD2	TRBJ2-5	TRBC1	True	True	CASSVRTSSPETQYF	TGTGCCAGCAGTGTCAGGACTAGTTCCCCAGAGACCCAGTACTTC	3410	4
clonotype1834	clonotype1834_consensus_2	667	TRB	TRBV5-1	None	TRBJ1-2	TRBC1	True	True	CASSTGDANYGYTF	TGCGCCAGCAGCACGGGCGACGCTAACTATGGCTACACCTTC	3970	5
clonotype1834	clonotype1834_consensus_3	556	TRA	TRAV16	None	TRAJ37	TRAC	True	True	CALKDRSSNTGKLIF	TGTGCTCTAAAGGATCGCTCTAGCAACACAGGCAAACTAATCTTT	598	1
clonotype1835	clonotype1835_consensus_1	520	TRB	TRBV7-3	TRBD2	TRBJ2-2	TRBC2	True	True	CASSLMGTPSTGELFF	TGTGCCAGCAGCTTAATGGGGACTCCCTCCACCGGGGAGCTGTTTTTT	10354	13
clonotype1836	clonotype1836_consensus_1	684	TRB	TRBV11-2	TRBD2	TRBJ1-3	TRBC1	True	True	CASSFGTSGNTIYF	TGTGCCAGCAGCTTCGGCACTTCTGGAAACACCATATATTTT	4410	7
clonotype1836	clonotype1836_consensus_2	615	TRA	TRAV12-1	None	TRAJ29	TRAC	True	True	CVVSPGNTPLVF	TGTGTGGTGTCCCCCGGAAACACACCTCTTGTCTTT	5507	5
clonotype1837	clonotype1837_consensus_1	519	TRB	TRBV2	TRBD1	TRBJ1-1	TRBC1	True	True	CASSRGLGQMNTEAFF	TGTGCCAGCTCCCGTGGCCTTGGACAGATGAACACTGAAGCTTTCTTT	1915	2
clonotype1838	clonotype1838_consensus_1	550	TRB	TRBV3-1	TRBD1	TRBJ1-5	TRBC1	True	True	CASSLRQGVNQPQHF	TGTGCCAGCAGCCTTCGACAGGGTGTTAATCAGCCCCAGCATTTT	13464	18
clonotype1838	clonotype1838_consensus_2	638	TRA	TRAV12-3	None	TRAJ38	TRAC	True	True	CAMSNAGNNRKLIW	TGTGCAATGTCTAATGCTGGCAACAACCGTAAGCTGATTTGG	6976	7
clonotype1839	clonotype1839_consensus_1	554	TRA	TRAV12-3	None	TRAJ26	TRAC	True	True	CAMSAAYGQNFVF	TGTGCAATGAGCGCGGCCTATGGTCAGAATTTTGTCTTT	2787	2
clonotype1839	clonotype1839_consensus_2	497	TRA	TRAV4	None	TRAJ36	TRAC	True	True	CLSGTGANNLFF	TGCCTCTCCGGAACTGGGGCAAACAACCTCTTCTTT	2323	2
clonotype1839	clonotype1839_consensus_3	522	TRB	TRBV6-3	TRBD2	TRBJ2-3	TRBC2	True	True	CASSYLAVITDTQYF	TGTGCCAGCAGTTATCTAGCGGTTATCACAGATACGCAGTATTTT	1440	2
clonotype183	clonotype183_consensus_1	525	TRB	TRBV20-1	TRBD2	TRBJ1-5	TRBC1	True	True	CSAGRGPQNQPQHF	TGCAGTGCTGGACGGGGACCGCAGAATCAGCCCCAGCATTTT	15009	18
clonotype183	clonotype183_consensus_2	556	TRA	TRAV12-1	None	TRAJ44	TRAC	True	True	CVVNGAGTASKLTF	TGTGTGGTGAACGGGGCCGGCACTGCCAGTAAACTCACCTTT	3565	3
clonotype1840	clonotype1840_consensus_1	501	TRA	TRAV38-2DV8	None	TRAJ39	TRAC	True	True	CAYRSNAGNMLTF	TGTGCTTATAGGAGCAATGCAGGCAACATGCTCACCTTT	1454	2
clonotype1841	clonotype1841_consensus_1	552	TRB	TRBV5-1	TRBD1	TRBJ1-1	TRBC1	True	True	CASSPTGQGPNEAFF	TGCGCCAGCAGCCCTACCGGACAGGGCCCCAATGAAGCTTTCTTT	1725	2
clonotype1841	clonotype1841_consensus_2	580	TRA	TRAV29DV5	None	TRAJ42	TRAC	True	True	CAAKPRGGSQGNLIF	TGTGCAGCTAAACCCCGGGGAGGAAGCCAAGGAAATCTCATCTTT	1721	2
clonotype1842	clonotype1842_consensus_1	517	TRA	TRAV12-1	None	TRAJ5	TRAC	True	True	CVVIMDTGRRALTF	TGTGTGGTCATCATGGACACGGGCAGGAGAGCACTTACTTTT	2133	2
clonotype1842	clonotype1842_consensus_2	490	TRB	TRBV4-1	TRBD2	TRBJ1-2	TRBC1	True	True	CASSQGLSGTANYGYTF	TGCGCCAGCAGCCAAGGGTTAAGCGGGACAGCAAACTATGGCTACACCTTC	2999	3
clonotype1843	clonotype1843_consensus_1	775	TRA	TRAV8-3	None	TRAJ8	TRAC	True	True	CAVGPPGTGFQKLVF	TGTGCTGTGGGCCCTCCGGGGACAGGCTTTCAGAAACTTGTATTT	2995	5
clonotype1843	clonotype1843_consensus_2	694	TRB	TRBV12-3	TRBD1	TRBJ2-1	TRBC2	True	True	CASSSLGDRGNNEQFF	TGTGCCAGCAGTTCGTTGGGGGACAGGGGAAACAATGAGCAGTTCTTC	25642	30
clonotype1844	clonotype1844_consensus_1	666	TRB	TRBV6-3	None	TRBJ2-7	TRBC2	True	True	CASSPPRSSYEQYF	TGTGCCAGCAGCCCGCCACGGAGCTCCTACGAGCAGTACTTC	4486	6
clonotype1845	clonotype1845_consensus_1	705	TRB	TRBV6-6	TRBD1	TRBJ1-3	TRBC1	True	True	CASSYSTGKHRETGGNTIYF	TGTGCCAGCAGTTACTCGACCGGCAAACACAGGGAAACCGGTGGAAACACCATATATTTT	9612	11
clonotype1846	clonotype1846_consensus_1	541	TRB	TRBV6-6	TRBD1	TRBJ2-7	TRBC2	True	True	CASSYMTGGPYEQYF	TGTGCCAGCAGTTACATGACAGGGGGCCCCTACGAGCAGTACTTC	3703	5
clonotype1847	clonotype1847_consensus_1	551	TRA	TRAV29DV5	None	TRAJ32	TRAC	True	True	CAASEEGGATNKLIF	TGTGCAGCAAGCGAGGAGGGTGGTGCTACAAACAAGCTCATCTTT	4811	6
clonotype1847	clonotype1847_consensus_2	536	TRA	TRAV26-2	None	TRAJ57	TRAC	True	True	CILRLRTQGGSEKLVF	TGCATCCTTAGACTACGAACTCAGGGCGGATCTGAAAAGCTGGTCTTT	3973	4
clonotype1847	clonotype1847_consensus_3	591	TRB	TRBV18	TRBD1	TRBJ2-7	TRBC2	True	True	CASSPRKGLGEQYF	TGTGCCAGCTCACCCCGAAAGGGTTTGGGGGAGCAGTACTTC	5043	8
clonotype1848	clonotype1848_consensus_1	663	TRB	TRBV5-6	TRBD1	TRBJ1-1	TRBC1	True	True	CASSVGQGWGNTEAFF	TGTGCCAGCAGCGTCGGACAGGGTTGGGGGAACACTGAAGCTTTCTTT	6775	9
clonotype1848	clonotype1848_consensus_2	497	TRB	TRBV21-1	TRBD1	TRBJ2-1	TRBC2	True	True	CASSRNWPGGLWSYNEQFF	TGTGCCAGCAGCCGTAATTGGCCAGGGGGTTTGTGGTCCTACAATGAGCAGTTCTTC	2788	3
clonotype1848	clonotype1848_consensus_3	515	TRA	TRAV39	None	TRAJ11	TRAC	True	True	CAVDKNGYSTLTF	TGTGCCGTGGACAAAAACGGATACAGCACCCTCACCTTT	5196	6
clonotype1849	clonotype1849_consensus_1	553	TRA	TRAV5	None	TRAJ37	TRAC	True	True	CAERGNTGKLIF	TGTGCAGAGCGGGGCAACACAGGCAAACTAATCTTT	824	1
clonotype184	clonotype184_consensus_1	573	TRA	TRAV25	None	TRAJ38	TRAC	True	True	CAIYNAGNNRKLIW	TGTGCTATCTATAATGCTGGCAACAACCGTAAGCTGATTTGG	4550	6
clonotype184	clonotype184_consensus_2	544	TRB	TRBV27	TRBD1	TRBJ1-6	TRBC1	True	True	CASSLRDRNSPLHF	TGTGCCAGCAGTCTCCGGGACAGAAATTCACCCCTCCACTTT	7437	8
clonotype1850	clonotype1850_consensus_1	515	TRB	TRBV4-1	TRBD2	TRBJ2-1	TRBC2	True	True	CASSRTRDGPQEFF	TGCGCCAGCAGCCGAACCCGGGACGGACCCCAAGAGTTCTTC	944	1
clonotype1851	clonotype1851_consensus_1	499	TRA	TRAV17	None	TRAJ24	TRAC	True	True	CATTDSWGKLQF	TGCGCGACAACTGACAGCTGGGGGAAATTGCAGTTT	1478	1
clonotype1851	clonotype1851_consensus_2	520	TRB	TRBV3-1	None	TRBJ2-2	TRBC2	True	True	CASSQARINTGELFF	TGTGCCAGCAGCCAAGCACGGATCAACACCGGGGAGCTGTTTTTT	6013	6
clonotype1852	clonotype1852_consensus_1	528	TRA	TRAV20	None	TRAJ45	TRAC	True	True	CAVQAGRGGADGLTF	TGTGCTGTGCAGGCCGGGAGAGGAGGTGCTGACGGACTCACCTTT	2092	2
clonotype1852	clonotype1852_consensus_2	687	TRB	TRBV5-4	TRBD1	TRBJ1-6	TRBC1	True	True	CASSRGQVASPLHF	TGTGCCAGCAGCCGCGGACAGGTAGCTTCACCCCTCCACTTT	3345	4
clonotype1853	clonotype1853_consensus_1	489	TRA	TRAV9-2	None	TRAJ30	TRAC	True	True	CALIGDDKIIF	TGTGCTCTGATTGGAGATGACAAGATCATCTTT	1227	1
clonotype1853	clonotype1853_consensus_2	478	TRB	TRBV7-2	TRBD2	TRBJ2-7	TRBC2	True	True	CASSWTSGSYEQYF	TGTGCCAGCAGCTGGACTAGCGGGAGCTACGAGCAGTACTTC	446	1
clonotype1854	clonotype1854_consensus_1	604	TRB	TRBV6-1	TRBD2	TRBJ2-2	TRBC2	True	True	CAGGRGSTGELFF	TGTGCCGGAGGGCGGGGGAGCACCGGGGAGCTGTTTTTT	10843	13
clonotype1854	clonotype1854_consensus_2	509	TRA	TRAV20	None	TRAJ49	TRAC	True	True	CAVQARGNQFYF	TGTGCTGTGCAGGCAAGGGGTAACCAGTTCTATTTT	1131	1
clonotype1855	clonotype1855_consensus_1	588	TRA	TRAV12-1	None	TRAJ9	TRAC	True	True	CVVIPYTGGFKTIF	TGTGTGGTGATCCCCTATACTGGAGGCTTCAAAACTATCTTT	5125	6
clonotype1855	clonotype1855_consensus_2	552	TRB	TRBV29-1	TRBD1	TRBJ1-6	TRBC1	True	True	CSARTGMNSPLHF	TGCAGCGCAAGGACAGGGATGAATTCACCCCTCCACTTT	5674	8
clonotype1856	clonotype1856_consensus_1	792	TRB	TRBV9	TRBD1	TRBJ2-2	TRBC2	True	True	CASSVAPGDVTGELFF	TGTGCCAGCAGCGTAGCCCCAGGGGACGTAACCGGGGAGCTGTTTTTT	7259	8
clonotype1856	clonotype1856_consensus_2	481	TRA	TRAV26-2	None	TRAJ39	TRAC	True	True	CILRPHAGNMLTF	TGCATCCTGAGACCCCATGCAGGCAACATGCTCACCTTT	6010	5
clonotype1856	clonotype1856_consensus_3	486	TRA	TRAV9-2	None	TRAJ47	TRAC	True	True	CALGGNKLVF	TGTGCTCTAGGGGGAAACAAACTGGTCTTT	3333	3
clonotype1857	clonotype1857_consensus_1	514	TRB	TRBV4-2	TRBD1	TRBJ1-6	TRBC1	True	True	CASSQAPGQGASSYNSPLHF	TGTGCCAGCAGCCAGGCCCCGGGACAGGGGGCAAGCTCCTATAATTCACCCCTCCACTTT	6443	7
clonotype1857	clonotype1857_consensus_2	697	TRA	TRAV3	None	TRAJ21	TRAC	True	True	CAVRDMSNNFNKFYF	TGTGCTGTGAGAGACATGTCTAACAACTTCAACAAATTTTACTTT	2281	3
clonotype1858	clonotype1858_consensus_1	523	TRB	TRBV20-1	TRBD1	TRBJ1-1	TRBC1	True	True	CSARQGGTEAFF	TGCAGTGCTAGGCAGGGGGGCACTGAAGCTTTCTTT	3333	4
clonotype1859	clonotype1859_consensus_1	566	TRA	TRAV12-3	None	TRAJ9	TRAC	True	True	CAMVRTGGFKTIF	TGTGCAATGGTGAGGACTGGAGGCTTCAAAACTATCTTT	895	1
clonotype1859	clonotype1859_consensus_2	522	TRB	TRBV7-8	TRBD2	TRBJ2-1	TRBC2	True	True	CASSFPKQDEQFF	TGTGCCAGCAGCTTCCCCAAGCAGGATGAGCAGTTCTTC	10054	11
clonotype185	clonotype185_consensus_1	573	TRB	TRBV2	TRBD1	TRBJ2-4	TRBC2	True	True	CASSEERQLTFQYF	TGTGCCAGCAGTGAAGAGCGACAGCTGACCTTTCAGTACTTC	9589	11
clonotype185	clonotype185_consensus_2	595	TRA	TRAV12-1	None	TRAJ13	TRAC	True	True	CVAGGYQKVTF	TGTGTGGCCGGGGGTTACCAGAAAGTTACCTTT	2173	2
clonotype1860	clonotype1860_consensus_1	527	TRB	TRBV20-1	TRBD1	TRBJ1-5	TRBC1	True	True	CSAPIGTGGPQHF	TGCAGTGCGCCGATCGGGACAGGGGGGCCCCAGCATTTT	2446	3
clonotype1860	clonotype1860_consensus_2	477	TRB	TRBV2	TRBD2	TRBJ2-2	TRBC2	True	True	CASILAVTNTGELFF	TGTGCCAGCATCCTAGCGGTAACGAACACCGGGGAGCTGTTTTTT	1040	2
clonotype1861	clonotype1861_consensus_1	580	TRB	TRBV3-1	TRBD1	TRBJ1-3	TRBC1	True	True	CASSPGQGNTIYF	TGTGCCAGCAGCCCGGGACAGGGGAACACCATATATTTT	3623	4
clonotype1861	clonotype1861_consensus_2	507	TRA	TRAV24	None	TRAJ41	TRAC	True	True	CAFHSNSGYALNF	TGTGCCTTTCACTCAAATTCCGGGTATGCACTCAACTTC	789	1
clonotype1862	clonotype1862_consensus_1	644	TRA	TRAV23DV6	None	TRAJ17	TRAC	True	True	CAEGAAGNKLTF	TGTGCGGAGGGGGCTGCAGGCAACAAGCTAACTTTT	2975	3
clonotype1862	clonotype1862_consensus_2	515	TRB	TRBV12-3	None	TRBJ1-6	TRBC1	True	True	CASSLQRARGSPLHF	TGTGCCAGCAGTCTCCAAAGGGCCCGCGGATCACCCCTCCACTTT	6016	6
clonotype1862	clonotype1862_consensus_3	568	TRA	TRAV17	None	TRAJ29	TRAC	True	True	CATDAGSGNTPLVF	TGTGCTACGGACGCGGGTTCAGGAAACACACCTCTTGTCTTT	1390	2
clonotype1863	clonotype1863_consensus_1	519	TRB	TRBV7-8	TRBD1	TRBJ2-3	TRBC2	True	True	CASSAFSDKTFF	TGTGCCAGCAGCGCCTTCTCGGACAAGACCTTTTTT	7130	8
clonotype1863	clonotype1863_consensus_2	515	TRA	TRAV30	None	TRAJ37	TRAC	True	True	CGTEMAGNTGKLIF	TGCGGCACAGAGATGGCTGGCAACACAGGCAAACTAATCTTT	331	1
clonotype1864	clonotype1864_consensus_1	568	TRB	TRBV7-2	TRBD2	TRBJ1-5	TRBC1	True	True	CASSQTGRFNQPQHF	TGTGCCAGCAGCCAAACGGGACGGTTCAATCAGCCCCAGCATTTT	3580	4
clonotype1864	clonotype1864_consensus_2	550	TRA	TRAV38-1	None	TRAJ21	TRAC	True	True	CAFMKRDNFNKFYF	TGTGCTTTCATGAAGCGAGACAACTTCAACAAATTTTACTTT	960	1
clonotype1865	clonotype1865_consensus_1	868	TRB	TRBV7-3	TRBD1	TRBJ2-2	TRBC2	True	True	CASSPHGGGVGELFF	TGTGCCAGCAGCCCCCACGGGGGCGGCGTCGGGGAGCTGTTTTTT	10052	12
clonotype1865	clonotype1865_consensus_2	573	TRA	TRAV25	None	TRAJ10	TRAC	True	True	CAGIFTGGGNKLTF	TGTGCAGGCATTTTCACGGGAGGAGGAAACAAACTCACCTTT	1266	1
clonotype1866	clonotype1866_consensus_1	555	TRB	TRBV2	None	TRBJ2-7	TRBC2	True	True	CATGSLIYEQYF	TGTGCCACCGGAAGCTTGATTTACGAGCAGTACTTC	5437	6
clonotype1866	clonotype1866_consensus_2	710	TRA	TRAV8-4	None	TRAJ45	TRAC	True	True	CAVTSYSGGGADGLTF	TGTGCTGTGACCTCTTATTCAGGAGGAGGTGCTGACGGACTCACCTTT	4849	5
clonotype1867	clonotype1867_consensus_1	670	TRB	TRBV12-4	None	TRBJ1-2	TRBC1	True	True	CASSLHSGSHGYTF	TGTGCCAGCAGTTTGCACTCAGGATCCCATGGCTACACCTTC	844	1
clonotype1868	clonotype1868_consensus_1	544	TRA	TRAV12-2	None	TRAJ22	TRAC	True	True	CAGPGSARQLTF	TGTGCTGGACCTGGTTCTGCAAGGCAACTGACCTTT	515	2
clonotype1869	clonotype1869_consensus_1	989	TRB	TRBV20-1	None	TRBJ1-3	TRBC1	True	True	CSARFSGNTIYF	TGCAGTGCTAGGTTCTCTGGAAACACCATATATTTT	3915	4
clonotype1869	clonotype1869_consensus_2	446	TRA	TRAV21	None	TRAJ57	TRAC	True	True	CAVKGGSEKLVF	TGTGCTGTGAAGGGCGGATCTGAAAAGCTGGTCTTT	803	1
clonotype186	clonotype186_consensus_1	505	TRA	TRAV38-2DV8	None	TRAJ28	TRAC	True	True	CAYRSPIGAGSYQLTF	TGTGCTTATAGGAGCCCTATCGGGGCTGGGAGTTACCAACTCACTTTC	2887	3
clonotype186	clonotype186_consensus_2	557	TRB	TRBV29-1	TRBD1	TRBJ2-7	TRBC2	True	True	CSVEDSTGQEQYF	TGCAGCGTTGAAGACTCGACAGGTCAAGAGCAGTACTTC	8301	10
clonotype1870	clonotype1870_consensus_1	522	TRA	TRAV13-1	None	TRAJ12	TRAC	True	True	CAATPGSSYKLIF	TGTGCAGCAACCCCCGGAAGCAGCTATAAATTGATCTTC	5946	6
clonotype1870	clonotype1870_consensus_2	545	TRB	TRBV4-2	None	TRBJ1-1	TRBC1	True	True	CASSQERHSNTEAFF	TGTGCCAGCAGCCAAGAGCGCCATAGCAACACTGAAGCTTTCTTT	2454	3
clonotype1871	clonotype1871_consensus_1	580	TRA	TRAV29DV5	None	TRAJ52	TRAC	True	True	CAAYKDGGTSYGKLTF	TGTGCAGCGTATAAGGATGGTGGTACTAGCTATGGAAAGCTGACATTT	933	1
clonotype1871	clonotype1871_consensus_2	799	TRB	TRBV28	None	TRBJ1-2	TRBC1	True	True	CASSYAIGYTF	TGTGCCAGCAGTTATGCTATTGGCTACACCTTC	5415	7
clonotype1872	clonotype1872_consensus_1	494	TRA	TRAV29DV5	None	TRAJ28	TRAC	True	True	CAASYSGAGSYQLTF	TGTGCAGCAAGCTACTCTGGGGCTGGGAGTTACCAACTCACTTTC	855	1
clonotype1872	clonotype1872_consensus_2	519	TRB	TRBV14	None	TRBJ1-6	TRBC1	True	True	CASSQQAPHSPLHF	TGTGCCAGCAGCCAACAGGCCCCGCACTCACCCCTCCACTTT	5106	6
clonotype1873	clonotype1873_consensus_1	511	TRB	TRBV6-5	None	TRBJ1-5	TRBC1	True	True	CASSMQGQPQHF	TGTGCCAGCAGCATGCAAGGTCAGCCCCAGCATTTT	4081	5
clonotype1874	clonotype1874_consensus_1	528	TRB	TRBV7-2	TRBD1	TRBJ1-1	TRBC1	True	True	CASSLHGQTEAFF	TGTGCCAGCAGCCTTCACGGACAGACTGAAGCTTTCTTT	5129	6
clonotype1874	clonotype1874_consensus_2	519	TRA	TRAV21	None	TRAJ6	TRAC	True	True	CAVSAGGSYIPTF	TGTGCTGTGTCTGCAGGAGGAAGCTACATACCTACATTT	4137	4
clonotype1875	clonotype1875_consensus_1	490	TRA	TRAV4	None	TRAJ23	TRAC	True	True	CLVGDIGNQGGKLIF	TGCCTCGTGGGTGACATAGGTAACCAGGGAGGAAAGCTTATCTTC	1023	1
clonotype1875	clonotype1875_consensus_2	501	TRB	TRBV20-1	TRBD2	TRBJ2-3	TRBC2	True	True	CSASRLAGLTDTQYF	TGCAGTGCTTCCCGACTAGCGGGGCTTACAGATACGCAGTATTTT	689	1
clonotype1876	clonotype1876_consensus_1	677	TRB	TRBV4-2	TRBD1	TRBJ1-5	TRBC1	True	True	CASSQVDRDSNQPQHF	TGTGCCAGCAGCCAAGTAGATAGGGATAGCAATCAGCCCCAGCATTTT	4101	5
clonotype1877	clonotype1877_consensus_1	499	TRA	TRAV38-2DV8	None	TRAJ48	TRAC	True	True	CAYKSNFGNEKLTF	TGTGCTTATAAATCTAACTTTGGAAATGAGAAATTAACCTTT	3162	3
clonotype1877	clonotype1877_consensus_2	511	TRB	TRBV5-5	TRBD1	TRBJ1-3	TRBC1	True	True	CASSPDRLGNTIYF	TGTGCCAGCAGCCCGGACAGACTTGGAAACACCATATATTTT	8312	10
clonotype1878	clonotype1878_consensus_1	529	TRB	TRBV20-1	TRBD1	TRBJ2-1	TRBC2	True	True	CSARWTGSSYNEQFF	TGCAGTGCTAGGTGGACAGGGAGCTCCTACAATGAGCAGTTCTTC	8922	11
clonotype1879	clonotype1879_consensus_1	523	TRB	TRBV7-2	TRBD1	TRBJ2-3	TRBC2	True	True	CASSPGRSTDTQYF	TGTGCCAGCAGCCCAGGGCGATCCACGGATACGCAGTATTTT	6434	9
clonotype1879	clonotype1879_consensus_2	542	TRA	TRAV23DV6	None	TRAJ37	TRAC	True	True	CAARGGSGNTGKLIF	TGTGCAGCAAGGGGTGGCTCTGGCAACACAGGCAAACTAATCTTT	2322	2
clonotype187	clonotype187_consensus_1	521	TRB	TRBV7-3	None	TRBJ2-3	TRBC2	True	True	CASSLTYTDTQYF	TGTGCCAGCAGCTTAACTTATACAGATACGCAGTATTTT	8471	11
clonotype187	clonotype187_consensus_2	507	TRA	TRAV9-2	None	TRAJ50	TRAC	True	True	CALSGGKTSYDKVIF	TGTGCTCTGAGTGGGGGGAAAACCTCCTACGACAAGGTGATATTT	3146	3
clonotype1880	clonotype1880_consensus_1	572	TRB	TRBV30	None	TRBJ1-3	TRBC1	True	True	CAWIEGSGNTIYF	TGTGCCTGGATTGAAGGCTCTGGAAACACCATATATTTT	989	1
clonotype1880	clonotype1880_consensus_2	530	TRA	TRAV13-1	None	TRAJ4	TRAC	True	True	CAATRGGYNKLIF	TGTGCAGCCACTCGTGGTGGCTACAATAAGCTGATTTTT	4811	5
clonotype1881	clonotype1881_consensus_1	474	TRA	TRAV4	None	TRAJ23	TRAC	True	True	CLVGDIGNQGGKLIF	TGCCTCGTGGGTGACATAGGTAACCAGGGAGGAAAGCTTATCTTC	1593	3
clonotype1881	clonotype1881_consensus_2	452	TRA	TRAV39	None	TRAJ48	TRAC	True	True	CAVGPFGNEKLTF	TGTGCCGTGGGTCCCTTTGGAAATGAGAAATTAACCTTT	1965	2
clonotype1881	clonotype1881_consensus_3	660	TRB	TRBV29-1	None	TRBJ1-5	TRBC1	True	True	CSVEQNGQPQHF	TGCAGCGTTGAACAGAATGGGCAGCCCCAGCATTTT	10146	12
clonotype1882	clonotype1882_consensus_1	511	TRB	TRBV27	TRBD1	TRBJ2-7	TRBC2	True	True	CASRGRVAYEQYF	TGTGCCAGCAGGGGCAGGGTGGCCTACGAGCAGTACTTC	1834	2
clonotype1882	clonotype1882_consensus_2	668	TRA	TRAV23DV6	None	TRAJ16	TRAC	True	True	CAAGMGF	TGTGCAGCGGGCATGGGGTTT	1678	2
clonotype1883	clonotype1883_consensus_1	714	TRB	TRBV6-5	None	TRBJ1-1	TRBC1	True	True	CASGMKKAFF	TGTGCCAGCGGAATGAAGAAAGCTTTCTTT	18930	22
clonotype1883	clonotype1883_consensus_2	485	TRA	TRAV26-2	None	TRAJ53	TRAC	True	True	CILLNSGGSNYKLTF	TGCATCCTACTGAATAGTGGAGGTAGCAACTATAAACTGACATTT	3284	3
clonotype1884	clonotype1884_consensus_1	565	TRB	TRBV20-1	TRBD2	TRBJ2-7	TRBC2	True	True	CSAYTSGRGSYEQYF	TGCAGTGCCTATACTAGCGGGAGAGGGTCCTACGAGCAGTACTTC	17823	22
clonotype1884	clonotype1884_consensus_2	559	TRA	TRAV23DV6	None	TRAJ38	TRAC	True	True	CAASRGAGNNRKLIW	TGTGCAGCAAGCAGAGGTGCTGGCAACAACCGTAAGCTGATTTGG	3425	4
clonotype1885	clonotype1885_consensus_1	560	TRA	TRAV12-2	None	TRAJ30	TRAC	True	True	CAVNMRDDKIIF	TGTGCCGTGAACATGCGGGATGACAAGATCATCTTT	4283	4
clonotype1885	clonotype1885_consensus_2	585	TRB	TRBV15	TRBD1	TRBJ1-4	TRBC1	True	True	CATSRDMGLGNEKLFF	TGTGCCACCAGCAGAGACATGGGGCTTGGTAATGAAAAACTGTTTTTT	1655	2
clonotype1886	clonotype1886_consensus_1	550	TRA	TRAV12-1	None	TRAJ33	TRAC	True	True	CVVNKSNYQLIW	TGTGTGGTGAACAAAAGCAACTATCAGTTAATCTGG	2914	3
clonotype1886	clonotype1886_consensus_2	508	TRB	TRBV12-4	None	TRBJ2-2	TRBC2	True	True	CASSLLENTGELFF	TGTGCCAGCAGTTTATTAGAAAACACCGGGGAGCTGTTTTTT	2914	4
clonotype1887	clonotype1887_consensus_1	646	TRB	TRBV20-1	None	TRBJ1-1	TRBC1	True	True	CSARPPLRLNTEAFF	TGCAGTGCTAGACCTCCGCTACGCCTGAACACTGAAGCTTTCTTT	3072	4
clonotype1888	clonotype1888_consensus_1	548	TRA	TRAV12-2	None	TRAJ53	TRAC	True	True	CAVKARSNYKLTF	TGTGCCGTGAAGGCTCGTAGCAACTATAAACTGACATTT	4301	5
clonotype1888	clonotype1888_consensus_2	672	TRB	TRBV29-1	TRBD1	TRBJ2-7	TRBC2	True	True	CSVEDNSGTGSYEQYF	TGCAGCGTTGAAGACAACTCCGGGACAGGGTCGTACGAGCAGTACTTC	13068	17
clonotype1889	clonotype1889_consensus_1	511	TRB	TRBV6-5	None	TRBJ1-6	TRBC1	True	True	CASSAFVAYNSPLHF	TGTGCCAGCAGCGCCTTTGTCGCCTATAATTCACCCCTCCACTTT	1061	1
clonotype1889	clonotype1889_consensus_2	575	TRA	TRAV19	None	TRAJ38	TRAC	True	True	CALSEQQNAGNNRKLIW	TGTGCTCTGAGTGAGCAGCAAAATGCTGGCAACAACCGTAAGCTGATTTGG	808	1
clonotype188	clonotype188_consensus_1	685	TRA	TRAV8-3	None	TRAJ13	TRAC	True	True	CAVGAAGYQKVTF	TGTGCTGTGGGTGCGGCCGGTTACCAGAAAGTTACCTTT	3411	8
clonotype188	clonotype188_consensus_2	803	TRB	TRBV19	None	TRBJ2-2	TRBC1	True	True	CASSPTRGELFF	TGTGCCAGTAGCCCGACCCGGGGGGAGCTGTTTTTT	5656	7
clonotype1890	clonotype1890_consensus_1	580	TRA	TRAV14DV4	None	TRAJ9	TRAC	True	True	CAMREGGGFKTIF	TGTGCAATGAGAGAGGGAGGAGGCTTCAAAACTATCTTT	5924	6
clonotype1890	clonotype1890_consensus_2	535	TRB	TRBV20-1	TRBD1	TRBJ2-7	TRBC2	True	True	CSASAPIRDRRPYEQYF	TGCAGTGCTAGTGCGCCAATCCGGGACAGGCGCCCCTACGAGCAGTACTTC	7474	9
clonotype1891	clonotype1891_consensus_1	359	TRA	TRAV26-1	None	TRAJ15	TRAC	True	True	CIVRVGDQAGTALIF	TGCATCGTCAGAGTCGGCGACCAGGCAGGAACTGCTCTGATCTTT	1269	1
clonotype1891	clonotype1891_consensus_2	546	TRB	TRBV7-2	TRBD1	TRBJ1-2	TRBC1	True	True	CASSLVDRGYGYTF	TGTGCCAGCAGCTTAGTCGACAGGGGTTATGGCTACACCTTC	7961	9
clonotype1892	clonotype1892_consensus_1	647	TRB	TRBV12-3	TRBD1	TRBJ1-1	TRBC1	True	True	CASTPGRTANTEAFF	TGTGCCAGCACCCCGGGACGGACAGCGAACACTGAAGCTTTCTTT	6139	8
clonotype1892	clonotype1892_consensus_2	555	TRA	TRAV25	None	TRAJ21	TRAC	True	True	CAGFINKFYF	TGTGCAGGGTTCATCAACAAATTTTACTTT	2589	3
clonotype1893	clonotype1893_consensus_1	691	TRB	TRBV7-2	TRBD1	TRBJ1-3	TRBC1	True	True	CASSRGTASGNTIYF	TGTGCCAGCAGCCGGGGGACAGCCTCTGGAAACACCATATATTTT	12102	13
clonotype1893	clonotype1893_consensus_2	550	TRA	TRAV12-1	None	TRAJ39	TRAC	True	True	CVVIPFNNAGNMLTF	TGTGTGGTGATCCCGTTTAATAATGCAGGCAACATGCTCACCTTT	2579	2
clonotype1894	clonotype1894_consensus_1	549	TRA	TRAV14DV4	None	TRAJ3	TRAC	True	True	CAMSPYSSASKIIF	TGTGCAATGAGTCCCTACAGCAGTGCTTCCAAGATAATCTTT	5110	6
clonotype1894	clonotype1894_consensus_2	715	TRB	TRBV20-1	TRBD1	TRBJ2-5	TRBC2	True	True	CSARPPGTGGTQETQYF	TGCAGTGCTAGACCTCCCGGGACAGGGGGCACACAAGAGACCCAGTACTTC	9659	13
clonotype1895	clonotype1895_consensus_1	509	TRB	TRBV9	TRBD2	TRBJ1-4	TRBC1	True	True	CASSVGGRAGEKLFF	TGTGCCAGCAGCGTAGGTGGCAGGGCGGGTGAAAAACTGTTTTTT	1825	2
clonotype1896	clonotype1896_consensus_1	556	TRA	TRAV12-2	None	TRAJ37	TRAC	True	True	CAVNERGSSNTGKLIF	TGTGCCGTGAACGAAAGGGGCTCTAGCAACACAGGCAAACTAATCTTT	5834	5
clonotype1896	clonotype1896_consensus_2	759	TRB	TRBV4-2	TRBD2	TRBJ2-2	TRBC2	True	True	CASSPLGLAGGQGNTGELFF	TGTGCCAGCAGCCCCCTTGGACTAGCGGGGGGCCAGGGGAACACCGGGGAGCTGTTTTTT	8933	11
clonotype1896	clonotype1896_consensus_3	700	TRB	TRBV20-1	TRBD1	TRBJ1-5	TRBC1	True	True	CSARTGNQPQHF	TGCAGTGCGAGGACAGGGAATCAGCCCCAGCATTTT	8181	11
clonotype1897	clonotype1897_consensus_1	681	TRA	TRAV3	None	TRAJ6	TRAC	True	True	CAVRVGGSYIPTF	TGTGCTGTGAGAGTAGGAGGAAGCTACATACCTACATTT	649	1
clonotype1897	clonotype1897_consensus_2	505	TRB	TRBV2	None	TRBJ1-6	TRBC1	True	True	CASAGEESPLHF	TGTGCCAGCGCCGGGGAAGAATCACCCCTCCACTTT	916	1
clonotype1898	clonotype1898_consensus_1	725	TRB	TRBV28	TRBD1	TRBJ2-5	TRBC2	True	True	CASSAGTVGETQYF	TGTGCCAGCAGTGCCGGGACAGTCGGAGAGACCCAGTACTTC	11058	14
clonotype1898	clonotype1898_consensus_2	591	TRA	TRAV29DV5	None	TRAJ37	TRAC	True	True	CAASLALHGSSNTGKLIF	TGTGCAGCAAGCCTCGCCCTCCATGGCTCTAGCAACACAGGCAAACTAATCTTT	3919	5
clonotype1898	clonotype1898_consensus_3	495	TRA	TRAV9-2	None	TRAJ11	TRAC	True	True	CALRLSGYSTLTF	TGTGCTCTGAGACTTTCAGGATACAGCACCCTCACCTTT	2603	2
clonotype1899	clonotype1899_consensus_1	632	TRA	TRAV38-2DV8	None	TRAJ30	TRAC	True	True	CAYSGGARDDKIIF	TGTGCTTATAGCGGGGGGGCGAGAGATGACAAGATCATCTTT	4023	6
clonotype1899	clonotype1899_consensus_2	523	TRB	TRBV20-1	None	TRBJ1-1	TRBC1	True	True	CSVPGAFF	TGCAGTGTCCCGGGGGCTTTCTTT	9498	10
clonotype189	clonotype189_consensus_1	518	TRA	TRAV26-1	None	TRAJ53	TRAC	True	True	CIVFGGFSGGSNYKLTF	TGCATCGTCTTCGGGGGGTTTAGTGGAGGTAGCAACTATAAACTGACATTT	1105	1
clonotype189	clonotype189_consensus_2	681	TRB	TRBV19	TRBD2	TRBJ2-7	TRBC2	True	True	CASSSTRGTEQYF	TGTGCCAGTAGCTCCACCAGAGGGACTGAGCAGTACTTC	5300	6
clonotype18	clonotype18_consensus_1	860	TRB	TRBV19	TRBD2	TRBJ2-7	TRBC2	True	True	CASSMAGVLDEQYF	TGTGCCAGTAGTATGGCGGGAGTCCTCGACGAGCAGTACTTC	60949	82
clonotype1900	clonotype1900_consensus_1	493	TRB	TRBV5-1	TRBD1	TRBJ1-2	TRBC1	True	True	CASSLVGQEGYTF	TGCGCCAGCAGCTTGGTTGGACAGGAGGGCTACACCTTC	4257	5
clonotype1900	clonotype1900_consensus_2	479	TRA	TRAV24	None	TRAJ49	TRAC	True	True	CAFNPNTGNQFYF	TGTGCCTTTAATCCGAACACCGGTAACCAGTTCTATTTT	832	1
clonotype1901	clonotype1901_consensus_1	557	TRB	TRBV5-1	TRBD1	TRBJ1-3	TRBC1	True	True	CASSLAGHHSGNTIYF	TGCGCCAGCAGCTTGGCGGGACACCACTCTGGAAACACCATATATTTT	6027	6
clonotype1901	clonotype1901_consensus_2	617	TRA	TRAV22	None	TRAJ38	TRAC	True	True	CAVAYNAGNNRKLIW	TGTGCTGTGGCCTATAATGCTGGCAACAACCGTAAGCTGATTTGG	1766	2
clonotype1901	clonotype1901_consensus_3	559	TRA	TRAV12-2	None	TRAJ17	TRAC	True	True	CGTPCAMIKAAGNKLTF	TGTGGTACCCCTTGCGCGATGATCAAAGCTGCAGGCAACAAGCTAACTTTT	1100	2
clonotype1901	clonotype1901_consensus_4	617	TRB	TRBV30	TRBD1	TRBJ1-6	TRBC1	True	True	CAWSTGQANNSPLHF	TGTGCCTGGAGTACCGGACAGGCAAATAATTCACCCCTCCACTTT	889	2
clonotype1902	clonotype1902_consensus_1	678	TRB	TRBV5-4	TRBD1	TRBJ2-3	TRBC2	True	True	CASSPGVKEDTQYF	TGTGCCAGCAGCCCAGGGGTCAAGGAAGATACGCAGTATTTT	1966	3
clonotype1902	clonotype1902_consensus_2	557	TRA	TRAV12-1	None	TRAJ9	TRAC	True	True	CVVTSNTGGFKTIF	TGTGTGGTGACCTCAAATACTGGAGGCTTCAAAACTATCTTT	3655	3
clonotype1903	clonotype1903_consensus_1	684	TRA	TRAV3	None	TRAJ9	TRAC	True	True	CAVRALNTGGFKTIF	TGTGCTGTGAGAGCCCTTAATACTGGAGGCTTCAAAACTATCTTT	1709	2
clonotype1904	clonotype1904_consensus_1	549	TRA	TRAV13-1	None	TRAJ8	TRAC	True	True	CAASKENTGFQKLVF	TGTGCAGCAAGTAAGGAGAACACAGGCTTTCAGAAACTTGTATTT	3883	4
clonotype1905	clonotype1905_consensus_1	534	TRB	TRBV6-3	TRBD2	TRBJ2-1	TRBC2	True	True	CASRPTRNTYNEQFF	TGTGCCAGCAGGCCGACTAGAAACACTTACAATGAGCAGTTCTTC	9275	12
clonotype1905	clonotype1905_consensus_2	576	TRA	TRAV8-3	None	TRAJ8	TRAC	True	True	CAVGLNTGFQKLVF	TGTGCTGTGGGTCTGAACACAGGCTTTCAGAAACTTGTATTT	1001	1
clonotype1906	clonotype1906_consensus_1	767	TRB	TRBV18	None	TRBJ2-3	TRBC2	True	True	CASSPQNVRDTQYF	TGTGCCAGCTCACCACAAAACGTTAGAGATACGCAGTATTTT	6016	8
clonotype1906	clonotype1906_consensus_2	574	TRA	TRAV38-1	None	TRAJ40	TRAC	True	True	CAFMKHVTSGTYKYIF	TGTGCTTTCATGAAGCATGTTACCTCAGGAACCTACAAATACATCTTT	3991	4
clonotype1906	clonotype1906_consensus_3	566	TRA	TRAV26-2	None	TRAJ45	TRAC	True	True	CILRLYSGGGADGLTF	TGCATCCTGAGGCTGTATTCAGGAGGAGGTGCTGACGGACTCACCTTT	2946	3
clonotype1907	clonotype1907_consensus_1	523	TRB	TRBV5-1	TRBD1	TRBJ1-1	TRBC1	True	True	CASSPDTGTGIEAFF	TGCGCCAGCAGCCCCGACACCGGGACAGGGATTGAAGCTTTCTTT	7335	9
clonotype1907	clonotype1907_consensus_2	622	TRA	TRAV17	None	TRAJ17	TRAC	True	True	CATDATEAAGNKLTF	TGTGCTACGGACGCAACGGAAGCTGCAGGCAACAAGCTAACTTTT	1218	3
clonotype1908	clonotype1908_consensus_1	681	TRB	TRBV12-4	TRBD2	TRBJ1-5	TRBC1	True	True	CASNTAGQPQHF	TGTGCCAGCAATACGGCGGGTCAGCCCCAGCATTTT	10383	11
clonotype1908	clonotype1908_consensus_2	550	TRA	TRAV12-2	None	TRAJ10	TRAC	True	True	CAVKTGGGNKLTF	TGTGCCGTGAAAACGGGAGGAGGAAACAAACTCACCTTT	4751	4
[truncated: 2,049 more rows]
