# Supplementary material for: Somatic mTOR mutation in clonally expanded T lymphocytes associated with chronic graft versus host disease
Source: Nat Commun. 2020 May 7;11:2246. doi: 10.1038/s41467-020-16115-w (PMC7206083; doi:10.1038/s41467-020-16115-w)
Supplement: Supplementary file 4 — Supplementary Data 1 [file 41467_2020_16115_MOESM4_ESM.zip › TCRseq_2015_filtered_contig_annotations.csv]

barcode	is_cell	contig_id	high_confidence	length	chain	v_gene	d_gene	j_gene	c_gene	full_length	productive	cdr3	cdr3_nt	reads	umis	raw_clonotype_id	raw_consensus_id
AAACCTGAGAGACTTA-1	True	AAACCTGAGAGACTTA-1_contig_1	True	472	TRA	TRAV4	None	TRAJ23	TRAC	True	True	CLVGDIGNQGGKLIF	TGCCTCGTGGGTGACATAGGTAACCAGGGAGGAAAGCTTATCTTC	1084	2	clonotype1	clonotype1_consensus_1
AAACCTGAGAGACTTA-1	True	AAACCTGAGAGACTTA-1_contig_3	True	580	TRB	TRBV30	TRBD1	TRBJ1-6	TRBC1	True	True	CAWSTGQANNSPLHF	TGTGCCTGGAGTACCGGACAGGCAAATAATTCACCCCTCCACTTT	2540	3	clonotype1	clonotype1_consensus_2
AAACCTGAGGCTATCT-1	True	AAACCTGAGGCTATCT-1_contig_1	True	644	TRA	TRAV23DV6	None	TRAJ39	TRAC	True	True	CAASQNNAGNMLTF	TGTGCAGCAAGTCAGAATAATGCAGGCAACATGCTCACCTTT	4569	4	clonotype176	clonotype176_consensus_1
AAACCTGAGGCTATCT-1	True	AAACCTGAGGCTATCT-1_contig_2	True	671	TRB	TRBV19	TRBD2	TRBJ2-7	TRBC2	True	True	CASRRLAGGGEQYF	TGTGCCAGTAGGAGACTAGCGGGAGGAGGCGAGCAGTACTTC	8793	12	clonotype176	clonotype176_consensus_2
AAACCTGAGGCTATCT-1	True	AAACCTGAGGCTATCT-1_contig_3	True	389	Multi	None	None	TRBJ2-1	TRBC2	False	None	None	None	1000	1	clonotype176	None
AAACCTGCAATGGACG-1	True	AAACCTGCAATGGACG-1_contig_1	True	577	TRB	TRBV30	TRBD1	TRBJ1-6	TRBC1	True	True	CAWSTGQANNSPLHF	TGTGCCTGGAGTACCGGACAGGCAAATAATTCACCCCTCCACTTT	2497	3	clonotype1	clonotype1_consensus_2
AAACCTGCAATGGACG-1	True	AAACCTGCAATGGACG-1_contig_2	True	274	TRB	None	None	TRBJ2-3	TRBC2	False	None	None	None	1154	2	clonotype1	None
AAACCTGCAATGGACG-1	True	AAACCTGCAATGGACG-1_contig_5	True	511	TRA	TRAV4	None	TRAJ23	TRAC	True	True	CLVGDIGNQGGKLIF	TGCCTCGTGGGTGACATAGGTAACCAGGGAGGAAAGCTTATCTTC	1584	2	clonotype1	clonotype1_consensus_1
AAACCTGCATCCCACT-1	True	AAACCTGCATCCCACT-1_contig_1	True	476	TRA	TRAV39	None	TRAJ39	TRAC	True	True	CAVDHNNAGNMLTF	TGTGCCGTGGACCATAATAATGCAGGCAACATGCTCACCTTT	1134	2	clonotype177	clonotype177_consensus_2
AAACCTGCATCCCACT-1	True	AAACCTGCATCCCACT-1_contig_2	True	756	TRB	TRBV7-2	TRBD1	TRBJ1-6	TRBC1	True	True	CASSLARGLGSPLHF	TGTGCCAGCAGCTTAGCGAGGGGGCTCGGTTCACCCCTCCACTTT	29991	34	clonotype177	clonotype177_consensus_1
AAACCTGGTCTAGCGC-1	True	AAACCTGGTCTAGCGC-1_contig_1	True	588	TRB	TRBV30	TRBD1	TRBJ1-6	TRBC1	True	True	CAWSTGQANNSPLHF	TGTGCCTGGAGTACCGGACAGGCAAATAATTCACCCCTCCACTTT	1829	2	clonotype2	clonotype2_consensus_1
AAACCTGGTCTAGCGC-1	True	AAACCTGGTCTAGCGC-1_contig_2	True	300	TRB	None	None	TRBJ2-3	TRBC2	False	None	None	None	1120	2	clonotype2	None
AAACCTGGTCTAGCGC-1	True	AAACCTGGTCTAGCGC-1_contig_4	True	316	Multi	None	None	TRAJ35	TRBC1	False	None	None	None	387	1	clonotype2	None
AAACCTGGTCTAGCGC-1	True	AAACCTGGTCTAGCGC-1_contig_5	True	545	TRA	TRAV12-3	None	TRAJ39	TRAC	True	None	None	None	1185	1	clonotype2	None
AAACCTGGTGACTACT-1	True	AAACCTGGTGACTACT-1_contig_1	True	546	TRA	TRAV12-3	None	TRAJ39	TRAC	True	None	None	None	1508	2	clonotype77	None
AAACCTGGTGACTACT-1	True	AAACCTGGTGACTACT-1_contig_2	True	569	TRA	TRAV22	None	TRAJ42	TRAC	True	True	CAVGGSQGNLIF	TGTGCTGTGGGGGGAAGCCAAGGAAATCTCATCTTT	699	1	clonotype77	clonotype77_consensus_1
AAACCTGGTGACTACT-1	True	AAACCTGGTGACTACT-1_contig_3	True	577	TRB	TRBV30	TRBD1	TRBJ1-6	TRBC1	True	True	CAWSTGQANNSPLHF	TGTGCCTGGAGTACCGGACAGGCAAATAATTCACCCCTCCACTTT	1103	2	clonotype77	clonotype77_consensus_2
AAACCTGGTGGAAAGA-1	True	AAACCTGGTGGAAAGA-1_contig_1	True	567	TRB	TRBV2	TRBD2	TRBJ2-2	TRBC2	True	True	CASILAVTNTGELFF	TGTGCCAGCATCCTAGCGGTAACGAACACCGGGGAGCTGTTTTTT	11941	15	clonotype7	clonotype7_consensus_1
AAACCTGTCCCACTTG-1	True	AAACCTGTCCCACTTG-1_contig_1	True	870	TRB	TRBV5-5	TRBD1	TRBJ2-1	TRBC2	True	True	CASSKGQGQAGRSYNEQFF	TGTGCCAGCAGCAAGGGACAGGGCCAGGCGGGAAGGTCCTACAATGAGCAGTTCTTC	8862	11	clonotype178	clonotype178_consensus_2
AAACCTGTCCCACTTG-1	True	AAACCTGTCCCACTTG-1_contig_4	True	589	TRA	TRAV17	None	TRAJ34	TRAC	True	True	CASGTDKLIF	TGTGCTTCGGGCACCGACAAGCTCATCTTT	1897	2	clonotype178	clonotype178_consensus_1
AAACGGGAGTGGTAAT-1	True	AAACGGGAGTGGTAAT-1_contig_1	True	511	TRB	TRBV12-3	TRBD1	TRBJ2-3	TRBC2	True	True	CASILGQGHTDTQYF	TGTGCCAGCATCTTGGGGCAGGGCCACACAGATACGCAGTATTTT	3449	5	clonotype179	clonotype179_consensus_1
AAACGGGAGTGGTAAT-1	True	AAACGGGAGTGGTAAT-1_contig_2	True	684	TRA	TRAV8-1	None	TRAJ20	TRAC	True	None	None	None	748	1	clonotype179	None
AAACGGGCAGTTTACG-1	True	AAACGGGCAGTTTACG-1_contig_1	True	531	TRB	TRBV7-9	TRBD1	TRBJ2-5	TRBC2	True	True	CASSFRQGQGQETQYF	TGTGCCAGCAGCTTTCGGCAGGGGCAAGGCCAAGAGACCCAGTACTTC	4749	5	clonotype11	clonotype11_consensus_1
AAACGGGGTCCTCTTG-1	True	AAACGGGGTCCTCTTG-1_contig_1	True	577	TRB	TRBV30	TRBD1	TRBJ1-6	TRBC1	True	True	CAWSTGQANNSPLHF	TGTGCCTGGAGTACCGGACAGGCAAATAATTCACCCCTCCACTTT	905	1	clonotype1	clonotype1_consensus_2
AAACGGGGTCCTCTTG-1	True	AAACGGGGTCCTCTTG-1_contig_2	True	479	TRA	TRAV4	None	TRAJ23	TRAC	True	True	CLVGDIGNQGGKLIF	TGCCTCGTGGGTGACATAGGTAACCAGGGAGGAAAGCTTATCTTC	1162	1	clonotype1	clonotype1_consensus_1
AAACGGGGTCTGCCAG-1	True	AAACGGGGTCTGCCAG-1_contig_1	True	649	TRB	TRBV19	TRBD2	TRBJ2-7	TRBC2	True	True	CASSMAGVLDEQYF	TGTGCCAGTAGTATGGCGGGAGTCCTCGACGAGCAGTACTTC	2172	2	clonotype5	clonotype5_consensus_2
AAACGGGGTCTGCCAG-1	True	AAACGGGGTCTGCCAG-1_contig_2	True	550	TRA	TRAV12-2	None	TRAJ9	TRAC	True	True	CAVLTGGGFKTIF	TGTGCCGTCTTAACGGGTGGAGGCTTCAAAACTATCTTT	3092	3	clonotype5	clonotype5_consensus_1
AAACGGGTCAGTCCCT-1	True	AAACGGGTCAGTCCCT-1_contig_1	True	326	TRB	None	None	TRBJ2-3	TRBC2	False	None	None	None	877	2	clonotype3	None
AAACGGGTCAGTCCCT-1	True	AAACGGGTCAGTCCCT-1_contig_4	True	509	TRA	TRAV4	None	TRAJ23	TRAC	True	True	CLVGDIGNQGGKLIF	TGCCTCGTGGGTGACATAGGTAACCAGGGAGGAAAGCTTATCTTC	907	1	clonotype3	clonotype3_consensus_1
AAACGGGTCTCGCTTG-1	True	AAACGGGTCTCGCTTG-1_contig_1	True	701	TRB	TRBV7-9	TRBD1	TRBJ2-2	TRBC2	True	True	CASSLRQGTGELFF	TGTGCCAGCAGCTTAAGGCAGGGGACCGGGGAGCTGTTTTTT	18153	25	clonotype180	clonotype180_consensus_1
AAACGGGTCTCGCTTG-1	True	AAACGGGTCTCGCTTG-1_contig_2	True	502	TRA	TRAV13-1	None	TRAJ16	TRAC	True	True	CAAPF	TGTGCAGCGCCCTTT	860	1	clonotype180	clonotype180_consensus_2
AAAGATGAGATACACA-1	True	AAAGATGAGATACACA-1_contig_1	True	692	TRB	TRBV30	TRBD1	TRBJ1-6	TRBC1	True	True	CAWSTGQANNSPLHF	TGTGCCTGGAGTACCGGACAGGCAAATAATTCACCCCTCCACTTT	1870	3	clonotype1	clonotype1_consensus_2
AAAGATGAGATACACA-1	True	AAAGATGAGATACACA-1_contig_4	True	489	TRA	TRAV4	None	TRAJ23	TRAC	True	True	CLVGDIGNQGGKLIF	TGCCTCGTGGGTGACATAGGTAACCAGGGAGGAAAGCTTATCTTC	1318	1	clonotype1	clonotype1_consensus_1
AAAGATGAGCCCGAAA-1	True	AAAGATGAGCCCGAAA-1_contig_1	True	626	TRB	TRBV30	TRBD1	TRBJ1-6	TRBC1	True	True	CAWSTGQANNSPLHF	TGTGCCTGGAGTACCGGACAGGCAAATAATTCACCCCTCCACTTT	4759	8	clonotype2	clonotype2_consensus_1
AAAGATGAGCCCGAAA-1	True	AAAGATGAGCCCGAAA-1_contig_2	True	474	Multi	None	None	TRBJ1-5	TRBC1	False	None	None	None	603	1	clonotype2	None
AAAGATGAGCCCGAAA-1	True	AAAGATGAGCCCGAAA-1_contig_5	True	519	TRA	TRAV4	None	TRAJ23	TRAC	True	False	CVLLPRG*HR*PGRKAYLRT	TGTGTACTACTGCCTCGTGGGTGACATAGGTAACCAGGGAGGAAAGCTTATCTTCGGACA	1143	1	clonotype2	None
AAAGATGAGTGTCCCG-1	True	AAAGATGAGTGTCCCG-1_contig_1	True	512	TRB	TRBV5-1	TRBD1	TRBJ2-7	TRBC2	True	True	CASSDRGGGGEQYF	TGCGCCAGCAGCGACCGGGGGGGGGGAGGCGAGCAGTACTTC	5159	6	clonotype181	clonotype181_consensus_1
AAAGATGCATAAAGGT-1	True	AAAGATGCATAAAGGT-1_contig_1	True	621	TRB	TRBV30	TRBD1	TRBJ1-6	TRBC1	True	True	CAWSTGQANNSPLHF	TGTGCCTGGAGTACCGGACAGGCAAATAATTCACCCCTCCACTTT	3119	4	clonotype2	clonotype2_consensus_1
AAAGATGCATAAAGGT-1	True	AAAGATGCATAAAGGT-1_contig_3	True	371	Multi	None	None	TRAJ10	TRBC1	False	None	None	None	327	1	clonotype2	None
AAAGATGCATAAAGGT-1	True	AAAGATGCATAAAGGT-1_contig_4	True	256	TRA	None	None	TRAJ25	TRAC	False	None	None	None	1286	1	clonotype2	None
AAAGATGCATTAACCG-1	True	AAAGATGCATTAACCG-1_contig_1	True	634	TRB	TRBV30	TRBD1	TRBJ1-6	TRBC1	True	True	CAWSTGQANNSPLHF	TGTGCCTGGAGTACCGGACAGGCAAATAATTCACCCCTCCACTTT	4267	5	clonotype1	clonotype1_consensus_2
AAAGATGCATTAACCG-1	True	AAAGATGCATTAACCG-1_contig_3	True	510	TRA	TRAV4	None	TRAJ23	TRAC	True	True	CLVGDIGNQGGKLIF	TGCCTCGTGGGTGACATAGGTAACCAGGGAGGAAAGCTTATCTTC	1992	2	clonotype1	clonotype1_consensus_1
AAAGATGGTACATGTC-1	True	AAAGATGGTACATGTC-1_contig_1	True	594	TRA	TRAV29DV5	None	TRAJ46	TRAC	True	True	CAASARGSGDKLTF	TGTGCAGCAAGCGCAAGGGGCAGCGGAGACAAGCTGACTTTT	1990	2	clonotype182	clonotype182_consensus_2
AAAGATGGTACATGTC-1	True	AAAGATGGTACATGTC-1_contig_2	True	555	TRB	TRBV7-9	TRBD1	TRBJ1-2	TRBC1	True	True	CASSLGQGYGYTF	TGTGCCAGCAGCTTAGGACAGGGCTATGGCTACACCTTC	7232	10	clonotype182	clonotype182_consensus_1
AAAGATGGTGGTAACG-1	True	AAAGATGGTGGTAACG-1_contig_1	True	525	TRB	TRBV20-1	TRBD2	TRBJ1-5	TRBC1	True	True	CSAGRGPQNQPQHF	TGCAGTGCTGGACGGGGACCGCAGAATCAGCCCCAGCATTTT	15009	18	clonotype183	clonotype183_consensus_1
AAAGATGGTGGTAACG-1	True	AAAGATGGTGGTAACG-1_contig_2	True	556	TRA	TRAV12-1	None	TRAJ44	TRAC	True	True	CVVNGAGTASKLTF	TGTGTGGTGAACGGGGCCGGCACTGCCAGTAAACTCACCTTT	3565	3	clonotype183	clonotype183_consensus_2
AAAGATGGTTCCCGAG-1	True	AAAGATGGTTCCCGAG-1_contig_1	True	599	TRB	TRBV2	TRBD2	TRBJ2-2	TRBC2	True	True	CASILAVTNTGELFF	TGTGCCAGCATCCTAGCGGTAACGAACACCGGGGAGCTGTTTTTT	7302	8	clonotype4	clonotype4_consensus_1
AAAGATGGTTCCCGAG-1	True	AAAGATGGTTCCCGAG-1_contig_2	True	460	TRB	None	None	TRBJ2-4	TRBC2	False	None	None	None	2109	3	clonotype4	None
AAAGATGGTTCCCGAG-1	True	AAAGATGGTTCCCGAG-1_contig_3	True	510	TRA	TRAV38-1	None	TRAJ48	TRAC	True	True	CAFMKQYFGNEKLTF	TGTGCTTTCATGAAGCAGTACTTTGGAAATGAGAAATTAACCTTT	2890	3	clonotype4	clonotype4_consensus_2
AAAGATGTCGTGGACC-1	True	AAAGATGTCGTGGACC-1_contig_1	True	605	TRB	TRBV30	TRBD1	TRBJ1-6	TRBC1	True	True	CAWSTGQANNSPLHF	TGTGCCTGGAGTACCGGACAGGCAAATAATTCACCCCTCCACTTT	3032	4	clonotype2	clonotype2_consensus_1
AAAGATGTCGTGGACC-1	True	AAAGATGTCGTGGACC-1_contig_2	True	277	TRB	None	None	TRBJ2-3	TRBC2	False	None	None	None	979	2	clonotype2	None
AAAGATGTCGTGGACC-1	True	AAAGATGTCGTGGACC-1_contig_3	True	332	TRA	TRAV4	None	TRAJ23	TRAC	True	False	CLVGDIGNQGGKLIF	TGCCTCGTGGGTGACATAGGTAACCAGGGAGGAAAGCTTATCTTC	1208	1	clonotype2	None
AAAGCAACACATTAGC-1	True	AAAGCAACACATTAGC-1_contig_1	True	573	TRA	TRAV25	None	TRAJ38	TRAC	True	True	CAIYNAGNNRKLIW	TGTGCTATCTATAATGCTGGCAACAACCGTAAGCTGATTTGG	4550	6	clonotype184	clonotype184_consensus_1
AAAGCAACACATTAGC-1	True	AAAGCAACACATTAGC-1_contig_2	True	544	TRB	TRBV27	TRBD1	TRBJ1-6	TRBC1	True	True	CASSLRDRNSPLHF	TGTGCCAGCAGTCTCCGGGACAGAAATTCACCCCTCCACTTT	7437	8	clonotype184	clonotype184_consensus_2
AAAGCAACACATTAGC-1	True	AAAGCAACACATTAGC-1_contig_3	True	426	TRB	None	None	TRBJ2-4	TRBC2	False	None	None	None	1695	2	clonotype184	None
AAAGCAACACCGAATT-1	True	AAAGCAACACCGAATT-1_contig_2	True	310	TRB	None	None	TRBJ2-3	TRBC2	False	None	None	None	940	2	clonotype3	None
AAAGCAACACCGAATT-1	True	AAAGCAACACCGAATT-1_contig_3	True	487	TRA	TRAV4	None	TRAJ23	TRAC	True	True	CLVGDIGNQGGKLIF	TGCCTCGTGGGTGACATAGGTAACCAGGGAGGAAAGCTTATCTTC	938	1	clonotype3	clonotype3_consensus_1
AAAGCAACATAGACTC-1	True	AAAGCAACATAGACTC-1_contig_1	True	573	TRB	TRBV2	TRBD1	TRBJ2-4	TRBC2	True	True	CASSEERQLTFQYF	TGTGCCAGCAGTGAAGAGCGACAGCTGACCTTTCAGTACTTC	9589	11	clonotype185	clonotype185_consensus_1
AAAGCAACATAGACTC-1	True	AAAGCAACATAGACTC-1_contig_2	True	595	TRA	TRAV12-1	None	TRAJ13	TRAC	True	True	CVAGGYQKVTF	TGTGTGGCCGGGGGTTACCAGAAAGTTACCTTT	2173	2	clonotype185	clonotype185_consensus_2
AAAGCAACATCCCATC-1	True	AAAGCAACATCCCATC-1_contig_1	True	557	TRB	TRBV29-1	TRBD1	TRBJ2-7	TRBC2	True	True	CSVEDSTGQEQYF	TGCAGCGTTGAAGACTCGACAGGTCAAGAGCAGTACTTC	8301	10	clonotype186	clonotype186_consensus_2
AAAGCAACATCCCATC-1	True	AAAGCAACATCCCATC-1_contig_2	True	505	TRA	TRAV38-2DV8	None	TRAJ28	TRAC	True	True	CAYRSPIGAGSYQLTF	TGTGCTTATAGGAGCCCTATCGGGGCTGGGAGTTACCAACTCACTTTC	2887	3	clonotype186	clonotype186_consensus_1
AAAGCAAGTAGAGTGC-1	True	AAAGCAAGTAGAGTGC-1_contig_1	True	695	TRB	TRBV30	TRBD1	TRBJ1-6	TRBC1	True	True	CAWSTGQANNSPLHF	TGTGCCTGGAGTACCGGACAGGCAAATAATTCACCCCTCCACTTT	2967	4	clonotype2	clonotype2_consensus_1
AAAGCAAGTAGAGTGC-1	True	AAAGCAAGTAGAGTGC-1_contig_2	True	332	TRA	TRAV4	None	TRAJ23	TRAC	True	False	CLVGDIGNQGGKLIF	TGCCTCGTGGGTGACATAGGTAACCAGGGAGGAAAGCTTATCTTC	1303	1	clonotype2	None
AAAGCAAGTAGCGTGA-1	True	AAAGCAAGTAGCGTGA-1_contig_1	True	613	TRB	TRBV30	TRBD1	TRBJ1-6	TRBC1	True	True	CAWSTGQANNSPLHF	TGTGCCTGGAGTACCGGACAGGCAAATAATTCACCCCTCCACTTT	1935	2	clonotype1	clonotype1_consensus_2
AAAGCAAGTAGCGTGA-1	True	AAAGCAAGTAGCGTGA-1_contig_2	True	275	TRB	None	None	TRBJ2-3	TRBC2	False	None	None	None	1589	3	clonotype1	None
AAAGCAAGTAGCGTGA-1	True	AAAGCAAGTAGCGTGA-1_contig_4	True	509	TRA	TRAV4	None	TRAJ23	TRAC	True	True	CLVGDIGNQGGKLIF	TGCCTCGTGGGTGACATAGGTAACCAGGGAGGAAAGCTTATCTTC	1159	2	clonotype1	clonotype1_consensus_1
AAAGCAAGTCCGACGT-1	True	AAAGCAAGTCCGACGT-1_contig_1	True	529	TRA	TRAV12-3	None	TRAJ39	TRAC	True	None	None	None	2299	3	clonotype1	None
AAAGCAAGTCCGACGT-1	True	AAAGCAAGTCCGACGT-1_contig_2	True	512	TRA	TRAV4	None	TRAJ23	TRAC	True	True	CLVGDIGNQGGKLIF	TGCCTCGTGGGTGACATAGGTAACCAGGGAGGAAAGCTTATCTTC	1682	2	clonotype1	clonotype1_consensus_1
AAAGCAAGTCCGACGT-1	True	AAAGCAAGTCCGACGT-1_contig_3	True	612	TRB	TRBV30	TRBD1	TRBJ1-6	TRBC1	True	True	CAWSTGQANNSPLHF	TGTGCCTGGAGTACCGGACAGGCAAATAATTCACCCCTCCACTTT	1502	3	clonotype1	clonotype1_consensus_2
AAAGCAAGTGGTGTAG-1	True	AAAGCAAGTGGTGTAG-1_contig_1	True	521	TRB	TRBV7-3	None	TRBJ2-3	TRBC2	True	True	CASSLTYTDTQYF	TGTGCCAGCAGCTTAACTTATACAGATACGCAGTATTTT	8471	11	clonotype187	clonotype187_consensus_1
AAAGCAAGTGGTGTAG-1	True	AAAGCAAGTGGTGTAG-1_contig_2	True	507	TRA	TRAV9-2	None	TRAJ50	TRAC	True	True	CALSGGKTSYDKVIF	TGTGCTCTGAGTGGGGGGAAAACCTCCTACGACAAGGTGATATTT	3146	3	clonotype187	clonotype187_consensus_2
AAAGCAAGTTGGAGGT-1	True	AAAGCAAGTTGGAGGT-1_contig_1	True	462	TRA	TRAV9-2	None	TRAJ53	TRAC	True	True	CALSLSNSGGSNYKLTF	TGTGCTCTGAGTCTCTCGAATAGTGGAGGTAGCAACTATAAACTGACATTT	1146	1	clonotype33	clonotype33_consensus_1
AAAGCAAGTTGGAGGT-1	True	AAAGCAAGTTGGAGGT-1_contig_2	True	274	TRB	None	None	TRBJ2-3	TRBC2	False	None	None	None	1060	2	clonotype33	None
AAAGCAATCAGCATGT-1	True	AAAGCAATCAGCATGT-1_contig_1	True	509	TRB	TRBV2	TRBD2	TRBJ2-2	TRBC2	True	True	CASILAVTNTGELFF	TGTGCCAGCATCCTAGCGGTAACGAACACCGGGGAGCTGTTTTTT	3919	5	clonotype4	clonotype4_consensus_1
AAAGCAATCAGCATGT-1	True	AAAGCAATCAGCATGT-1_contig_3	True	499	TRA	TRAV38-1	None	TRAJ48	TRAC	True	True	CAFMKQYFGNEKLTF	TGTGCTTTCATGAAGCAGTACTTTGGAAATGAGAAATTAACCTTT	1103	1	clonotype4	clonotype4_consensus_2
AAAGCAATCCCTAATT-1	True	AAAGCAATCCCTAATT-1_contig_1	True	685	TRA	TRAV8-3	None	TRAJ13	TRAC	True	True	CAVGAAGYQKVTF	TGTGCTGTGGGTGCGGCCGGTTACCAGAAAGTTACCTTT	3411	8	clonotype188	clonotype188_consensus_1
AAAGCAATCCCTAATT-1	True	AAAGCAATCCCTAATT-1_contig_2	True	803	TRB	TRBV19	None	TRBJ2-2	TRBC1	True	True	CASSPTRGELFF	TGTGCCAGTAGCCCGACCCGGGGGGAGCTGTTTTTT	5656	7	clonotype188	clonotype188_consensus_2
AAAGCAATCCCTAATT-1	True	AAAGCAATCCCTAATT-1_contig_3	True	422	TRB	None	None	TRBJ2-3	TRBC1	False	None	None	None	1635	2	clonotype188	None
AAAGCAATCTCTTATG-1	True	AAAGCAATCTCTTATG-1_contig_1	True	507	TRB	TRBV7-9	TRBD1	TRBJ2-5	TRBC2	True	True	CASSFRQGQGQETQYF	TGTGCCAGCAGCTTTCGGCAGGGGCAAGGCCAAGAGACCCAGTACTTC	2636	3	clonotype8	clonotype8_consensus_1
AAAGCAATCTCTTATG-1	True	AAAGCAATCTCTTATG-1_contig_2	True	449	TRA	TRAV2	None	TRAJ6	TRAC	True	True	CAVEEGGSYIPTF	TGTGCTGTGGAGGAAGGAGGAAGCTACATACCTACATTT	1027	1	clonotype8	clonotype8_consensus_2
AAAGTAGAGGAATGGA-1	True	AAAGTAGAGGAATGGA-1_contig_1	True	642	TRB	TRBV19	TRBD2	TRBJ2-7	TRBC2	True	True	CASSMAGVLDEQYF	TGTGCCAGTAGTATGGCGGGAGTCCTCGACGAGCAGTACTTC	1998	3	clonotype5	clonotype5_consensus_2
AAAGTAGAGGAATGGA-1	True	AAAGTAGAGGAATGGA-1_contig_2	True	550	TRA	TRAV12-2	None	TRAJ9	TRAC	True	True	CAVLTGGGFKTIF	TGTGCCGTCTTAACGGGTGGAGGCTTCAAAACTATCTTT	3211	3	clonotype5	clonotype5_consensus_1
AAAGTAGAGGCTACGA-1	True	AAAGTAGAGGCTACGA-1_contig_1	True	551	TRA	TRAV27	None	TRAJ52	TRAC	True	None	None	None	3278	4	clonotype189	None
AAAGTAGAGGCTACGA-1	True	AAAGTAGAGGCTACGA-1_contig_2	True	518	TRA	TRAV26-1	None	TRAJ53	TRAC	True	True	CIVFGGFSGGSNYKLTF	TGCATCGTCTTCGGGGGGTTTAGTGGAGGTAGCAACTATAAACTGACATTT	1105	1	clonotype189	clonotype189_consensus_1
AAAGTAGAGGCTACGA-1	True	AAAGTAGAGGCTACGA-1_contig_3	True	681	TRB	TRBV19	TRBD2	TRBJ2-7	TRBC2	True	True	CASSSTRGTEQYF	TGTGCCAGTAGCTCCACCAGAGGGACTGAGCAGTACTTC	5300	6	clonotype189	clonotype189_consensus_2
AAAGTAGAGTCGTACT-1	True	AAAGTAGAGTCGTACT-1_contig_1	True	553	TRB	TRBV29-1	TRBD2	TRBJ1-3	TRBC1	True	True	CSVTTAENTIYF	TGCAGCGTCACGACAGCGGAAAACACCATATATTTT	5736	6	clonotype190	clonotype190_consensus_1
AAAGTAGAGTCGTACT-1	True	AAAGTAGAGTCGTACT-1_contig_3	True	449	TRA	TRAV21	None	TRAJ7	TRAC	True	True	CAVAYGNNRLAF	TGTGCTGTCGCTTATGGGAACAACAGACTCGCTTTT	1309	1	clonotype190	clonotype190_consensus_2
AAAGTAGAGTTTGCGT-1	True	AAAGTAGAGTTTGCGT-1_contig_1	True	627	TRB	TRBV30	TRBD1	TRBJ1-6	TRBC1	True	True	CAWSTGQANNSPLHF	TGTGCCTGGAGTACCGGACAGGCAAATAATTCACCCCTCCACTTT	3953	5	clonotype2	clonotype2_consensus_1
AAAGTAGAGTTTGCGT-1	True	AAAGTAGAGTTTGCGT-1_contig_3	True	545	TRA	TRAV12-3	None	TRAJ39	TRAC	True	None	None	None	1517	1	clonotype2	None
AAAGTAGCAGGCTGAA-1	True	AAAGTAGCAGGCTGAA-1_contig_1	True	293	TRB	None	None	TRBJ2-3	TRBC2	False	None	None	None	1804	4	clonotype3	None
AAAGTAGCAGGCTGAA-1	True	AAAGTAGCAGGCTGAA-1_contig_3	True	511	TRA	TRAV4	None	TRAJ23	TRAC	True	True	CLVGDIGNQGGKLIF	TGCCTCGTGGGTGACATAGGTAACCAGGGAGGAAAGCTTATCTTC	1804	2	clonotype3	clonotype3_consensus_1
AAAGTAGCAGTTAACC-1	True	AAAGTAGCAGTTAACC-1_contig_1	True	519	TRA	TRAV26-1	None	TRAJ28	TRAC	True	True	CIVSSSGAGSYQLTF	TGCATCGTCAGTTCTTCTGGGGCTGGGAGTTACCAACTCACTTTC	458	1	clonotype191	clonotype191_consensus_1
AAAGTAGCAGTTAACC-1	True	AAAGTAGCAGTTAACC-1_contig_2	True	473	TRB	TRBV28	None	TRBJ1-2	TRBC1	True	True	CASRPSATYGYTF	TGTGCCAGCAGACCGTCGGCCACCTATGGCTACACCTTC	4243	5	clonotype191	clonotype191_consensus_2
AAAGTAGGTACCGGCT-1	True	AAAGTAGGTACCGGCT-1_contig_1	True	563	TRB	TRBV3-1	TRBD1	TRBJ1-5	TRBC1	True	True	CASSNRGRDRPQHF	TGTGCCAGCAGTAACAGGGGGCGGGATCGGCCCCAGCATTTT	6147	7	clonotype47	clonotype47_consensus_2
AAAGTAGGTACCGGCT-1	True	AAAGTAGGTACCGGCT-1_contig_3	True	501	TRA	TRAV38-2DV8	None	TRAJ45	TRAC	True	True	CAYRYSGGGADGLTF	TGTGCTTATCGGTATTCAGGAGGAGGTGCTGACGGACTCACCTTT	4322	4	clonotype47	clonotype47_consensus_1
AAAGTAGGTACCGTAT-1	True	AAAGTAGGTACCGTAT-1_contig_1	True	523	TRA	TRAV26-1	None	TRAJ32	TRAC	True	True	CIVRVSGGATNKLIF	TGCATCGTCAGAGTCTCGGGTGGTGCTACAAACAAGCTCATCTTT	2185	2	clonotype192	clonotype192_consensus_1
AAAGTAGGTACCGTAT-1	True	AAAGTAGGTACCGTAT-1_contig_3	True	512	TRB	TRBV27	TRBD2	TRBJ2-3	TRBC2	True	True	CASSLDYSTDTQYF	TGTGCCAGCAGTTTGGACTACAGCACAGATACGCAGTATTTT	1889	2	clonotype192	clonotype192_consensus_2
AAAGTAGGTACCGTAT-1	True	AAAGTAGGTACCGTAT-1_contig_4	True	455	Multi	None	None	TRAJ10	TRBC1	False	None	None	None	421	1	clonotype192	None
AAAGTAGGTAGGGACT-1	True	AAAGTAGGTAGGGACT-1_contig_1	True	522	TRB	TRBV12-5	TRBD1	TRBJ2-5	TRBC2	True	True	CASGLVSGGAETQYF	TGTGCTAGTGGTTTGGTATCCGGGGGGGCCGAGACCCAGTACTTC	4982	6	clonotype193	clonotype193_consensus_3
AAAGTAGGTAGGGACT-1	True	AAAGTAGGTAGGGACT-1_contig_3	True	508	TRA	TRAV4	None	TRAJ23	TRAC	True	True	CLVGDIGNQGGKLIF	TGCCTCGTGGGTGACATAGGTAACCAGGGAGGAAAGCTTATCTTC	1197	2	clonotype193	clonotype193_consensus_1
AAAGTAGGTAGGGACT-1	True	AAAGTAGGTAGGGACT-1_contig_4	True	965	TRA	TRAV1-2	None	TRAJ37	TRAC	True	True	CAVPSSGNTGKLIF	TGTGCTGTCCCTTCCTCTGGCAACACAGGCAAACTAATCTTT	445	2	clonotype193	clonotype193_consensus_2
AAAGTAGGTAGGGACT-1	True	AAAGTAGGTAGGGACT-1_contig_5	True	657	Multi	None	None	IGLJ3	IGHM	False	None	None	None	440	1	clonotype193	None
AAAGTAGGTCTAGTGT-1	True	AAAGTAGGTCTAGTGT-1_contig_1	True	449	TRB	None	None	TRBJ2-3	TRBC2	False	None	None	None	1395	2	clonotype3	None
AAAGTAGGTCTAGTGT-1	True	AAAGTAGGTCTAGTGT-1_contig_2	True	490	TRA	TRAV4	None	TRAJ23	TRAC	True	True	CLVGDIGNQGGKLIF	TGCCTCGTGGGTGACATAGGTAACCAGGGAGGAAAGCTTATCTTC	1895	2	clonotype3	clonotype3_consensus_1
AAAGTAGGTGACAAAT-1	True	AAAGTAGGTGACAAAT-1_contig_1	True	482	TRB	TRBV2	TRBD2	TRBJ2-2	TRBC2	True	True	CASILAVTNTGELFF	TGTGCCAGCATCCTAGCGGTAACGAACACCGGGGAGCTGTTTTTT	2227	3	clonotype4	clonotype4_consensus_1
AAAGTAGGTGACAAAT-1	True	AAAGTAGGTGACAAAT-1_contig_2	True	496	TRA	TRAV38-1	None	TRAJ48	TRAC	True	True	CAFMKQYFGNEKLTF	TGTGCTTTCATGAAGCAGTACTTTGGAAATGAGAAATTAACCTTT	1132	1	clonotype4	clonotype4_consensus_2
AAAGTAGGTTAGTGGG-1	True	AAAGTAGGTTAGTGGG-1_contig_1	True	543	TRB	TRBV27	None	TRBJ2-6	TRBC2	True	True	CASSRSSGANVLTF	TGTGCCAGCAGTCGAAGCTCTGGGGCCAACGTCCTGACTTTC	3338	5	clonotype14	clonotype14_consensus_1
AAAGTAGGTTAGTGGG-1	True	AAAGTAGGTTAGTGGG-1_contig_2	True	552	TRA	TRAV12-1	None	TRAJ6	TRAC	True	None	None	None	2490	2	clonotype14	None
AAAGTAGTCAAACGGG-1	True	AAAGTAGTCAAACGGG-1_contig_1	True	274	TRB	None	None	TRBJ2-3	TRBC2	False	None	None	None	861	1	clonotype3	None
AAAGTAGTCAAACGGG-1	True	AAAGTAGTCAAACGGG-1_contig_2	True	398	Multi	None	None	TRAJ10	TRBC1	False	None	None	None	319	1	clonotype3	None
AAAGTAGTCAAACGGG-1	True	AAAGTAGTCAAACGGG-1_contig_4	True	503	TRA	TRAV4	None	TRAJ23	TRAC	True	True	CLVGDIGNQGGKLIF	TGCCTCGTGGGTGACATAGGTAACCAGGGAGGAAAGCTTATCTTC	2751	4	clonotype3	clonotype3_consensus_1
AAAGTAGTCTTAACCT-1	True	AAAGTAGTCTTAACCT-1_contig_1	True	751	TRB	TRBV30	TRBD1	TRBJ1-6	TRBC1	True	True	CAWSTGQANNSPLHF	TGTGCCTGGAGTACCGGACAGGCAAATAATTCACCCCTCCACTTT	1647	2	clonotype1	clonotype1_consensus_2
AAAGTAGTCTTAACCT-1	True	AAAGTAGTCTTAACCT-1_contig_2	True	447	TRB	None	None	TRBJ2-3	TRBC2	False	None	None	None	874	3	clonotype1	None
AAAGTAGTCTTAACCT-1	True	AAAGTAGTCTTAACCT-1_contig_3	True	543	Multi	None	None	TRAJ10	TRBC1	False	None	None	None	692	1	clonotype1	None
AAAGTAGTCTTAACCT-1	True	AAAGTAGTCTTAACCT-1_contig_6	True	488	TRA	TRAV4	None	TRAJ23	TRAC	True	True	CLVGDIGNQGGKLIF	TGCCTCGTGGGTGACATAGGTAACCAGGGAGGAAAGCTTATCTTC	2324	2	clonotype1	clonotype1_consensus_1
AAATGCCAGATCCCAT-1	True	AAATGCCAGATCCCAT-1_contig_1	True	545	TRB	TRBV20-1	TRBD1	TRBJ1-5	TRBC1	True	True	CSAPIGTGGPQHF	TGCAGTGCGCCGATCGGGACAGGGGGGCCCCAGCATTTT	6674	7	clonotype32	clonotype32_consensus_1
AAATGCCAGATCCCAT-1	True	AAATGCCAGATCCCAT-1_contig_2	True	327	TRB	None	None	TRBJ2-6	TRBC2	False	None	None	None	949	2	clonotype32	None
AAATGCCAGATCCCAT-1	True	AAATGCCAGATCCCAT-1_contig_3	True	505	TRA	TRAV4	None	TRAJ43	TRAC	True	True	CLVGPTYNNNDMRF	TGCCTCGTGGGGCCAACGTACAATAACAATGACATGCGCTTT	2689	3	clonotype32	clonotype32_consensus_2
AAATGCCAGGTGGGTT-1	True	AAATGCCAGGTGGGTT-1_contig_1	True	710	TRB	TRBV19	TRBD1	TRBJ2-2	TRBC2	True	True	CASAGWTGGTGELFF	TGTGCCAGTGCGGGGTGGACAGGGGGGACCGGGGAGCTGTTTTTT	7486	10	clonotype194	clonotype194_consensus_1
AAATGCCAGGTGGGTT-1	True	AAATGCCAGGTGGGTT-1_contig_4	True	615	TRA	TRAV8-4	None	TRAJ41	TRAC	True	True	CAVSDDSGYALNF	TGTGCTGTGAGTGACGATTCCGGGTATGCACTCAACTTC	811	1	clonotype194	clonotype194_consensus_2
AAATGCCAGTAGGTGC-1	True	AAATGCCAGTAGGTGC-1_contig_1	True	693	TRB	TRBV19	TRBD2	TRBJ2-5	TRBC2	True	True	CASSIDMAGGLQETQYF	TGTGCCAGTAGTATAGATATGGCGGGAGGCCTCCAAGAGACCCAGTACTTC	3025	5	clonotype195	clonotype195_consensus_1
AAATGCCAGTAGGTGC-1	True	AAATGCCAGTAGGTGC-1_contig_2	True	510	TRA	TRAV38-1	None	TRAJ29	TRAC	True	True	CAFMIRNTPLVF	TGTGCTTTCATGATAAGAAACACACCTCTTGTCTTT	4482	5	clonotype195	clonotype195_consensus_2
AAATGCCCACCGCTAG-1	True	AAATGCCCACCGCTAG-1_contig_1	True	596	TRB	TRBV30	TRBD1	TRBJ1-6	TRBC1	True	True	CAWSTGQANNSPLHF	TGTGCCTGGAGTACCGGACAGGCAAATAATTCACCCCTCCACTTT	2508	3	clonotype2	clonotype2_consensus_1
AAATGCCCATGGTTGT-1	True	AAATGCCCATGGTTGT-1_contig_1	True	355	TRB	None	None	TRBJ1-6	TRBC1	False	None	None	None	1061	2	clonotype3	None
AAATGCCCATGGTTGT-1	True	AAATGCCCATGGTTGT-1_contig_4	True	529	TRA	TRAV12-3	None	TRAJ39	TRAC	True	None	None	None	2003	2	clonotype3	None
AAATGCCCATGGTTGT-1	True	AAATGCCCATGGTTGT-1_contig_5	True	510	TRA	TRAV4	None	TRAJ23	TRAC	True	True	CLVGDIGNQGGKLIF	TGCCTCGTGGGTGACATAGGTAACCAGGGAGGAAAGCTTATCTTC	1503	2	clonotype3	clonotype3_consensus_1
AAATGCCGTAACGACG-1	True	AAATGCCGTAACGACG-1_contig_1	True	541	TRB	TRBV6-3	TRBD2	TRBJ2-7	TRBC2	True	True	CASTSRDSGIHEQYF	TGTGCCAGCACCTCCCGTGATAGCGGGATCCACGAGCAGTACTTC	10798	14	clonotype196	clonotype196_consensus_1
AAATGCCGTAACGACG-1	True	AAATGCCGTAACGACG-1_contig_3	True	673	TRA	TRAV8-3	None	TRAJ5	TRAC	True	None	None	None	2431	4	clonotype196	None
AAATGCCGTAACGACG-1	True	AAATGCCGTAACGACG-1_contig_4	True	791	TRA	TRAV8-3	None	TRAJ13	TRAC	True	True	CAVGPSGGYQKVTF	TGTGCTGTGGGTCCTTCTGGGGGTTACCAGAAAGTTACCTTT	219	1	clonotype196	clonotype196_consensus_2
AAATGCCGTGTTGGGA-1	True	AAATGCCGTGTTGGGA-1_contig_1	True	643	TRB	TRBV30	None	TRBJ1-2	TRBC1	True	True	CAWSTLWGYTF	TGTGCCTGGAGTACACTCTGGGGCTACACCTTC	2540	4	clonotype197	clonotype197_consensus_1
AAATGCCTCACGCGGT-1	True	AAATGCCTCACGCGGT-1_contig_1	True	521	TRB	TRBV7-8	None	TRBJ2-7	TRBC2	True	True	CASSPRTVLYEQYF	TGTGCCAGCAGCCCCCGGACGGTGCTCTACGAGCAGTACTTC	6124	8	clonotype198	clonotype198_consensus_1
AAATGCCTCGCAGGCT-1	True	AAATGCCTCGCAGGCT-1_contig_1	True	614	TRB	TRBV30	TRBD1	TRBJ1-6	TRBC1	True	True	CAWSTGQANNSPLHF	TGTGCCTGGAGTACCGGACAGGCAAATAATTCACCCCTCCACTTT	908	2	clonotype2	clonotype2_consensus_1
AAATGCCTCTCTTATG-1	True	AAATGCCTCTCTTATG-1_contig_1	True	490	TRA	TRAV4	None	TRAJ23	TRAC	True	None	None	None	2224	2	clonotype2	None
AAATGCCTCTCTTATG-1	True	AAATGCCTCTCTTATG-1_contig_2	True	888	TRB	TRBV30	TRBD1	TRBJ1-6	TRBC1	True	True	CAWSTGQANNSPLHF	TGTGCCTGGAGTACCGGACAGGCAAATAATTCACCCCTCCACTTT	3781	5	clonotype2	clonotype2_consensus_1
AACACGTAGACTCGGA-1	True	AACACGTAGACTCGGA-1_contig_1	True	444	TRB	None	None	TRBJ2-3	TRBC2	False	None	None	None	1409	3	clonotype1	None
AACACGTAGACTCGGA-1	True	AACACGTAGACTCGGA-1_contig_2	True	709	TRB	TRBV30	TRBD1	TRBJ1-6	TRBC1	True	True	CAWSTGQANNSPLHF	TGTGCCTGGAGTACCGGACAGGCAAATAATTCACCCCTCCACTTT	1028	1	clonotype1	clonotype1_consensus_2
AACACGTAGACTCGGA-1	True	AACACGTAGACTCGGA-1_contig_4	True	499	TRA	TRAV4	None	TRAJ23	TRAC	True	True	CLVGDIGNQGGKLIF	TGCCTCGTGGGTGACATAGGTAACCAGGGAGGAAAGCTTATCTTC	913	1	clonotype1	clonotype1_consensus_1
AACACGTAGATGCGAC-1	True	AACACGTAGATGCGAC-1_contig_1	True	527	TRB	TRBV5-1	TRBD1	TRBJ1-1	TRBC1	True	True	CASSLEGPNTEAFF	TGCGCCAGCAGCTTGGAGGGGCCGAACACTGAAGCTTTCTTT	7846	10	clonotype78	clonotype78_consensus_1
AACACGTAGATGCGAC-1	True	AACACGTAGATGCGAC-1_contig_3	True	623	TRA	TRAV8-4	None	TRAJ6	TRAC	True	True	CAVSQGGSYIPTF	TGTGCTGTGAGTCAGGGAGGAAGCTACATACCTACATTT	3770	4	clonotype78	clonotype78_consensus_2
AACACGTAGCTAGTTC-1	True	AACACGTAGCTAGTTC-1_contig_1	True	565	TRB	TRBV27	None	TRBJ2-6	TRBC2	True	True	CASSRSSGANVLTF	TGTGCCAGCAGTCGAAGCTCTGGGGCCAACGTCCTGACTTTC	5958	7	clonotype6	clonotype6_consensus_2
AACACGTAGCTAGTTC-1	True	AACACGTAGCTAGTTC-1_contig_2	True	553	TRA	TRAV12-1	None	TRAJ6	TRAC	True	True	CVVNREGSYIPTF	TGTGTGGTGAACAGGGAAGGAAGCTACATACCTACATTT	3585	3	clonotype6	clonotype6_consensus_1
AACACGTAGCTAGTTC-1	True	AACACGTAGCTAGTTC-1_contig_3	True	363	TRA	TRAV1-1	None	None	TRAC	False	None	None	None	2280	2	clonotype6	None
AACACGTAGCTCCTCT-1	True	AACACGTAGCTCCTCT-1_contig_1	True	556	TRB	TRBV10-3	TRBD2	TRBJ2-2	TRBC2	True	True	CATGGKTNTGELFF	TGTGCCACCGGAGGGAAAACGAACACCGGGGAGCTGTTTTTT	9538	12	clonotype199	clonotype199_consensus_1
AACACGTAGCTCCTCT-1	True	AACACGTAGCTCCTCT-1_contig_3	True	498	TRA	TRAV38-2DV8	None	TRAJ32	TRAC	True	True	CAGGGGGATNKLIF	TGTGCCGGGGGAGGAGGTGGTGCTACAAACAAGCTCATCTTT	877	1	clonotype199	clonotype199_consensus_2
AACACGTAGCTGTCTA-1	True	AACACGTAGCTGTCTA-1_contig_1	True	647	TRB	TRBV30	TRBD1	TRBJ1-6	TRBC1	True	True	CAWSTGQANNSPLHF	TGTGCCTGGAGTACCGGACAGGCAAATAATTCACCCCTCCACTTT	3925	5	clonotype1	clonotype1_consensus_2
AACACGTAGCTGTCTA-1	True	AACACGTAGCTGTCTA-1_contig_4	True	477	TRA	TRAV4	None	TRAJ23	TRAC	True	True	CLVGDIGNQGGKLIF	TGCCTCGTGGGTGACATAGGTAACCAGGGAGGAAAGCTTATCTTC	1622	2	clonotype1	clonotype1_consensus_1
AACACGTAGGGCTTGA-1	True	AACACGTAGGGCTTGA-1_contig_1	True	552	TRB	TRBV6-1	TRBD1	TRBJ1-5	TRBC1	True	True	CASSEQGHTNQPQHF	TGTGCCAGCAGTGAACAAGGACACACCAATCAGCCCCAGCATTTT	11018	12	clonotype200	clonotype200_consensus_2
AACACGTAGGGCTTGA-1	True	AACACGTAGGGCTTGA-1_contig_3	True	534	TRA	TRAV21	None	TRAJ26	TRAC	True	True	CAGGKDNYGQNFVF	TGTGCGGGAGGAAAAGATAACTATGGTCAGAATTTTGTCTTT	7600	9	clonotype200	clonotype200_consensus_1
AACACGTAGGTGCACA-1	True	AACACGTAGGTGCACA-1_contig_1	True	621	TRB	TRBV30	TRBD1	TRBJ1-6	TRBC1	True	True	CAWSTGQANNSPLHF	TGTGCCTGGAGTACCGGACAGGCAAATAATTCACCCCTCCACTTT	2078	3	clonotype1	clonotype1_consensus_2
AACACGTAGGTGCACA-1	True	AACACGTAGGTGCACA-1_contig_2	True	510	TRA	TRAV4	None	TRAJ23	TRAC	True	True	CLVGDIGNQGGKLIF	TGCCTCGTGGGTGACATAGGTAACCAGGGAGGAAAGCTTATCTTC	2892	4	clonotype1	clonotype1_consensus_1
AACACGTAGGTGCACA-1	True	AACACGTAGGTGCACA-1_contig_3	True	545	TRA	TRAV12-3	None	TRAJ39	TRAC	True	None	None	None	1282	2	clonotype1	None
AACACGTAGTGTACGG-1	True	AACACGTAGTGTACGG-1_contig_1	True	515	TRA	TRAV24	None	TRAJ21	TRAC	True	True	CSGGGNFNKFYF	TGTTCCGGCGGGGGTAACTTCAACAAATTTTACTTT	3296	3	clonotype201	clonotype201_consensus_1
AACACGTAGTGTACGG-1	True	AACACGTAGTGTACGG-1_contig_2	True	261	TRB	None	None	TRBJ2-2	TRBC2	False	None	None	None	503	1	clonotype201	None
AACACGTAGTGTCCAT-1	True	AACACGTAGTGTCCAT-1_contig_1	True	515	TRB	TRBV3-1	TRBD2	TRBJ2-3	TRBC2	True	True	CASSQESGVTDTQYF	TGTGCCAGCAGCCAAGAAAGCGGGGTCACAGATACGCAGTATTTT	4860	6	clonotype79	clonotype79_consensus_1
AACACGTAGTGTCCAT-1	True	AACACGTAGTGTCCAT-1_contig_2	True	467	TRA	TRAV9-2	None	TRAJ29	TRAC	True	True	CALNRNSGNTPLVF	TGTGCTCTGAACAGGAATTCAGGAAACACACCTCTTGTCTTT	3086	3	clonotype79	clonotype79_consensus_2
AACACGTAGTGTCCAT-1	True	AACACGTAGTGTCCAT-1_contig_3	True	572	TRA	TRAV19	None	TRAJ13	TRAC	True	None	None	None	1856	2	clonotype79	None
AACACGTGTCAAAGCG-1	True	AACACGTGTCAAAGCG-1_contig_1	True	484	TRA	TRAV4	None	TRAJ23	TRAC	True	True	CLVGDIGNQGGKLIF	TGCCTCGTGGGTGACATAGGTAACCAGGGAGGAAAGCTTATCTTC	2225	2	clonotype1	clonotype1_consensus_1
AACACGTGTCAAAGCG-1	True	AACACGTGTCAAAGCG-1_contig_3	True	811	TRB	TRBV30	TRBD1	TRBJ1-6	TRBC1	True	True	CAWSTGQANNSPLHF	TGTGCCTGGAGTACCGGACAGGCAAATAATTCACCCCTCCACTTT	2680	4	clonotype1	clonotype1_consensus_2
AACACGTGTCGGGTCT-1	True	AACACGTGTCGGGTCT-1_contig_1	True	496	TRA	TRAV4	None	TRAJ23	TRAC	True	True	CLVGDIGNQGGKLIF	TGCCTCGTGGGTGACATAGGTAACCAGGGAGGAAAGCTTATCTTC	2075	2	clonotype1	clonotype1_consensus_1
AACACGTGTCGGGTCT-1	True	AACACGTGTCGGGTCT-1_contig_2	True	764	TRB	TRBV30	TRBD1	TRBJ1-6	TRBC1	True	True	CAWSTGQANNSPLHF	TGTGCCTGGAGTACCGGACAGGCAAATAATTCACCCCTCCACTTT	1860	2	clonotype1	clonotype1_consensus_2
AACACGTTCCAAAGTC-1	True	AACACGTTCCAAAGTC-1_contig_1	True	692	TRB	TRBV30	TRBD1	TRBJ1-6	TRBC1	True	True	CAWSTGQANNSPLHF	TGTGCCTGGAGTACCGGACAGGCAAATAATTCACCCCTCCACTTT	1961	3	clonotype1	clonotype1_consensus_2
AACACGTTCCAAAGTC-1	True	AACACGTTCCAAAGTC-1_contig_2	True	492	TRA	TRAV4	None	TRAJ23	TRAC	True	True	CLVGDIGNQGGKLIF	TGCCTCGTGGGTGACATAGGTAACCAGGGAGGAAAGCTTATCTTC	937	1	clonotype1	clonotype1_consensus_1
AACACGTTCCTGCCAT-1	True	AACACGTTCCTGCCAT-1_contig_1	True	622	TRA	TRAV26-1	None	TRAJ39	TRAC	True	True	CIVRVTSFNNAGNMLTF	TGCATCGTCAGAGTGACTTCCTTTAATAATGCAGGCAACATGCTCACCTTT	2010	2	clonotype202	clonotype202_consensus_2
AACACGTTCCTGCCAT-1	True	AACACGTTCCTGCCAT-1_contig_3	True	478	Multi	None	None	TRAJ6	TRAC	False	None	None	None	890	1	clonotype202	None
AACACGTTCCTGCCAT-1	True	AACACGTTCCTGCCAT-1_contig_4	True	734	TRB	TRBV7-9	None	TRBJ2-7	TRBC2	True	True	CATDQRLSSYEQYF	TGTGCCACGGACCAGCGGCTTAGCTCCTACGAGCAGTACTTC	16408	20	clonotype202	clonotype202_consensus_1
AACACGTTCTAAGCCA-1	True	AACACGTTCTAAGCCA-1_contig_2	True	497	TRA	TRAV4	None	TRAJ23	TRAC	True	True	CLVGDIGNQGGKLIF	TGCCTCGTGGGTGACATAGGTAACCAGGGAGGAAAGCTTATCTTC	983	1	clonotype1	clonotype1_consensus_1
AACACGTTCTAAGCCA-1	True	AACACGTTCTAAGCCA-1_contig_3	True	595	TRB	TRBV30	TRBD1	TRBJ1-6	TRBC1	True	True	CAWSTGQANNSPLHF	TGTGCCTGGAGTACCGGACAGGCAAATAATTCACCCCTCCACTTT	2980	4	clonotype1	clonotype1_consensus_2
AACACGTTCTCAAACG-1	True	AACACGTTCTCAAACG-1_contig_2	True	512	TRA	TRAV4	None	TRAJ23	TRAC	True	True	CLVGDIGNQGGKLIF	TGCCTCGTGGGTGACATAGGTAACCAGGGAGGAAAGCTTATCTTC	869	1	clonotype1	clonotype1_consensus_1
AACACGTTCTCAAACG-1	True	AACACGTTCTCAAACG-1_contig_3	True	623	TRB	TRBV30	TRBD1	TRBJ1-6	TRBC1	True	True	CAWSTGQANNSPLHF	TGTGCCTGGAGTACCGGACAGGCAAATAATTCACCCCTCCACTTT	4241	5	clonotype1	clonotype1_consensus_2
AACACGTTCTGACCTC-1	True	AACACGTTCTGACCTC-1_contig_1	True	554	TRB	TRBV2	TRBD1	TRBJ2-7	TRBC2	True	True	CASSPQWGQGRNEQYF	TGTGCCAGCAGTCCCCAGTGGGGACAGGGAAGGAACGAGCAGTACTTC	5557	6	clonotype21	clonotype21_consensus_2
AACACGTTCTGACCTC-1	True	AACACGTTCTGACCTC-1_contig_2	True	705	TRA	TRAV8-3	None	TRAJ10	TRAC	True	True	CAVVPTGGGNKLTF	TGTGCTGTGGTTCCCACGGGAGGAGGAAACAAACTCACCTTT	2191	3	clonotype21	clonotype21_consensus_1
AACACGTTCTGATACG-1	True	AACACGTTCTGATACG-1_contig_1	True	549	TRB	TRBV10-3	None	TRBJ2-3	TRBC2	True	True	CAISESWGKEADTQYF	TGTGCCATCAGTGAGTCGTGGGGAAAAGAGGCAGATACGCAGTATTTT	7561	9	clonotype203	clonotype203_consensus_1
AACACGTTCTGATACG-1	True	AACACGTTCTGATACG-1_contig_2	True	312	TRB	None	None	TRBJ2-3	TRBC2	False	None	None	None	2883	5	clonotype203	None
AACACGTTCTGATACG-1	True	AACACGTTCTGATACG-1_contig_3	True	508	TRA	TRAV5	None	TRAJ4	TRAC	True	True	CAEGFSGGYNKLIF	TGTGCAGAGGGATTTTCTGGTGGCTACAATAAGCTGATTTTT	4228	5	clonotype203	clonotype203_consensus_2
AACACGTTCTGTGCAA-1	True	AACACGTTCTGTGCAA-1_contig_1	True	650	TRB	TRBV19	TRBD2	TRBJ2-7	TRBC2	True	True	CASSMAGVLDEQYF	TGTGCCAGTAGTATGGCGGGAGTCCTCGACGAGCAGTACTTC	1975	2	clonotype5	clonotype5_consensus_2
AACACGTTCTGTGCAA-1	True	AACACGTTCTGTGCAA-1_contig_2	True	510	TRB	TRBV3-1	TRBD2	TRBJ2-1	TRBC2	True	None	None	None	1340	3	clonotype5	None
AACACGTTCTGTGCAA-1	True	AACACGTTCTGTGCAA-1_contig_3	True	548	TRA	TRAV12-2	None	TRAJ9	TRAC	True	True	CAVLTGGGFKTIF	TGTGCCGTCTTAACGGGTGGAGGCTTCAAAACTATCTTT	576	1	clonotype5	clonotype5_consensus_1
AACACGTTCTGTGCAA-1	True	AACACGTTCTGTGCAA-1_contig_4	True	403	Multi	None	None	TRAJ25	None	False	None	None	None	55	1	clonotype5	None
AACACGTTCTTAGCCC-1	True	AACACGTTCTTAGCCC-1_contig_1	True	624	TRB	TRBV30	None	TRBJ1-3	TRBC1	True	True	CAWRYSGNTIYF	TGTGCCTGGAGGTACTCTGGAAACACCATATATTTT	3156	4	clonotype204	clonotype204_consensus_2
AACACGTTCTTAGCCC-1	True	AACACGTTCTTAGCCC-1_contig_3	True	555	TRA	TRAV12-3	None	TRAJ21	TRAC	True	True	CAMSPYNFNKFYF	TGTGCAATGAGCCCTTACAACTTCAACAAATTTTACTTT	2069	2	clonotype204	clonotype204_consensus_1
AACCATGAGTGCCAGA-1	True	AACCATGAGTGCCAGA-1_contig_1	True	416	TRB	TRBV30	TRBD1	TRBJ1-6	TRBC1	True	False	CAWSTGQANNSPLHF	TGTGCCTGGAGTACCGGACAGGCAAATAATTCACCCCTCCACTTT	1344	2	clonotype3	None
AACCATGAGTGCCAGA-1	True	AACCATGAGTGCCAGA-1_contig_2	True	514	TRA	TRAV4	None	TRAJ23	TRAC	True	True	CLVGDIGNQGGKLIF	TGCCTCGTGGGTGACATAGGTAACCAGGGAGGAAAGCTTATCTTC	865	1	clonotype3	clonotype3_consensus_1
AACCATGCACTCAGGC-1	True	AACCATGCACTCAGGC-1_contig_1	True	686	TRB	TRBV19	TRBD2	TRBJ2-7	TRBC2	True	True	CASSMAGVLDEQYF	TGTGCCAGTAGTATGGCGGGAGTCCTCGACGAGCAGTACTTC	3628	5	clonotype5	clonotype5_consensus_2
AACCATGCACTCAGGC-1	True	AACCATGCACTCAGGC-1_contig_2	True	549	TRA	TRAV12-2	None	TRAJ9	TRAC	True	True	CAVLTGGGFKTIF	TGTGCCGTCTTAACGGGTGGAGGCTTCAAAACTATCTTT	5483	6	clonotype5	clonotype5_consensus_1
AACCATGCAGAAGCAC-1	True	AACCATGCAGAAGCAC-1_contig_1	True	791	TRB	TRBV28	TRBD2	TRBJ2-7	TRBC2	True	True	CASSLASGRGEQYF	TGTGCCAGCAGTTTGGCTAGCGGGAGGGGGGAGCAGTACTTC	4704	6	clonotype80	clonotype80_consensus_2
AACCATGCAGAAGCAC-1	True	AACCATGCAGAAGCAC-1_contig_2	True	501	TRA	TRAV9-2	None	TRAJ13	TRAC	True	True	CALSVPSGGYQKVTF	TGTGCTCTGAGTGTTCCTTCTGGGGGTTACCAGAAAGTTACCTTT	2902	2	clonotype80	clonotype80_consensus_1
AACCATGCAGAAGCAC-1	True	AACCATGCAGAAGCAC-1_contig_3	True	513	TRA	TRAV26-2	None	TRAJ44	TRAC	True	True	CILRDAGTASKLTF	TGCATCCTGAGAGACGCCGGCACTGCCAGTAAACTCACCTTT	2316	2	clonotype80	clonotype80_consensus_3
AACCATGCAGCGTCCA-1	True	AACCATGCAGCGTCCA-1_contig_1	True	505	TRA	TRAV12-3	None	TRAJ39	TRAC	True	None	None	None	1736	2	clonotype2	None
AACCATGCAGCGTCCA-1	True	AACCATGCAGCGTCCA-1_contig_2	True	432	TRA	TRAV4	None	TRAJ23	TRAC	True	False	CVLLPRG*HR*PGRKAYLRT	TGTGTACTACTGCCTCGTGGGTGACATAGGTAACCAGGGAGGAAAGCTTATCTTCGGACA	1012	1	clonotype2	None
AACCATGCAGCGTCCA-1	True	AACCATGCAGCGTCCA-1_contig_3	True	579	TRB	TRBV30	TRBD1	TRBJ1-6	TRBC1	True	True	CAWSTGQANNSPLHF	TGTGCCTGGAGTACCGGACAGGCAAATAATTCACCCCTCCACTTT	1046	1	clonotype2	clonotype2_consensus_1
AACCATGCATCACCCT-1	True	AACCATGCATCACCCT-1_contig_1	True	633	TRB	TRBV30	TRBD1	TRBJ1-6	TRBC1	True	True	CAWSTGQANNSPLHF	TGTGCCTGGAGTACCGGACAGGCAAATAATTCACCCCTCCACTTT	3567	4	clonotype2	clonotype2_consensus_1
AACCATGCATCACCCT-1	True	AACCATGCATCACCCT-1_contig_3	True	546	TRA	TRAV12-3	None	TRAJ39	TRAC	True	None	None	None	2254	2	clonotype2	None
AACCATGGTAAGGGCT-1	True	AACCATGGTAAGGGCT-1_contig_1	True	572	TRB	TRBV2	TRBD1	TRBJ2-7	TRBC2	True	True	CASSPQWGQGRNEQYF	TGTGCCAGCAGTCCCCAGTGGGGACAGGGAAGGAACGAGCAGTACTTC	8172	9	clonotype21	clonotype21_consensus_2
AACCATGGTAAGGGCT-1	True	AACCATGGTAAGGGCT-1_contig_2	True	279	TRB	None	None	TRBJ2-3	TRBC2	False	None	None	None	828	2	clonotype21	None
AACCATGGTAAGGGCT-1	True	AACCATGGTAAGGGCT-1_contig_3	True	706	TRA	TRAV8-3	None	TRAJ10	TRAC	True	True	CAVVPTGGGNKLTF	TGTGCTGTGGTTCCCACGGGAGGAGGAAACAAACTCACCTTT	2630	6	clonotype21	clonotype21_consensus_1
AACCATGGTGCACGAA-1	True	AACCATGGTGCACGAA-1_contig_1	True	491	TRB	TRBV9	TRBD2	TRBJ2-7	TRBC2	True	True	CASSYPSQGGEQYF	TGTGCCAGCAGCTACCCCTCGCAGGGAGGCGAGCAGTACTTC	5476	6	clonotype39	clonotype39_consensus_3
AACCATGGTGCACGAA-1	True	AACCATGGTGCACGAA-1_contig_2	True	520	TRA	TRAV21	None	TRAJ8	TRAC	True	True	CAVPNTGFQKLVF	TGTGCTGTGCCCAACACAGGCTTTCAGAAACTTGTATTT	4111	5	clonotype39	clonotype39_consensus_2
AACCATGGTGCACGAA-1	True	AACCATGGTGCACGAA-1_contig_3	True	539	TRA	TRAV27	None	TRAJ48	TRAC	True	True	CAGGPPHPRNEKLTF	TGTGCAGGAGGTCCTCCCCACCCAAGAAATGAGAAATTAACCTTT	3919	4	clonotype39	clonotype39_consensus_1
AACCATGGTGTGACCC-1	True	AACCATGGTGTGACCC-1_contig_1	True	599	TRB	TRBV20-1	None	TRBJ2-1	TRBC2	True	True	CSASGPTYNEQFF	TGCAGTGCTAGCGGGCCGACCTACAATGAGCAGTTCTTC	11894	15	clonotype205	clonotype205_consensus_1
AACCATGGTGTGACCC-1	True	AACCATGGTGTGACCC-1_contig_4	True	694	TRA	TRAV8-1	None	TRAJ48	TRAC	True	True	CAVNGVGNEKLTF	TGTGCCGTGAATGGGGTTGGAAATGAGAAATTAACCTTT	2761	3	clonotype205	clonotype205_consensus_2
AACCATGGTGTGACCC-1	True	AACCATGGTGTGACCC-1_contig_5	True	571	TRA	TRAV19	None	TRAJ27	TRAC	True	None	None	None	1497	2	clonotype205	None
AACCATGGTGTTCGAT-1	True	AACCATGGTGTTCGAT-1_contig_1	True	509	TRA	TRAV4	None	TRAJ23	TRAC	True	True	CLVGDIGNQGGKLIF	TGCCTCGTGGGTGACATAGGTAACCAGGGAGGAAAGCTTATCTTC	3660	5	clonotype1	clonotype1_consensus_1
AACCATGGTGTTCGAT-1	True	AACCATGGTGTTCGAT-1_contig_3	True	545	TRB	TRBV30	TRBD1	TRBJ1-6	TRBC1	True	True	CAWSTGQANNSPLHF	TGTGCCTGGAGTACCGGACAGGCAAATAATTCACCCCTCCACTTT	1358	2	clonotype1	clonotype1_consensus_2
AACCATGTCAACGGGA-1	True	AACCATGTCAACGGGA-1_contig_1	True	562	TRB	TRBV2	TRBD2	TRBJ2-2	TRBC2	True	True	CASILAVTNTGELFF	TGTGCCAGCATCCTAGCGGTAACGAACACCGGGGAGCTGTTTTTT	3387	5	clonotype4	clonotype4_consensus_1
AACCATGTCAACGGGA-1	True	AACCATGTCAACGGGA-1_contig_3	True	507	TRA	TRAV38-1	None	TRAJ48	TRAC	True	True	CAFMKQYFGNEKLTF	TGTGCTTTCATGAAGCAGTACTTTGGAAATGAGAAATTAACCTTT	2578	3	clonotype4	clonotype4_consensus_2
AACCATGTCCCAACGG-1	True	AACCATGTCCCAACGG-1_contig_1	True	274	TRB	None	None	TRBJ2-3	TRBC2	False	None	None	None	749	1	clonotype3	None
AACCATGTCCCAACGG-1	True	AACCATGTCCCAACGG-1_contig_2	True	546	TRA	TRAV12-3	None	TRAJ39	TRAC	True	None	None	None	2160	2	clonotype3	None
AACCATGTCCCAACGG-1	True	AACCATGTCCCAACGG-1_contig_3	True	483	TRA	TRAV4	None	TRAJ23	TRAC	True	True	CLVGDIGNQGGKLIF	TGCCTCGTGGGTGACATAGGTAACCAGGGAGGAAAGCTTATCTTC	1124	1	clonotype3	clonotype3_consensus_1
AACCATGTCCTGCAGG-1	True	AACCATGTCCTGCAGG-1_contig_1	True	545	TRB	TRBV30	TRBD1	TRBJ1-6	TRBC1	True	True	CAWSTGQANNSPLHF	TGTGCCTGGAGTACCGGACAGGCAAATAATTCACCCCTCCACTTT	2309	3	clonotype1	clonotype1_consensus_2
AACCATGTCCTGCAGG-1	True	AACCATGTCCTGCAGG-1_contig_3	True	482	TRA	TRAV4	None	TRAJ23	TRAC	True	True	CLVGDIGNQGGKLIF	TGCCTCGTGGGTGACATAGGTAACCAGGGAGGAAAGCTTATCTTC	733	1	clonotype1	clonotype1_consensus_1
AACCGCGAGATGTGGC-1	True	AACCGCGAGATGTGGC-1_contig_1	True	526	TRB	TRBV2	TRBD2	TRBJ2-2	TRBC2	True	True	CASILAVTNTGELFF	TGTGCCAGCATCCTAGCGGTAACGAACACCGGGGAGCTGTTTTTT	4856	6	clonotype7	clonotype7_consensus_1
AACCGCGAGCTCCTCT-1	True	AACCGCGAGCTCCTCT-1_contig_1	True	528	TRB	TRBV20-1	TRBD1	TRBJ1-5	TRBC1	True	True	CSACRQGNNQPQHF	TGCAGTGCTTGCAGACAGGGAAACAATCAGCCCCAGCATTTT	8097	9	clonotype206	clonotype206_consensus_1
AACCGCGAGTCAAGCG-1	True	AACCGCGAGTCAAGCG-1_contig_1	True	574	TRA	TRAV26-1	None	TRAJ37	TRAC	True	True	CIVRVAHGSSNTGKLIF	TGCATCGTCAGAGTCGCCCATGGCTCTAGCAACACAGGCAAACTAATCTTT	3608	4	clonotype207	clonotype207_consensus_1
AACCGCGAGTCAAGCG-1	True	AACCGCGAGTCAAGCG-1_contig_2	True	523	TRB	TRBV7-9	TRBD2	TRBJ2-5	TRBC2	True	True	CASSLGGSGAETQYF	TGTGCCAGCAGCTTAGGAGGCAGCGGAGCGGAGACCCAGTACTTC	15237	20	clonotype207	clonotype207_consensus_2
AACCGCGCATGAAGTA-1	True	AACCGCGCATGAAGTA-1_contig_1	True	578	TRB	TRBV30	TRBD1	TRBJ1-6	TRBC1	True	True	CAWSTGQANNSPLHF	TGTGCCTGGAGTACCGGACAGGCAAATAATTCACCCCTCCACTTT	951	1	clonotype1	clonotype1_consensus_2
AACCGCGCATGAAGTA-1	True	AACCGCGCATGAAGTA-1_contig_2	True	487	TRA	TRAV4	None	TRAJ23	TRAC	True	True	CLVGDIGNQGGKLIF	TGCCTCGTGGGTGACATAGGTAACCAGGGAGGAAAGCTTATCTTC	2036	2	clonotype1	clonotype1_consensus_1
AACCGCGCATGACGGA-1	True	AACCGCGCATGACGGA-1_contig_1	True	642	TRB	TRBV14	TRBD1	TRBJ1-1	TRBC1	True	True	CASSRHTGLANTEAFF	TGTGCCAGCAGCCGCCATACAGGGTTGGCGAACACTGAAGCTTTCTTT	3626	4	clonotype23	clonotype23_consensus_2
AACCGCGCATGACGGA-1	True	AACCGCGCATGACGGA-1_contig_2	True	439	TRB	None	None	TRBJ1-1	TRBC1	False	None	None	None	603	2	clonotype23	None
AACCGCGCATGACGGA-1	True	AACCGCGCATGACGGA-1_contig_3	True	647	TRA	TRAV8-4	None	TRAJ49	TRAC	True	True	CAVGTGNQFYF	TGTGCTGTGGGGACCGGTAACCAGTTCTATTTT	824	1	clonotype23	clonotype23_consensus_1
AACCGCGGTCTAGGTT-1	True	AACCGCGGTCTAGGTT-1_contig_1	True	778	TRB	TRBV30	TRBD1	TRBJ1-6	TRBC1	True	True	CAWSTGQANNSPLHF	TGTGCCTGGAGTACCGGACAGGCAAATAATTCACCCCTCCACTTT	3276	4	clonotype2	clonotype2_consensus_1
AACCGCGGTCTAGGTT-1	True	AACCGCGGTCTAGGTT-1_contig_2	True	626	Multi	None	None	TRAJ10	TRBC1	False	None	None	None	185	2	clonotype2	None
AACCGCGGTCTAGGTT-1	True	AACCGCGGTCTAGGTT-1_contig_4	True	974	TRA	TRAV4	None	TRAJ23	TRAC	True	False	CVLLPRG*HR*PGRKAYLRT	TGTGTACTACTGCCTCGTGGGTGACATAGGTAACCAGGGAGGAAAGCTTATCTTCGGACA	1622	2	clonotype2	None
AACCGCGGTGTTAAGA-1	True	AACCGCGGTGTTAAGA-1_contig_1	True	548	TRA	TRAV12-2	None	TRAJ9	TRAC	True	True	CAVLTGGGFKTIF	TGTGCCGTCTTAACGGGTGGAGGCTTCAAAACTATCTTT	2178	2	clonotype5	clonotype5_consensus_1
AACCGCGGTGTTAAGA-1	True	AACCGCGGTGTTAAGA-1_contig_3	True	629	TRB	TRBV19	TRBD2	TRBJ2-7	TRBC2	True	True	CASSMAGVLDEQYF	TGTGCCAGTAGTATGGCGGGAGTCCTCGACGAGCAGTACTTC	1097	2	clonotype5	clonotype5_consensus_2
AACCGCGGTTTGTTTC-1	True	AACCGCGGTTTGTTTC-1_contig_1	True	684	TRB	TRBV5-4	TRBD1	TRBJ2-6	TRBC2	True	True	CASSLDGGFGANVLTF	TGTGCCAGCAGCTTGGACGGGGGCTTCGGGGCCAACGTCCTGACTTTC	3416	5	clonotype208	clonotype208_consensus_1
AACCGCGTCACGACTA-1	True	AACCGCGTCACGACTA-1_contig_1	True	557	TRA	TRAV21	None	TRAJ3	TRAC	True	True	CAVSSYSSASKIIF	TGTGCTGTGAGTTCGTACAGCAGTGCTTCCAAGATAATCTTT	10479	11	clonotype209	clonotype209_consensus_3
AACCGCGTCACGACTA-1	True	AACCGCGTCACGACTA-1_contig_2	True	692	TRB	TRBV19	TRBD2	TRBJ2-1	TRBC2	True	True	CASSTPTSGGPKNNEQFF	TGTGCCAGTAGTACCCCGACTAGCGGGGGGCCTAAAAACAATGAGCAGTTCTTC	9784	13	clonotype209	clonotype209_consensus_1
AACCGCGTCACGACTA-1	True	AACCGCGTCACGACTA-1_contig_3	True	644	TRA	TRAV12-1	None	TRAJ5	TRAC	True	True	CVVRGGRRALTF	TGTGTGGTGAGGGGGGGCAGGAGAGCACTTACTTTT	5992	6	clonotype209	clonotype209_consensus_2
AACCGCGTCCGTCATC-1	True	AACCGCGTCCGTCATC-1_contig_1	True	687	TRB	TRBV12-4	TRBD1	TRBJ2-5	TRBC2	True	True	CASSPGQGQETQYF	TGTGCCAGCAGTCCGGGACAGGGCCAAGAGACCCAGTACTTC	18476	21	clonotype210	clonotype210_consensus_2
AACCGCGTCCGTCATC-1	True	AACCGCGTCCGTCATC-1_contig_2	True	513	TRB	None	None	TRBJ2-1	TRBC2	False	None	None	None	5158	5	clonotype210	None
AACCGCGTCCGTCATC-1	True	AACCGCGTCCGTCATC-1_contig_4	True	493	TRA	TRAV38-2DV8	None	TRAJ54	TRAC	True	True	CALVQGAQKLVF	TGTGCTTTAGTTCAGGGAGCCCAGAAGCTGGTATTT	9673	11	clonotype210	clonotype210_consensus_1
AACGTTGAGAGTTGGC-1	True	AACGTTGAGAGTTGGC-1_contig_1	True	578	TRB	TRBV30	TRBD1	TRBJ1-6	TRBC1	True	True	CAWSTGQANNSPLHF	TGTGCCTGGAGTACCGGACAGGCAAATAATTCACCCCTCCACTTT	1979	2	clonotype1	clonotype1_consensus_2
AACGTTGAGAGTTGGC-1	True	AACGTTGAGAGTTGGC-1_contig_3	True	473	TRA	TRAV4	None	TRAJ23	TRAC	True	True	CLVGDIGNQGGKLIF	TGCCTCGTGGGTGACATAGGTAACCAGGGAGGAAAGCTTATCTTC	1229	2	clonotype1	clonotype1_consensus_1
AACGTTGAGATGCGAC-1	True	AACGTTGAGATGCGAC-1_contig_1	True	560	TRB	TRBV4-2	TRBD2	TRBJ2-1	TRBC2	True	True	CASSQLSSGYNEQFF	TGTGCCAGCAGCCAACTATCTAGTGGGTACAATGAGCAGTTCTTC	16154	18	clonotype211	clonotype211_consensus_2
AACGTTGAGATGCGAC-1	True	AACGTTGAGATGCGAC-1_contig_2	True	519	TRA	TRAV17	None	TRAJ34	TRAC	True	True	CATDTNTDKLIF	TGTGCTACGGATACTAACACCGACAAGCTCATCTTT	801	1	clonotype211	clonotype211_consensus_1
AACGTTGAGCTAACTC-1	True	AACGTTGAGCTAACTC-1_contig_1	True	636	TRB	TRBV30	TRBD1	TRBJ1-6	TRBC1	True	True	CAWSTGQANNSPLHF	TGTGCCTGGAGTACCGGACAGGCAAATAATTCACCCCTCCACTTT	3304	4	clonotype1	clonotype1_consensus_2
AACGTTGAGCTAACTC-1	True	AACGTTGAGCTAACTC-1_contig_2	True	274	TRB	None	None	TRBJ2-3	TRBC2	False	None	None	None	1345	4	clonotype1	None
AACGTTGAGCTAACTC-1	True	AACGTTGAGCTAACTC-1_contig_4	True	449	TRA	TRAV4	None	TRAJ23	TRAC	True	True	CLVGDIGNQGGKLIF	TGCCTCGTGGGTGACATAGGTAACCAGGGAGGAAAGCTTATCTTC	1020	1	clonotype1	clonotype1_consensus_1
AACGTTGAGCTCAACT-1	True	AACGTTGAGCTCAACT-1_contig_1	True	426	TRB	None	None	TRBJ1-1	TRBC1	False	None	None	None	756	1	None	None
AACGTTGAGCTCAACT-1	True	AACGTTGAGCTCAACT-1_contig_4	True	563	Multi	None	None	TRAJ17	IGHD	False	None	None	None	409	1	None	None
AACGTTGAGGGCATGT-1	True	AACGTTGAGGGCATGT-1_contig_1	True	582	TRA	TRAV29DV5	None	TRAJ37	TRAC	True	True	CAASDSSSNTGKLIF	TGTGCAGCAAGCGATAGCTCTAGCAACACAGGCAAACTAATCTTT	6657	7	clonotype212	clonotype212_consensus_2
AACGTTGAGGGCATGT-1	True	AACGTTGAGGGCATGT-1_contig_2	True	555	TRA	TRAV26-1	None	TRAJ35	TRAC	True	None	None	None	2107	2	clonotype212	None
AACGTTGAGGGCATGT-1	True	AACGTTGAGGGCATGT-1_contig_3	True	565	TRB	TRBV24-1	TRBD2	TRBJ2-1	TRBC2	True	True	CATSDFREGPRGNEQFF	TGTGCCACCAGTGATTTTCGGGAGGGCCCTCGGGGCAATGAGCAGTTCTTC	19148	19	clonotype212	clonotype212_consensus_1
AACGTTGAGTCGTACT-1	True	AACGTTGAGTCGTACT-1_contig_1	True	512	TRB	TRBV5-1	TRBD1	TRBJ2-5	TRBC2	True	True	CASRHGHPQETQYF	TGCGCCAGCAGACATGGACACCCCCAAGAGACCCAGTACTTC	3552	5	clonotype213	clonotype213_consensus_2
AACGTTGAGTCGTACT-1	True	AACGTTGAGTCGTACT-1_contig_2	True	508	TRA	TRAV13-2	None	TRAJ31	TRAC	True	True	CAETTNNARLMF	TGTGCAGAGACTACTAACAATGCCAGACTCATGTTT	943	1	clonotype213	clonotype213_consensus_1
AACGTTGAGTGGCACA-1	True	AACGTTGAGTGGCACA-1_contig_1	True	527	TRB	TRBV2	TRBD2	TRBJ2-2	TRBC2	True	True	CASILAVTNTGELFF	TGTGCCAGCATCCTAGCGGTAACGAACACCGGGGAGCTGTTTTTT	9696	12	clonotype4	clonotype4_consensus_1
AACGTTGAGTGGCACA-1	True	AACGTTGAGTGGCACA-1_contig_3	True	483	TRA	TRAV38-1	None	TRAJ48	TRAC	True	True	CAFMKQYFGNEKLTF	TGTGCTTTCATGAAGCAGTACTTTGGAAATGAGAAATTAACCTTT	4533	4	clonotype4	clonotype4_consensus_2
AACGTTGGTAGCAAAT-1	True	AACGTTGGTAGCAAAT-1_contig_1	True	291	TRB	None	None	TRBJ2-3	TRBC2	False	None	None	None	942	1	clonotype3	None
AACGTTGGTAGCAAAT-1	True	AACGTTGGTAGCAAAT-1_contig_2	True	529	TRA	TRAV12-3	None	TRAJ39	TRAC	True	None	None	None	1765	2	clonotype3	None
AACGTTGGTAGCAAAT-1	True	AACGTTGGTAGCAAAT-1_contig_3	True	506	TRA	TRAV4	None	TRAJ23	TRAC	True	True	CLVGDIGNQGGKLIF	TGCCTCGTGGGTGACATAGGTAACCAGGGAGGAAAGCTTATCTTC	863	1	clonotype3	clonotype3_consensus_1
AACGTTGGTCAATGTC-1	True	AACGTTGGTCAATGTC-1_contig_1	True	700	TRB	TRBV30	TRBD1	TRBJ1-6	TRBC1	True	True	CAWSTGQANNSPLHF	TGTGCCTGGAGTACCGGACAGGCAAATAATTCACCCCTCCACTTT	838	1	clonotype1	clonotype1_consensus_2
AACGTTGGTCAATGTC-1	True	AACGTTGGTCAATGTC-1_contig_3	True	489	TRA	TRAV4	None	TRAJ23	TRAC	True	True	CLVGDIGNQGGKLIF	TGCCTCGTGGGTGACATAGGTAACCAGGGAGGAAAGCTTATCTTC	2046	2	clonotype1	clonotype1_consensus_1
AACGTTGGTGGTTTCA-1	True	AACGTTGGTGGTTTCA-1_contig_1	True	534	TRB	TRBV18	TRBD1	TRBJ1-5	TRBC1	True	True	CASSPDRGGNQPQHF	TGTGCCAGCTCACCCGACAGGGGGGGCAATCAGCCCCAGCATTTT	3118	4	clonotype15	clonotype15_consensus_2
AACGTTGGTGGTTTCA-1	True	AACGTTGGTGGTTTCA-1_contig_2	True	617	TRB	TRBV23-1	TRBD2	TRBJ2-1	TRBC2	True	None	None	None	2172	5	clonotype15	None
AACGTTGGTGGTTTCA-1	True	AACGTTGGTGGTTTCA-1_contig_3	True	570	TRA	TRAV29DV5	None	TRAJ40	TRAC	True	True	CAASGTYKYIF	TGTGCGGCCTCAGGAACCTACAAATACATCTTT	886	1	clonotype15	clonotype15_consensus_1
AACGTTGGTTAAAGTG-1	True	AACGTTGGTTAAAGTG-1_contig_1	True	680	TRB	TRBV30	TRBD1	TRBJ1-6	TRBC1	True	True	CAWSTGQANNSPLHF	TGTGCCTGGAGTACCGGACAGGCAAATAATTCACCCCTCCACTTT	2253	3	clonotype2	clonotype2_consensus_1
AACGTTGGTTAAAGTG-1	True	AACGTTGGTTAAAGTG-1_contig_2	True	311	TRB	None	None	TRBJ2-3	TRBC2	False	None	None	None	1278	2	clonotype2	None
AACGTTGGTTAAAGTG-1	True	AACGTTGGTTAAAGTG-1_contig_3	True	579	Multi	None	None	TRAJ17	IGHD	False	None	None	None	361	1	clonotype2	None
AACGTTGGTTATGCGT-1	True	AACGTTGGTTATGCGT-1_contig_1	True	432	TRB	None	None	TRBJ2-3	TRBC2	False	None	None	None	976	2	clonotype3	None
AACGTTGGTTATGCGT-1	True	AACGTTGGTTATGCGT-1_contig_3	True	473	TRA	TRAV4	None	TRAJ23	TRAC	True	True	CLVGDIGNQGGKLIF	TGCCTCGTGGGTGACATAGGTAACCAGGGAGGAAAGCTTATCTTC	1103	1	clonotype3	clonotype3_consensus_1
AACGTTGGTTGGGACA-1	True	AACGTTGGTTGGGACA-1_contig_1	True	486	TRA	TRAV21	None	TRAJ11	TRAC	True	False	CAVKGVQDTAPSPL	TGTGCTGTGAAGGGCGTTCAGGATACAGCACCCTCACCTTTG	2281	2	clonotype214	None
AACGTTGGTTGGGACA-1	True	AACGTTGGTTGGGACA-1_contig_2	True	548	TRA	TRAV39	None	TRAJ33	TRAC	True	True	CAVDIRSNYQLIW	TGTGCCGTGGACATTAGGAGCAACTATCAGTTAATCTGG	2177	2	clonotype214	clonotype214_consensus_1
AACGTTGGTTGGGACA-1	True	AACGTTGGTTGGGACA-1_contig_3	True	658	TRB	TRBV15	TRBD1	TRBJ1-4	TRBC1	True	True	CATSRDLGQVEKLFF	TGTGCCACCAGCAGGGACCTCGGACAGGTTGAAAAGCTGTTTTTT	2681	3	clonotype214	clonotype214_consensus_2
AACGTTGGTTGGGACA-1	True	AACGTTGGTTGGGACA-1_contig_4	True	843	TRB	None	None	TRBJ2-6	TRBC2	False	None	None	None	2170	3	clonotype214	None
AACGTTGGTTGGGACA-1	True	AACGTTGGTTGGGACA-1_contig_5	True	611	Multi	None	None	TRAJ10	TRBC1	False	None	None	None	1131	1	clonotype214	None
AACGTTGTCAAACGGG-1	True	AACGTTGTCAAACGGG-1_contig_1	True	1018	TRA	TRAV4	None	TRAJ23	TRAC	True	False	CVLLPRG*HR*PGRKAYLRT	TGTGTACTACTGCCTCGTGGGTGACATAGGTAACCAGGGAGGAAAGCTTATCTTCGGACA	4337	6	clonotype215	None
AACGTTGTCAAACGGG-1	True	AACGTTGTCAAACGGG-1_contig_3	True	767	TRB	TRBV30	TRBD1	TRBJ1-6	TRBC1	True	True	CAWSTGQENNSPLHF	TGTGCCTGGAGTACCGGACAGGAAAATAATTCACCCCTCCACTTT	1525	2	clonotype215	clonotype215_consensus_1
AACGTTGTCAAACGGG-1	True	AACGTTGTCAAACGGG-1_contig_4	True	434	TRB	None	None	TRBJ2-3	TRBC2	False	None	None	None	1363	3	clonotype215	None
AACGTTGTCACCTTAT-1	True	AACGTTGTCACCTTAT-1_contig_1	True	674	TRB	TRBV15	TRBD1	TRBJ1-6	TRBC1	True	True	CATSREGVAGGSPLHF	TGTGCCACCAGCAGAGAGGGGGTGGCAGGGGGTTCACCCCTCCACTTT	4236	6	clonotype216	clonotype216_consensus_2
AACGTTGTCACCTTAT-1	True	AACGTTGTCACCTTAT-1_contig_2	True	441	TRB	None	None	TRBJ2-3	TRBC1	False	None	None	None	799	2	clonotype216	None
AACGTTGTCACCTTAT-1	True	AACGTTGTCACCTTAT-1_contig_3	True	555	TRA	TRAV26-2	None	TRAJ20	TRAC	True	True	CILRDRNDYKLSF	TGCATCCTGAGAGACAGAAACGACTACAAGCTCAGCTTT	2028	3	clonotype216	clonotype216_consensus_1
AACGTTGTCCACGCAG-1	True	AACGTTGTCCACGCAG-1_contig_1	True	502	TRB	TRBV20-1	TRBD1	TRBJ1-2	TRBC1	True	True	CSANTQGSRDGYTF	TGCAGTGCTAACACCCAGGGATCTAGGGATGGCTACACCTTC	1719	2	clonotype81	clonotype81_consensus_2
AACGTTGTCCACGCAG-1	True	AACGTTGTCCACGCAG-1_contig_3	True	585	TRA	TRAV17	None	TRAJ4	TRAC	True	True	CATPHPPGGYNKLIF	TGTGCTACTCCACACCCACCCGGTGGCTACAATAAGCTGATTTTT	541	1	clonotype81	clonotype81_consensus_1
AACGTTGTCTTTAGGG-1	True	AACGTTGTCTTTAGGG-1_contig_1	True	636	TRB	TRBV19	TRBD2	TRBJ2-7	TRBC2	True	True	CASSMAGVLDEQYF	TGTGCCAGTAGTATGGCGGGAGTCCTCGACGAGCAGTACTTC	3189	4	clonotype18	clonotype18_consensus_1
AACTCAGAGAGTACCG-1	True	AACTCAGAGAGTACCG-1_contig_1	True	522	TRB	TRBV14	TRBD1	TRBJ1-1	TRBC1	True	True	CASSQYQGHMNTEAFF	TGTGCCAGCAGCCAATACCAGGGACACATGAACACTGAAGCTTTCTTT	4890	5	clonotype217	clonotype217_consensus_1
AACTCAGAGATCCTGT-1	True	AACTCAGAGATCCTGT-1_contig_1	True	318	TRB	None	None	TRBJ1-1	TRBC1	False	None	None	None	1024	1	None	None
AACTCAGAGATCCTGT-1	True	AACTCAGAGATCCTGT-1_contig_2	True	360	TRB	TRBV30	TRBD1	TRBJ1-6	TRBC1	True	False	CAWSTGQANNSPLHF	TGTGCCTGGAGTACCGGACAGGCAAATAATTCACCCCTCCACTTT	874	1	None	None
AACTCAGAGATCCTGT-1	True	AACTCAGAGATCCTGT-1_contig_4	True	933	TRA	TRAV4	None	TRAJ23	TRAC	True	False	CVLLPRG*HR*PGRKAYLRT	TGTGTACTACTGCCTCGTGGGTGACATAGGTAACCAGGGAGGAAAGCTTATCTTCGGACA	1249	2	None	None
AACTCAGCAATGAAAC-1	True	AACTCAGCAATGAAAC-1_contig_1	True	670	TRB	TRBV19	TRBD2	TRBJ2-7	TRBC2	True	True	CASSMAGVLDEQYF	TGTGCCAGTAGTATGGCGGGAGTCCTCGACGAGCAGTACTTC	3422	5	clonotype18	clonotype18_consensus_1
AACTCAGCAATGCCAT-1	True	AACTCAGCAATGCCAT-1_contig_1	True	599	TRB	TRBV30	TRBD1	TRBJ1-6	TRBC1	True	True	CAWSTGQANNSPLHF	TGTGCCTGGAGTACCGGACAGGCAAATAATTCACCCCTCCACTTT	1859	2	clonotype1	clonotype1_consensus_2
AACTCAGCAATGCCAT-1	True	AACTCAGCAATGCCAT-1_contig_3	True	507	TRA	TRAV4	None	TRAJ23	TRAC	True	True	CLVGDIGNQGGKLIF	TGCCTCGTGGGTGACATAGGTAACCAGGGAGGAAAGCTTATCTTC	382	3	clonotype1	clonotype1_consensus_1
AACTCAGCATGACGGA-1	True	AACTCAGCATGACGGA-1_contig_1	True	615	TRB	TRBV30	TRBD1	TRBJ1-6	TRBC1	True	True	CAWSTGQANNSPLHF	TGTGCCTGGAGTACCGGACAGGCAAATAATTCACCCCTCCACTTT	1412	2	clonotype1	clonotype1_consensus_2
AACTCAGCATGACGGA-1	True	AACTCAGCATGACGGA-1_contig_2	True	284	TRB	None	None	TRBJ2-3	TRBC2	False	None	None	None	1177	2	clonotype1	None
AACTCAGCATGACGGA-1	True	AACTCAGCATGACGGA-1_contig_4	True	490	TRA	TRAV4	None	TRAJ23	TRAC	True	True	CLVGDIGNQGGKLIF	TGCCTCGTGGGTGACATAGGTAACCAGGGAGGAAAGCTTATCTTC	556	1	clonotype1	clonotype1_consensus_1
AACTCAGGTAATTGGA-1	True	AACTCAGGTAATTGGA-1_contig_1	True	534	TRA	TRAV4	None	TRAJ23	TRAC	True	True	CLVGDIGNQGGKLIF	TGCCTCGTGGGTGACATAGGTAACCAGGGAGGAAAGCTTATCTTC	2509	3	clonotype1	clonotype1_consensus_1
AACTCAGGTAATTGGA-1	True	AACTCAGGTAATTGGA-1_contig_2	True	593	TRB	TRBV30	TRBD1	TRBJ1-6	TRBC1	True	True	CAWSTGQANNSPLHF	TGTGCCTGGAGTACCGGACAGGCAAATAATTCACCCCTCCACTTT	1392	2	clonotype1	clonotype1_consensus_2
AACTCAGGTACTTCTT-1	True	AACTCAGGTACTTCTT-1_contig_1	True	932	TRB	TRBV19	TRBD2	TRBJ1-1	TRBC1	True	True	CASSRDGSMNTEAFF	TGTGCCAGTTCCAGGGACGGGAGCATGAACACTGAAGCTTTCTTT	1428	2	clonotype82	clonotype82_consensus_2
AACTCAGGTACTTCTT-1	True	AACTCAGGTACTTCTT-1_contig_3	True	542	TRA	TRAV13-1	None	TRAJ6	TRAC	True	True	CAALSGGSYIPTF	TGTGCAGCTTTATCAGGAGGAAGCTACATACCTACATTT	3271	3	clonotype82	clonotype82_consensus_1
AACTCAGGTCGTTGTA-1	True	AACTCAGGTCGTTGTA-1_contig_1	True	584	TRA	TRAV41	None	TRAJ49	TRAC	True	True	CAAANTGNQFYF	TGTGCTGCCGCGAACACCGGTAACCAGTTCTATTTT	816	1	clonotype218	clonotype218_consensus_2
AACTCAGGTCGTTGTA-1	True	AACTCAGGTCGTTGTA-1_contig_2	True	524	TRB	TRBV5-1	TRBD1	TRBJ2-1	TRBC2	True	True	CASSGSGQLYNEQFF	TGCGCCAGCAGCGGATCGGGACAACTCTACAATGAGCAGTTCTTC	2223	3	clonotype218	clonotype218_consensus_1
AACTCAGTCATTGCGA-1	True	AACTCAGTCATTGCGA-1_contig_1	True	327	TRB	None	None	TRBJ2-3	TRBC2	False	None	None	None	1842	3	None	None
AACTCCCAGAAACCTA-1	True	AACTCCCAGAAACCTA-1_contig_1	True	731	TRB	TRBV2	TRBD2	TRBJ2-2	TRBC2	True	True	CASILAVTNTGELFF	TGTGCCAGCATCCTAGCGGTAACGAACACCGGGGAGCTGTTTTTT	10788	11	clonotype7	clonotype7_consensus_1
AACTCCCAGCATCATC-1	True	AACTCCCAGCATCATC-1_contig_1	True	526	TRB	TRBV20-1	TRBD1	TRBJ2-7	TRBC2	True	True	CSAIGQGASYEQYF	TGCAGTGCTATTGGACAGGGAGCCAGCTACGAGCAGTACTTC	5957	7	clonotype219	clonotype219_consensus_2
AACTCCCAGCATCATC-1	True	AACTCCCAGCATCATC-1_contig_2	True	494	TRA	TRAV9-2	None	TRAJ45	TRAC	True	True	CALNGGGGADGLTF	TGTGCTCTAAATGGAGGAGGAGGTGCTGACGGACTCACCTTT	1429	2	clonotype219	clonotype219_consensus_1
AACTCCCAGGCAATTA-1	True	AACTCCCAGGCAATTA-1_contig_1	True	925	TRB	TRBV30	TRBD1	TRBJ1-6	TRBC1	True	True	CAWSTGQANNSPLHF	TGTGCCTGGAGTACCGGACAGGCAAATAATTCACCCCTCCACTTT	3608	4	clonotype2	clonotype2_consensus_1
AACTCCCAGGTTCCTA-1	True	AACTCCCAGGTTCCTA-1_contig_1	True	490	TRA	TRAV4	None	TRAJ23	TRAC	True	True	CLVGDIGNQGGKLIF	TGCCTCGTGGGTGACATAGGTAACCAGGGAGGAAAGCTTATCTTC	1135	2	clonotype1	clonotype1_consensus_1
AACTCCCAGGTTCCTA-1	True	AACTCCCAGGTTCCTA-1_contig_4	True	541	TRB	TRBV30	TRBD1	TRBJ1-6	TRBC1	True	True	CAWSTGQANNSPLHF	TGTGCCTGGAGTACCGGACAGGCAAATAATTCACCCCTCCACTTT	122	1	clonotype1	clonotype1_consensus_2
AACTCCCAGTGAATTG-1	True	AACTCCCAGTGAATTG-1_contig_1	True	640	TRB	TRBV19	TRBD2	TRBJ2-7	TRBC2	True	True	CASSMAGVLDEQYF	TGTGCCAGTAGTATGGCGGGAGTCCTCGACGAGCAGTACTTC	4531	6	clonotype18	clonotype18_consensus_1
AACTCCCCAAGTCATC-1	True	AACTCCCCAAGTCATC-1_contig_1	True	586	TRB	TRBV2	TRBD2	TRBJ2-2	TRBC2	True	True	CASILAVTNTGELFF	TGTGCCAGCATCCTAGCGGTAACGAACACCGGGGAGCTGTTTTTT	14047	16	clonotype4	clonotype4_consensus_1
AACTCCCCAAGTCATC-1	True	AACTCCCCAAGTCATC-1_contig_3	True	523	TRA	TRAV38-1	None	TRAJ48	TRAC	True	True	CAFMKQYFGNEKLTF	TGTGCTTTCATGAAGCAGTACTTTGGAAATGAGAAATTAACCTTT	1422	2	clonotype4	clonotype4_consensus_2
AACTCCCCAGCGTTCG-1	True	AACTCCCCAGCGTTCG-1_contig_1	True	601	TRA	TRAV12-3	None	TRAJ39	TRAC	True	None	None	None	1956	2	clonotype1	None
AACTCCCCAGCGTTCG-1	True	AACTCCCCAGCGTTCG-1_contig_2	True	506	TRA	TRAV4	None	TRAJ23	TRAC	True	True	CLVGDIGNQGGKLIF	TGCCTCGTGGGTGACATAGGTAACCAGGGAGGAAAGCTTATCTTC	810	1	clonotype1	clonotype1_consensus_1
AACTCCCCAGCGTTCG-1	True	AACTCCCCAGCGTTCG-1_contig_3	True	578	TRB	TRBV30	TRBD1	TRBJ1-6	TRBC1	True	True	CAWSTGQANNSPLHF	TGTGCCTGGAGTACCGGACAGGCAAATAATTCACCCCTCCACTTT	3203	5	clonotype1	clonotype1_consensus_2
AACTCCCCAGCTGGCT-1	True	AACTCCCCAGCTGGCT-1_contig_1	True	348	TRB	None	None	TRBJ1-6	TRBC1	False	None	None	None	200	1	clonotype3	None
AACTCCCCAGCTGGCT-1	True	AACTCCCCAGCTGGCT-1_contig_3	True	487	TRA	TRAV4	None	TRAJ23	TRAC	True	True	CLVGDIGNQGGKLIF	TGCCTCGTGGGTGACATAGGTAACCAGGGAGGAAAGCTTATCTTC	1761	3	clonotype3	clonotype3_consensus_1
AACTCCCGTGAGGGTT-1	True	AACTCCCGTGAGGGTT-1_contig_1	True	613	TRB	TRBV30	TRBD1	TRBJ1-6	TRBC1	True	True	CAWSTGQANNSPLHF	TGTGCCTGGAGTACCGGACAGGCAAATAATTCACCCCTCCACTTT	2757	3	clonotype2	clonotype2_consensus_1
AACTCCCGTTACGCGC-1	True	AACTCCCGTTACGCGC-1_contig_1	True	579	TRA	TRAV29DV5	None	TRAJ26	TRAC	True	True	CAASEGDYGQNFVF	TGTGCAGCAAGCGAGGGTGACTATGGTCAGAATTTTGTCTTT	1012	1	clonotype220	clonotype220_consensus_1
AACTCCCGTTACGCGC-1	True	AACTCCCGTTACGCGC-1_contig_3	True	820	TRB	TRBV9	TRBD2	TRBJ2-1	TRBC2	True	True	CASSVAWGGSSYNEQFF	TGTGCCAGCAGCGTAGCTTGGGGCGGGAGCTCCTACAATGAGCAGTTCTTC	4782	6	clonotype220	clonotype220_consensus_2
AACTCCCTCACGAAGG-1	True	AACTCCCTCACGAAGG-1_contig_1	True	544	TRB	TRBV12-3	TRBD2	TRBJ1-2	TRBC1	True	True	CASSSGGLTYGYTF	TGTGCCAGCAGTTCGGGGGGACTGACCTATGGCTACACCTTC	1882	2	clonotype221	clonotype221_consensus_1
AACTCCCTCAGATAAG-1	True	AACTCCCTCAGATAAG-1_contig_1	True	741	TRB	TRBV2	None	TRBJ2-2	TRBC1	True	True	CASSQSYTGELFF	TGTGCCAGCAGTCAATCATATACCGGGGAGCTGTTTTTT	8944	11	clonotype20	clonotype20_consensus_2
AACTCCCTCAGATAAG-1	True	AACTCCCTCAGATAAG-1_contig_5	True	556	TRA	TRAV22	None	TRAJ31	TRAC	True	True	CAVGARLMF	TGTGCTGTGGGTGCCAGACTCATGTTT	532	1	clonotype20	clonotype20_consensus_1
AACTCTTAGGTCATCT-1	True	AACTCTTAGGTCATCT-1_contig_1	True	570	TRB	TRBV29-1	None	TRBJ1-1	TRBC1	True	True	CSAYAWNTEAFF	TGCAGCGCATACGCCTGGAACACTGAAGCTTTCTTT	4615	6	clonotype222	clonotype222_consensus_2
AACTCTTAGGTCATCT-1	True	AACTCTTAGGTCATCT-1_contig_2	True	501	TRA	TRAV9-2	None	TRAJ17	TRAC	True	True	CALTMIKAAGNKLTF	TGTGCTCTGACCATGATCAAAGCTGCAGGCAACAAGCTAACTTTT	1250	2	clonotype222	clonotype222_consensus_1
AACTCTTAGTCGTTTG-1	True	AACTCTTAGTCGTTTG-1_contig_1	True	547	TRB	TRBV6-3	TRBD2	TRBJ1-5	TRBC1	True	True	CASSYNRGGSQPQHF	TGTGCCAGCAGTTACAACAGGGGAGGGAGCCAGCCCCAGCATTTT	3891	5	clonotype12	clonotype12_consensus_1
AACTCTTAGTCGTTTG-1	True	AACTCTTAGTCGTTTG-1_contig_3	True	739	TRA	TRAV1-2	None	None	None	False	None	None	None	494	1	clonotype12	None
AACTCTTTCCGAAGAG-1	True	AACTCTTTCCGAAGAG-1_contig_1	True	396	TRB	None	None	TRBJ2-3	TRBC2	False	None	None	None	1947	3	clonotype3	None
AACTCTTTCCGAAGAG-1	True	AACTCTTTCCGAAGAG-1_contig_2	True	510	TRA	TRAV4	None	TRAJ23	TRAC	True	True	CLVGDIGNQGGKLIF	TGCCTCGTGGGTGACATAGGTAACCAGGGAGGAAAGCTTATCTTC	899	1	clonotype3	clonotype3_consensus_1
AACTCTTTCGTTACGA-1	True	AACTCTTTCGTTACGA-1_contig_1	True	702	TRB	TRBV7-9	TRBD1	TRBJ2-5	TRBC2	True	True	CASSFRQGQGQETQYF	TGTGCCAGCAGCTTTCGGCAGGGGCAAGGCCAAGAGACCCAGTACTTC	7279	10	clonotype8	clonotype8_consensus_1
AACTCTTTCGTTACGA-1	True	AACTCTTTCGTTACGA-1_contig_2	True	482	TRA	TRAV2	None	TRAJ6	TRAC	True	True	CAVEEGGSYIPTF	TGTGCTGTGGAGGAAGGAGGAAGCTACATACCTACATTT	2093	2	clonotype8	clonotype8_consensus_2
AACTGGTAGAATAGGG-1	True	AACTGGTAGAATAGGG-1_contig_1	True	670	TRB	TRBV19	TRBD2	TRBJ2-7	TRBC2	True	True	CASSMAGVLDEQYF	TGTGCCAGTAGTATGGCGGGAGTCCTCGACGAGCAGTACTTC	2876	4	clonotype5	clonotype5_consensus_2
AACTGGTAGAATAGGG-1	True	AACTGGTAGAATAGGG-1_contig_4	True	596	TRA	TRAV12-2	None	TRAJ9	TRAC	True	True	CAVLTGGGFKTIF	TGTGCCGTCTTAACGGGTGGAGGCTTCAAAACTATCTTT	8463	8	clonotype5	clonotype5_consensus_1
AACTGGTAGAGGACGG-1	True	AACTGGTAGAGGACGG-1_contig_1	True	730	TRB	TRBV7-9	None	TRBJ2-3	TRBC2	True	True	CASSSRGPDTQYF	TGTGCCAGCAGCAGCCGAGGTCCAGATACGCAGTATTTT	21339	27	clonotype83	clonotype83_consensus_2
AACTGGTAGAGGACGG-1	True	AACTGGTAGAGGACGG-1_contig_2	True	563	TRA	TRAV27	None	TRAJ44	TRAC	True	True	CAIFTGTASKLTF	TGTGCAATATTTACCGGCACTGCCAGTAAACTCACCTTT	2666	4	clonotype83	clonotype83_consensus_1
AACTGGTAGCCCTAAT-1	True	AACTGGTAGCCCTAAT-1_contig_1	True	289	TRB	None	None	TRBJ2-3	TRBC2	False	None	None	None	1685	3	clonotype3	None
AACTGGTAGCCCTAAT-1	True	AACTGGTAGCCCTAAT-1_contig_2	True	496	TRA	TRAV4	None	TRAJ23	TRAC	True	True	CLVGDIGNQGGKLIF	TGCCTCGTGGGTGACATAGGTAACCAGGGAGGAAAGCTTATCTTC	1129	1	clonotype3	clonotype3_consensus_1
AACTGGTAGTCCCACG-1	True	AACTGGTAGTCCCACG-1_contig_1	True	591	TRB	TRBV30	TRBD1	TRBJ1-6	TRBC1	True	True	CAWSTGQANNSPLHF	TGTGCCTGGAGTACCGGACAGGCAAATAATTCACCCCTCCACTTT	1000	2	clonotype2	clonotype2_consensus_1
AACTGGTAGTCCCACG-1	True	AACTGGTAGTCCCACG-1_contig_2	True	279	Multi	None	None	TRBJ1-2	TRBC1	False	None	None	None	862	1	clonotype2	None
AACTGGTAGTCCCACG-1	True	AACTGGTAGTCCCACG-1_contig_4	True	947	TRA	TRAV4	None	TRAJ23	TRAC	True	False	CVLLPRG*HR*PGRKAYLRT	TGTGTACTACTGCCTCGTGGGTGACATAGGTAACCAGGGAGGAAAGCTTATCTTCGGACA	2433	4	clonotype2	None
AACTGGTCAGCTGTAT-1	True	AACTGGTCAGCTGTAT-1_contig_1	True	682	TRB	TRBV30	TRBD1	TRBJ1-6	TRBC1	True	True	CAWSTGQANNSPLHF	TGTGCCTGGAGTACCGGACAGGCAAATAATTCACCCCTCCACTTT	1696	2	clonotype1	clonotype1_consensus_2
AACTGGTCAGCTGTAT-1	True	AACTGGTCAGCTGTAT-1_contig_2	True	252	TRB	None	None	TRBJ2-3	TRBC2	False	None	None	None	860	3	clonotype1	None
AACTGGTCAGCTGTAT-1	True	AACTGGTCAGCTGTAT-1_contig_3	True	515	TRA	TRAV4	None	TRAJ23	TRAC	True	True	CLVGDIGNQGGKLIF	TGCCTCGTGGGTGACATAGGTAACCAGGGAGGAAAGCTTATCTTC	2103	2	clonotype1	clonotype1_consensus_1
AACTGGTCAGGCTGAA-1	True	AACTGGTCAGGCTGAA-1_contig_1	True	752	TRB	TRBV30	TRBD1	TRBJ1-6	TRBC1	True	True	CAWSTGQANNSPLHF	TGTGCCTGGAGTACCGGACAGGCAAATAATTCACCCCTCCACTTT	1280	2	clonotype2	clonotype2_consensus_1
AACTGGTCAGGCTGAA-1	True	AACTGGTCAGGCTGAA-1_contig_2	True	447	TRB	None	None	TRBJ2-3	TRBC2	False	None	None	None	1305	3	clonotype2	None
AACTGGTCAGGCTGAA-1	True	AACTGGTCAGGCTGAA-1_contig_3	True	691	Multi	None	None	TRAJ17	IGHD	False	None	None	None	754	2	clonotype2	None
AACTGGTGTCCAGTAT-1	True	AACTGGTGTCCAGTAT-1_contig_1	True	447	TRB	None	None	TRBJ2-3	TRBC2	False	None	None	None	1253	3	clonotype2	None
AACTGGTGTCCAGTAT-1	True	AACTGGTGTCCAGTAT-1_contig_2	True	719	TRB	TRBV30	TRBD1	TRBJ1-6	TRBC1	True	True	CAWSTGQANNSPLHF	TGTGCCTGGAGTACCGGACAGGCAAATAATTCACCCCTCCACTTT	1053	1	clonotype2	clonotype2_consensus_1
AACTGGTGTCGGCATC-1	True	AACTGGTGTCGGCATC-1_contig_1	True	566	TRB	TRBV20-1	TRBD1	TRBJ1-4	TRBC1	True	True	CSAPGTGDMKKLFF	TGCAGTGCTCCGGGGACAGGGGACATGAAAAAACTGTTTTTT	3241	4	clonotype223	clonotype223_consensus_1
AACTGGTGTCGGCATC-1	True	AACTGGTGTCGGCATC-1_contig_2	True	314	TRB	None	None	TRBJ2-3	TRBC2	False	None	None	None	1466	2	clonotype223	None
AACTGGTGTCTACCTC-1	True	AACTGGTGTCTACCTC-1_contig_1	True	619	TRB	TRBV30	TRBD1	TRBJ1-6	TRBC1	True	True	CAWSTGQANNSPLHF	TGTGCCTGGAGTACCGGACAGGCAAATAATTCACCCCTCCACTTT	1545	2	clonotype1	clonotype1_consensus_2
AACTGGTGTCTACCTC-1	True	AACTGGTGTCTACCTC-1_contig_3	True	509	TRA	TRAV4	None	TRAJ23	TRAC	True	True	CLVGDIGNQGGKLIF	TGCCTCGTGGGTGACATAGGTAACCAGGGAGGAAAGCTTATCTTC	2018	2	clonotype1	clonotype1_consensus_1
AACTGGTGTGCAGACA-1	True	AACTGGTGTGCAGACA-1_contig_1	True	579	TRA	TRAV29DV5	None	TRAJ31	TRAC	True	True	CAASARDNNARLMF	TGTGCAGCAAGCGCGAGGGACAACAATGCCAGACTCATGTTT	1655	2	clonotype224	clonotype224_consensus_1
AACTGGTGTGCAGACA-1	True	AACTGGTGTGCAGACA-1_contig_2	True	521	TRB	TRBV9	TRBD1	TRBJ1-2	TRBC1	True	True	CASSPAQGGRPKGYGYTF	TGTGCCAGCAGCCCCGCGCAGGGCGGTCGCCCAAAAGGCTATGGCTACACCTTC	2953	3	clonotype224	clonotype224_consensus_2
AACTGGTGTGCAGACA-1	True	AACTGGTGTGCAGACA-1_contig_3	True	274	TRB	None	None	TRBJ2-3	TRBC2	False	None	None	None	487	2	clonotype224	None
AACTGGTGTGTCTGAT-1	True	AACTGGTGTGTCTGAT-1_contig_1	True	297	TRB	None	None	TRBJ2-3	TRBC2	False	None	None	None	2258	3	clonotype2	None
AACTGGTGTGTCTGAT-1	True	AACTGGTGTGTCTGAT-1_contig_2	True	602	TRB	TRBV30	TRBD1	TRBJ1-6	TRBC1	True	True	CAWSTGQANNSPLHF	TGTGCCTGGAGTACCGGACAGGCAAATAATTCACCCCTCCACTTT	1901	2	clonotype2	clonotype2_consensus_1
AACTGGTGTGTCTGAT-1	True	AACTGGTGTGTCTGAT-1_contig_3	True	394	Multi	None	None	TRAJ10	TRBC1	False	None	None	None	535	1	clonotype2	None
AACTGGTGTGTCTGAT-1	True	AACTGGTGTGTCTGAT-1_contig_4	True	530	TRA	TRAV12-3	None	TRAJ39	TRAC	True	None	None	None	2525	2	clonotype2	None
AACTGGTGTTGGAGGT-1	True	AACTGGTGTTGGAGGT-1_contig_1	True	630	TRB	TRBV7-2	TRBD2	TRBJ2-3	TRBC2	True	True	CASSPNRGPGGGDTQYF	TGTGCCAGCAGCCCGAATAGAGGGCCCGGTGGGGGGGATACGCAGTATTTT	20785	28	clonotype225	clonotype225_consensus_2
AACTGGTGTTGGAGGT-1	True	AACTGGTGTTGGAGGT-1_contig_2	True	545	Multi	None	None	TRAJ10	TRBC1	False	None	None	None	1481	2	clonotype225	None
AACTGGTGTTGGAGGT-1	True	AACTGGTGTTGGAGGT-1_contig_3	True	479	TRA	TRAV21	None	TRAJ42	TRAC	True	True	CAVGGSQGNLIF	TGTGCTGTTGGAGGAAGCCAAGGAAATCTCATCTTT	2660	3	clonotype225	clonotype225_consensus_1
AACTGGTTCAAGGTAA-1	True	AACTGGTTCAAGGTAA-1_contig_1	True	594	TRB	TRBV30	TRBD1	TRBJ1-6	TRBC1	True	True	CAWSTGQANNSPLHF	TGTGCCTGGAGTACCGGACAGGCAAATAATTCACCCCTCCACTTT	4132	6	clonotype2	clonotype2_consensus_1
AACTGGTTCAAGGTAA-1	True	AACTGGTTCAAGGTAA-1_contig_2	True	1058	TRA	TRAV4	None	TRAJ23	TRAC	True	False	CVLLPRG*HR*PGRKAYLRT	TGTGTACTACTGCCTCGTGGGTGACATAGGTAACCAGGGAGGAAAGCTTATCTTCGGACA	1479	3	clonotype2	None
AACTGGTTCACAACGT-1	True	AACTGGTTCACAACGT-1_contig_1	True	602	TRB	None	None	TRBJ2-4	TRBC1	False	None	None	None	1591	2	clonotype1	None
AACTGGTTCACAACGT-1	True	AACTGGTTCACAACGT-1_contig_2	True	720	TRB	TRBV30	TRBD1	TRBJ1-6	TRBC1	True	True	CAWSTGQANNSPLHF	TGTGCCTGGAGTACCGGACAGGCAAATAATTCACCCCTCCACTTT	786	1	clonotype1	clonotype1_consensus_2
AACTGGTTCACAACGT-1	True	AACTGGTTCACAACGT-1_contig_3	True	331	Multi	None	None	None	TRBC1	False	None	None	None	145	1	clonotype1	None
AACTGGTTCACAACGT-1	True	AACTGGTTCACAACGT-1_contig_5	True	508	TRA	TRAV4	None	TRAJ23	TRAC	True	True	CLVGDIGNQGGKLIF	TGCCTCGTGGGTGACATAGGTAACCAGGGAGGAAAGCTTATCTTC	3428	5	clonotype1	clonotype1_consensus_1
AACTGGTTCTGTACGA-1	True	AACTGGTTCTGTACGA-1_contig_1	True	510	TRA	TRAV4	None	TRAJ23	TRAC	True	True	CLVGDIGNQGGKLIF	TGCCTCGTGGGTGACATAGGTAACCAGGGAGGAAAGCTTATCTTC	1202	2	clonotype3	clonotype3_consensus_1
AACTGGTTCTGTACGA-1	True	AACTGGTTCTGTACGA-1_contig_3	True	543	TRB	None	None	TRBJ1-4	TRBC1	False	None	None	None	1375	1	clonotype3	None
AACTTTCAGAATTCCC-1	True	AACTTTCAGAATTCCC-1_contig_1	True	564	TRB	TRBV2	TRBD2	TRBJ2-2	TRBC2	True	True	CASILAVTNTGELFF	TGTGCCAGCATCCTAGCGGTAACGAACACCGGGGAGCTGTTTTTT	8390	12	clonotype4	clonotype4_consensus_1
AACTTTCAGAATTCCC-1	True	AACTTTCAGAATTCCC-1_contig_3	True	517	TRA	TRAV38-1	None	TRAJ48	TRAC	True	True	CAFMKQYFGNEKLTF	TGTGCTTTCATGAAGCAGTACTTTGGAAATGAGAAATTAACCTTT	1023	1	clonotype4	clonotype4_consensus_2
AACTTTCAGAGATGAG-1	True	AACTTTCAGAGATGAG-1_contig_1	True	679	TRB	TRBV9	TRBD2	TRBJ2-2	TRBC2	True	True	CASSVGRAGTGELFF	TGTGCCAGCAGCGTTGGCAGGGCGGGCACCGGGGAGCTGTTTTTT	10011	13	clonotype226	clonotype226_consensus_1
AACTTTCAGATACACA-1	True	AACTTTCAGATACACA-1_contig_1	True	564	TRB	TRBV12-5	TRBD1	TRBJ2-5	TRBC2	True	True	CASGLVSGGAETQYF	TGTGCTAGTGGTTTGGTATCCGGGGGGGCCGAGACCCAGTACTTC	3950	6	clonotype16	clonotype16_consensus_1
AACTTTCAGATACACA-1	True	AACTTTCAGATACACA-1_contig_2	True	520	TRA	TRAV1-2	None	TRAJ37	TRAC	True	True	CAVPSSGNTGKLIF	TGTGCTGTCCCTTCCTCTGGCAACACAGGCAAACTAATCTTT	390	1	clonotype16	clonotype16_consensus_2
AACTTTCAGCCCAATT-1	True	AACTTTCAGCCCAATT-1_contig_1	True	504	TRA	TRAV4	None	TRAJ23	TRAC	True	True	CLVGDIGNQGGKLIF	TGCCTCGTGGGTGACATAGGTAACCAGGGAGGAAAGCTTATCTTC	1627	2	clonotype1	clonotype1_consensus_1
AACTTTCAGCCCAATT-1	True	AACTTTCAGCCCAATT-1_contig_3	True	593	TRB	TRBV30	TRBD1	TRBJ1-6	TRBC1	True	True	CAWSTGQANNSPLHF	TGTGCCTGGAGTACCGGACAGGCAAATAATTCACCCCTCCACTTT	4274	5	clonotype1	clonotype1_consensus_2
AACTTTCAGCTACCTA-1	True	AACTTTCAGCTACCTA-1_contig_1	True	580	TRB	TRBV30	TRBD1	TRBJ1-6	TRBC1	True	True	CAWSTGQANNSPLHF	TGTGCCTGGAGTACCGGACAGGCAAATAATTCACCCCTCCACTTT	1896	2	clonotype2	clonotype2_consensus_1
AACTTTCAGCTACCTA-1	True	AACTTTCAGCTACCTA-1_contig_3	True	501	TRA	TRAV12-3	None	TRAJ39	TRAC	True	None	None	None	267	1	clonotype2	None
AACTTTCAGCTGATAA-1	True	AACTTTCAGCTGATAA-1_contig_1	True	637	TRB	TRBV30	TRBD1	TRBJ1-6	TRBC1	True	True	CAWSTGQANNSPLHF	TGTGCCTGGAGTACCGGACAGGCAAATAATTCACCCCTCCACTTT	1024	1	clonotype1	clonotype1_consensus_2
AACTTTCAGCTGATAA-1	True	AACTTTCAGCTGATAA-1_contig_4	True	481	TRA	TRAV4	None	TRAJ23	TRAC	True	True	CLVGDIGNQGGKLIF	TGCCTCGTGGGTGACATAGGTAACCAGGGAGGAAAGCTTATCTTC	1061	2	clonotype1	clonotype1_consensus_1
AACTTTCAGGAATCGC-1	True	AACTTTCAGGAATCGC-1_contig_1	True	625	TRB	TRBV30	TRBD1	TRBJ1-6	TRBC1	True	True	CAWSTGQANNSPLHF	TGTGCCTGGAGTACCGGACAGGCAAATAATTCACCCCTCCACTTT	2075	3	clonotype1	clonotype1_consensus_2
AACTTTCAGGAATCGC-1	True	AACTTTCAGGAATCGC-1_contig_2	True	462	TRA	TRAV4	None	TRAJ23	TRAC	True	True	CLVGDIGNQGGKLIF	TGCCTCGTGGGTGACATAGGTAACCAGGGAGGAAAGCTTATCTTC	1279	1	clonotype1	clonotype1_consensus_1
AACTTTCCAAAGGTGC-1	True	AACTTTCCAAAGGTGC-1_contig_1	True	508	TRA	TRAV4	None	TRAJ23	TRAC	True	True	CLVGDIGNQGGKLIF	TGCCTCGTGGGTGACATAGGTAACCAGGGAGGAAAGCTTATCTTC	4142	5	clonotype1	clonotype1_consensus_1
AACTTTCCAAAGGTGC-1	True	AACTTTCCAAAGGTGC-1_contig_2	True	597	TRA	TRAV12-3	None	TRAJ39	TRAC	True	None	None	None	2346	3	clonotype1	None
AACTTTCCAAAGGTGC-1	True	AACTTTCCAAAGGTGC-1_contig_3	True	450	TRB	None	None	TRBJ2-3	TRBC2	False	None	None	None	1884	3	clonotype1	None
AACTTTCCAAAGGTGC-1	True	AACTTTCCAAAGGTGC-1_contig_4	True	774	TRB	TRBV30	TRBD1	TRBJ1-6	TRBC1	True	True	CAWSTGQANNSPLHF	TGTGCCTGGAGTACCGGACAGGCAAATAATTCACCCCTCCACTTT	1289	2	clonotype1	clonotype1_consensus_2
AACTTTCCAACAACCT-1	True	AACTTTCCAACAACCT-1_contig_1	True	522	TRB	TRBV6-3	TRBD2	TRBJ1-5	TRBC1	True	True	CASSYNRGGSQPQHF	TGTGCCAGCAGTTACAACAGGGGAGGGAGCCAGCCCCAGCATTTT	1841	3	clonotype12	clonotype12_consensus_1
AACTTTCCAGTGGAGT-1	True	AACTTTCCAGTGGAGT-1_contig_1	True	433	TRB	None	None	TRBJ2-3	TRBC2	False	None	None	None	2073	4	clonotype2	None
AACTTTCCAGTGGAGT-1	True	AACTTTCCAGTGGAGT-1_contig_2	True	753	TRB	TRBV30	TRBD1	TRBJ1-6	TRBC1	True	True	CAWSTGQANNSPLHF	TGTGCCTGGAGTACCGGACAGGCAAATAATTCACCCCTCCACTTT	1889	2	clonotype2	clonotype2_consensus_1
AACTTTCCAGTGGAGT-1	True	AACTTTCCAGTGGAGT-1_contig_3	True	461	TRA	TRAV4	None	TRAJ23	TRAC	True	False	CVLLPRG*HR*PGRKAYLRT	TGTGTACTACTGCCTCGTGGGTGACATAGGTAACCAGGGAGGAAAGCTTATCTTCGGACA	406	1	clonotype2	None
AACTTTCCATACGCCG-1	True	AACTTTCCATACGCCG-1_contig_1	True	575	TRA	TRAV26-1	None	TRAJ9	TRAC	True	True	CIVRVQGGGFKTIF	TGCATCGTCAGAGTCCAGGGTGGAGGCTTCAAAACTATCTTT	4460	5	clonotype19	clonotype19_consensus_2
AACTTTCCATACGCCG-1	True	AACTTTCCATACGCCG-1_contig_2	True	562	TRA	TRAV16	None	TRAJ57	TRAC	True	None	None	None	2559	3	clonotype19	None
AACTTTCCATACGCCG-1	True	AACTTTCCATACGCCG-1_contig_3	True	695	TRB	TRBV6-5	TRBD1	TRBJ1-5	TRBC1	True	True	CASSTGGGNQPQHF	TGTGCCAGCAGTACAGGGGGCGGCAATCAGCCCCAGCATTTT	1941	2	clonotype19	clonotype19_consensus_1
AACTTTCCATACGCCG-1	True	AACTTTCCATACGCCG-1_contig_4	True	450	TRB	None	None	TRBJ2-3	TRBC1	False	None	None	None	684	2	clonotype19	None
AACTTTCCATACGCCG-1	True	AACTTTCCATACGCCG-1_contig_5	True	334	Multi	None	None	None	TRBC1	False	None	None	None	198	3	clonotype19	None
AACTTTCGTACCGCTG-1	True	AACTTTCGTACCGCTG-1_contig_1	True	677	TRA	TRAV8-3	None	TRAJ37	TRAC	True	True	CAVLSSNTGKLIF	TGTGCTGTGCTCTCTAGCAACACAGGCAAACTAATCTTT	5500	10	clonotype227	clonotype227_consensus_1
AACTTTCGTACCGCTG-1	True	AACTTTCGTACCGCTG-1_contig_2	True	696	TRB	TRBV20-1	TRBD2	TRBJ1-1	TRBC1	True	True	CRGGGQATEAFF	TGCCGCGGGGGGGGGCAGGCCACTGAAGCTTTCTTT	16502	18	clonotype227	clonotype227_consensus_2
AACTTTCGTCCGCTGA-1	True	AACTTTCGTCCGCTGA-1_contig_1	True	641	TRB	TRBV19	TRBD2	TRBJ2-7	TRBC2	True	True	CASSMAGVLDEQYF	TGTGCCAGTAGTATGGCGGGAGTCCTCGACGAGCAGTACTTC	3039	3	clonotype228	clonotype228_consensus_3
AACTTTCGTCCGCTGA-1	True	AACTTTCGTCCGCTGA-1_contig_2	True	558	TRB	TRBV27	TRBD2	TRBJ1-2	TRBC1	True	True	CASSFRHGLTGSVNYGYTF	TGTGCCAGCAGTTTTCGCCACGGACTCACAGGCTCGGTTAACTATGGCTACACCTTC	2657	3	clonotype228	clonotype228_consensus_2
AACTTTCGTCCGCTGA-1	True	AACTTTCGTCCGCTGA-1_contig_3	True	548	TRA	TRAV12-2	None	TRAJ9	TRAC	True	True	CAVLTGGGFKTIF	TGTGCCGTCTTAACGGGTGGAGGCTTCAAAACTATCTTT	2069	2	clonotype228	clonotype228_consensus_1
AACTTTCGTTAGATGA-1	True	AACTTTCGTTAGATGA-1_contig_1	True	510	TRA	TRAV4	None	TRAJ23	TRAC	True	True	CLVGDIGNQGGKLIF	TGCCTCGTGGGTGACATAGGTAACCAGGGAGGAAAGCTTATCTTC	3270	5	clonotype1	clonotype1_consensus_1
AACTTTCGTTAGATGA-1	True	AACTTTCGTTAGATGA-1_contig_2	True	593	TRB	TRBV30	TRBD1	TRBJ1-6	TRBC1	True	True	CAWSTGQANNSPLHF	TGTGCCTGGAGTACCGGACAGGCAAATAATTCACCCCTCCACTTT	2466	3	clonotype1	clonotype1_consensus_2
AACTTTCTCAACCAAC-1	True	AACTTTCTCAACCAAC-1_contig_1	True	626	TRB	TRBV30	TRBD1	TRBJ1-6	TRBC1	True	True	CAWSTGQANNSPLHF	TGTGCCTGGAGTACCGGACAGGCAAATAATTCACCCCTCCACTTT	2584	3	clonotype1	clonotype1_consensus_2
AACTTTCTCAACCAAC-1	True	AACTTTCTCAACCAAC-1_contig_2	True	682	TRA	TRAV4	None	TRAJ23	TRAC	True	True	CLVGDIGNQGGKLIF	TGCCTCGTGGGTGACATAGGTAACCAGGGAGGAAAGCTTATCTTC	2337	3	clonotype1	clonotype1_consensus_1
AAGACCTAGTGTTTGC-1	True	AAGACCTAGTGTTTGC-1_contig_1	True	577	TRB	TRBV30	TRBD1	TRBJ1-6	TRBC1	True	True	CAWSTGQANNSPLHF	TGTGCCTGGAGTACCGGACAGGCAAATAATTCACCCCTCCACTTT	1509	2	clonotype2	clonotype2_consensus_1
AAGACCTCATGCGCAC-1	True	AAGACCTCATGCGCAC-1_contig_1	True	454	TRA	TRAV4	None	TRAJ23	TRAC	True	True	CLVGDIGNQGGKLIF	TGCCTCGTGGGTGACATAGGTAACCAGGGAGGAAAGCTTATCTTC	984	1	clonotype3	clonotype3_consensus_1
AAGACCTCATGCGCAC-1	True	AAGACCTCATGCGCAC-1_contig_3	True	322	TRB	None	None	TRBJ2-3	TRBC2	False	None	None	None	2657	4	clonotype3	None
AAGACCTGTACCGCTG-1	True	AAGACCTGTACCGCTG-1_contig_1	True	639	TRB	TRBV2	TRBD2	TRBJ2-2	TRBC2	True	True	CASILAVTNTGELFF	TGTGCCAGCATCCTAGCGGTAACGAACACCGGGGAGCTGTTTTTT	2154	2	clonotype7	clonotype7_consensus_1
AAGACCTGTACCGCTG-1	True	AAGACCTGTACCGCTG-1_contig_3	True	297	Multi	None	None	None	TRBC2	False	None	None	None	410	2	clonotype7	None
AAGACCTGTCAGAATA-1	True	AAGACCTGTCAGAATA-1_contig_1	True	578	TRB	TRBV30	TRBD1	TRBJ1-6	TRBC1	True	True	CAWSTGQANNSPLHF	TGTGCCTGGAGTACCGGACAGGCAAATAATTCACCCCTCCACTTT	1633	2	clonotype1	clonotype1_consensus_2
AAGACCTGTCAGAATA-1	True	AAGACCTGTCAGAATA-1_contig_3	True	475	TRA	TRAV4	None	TRAJ23	TRAC	True	True	CLVGDIGNQGGKLIF	TGCCTCGTGGGTGACATAGGTAACCAGGGAGGAAAGCTTATCTTC	2454	2	clonotype1	clonotype1_consensus_1
AAGACCTGTGAGGGTT-1	True	AAGACCTGTGAGGGTT-1_contig_1	True	779	TRB	TRBV30	TRBD1	TRBJ1-6	TRBC1	True	True	CAWSTGQANNSPLHF	TGTGCCTGGAGTACCGGACAGGCAAATAATTCACCCCTCCACTTT	2655	3	clonotype1	clonotype1_consensus_2
AAGACCTGTGAGGGTT-1	True	AAGACCTGTGAGGGTT-1_contig_3	True	497	TRA	TRAV4	None	TRAJ23	TRAC	True	True	CLVGDIGNQGGKLIF	TGCCTCGTGGGTGACATAGGTAACCAGGGAGGAAAGCTTATCTTC	3637	4	clonotype1	clonotype1_consensus_1
AAGACCTGTGCAGGTA-1	True	AAGACCTGTGCAGGTA-1_contig_1	True	406	TRB	None	None	TRBJ2-3	TRBC2	False	None	None	None	1101	2	clonotype3	None
AAGACCTGTGCAGGTA-1	True	AAGACCTGTGCAGGTA-1_contig_2	True	494	TRA	TRAV4	None	TRAJ23	TRAC	True	True	CLVGDIGNQGGKLIF	TGCCTCGTGGGTGACATAGGTAACCAGGGAGGAAAGCTTATCTTC	1056	1	clonotype3	clonotype3_consensus_1
AAGACCTGTGCAGGTA-1	True	AAGACCTGTGCAGGTA-1_contig_4	True	551	Multi	None	None	TRAJ17	IGHD	False	None	None	None	435	1	clonotype3	None
AAGACCTTCGAATGGG-1	True	AAGACCTTCGAATGGG-1_contig_1	True	791	TRB	TRBV5-1	None	TRBJ1-1	TRBC1	True	True	CASRLENTEAFF	TGCGCCAGCAGGTTGGAGAACACTGAAGCTTTCTTT	5137	7	clonotype229	clonotype229_consensus_1
AAGACCTTCGAATGGG-1	True	AAGACCTTCGAATGGG-1_contig_2	True	314	TRB	None	None	TRBJ2-3	TRBC2	False	None	None	None	1553	3	clonotype229	None
AAGACCTTCGAATGGG-1	True	AAGACCTTCGAATGGG-1_contig_3	True	654	TRA	TRAV8-4	None	TRAJ33	TRAC	True	True	CAVTSWYQLIW	TGTGCTGTGACCTCCTGGTATCAGTTAATCTGG	982	1	clonotype229	clonotype229_consensus_2
AAGCCGCAGTGGTAAT-1	True	AAGCCGCAGTGGTAAT-1_contig_1	True	596	TRB	TRBV30	TRBD1	TRBJ1-6	TRBC1	True	True	CAWSTGQANNSPLHF	TGTGCCTGGAGTACCGGACAGGCAAATAATTCACCCCTCCACTTT	973	1	clonotype1	clonotype1_consensus_2
AAGCCGCAGTGGTAAT-1	True	AAGCCGCAGTGGTAAT-1_contig_3	True	508	TRA	TRAV4	None	TRAJ23	TRAC	True	True	CLVGDIGNQGGKLIF	TGCCTCGTGGGTGACATAGGTAACCAGGGAGGAAAGCTTATCTTC	2200	3	clonotype1	clonotype1_consensus_1
AAGCCGCCACGGTAGA-1	True	AAGCCGCCACGGTAGA-1_contig_1	True	592	TRB	TRBV30	TRBD1	TRBJ1-6	TRBC1	True	True	CAWSTGQANNSPLHF	TGTGCCTGGAGTACCGGACAGGCAAATAATTCACCCCTCCACTTT	2069	2	clonotype2	clonotype2_consensus_1
AAGCCGCCACGGTAGA-1	True	AAGCCGCCACGGTAGA-1_contig_2	True	288	TRB	None	None	TRBJ2-3	TRBC2	False	None	None	None	1563	2	clonotype2	None
AAGCCGCCAGGTCGTC-1	True	AAGCCGCCAGGTCGTC-1_contig_1	True	875	TRB	TRBV13	TRBD1	TRBJ2-6	TRBC2	True	True	CASSLNRGSGANVLTF	TGTGCCAGCAGCTTAAACAGGGGGAGTGGGGCCAACGTCCTGACTTTC	10587	13	clonotype230	clonotype230_consensus_2
AAGCCGCCAGGTCGTC-1	True	AAGCCGCCAGGTCGTC-1_contig_3	True	570	TRA	TRAV25	None	TRAJ18	TRAC	True	True	CAGPHRGSTLGRLYF	TGTGCAGGGCCTCACAGAGGCTCAACCCTGGGGAGGCTATACTTT	1961	2	clonotype230	clonotype230_consensus_1
AAGCCGCCATGACATC-1	True	AAGCCGCCATGACATC-1_contig_1	True	566	TRB	TRBV6-3	TRBD1	TRBJ1-1	TRBC1	True	True	CASSYSRALNEAFF	TGTGCCAGCAGTTACTCCAGGGCGCTGAATGAAGCTTTCTTT	8150	9	clonotype231	clonotype231_consensus_1
AAGCCGCCATGACATC-1	True	AAGCCGCCATGACATC-1_contig_2	True	456	TRB	None	None	TRBJ2-4	TRBC2	False	None	None	None	2301	4	clonotype231	None
AAGCCGCCATGACATC-1	True	AAGCCGCCATGACATC-1_contig_4	True	540	TRA	TRAV26-1	None	TRAJ48	TRAC	True	True	CIVRANFGNEKLTF	TGCATCGTCAGGGCTAACTTTGGAAATGAGAAATTAACCTTT	2454	2	clonotype231	clonotype231_consensus_2
AAGCCGCGTACTTCTT-1	True	AAGCCGCGTACTTCTT-1_contig_1	True	637	TRA	TRAV12-3	None	TRAJ39	TRAC	True	None	None	None	1252	2	clonotype3	None
AAGCCGCGTACTTCTT-1	True	AAGCCGCGTACTTCTT-1_contig_2	True	505	TRA	TRAV4	None	TRAJ23	TRAC	True	True	CLVGDIGNQGGKLIF	TGCCTCGTGGGTGACATAGGTAACCAGGGAGGAAAGCTTATCTTC	989	1	clonotype3	clonotype3_consensus_1
AAGCCGCGTAGGAGTC-1	True	AAGCCGCGTAGGAGTC-1_contig_1	True	579	TRB	TRBV30	TRBD1	TRBJ1-6	TRBC1	True	True	CAWSTGQANNSPLHF	TGTGCCTGGAGTACCGGACAGGCAAATAATTCACCCCTCCACTTT	1889	2	clonotype2	clonotype2_consensus_1
AAGCCGCGTAGGAGTC-1	True	AAGCCGCGTAGGAGTC-1_contig_2	True	354	TRB	None	None	TRBJ2-4	TRBC2	False	None	None	None	1141	2	clonotype2	None
AAGCCGCGTAGGAGTC-1	True	AAGCCGCGTAGGAGTC-1_contig_3	True	529	TRA	TRAV12-3	None	TRAJ39	TRAC	True	None	None	None	910	1	clonotype2	None
AAGCCGCTCAAACCGT-1	True	AAGCCGCTCAAACCGT-1_contig_1	True	563	TRA	TRAV12-3	None	TRAJ39	TRAC	True	None	None	None	2304	2	clonotype1	None
AAGCCGCTCAAACCGT-1	True	AAGCCGCTCAAACCGT-1_contig_2	True	510	TRA	TRAV4	None	TRAJ23	TRAC	True	True	CLVGDIGNQGGKLIF	TGCCTCGTGGGTGACATAGGTAACCAGGGAGGAAAGCTTATCTTC	788	1	clonotype1	clonotype1_consensus_1
AAGCCGCTCAAACCGT-1	True	AAGCCGCTCAAACCGT-1_contig_3	True	777	TRB	TRBV30	TRBD1	TRBJ1-6	TRBC1	True	True	CAWSTGQANNSPLHF	TGTGCCTGGAGTACCGGACAGGCAAATAATTCACCCCTCCACTTT	2485	4	clonotype1	clonotype1_consensus_2
AAGCCGCTCAAACCGT-1	True	AAGCCGCTCAAACCGT-1_contig_4	True	444	TRB	None	None	TRBJ2-3	TRBC2	False	None	None	None	1195	2	clonotype1	None
AAGCCGCTCAGCACAT-1	True	AAGCCGCTCAGCACAT-1_contig_1	True	555	TRB	TRBV12-5	TRBD1	TRBJ2-5	TRBC2	True	True	CASGLVSGGAETQYF	TGTGCTAGTGGTTTGGTATCCGGGGGGGCCGAGACCCAGTACTTC	4166	6	clonotype34	clonotype34_consensus_1
AAGCCGCTCAGCACAT-1	True	AAGCCGCTCAGCACAT-1_contig_2	True	315	TRA	TRAV1-2	None	TRAJ37	TRAC	True	None	None	None	1331	1	clonotype34	None
AAGCCGCTCAGCACAT-1	True	AAGCCGCTCAGCACAT-1_contig_3	True	569	TRB	None	None	TRBJ1-3	None	False	None	None	None	441	2	clonotype34	None
AAGCCGCTCCTGCAGG-1	True	AAGCCGCTCCTGCAGG-1_contig_1	True	544	TRA	TRAV24	None	TRAJ21	TRAC	True	True	CSGGGNFNKFYF	TGTTCCGGCGGGGGTAACTTCAACAAATTTTACTTT	3880	4	clonotype17	clonotype17_consensus_2
AAGCCGCTCCTGCAGG-1	True	AAGCCGCTCCTGCAGG-1_contig_2	True	566	TRB	TRBV25-1	TRBD1	TRBJ2-2	TRBC2	True	True	CASSPPGGNTGELFF	TGTGCCAGCAGTCCGCCGGGGGGGAACACCGGGGAGCTGTTTTTT	4542	5	clonotype17	clonotype17_consensus_1
AAGCCGCTCCTGCAGG-1	True	AAGCCGCTCCTGCAGG-1_contig_3	True	277	TRB	None	None	TRBJ2-3	TRBC2	False	None	None	None	768	2	clonotype17	None
AAGCCGCTCGCGTAGC-1	True	AAGCCGCTCGCGTAGC-1_contig_1	True	506	TRB	TRBV2	TRBD1	TRBJ2-5	TRBC2	True	True	CASSVLVGQGVETQYF	TGTGCCAGCAGTGTATTAGTAGGACAGGGGGTAGAGACCCAGTACTTC	2563	4	clonotype56	clonotype56_consensus_1
AAGCCGCTCGTGACAT-1	True	AAGCCGCTCGTGACAT-1_contig_1	True	482	TRB	TRBV9	TRBD2	TRBJ2-7	TRBC2	True	True	CASSYPSQGGEQYF	TGTGCCAGCAGCTACCCCTCGCAGGGAGGCGAGCAGTACTTC	800	2	clonotype48	clonotype48_consensus_2
AAGCCGCTCGTGACAT-1	True	AAGCCGCTCGTGACAT-1_contig_2	True	559	TRA	TRAV27	None	TRAJ48	TRAC	True	True	CAGGPPHPRNEKLTF	TGTGCAGGAGGTCCTCCCCACCCAAGAAATGAGAAATTAACCTTT	2770	3	clonotype48	clonotype48_consensus_1
AAGCCGCTCTGTCTAT-1	True	AAGCCGCTCTGTCTAT-1_contig_1	True	513	TRB	TRBV11-2	TRBD1	TRBJ1-3	TRBC1	True	True	CASSLEGNGDTIYF	TGTGCCAGCAGCTTGGAGGGGAATGGGGACACCATATATTTT	3644	4	clonotype13	clonotype13_consensus_1
AAGGAGCAGAGTGACC-1	True	AAGGAGCAGAGTGACC-1_contig_1	True	591	TRB	TRBV30	TRBD2	TRBJ1-2	TRBC1	True	True	CAWSGQGGLYGYTF	TGTGCCTGGAGTGGCCAGGGAGGGCTCTATGGCTACACCTTC	735	1	clonotype232	clonotype232_consensus_2
AAGGAGCAGAGTGACC-1	True	AAGGAGCAGAGTGACC-1_contig_2	True	561	TRA	TRAV19	None	TRAJ16	TRAC	True	True	CALSEYGQKLLF	TGTGCTCTGAGTGAATATGGCCAGAAGCTGCTCTTT	3784	4	clonotype232	clonotype232_consensus_1
AAGGAGCAGATGTGTA-1	True	AAGGAGCAGATGTGTA-1_contig_1	True	655	TRB	TRBV30	TRBD1	TRBJ1-6	TRBC1	True	True	CAWSTGQANNSPLHF	TGTGCCTGGAGTACCGGACAGGCAAATAATTCACCCCTCCACTTT	3343	6	clonotype2	clonotype2_consensus_1
AAGGAGCAGCGTCAAG-1	True	AAGGAGCAGCGTCAAG-1_contig_1	True	682	TRB	TRBV19	TRBD2	TRBJ2-7	TRBC2	True	True	CASSMAGVLDEQYF	TGTGCCAGTAGTATGGCGGGAGTCCTCGACGAGCAGTACTTC	3227	4	clonotype18	clonotype18_consensus_1
AAGGAGCCAAGACGTG-1	True	AAGGAGCCAAGACGTG-1_contig_1	True	506	TRA	TRAV4	None	TRAJ23	TRAC	True	True	CLVGDIGNQGGKLIF	TGCCTCGTGGGTGACATAGGTAACCAGGGAGGAAAGCTTATCTTC	1905	3	clonotype1	clonotype1_consensus_1
AAGGAGCCAAGACGTG-1	True	AAGGAGCCAAGACGTG-1_contig_3	True	578	TRB	TRBV30	TRBD1	TRBJ1-6	TRBC1	True	True	CAWSTGQANNSPLHF	TGTGCCTGGAGTACCGGACAGGCAAATAATTCACCCCTCCACTTT	3508	4	clonotype1	clonotype1_consensus_2
AAGGAGCCATTGGGCC-1	True	AAGGAGCCATTGGGCC-1_contig_1	True	295	TRB	None	None	TRBJ2-3	TRBC2	False	None	None	None	1254	2	clonotype1	None
AAGGAGCCATTGGGCC-1	True	AAGGAGCCATTGGGCC-1_contig_2	True	580	TRB	TRBV30	TRBD1	TRBJ1-6	TRBC1	True	True	CAWSTGQANNSPLHF	TGTGCCTGGAGTACCGGACAGGCAAATAATTCACCCCTCCACTTT	1131	2	clonotype1	clonotype1_consensus_2
AAGGAGCCATTGGGCC-1	True	AAGGAGCCATTGGGCC-1_contig_3	True	465	Multi	None	None	TRBJ1-3	TRBC1	False	None	None	None	975	1	clonotype1	None
AAGGAGCCATTGGGCC-1	True	AAGGAGCCATTGGGCC-1_contig_4	True	448	TRA	TRAV4	None	TRAJ23	TRAC	True	True	CLVGDIGNQGGKLIF	TGCCTCGTGGGTGACATAGGTAACCAGGGAGGAAAGCTTATCTTC	1241	1	clonotype1	clonotype1_consensus_1
AAGGAGCGTATATGAG-1	True	AAGGAGCGTATATGAG-1_contig_1	True	584	TRA	TRAV12-1	None	TRAJ6	TRAC	True	True	CVVNREGSYIPTF	TGTGTGGTGAACAGGGAAGGAAGCTACATACCTACATTT	4274	4	clonotype6	clonotype6_consensus_1
AAGGAGCGTATATGAG-1	True	AAGGAGCGTATATGAG-1_contig_2	True	365	TRA	TRAV1-1	None	None	TRAC	False	None	None	None	1932	2	clonotype6	None
AAGGAGCGTATATGAG-1	True	AAGGAGCGTATATGAG-1_contig_3	True	316	Multi	None	None	TRAJ5	TRAC	False	None	None	None	1717	1	clonotype6	None
AAGGAGCGTATATGAG-1	True	AAGGAGCGTATATGAG-1_contig_4	True	565	TRB	TRBV27	None	TRBJ2-6	TRBC2	True	True	CASSRSSGANVLTF	TGTGCCAGCAGTCGAAGCTCTGGGGCCAACGTCCTGACTTTC	3911	6	clonotype6	clonotype6_consensus_2
AAGGAGCTCACATAGC-1	True	AAGGAGCTCACATAGC-1_contig_1	True	257	Multi	None	None	None	TRAC	False	None	None	None	1096	1	clonotype233	None
AAGGAGCTCACATAGC-1	True	AAGGAGCTCACATAGC-1_contig_2	True	495	TRA	TRAV35	None	TRAJ43	TRAC	True	True	CAGGRDMRF	TGTGCTGGGGGTCGTGACATGCGCTTT	183	2	clonotype233	clonotype233_consensus_2
AAGGAGCTCACATAGC-1	True	AAGGAGCTCACATAGC-1_contig_3	True	465	TRB	TRBV28	None	TRBJ2-7	TRBC2	True	True	CASTKGLEQYF	TGTGCCAGCACCAAGGGCCTCGAGCAGTACTTC	6710	7	clonotype233	clonotype233_consensus_1
AAGGAGCTCACGCATA-1	True	AAGGAGCTCACGCATA-1_contig_2	True	493	TRA	TRAV4	None	TRAJ23	TRAC	True	True	CLVGDIGNQGGKLIF	TGCCTCGTGGGTGACATAGGTAACCAGGGAGGAAAGCTTATCTTC	887	1	clonotype1	clonotype1_consensus_1
AAGGAGCTCACGCATA-1	True	AAGGAGCTCACGCATA-1_contig_3	True	551	TRB	TRBV30	TRBD1	TRBJ1-6	TRBC1	True	True	CAWSTGQANNSPLHF	TGTGCCTGGAGTACCGGACAGGCAAATAATTCACCCCTCCACTTT	3792	4	clonotype1	clonotype1_consensus_2
AAGGAGCTCCAAATGC-1	True	AAGGAGCTCCAAATGC-1_contig_1	True	685	TRB	TRBV5-1	TRBD2	TRBJ1-5	TRBC1	True	True	CASSAGGDNQPQHF	TGCGCCAGCAGCGCGGGAGGGGACAATCAGCCCCAGCATTTT	9428	12	clonotype234	clonotype234_consensus_1
AAGGAGCTCCAAATGC-1	True	AAGGAGCTCCAAATGC-1_contig_2	True	489	TRB	None	None	TRBJ1-5	TRBC1	False	None	None	None	3448	4	clonotype234	None
AAGGAGCTCCCTTGCA-1	True	AAGGAGCTCCCTTGCA-1_contig_1	True	656	TRB	TRBV30	TRBD1	TRBJ1-6	TRBC1	True	True	CAWSTGQANNSPLHF	TGTGCCTGGAGTACCGGACAGGCAAATAATTCACCCCTCCACTTT	1400	2	clonotype1	clonotype1_consensus_2
AAGGAGCTCCCTTGCA-1	True	AAGGAGCTCCCTTGCA-1_contig_3	True	492	TRA	TRAV4	None	TRAJ23	TRAC	True	True	CLVGDIGNQGGKLIF	TGCCTCGTGGGTGACATAGGTAACCAGGGAGGAAAGCTTATCTTC	707	1	clonotype1	clonotype1_consensus_1
AAGGAGCTCCGAATGT-1	True	AAGGAGCTCCGAATGT-1_contig_1	True	567	TRA	TRAV29DV5	None	TRAJ49	TRAC	True	True	CAASGNQFYF	TGTGCAGCAAGCGGTAACCAGTTCTATTTT	2275	2	clonotype235	clonotype235_consensus_2
AAGGAGCTCCGAATGT-1	True	AAGGAGCTCCGAATGT-1_contig_2	True	615	TRB	TRBV18	TRBD1	TRBJ2-3	TRBC2	True	True	CASSTRDSVDADTQYF	TGTGCCAGCTCAACCCGAGACAGTGTAGACGCAGATACGCAGTATTTT	5083	7	clonotype235	clonotype235_consensus_1
AAGGCAGAGGGCTCTC-1	True	AAGGCAGAGGGCTCTC-1_contig_1	True	310	TRB	None	None	TRBJ2-3	TRBC2	False	None	None	None	1403	2	clonotype3	None
AAGGCAGAGGGCTCTC-1	True	AAGGCAGAGGGCTCTC-1_contig_2	True	598	TRA	TRAV12-3	None	TRAJ39	TRAC	True	None	None	None	1758	2	clonotype3	None
AAGGCAGAGGGCTCTC-1	True	AAGGCAGAGGGCTCTC-1_contig_3	True	487	TRA	TRAV4	None	TRAJ23	TRAC	True	True	CLVGDIGNQGGKLIF	TGCCTCGTGGGTGACATAGGTAACCAGGGAGGAAAGCTTATCTTC	657	1	clonotype3	clonotype3_consensus_1
AAGGCAGAGTTACCCA-1	True	AAGGCAGAGTTACCCA-1_contig_1	True	969	TRA	TRAV4	None	TRAJ23	TRAC	True	False	CVLLPRG*HR*PGRKAYLRT	TGTGTACTACTGCCTCGTGGGTGACATAGGTAACCAGGGAGGAAAGCTTATCTTCGGACA	1580	3	clonotype2	None
AAGGCAGAGTTACCCA-1	True	AAGGCAGAGTTACCCA-1_contig_3	True	657	TRB	TRBV30	TRBD1	TRBJ1-6	TRBC1	True	True	CAWSTGQANNSPLHF	TGTGCCTGGAGTACCGGACAGGCAAATAATTCACCCCTCCACTTT	1919	3	clonotype2	clonotype2_consensus_1
AAGGCAGCATGGTCTA-1	True	AAGGCAGCATGGTCTA-1_contig_1	True	511	TRA	TRAV4	None	TRAJ23	TRAC	True	True	CLVGDIGNQGGKLIF	TGCCTCGTGGGTGACATAGGTAACCAGGGAGGAAAGCTTATCTTC	1966	2	clonotype3	clonotype3_consensus_1
AAGGCAGCATGGTCTA-1	True	AAGGCAGCATGGTCTA-1_contig_2	True	512	Multi	None	None	TRBJ1-5	IGLC1	False	None	None	None	129	1	clonotype3	None
AAGGCAGGTAAACACA-1	True	AAGGCAGGTAAACACA-1_contig_1	True	620	TRB	TRBV30	TRBD1	TRBJ1-6	TRBC1	True	True	CAWSTGQANNSPLHF	TGTGCCTGGAGTACCGGACAGGCAAATAATTCACCCCTCCACTTT	3387	4	clonotype2	clonotype2_consensus_1
AAGGCAGGTCTTCTCG-1	True	AAGGCAGGTCTTCTCG-1_contig_1	True	522	TRB	TRBV5-1	TRBD1	TRBJ2-7	TRBC2	True	True	CASSLDRTVNEQYF	TGCGCCAGCAGCTTGGATCGGACAGTAAACGAGCAGTACTTC	7662	9	clonotype236	clonotype236_consensus_2
AAGGCAGGTCTTCTCG-1	True	AAGGCAGGTCTTCTCG-1_contig_2	True	293	TRB	None	None	TRBJ2-3	TRBC2	False	None	None	None	1215	2	clonotype236	None
AAGGCAGGTCTTCTCG-1	True	AAGGCAGGTCTTCTCG-1_contig_3	True	689	TRA	TRAV3	None	TRAJ6	TRAC	True	True	CAVRDVTGGSYIPTF	TGTGCTGTGAGAGACGTAACAGGAGGAAGCTACATACCTACATTT	1609	3	clonotype236	clonotype236_consensus_1
AAGGCAGGTGCGAAAC-1	True	AAGGCAGGTGCGAAAC-1_contig_1	True	555	TRA	TRAV26-1	None	TRAJ53	TRAC	True	True	CIVRTRSGGSNYKLTF	TGCATCGTCAGAACACGGAGTGGAGGTAGCAACTATAAACTGACATTT	1087	1	clonotype237	clonotype237_consensus_2
AAGGCAGGTGCGAAAC-1	True	AAGGCAGGTGCGAAAC-1_contig_2	True	518	TRB	TRBV5-1	TRBD1	TRBJ2-5	TRBC2	True	True	CASSLMGQDLKETQYF	TGCGCCAGCAGCTTGATGGGGCAGGACCTCAAAGAGACCCAGTACTTC	9803	12	clonotype237	clonotype237_consensus_1
AAGGCAGGTTATGCGT-1	True	AAGGCAGGTTATGCGT-1_contig_1	True	508	TRA	TRAV9-2	None	TRAJ53	TRAC	True	True	CALSLSNSGGSNYKLTF	TGTGCTCTGAGTCTCTCGAATAGTGGAGGTAGCAACTATAAACTGACATTT	3357	3	clonotype238	clonotype238_consensus_1
AAGGCAGGTTATGCGT-1	True	AAGGCAGGTTATGCGT-1_contig_6	True	443	TRB	None	None	TRBJ2-3	TRBC1	False	None	None	None	1120	2	clonotype238	None
AAGGCAGGTTATGCGT-1	True	AAGGCAGGTTATGCGT-1_contig_7	True	769	TRB	TRBV30	TRBD1	TRBJ1-6	TRBC1	True	True	CAWSTGQANNSPLHF	TGTGCCTGGAGTACCGGACAGGCAAATAATTCACCCCTCCACTTT	974	1	clonotype238	clonotype238_consensus_2
AAGGCAGTCAAGGTAA-1	True	AAGGCAGTCAAGGTAA-1_contig_1	True	513	TRB	TRBV2	TRBD1	TRBJ1-1	TRBC1	True	True	CASSWDSSNTEAFF	TGTGCCAGCAGCTGGGACAGCTCGAACACTGAAGCTTTCTTT	4805	6	clonotype239	clonotype239_consensus_1
AAGGCAGTCAAGGTAA-1	True	AAGGCAGTCAAGGTAA-1_contig_2	True	456	TRA	TRAV9-2	None	TRAJ57	TRAC	True	True	CALSDAQGGSEKLVF	TGTGCTCTGAGTGATGCTCAGGGCGGATCTGAAAAGCTGGTCTTT	2190	2	clonotype239	clonotype239_consensus_2
AAGGCAGTCTGCTTGC-1	True	AAGGCAGTCTGCTTGC-1_contig_1	True	481	TRB	TRBV28	TRBD2	TRBJ1-1	TRBC1	True	True	CASSLAGRGGVAEAFF	TGTGCCAGCAGTTTGGCGGGTAGGGGGGGCGTAGCTGAAGCTTTCTTT	2801	3	clonotype240	clonotype240_consensus_2
AAGGCAGTCTGCTTGC-1	True	AAGGCAGTCTGCTTGC-1_contig_3	True	327	TRA	None	None	None	TRAC	False	None	None	None	2591	3	clonotype240	None
AAGGCAGTCTGCTTGC-1	True	AAGGCAGTCTGCTTGC-1_contig_4	True	526	TRA	TRAV1-1	None	TRAJ35	TRAC	True	True	CAVRDRR	TGCGCTGTGAGAGATAGGAGA	385	1	clonotype240	clonotype240_consensus_1
AAGGTTCAGAGGGCTT-1	True	AAGGTTCAGAGGGCTT-1_contig_1	True	521	TRB	TRBV3-1	TRBD2	TRBJ2-1	TRBC2	True	True	CASSQVGGPYNEQFF	TGTGCCAGCAGCCAAGTTGGGGGACCCTACAATGAGCAGTTCTTC	3399	4	clonotype57	clonotype57_consensus_1
AAGGTTCCAGACGCAA-1	True	AAGGTTCCAGACGCAA-1_contig_1	True	744	TRB	TRBV6-3	TRBD1	TRBJ2-3	TRBC2	True	True	CASRGSGQGTDTQYF	TGTGCCAGCAGAGGATCGGGACAGGGCACAGATACGCAGTATTTT	3860	5	clonotype241	clonotype241_consensus_1
AAGGTTCCAGACGCAA-1	True	AAGGTTCCAGACGCAA-1_contig_2	True	737	TRB	TRBV30	TRBD1	TRBJ1-6	TRBC1	True	True	CAWSTGQANNSPLHF	TGTGCCTGGAGTACCGGACAGGCAAATAATTCACCCCTCCACTTT	1612	2	clonotype241	clonotype241_consensus_3
AAGGTTCCAGACGCAA-1	True	AAGGTTCCAGACGCAA-1_contig_3	True	386	TRB	None	None	TRBJ2-3	TRBC2	False	None	None	None	829	2	clonotype241	None
AAGGTTCCAGACGCAA-1	True	AAGGTTCCAGACGCAA-1_contig_4	True	585	TRA	TRAV17	None	TRAJ7	TRAC	True	True	CATDGGNNRLAF	TGTGCTACGGACGGTGGGAACAACAGACTCGCTTTT	1182	1	clonotype241	clonotype241_consensus_2
AAGGTTCCATATGAGA-1	True	AAGGTTCCATATGAGA-1_contig_2	True	470	TRB	TRBV3-1	TRBD1	TRBJ1-5	TRBC1	True	True	CASSNRGRDRPQHF	TGTGCCAGCAGTAACAGGGGGCGGGATCGGCCCCAGCATTTT	174	1	clonotype47	clonotype47_consensus_2
AAGGTTCCATATGAGA-1	True	AAGGTTCCATATGAGA-1_contig_3	True	502	TRA	TRAV38-2DV8	None	TRAJ45	TRAC	True	True	CAYRYSGGGADGLTF	TGTGCTTATCGGTATTCAGGAGGAGGTGCTGACGGACTCACCTTT	3422	3	clonotype47	clonotype47_consensus_1
AAGGTTCCATCGGACC-1	True	AAGGTTCCATCGGACC-1_contig_1	True	499	TRB	TRBV20-1	TRBD1	TRBJ2-1	TRBC2	True	True	CSAHRVSEQFF	TGCAGTGCTCACAGGGTCAGCGAGCAGTTCTTC	2788	3	clonotype242	clonotype242_consensus_1
AAGGTTCGTGCGAAAC-1	True	AAGGTTCGTGCGAAAC-1_contig_1	True	305	TRB	None	None	TRBJ2-3	TRBC2	False	None	None	None	1053	2	clonotype1	None
AAGGTTCGTGCGAAAC-1	True	AAGGTTCGTGCGAAAC-1_contig_3	True	610	TRB	TRBV30	TRBD1	TRBJ1-6	TRBC1	True	True	CAWSTGQANNSPLHF	TGTGCCTGGAGTACCGGACAGGCAAATAATTCACCCCTCCACTTT	737	1	clonotype1	clonotype1_consensus_2
AAGGTTCGTGCGAAAC-1	True	AAGGTTCGTGCGAAAC-1_contig_4	True	495	TRA	TRAV4	None	TRAJ23	TRAC	True	True	CLVGDIGNQGGKLIF	TGCCTCGTGGGTGACATAGGTAACCAGGGAGGAAAGCTTATCTTC	1207	2	clonotype1	clonotype1_consensus_1
AAGGTTCGTTCTGAAC-1	True	AAGGTTCGTTCTGAAC-1_contig_1	True	449	TRB	None	None	TRBJ2-3	TRBC2	False	None	None	None	1959	4	clonotype1	None
AAGGTTCGTTCTGAAC-1	True	AAGGTTCGTTCTGAAC-1_contig_2	True	754	TRB	TRBV30	TRBD1	TRBJ1-6	TRBC1	True	True	CAWSTGQANNSPLHF	TGTGCCTGGAGTACCGGACAGGCAAATAATTCACCCCTCCACTTT	1503	2	clonotype1	clonotype1_consensus_2
AAGGTTCGTTCTGAAC-1	True	AAGGTTCGTTCTGAAC-1_contig_3	True	481	TRA	TRAV4	None	TRAJ23	TRAC	True	True	CLVGDIGNQGGKLIF	TGCCTCGTGGGTGACATAGGTAACCAGGGAGGAAAGCTTATCTTC	907	1	clonotype1	clonotype1_consensus_1
AAGGTTCGTTGTCTTT-1	True	AAGGTTCGTTGTCTTT-1_contig_1	True	580	TRB	None	None	TRBJ1-4	TRBC1	False	None	None	None	763	1	clonotype3	None
AAGGTTCGTTGTCTTT-1	True	AAGGTTCGTTGTCTTT-1_contig_2	True	306	Multi	None	None	TRAJ10	TRBC1	False	None	None	None	871	1	clonotype3	None
AAGGTTCGTTGTCTTT-1	True	AAGGTTCGTTGTCTTT-1_contig_3	True	496	TRA	TRAV4	None	TRAJ23	TRAC	True	True	CLVGDIGNQGGKLIF	TGCCTCGTGGGTGACATAGGTAACCAGGGAGGAAAGCTTATCTTC	843	1	clonotype3	clonotype3_consensus_1
AAGGTTCTCACAGTAC-1	True	AAGGTTCTCACAGTAC-1_contig_1	True	583	TRB	TRBV2	TRBD2	TRBJ2-2	TRBC2	True	True	CASILAVTNTGELFF	TGTGCCAGCATCCTAGCGGTAACGAACACCGGGGAGCTGTTTTTT	9218	9	clonotype7	clonotype7_consensus_1
AAGGTTCTCACTTACT-1	True	AAGGTTCTCACTTACT-1_contig_1	True	547	TRB	TRBV30	TRBD1	TRBJ1-6	TRBC1	True	True	CAWSTGQANNSPLHF	TGTGCCTGGAGTACCGGACAGGCAAATAATTCACCCCTCCACTTT	945	2	clonotype2	clonotype2_consensus_1
AAGGTTCTCCAAAGTC-1	True	AAGGTTCTCCAAAGTC-1_contig_1	True	737	TRB	TRBV2	TRBD2	TRBJ2-2	TRBC2	True	True	CASILAVTNTGELFF	TGTGCCAGCATCCTAGCGGTAACGAACACCGGGGAGCTGTTTTTT	3024	5	clonotype4	clonotype4_consensus_1
AAGGTTCTCCAAAGTC-1	True	AAGGTTCTCCAAAGTC-1_contig_2	True	521	TRA	TRAV38-1	None	TRAJ48	TRAC	True	True	CAFMKQYFGNEKLTF	TGTGCTTTCATGAAGCAGTACTTTGGAAATGAGAAATTAACCTTT	442	1	clonotype4	clonotype4_consensus_2
AAGGTTCTCGATCCCT-1	True	AAGGTTCTCGATCCCT-1_contig_1	True	820	TRB	TRBV5-1	None	TRBJ2-5	TRBC2	True	True	CASSLGSGTQETQYF	TGCGCCAGCAGCTTGGGTTCAGGAACCCAAGAGACCCAGTACTTC	20422	24	clonotype243	clonotype243_consensus_2
AAGGTTCTCGATCCCT-1	True	AAGGTTCTCGATCCCT-1_contig_2	True	795	TRA	TRAV8-3	None	TRAJ11	TRAC	True	True	CAVAPRGGYSTLTF	TGTGCTGTGGCCCCCCGGGGGGGATACAGCACCCTCACCTTT	5159	8	clonotype243	clonotype243_consensus_1
AAGTCTGAGCGTAGTG-1	True	AAGTCTGAGCGTAGTG-1_contig_1	True	544	TRB	TRBV7-2	TRBD1	TRBJ2-7	TRBC2	True	True	CASSPNPGGAGNYEQYF	TGTGCCAGCAGCCCCAACCCAGGGGGCGCAGGTAACTACGAGCAGTACTTC	6821	8	clonotype244	clonotype244_consensus_2
AAGTCTGAGCGTAGTG-1	True	AAGTCTGAGCGTAGTG-1_contig_2	True	447	TRA	TRAV9-2	None	TRAJ9	TRAC	True	True	CALRNTGGFKTIF	TGTGCTCTGAGAAATACTGGAGGCTTCAAAACTATCTTT	787	1	clonotype244	clonotype244_consensus_1
AAGTCTGAGGCAGGTT-1	True	AAGTCTGAGGCAGGTT-1_contig_1	True	636	TRA	TRAV20	None	TRAJ21	TRAC	True	True	CAVGPYNFNKFYF	TGTGCTGTGGGGCCATACAACTTCAACAAATTTTACTTT	12874	14	clonotype245	clonotype245_consensus_2
AAGTCTGAGGCAGGTT-1	True	AAGTCTGAGGCAGGTT-1_contig_3	True	450	TRB	None	None	TRBJ2-3	TRBC2	False	None	None	None	5204	9	clonotype245	None
AAGTCTGAGGCAGGTT-1	True	AAGTCTGAGGCAGGTT-1_contig_4	True	859	TRB	TRBV19	TRBD1	TRBJ1-2	TRBC1	True	True	CASSIGLGDGYTF	TGTGCCAGTAGTATAGGGTTAGGGGATGGCTACACCTTC	1937	2	clonotype245	clonotype245_consensus_1
AAGTCTGAGGGAGTAA-1	True	AAGTCTGAGGGAGTAA-1_contig_1	True	577	TRB	TRBV30	TRBD1	TRBJ1-6	TRBC1	True	True	CAWSTGQANNSPLHF	TGTGCCTGGAGTACCGGACAGGCAAATAATTCACCCCTCCACTTT	3096	4	clonotype1	clonotype1_consensus_2
AAGTCTGAGGGAGTAA-1	True	AAGTCTGAGGGAGTAA-1_contig_2	True	262	Multi	None	None	TRAJ10	TRBC1	False	None	None	None	824	1	clonotype1	None
AAGTCTGAGGGAGTAA-1	True	AAGTCTGAGGGAGTAA-1_contig_3	True	510	TRA	TRAV4	None	TRAJ23	TRAC	True	True	CLVGDIGNQGGKLIF	TGCCTCGTGGGTGACATAGGTAACCAGGGAGGAAAGCTTATCTTC	2798	4	clonotype1	clonotype1_consensus_1
AAGTCTGAGTCTCGGC-1	True	AAGTCTGAGTCTCGGC-1_contig_1	True	287	TRB	None	None	TRBJ2-3	TRBC2	False	None	None	None	2142	4	clonotype1	None
AAGTCTGAGTCTCGGC-1	True	AAGTCTGAGTCTCGGC-1_contig_2	True	631	TRB	TRBV30	TRBD1	TRBJ1-6	TRBC1	True	True	CAWSTGQANNSPLHF	TGTGCCTGGAGTACCGGACAGGCAAATAATTCACCCCTCCACTTT	1760	2	clonotype1	clonotype1_consensus_2
AAGTCTGAGTCTCGGC-1	True	AAGTCTGAGTCTCGGC-1_contig_3	True	470	TRA	TRAV4	None	TRAJ23	TRAC	True	True	CLVGDIGNQGGKLIF	TGCCTCGTGGGTGACATAGGTAACCAGGGAGGAAAGCTTATCTTC	1466	2	clonotype1	clonotype1_consensus_1
AAGTCTGAGTGCAAGC-1	True	AAGTCTGAGTGCAAGC-1_contig_1	True	509	TRB	TRBV3-1	TRBD1	TRBJ1-2	TRBC1	True	True	CASSQEGAIYGYTF	TGTGCCAGCAGCCAAGAAGGGGCCATCTATGGCTACACCTTC	2509	4	clonotype84	clonotype84_consensus_2
AAGTCTGAGTGCAAGC-1	True	AAGTCTGAGTGCAAGC-1_contig_2	True	488	TRA	TRAV9-2	None	TRAJ21	TRAC	True	True	CALRNNFNKFYF	TGTGCTCTGAGAAACAACTTCAACAAATTTTACTTT	1293	2	clonotype84	clonotype84_consensus_1
AAGTCTGAGTTACCCA-1	True	AAGTCTGAGTTACCCA-1_contig_1	True	508	TRA	TRAV12-3	None	TRAJ39	TRAC	True	None	None	None	1275	1	clonotype2	None
AAGTCTGAGTTACCCA-1	True	AAGTCTGAGTTACCCA-1_contig_3	True	898	TRB	TRBV30	TRBD1	TRBJ1-6	TRBC1	True	True	CAWSTGQANNSPLHF	TGTGCCTGGAGTACCGGACAGGCAAATAATTCACCCCTCCACTTT	3722	4	clonotype2	clonotype2_consensus_1
AAGTCTGAGTTAGGTA-1	True	AAGTCTGAGTTAGGTA-1_contig_1	True	522	TRB	TRBV7-9	TRBD1	TRBJ2-7	TRBC2	True	True	CASSGLTGASSYEQYF	TGTGCCAGCAGCGGCCTGACAGGGGCAAGCTCCTACGAGCAGTACTTC	9514	12	clonotype22	clonotype22_consensus_2
AAGTCTGAGTTAGGTA-1	True	AAGTCTGAGTTAGGTA-1_contig_2	True	557	TRA	TRAV5	None	TRAJ42	TRAC	True	True	CAESWGGSQGNLIF	TGTGCAGAGAGTTGGGGAGGAAGCCAAGGAAATCTCATCTTT	1978	2	clonotype22	clonotype22_consensus_1
AAGTCTGCAATGTAAG-1	True	AAGTCTGCAATGTAAG-1_contig_1	True	532	TRB	TRBV20-1	TRBD1	TRBJ2-5	TRBC2	True	True	CSADTLQGAAQETQYF	TGCAGTGCCGATACCCTCCAGGGAGCGGCCCAAGAGACCCAGTACTTC	12232	15	clonotype246	clonotype246_consensus_1
AAGTCTGCAGACACTT-1	True	AAGTCTGCAGACACTT-1_contig_1	True	576	TRB	TRBV15	TRBD1	TRBJ2-7	TRBC2	True	True	CATTLFTGDRTYEQYF	TGTGCCACCACCTTATTCACAGGAGACAGAACCTACGAGCAGTACTTC	6762	7	clonotype247	clonotype247_consensus_2
AAGTCTGCAGACACTT-1	True	AAGTCTGCAGACACTT-1_contig_2	True	273	TRB	None	None	TRBJ2-3	TRBC2	False	None	None	None	688	2	clonotype247	None
AAGTCTGCAGACACTT-1	True	AAGTCTGCAGACACTT-1_contig_3	True	492	TRA	TRAV9-2	None	TRAJ9	TRAC	True	True	CALSGTGGFKTIF	TGTGCTCTGAGTGGCACTGGAGGCTTCAAAACTATCTTT	1039	1	clonotype247	clonotype247_consensus_1
AAGTCTGGTCCAGTTA-1	True	AAGTCTGGTCCAGTTA-1_contig_1	True	503	TRA	TRAV4	None	TRAJ23	TRAC	True	True	CLVGDIGNQGGKLIF	TGCCTCGTGGGTGACATAGGTAACCAGGGAGGAAAGCTTATCTTC	2758	3	clonotype3	clonotype3_consensus_1
AAGTCTGTCATACGGT-1	True	AAGTCTGTCATACGGT-1_contig_1	True	705	TRB	TRBV19	None	TRBJ2-4	TRBC2	True	True	CASSIPDGKNIQYF	TGTGCCAGTAGTATCCCAGACGGAAAAAACATTCAGTACTTC	5831	8	clonotype248	clonotype248_consensus_1
AAGTCTGTCATACGGT-1	True	AAGTCTGTCATACGGT-1_contig_2	True	332	TRB	None	None	TRBJ1-5	TRBC1	False	None	None	None	1800	2	clonotype248	None
AAGTCTGTCCTGCCAT-1	True	AAGTCTGTCCTGCCAT-1_contig_1	True	495	TRA	TRAV4	None	TRAJ23	TRAC	True	True	CLVGDIGNQGGKLIF	TGCCTCGTGGGTGACATAGGTAACCAGGGAGGAAAGCTTATCTTC	543	1	clonotype3	clonotype3_consensus_1
AAGTCTGTCCTGCCAT-1	True	AAGTCTGTCCTGCCAT-1_contig_3	True	475	TRB	None	None	TRBJ1-6	TRBC1	False	None	None	None	1561	2	clonotype3	None
AATCCAGAGCTAACAA-1	True	AATCCAGAGCTAACAA-1_contig_1	True	550	TRB	TRBV6-1	TRBD2	TRBJ1-5	TRBC1	True	True	CASSRDNQPQHF	TGTGCCAGCAGTCGGGACAATCAGCCCCAGCATTTT	2892	3	clonotype249	clonotype249_consensus_1
AATCCAGAGCTAACAA-1	True	AATCCAGAGCTAACAA-1_contig_2	True	489	Multi	None	None	TRAJ10	TRBC1	False	None	None	None	2036	1	clonotype249	None
AATCCAGAGCTAACAA-1	True	AATCCAGAGCTAACAA-1_contig_5	True	647	TRA	TRAV8-4	None	TRAJ5	TRAC	True	True	CAVSATGRRALTF	TGTGCTGTGAGTGCCACGGGCAGGAGAGCACTTACTTTT	9165	10	clonotype249	clonotype249_consensus_2
AATCCAGAGGAGTCTG-1	True	AATCCAGAGGAGTCTG-1_contig_1	True	503	TRB	TRBV7-2	TRBD2	TRBJ2-7	TRBC2	True	True	CASSWTSGSYEQYF	TGTGCCAGCAGCTGGACTAGCGGGAGCTACGAGCAGTACTTC	1044	1	clonotype250	clonotype250_consensus_1
AATCCAGAGGAGTCTG-1	True	AATCCAGAGGAGTCTG-1_contig_4	True	671	TRA	TRAV8-3	None	TRAJ7	TRAC	True	True	CAGGLYGNNRLAF	TGTGCTGGGGGCCTCTATGGGAACAACAGACTCGCTTTT	696	1	clonotype250	clonotype250_consensus_2
AATCCAGCAGCATGAG-1	True	AATCCAGCAGCATGAG-1_contig_1	True	545	TRA	TRAV12-3	None	TRAJ39	TRAC	True	None	None	None	2264	3	clonotype2	None
AATCCAGCAGCATGAG-1	True	AATCCAGCAGCATGAG-1_contig_2	True	624	TRB	TRBV30	TRBD1	TRBJ1-6	TRBC1	True	True	CAWSTGQANNSPLHF	TGTGCCTGGAGTACCGGACAGGCAAATAATTCACCCCTCCACTTT	1498	2	clonotype2	clonotype2_consensus_1
AATCCAGCATAGGATA-1	True	AATCCAGCATAGGATA-1_contig_1	True	542	TRB	TRBV11-2	TRBD1	TRBJ1-3	TRBC1	True	True	CASSLEGNGDTIYF	TGTGCCAGCAGCTTGGAGGGGAATGGGGACACCATATATTTT	2216	3	clonotype10	clonotype10_consensus_2
AATCCAGCATAGGATA-1	True	AATCCAGCATAGGATA-1_contig_2	True	445	TRB	None	None	TRBJ2-4	TRBC2	False	None	None	None	1950	3	clonotype10	None
AATCCAGCATAGGATA-1	True	AATCCAGCATAGGATA-1_contig_4	True	562	TRA	TRAV22	None	TRAJ42	TRAC	True	True	CAVGGSQGNLIF	TGTGCTGTGGGGGGAAGCCAAGGAAATCTCATCTTT	714	2	clonotype10	clonotype10_consensus_1
AATCCAGCATTCTCAT-1	True	AATCCAGCATTCTCAT-1_contig_1	True	769	TRB	TRBV30	TRBD1	TRBJ1-6	TRBC1	True	True	CAWSTGQANNSPLHF	TGTGCCTGGAGTACCGGACAGGCAAATAATTCACCCCTCCACTTT	1804	2	clonotype2	clonotype2_consensus_1
AATCCAGCATTCTCAT-1	True	AATCCAGCATTCTCAT-1_contig_2	True	447	TRB	None	None	TRBJ2-3	TRBC2	False	None	None	None	1024	2	clonotype2	None
AATCCAGGTAAGAGAG-1	True	AATCCAGGTAAGAGAG-1_contig_1	True	512	TRA	TRAV4	None	TRAJ23	TRAC	True	True	CLVGDIGNQGGKLIF	TGCCTCGTGGGTGACATAGGTAACCAGGGAGGAAAGCTTATCTTC	2044	2	clonotype3	clonotype3_consensus_1
AATCCAGGTAAGAGAG-1	True	AATCCAGGTAAGAGAG-1_contig_3	True	505	TRB	None	None	TRBJ1-4	TRBC1	False	None	None	None	1834	2	clonotype3	None
AATCCAGGTACCGTAT-1	True	AATCCAGGTACCGTAT-1_contig_1	True	548	TRB	TRBV6-3	TRBD2	TRBJ1-5	TRBC1	True	True	CASSYNRGGSQPQHF	TGTGCCAGCAGTTACAACAGGGGAGGGAGCCAGCCCCAGCATTTT	7555	10	clonotype12	clonotype12_consensus_1
AATCCAGGTAGGAGTC-1	True	AATCCAGGTAGGAGTC-1_contig_1	True	585	TRA	TRAV13-2	None	TRAJ9	TRAC	True	True	CAETLATGGFKTIF	TGTGCAGAGACCCTTGCCACTGGAGGCTTCAAAACTATCTTT	5645	6	clonotype251	clonotype251_consensus_3
AATCCAGGTAGGAGTC-1	True	AATCCAGGTAGGAGTC-1_contig_2	True	750	TRA	TRAV8-3	None	TRAJ5	TRAC	True	True	CAVGDLTGRRALTF	TGTGCTGTGGGGGACCTCACGGGCAGGAGAGCACTTACTTTT	1284	4	clonotype251	clonotype251_consensus_4
AATCCAGGTAGGAGTC-1	True	AATCCAGGTAGGAGTC-1_contig_3	True	691	TRB	TRBV5-1	TRBD1	TRBJ1-2	TRBC1	True	True	CASSPGQGGNYGYTF	TGCGCCAGCAGCCCTGGACAGGGGGGCAACTATGGCTACACCTTC	6369	9	clonotype251	clonotype251_consensus_2
AATCCAGGTAGGAGTC-1	True	AATCCAGGTAGGAGTC-1_contig_4	True	706	TRB	TRBV27	None	TRBJ2-6	TRBC2	True	True	CASSRSSGANVLTF	TGTGCCAGCAGTCGAAGCTCTGGGGCCAACGTCCTGACTTTC	4980	7	clonotype251	clonotype251_consensus_1
AATCCAGGTAGGAGTC-1	True	AATCCAGGTAGGAGTC-1_contig_5	True	413	TRB	None	None	TRBJ2-3	TRBC2	False	None	None	None	1101	3	clonotype251	None
AATCCAGGTAGGAGTC-1	True	AATCCAGGTAGGAGTC-1_contig_6	True	418	Multi	None	None	TRBJ2-3	TRBC2	False	None	None	None	683	3	clonotype251	None
AATCCAGGTGGCAAAC-1	True	AATCCAGGTGGCAAAC-1_contig_1	True	635	TRA	TRAV12-3	None	TRAJ39	TRAC	True	None	None	None	1709	2	clonotype2	None
AATCCAGGTGGCAAAC-1	True	AATCCAGGTGGCAAAC-1_contig_2	True	544	TRB	TRBV30	TRBD1	TRBJ1-6	TRBC1	True	True	CAWSTGQANNSPLHF	TGTGCCTGGAGTACCGGACAGGCAAATAATTCACCCCTCCACTTT	924	1	clonotype2	clonotype2_consensus_1
AATCCAGGTGTGCGTC-1	True	AATCCAGGTGTGCGTC-1_contig_1	True	709	TRB	TRBV27	None	TRBJ2-6	TRBC2	True	True	CASSRSSGANVLTF	TGTGCCAGCAGTCGAAGCTCTGGGGCCAACGTCCTGACTTTC	2359	3	clonotype6	clonotype6_consensus_2
AATCCAGGTGTGCGTC-1	True	AATCCAGGTGTGCGTC-1_contig_3	True	311	Multi	None	None	TRBJ2-3	TRBC2	False	None	None	None	118	1	clonotype6	None
AATCCAGGTGTGCGTC-1	True	AATCCAGGTGTGCGTC-1_contig_4	True	637	TRA	TRAV12-1	None	TRAJ6	TRAC	True	True	CVVNREGSYIPTF	TGTGTGGTGAACAGGGAAGGAAGCTACATACCTACATTT	3400	4	clonotype6	clonotype6_consensus_1
AATCCAGGTTCGGCAC-1	True	AATCCAGGTTCGGCAC-1_contig_1	True	684	TRB	TRBV30	TRBD1	TRBJ1-6	TRBC1	True	True	CAWSTGQANNSPLHF	TGTGCCTGGAGTACCGGACAGGCAAATAATTCACCCCTCCACTTT	3732	4	clonotype1	clonotype1_consensus_2
AATCCAGGTTCGGCAC-1	True	AATCCAGGTTCGGCAC-1_contig_3	True	499	TRA	TRAV4	None	TRAJ23	TRAC	True	True	CLVGDIGNQGGKLIF	TGCCTCGTGGGTGACATAGGTAACCAGGGAGGAAAGCTTATCTTC	983	1	clonotype1	clonotype1_consensus_1
AATCCAGTCCTTGCCA-1	True	AATCCAGTCCTTGCCA-1_contig_1	True	798	TRB	TRBV30	TRBD1	TRBJ1-6	TRBC1	True	True	CAWSTGQANNSPLHF	TGTGCCTGGAGTACCGGACAGGCAAATAATTCACCCCTCCACTTT	2820	4	clonotype2	clonotype2_consensus_1
AATCCAGTCCTTGCCA-1	True	AATCCAGTCCTTGCCA-1_contig_2	True	330	TRA	None	None	None	TRAC	False	None	None	None	1511	1	clonotype2	None
AATCCAGTCCTTGCCA-1	True	AATCCAGTCCTTGCCA-1_contig_5	True	544	Multi	None	None	TRAJ10	TRBC1	False	None	None	None	802	1	clonotype2	None
AATCCAGTCGGAAATA-1	True	AATCCAGTCGGAAATA-1_contig_1	True	380	TRB	None	None	TRBJ2-3	TRBC2	False	None	None	None	1735	3	None	None
AATCCAGTCTACGAGT-1	True	AATCCAGTCTACGAGT-1_contig_1	True	322	TRB	None	None	TRBJ2-3	TRBC2	False	None	None	None	1731	2	None	None
AATCCAGTCTACGAGT-1	True	AATCCAGTCTACGAGT-1_contig_2	True	545	TRA	TRAV12-3	None	TRAJ39	TRAC	True	None	None	None	1224	1	None	None
AATCCAGTCTCGCTTG-1	True	AATCCAGTCTCGCTTG-1_contig_1	True	590	TRB	TRBV6-3	TRBD2	TRBJ1-5	TRBC1	True	True	CASSYNRGGSQPQHF	TGTGCCAGCAGTTACAACAGGGGAGGGAGCCAGCCCCAGCATTTT	4380	5	clonotype12	clonotype12_consensus_1
AATCCAGTCTCGCTTG-1	True	AATCCAGTCTCGCTTG-1_contig_2	True	312	TRB	None	None	TRBJ2-3	TRBC2	False	None	None	None	2556	4	clonotype12	None
AATCCAGTCTTGACGA-1	True	AATCCAGTCTTGACGA-1_contig_1	True	695	TRB	TRBV7-2	TRBD2	TRBJ2-3	TRBC2	True	True	CASSLAGVTDTQYF	TGTGCCAGCAGCTTAGCGGGAGTAACAGATACGCAGTATTTT	25882	33	clonotype85	clonotype85_consensus_1
AATCCAGTCTTGACGA-1	True	AATCCAGTCTTGACGA-1_contig_2	True	549	TRA	TRAV12-2	None	TRAJ6	TRAC	True	True	CAAASGGSYIPTF	TGTGCCGCCGCATCAGGAGGAAGCTACATACCTACATTT	2288	4	clonotype85	clonotype85_consensus_2
AATCGGTCAGAGCCAA-1	True	AATCGGTCAGAGCCAA-1_contig_1	True	424	TRB	None	None	TRBJ2-3	TRBC2	False	None	None	None	3159	6	clonotype252	None
AATCGGTCAGAGCCAA-1	True	AATCGGTCAGAGCCAA-1_contig_2	True	652	TRB	TRBV6-3	TRBD2	TRBJ1-5	TRBC1	True	True	CASSYNRGGSQPQHF	TGTGCCAGCAGTTACAACAGGGGAGGGAGCCAGCCCCAGCATTTT	1799	2	clonotype252	clonotype252_consensus_2
AATCGGTCAGAGCCAA-1	True	AATCGGTCAGAGCCAA-1_contig_4	True	548	TRA	TRAV22	None	TRAJ42	TRAC	True	True	CAVGGSQGNLIF	TGTGCTGTGGGGGGAAGCCAAGGAAATCTCATCTTT	1941	2	clonotype252	clonotype252_consensus_1
AATCGGTCATGCAACT-1	True	AATCGGTCATGCAACT-1_contig_1	True	515	TRB	TRBV27	None	TRBJ2-6	TRBC2	True	True	CASSRSSGANVLTF	TGTGCCAGCAGTCGAAGCTCTGGGGCCAACGTCCTGACTTTC	8438	10	clonotype6	clonotype6_consensus_2
AATCGGTCATGCAACT-1	True	AATCGGTCATGCAACT-1_contig_2	True	541	TRA	TRAV12-1	None	TRAJ6	TRAC	True	True	CVVNREGSYIPTF	TGTGTGGTGAACAGGGAAGGAAGCTACATACCTACATTT	453	1	clonotype6	clonotype6_consensus_1
AATCGGTCATTTGCCC-1	True	AATCGGTCATTTGCCC-1_contig_1	True	553	TRB	TRBV7-2	TRBD2	TRBJ2-1	TRBC2	True	True	CASSFSRGRYNEQFF	TGTGCCAGCAGCTTTTCGCGGGGTAGATACAATGAGCAGTTCTTC	4805	6	clonotype253	clonotype253_consensus_2
AATCGGTCATTTGCCC-1	True	AATCGGTCATTTGCCC-1_contig_2	True	494	TRA	TRAV38-1	None	TRAJ47	TRAC	True	True	CAFMSMEYGNKLVF	TGTGCTTTCATGAGCATGGAATATGGAAACAAACTGGTCTTT	1402	1	clonotype253	clonotype253_consensus_1
AATCGGTGTACCGGCT-1	True	AATCGGTGTACCGGCT-1_contig_1	True	288	TRB	None	None	TRBJ2-3	TRBC2	False	None	None	None	1097	1	clonotype254	None
AATCGGTGTACCGGCT-1	True	AATCGGTGTACCGGCT-1_contig_2	True	513	TRA	TRAV20	None	TRAJ11	TRAC	True	True	CAVQAYSGYSTLTF	TGTGCTGTGCAGGCGTATTCAGGATACAGCACCCTCACCTTT	1411	1	clonotype254	clonotype254_consensus_1
AATCGGTGTAGGCTGA-1	True	AATCGGTGTAGGCTGA-1_contig_1	True	1067	TRA	TRAV23DV6	None	TRAJ10	TRAC	True	None	None	None	6613	7	clonotype255	None
AATCGGTGTAGGCTGA-1	True	AATCGGTGTAGGCTGA-1_contig_2	True	744	TRA	TRAV12-1	None	TRAJ6	TRAC	True	True	CVVNREGSYIPTF	TGTGTGGTGAACAGGGAAGGAAGCTACATACCTACATTT	2806	3	clonotype255	clonotype255_consensus_1
AATCGGTGTAGGCTGA-1	True	AATCGGTGTAGGCTGA-1_contig_4	True	768	TRB	TRBV18	TRBD1	TRBJ2-2	TRBC2	True	True	CASSPLSTGVNTGELFF	TGTGCCAGCTCACCCTTATCGACAGGGGTCAACACCGGGGAGCTGTTTTTT	9145	12	clonotype255	clonotype255_consensus_2
AATCGGTGTAGGCTGA-1	True	AATCGGTGTAGGCTGA-1_contig_5	True	697	TRB	TRBV27	None	TRBJ2-6	TRBC2	True	True	CASSRSSGANVLTF	TGTGCCAGCAGTCGAAGCTCTGGGGCCAACGTCCTGACTTTC	3506	4	clonotype255	clonotype255_consensus_3
AATCGGTGTCCGTTAA-1	True	AATCGGTGTCCGTTAA-1_contig_1	True	561	TRB	TRBV2	TRBD1	TRBJ2-7	TRBC2	True	True	CASSGQGIEYEQYF	TGTGCCAGCAGTGGACAGGGAATAGAGTACGAGCAGTACTTC	3390	4	clonotype256	clonotype256_consensus_1
AATCGGTGTCCGTTAA-1	True	AATCGGTGTCCGTTAA-1_contig_2	True	455	TRA	TRAV13-1	None	TRAJ16	TRAC	True	True	CAAGGDGLLF	TGTGCAGCGGGGGGAGATGGGCTGCTCTTT	1053	1	clonotype256	clonotype256_consensus_2
AATCGGTTCCAAAGTC-1	True	AATCGGTTCCAAAGTC-1_contig_1	True	656	TRB	TRBV30	TRBD1	TRBJ1-6	TRBC1	True	True	CAWSTGQANNSPLHF	TGTGCCTGGAGTACCGGACAGGCAAATAATTCACCCCTCCACTTT	1648	2	clonotype2	clonotype2_consensus_1
AATCGGTTCCAAAGTC-1	True	AATCGGTTCCAAAGTC-1_contig_2	True	272	TRB	None	None	TRBJ2-3	TRBC2	False	None	None	None	1169	2	clonotype2	None
AATCGGTTCCAAAGTC-1	True	AATCGGTTCCAAAGTC-1_contig_4	True	367	TRA	TRAV4	None	TRAJ23	TRAC	True	False	CVLLPRG*HR*PGRKAYLRT	TGTGTACTACTGCCTCGTGGGTGACATAGGTAACCAGGGAGGAAAGCTTATCTTCGGACA	1132	1	clonotype2	None
AATCGGTTCGAGAGCA-1	True	AATCGGTTCGAGAGCA-1_contig_1	True	577	TRB	TRBV30	TRBD1	TRBJ1-6	TRBC1	True	True	CAWSTGQANNSPLHF	TGTGCCTGGAGTACCGGACAGGCAAATAATTCACCCCTCCACTTT	3178	4	clonotype2	clonotype2_consensus_1
AATCGGTTCGAGAGCA-1	True	AATCGGTTCGAGAGCA-1_contig_2	True	583	Multi	None	None	TRBJ1-2	TRBC1	False	None	None	None	964	1	clonotype2	None
AATCGGTTCGAGAGCA-1	True	AATCGGTTCGAGAGCA-1_contig_4	True	320	TRA	TRAV12-3	None	TRAJ39	TRAC	True	None	None	None	1777	1	clonotype2	None
ACACCAAAGCGGCTTC-1	True	ACACCAAAGCGGCTTC-1_contig_1	True	602	TRB	TRBV15	TRBD1	TRBJ1-4	TRBC1	True	True	CATSRGTGQINEKLFF	TGTGCCACCAGCAGAGGGACAGGGCAAATAAATGAAAAACTGTTTTTT	5644	6	clonotype257	clonotype257_consensus_2
ACACCAAAGCGGCTTC-1	True	ACACCAAAGCGGCTTC-1_contig_3	True	530	TRA	TRAV26-2	None	TRAJ54	TRAC	True	True	CILFIIQGAQKLVF	TGCATCCTGTTCATAATTCAGGGAGCCCAGAAGCTGGTATTT	798	1	clonotype257	clonotype257_consensus_1
ACACCAAAGGACTGGT-1	True	ACACCAAAGGACTGGT-1_contig_1	True	656	TRB	TRBV30	TRBD1	TRBJ1-6	TRBC1	True	True	CAWSTGQANNSPLHF	TGTGCCTGGAGTACCGGACAGGCAAATAATTCACCCCTCCACTTT	2745	4	clonotype2	clonotype2_consensus_1
ACACCAAAGGACTGGT-1	True	ACACCAAAGGACTGGT-1_contig_2	True	673	Multi	None	None	TRAJ17	IGHD	False	None	None	None	420	1	clonotype2	None
ACACCAAAGGGATCTG-1	True	ACACCAAAGGGATCTG-1_contig_1	True	678	TRB	TRBV30	TRBD1	TRBJ1-6	TRBC1	True	True	CAWSTGQANNSPLHF	TGTGCCTGGAGTACCGGACAGGCAAATAATTCACCCCTCCACTTT	2561	4	clonotype2	clonotype2_consensus_1
ACACCAAAGGGATCTG-1	True	ACACCAAAGGGATCTG-1_contig_4	True	930	TRA	TRAV4	None	TRAJ23	TRAC	True	False	CVLLPRG*HR*PGRKAYLRT	TGTGTACTACTGCCTCGTGGGTGACATAGGTAACCAGGGAGGAAAGCTTATCTTCGGACA	1270	2	clonotype2	None
ACACCAACATCCGCGA-1	True	ACACCAACATCCGCGA-1_contig_1	True	501	TRA	TRAV29DV5	None	TRAJ40	TRAC	True	True	CAASGTYKYIF	TGTGCGGCCTCAGGAACCTACAAATACATCTTT	590	1	clonotype15	clonotype15_consensus_1
ACACCAACATCCGCGA-1	True	ACACCAACATCCGCGA-1_contig_2	True	524	TRB	TRBV18	TRBD1	TRBJ1-5	TRBC1	True	True	CASSPDRGGNQPQHF	TGTGCCAGCTCACCCGACAGGGGGGGCAATCAGCCCCAGCATTTT	5048	6	clonotype15	clonotype15_consensus_2
ACACCAACATCCGCGA-1	True	ACACCAACATCCGCGA-1_contig_3	True	609	TRB	TRBV23-1	TRBD2	TRBJ2-1	TRBC2	True	None	None	None	3171	7	clonotype15	None
ACACCAAGTCTCACCT-1	True	ACACCAAGTCTCACCT-1_contig_1	True	577	TRB	TRBV30	TRBD1	TRBJ1-6	TRBC1	True	True	CAWSTGQANNSPLHF	TGTGCCTGGAGTACCGGACAGGCAAATAATTCACCCCTCCACTTT	1292	2	clonotype2	clonotype2_consensus_1
ACACCAAGTCTCACCT-1	True	ACACCAAGTCTCACCT-1_contig_2	True	290	TRB	None	None	TRBJ2-3	TRBC2	False	None	None	None	1104	2	clonotype2	None
ACACCAAGTCTCACCT-1	True	ACACCAAGTCTCACCT-1_contig_3	True	477	TRA	TRAV12-3	None	TRAJ39	TRAC	True	None	None	None	951	1	clonotype2	None
ACACCAAGTGATGCCC-1	True	ACACCAAGTGATGCCC-1_contig_1	True	669	TRB	TRBV19	TRBD2	TRBJ2-7	TRBC2	True	True	CASSMAGVLDEQYF	TGTGCCAGTAGTATGGCGGGAGTCCTCGACGAGCAGTACTTC	3591	4	clonotype5	clonotype5_consensus_2
ACACCAAGTGATGCCC-1	True	ACACCAAGTGATGCCC-1_contig_2	True	549	TRA	TRAV12-2	None	TRAJ9	TRAC	True	True	CAVLTGGGFKTIF	TGTGCCGTCTTAACGGGTGGAGGCTTCAAAACTATCTTT	2727	4	clonotype5	clonotype5_consensus_1
ACACCAAGTGATGCCC-1	True	ACACCAAGTGATGCCC-1_contig_3	True	673	TRA	TRAV8-3	None	TRAJ20	TRAC	True	None	None	None	1300	2	clonotype5	None
ACACCAATCACATAGC-1	True	ACACCAATCACATAGC-1_contig_1	True	309	TRB	None	None	TRBJ2-3	TRBC2	False	None	None	None	1776	4	clonotype1	None
ACACCAATCACATAGC-1	True	ACACCAATCACATAGC-1_contig_2	True	633	TRB	TRBV30	TRBD1	TRBJ1-6	TRBC1	True	True	CAWSTGQANNSPLHF	TGTGCCTGGAGTACCGGACAGGCAAATAATTCACCCCTCCACTTT	928	1	clonotype1	clonotype1_consensus_2
ACACCAATCACATAGC-1	True	ACACCAATCACATAGC-1_contig_3	True	473	TRA	TRAV4	None	TRAJ23	TRAC	True	True	CLVGDIGNQGGKLIF	TGCCTCGTGGGTGACATAGGTAACCAGGGAGGAAAGCTTATCTTC	1188	1	clonotype1	clonotype1_consensus_1
ACACCAATCACCATAG-1	True	ACACCAATCACCATAG-1_contig_1	True	556	TRB	TRBV12-3	None	TRBJ2-3	TRBC2	True	True	CASSPLQTQYF	TGTGCCAGCAGCCCTCTTCAGACGCAGTATTTT	6032	10	clonotype58	clonotype58_consensus_2
ACACCAATCACCATAG-1	True	ACACCAATCACCATAG-1_contig_3	True	507	Multi	None	None	TRAJ10	TRBC1	False	None	None	None	2351	2	clonotype58	None
ACACCAATCACCATAG-1	True	ACACCAATCACCATAG-1_contig_5	True	561	TRA	TRAV27	None	TRAJ42	TRAC	True	True	CAGASPQGNLIF	TGTGCAGGAGCTAGTCCCCAAGGAAATCTCATCTTT	2669	3	clonotype58	clonotype58_consensus_1
ACACCAATCACTTACT-1	True	ACACCAATCACTTACT-1_contig_1	True	646	TRB	TRBV20-1	TRBD2	TRBJ2-5	TRBC2	True	True	CSAQKLAGGQLQETQYF	TGCAGTGCGCAAAAACTAGCGGGAGGACAGTTACAAGAGACCCAGTACTTC	6612	8	clonotype86	clonotype86_consensus_1
ACACCAATCACTTACT-1	True	ACACCAATCACTTACT-1_contig_2	True	369	TRB	None	None	TRBJ2-3	TRBC2	False	None	None	None	1063	2	clonotype86	None
ACACCAATCACTTACT-1	True	ACACCAATCACTTACT-1_contig_3	True	499	TRA	TRAV12-1	None	TRAJ23	TRAC	True	True	CVVNMGNQGGKLIF	TGTGTGGTGAACATGGGAAACCAGGGAGGAAAGCTTATCTTC	2453	4	clonotype86	clonotype86_consensus_2
ACACCAATCCGCTGTT-1	True	ACACCAATCCGCTGTT-1_contig_1	True	535	TRB	TRBV25-1	TRBD1	TRBJ2-2	TRBC2	True	True	CASSPPGGNTGELFF	TGTGCCAGCAGTCCGCCGGGGGGGAACACCGGGGAGCTGTTTTTT	3905	4	clonotype24	clonotype24_consensus_1
ACACCAATCCGCTGTT-1	True	ACACCAATCCGCTGTT-1_contig_2	True	476	TRB	TRBV7-9	TRBD1	TRBJ1-1	TRBC1	True	None	None	None	2482	3	clonotype24	None
ACACCAATCCTAAGTG-1	True	ACACCAATCCTAAGTG-1_contig_1	True	505	TRB	TRBV5-1	TRBD2	TRBJ2-7	TRBC2	True	True	CASSLSTSGYEQYF	TGCGCCAGCAGCTTGTCAACTAGCGGGTACGAGCAGTACTTC	8923	13	clonotype258	clonotype258_consensus_2
ACACCAATCCTAAGTG-1	True	ACACCAATCCTAAGTG-1_contig_2	True	548	TRA	TRAV38-2DV8	None	TRAJ35	TRAC	True	True	CAYRSPI	TGTGCTTATAGGAGCCCAATA	9639	11	clonotype258	clonotype258_consensus_1
ACACCAATCCTAAGTG-1	True	ACACCAATCCTAAGTG-1_contig_3	True	569	TRA	TRAV26-2	None	TRAJ45	TRAC	True	None	None	None	1962	3	clonotype258	None
ACACCCTAGATTACCC-1	True	ACACCCTAGATTACCC-1_contig_1	True	636	TRB	TRBV30	TRBD1	TRBJ1-6	TRBC1	True	True	CAWSTGQANNSPLHF	TGTGCCTGGAGTACCGGACAGGCAAATAATTCACCCCTCCACTTT	1580	2	clonotype1	clonotype1_consensus_2
ACACCCTAGATTACCC-1	True	ACACCCTAGATTACCC-1_contig_3	True	484	TRA	TRAV4	None	TRAJ23	TRAC	True	True	CLVGDIGNQGGKLIF	TGCCTCGTGGGTGACATAGGTAACCAGGGAGGAAAGCTTATCTTC	1149	1	clonotype1	clonotype1_consensus_1
ACACCCTAGGCTAGAC-1	True	ACACCCTAGGCTAGAC-1_contig_1	True	686	TRB	TRBV11-2	TRBD1	TRBJ1-3	TRBC1	True	True	CASSLEGNGDTIYF	TGTGCCAGCAGCTTGGAGGGGAATGGGGACACCATATATTTT	1072	1	clonotype10	clonotype10_consensus_2
ACACCCTAGGCTAGAC-1	True	ACACCCTAGGCTAGAC-1_contig_2	True	402	TRB	None	None	TRBJ2-3	TRBC1	False	None	None	None	815	2	clonotype10	None
ACACCCTAGGCTAGAC-1	True	ACACCCTAGGCTAGAC-1_contig_4	True	566	TRA	TRAV22	None	TRAJ42	TRAC	True	True	CAVGGSQGNLIF	TGTGCTGTGGGGGGAAGCCAAGGAAATCTCATCTTT	2455	3	clonotype10	clonotype10_consensus_1
ACACCCTAGGTGGGTT-1	True	ACACCCTAGGTGGGTT-1_contig_1	True	649	TRB	TRBV30	TRBD1	TRBJ1-6	TRBC1	True	True	CAWSTGQANNSPLHF	TGTGCCTGGAGTACCGGACAGGCAAATAATTCACCCCTCCACTTT	3777	4	clonotype2	clonotype2_consensus_1
ACACCCTAGGTGGGTT-1	True	ACACCCTAGGTGGGTT-1_contig_2	True	359	TRB	None	None	TRBJ2-3	TRBC1	False	None	None	None	1801	2	clonotype2	None
ACACCCTAGTGGGTTG-1	True	ACACCCTAGTGGGTTG-1_contig_1	True	523	TRB	TRBV20-1	TRBD1	TRBJ2-5	TRBC2	True	True	CSASSTGVKTQYF	TGCAGTGCTAGTTCAACAGGGGTGAAGACCCAGTACTTC	9149	12	clonotype259	clonotype259_consensus_1
ACACCCTAGTGGGTTG-1	True	ACACCCTAGTGGGTTG-1_contig_2	True	650	TRA	TRAV8-6	None	TRAJ44	TRAC	True	True	CAVSDGGTASKLTF	TGTGCTGTGAGTGACGGCGGCACTGCCAGTAAACTCACCTTT	2421	4	clonotype259	clonotype259_consensus_2
ACACCCTAGTGTACCT-1	True	ACACCCTAGTGTACCT-1_contig_1	True	551	TRB	TRBV29-1	TRBD2	TRBJ2-1	TRBC2	True	True	CSVQDSGRYNEQFF	TGCAGCGTGCAGGATAGCGGGCGCTACAATGAGCAGTTCTTC	6674	8	clonotype260	clonotype260_consensus_1
ACACCCTAGTTGAGAT-1	True	ACACCCTAGTTGAGAT-1_contig_1	True	300	TRB	None	None	TRBJ2-3	TRBC2	False	None	None	None	1144	2	None	None
ACACCCTAGTTGAGAT-1	True	ACACCCTAGTTGAGAT-1_contig_3	True	943	TRA	TRAV4	None	TRAJ23	TRAC	True	False	CVLLPRG*HR*PGRKAYLRT	TGTGTACTACTGCCTCGTGGGTGACATAGGTAACCAGGGAGGAAAGCTTATCTTCGGACA	3006	4	None	None
ACACCCTCAATGGTCT-1	True	ACACCCTCAATGGTCT-1_contig_1	True	523	TRB	TRBV6-3	TRBD2	TRBJ1-5	TRBC1	True	True	CASSYNRGGSQPQHF	TGTGCCAGCAGTTACAACAGGGGAGGGAGCCAGCCCCAGCATTTT	3549	4	clonotype9	clonotype9_consensus_2
ACACCCTCAATGGTCT-1	True	ACACCCTCAATGGTCT-1_contig_2	True	537	TRA	TRAV1-2	None	TRAJ37	TRAC	True	True	CAVPGSGNTGKLIF	TGTGCTGTCCCCGGCTCTGGCAACACAGGCAAACTAATCTTT	934	1	clonotype9	clonotype9_consensus_1
ACACCCTCAGACGCAA-1	True	ACACCCTCAGACGCAA-1_contig_1	True	615	TRB	TRBV4-3	TRBD1	TRBJ1-2	TRBC1	True	True	CASSQDRGAGHYGYTF	TGCGCCAGCAGCCAAGATCGGGGGGCAGGACACTATGGCTACACCTTC	3850	6	clonotype261	clonotype261_consensus_1
ACACCCTCAGACGCAA-1	True	ACACCCTCAGACGCAA-1_contig_2	True	323	TRB	None	None	TRBJ2-3	TRBC2	False	None	None	None	2051	3	clonotype261	None
ACACCCTCAGACGCAA-1	True	ACACCCTCAGACGCAA-1_contig_4	True	574	TRA	TRAV19	None	TRAJ41	TRAC	True	True	CALSEGWNSGYALNF	TGTGCTCTGAGTGAGGGCTGGAATTCCGGGTATGCACTCAACTTC	1871	2	clonotype261	clonotype261_consensus_2
ACACCCTGTGCCTGTG-1	True	ACACCCTGTGCCTGTG-1_contig_1	True	673	TRB	TRBV19	TRBD2	TRBJ2-7	TRBC2	True	True	CASSMAGVLDEQYF	TGTGCCAGTAGTATGGCGGGAGTCCTCGACGAGCAGTACTTC	6548	8	clonotype5	clonotype5_consensus_2
ACACCCTGTGCCTGTG-1	True	ACACCCTGTGCCTGTG-1_contig_3	True	555	TRA	TRAV12-2	None	TRAJ9	TRAC	True	True	CAVLTGGGFKTIF	TGTGCCGTCTTAACGGGTGGAGGCTTCAAAACTATCTTT	2426	2	clonotype5	clonotype5_consensus_1
ACACCCTGTTTGACTG-1	True	ACACCCTGTTTGACTG-1_contig_1	True	591	TRB	TRBV30	TRBD1	TRBJ1-6	TRBC1	True	True	CAWSTGQANNSPLHF	TGTGCCTGGAGTACCGGACAGGCAAATAATTCACCCCTCCACTTT	1869	2	clonotype1	clonotype1_consensus_2
ACACCCTGTTTGACTG-1	True	ACACCCTGTTTGACTG-1_contig_3	True	510	TRA	TRAV4	None	TRAJ23	TRAC	True	True	CLVGDIGNQGGKLIF	TGCCTCGTGGGTGACATAGGTAACCAGGGAGGAAAGCTTATCTTC	988	2	clonotype1	clonotype1_consensus_1
ACACCCTTCGAGAACG-1	True	ACACCCTTCGAGAACG-1_contig_1	True	581	TRB	TRBV18	TRBD1	TRBJ2-1	TRBC2	True	True	CASSQGAGEQFF	TGTGCCAGCTCACAGGGGGCCGGTGAGCAGTTCTTC	14724	19	clonotype262	clonotype262_consensus_3
ACACCCTTCGAGAACG-1	True	ACACCCTTCGAGAACG-1_contig_3	True	656	TRB	TRBV23-1	TRBD2	TRBJ2-1	TRBC2	True	None	None	None	6074	17	clonotype262	None
ACACCCTTCGAGAACG-1	True	ACACCCTTCGAGAACG-1_contig_4	True	567	TRA	TRAV23DV6	None	TRAJ37	TRAC	True	True	CAASTRSGNTGKLIF	TGTGCAGCATCGACGCGATCTGGCAACACAGGCAAACTAATCTTT	7204	8	clonotype262	clonotype262_consensus_1
ACACCCTTCGAGAACG-1	True	ACACCCTTCGAGAACG-1_contig_5	True	595	TRA	TRAV12-1	None	TRAJ41	TRAC	True	True	CVVRGVTNSGYALNF	TGTGTGGTGAGGGGGGTAACAAATTCCGGGTATGCACTCAACTTC	4659	5	clonotype262	clonotype262_consensus_2
ACACCCTTCGGTGTTA-1	True	ACACCCTTCGGTGTTA-1_contig_1	True	702	TRB	TRBV20-1	TRBD1	TRBJ1-5	TRBC1	True	True	CSAPIGTGGPQHF	TGCAGTGCGCCGATCGGGACAGGGGGGCCCCAGCATTTT	4838	6	clonotype32	clonotype32_consensus_1
ACACCCTTCGGTGTTA-1	True	ACACCCTTCGGTGTTA-1_contig_2	True	782	TRB	None	None	TRBJ2-6	TRBC2	False	None	None	None	743	2	clonotype32	None
ACACCCTTCGGTGTTA-1	True	ACACCCTTCGGTGTTA-1_contig_3	True	480	TRA	TRAV4	None	TRAJ43	TRAC	True	True	CLVGPTYNNNDMRF	TGCCTCGTGGGGCCAACGTACAATAACAATGACATGCGCTTT	1855	2	clonotype32	clonotype32_consensus_2
ACACCCTTCGTAGGAG-1	True	ACACCCTTCGTAGGAG-1_contig_1	True	623	TRB	TRBV30	TRBD1	TRBJ1-6	TRBC1	True	True	CAWSTGQANNSPLHF	TGTGCCTGGAGTACCGGACAGGCAAATAATTCACCCCTCCACTTT	1542	2	clonotype2	clonotype2_consensus_1
ACACCCTTCGTATCAG-1	True	ACACCCTTCGTATCAG-1_contig_1	True	754	TRB	TRBV5-8	TRBD1	TRBJ1-2	TRBC1	True	True	CASSPWDSYGYTF	TGTGCCAGCAGCCCCTGGGACAGCTATGGCTACACCTTC	4346	7	clonotype263	clonotype263_consensus_1
ACACCCTTCGTATCAG-1	True	ACACCCTTCGTATCAG-1_contig_2	True	498	TRA	TRAV9-2	None	TRAJ37	TRAC	True	True	CALLGSSNTGKLIF	TGTGCTCTCTTAGGCTCTAGCAACACAGGCAAACTAATCTTT	2135	2	clonotype263	clonotype263_consensus_2
ACACCGGAGGAGTAGA-1	True	ACACCGGAGGAGTAGA-1_contig_1	True	560	TRB	TRBV2	TRBD2	TRBJ2-2	TRBC2	True	True	CASILAVTNTGELFF	TGTGCCAGCATCCTAGCGGTAACGAACACCGGGGAGCTGTTTTTT	11563	13	clonotype264	clonotype264_consensus_1
ACACCGGAGGAGTAGA-1	True	ACACCGGAGGAGTAGA-1_contig_2	True	725	TRB	TRBV19	TRBD2	TRBJ2-7	TRBC2	True	True	CASSMAGVLDEQYF	TGTGCCAGTAGTATGGCGGGAGTCCTCGACGAGCAGTACTTC	3578	6	clonotype264	clonotype264_consensus_3
ACACCGGAGGAGTAGA-1	True	ACACCGGAGGAGTAGA-1_contig_3	True	549	TRA	TRAV12-2	None	TRAJ9	TRAC	True	True	CAVLTGGGFKTIF	TGTGCCGTCTTAACGGGTGGAGGCTTCAAAACTATCTTT	2867	3	clonotype264	clonotype264_consensus_2
ACACCGGAGTTGTAGA-1	True	ACACCGGAGTTGTAGA-1_contig_1	True	749	TRB	TRBV30	TRBD1	TRBJ1-6	TRBC1	True	True	CAWSTGQANNSPLHF	TGTGCCTGGAGTACCGGACAGGCAAATAATTCACCCCTCCACTTT	3629	5	clonotype2	clonotype2_consensus_1
ACACCGGAGTTGTAGA-1	True	ACACCGGAGTTGTAGA-1_contig_2	True	443	TRB	None	None	TRBJ2-3	TRBC2	False	None	None	None	978	2	clonotype2	None
ACACCGGAGTTGTAGA-1	True	ACACCGGAGTTGTAGA-1_contig_3	True	354	Multi	None	None	TRBJ2-3	TRBC2	False	None	None	None	219	1	clonotype2	None
ACACCGGCAGCCTTGG-1	True	ACACCGGCAGCCTTGG-1_contig_1	True	429	TRB	None	None	TRBJ1-6	TRBC1	False	None	None	None	606	2	None	None
ACACCGGCAGCCTTGG-1	True	ACACCGGCAGCCTTGG-1_contig_3	True	657	Multi	None	None	TRAJ17	IGHD	False	None	None	None	362	1	None	None
ACACCGGCAGCCTTGG-1	True	ACACCGGCAGCCTTGG-1_contig_4	True	432	TRA	TRAV12-3	None	TRAJ39	TRAC	True	None	None	None	1400	1	None	None
ACACCGGCAGGATTGG-1	True	ACACCGGCAGGATTGG-1_contig_1	True	668	TRB	TRBV5-6	None	TRBJ1-1	TRBC1	True	True	CASSRLGRMNTEAFF	TGTGCCAGCAGCCGACTCGGACGGATGAACACTGAAGCTTTCTTT	6985	8	clonotype265	clonotype265_consensus_2
ACACCGGCAGGATTGG-1	True	ACACCGGCAGGATTGG-1_contig_2	True	540	TRA	TRAV17	None	TRAJ20	TRAC	True	True	CATDVSSNDYKLSF	TGTGCTACGGACGTAAGTTCTAACGACTACAAGCTCAGCTTT	821	1	clonotype265	clonotype265_consensus_1
ACACCGGGTGCAGACA-1	True	ACACCGGGTGCAGACA-1_contig_1	True	573	TRA	TRAV13-1	None	TRAJ48	TRAC	True	None	None	None	3040	4	clonotype266	None
ACACCGGGTGCAGACA-1	True	ACACCGGGTGCAGACA-1_contig_2	True	506	TRB	TRBV12-3	TRBD2	TRBJ2-5	TRBC2	True	True	CASSFARGETQYF	TGTGCCAGCAGTTTCGCGCGGGGAGAGACCCAGTACTTC	3090	5	clonotype266	clonotype266_consensus_1
ACACCGGGTGTATGGG-1	True	ACACCGGGTGTATGGG-1_contig_1	True	617	TRB	TRBV11-2	TRBD1	TRBJ1-1	TRBC1	True	True	CASSPQTELNTEAFF	TGTGCCAGCAGCCCGCAGACAGAGTTGAACACTGAAGCTTTCTTT	10038	12	clonotype267	clonotype267_consensus_1
ACACCGGGTGTATGGG-1	True	ACACCGGGTGTATGGG-1_contig_2	True	616	TRA	TRAV41	None	TRAJ53	TRAC	True	True	CAVRPRSNYKLTF	TGTGCTGTCAGGCCTCGTAGCAACTATAAACTGACATTT	4086	6	clonotype267	clonotype267_consensus_2
ACACCGGGTTCAGTAC-1	True	ACACCGGGTTCAGTAC-1_contig_1	True	578	TRB	TRBV30	TRBD1	TRBJ1-6	TRBC1	True	True	CAWSTGQANNSPLHF	TGTGCCTGGAGTACCGGACAGGCAAATAATTCACCCCTCCACTTT	1378	2	clonotype2	clonotype2_consensus_1
ACACCGGGTTCAGTAC-1	True	ACACCGGGTTCAGTAC-1_contig_2	True	274	TRB	None	None	TRBJ2-3	TRBC2	False	None	None	None	322	2	clonotype2	None
ACACCGGGTTGACGTT-1	True	ACACCGGGTTGACGTT-1_contig_1	True	602	TRB	TRBV30	TRBD1	TRBJ1-6	TRBC1	True	True	CAWSTGQANNSPLHF	TGTGCCTGGAGTACCGGACAGGCAAATAATTCACCCCTCCACTTT	4225	5	clonotype2	clonotype2_consensus_1
ACACCGGTCCACGTTC-1	True	ACACCGGTCCACGTTC-1_contig_2	True	572	TRB	TRBV30	TRBD1	TRBJ1-6	TRBC1	True	True	CAWSTGQANNSPLHF	TGTGCCTGGAGTACCGGACAGGCAAATAATTCACCCCTCCACTTT	762	1	clonotype1	clonotype1_consensus_2
ACACCGGTCCACGTTC-1	True	ACACCGGTCCACGTTC-1_contig_3	True	454	TRA	TRAV4	None	TRAJ23	TRAC	True	True	CLVGDIGNQGGKLIF	TGCCTCGTGGGTGACATAGGTAACCAGGGAGGAAAGCTTATCTTC	1180	1	clonotype1	clonotype1_consensus_1
ACACCGGTCCAGTAGT-1	True	ACACCGGTCCAGTAGT-1_contig_1	True	554	TRA	TRAV12-1	None	TRAJ6	TRAC	True	True	CVVNREGSYIPTF	TGTGTGGTGAACAGGGAAGGAAGCTACATACCTACATTT	2158	2	clonotype6	clonotype6_consensus_1
ACACCGGTCCAGTAGT-1	True	ACACCGGTCCAGTAGT-1_contig_2	True	523	TRB	TRBV27	None	TRBJ2-6	TRBC2	True	True	CASSRSSGANVLTF	TGTGCCAGCAGTCGAAGCTCTGGGGCCAACGTCCTGACTTTC	3677	4	clonotype6	clonotype6_consensus_2
ACACCGGTCGCGATCG-1	True	ACACCGGTCGCGATCG-1_contig_1	True	716	TRB	TRBV19	TRBD2	TRBJ2-7	TRBC2	True	True	CASSMAGVLDEQYF	TGTGCCAGTAGTATGGCGGGAGTCCTCGACGAGCAGTACTTC	4026	6	clonotype5	clonotype5_consensus_2
ACACCGGTCGCGATCG-1	True	ACACCGGTCGCGATCG-1_contig_3	True	550	TRA	TRAV12-2	None	TRAJ9	TRAC	True	True	CAVLTGGGFKTIF	TGTGCCGTCTTAACGGGTGGAGGCTTCAAAACTATCTTT	1090	1	clonotype5	clonotype5_consensus_1
ACACCGGTCTGGAGCC-1	True	ACACCGGTCTGGAGCC-1_contig_1	True	531	TRB	TRBV20-1	None	TRBJ2-5	TRBC2	True	True	CSARGLFQETQYF	TGCAGTGCTAGAGGGCTTTTCCAAGAGACCCAGTACTTC	5515	7	clonotype268	clonotype268_consensus_1
ACACCGGTCTGGAGCC-1	True	ACACCGGTCTGGAGCC-1_contig_3	True	432	Multi	None	None	TRBJ1-4	TRBC1	False	None	None	None	991	1	clonotype268	None
ACACTGAAGTGGCACA-1	True	ACACTGAAGTGGCACA-1_contig_1	True	312	TRB	None	None	TRBJ2-4	TRBC2	False	None	None	None	715	1	clonotype3	None
ACACTGAAGTGGCACA-1	True	ACACTGAAGTGGCACA-1_contig_3	True	510	TRA	TRAV4	None	TRAJ23	TRAC	True	True	CLVGDIGNQGGKLIF	TGCCTCGTGGGTGACATAGGTAACCAGGGAGGAAAGCTTATCTTC	2142	2	clonotype3	clonotype3_consensus_1
ACACTGACAAACTGTC-1	True	ACACTGACAAACTGTC-1_contig_1	True	541	TRB	TRBV14	TRBD1	TRBJ1-1	TRBC1	True	True	CASSRHTGLANTEAFF	TGTGCCAGCAGCCGCCATACAGGGTTGGCGAACACTGAAGCTTTCTTT	2595	3	clonotype26	clonotype26_consensus_1
ACACTGACAAACTGTC-1	True	ACACTGACAAACTGTC-1_contig_2	True	291	TRB	None	None	TRBJ2-3	TRBC2	False	None	None	None	1082	3	clonotype26	None
ACACTGACAAACTGTC-1	True	ACACTGACAAACTGTC-1_contig_3	True	549	TRA	TRAV14DV4	None	TRAJ6	TRAC	True	None	None	None	1693	2	clonotype26	None
ACACTGACAATGGAAT-1	True	ACACTGACAATGGAAT-1_contig_2	True	487	TRB	TRBV6-5	None	TRBJ1-4	TRBC1	True	True	CASSYAVATNEKLFF	TGTGCCAGCAGTTACGCGGTTGCAACTAATGAAAAACTGTTTTTT	1022	1	clonotype269	clonotype269_consensus_1
ACACTGACAATGGAAT-1	True	ACACTGACAATGGAAT-1_contig_3	True	564	TRB	None	None	TRBJ2-6	TRBC2	False	None	None	None	781	2	clonotype269	None
ACACTGACAATGGAAT-1	True	ACACTGACAATGGAAT-1_contig_4	True	783	TRA	TRAV23DV6	None	TRAJ30	TRAC	True	True	CAASMGGVDDKIIF	TGTGCAGCAAGCATGGGGGGAGTAGATGACAAGATCATCTTT	2640	4	clonotype269	clonotype269_consensus_2
ACACTGACACCGTTGG-1	True	ACACTGACACCGTTGG-1_contig_1	True	451	TRB	None	None	TRBJ2-4	TRBC2	False	None	None	None	2172	3	clonotype2	None
ACACTGACACCGTTGG-1	True	ACACTGACACCGTTGG-1_contig_2	True	665	TRB	TRBV30	TRBD1	TRBJ1-6	TRBC1	True	True	CAWSTGQANNSPLHF	TGTGCCTGGAGTACCGGACAGGCAAATAATTCACCCCTCCACTTT	1309	2	clonotype2	clonotype2_consensus_1
ACACTGACACCGTTGG-1	True	ACACTGACACCGTTGG-1_contig_3	True	349	TRA	TRAV4	None	TRAJ23	TRAC	True	False	CVLLPRG*HR*PGRKAYLRT	TGTGTACTACTGCCTCGTGGGTGACATAGGTAACCAGGGAGGAAAGCTTATCTTCGGACA	1576	1	clonotype2	None
ACACTGACAGATCCAT-1	True	ACACTGACAGATCCAT-1_contig_1	True	597	TRB	TRBV6-1	TRBD1	TRBJ2-3	TRBC2	True	True	CASRPGGLTDTQYF	TGTGCCAGCAGGCCCGGGGGCCTCACAGATACGCAGTATTTT	4357	6	clonotype270	clonotype270_consensus_1
ACACTGACAGATCCAT-1	True	ACACTGACAGATCCAT-1_contig_2	True	315	Multi	None	None	TRBJ1-4	TRBC1	False	None	None	None	514	1	clonotype270	None
ACACTGACAGATCCAT-1	True	ACACTGACAGATCCAT-1_contig_3	True	663	TRA	TRAV8-2	None	TRAJ40	TRAC	True	True	CVVSDGWGSGTYKYIF	TGTGTTGTGAGTGATGGGTGGGGCTCAGGAACCTACAAATACATCTTT	863	2	clonotype270	clonotype270_consensus_2
ACACTGACAGCTGTAT-1	True	ACACTGACAGCTGTAT-1_contig_1	True	598	TRB	TRBV30	TRBD1	TRBJ1-6	TRBC1	True	True	CAWSTGQANNSPLHF	TGTGCCTGGAGTACCGGACAGGCAAATAATTCACCCCTCCACTTT	1920	2	clonotype2	clonotype2_consensus_1
ACACTGAGTAGCAAAT-1	True	ACACTGAGTAGCAAAT-1_contig_1	True	659	TRB	TRBV24-1	TRBD2	TRBJ1-2	TRBC1	True	True	CATSGGSYGYTF	TGTGCCACCAGTGGCGGCAGCTATGGCTACACCTTC	4212	4	clonotype271	clonotype271_consensus_2
ACACTGAGTAGCAAAT-1	True	ACACTGAGTAGCAAAT-1_contig_2	True	466	TRB	None	None	TRBJ2-3	TRBC2	False	None	None	None	2177	3	clonotype271	None
ACACTGAGTAGCAAAT-1	True	ACACTGAGTAGCAAAT-1_contig_4	True	648	TRA	TRAV8-4	None	TRAJ15	TRAC	True	True	CAVSEQAGTALIF	TGTGCTGTGAGTGAACAGGCAGGAACTGCTCTGATCTTT	1172	2	clonotype271	clonotype271_consensus_1
ACACTGAGTAGCAAAT-1	True	ACACTGAGTAGCAAAT-1_contig_5	True	545	TRA	TRAV8-3	None	None	None	False	None	None	None	519	2	clonotype271	None
ACACTGAGTGTCCTCT-1	True	ACACTGAGTGTCCTCT-1_contig_1	True	699	TRB	TRBV20-1	TRBD1	TRBJ2-1	TRBC2	True	True	CSAIRGRTGEQFF	TGCAGTGCCATCAGAGGGCGAACAGGTGAGCAGTTCTTC	7276	9	clonotype272	clonotype272_consensus_2
ACACTGAGTGTCCTCT-1	True	ACACTGAGTGTCCTCT-1_contig_3	True	334	Multi	None	None	TRBJ2-3	TRBC2	False	None	None	None	223	2	clonotype272	None
ACACTGAGTGTCCTCT-1	True	ACACTGAGTGTCCTCT-1_contig_4	True	445	TRA	TRAV9-2	None	TRAJ3	TRAC	True	False	CTSVL*T*TSSSSASKIIF	TGTACTTCTGTGCTCTGAACCTAAACGAGTAGCAGCAGTGCTTCCAAGATAATCTTT	2047	2	clonotype272	None
ACACTGAGTGTCCTCT-1	True	ACACTGAGTGTCCTCT-1_contig_5	True	510	TRA	TRAV4	None	TRAJ23	TRAC	True	True	CLVGDEDNQGGKLIF	TGCCTCGTGGGTGACGAGGATAACCAGGGAGGAAAGCTTATCTTC	1579	2	clonotype272	clonotype272_consensus_1
ACACTGATCATCTGTT-1	True	ACACTGATCATCTGTT-1_contig_1	True	636	TRB	TRBV30	TRBD1	TRBJ1-6	TRBC1	True	True	CAWSTGQANNSPLHF	TGTGCCTGGAGTACCGGACAGGCAAATAATTCACCCCTCCACTTT	4196	5	clonotype2	clonotype2_consensus_1
ACACTGATCATCTGTT-1	True	ACACTGATCATCTGTT-1_contig_2	True	631	TRB	None	None	TRBJ1-1	TRBC1	False	None	None	None	2089	2	clonotype2	None
ACACTGATCCGTAGGC-1	True	ACACTGATCCGTAGGC-1_contig_1	True	651	TRB	TRBV6-1	TRBD1	TRBJ1-4	TRBC1	True	True	CATRAGGTNEKLFF	TGTGCCACCCGGGCAGGGGGAACTAATGAAAAACTGTTTTTT	914	1	clonotype273	clonotype273_consensus_2
ACACTGATCCGTAGGC-1	True	ACACTGATCCGTAGGC-1_contig_2	True	729	TRA	TRAV27	None	TRAJ47	TRAC	True	True	CAGRGPPLEYGNKLVF	TGTGCAGGACGAGGCCCGCCCCTGGAATATGGAAACAAACTGGTCTTT	6658	8	clonotype273	clonotype273_consensus_1
ACACTGATCCGTAGGC-1	True	ACACTGATCCGTAGGC-1_contig_3	True	647	TRA	TRAV23DV6	None	TRAJ13	TRAC	True	True	CAASSNTHSGGYQKVTF	TGTGCAGCAAGCAGTAACACTCATTCTGGGGGTTACCAGAAAGTTACCTTT	2196	2	clonotype273	clonotype273_consensus_3
ACACTGATCCGTAGGC-1	True	ACACTGATCCGTAGGC-1_contig_4	True	387	TRA	None	None	TRAJ9	TRAC	False	None	None	None	1723	4	clonotype273	None
ACACTGATCTGCAGTA-1	True	ACACTGATCTGCAGTA-1_contig_2	True	556	TRA	TRAV23DV6	None	TRAJ31	TRAC	True	True	CAAPNNARLMF	TGTGCAGCTCCTAACAATGCCAGACTCATGTTT	1002	1	clonotype274	clonotype274_consensus_2
ACACTGATCTGCAGTA-1	True	ACACTGATCTGCAGTA-1_contig_3	True	698	TRB	TRBV7-3	None	TRBJ2-2	TRBC2	True	True	CASSFTDPRNTGELFF	TGTGCCAGCAGCTTTACGGATCCGCGGAACACCGGGGAGCTGTTTTTT	6392	10	clonotype274	clonotype274_consensus_1
ACACTGATCTGCAGTA-1	True	ACACTGATCTGCAGTA-1_contig_4	True	454	TRB	None	None	TRBJ2-3	TRBC2	False	None	None	None	2376	4	clonotype274	None
ACACTGATCTTGGGTA-1	True	ACACTGATCTTGGGTA-1_contig_1	True	617	TRB	TRBV30	TRBD1	TRBJ1-6	TRBC1	True	True	CAWSTGQANNSPLHF	TGTGCCTGGAGTACCGGACAGGCAAATAATTCACCCCTCCACTTT	1833	2	clonotype1	clonotype1_consensus_2
ACACTGATCTTGGGTA-1	True	ACACTGATCTTGGGTA-1_contig_2	True	312	TRB	None	None	TRBJ2-3	TRBC2	False	None	None	None	1472	3	clonotype1	None
ACACTGATCTTGGGTA-1	True	ACACTGATCTTGGGTA-1_contig_3	True	483	TRA	TRAV4	None	TRAJ23	TRAC	True	True	CLVGDIGNQGGKLIF	TGCCTCGTGGGTGACATAGGTAACCAGGGAGGAAAGCTTATCTTC	1582	3	clonotype1	clonotype1_consensus_1
ACAGCCGAGAAGATTC-1	True	ACAGCCGAGAAGATTC-1_contig_1	True	578	TRB	TRBV30	TRBD1	TRBJ1-6	TRBC1	True	True	CAWSTGQANNSPLHF	TGTGCCTGGAGTACCGGACAGGCAAATAATTCACCCCTCCACTTT	2397	3	clonotype1	clonotype1_consensus_2
ACAGCCGAGAAGATTC-1	True	ACAGCCGAGAAGATTC-1_contig_2	True	689	TRB	None	None	TRBJ2-6	TRBC2	False	None	None	None	1373	2	clonotype1	None
ACAGCCGAGAAGATTC-1	True	ACAGCCGAGAAGATTC-1_contig_3	True	507	TRA	TRAV4	None	TRAJ23	TRAC	True	True	CLVGDIGNQGGKLIF	TGCCTCGTGGGTGACATAGGTAACCAGGGAGGAAAGCTTATCTTC	826	1	clonotype1	clonotype1_consensus_1
ACAGCCGAGAGACTTA-1	True	ACAGCCGAGAGACTTA-1_contig_1	True	512	TRA	TRAV4	None	TRAJ23	TRAC	True	True	CLVGDIGNQGGKLIF	TGCCTCGTGGGTGACATAGGTAACCAGGGAGGAAAGCTTATCTTC	1703	2	clonotype1	clonotype1_consensus_1
ACAGCCGAGAGACTTA-1	True	ACAGCCGAGAGACTTA-1_contig_3	True	594	TRB	TRBV30	TRBD1	TRBJ1-6	TRBC1	True	True	CAWSTGQANNSPLHF	TGTGCCTGGAGTACCGGACAGGCAAATAATTCACCCCTCCACTTT	874	1	clonotype1	clonotype1_consensus_2
ACAGCCGAGGGTTCCC-1	True	ACAGCCGAGGGTTCCC-1_contig_1	True	524	TRB	TRBV25-1	TRBD1	TRBJ2-2	TRBC2	True	True	CASSPPGGNTGELFF	TGTGCCAGCAGTCCGCCGGGGGGGAACACCGGGGAGCTGTTTTTT	4710	5	clonotype17	clonotype17_consensus_1
ACAGCCGAGGGTTCCC-1	True	ACAGCCGAGGGTTCCC-1_contig_2	True	552	TRB	TRBV7-9	TRBD1	TRBJ1-1	TRBC1	True	None	None	None	1901	2	clonotype17	None
ACAGCCGAGGGTTCCC-1	True	ACAGCCGAGGGTTCCC-1_contig_3	True	478	TRA	TRAV24	None	TRAJ21	TRAC	True	True	CSGGGNFNKFYF	TGTTCCGGCGGGGGTAACTTCAACAAATTTTACTTT	600	1	clonotype17	clonotype17_consensus_2
ACAGCCGCAAACTGCT-1	True	ACAGCCGCAAACTGCT-1_contig_1	True	766	TRB	TRBV7-2	TRBD2	TRBJ2-3	TRBC2	True	True	CASSSRREFTDTQYF	TGTGCCAGCAGCTCCCGGCGGGAGTTTACAGATACGCAGTATTTT	13778	16	clonotype275	clonotype275_consensus_2
ACAGCCGCAAACTGCT-1	True	ACAGCCGCAAACTGCT-1_contig_2	True	684	TRA	TRAV8-2	None	TRAJ11	TRAC	True	True	CVEGYSTLTF	TGTGTTGAGGGATACAGCACCCTCACCTTT	9913	11	clonotype275	clonotype275_consensus_1
ACAGCCGCAGGATTGG-1	True	ACAGCCGCAGGATTGG-1_contig_1	True	508	TRA	TRAV4	None	TRAJ23	TRAC	True	True	CLVGDIGNQGGKLIF	TGCCTCGTGGGTGACATAGGTAACCAGGGAGGAAAGCTTATCTTC	3429	5	clonotype1	clonotype1_consensus_1
ACAGCCGCAGGATTGG-1	True	ACAGCCGCAGGATTGG-1_contig_3	True	598	TRB	TRBV30	TRBD1	TRBJ1-6	TRBC1	True	True	CAWSTGQANNSPLHF	TGTGCCTGGAGTACCGGACAGGCAAATAATTCACCCCTCCACTTT	2541	3	clonotype1	clonotype1_consensus_2
ACAGCCGGTACAGTTC-1	True	ACAGCCGGTACAGTTC-1_contig_1	True	518	TRB	TRBV30	TRBD1	TRBJ1-6	TRBC1	True	None	None	None	1219	2	clonotype1	None
ACAGCCGGTACAGTTC-1	True	ACAGCCGGTACAGTTC-1_contig_2	True	656	TRB	TRBV30	TRBD1	TRBJ1-6	TRBC1	True	True	CAWSTGQANNSPLHF	TGTGCCTGGAGTACCGGACAGGCAAATAATTCACCCCTCCACTTT	753	1	clonotype1	clonotype1_consensus_2
ACAGCCGGTACAGTTC-1	True	ACAGCCGGTACAGTTC-1_contig_3	True	484	TRA	TRAV4	None	TRAJ23	TRAC	True	True	CLVGDIGNQGGKLIF	TGCCTCGTGGGTGACATAGGTAACCAGGGAGGAAAGCTTATCTTC	1949	2	clonotype1	clonotype1_consensus_1
ACAGCCGGTCCAAGTT-1	True	ACAGCCGGTCCAAGTT-1_contig_1	True	638	TRA	TRAV12-3	None	TRAJ32	TRAC	True	True	CASNEDYGGATNKLIF	TGTGCATCGAACGAGGATTATGGTGGTGCTACAAACAAGCTCATCTTT	7558	7	clonotype276	clonotype276_consensus_1
ACAGCCGGTCCAAGTT-1	True	ACAGCCGGTCCAAGTT-1_contig_2	True	534	Multi	TRDV1	None	TRAJ49	TRAC	True	False	CARGQFYF	TGTGCTAGGGGCCAGTTCTATTTT	6771	8	clonotype276	None
ACAGCCGGTCCAAGTT-1	True	ACAGCCGGTCCAAGTT-1_contig_3	True	759	TRB	TRBV5-4	TRBD1	TRBJ1-1	TRBC1	True	True	CASSSRQAGTEAFF	TGTGCCAGCAGCTCTCGACAGGCTGGCACTGAAGCTTTCTTT	6709	8	clonotype276	clonotype276_consensus_2
ACAGCCGGTCCAAGTT-1	True	ACAGCCGGTCCAAGTT-1_contig_4	True	446	TRB	None	None	TRBJ2-4	TRBC2	False	None	None	None	2602	4	clonotype276	None
ACAGCCGTCACAGTAC-1	True	ACAGCCGTCACAGTAC-1_contig_1	True	585	TRB	None	None	TRBJ2-4	TRBC1	False	None	None	None	1654	2	None	None
ACAGCCGTCACAGTAC-1	True	ACAGCCGTCACAGTAC-1_contig_3	True	507	TRA	TRAV12-3	None	TRAJ39	TRAC	True	None	None	None	1016	1	None	None
ACAGCCGTCACGATGT-1	True	ACAGCCGTCACGATGT-1_contig_1	True	737	TRB	TRBV30	TRBD1	TRBJ1-6	TRBC1	True	True	CAWSTGQANNSPLHF	TGTGCCTGGAGTACCGGACAGGCAAATAATTCACCCCTCCACTTT	4414	6	clonotype1	clonotype1_consensus_2
ACAGCCGTCACGATGT-1	True	ACAGCCGTCACGATGT-1_contig_3	True	354	TRB	None	None	TRBJ2-3	TRBC2	False	None	None	None	1943	3	clonotype1	None
ACAGCCGTCACGATGT-1	True	ACAGCCGTCACGATGT-1_contig_5	True	522	TRA	TRAV4	None	TRAJ23	TRAC	True	True	CLVGDIGNQGGKLIF	TGCCTCGTGGGTGACATAGGTAACCAGGGAGGAAAGCTTATCTTC	5634	7	clonotype1	clonotype1_consensus_1
ACAGCTAAGAGTCGGT-1	True	ACAGCTAAGAGTCGGT-1_contig_1	True	590	TRA	TRAV26-1	None	TRAJ9	TRAC	True	True	CIVRVQGGGFKTIF	TGCATCGTCAGAGTCCAGGGTGGAGGCTTCAAAACTATCTTT	1909	2	clonotype19	clonotype19_consensus_2
ACAGCTAAGAGTCGGT-1	True	ACAGCTAAGAGTCGGT-1_contig_2	True	520	TRB	TRBV6-5	TRBD1	TRBJ1-5	TRBC1	True	True	CASSTGGGNQPQHF	TGTGCCAGCAGTACAGGGGGCGGCAATCAGCCCCAGCATTTT	2144	3	clonotype19	clonotype19_consensus_1
ACAGCTAAGCCACTAT-1	True	ACAGCTAAGCCACTAT-1_contig_1	True	376	TRB	None	None	TRBJ1-1	TRBC1	False	None	None	None	1005	1	clonotype3	None
ACAGCTAAGCCACTAT-1	True	ACAGCTAAGCCACTAT-1_contig_2	True	460	TRA	TRAV4	None	TRAJ23	TRAC	True	True	CLVGDIGNQGGKLIF	TGCCTCGTGGGTGACATAGGTAACCAGGGAGGAAAGCTTATCTTC	1153	1	clonotype3	clonotype3_consensus_1
ACAGCTAAGGAGTCTG-1	True	ACAGCTAAGGAGTCTG-1_contig_1	True	681	TRB	TRBV19	TRBD2	TRBJ2-7	TRBC2	True	True	CASSMAGVLDEQYF	TGTGCCAGTAGTATGGCGGGAGTCCTCGACGAGCAGTACTTC	2781	4	clonotype5	clonotype5_consensus_2
ACAGCTAAGGAGTCTG-1	True	ACAGCTAAGGAGTCTG-1_contig_2	True	536	TRA	TRAV12-2	None	TRAJ9	TRAC	True	True	CAVLTGGGFKTIF	TGTGCCGTCTTAACGGGTGGAGGCTTCAAAACTATCTTT	1422	2	clonotype5	clonotype5_consensus_1
ACAGCTAAGGCTCTTA-1	True	ACAGCTAAGGCTCTTA-1_contig_1	True	492	TRB	TRBV29-1	None	TRBJ1-1	TRBC1	True	True	CSVSSVNTEAFF	TGCAGCGTTTCCAGCGTGAACACTGAAGCTTTCTTT	4857	5	clonotype277	clonotype277_consensus_2
ACAGCTAAGGCTCTTA-1	True	ACAGCTAAGGCTCTTA-1_contig_3	True	670	TRA	TRAV8-3	None	TRAJ39	TRAC	True	True	CAGRAGNMLTF	TGTGCGGGAAGGGCAGGCAACATGCTCACCTTT	1102	2	clonotype277	clonotype277_consensus_1
ACAGCTACAAAGCAAT-1	True	ACAGCTACAAAGCAAT-1_contig_1	True	593	TRB	TRBV30	TRBD1	TRBJ1-6	TRBC1	True	True	CAWSTGQANNSPLHF	TGTGCCTGGAGTACCGGACAGGCAAATAATTCACCCCTCCACTTT	2822	3	clonotype1	clonotype1_consensus_2
ACAGCTACAAAGCAAT-1	True	ACAGCTACAAAGCAAT-1_contig_3	True	497	TRA	TRAV4	None	TRAJ23	TRAC	True	True	CLVGDIGNQGGKLIF	TGCCTCGTGGGTGACATAGGTAACCAGGGAGGAAAGCTTATCTTC	1946	2	clonotype1	clonotype1_consensus_1
ACAGCTACAAAGCAAT-1	True	ACAGCTACAAAGCAAT-1_contig_4	True	533	Multi	None	None	TRAJ17	IGHD	False	None	None	None	365	2	clonotype1	None
ACAGCTACACAAGTAA-1	True	ACAGCTACACAAGTAA-1_contig_1	True	582	TRB	TRBV30	TRBD1	TRBJ1-6	TRBC1	True	True	CAWSTGQANNSPLHF	TGTGCCTGGAGTACCGGACAGGCAAATAATTCACCCCTCCACTTT	2015	2	clonotype1	clonotype1_consensus_2
ACAGCTACACAAGTAA-1	True	ACAGCTACACAAGTAA-1_contig_2	True	278	TRB	None	None	TRBJ2-3	TRBC2	False	None	None	None	1546	3	clonotype1	None
ACAGCTACACAAGTAA-1	True	ACAGCTACACAAGTAA-1_contig_4	True	527	TRA	TRAV4	None	TRAJ23	TRAC	True	True	CLVGDIGNQGGKLIF	TGCCTCGTGGGTGACATAGGTAACCAGGGAGGAAAGCTTATCTTC	149	1	clonotype1	clonotype1_consensus_1
ACAGCTACAGCGAACA-1	True	ACAGCTACAGCGAACA-1_contig_1	True	929	TRA	TRAV4	None	TRAJ23	TRAC	True	False	CVLLPRG*HR*PGRKAYLRT	TGTGTACTACTGCCTCGTGGGTGACATAGGTAACCAGGGAGGAAAGCTTATCTTCGGACA	2265	3	clonotype2	None
ACAGCTACAGCGAACA-1	True	ACAGCTACAGCGAACA-1_contig_2	True	721	TRB	TRBV30	TRBD1	TRBJ1-6	TRBC1	True	True	CAWSTGQANNSPLHF	TGTGCCTGGAGTACCGGACAGGCAAATAATTCACCCCTCCACTTT	2698	4	clonotype2	clonotype2_consensus_1
ACAGCTAGTATGGTTC-1	True	ACAGCTAGTATGGTTC-1_contig_1	True	797	TRB	TRBV24-1	None	TRBJ2-5	TRBC1	True	True	CATSDLDKETQYF	TGTGCCACCAGTGATTTGGACAAAGAGACCCAGTACTTC	15650	18	clonotype278	clonotype278_consensus_2
ACAGCTAGTATGGTTC-1	True	ACAGCTAGTATGGTTC-1_contig_2	True	504	Multi	None	None	TRAJ10	TRBC1	False	None	None	None	687	1	clonotype278	None
ACAGCTAGTATGGTTC-1	True	ACAGCTAGTATGGTTC-1_contig_3	True	598	TRA	TRAV12-2	None	TRAJ4	TRAC	True	True	CAPLLSGGYNKLIF	TGTGCCCCTCTTTTGTCTGGTGGCTACAATAAGCTGATTTTT	4166	4	clonotype278	clonotype278_consensus_1
ACAGCTAGTATGGTTC-1	True	ACAGCTAGTATGGTTC-1_contig_4	True	539	TRA	TRAV23DV6	None	TRAJ4	TRAC	True	True	CAASRTGGYNKLIF	TGTGCAGCAAGCAGGACTGGTGGCTACAATAAGCTGATTTTT	2940	5	clonotype278	clonotype278_consensus_3
ACAGCTAGTTATCACG-1	True	ACAGCTAGTTATCACG-1_contig_1	True	575	TRB	TRBV2	TRBD2	TRBJ2-2	TRBC2	True	True	CASILAVTNTGELFF	TGTGCCAGCATCCTAGCGGTAACGAACACCGGGGAGCTGTTTTTT	8455	11	clonotype4	clonotype4_consensus_1
ACAGCTAGTTATCACG-1	True	ACAGCTAGTTATCACG-1_contig_3	True	519	TRA	TRAV38-1	None	TRAJ48	TRAC	True	True	CAFMKQYFGNEKLTF	TGTGCTTTCATGAAGCAGTACTTTGGAAATGAGAAATTAACCTTT	1724	2	clonotype4	clonotype4_consensus_2
ACAGCTAGTTATCACG-1	True	ACAGCTAGTTATCACG-1_contig_4	True	553	TRA	TRAV13-1	None	TRAJ57	TRAC	True	None	None	None	1146	2	clonotype4	None
ACAGCTATCTTCAACT-1	True	ACAGCTATCTTCAACT-1_contig_1	True	526	TRB	TRBV7-2	TRBD1	TRBJ1-2	TRBC1	True	True	CASSLVGGTGTARHGYTF	TGTGCCAGCAGCTTAGTGGGGGGGACAGGGACGGCTCGGCATGGCTACACCTTC	8029	9	clonotype279	clonotype279_consensus_1
ACAGCTATCTTCAACT-1	True	ACAGCTATCTTCAACT-1_contig_2	True	380	Multi	None	None	TRBJ1-1	TRBC1	False	None	None	None	1540	2	clonotype279	None
ACAGCTATCTTCAACT-1	True	ACAGCTATCTTCAACT-1_contig_5	True	455	TRA	TRAV4	None	TRAJ8	TRAC	True	True	CLVGDGNTGFQKLVF	TGCCTCGTGGGTGACGGGAACACAGGCTTTCAGAAACTTGTATTT	599	2	clonotype279	clonotype279_consensus_2
ACATACGAGATGTAAC-1	True	ACATACGAGATGTAAC-1_contig_1	True	378	TRB	None	None	TRBJ2-4	TRBC2	False	None	None	None	1204	2	clonotype28	None
ACATACGAGATGTAAC-1	True	ACATACGAGATGTAAC-1_contig_2	True	586	TRA	TRAV22	None	TRAJ42	TRAC	True	True	CAVGGSQGNLIF	TGTGCTGTGGGGGGAAGCCAAGGAAATCTCATCTTT	4315	5	clonotype28	clonotype28_consensus_1
ACATACGAGCGTAATA-1	True	ACATACGAGCGTAATA-1_contig_1	True	635	TRB	TRBV30	TRBD1	TRBJ1-6	TRBC1	True	True	CAWSTGQANNSPLHF	TGTGCCTGGAGTACCGGACAGGCAAATAATTCACCCCTCCACTTT	2006	2	clonotype2	clonotype2_consensus_1
ACATACGAGCGTAATA-1	True	ACATACGAGCGTAATA-1_contig_3	True	678	TRA	TRAV4	None	TRAJ23	TRAC	True	False	CVLLPRG*HR*PGRKAYLRT	TGTGTACTACTGCCTCGTGGGTGACATAGGTAACCAGGGAGGAAAGCTTATCTTCGGACA	819	1	clonotype2	None
ACATACGAGGTACTCT-1	True	ACATACGAGGTACTCT-1_contig_1	True	618	TRB	TRBV30	TRBD1	TRBJ1-6	TRBC1	True	True	CAWSTGQANNSPLHF	TGTGCCTGGAGTACCGGACAGGCAAATAATTCACCCCTCCACTTT	4827	7	clonotype1	clonotype1_consensus_2
ACATACGAGGTACTCT-1	True	ACATACGAGGTACTCT-1_contig_3	True	544	TRA	TRAV4	None	TRAJ23	TRAC	True	True	CLVGDIGNQGGKLIF	TGCCTCGTGGGTGACATAGGTAACCAGGGAGGAAAGCTTATCTTC	1060	1	clonotype1	clonotype1_consensus_1
ACATACGAGGTGCACA-1	True	ACATACGAGGTGCACA-1_contig_1	True	615	TRB	TRBV30	TRBD1	TRBJ1-6	TRBC1	True	True	CAWSTGQANNSPLHF	TGTGCCTGGAGTACCGGACAGGCAAATAATTCACCCCTCCACTTT	887	2	clonotype1	clonotype1_consensus_2
ACATACGAGGTGCACA-1	True	ACATACGAGGTGCACA-1_contig_2	True	546	TRA	TRAV12-3	None	TRAJ39	TRAC	True	None	None	None	2319	2	clonotype1	None
ACATACGAGGTGCACA-1	True	ACATACGAGGTGCACA-1_contig_3	True	491	TRA	TRAV4	None	TRAJ23	TRAC	True	True	CLVGDIGNQGGKLIF	TGCCTCGTGGGTGACATAGGTAACCAGGGAGGAAAGCTTATCTTC	2086	2	clonotype1	clonotype1_consensus_1
ACATACGCACCCAGTG-1	True	ACATACGCACCCAGTG-1_contig_1	True	518	TRB	TRBV2	TRBD2	TRBJ2-2	TRBC2	True	True	CASILAVTNTGELFF	TGTGCCAGCATCCTAGCGGTAACGAACACCGGGGAGCTGTTTTTT	4355	5	clonotype4	clonotype4_consensus_1
ACATACGCACCCAGTG-1	True	ACATACGCACCCAGTG-1_contig_2	True	583	TRB	TRBV6-5	TRBD1	TRBJ2-7	TRBC2	True	None	None	None	912	2	clonotype4	None
ACATACGCACCCAGTG-1	True	ACATACGCACCCAGTG-1_contig_3	True	480	TRA	TRAV38-1	None	TRAJ48	TRAC	True	True	CAFMKQYFGNEKLTF	TGTGCTTTCATGAAGCAGTACTTTGGAAATGAGAAATTAACCTTT	3210	3	clonotype4	clonotype4_consensus_2
ACATACGCATGCCACG-1	True	ACATACGCATGCCACG-1_contig_1	True	695	TRB	TRBV7-2	TRBD1	TRBJ2-1	TRBC2	True	True	CASSLSLGEEQFF	TGTGCCAGCAGCTTATCTCTGGGGGAAGAGCAGTTCTTC	20948	26	clonotype280	clonotype280_consensus_2
ACATACGCATGCCACG-1	True	ACATACGCATGCCACG-1_contig_2	True	449	TRA	TRAV21	None	TRAJ32	TRAC	True	True	CALYGGATNKLIF	TGTGCTCTATATGGTGGTGCTACAAACAAGCTCATCTTT	1025	1	clonotype280	clonotype280_consensus_1
ACATACGCATTTCACT-1	True	ACATACGCATTTCACT-1_contig_1	True	579	TRA	TRAV29DV5	None	TRAJ36	TRAC	True	True	CAALDQTGANNLFF	TGTGCAGCTCTCGATCAAACTGGGGCAAACAACCTCTTCTTT	3644	4	clonotype281	clonotype281_consensus_1
ACATACGCATTTCACT-1	True	ACATACGCATTTCACT-1_contig_2	True	819	TRB	TRBV5-4	TRBD1	TRBJ2-7	TRBC2	True	True	CASSFSGGSYEQYF	TGTGCCAGCAGCTTTTCTGGGGGCTCCTACGAGCAGTACTTC	4159	6	clonotype281	clonotype281_consensus_2
ACATACGCATTTCACT-1	True	ACATACGCATTTCACT-1_contig_3	True	372	TRB	None	None	TRBJ2-3	TRBC2	False	None	None	None	1184	2	clonotype281	None
ACATACGGTAAGCACG-1	True	ACATACGGTAAGCACG-1_contig_1	True	703	TRB	TRBV5-4	TRBD2	TRBJ2-5	TRBC2	True	True	CASSRGLALQETQYF	TGTGCCAGCAGCCGAGGACTAGCCTTACAAGAGACCCAGTACTTC	7796	13	clonotype282	clonotype282_consensus_1
ACATACGGTAAGCACG-1	True	ACATACGGTAAGCACG-1_contig_2	True	593	TRA	TRAV38-2DV8	None	TRAJ57	TRAC	True	True	CAYRSLRRGGSEKLVF	TGTGCTTATAGGAGCCTGCGTAGGGGCGGATCTGAAAAGCTGGTCTTT	5620	8	clonotype282	clonotype282_consensus_2
ACATACGGTCCTCCAT-1	True	ACATACGGTCCTCCAT-1_contig_1	True	547	TRB	TRBV7-2	TRBD2	TRBJ2-5	TRBC2	True	True	CASSLGLYREEETQYF	TGTGCCAGCAGCTTAGGCCTATACAGGGAGGAAGAGACCCAGTACTTC	21246	24	clonotype283	clonotype283_consensus_1
ACATACGGTCCTCCAT-1	True	ACATACGGTCCTCCAT-1_contig_2	True	558	TRA	TRAV23DV6	None	TRAJ4	TRAC	True	True	CAATFLSGGYNKLIF	TGTGCAGCAACCTTCCTTTCTGGTGGCTACAATAAGCTGATTTTT	654	1	clonotype283	clonotype283_consensus_2
ACATACGGTGCAGTAG-1	True	ACATACGGTGCAGTAG-1_contig_1	True	689	TRB	TRBV7-2	TRBD1	TRBJ1-1	TRBC1	True	True	CASSQGARNTEAFF	TGTGCCAGCAGCCAAGGGGCGCGGAACACTGAAGCTTTCTTT	18043	23	clonotype284	clonotype284_consensus_2
ACATACGGTGCAGTAG-1	True	ACATACGGTGCAGTAG-1_contig_3	True	652	TRA	TRAV23DV6	None	TRAJ20	TRAC	True	True	CAAARPNDYKLSF	TGTGCAGCGGCTCGTCCTAACGACTACAAGCTCAGCTTT	4730	6	clonotype284	clonotype284_consensus_1
ACATACGTCAACACGT-1	True	ACATACGTCAACACGT-1_contig_1	True	552	TRA	TRAV12-1	None	TRAJ6	TRAC	True	True	CVVNREGSYIPTF	TGTGTGGTGAACAGGGAAGGAAGCTACATACCTACATTT	4505	4	clonotype6	clonotype6_consensus_1
ACATACGTCAACACGT-1	True	ACATACGTCAACACGT-1_contig_3	True	708	TRB	TRBV27	None	TRBJ2-6	TRBC2	True	True	CASSRSSGANVLTF	TGTGCCAGCAGTCGAAGCTCTGGGGCCAACGTCCTGACTTTC	6756	8	clonotype6	clonotype6_consensus_2
ACATACGTCAACACGT-1	True	ACATACGTCAACACGT-1_contig_4	True	354	Multi	None	None	TRBJ2-3	TRBC2	False	None	None	None	304	2	clonotype6	None
ACATACGTCATAAAGG-1	True	ACATACGTCATAAAGG-1_contig_1	True	527	TRA	TRAV12-3	None	TRAJ39	TRAC	True	None	None	None	478	1	clonotype2	None
ACATACGTCATAAAGG-1	True	ACATACGTCATAAAGG-1_contig_2	True	613	Multi	None	None	TRAJ17	IGHD	False	None	None	None	291	1	clonotype2	None
ACATACGTCATAAAGG-1	True	ACATACGTCATAAAGG-1_contig_3	True	577	TRB	TRBV30	TRBD1	TRBJ1-6	TRBC1	True	True	CAWSTGQANNSPLHF	TGTGCCTGGAGTACCGGACAGGCAAATAATTCACCCCTCCACTTT	2325	3	clonotype2	clonotype2_consensus_1
ACATCAGAGAACAACT-1	True	ACATCAGAGAACAACT-1_contig_1	True	512	TRB	TRBV7-2	TRBD1	TRBJ1-2	TRBC1	True	True	CASSLAPSTANYGYTF	TGTGCCAGCAGCTTAGCCCCTTCGACAGCTAACTATGGCTACACCTTC	7135	8	clonotype285	clonotype285_consensus_1
ACATCAGAGAACAACT-1	True	ACATCAGAGAACAACT-1_contig_2	True	615	TRB	TRBV30	TRBD1	TRBJ1-6	TRBC1	True	True	CAWSTGQANNSPLHF	TGTGCCTGGAGTACCGGACAGGCAAATAATTCACCCCTCCACTTT	2576	3	clonotype285	clonotype285_consensus_3
ACATCAGAGAACAACT-1	True	ACATCAGAGAACAACT-1_contig_3	True	296	TRB	None	None	TRBJ2-3	TRBC2	False	None	None	None	1327	2	clonotype285	None
ACATCAGAGAACAACT-1	True	ACATCAGAGAACAACT-1_contig_4	True	548	TRA	TRAV38-2DV8	None	TRAJ49	TRAC	True	True	CAYRNVNTGNQFYF	TGTGCTTATAGGAACGTCAACACCGGTAACCAGTTCTATTTT	3252	3	clonotype285	clonotype285_consensus_2
ACATCAGAGACAGGCT-1	True	ACATCAGAGACAGGCT-1_contig_1	True	632	TRB	TRBV6-5	TRBD1	TRBJ1-5	TRBC1	True	True	CASSTGGGNQPQHF	TGTGCCAGCAGTACAGGGGGCGGCAATCAGCCCCAGCATTTT	3076	4	clonotype29	clonotype29_consensus_1
ACATCAGAGACAGGCT-1	True	ACATCAGAGACAGGCT-1_contig_2	True	371	TRB	None	None	TRBJ2-3	TRBC2	False	None	None	None	1314	2	clonotype29	None
ACATCAGAGCGTAATA-1	True	ACATCAGAGCGTAATA-1_contig_1	True	515	TRB	TRBV11-2	TRBD1	TRBJ1-3	TRBC1	True	True	CASSLEGNGDTIYF	TGTGCCAGCAGCTTGGAGGGGAATGGGGACACCATATATTTT	1765	2	clonotype10	clonotype10_consensus_2
ACATCAGAGCGTAATA-1	True	ACATCAGAGCGTAATA-1_contig_2	True	280	TRB	None	None	TRBJ2-3	TRBC2	False	None	None	None	1454	2	clonotype10	None
ACATCAGAGCGTAATA-1	True	ACATCAGAGCGTAATA-1_contig_3	True	566	TRA	TRAV22	None	TRAJ42	TRAC	True	True	CAVGGSQGNLIF	TGTGCTGTGGGGGGAAGCCAAGGAAATCTCATCTTT	2628	3	clonotype10	clonotype10_consensus_1
ACATCAGAGCGTTCCG-1	True	ACATCAGAGCGTTCCG-1_contig_1	True	565	TRA	TRAV22	None	TRAJ42	TRAC	True	True	CAVGGSQGNLIF	TGTGCTGTGGGGGGAAGCCAAGGAAATCTCATCTTT	1867	2	clonotype28	clonotype28_consensus_1
ACATCAGCATGCAATC-1	True	ACATCAGCATGCAATC-1_contig_1	True	753	TRB	TRBV30	TRBD1	TRBJ1-6	TRBC1	True	True	CAWSTGQANNSPLHF	TGTGCCTGGAGTACCGGACAGGCAAATAATTCACCCCTCCACTTT	4409	6	clonotype1	clonotype1_consensus_2
ACATCAGCATGCAATC-1	True	ACATCAGCATGCAATC-1_contig_2	True	449	TRB	None	None	TRBJ2-3	TRBC1	False	None	None	None	1525	2	clonotype1	None
ACATCAGCATGCAATC-1	True	ACATCAGCATGCAATC-1_contig_3	True	698	Multi	None	None	TRBJ1-2	TRBC1	False	None	None	None	834	1	clonotype1	None
ACATCAGCATGCAATC-1	True	ACATCAGCATGCAATC-1_contig_4	True	504	TRA	TRAV4	None	TRAJ23	TRAC	True	True	CLVGDIGNQGGKLIF	TGCCTCGTGGGTGACATAGGTAACCAGGGAGGAAAGCTTATCTTC	695	1	clonotype1	clonotype1_consensus_1
ACATCAGGTATAAACG-1	True	ACATCAGGTATAAACG-1_contig_1	True	291	TRB	None	None	TRBJ2-3	TRBC2	False	None	None	None	3391	4	clonotype1	None
ACATCAGGTATAAACG-1	True	ACATCAGGTATAAACG-1_contig_2	True	461	TRA	TRAV4	None	TRAJ23	TRAC	True	True	CLVGDIGNQGGKLIF	TGCCTCGTGGGTGACATAGGTAACCAGGGAGGAAAGCTTATCTTC	1795	2	clonotype1	clonotype1_consensus_1
ACATCAGGTATAAACG-1	True	ACATCAGGTATAAACG-1_contig_3	True	640	TRB	TRBV30	TRBD1	TRBJ1-6	TRBC1	True	True	CAWSTGQANNSPLHF	TGTGCCTGGAGTACCGGACAGGCAAATAATTCACCCCTCCACTTT	955	1	clonotype1	clonotype1_consensus_2
ACATCAGTCATGTGGT-1	True	ACATCAGTCATGTGGT-1_contig_1	True	572	TRB	TRBV7-9	TRBD2	TRBJ1-4	TRBC1	True	True	CASSLDGTWSGEKLFF	TGTGCCAGCAGCTTAGATGGGACTTGGTCGGGTGAAAAACTGTTTTTT	5757	8	clonotype59	clonotype59_consensus_2
ACATCAGTCATGTGGT-1	True	ACATCAGTCATGTGGT-1_contig_2	True	278	TRB	None	None	TRBJ2-3	TRBC2	False	None	None	None	1545	2	clonotype59	None
ACATCAGTCATGTGGT-1	True	ACATCAGTCATGTGGT-1_contig_3	True	324	Multi	None	None	TRBJ1-4	TRBC1	False	None	None	None	1089	2	clonotype59	None
ACATCAGTCATGTGGT-1	True	ACATCAGTCATGTGGT-1_contig_4	True	619	TRA	TRAV41	None	TRAJ42	TRAC	True	True	CAVKLSQGNLIF	TGTGCTGTCAAGTTGAGCCAAGGAAATCTCATCTTT	6115	7	clonotype59	clonotype59_consensus_1
ACATCAGTCTTAGCCC-1	True	ACATCAGTCTTAGCCC-1_contig_1	True	570	TRA	TRAV29DV5	None	TRAJ40	TRAC	True	True	CAASGTYKYIF	TGTGCGGCCTCAGGAACCTACAAATACATCTTT	5480	7	clonotype15	clonotype15_consensus_1
ACATCAGTCTTAGCCC-1	True	ACATCAGTCTTAGCCC-1_contig_2	True	674	TRB	TRBV18	TRBD1	TRBJ1-5	TRBC1	True	True	CASSPDRGGNQPQHF	TGTGCCAGCTCACCCGACAGGGGGGGCAATCAGCCCCAGCATTTT	3053	4	clonotype15	clonotype15_consensus_2
ACATCAGTCTTAGCCC-1	True	ACATCAGTCTTAGCCC-1_contig_3	True	636	TRB	TRBV23-1	TRBD2	TRBJ2-1	TRBC2	True	None	None	None	2434	5	clonotype15	None
ACATGGTAGACTGTAA-1	True	ACATGGTAGACTGTAA-1_contig_1	True	557	TRB	TRBV30	TRBD1	TRBJ1-6	TRBC1	True	True	CAWSTGQANNSPLHF	TGTGCCTGGAGTACCGGACAGGCAAATAATTCACCCCTCCACTTT	1729	2	clonotype1	clonotype1_consensus_2
ACATGGTAGACTGTAA-1	True	ACATGGTAGACTGTAA-1_contig_4	True	507	TRA	TRAV4	None	TRAJ23	TRAC	True	True	CLVGDIGNQGGKLIF	TGCCTCGTGGGTGACATAGGTAACCAGGGAGGAAAGCTTATCTTC	730	2	clonotype1	clonotype1_consensus_1
ACATGGTAGCTATGCT-1	True	ACATGGTAGCTATGCT-1_contig_1	True	591	TRB	TRBV30	TRBD1	TRBJ1-6	TRBC1	True	True	CAWSTGQANNSPLHF	TGTGCCTGGAGTACCGGACAGGCAAATAATTCACCCCTCCACTTT	2402	3	clonotype1	clonotype1_consensus_2
ACATGGTAGCTATGCT-1	True	ACATGGTAGCTATGCT-1_contig_2	True	352	TRB	None	None	TRBJ2-4	TRBC2	False	None	None	None	926	2	clonotype1	None
ACATGGTAGCTATGCT-1	True	ACATGGTAGCTATGCT-1_contig_3	True	492	TRA	TRAV4	None	TRAJ23	TRAC	True	True	CLVGDIGNQGGKLIF	TGCCTCGTGGGTGACATAGGTAACCAGGGAGGAAAGCTTATCTTC	1500	2	clonotype1	clonotype1_consensus_1
ACATGGTAGGTAAACT-1	True	ACATGGTAGGTAAACT-1_contig_1	True	768	TRB	TRBV30	TRBD1	TRBJ1-6	TRBC1	True	True	CAWSTGQANNSPLHF	TGTGCCTGGAGTACCGGACAGGCAAATAATTCACCCCTCCACTTT	2645	4	clonotype2	clonotype2_consensus_1
ACATGGTAGGTAAACT-1	True	ACATGGTAGGTAAACT-1_contig_4	True	948	TRA	TRAV4	None	TRAJ23	TRAC	True	False	CVLLPRG*HR*PGRKAYLRT	TGTGTACTACTGCCTCGTGGGTGACATAGGTAACCAGGGAGGAAAGCTTATCTTCGGACA	1317	2	clonotype2	None
ACATGGTCAATGTAAG-1	True	ACATGGTCAATGTAAG-1_contig_1	True	655	TRB	TRBV30	TRBD1	TRBJ1-6	TRBC1	True	True	CAWSTGQANNSPLHF	TGTGCCTGGAGTACCGGACAGGCAAATAATTCACCCCTCCACTTT	1499	3	clonotype1	clonotype1_consensus_2
ACATGGTCAATGTAAG-1	True	ACATGGTCAATGTAAG-1_contig_2	True	629	Multi	None	None	TRAJ10	TRBC1	False	None	None	None	522	1	clonotype1	None
ACATGGTCAATGTAAG-1	True	ACATGGTCAATGTAAG-1_contig_4	True	507	TRA	TRAV4	None	TRAJ23	TRAC	True	True	CLVGDIGNQGGKLIF	TGCCTCGTGGGTGACATAGGTAACCAGGGAGGAAAGCTTATCTTC	2333	3	clonotype1	clonotype1_consensus_1
ACATGGTCACTGCCAG-1	True	ACATGGTCACTGCCAG-1_contig_1	True	516	TRB	TRBV19	TRBD2	TRBJ2-7	TRBC2	True	True	CASSMAGVLDEQYF	TGTGCCAGTAGTATGGCGGGAGTCCTCGACGAGCAGTACTTC	815	1	clonotype5	clonotype5_consensus_2
ACATGGTCACTGCCAG-1	True	ACATGGTCACTGCCAG-1_contig_3	True	548	TRA	TRAV12-2	None	TRAJ9	TRAC	True	True	CAVLTGGGFKTIF	TGTGCCGTCTTAACGGGTGGAGGCTTCAAAACTATCTTT	1844	2	clonotype5	clonotype5_consensus_1
ACATGGTCACTGCCAG-1	True	ACATGGTCACTGCCAG-1_contig_4	True	479	Multi	None	None	TRAJ6	TRAC	False	None	None	None	750	2	clonotype5	None
ACATGGTCAGGTGGAT-1	True	ACATGGTCAGGTGGAT-1_contig_1	True	511	TRB	TRBV11-2	TRBD1	TRBJ1-3	TRBC1	True	True	CASSLEGNGDTIYF	TGTGCCAGCAGCTTGGAGGGGAATGGGGACACCATATATTTT	2965	3	clonotype13	clonotype13_consensus_1
ACATGGTCATTGCGGC-1	True	ACATGGTCATTGCGGC-1_contig_1	True	513	TRB	TRBV7-9	TRBD1	TRBJ2-5	TRBC2	True	True	CASSFRQGQGQETQYF	TGTGCCAGCAGCTTTCGGCAGGGGCAAGGCCAAGAGACCCAGTACTTC	5228	6	clonotype8	clonotype8_consensus_1
ACATGGTCATTGCGGC-1	True	ACATGGTCATTGCGGC-1_contig_2	True	451	TRA	TRAV2	None	TRAJ6	TRAC	True	True	CAVEEGGSYIPTF	TGTGCTGTGGAGGAAGGAGGAAGCTACATACCTACATTT	1580	2	clonotype8	clonotype8_consensus_2
ACATGGTGTACCGTTA-1	True	ACATGGTGTACCGTTA-1_contig_1	True	524	TRB	TRBV11-2	TRBD1	TRBJ1-3	TRBC1	True	True	CASSLEGNGDTIYF	TGTGCCAGCAGCTTGGAGGGGAATGGGGACACCATATATTTT	2208	3	clonotype10	clonotype10_consensus_2
ACATGGTGTACCGTTA-1	True	ACATGGTGTACCGTTA-1_contig_2	True	273	TRB	None	None	TRBJ2-3	TRBC2	False	None	None	None	776	2	clonotype10	None
ACATGGTGTACCGTTA-1	True	ACATGGTGTACCGTTA-1_contig_3	True	568	TRA	TRAV22	None	TRAJ42	TRAC	True	True	CAVGGSQGNLIF	TGTGCTGTGGGGGGAAGCCAAGGAAATCTCATCTTT	2816	3	clonotype10	clonotype10_consensus_1
ACATGGTGTAGGCATG-1	True	ACATGGTGTAGGCATG-1_contig_1	True	594	TRB	TRBV30	TRBD1	TRBJ1-6	TRBC1	True	True	CAWSTGQANNSPLHF	TGTGCCTGGAGTACCGGACAGGCAAATAATTCACCCCTCCACTTT	1100	2	clonotype2	clonotype2_consensus_1
ACATGGTGTGAGCGAT-1	True	ACATGGTGTGAGCGAT-1_contig_1	True	735	TRB	TRBV7-9	None	TRBJ2-3	TRBC2	True	True	CASSSRGPDTQYF	TGTGCCAGCAGCAGCCGAGGTCCAGATACGCAGTATTTT	10251	14	clonotype83	clonotype83_consensus_2
ACATGGTGTGAGCGAT-1	True	ACATGGTGTGAGCGAT-1_contig_3	True	520	TRA	TRAV27	None	TRAJ44	TRAC	True	True	CAIFTGTASKLTF	TGTGCAATATTTACCGGCACTGCCAGTAAACTCACCTTT	1122	1	clonotype83	clonotype83_consensus_1
ACATGGTGTGGGTATG-1	True	ACATGGTGTGGGTATG-1_contig_1	True	581	TRB	TRBV7-9	TRBD1	TRBJ2-3	TRBC2	True	True	CASSFVKKDIDTQYF	TGTGCCAGCAGCTTTGTCAAGAAAGACATAGATACGCAGTATTTT	11690	17	clonotype286	clonotype286_consensus_3
ACATGGTGTGGGTATG-1	True	ACATGGTGTGGGTATG-1_contig_2	True	369	TRB	None	None	TRBJ1-5	TRBC1	False	None	None	None	3629	4	clonotype286	None
ACATGGTGTGGGTATG-1	True	ACATGGTGTGGGTATG-1_contig_4	True	566	TRA	TRAV13-2	None	TRAJ4	TRAC	True	True	CAELHSGGYNKLIF	TGTGCAGAGTTACATTCTGGTGGCTACAATAAGCTGATTTTT	4445	4	clonotype286	clonotype286_consensus_1
ACATGGTGTGGGTATG-1	True	ACATGGTGTGGGTATG-1_contig_5	True	523	TRA	TRAV13-1	None	TRAJ23	TRAC	True	True	CAAKGGRKAYLRT	TGTGCAGCAAAGGGGGGGAGGAAAGCTTATCTTCGGACA	2142	2	clonotype286	clonotype286_consensus_2
ACATGGTTCATCACCC-1	True	ACATGGTTCATCACCC-1_contig_1	True	527	TRB	TRBV20-1	TRBD1	TRBJ1-5	TRBC1	True	True	CSATRTARNQPQHF	TGCAGTGCAACGAGGACAGCCCGCAATCAGCCCCAGCATTTT	6882	9	clonotype60	clonotype60_consensus_1
ACATGGTTCCACTCCA-1	True	ACATGGTTCCACTCCA-1_contig_1	True	448	TRB	None	None	TRBJ2-3	TRBC2	False	None	None	None	3660	7	clonotype1	None
ACATGGTTCCACTCCA-1	True	ACATGGTTCCACTCCA-1_contig_2	True	530	TRA	TRAV4	None	TRAJ23	TRAC	True	True	CLVGDIGNQGGKLIF	TGCCTCGTGGGTGACATAGGTAACCAGGGAGGAAAGCTTATCTTC	2681	4	clonotype1	clonotype1_consensus_1
ACATGGTTCCACTCCA-1	True	ACATGGTTCCACTCCA-1_contig_3	True	771	TRB	TRBV30	TRBD1	TRBJ1-6	TRBC1	True	True	CAWSTGQANNSPLHF	TGTGCCTGGAGTACCGGACAGGCAAATAATTCACCCCTCCACTTT	1246	3	clonotype1	clonotype1_consensus_2
ACCAGTAAGAAACCAT-1	True	ACCAGTAAGAAACCAT-1_contig_1	True	522	TRB	TRBV12-5	TRBD1	TRBJ2-5	TRBC2	True	True	CASGLVSGGAETQYF	TGTGCTAGTGGTTTGGTATCCGGGGGGGCCGAGACCCAGTACTTC	4383	6	clonotype34	clonotype34_consensus_1
ACCAGTAAGAAACCGC-1	True	ACCAGTAAGAAACCGC-1_contig_2	True	564	TRB	TRBV11-3	TRBD2	TRBJ2-1	TRBC2	True	True	CASSHSRGAGGREQFF	TGTGCCAGTAGCCATTCTCGGGGGGCGGGCGGGCGAGAGCAGTTCTTC	991	2	clonotype287	clonotype287_consensus_1
ACCAGTAAGAAACCGC-1	True	ACCAGTAAGAAACCGC-1_contig_3	True	501	TRA	TRAV9-2	None	TRAJ57	TRAC	True	True	CALTPTQGGSEKLVF	TGTGCTCTGACTCCAACTCAGGGCGGATCTGAAAAGCTGGTCTTT	2721	3	clonotype287	clonotype287_consensus_2
ACCAGTAAGACTTGAA-1	True	ACCAGTAAGACTTGAA-1_contig_1	True	623	TRB	TRBV30	TRBD1	TRBJ1-6	TRBC1	True	True	CAWSTGQANNSPLHF	TGTGCCTGGAGTACCGGACAGGCAAATAATTCACCCCTCCACTTT	6004	8	clonotype1	clonotype1_consensus_2
ACCAGTAAGACTTGAA-1	True	ACCAGTAAGACTTGAA-1_contig_3	True	509	TRA	TRAV4	None	TRAJ23	TRAC	True	True	CLVGDIGNQGGKLIF	TGCCTCGTGGGTGACATAGGTAACCAGGGAGGAAAGCTTATCTTC	1380	2	clonotype1	clonotype1_consensus_1
ACCAGTAAGTTAAGTG-1	True	ACCAGTAAGTTAAGTG-1_contig_1	True	355	TRB	None	None	TRBJ2-3	TRBC2	False	None	None	None	2608	4	clonotype2	None
ACCAGTAAGTTAAGTG-1	True	ACCAGTAAGTTAAGTG-1_contig_2	True	744	TRB	TRBV30	TRBD1	TRBJ1-6	TRBC1	True	True	CAWSTGQANNSPLHF	TGTGCCTGGAGTACCGGACAGGCAAATAATTCACCCCTCCACTTT	1885	2	clonotype2	clonotype2_consensus_1
ACCAGTAGTACCATCA-1	True	ACCAGTAGTACCATCA-1_contig_1	True	593	TRA	TRAV26-1	None	TRAJ37	TRAC	True	True	CIAHPASNTGKLIF	TGCATCGCCCACCCAGCTAGCAACACAGGCAAACTAATCTTT	5725	7	clonotype288	clonotype288_consensus_2
ACCAGTAGTACCATCA-1	True	ACCAGTAGTACCATCA-1_contig_2	True	665	TRB	TRBV7-8	TRBD2	TRBJ2-1	TRBC1	True	True	CASSLISGANYNEQFF	TGTGCCAGCAGCTTAATTTCGGGAGCGAACTACAATGAGCAGTTCTTC	42598	53	clonotype288	clonotype288_consensus_1
ACCAGTAGTGATAAAC-1	True	ACCAGTAGTGATAAAC-1_contig_1	True	593	TRB	TRBV30	TRBD1	TRBJ1-6	TRBC1	True	True	CAWSTGQANNSPLHF	TGTGCCTGGAGTACCGGACAGGCAAATAATTCACCCCTCCACTTT	4640	6	clonotype1	clonotype1_consensus_2
ACCAGTAGTGATAAAC-1	True	ACCAGTAGTGATAAAC-1_contig_2	True	413	TRB	None	None	TRBJ1-5	TRBC1	False	None	None	None	2086	2	clonotype1	None
ACCAGTAGTGATAAAC-1	True	ACCAGTAGTGATAAAC-1_contig_3	True	508	TRA	TRAV4	None	TRAJ23	TRAC	True	True	CLVGDIGNQGGKLIF	TGCCTCGTGGGTGACATAGGTAACCAGGGAGGAAAGCTTATCTTC	778	2	clonotype1	clonotype1_consensus_1
ACCAGTAGTTGGTTTG-1	True	ACCAGTAGTTGGTTTG-1_contig_1	True	677	TRB	TRBV10-1	TRBD2	TRBJ2-1	TRBC2	True	True	CASSESRVGEQFF	TGCGCCAGCAGTGAGTCGAGGGTAGGTGAGCAGTTCTTC	7335	9	clonotype289	clonotype289_consensus_2
ACCAGTAGTTGGTTTG-1	True	ACCAGTAGTTGGTTTG-1_contig_2	True	508	TRB	None	None	TRBJ2-4	TRBC2	False	None	None	None	2585	4	clonotype289	None
ACCAGTAGTTGGTTTG-1	True	ACCAGTAGTTGGTTTG-1_contig_3	True	535	TRA	TRAV13-2	None	TRAJ24	TRAC	True	True	CAENVPDSWGKLQF	TGTGCAGAGAATGTGCCGGACAGCTGGGGGAAATTGCAGTTT	4417	5	clonotype289	clonotype289_consensus_1
ACCAGTATCAACACTG-1	True	ACCAGTATCAACACTG-1_contig_1	True	764	TRB	TRBV30	TRBD1	TRBJ1-6	TRBC1	True	True	CAWSTGQANNSPLHF	TGTGCCTGGAGTACCGGACAGGCAAATAATTCACCCCTCCACTTT	697	2	clonotype2	clonotype2_consensus_1
ACCAGTATCAACACTG-1	True	ACCAGTATCAACACTG-1_contig_3	True	446	TRA	TRAV12-3	None	TRAJ39	TRAC	True	None	None	None	1056	1	clonotype2	None
ACCAGTATCACATAGC-1	True	ACCAGTATCACATAGC-1_contig_1	True	510	TRA	TRAV30	None	TRAJ20	TRAC	True	True	CGTRSNDYKLSF	TGCGGCACACGTTCTAACGACTACAAGCTCAGCTTT	2415	4	clonotype290	clonotype290_consensus_2
ACCAGTATCACATAGC-1	True	ACCAGTATCACATAGC-1_contig_2	True	723	TRB	TRBV19	TRBD1	TRBJ2-5	TRBC2	True	True	CASTPGETGMQETQYF	TGTGCCAGTACCCCTGGGGAGACAGGGATGCAAGAGACCCAGTACTTC	4860	6	clonotype290	clonotype290_consensus_1
ACCAGTATCAGCGATT-1	True	ACCAGTATCAGCGATT-1_contig_1	True	590	TRB	TRBV2	TRBD2	TRBJ2-2	TRBC2	True	True	CASILAVTNTGELFF	TGTGCCAGCATCCTAGCGGTAACGAACACCGGGGAGCTGTTTTTT	9707	11	clonotype4	clonotype4_consensus_1
ACCAGTATCAGCGATT-1	True	ACCAGTATCAGCGATT-1_contig_3	True	507	TRA	TRAV38-1	None	TRAJ48	TRAC	True	True	CAFMKQYFGNEKLTF	TGTGCTTTCATGAAGCAGTACTTTGGAAATGAGAAATTAACCTTT	1892	3	clonotype4	clonotype4_consensus_2
ACCAGTATCTAGAGTC-1	True	ACCAGTATCTAGAGTC-1_contig_1	True	650	TRB	TRBV30	TRBD1	TRBJ1-6	TRBC1	True	True	CAWSTGQANNSPLHF	TGTGCCTGGAGTACCGGACAGGCAAATAATTCACCCCTCCACTTT	5044	6	clonotype2	clonotype2_consensus_1
ACCAGTATCTTGGGTA-1	True	ACCAGTATCTTGGGTA-1_contig_1	True	509	TRA	TRAV4	None	TRAJ23	TRAC	True	True	CLVGDIGNQGGKLIF	TGCCTCGTGGGTGACATAGGTAACCAGGGAGGAAAGCTTATCTTC	1261	2	clonotype1	clonotype1_consensus_1
ACCAGTATCTTGGGTA-1	True	ACCAGTATCTTGGGTA-1_contig_2	True	568	TRB	TRBV30	TRBD1	TRBJ1-6	TRBC1	True	True	CAWSTGQANNSPLHF	TGTGCCTGGAGTACCGGACAGGCAAATAATTCACCCCTCCACTTT	1598	2	clonotype1	clonotype1_consensus_2
ACCCACTAGGCCGAAT-1	True	ACCCACTAGGCCGAAT-1_contig_1	True	590	TRB	TRBV11-2	None	TRBJ1-6	TRBC1	True	None	None	None	2388	3	clonotype28	None
ACCCACTAGGCCGAAT-1	True	ACCCACTAGGCCGAAT-1_contig_3	True	555	TRA	TRAV14DV4	None	TRAJ30	TRAC	True	None	None	None	1755	2	clonotype28	None
ACCCACTAGGCCGAAT-1	True	ACCCACTAGGCCGAAT-1_contig_4	True	565	TRA	TRAV22	None	TRAJ42	TRAC	True	True	CAVGGSQGNLIF	TGTGCTGTGGGGGGAAGCCAAGGAAATCTCATCTTT	614	1	clonotype28	clonotype28_consensus_1
ACCCACTAGGTCGGAT-1	True	ACCCACTAGGTCGGAT-1_contig_1	True	565	TRB	TRBV7-9	TRBD1	TRBJ2-7	TRBC2	True	True	CASSGLTGASSYEQYF	TGTGCCAGCAGCGGCCTGACAGGGGCAAGCTCCTACGAGCAGTACTTC	6437	7	clonotype22	clonotype22_consensus_2
ACCCACTAGGTCGGAT-1	True	ACCCACTAGGTCGGAT-1_contig_2	True	528	TRA	TRAV5	None	TRAJ42	TRAC	True	True	CAESWGGSQGNLIF	TGTGCAGAGAGTTGGGGAGGAAGCCAAGGAAATCTCATCTTT	1833	2	clonotype22	clonotype22_consensus_1
ACCCACTAGTACCGGA-1	True	ACCCACTAGTACCGGA-1_contig_1	True	636	TRB	TRBV30	TRBD1	TRBJ1-6	TRBC1	True	True	CAWSTGQANNSPLHF	TGTGCCTGGAGTACCGGACAGGCAAATAATTCACCCCTCCACTTT	3786	5	clonotype1	clonotype1_consensus_2
ACCCACTAGTACCGGA-1	True	ACCCACTAGTACCGGA-1_contig_2	True	272	TRB	None	None	TRBJ2-3	TRBC2	False	None	None	None	1356	2	clonotype1	None
ACCCACTAGTACCGGA-1	True	ACCCACTAGTACCGGA-1_contig_3	True	537	TRA	TRAV4	None	TRAJ23	TRAC	True	True	CLVGDIGNQGGKLIF	TGCCTCGTGGGTGACATAGGTAACCAGGGAGGAAAGCTTATCTTC	686	2	clonotype1	clonotype1_consensus_1
ACCCACTAGTATGACA-1	True	ACCCACTAGTATGACA-1_contig_1	True	539	TRB	TRBV14	TRBD1	TRBJ1-1	TRBC1	True	True	CASSQYQGHMNTEAFF	TGTGCCAGCAGCCAATACCAGGGACACATGAACACTGAAGCTTTCTTT	13067	16	clonotype291	clonotype291_consensus_1
ACCCACTAGTATGACA-1	True	ACCCACTAGTATGACA-1_contig_2	True	647	TRA	TRAV8-1	None	TRAJ9	TRAC	True	True	CAVSNTGGFKTIF	TGTGCCGTGAGCAATACTGGAGGCTTCAAAACTATCTTT	2071	2	clonotype291	clonotype291_consensus_3
ACCCACTAGTATGACA-1	True	ACCCACTAGTATGACA-1_contig_3	True	965	TRA	TRAV1-2	None	TRAJ10	TRAC	True	True	CASITGGGNKLTF	TGTGCTTCCATCACGGGAGGAGGAAACAAACTCACCTTT	1928	4	clonotype291	clonotype291_consensus_2
ACCCACTAGTATTGGA-1	True	ACCCACTAGTATTGGA-1_contig_1	True	588	Multi	None	None	TRAJ10	TRBC1	False	None	None	None	1676	2	None	None
ACCCACTAGTATTGGA-1	True	ACCCACTAGTATTGGA-1_contig_2	True	252	TRB	None	None	TRBJ2-3	TRBC2	False	None	None	None	950	2	None	None
ACCCACTAGTGACATA-1	True	ACCCACTAGTGACATA-1_contig_1	True	732	TRB	TRBV27	None	TRBJ2-6	TRBC2	True	True	CASSRSSGANVLTF	TGTGCCAGCAGTCGAAGCTCTGGGGCCAACGTCCTGACTTTC	5356	6	clonotype14	clonotype14_consensus_1
ACCCACTAGTGACATA-1	True	ACCCACTAGTGACATA-1_contig_2	True	349	TRA	TRAV1-1	None	None	TRAC	False	None	None	None	2690	3	clonotype14	None
ACCCACTCAATTGCTG-1	True	ACCCACTCAATTGCTG-1_contig_1	True	516	TRB	TRBV27	None	TRBJ2-6	TRBC2	True	True	CASSRSSGANVLTF	TGTGCCAGCAGTCGAAGCTCTGGGGCCAACGTCCTGACTTTC	3514	5	clonotype6	clonotype6_consensus_2
ACCCACTCAATTGCTG-1	True	ACCCACTCAATTGCTG-1_contig_2	True	584	TRA	TRAV12-1	None	TRAJ6	TRAC	True	True	CVVNREGSYIPTF	TGTGTGGTGAACAGGGAAGGAAGCTACATACCTACATTT	3143	4	clonotype6	clonotype6_consensus_1
ACCCACTCACAACGTT-1	True	ACCCACTCACAACGTT-1_contig_1	True	597	TRB	TRBV30	TRBD1	TRBJ1-6	TRBC1	True	True	CAWSTGQANNSPLHF	TGTGCCTGGAGTACCGGACAGGCAAATAATTCACCCCTCCACTTT	4910	8	clonotype1	clonotype1_consensus_2
ACCCACTCACAACGTT-1	True	ACCCACTCACAACGTT-1_contig_3	True	480	TRA	TRAV4	None	TRAJ23	TRAC	True	True	CLVGDIGNQGGKLIF	TGCCTCGTGGGTGACATAGGTAACCAGGGAGGAAAGCTTATCTTC	863	1	clonotype1	clonotype1_consensus_1
ACCCACTGTACCGCTG-1	True	ACCCACTGTACCGCTG-1_contig_1	True	579	TRB	TRBV30	TRBD1	TRBJ1-6	TRBC1	True	True	CAWSTGQANNSPLHF	TGTGCCTGGAGTACCGGACAGGCAAATAATTCACCCCTCCACTTT	1649	2	clonotype1	clonotype1_consensus_2
ACCCACTGTACCGCTG-1	True	ACCCACTGTACCGCTG-1_contig_2	True	506	TRA	TRAV4	None	TRAJ23	TRAC	True	True	CLVGDIGNQGGKLIF	TGCCTCGTGGGTGACATAGGTAACCAGGGAGGAAAGCTTATCTTC	2334	3	clonotype1	clonotype1_consensus_1
ACCCACTGTACTTGAC-1	True	ACCCACTGTACTTGAC-1_contig_1	True	590	Multi	None	None	TRAJ10	TRBC1	False	None	None	None	2836	2	clonotype1	None
ACCCACTGTACTTGAC-1	True	ACCCACTGTACTTGAC-1_contig_2	True	536	TRA	TRAV4	None	TRAJ23	TRAC	True	True	CLVGDIGNQGGKLIF	TGCCTCGTGGGTGACATAGGTAACCAGGGAGGAAAGCTTATCTTC	2635	3	clonotype1	clonotype1_consensus_1
ACCCACTGTACTTGAC-1	True	ACCCACTGTACTTGAC-1_contig_3	True	573	TRA	TRAV12-3	None	TRAJ39	TRAC	True	None	None	None	2136	2	clonotype1	None
ACCCACTGTACTTGAC-1	True	ACCCACTGTACTTGAC-1_contig_4	True	723	TRB	TRBV30	TRBD1	TRBJ1-6	TRBC1	True	True	CAWSTGQANNSPLHF	TGTGCCTGGAGTACCGGACAGGCAAATAATTCACCCCTCCACTTT	2052	3	clonotype1	clonotype1_consensus_2
ACCCACTGTAGCTGCC-1	True	ACCCACTGTAGCTGCC-1_contig_1	True	449	TRB	None	None	TRBJ2-3	TRBC2	False	None	None	None	3087	5	clonotype1	None
ACCCACTGTAGCTGCC-1	True	ACCCACTGTAGCTGCC-1_contig_2	True	753	TRB	TRBV30	TRBD1	TRBJ1-6	TRBC1	True	True	CAWSTGQANNSPLHF	TGTGCCTGGAGTACCGGACAGGCAAATAATTCACCCCTCCACTTT	1308	2	clonotype1	clonotype1_consensus_2
ACCCACTGTAGCTGCC-1	True	ACCCACTGTAGCTGCC-1_contig_3	True	508	TRA	TRAV4	None	TRAJ23	TRAC	True	True	CLVGDIGNQGGKLIF	TGCCTCGTGGGTGACATAGGTAACCAGGGAGGAAAGCTTATCTTC	958	2	clonotype1	clonotype1_consensus_1
ACCCACTGTCAGTGGA-1	True	ACCCACTGTCAGTGGA-1_contig_1	True	418	TRA	TRAV4	None	TRAJ23	TRAC	True	True	CLVGDIGNQGGKLIF	TGCCTCGTGGGTGACATAGGTAACCAGGGAGGAAAGCTTATCTTC	953	1	clonotype1	clonotype1_consensus_1
ACCCACTGTCAGTGGA-1	True	ACCCACTGTCAGTGGA-1_contig_3	True	595	TRB	TRBV30	TRBD1	TRBJ1-6	TRBC1	True	True	CAWSTGQANNSPLHF	TGTGCCTGGAGTACCGGACAGGCAAATAATTCACCCCTCCACTTT	893	1	clonotype1	clonotype1_consensus_2
ACCCACTGTGTCCTCT-1	True	ACCCACTGTGTCCTCT-1_contig_1	True	537	TRA	TRAV10	None	TRAJ6	TRAC	True	False	CVVSVRSGGSYIPTF	TGTGTGGTGAGCGTCCGATCAGGAGGAAGCTACATACCTACATTT	8122	7	clonotype292	None
ACCCACTGTGTCCTCT-1	True	ACCCACTGTGTCCTCT-1_contig_2	True	556	TRA	TRAV14DV4	None	TRAJ16	TRAC	True	True	CAMRDDF	TGTGCAATGAGAGATGATTTT	5131	5	clonotype292	clonotype292_consensus_1
ACCCACTGTGTCCTCT-1	True	ACCCACTGTGTCCTCT-1_contig_5	True	913	TRB	TRBV12-5	TRBD1	TRBJ1-2	TRBC1	True	True	CASGPGQGFGYGYTF	TGTGCTAGTGGCCCCGGACAGGGCTTTGGCTATGGCTACACCTTC	23672	28	clonotype292	clonotype292_consensus_2
ACCCACTGTTTGACTG-1	True	ACCCACTGTTTGACTG-1_contig_1	True	518	TRB	TRBV7-9	TRBD1	TRBJ1-4	TRBC1	True	True	CASSFGQGLNEKLFF	TGTGCCAGCAGCTTCGGACAGGGCTTAAATGAAAAACTGTTTTTT	7450	10	clonotype293	clonotype293_consensus_1
ACCCACTGTTTGACTG-1	True	ACCCACTGTTTGACTG-1_contig_3	True	493	TRA	TRAV38-2DV8	None	TRAJ53	TRAC	True	True	CAPGSNYKLTF	TGTGCCCCCGGTAGCAACTATAAACTGACATTT	1889	2	clonotype293	clonotype293_consensus_2
ACCCACTTCAACACCA-1	True	ACCCACTTCAACACCA-1_contig_1	True	702	TRB	TRBV30	TRBD1	TRBJ1-6	TRBC1	True	True	CAWSTGQANNSPLHF	TGTGCCTGGAGTACCGGACAGGCAAATAATTCACCCCTCCACTTT	1544	4	clonotype2	clonotype2_consensus_1
ACCCACTTCCAGGGCT-1	True	ACCCACTTCCAGGGCT-1_contig_1	True	715	TRB	TRBV30	TRBD1	TRBJ1-6	TRBC1	True	True	CAWSTGQANNSPLHF	TGTGCCTGGAGTACCGGACAGGCAAATAATTCACCCCTCCACTTT	3636	6	clonotype2	clonotype2_consensus_1
ACCCACTTCCAGGGCT-1	True	ACCCACTTCCAGGGCT-1_contig_2	True	393	TRB	None	None	TRBJ2-3	TRBC1	False	None	None	None	930	2	clonotype2	None
ACCCACTTCGTGACAT-1	True	ACCCACTTCGTGACAT-1_contig_1	True	529	TRA	TRAV27	None	TRAJ13	TRAC	True	True	CAAARGYQKVTF	TGTGCGGCGGCTCGGGGTTACCAGAAAGTTACCTTT	5903	5	clonotype294	clonotype294_consensus_1
ACCCACTTCGTGACAT-1	True	ACCCACTTCGTGACAT-1_contig_2	True	447	TRB	TRBV12-5	TRBD1	TRBJ1-4	TRBC1	True	True	CASGLGGAGEKLFF	TGTGCTAGTGGTTTAGGGGGCGCGGGGGAAAAACTGTTTTTT	1035	1	clonotype294	clonotype294_consensus_2
ACCGTAAAGCAATCTC-1	True	ACCGTAAAGCAATCTC-1_contig_1	True	541	TRB	TRBV6-3	TRBD2	TRBJ2-3	TRBC2	True	True	CASSWETDTQYF	TGTGCCAGCAGTTGGGAGACAGATACGCAGTATTTT	5975	7	clonotype295	clonotype295_consensus_2
ACCGTAAAGCAATCTC-1	True	ACCGTAAAGCAATCTC-1_contig_2	True	449	Multi	None	None	TRAJ10	TRBC1	False	None	None	None	1091	1	clonotype295	None
ACCGTAAAGCAATCTC-1	True	ACCGTAAAGCAATCTC-1_contig_3	True	577	TRA	TRAV23DV6	None	TRAJ22	TRAC	True	True	CAASLRSGSARQLTF	TGTGCAGCAAGCTTGCGTTCTGGTTCTGCAAGGCAACTGACCTTT	1362	2	clonotype295	clonotype295_consensus_1
ACCGTAAAGTACGTAA-1	True	ACCGTAAAGTACGTAA-1_contig_1	True	577	TRB	TRBV2	TRBD2	TRBJ2-2	TRBC2	True	True	CASILAVTNTGELFF	TGTGCCAGCATCCTAGCGGTAACGAACACCGGGGAGCTGTTTTTT	8137	9	clonotype4	clonotype4_consensus_1
ACCGTAAAGTACGTAA-1	True	ACCGTAAAGTACGTAA-1_contig_3	True	480	TRA	TRAV38-1	None	TRAJ48	TRAC	True	True	CAFMKQYFGNEKLTF	TGTGCTTTCATGAAGCAGTACTTTGGAAATGAGAAATTAACCTTT	1919	2	clonotype4	clonotype4_consensus_2
ACCGTAAAGTCATCCA-1	True	ACCGTAAAGTCATCCA-1_contig_1	True	690	TRB	TRBV2	TRBD2	TRBJ2-2	TRBC2	True	True	CASILAVTNTGELFF	TGTGCCAGCATCCTAGCGGTAACGAACACCGGGGAGCTGTTTTTT	2837	4	clonotype7	clonotype7_consensus_1
ACCGTAAAGTCATCCA-1	True	ACCGTAAAGTCATCCA-1_contig_2	True	626	Multi	None	None	None	TRBC2	False	None	None	None	344	1	clonotype7	None
ACCGTAAAGTCATCCA-1	True	ACCGTAAAGTCATCCA-1_contig_3	True	534	TRA	TRAV13-1	None	TRAJ57	TRAC	True	None	None	None	2843	3	clonotype7	None
ACCGTAACACGTTGGC-1	True	ACCGTAACACGTTGGC-1_contig_1	True	536	TRA	TRAV4	None	TRAJ23	TRAC	True	True	CLVGDIGNQGGKLIF	TGCCTCGTGGGTGACATAGGTAACCAGGGAGGAAAGCTTATCTTC	3031	4	clonotype3	clonotype3_consensus_1
ACCGTAACATGAGCGA-1	True	ACCGTAACATGAGCGA-1_contig_1	True	590	TRA	TRAV12-2	None	TRAJ16	TRAC	True	True	CAVREGQKLLF	TGTGCCGTGAGGGAGGGCCAGAAGCTGCTCTTT	6625	6	clonotype296	clonotype296_consensus_1
ACCGTAACATGAGCGA-1	True	ACCGTAACATGAGCGA-1_contig_3	True	598	TRB	TRBV24-1	TRBD1	TRBJ2-3	TRBC2	True	True	CATRTASTDTQYF	TGTGCCACCAGGACAGCTAGCACAGATACGCAGTATTTT	8088	9	clonotype296	clonotype296_consensus_2
ACCGTAACATGAGCGA-1	True	ACCGTAACATGAGCGA-1_contig_4	True	306	TRB	None	None	TRBJ2-3	TRBC2	False	None	None	None	750	2	clonotype296	None
ACCGTAAGTCAACATC-1	True	ACCGTAAGTCAACATC-1_contig_1	True	919	TRA	TRAV4	None	TRAJ23	TRAC	True	True	CLVGDIGNQGGKLIF	TGCCTCGTGGGTGACATAGGTAACCAGGGAGGAAAGCTTATCTTC	1282	2	clonotype297	clonotype297_consensus_1
ACCGTAAGTCAACATC-1	True	ACCGTAAGTCAACATC-1_contig_4	True	696	TRB	TRBV5-1	TRBD1	TRBJ2-6	TRBC2	True	True	CASSLDRGPTGANVLTF	TGCGCCAGCAGCTTGGACAGGGGGCCTACTGGGGCCAACGTCCTGACTTTC	14832	17	clonotype297	clonotype297_consensus_2
ACCGTAAGTCAACATC-1	True	ACCGTAAGTCAACATC-1_contig_5	True	426	TRB	None	None	TRBJ2-4	TRBC2	False	None	None	None	3429	5	clonotype297	None
ACCGTAAGTCTCAACA-1	True	ACCGTAAGTCTCAACA-1_contig_1	True	501	TRA	TRAV9-2	None	TRAJ43	TRAC	True	True	CALLYNNNDMRF	TGTGCTCTTTTGTACAATAACAATGACATGCGCTTT	5614	6	clonotype298	clonotype298_consensus_3
ACCGTAAGTCTCAACA-1	True	ACCGTAAGTCTCAACA-1_contig_2	True	554	TRA	TRAV19	None	TRAJ22	TRAC	True	True	CAKPGQLTF	TGTGCTAAACCGGGGCAACTGACCTTT	2961	4	clonotype298	clonotype298_consensus_1
ACCGTAAGTCTCAACA-1	True	ACCGTAAGTCTCAACA-1_contig_3	True	687	TRB	TRBV19	TRBD2	TRBJ1-5	TRBC1	True	True	CASASPPGPSNQPQHF	TGTGCCAGCGCCTCCCCACCGGGACCGTCGAATCAGCCCCAGCATTTT	2234	4	clonotype298	clonotype298_consensus_2
ACCGTAAGTCTCAACA-1	True	ACCGTAAGTCTCAACA-1_contig_4	True	388	Multi	None	None	TRBJ2-1	TRBC2	False	None	None	None	1111	2	clonotype298	None
ACCGTAAGTGCACTTA-1	True	ACCGTAAGTGCACTTA-1_contig_1	True	535	TRB	TRBV2	TRBD2	TRBJ2-2	TRBC2	True	True	CASILAVTNTGELFF	TGTGCCAGCATCCTAGCGGTAACGAACACCGGGGAGCTGTTTTTT	5551	6	clonotype7	clonotype7_consensus_1
ACCGTAAGTGTATGGG-1	True	ACCGTAAGTGTATGGG-1_contig_1	True	517	TRA	TRAV2	None	TRAJ6	TRAC	True	True	CAVEEGGSYIPTF	TGTGCTGTGGAGGAAGGAGGAAGCTACATACCTACATTT	2677	3	clonotype8	clonotype8_consensus_2
ACCGTAAGTGTATGGG-1	True	ACCGTAAGTGTATGGG-1_contig_3	True	684	TRB	TRBV7-9	TRBD1	TRBJ2-5	TRBC2	True	True	CASSFRQGQGQETQYF	TGTGCCAGCAGCTTTCGGCAGGGGCAAGGCCAAGAGACCCAGTACTTC	18110	22	clonotype8	clonotype8_consensus_1
ACCGTAAGTTCGGGCT-1	True	ACCGTAAGTTCGGGCT-1_contig_1	True	572	TRA	TRAV12-3	None	TRAJ39	TRAC	True	None	None	None	939	1	clonotype2	None
ACCGTAAGTTCGGGCT-1	True	ACCGTAAGTTCGGGCT-1_contig_3	True	547	TRB	TRBV30	TRBD1	TRBJ1-6	TRBC1	True	True	CAWSTGQANNSPLHF	TGTGCCTGGAGTACCGGACAGGCAAATAATTCACCCCTCCACTTT	1610	2	clonotype2	clonotype2_consensus_1
ACCGTAATCGCCCTTA-1	True	ACCGTAATCGCCCTTA-1_contig_1	True	581	TRB	TRBV20-1	TRBD2	TRBJ2-1	TRBC2	True	True	CSARDPRTSGGGEQFF	TGCAGTGCTAGAGATCCCCGGACTAGCGGGGGGGGTGAGCAGTTCTTC	16586	19	clonotype35	clonotype35_consensus_1
ACCGTAATCGCCCTTA-1	True	ACCGTAATCGCCCTTA-1_contig_2	True	437	Multi	None	None	TRBJ1-5	TRBC1	False	None	None	None	4686	6	clonotype35	None
ACCGTAATCGCCCTTA-1	True	ACCGTAATCGCCCTTA-1_contig_4	True	712	TRA	TRAV8-2	None	TRAJ31	TRAC	True	True	CVVSDRNNNARLMF	TGTGTTGTGAGTGATCGAAATAACAATGCCAGACTCATGTTT	3627	6	clonotype35	clonotype35_consensus_2
ACCTTTAAGACTCGGA-1	True	ACCTTTAAGACTCGGA-1_contig_1	True	529	TRB	TRBV20-1	TRBD2	TRBJ2-3	TRBC2	True	True	CSAPGSGGSTDTQYF	TGCAGTGCCCCCGGAAGCGGGGGCTCCACAGATACGCAGTATTTT	8534	10	clonotype299	clonotype299_consensus_1
ACCTTTAAGACTCGGA-1	True	ACCTTTAAGACTCGGA-1_contig_2	True	529	TRB	TRBV25-1	TRBD2	TRBJ1-5	TRBC1	True	True	CASSESEGKVSNQPQHF	TGTGCCAGCAGTGAATCCGAGGGGAAAGTTAGCAATCAGCCCCAGCATTTT	3271	3	clonotype299	clonotype299_consensus_2
ACCTTTAAGACTCGGA-1	True	ACCTTTAAGACTCGGA-1_contig_3	True	539	TRA	TRAV38-2DV8	None	TRAJ34	TRAC	True	True	CAYRSGHTDKLIF	TGTGCTTATAGGAGTGGACACACCGACAAGCTCATCTTT	3261	4	clonotype299	clonotype299_consensus_3
ACCTTTAAGAGCTATA-1	True	ACCTTTAAGAGCTATA-1_contig_1	True	329	TRB	None	None	TRBJ2-3	TRBC2	False	None	None	None	2280	4	clonotype1	None
ACCTTTAAGAGCTATA-1	True	ACCTTTAAGAGCTATA-1_contig_2	True	633	TRB	TRBV30	TRBD1	TRBJ1-6	TRBC1	True	True	CAWSTGQANNSPLHF	TGTGCCTGGAGTACCGGACAGGCAAATAATTCACCCCTCCACTTT	1674	2	clonotype1	clonotype1_consensus_2
ACCTTTAAGAGCTATA-1	True	ACCTTTAAGAGCTATA-1_contig_3	True	557	TRA	TRAV4	None	TRAJ23	TRAC	True	True	CLVGDIGNQGGKLIF	TGCCTCGTGGGTGACATAGGTAACCAGGGAGGAAAGCTTATCTTC	3054	4	clonotype1	clonotype1_consensus_1
ACCTTTAAGGCACATG-1	True	ACCTTTAAGGCACATG-1_contig_1	True	514	TRA	TRAV4	None	TRAJ23	TRAC	True	True	CLVGDIGNQGGKLIF	TGCCTCGTGGGTGACATAGGTAACCAGGGAGGAAAGCTTATCTTC	4137	4	clonotype1	clonotype1_consensus_1
ACCTTTAAGGCACATG-1	True	ACCTTTAAGGCACATG-1_contig_3	True	656	TRB	TRBV30	TRBD1	TRBJ1-6	TRBC1	True	True	CAWSTGQANNSPLHF	TGTGCCTGGAGTACCGGACAGGCAAATAATTCACCCCTCCACTTT	3110	4	clonotype1	clonotype1_consensus_2
ACCTTTAAGTCCATAC-1	True	ACCTTTAAGTCCATAC-1_contig_1	True	947	TRA	TRAV4	None	TRAJ23	TRAC	True	False	CVLLPRG*HR*PGRKAYLRT	TGTGTACTACTGCCTCGTGGGTGACATAGGTAACCAGGGAGGAAAGCTTATCTTCGGACA	1315	2	clonotype2	None
ACCTTTAAGTCCATAC-1	True	ACCTTTAAGTCCATAC-1_contig_2	True	562	TRB	TRBV30	TRBD1	TRBJ1-6	TRBC1	True	True	CAWSTGQANNSPLHF	TGTGCCTGGAGTACCGGACAGGCAAATAATTCACCCCTCCACTTT	1675	2	clonotype2	clonotype2_consensus_1
ACCTTTAAGTTGAGTA-1	True	ACCTTTAAGTTGAGTA-1_contig_1	True	538	TRB	TRBV27	None	TRBJ2-6	TRBC2	True	None	None	None	1246	3	clonotype36	None
ACCTTTAAGTTGAGTA-1	True	ACCTTTAAGTTGAGTA-1_contig_2	True	517	TRA	TRAV1-1	None	TRAJ26	TRAC	True	None	None	None	2356	2	clonotype36	None
ACCTTTAAGTTGAGTA-1	True	ACCTTTAAGTTGAGTA-1_contig_3	True	544	TRA	TRAV12-1	None	TRAJ6	TRAC	True	True	CVVNREGSYIPTF	TGTGTGGTGAACAGGGAAGGAAGCTACATACCTACATTT	1347	1	clonotype36	clonotype36_consensus_1
ACCTTTACACAGACAG-1	True	ACCTTTACACAGACAG-1_contig_1	True	657	TRB	TRBV30	TRBD1	TRBJ1-6	TRBC1	True	True	CAWSTGQANNSPLHF	TGTGCCTGGAGTACCGGACAGGCAAATAATTCACCCCTCCACTTT	3669	4	clonotype1	clonotype1_consensus_2
ACCTTTACACAGACAG-1	True	ACCTTTACACAGACAG-1_contig_2	True	254	TRB	None	None	TRBJ2-3	TRBC2	False	None	None	None	900	2	clonotype1	None
ACCTTTACACAGACAG-1	True	ACCTTTACACAGACAG-1_contig_3	True	467	TRA	TRAV4	None	TRAJ23	TRAC	True	True	CLVGDIGNQGGKLIF	TGCCTCGTGGGTGACATAGGTAACCAGGGAGGAAAGCTTATCTTC	212	1	clonotype1	clonotype1_consensus_1
ACCTTTACACGCCAGT-1	True	ACCTTTACACGCCAGT-1_contig_1	True	530	TRA	TRAV26-1	None	TRAJ49	TRAC	True	True	CIVRAETNTGNQFYF	TGCATCGTCAGAGCCGAAACGAACACCGGTAACCAGTTCTATTTT	854	1	clonotype300	clonotype300_consensus_1
ACCTTTACACGCCAGT-1	True	ACCTTTACACGCCAGT-1_contig_2	True	569	TRB	TRBV5-1	TRBD1	TRBJ2-7	TRBC2	True	True	CASSTQTGHEQYF	TGCGCCAGCAGCACACAGACAGGGCACGAGCAGTACTTC	6065	8	clonotype300	clonotype300_consensus_2
ACCTTTACAGACGCAA-1	True	ACCTTTACAGACGCAA-1_contig_1	True	526	TRB	TRBV15	TRBD1	TRBJ2-2	TRBC2	True	None	None	None	2025	3	clonotype301	None
ACCTTTACAGACGCAA-1	True	ACCTTTACAGACGCAA-1_contig_2	True	457	TRA	TRAV34	None	TRAJ29	TRAC	True	True	CGAVGLSGNTPLVF	TGTGGAGCAGTGGGCCTTTCAGGAAACACACCTCTTGTCTTT	1452	2	clonotype301	clonotype301_consensus_1
ACCTTTACAGGACGTA-1	True	ACCTTTACAGGACGTA-1_contig_1	True	439	TRB	None	None	TRBJ2-4	TRBC2	False	None	None	None	1856	3	None	None
ACCTTTAGTCATTAGC-1	True	ACCTTTAGTCATTAGC-1_contig_1	True	551	TRB	TRBV2	None	TRBJ2-2	TRBC2	True	True	CASSQSYTGELFF	TGTGCCAGCAGTCAATCATATACCGGGGAGCTGTTTTTT	12365	15	clonotype20	clonotype20_consensus_2
ACCTTTAGTCATTAGC-1	True	ACCTTTAGTCATTAGC-1_contig_2	True	552	TRA	TRAV22	None	TRAJ31	TRAC	True	True	CAVGARLMF	TGTGCTGTGGGTGCCAGACTCATGTTT	716	1	clonotype20	clonotype20_consensus_1
ACCTTTAGTGAAATCA-1	True	ACCTTTAGTGAAATCA-1_contig_1	True	522	TRB	TRBV27	None	TRBJ2-6	TRBC2	True	True	CASSRSSGANVLTF	TGTGCCAGCAGTCGAAGCTCTGGGGCCAACGTCCTGACTTTC	4233	5	clonotype14	clonotype14_consensus_1
ACCTTTAGTTCCAACA-1	True	ACCTTTAGTTCCAACA-1_contig_1	True	266	TRB	None	None	TRBJ2-3	TRBC2	False	None	None	None	760	2	clonotype2	None
ACCTTTAGTTCCAACA-1	True	ACCTTTAGTTCCAACA-1_contig_2	True	542	TRB	TRBV30	TRBD1	TRBJ1-6	TRBC1	True	True	CAWSTGQANNSPLHF	TGTGCCTGGAGTACCGGACAGGCAAATAATTCACCCCTCCACTTT	531	1	clonotype2	clonotype2_consensus_1
ACCTTTAGTTCCAACA-1	True	ACCTTTAGTTCCAACA-1_contig_3	True	309	TRA	TRAV4	None	TRAJ23	TRAC	True	False	CVLLPRG*HR*PGRKAYLRT	TGTGTACTACTGCCTCGTGGGTGACATAGGTAACCAGGGAGGAAAGCTTATCTTCGGACA	1118	1	clonotype2	None
ACCTTTATCACCACCT-1	True	ACCTTTATCACCACCT-1_contig_1	True	397	TRB	None	None	TRBJ2-3	TRBC2	False	None	None	None	1832	3	clonotype10	None
ACCTTTATCACCACCT-1	True	ACCTTTATCACCACCT-1_contig_2	True	634	TRB	TRBV11-2	TRBD1	TRBJ1-3	TRBC1	True	True	CASSLEGNGDTIYF	TGTGCCAGCAGCTTGGAGGGGAATGGGGACACCATATATTTT	1622	3	clonotype10	clonotype10_consensus_2
ACCTTTATCACCACCT-1	True	ACCTTTATCACCACCT-1_contig_4	True	281	Multi	None	None	None	TRBC2	False	None	None	None	109	1	clonotype10	None
ACCTTTATCACCACCT-1	True	ACCTTTATCACCACCT-1_contig_5	True	569	TRA	TRAV22	None	TRAJ42	TRAC	True	True	CAVGGSQGNLIF	TGTGCTGTGGGGGGAAGCCAAGGAAATCTCATCTTT	3345	4	clonotype10	clonotype10_consensus_1
ACCTTTATCACGAAGG-1	True	ACCTTTATCACGAAGG-1_contig_1	True	597	TRB	TRBV7-8	TRBD2	TRBJ1-2	TRBC1	True	True	CASSLAPQRGYTF	TGTGCCAGCAGCTTAGCCCCTCAGCGGGGCTACACCTTC	7308	9	clonotype302	clonotype302_consensus_2
ACCTTTATCACGAAGG-1	True	ACCTTTATCACGAAGG-1_contig_2	True	503	TRB	None	None	TRBJ2-4	TRBC2	False	None	None	None	2121	3	clonotype302	None
ACCTTTATCACGAAGG-1	True	ACCTTTATCACGAAGG-1_contig_3	True	613	TRA	TRAV12-1	None	TRAJ34	TRAC	True	True	CVSLQGTDKLIF	TGTGTGTCCCTTCAGGGCACCGACAAGCTCATCTTT	4808	5	clonotype302	clonotype302_consensus_1
ACCTTTATCCTCGCAT-1	True	ACCTTTATCCTCGCAT-1_contig_1	True	733	TRB	TRBV30	TRBD1	TRBJ1-6	TRBC1	True	True	CAWSTGQANNSPLHF	TGTGCCTGGAGTACCGGACAGGCAAATAATTCACCCCTCCACTTT	2968	3	clonotype1	clonotype1_consensus_2
ACCTTTATCCTCGCAT-1	True	ACCTTTATCCTCGCAT-1_contig_2	True	485	TRB	None	None	TRBJ2-3	TRBC2	False	None	None	None	2012	4	clonotype1	None
ACCTTTATCCTCGCAT-1	True	ACCTTTATCCTCGCAT-1_contig_3	True	505	TRA	TRAV4	None	TRAJ23	TRAC	True	True	CLVGDIGNQGGKLIF	TGCCTCGTGGGTGACATAGGTAACCAGGGAGGAAAGCTTATCTTC	848	2	clonotype1	clonotype1_consensus_1
ACCTTTATCGCGGATC-1	True	ACCTTTATCGCGGATC-1_contig_1	True	511	Multi	None	None	None	TRBC2	False	None	None	None	145	1	clonotype4	None
ACCTTTATCGCGGATC-1	True	ACCTTTATCGCGGATC-1_contig_2	True	525	TRB	TRBV2	TRBD2	TRBJ2-2	TRBC2	True	True	CASILAVTNTGELFF	TGTGCCAGCATCCTAGCGGTAACGAACACCGGGGAGCTGTTTTTT	1667	2	clonotype4	clonotype4_consensus_1
ACCTTTATCGCGGATC-1	True	ACCTTTATCGCGGATC-1_contig_3	True	527	TRB	TRBV6-5	TRBD1	TRBJ2-7	TRBC2	True	None	None	None	1111	3	clonotype4	None
ACCTTTATCGCGGATC-1	True	ACCTTTATCGCGGATC-1_contig_4	True	496	TRA	TRAV38-1	None	TRAJ48	TRAC	True	True	CAFMKQYFGNEKLTF	TGTGCTTTCATGAAGCAGTACTTTGGAAATGAGAAATTAACCTTT	2775	3	clonotype4	clonotype4_consensus_2
ACCTTTATCGCGGATC-1	True	ACCTTTATCGCGGATC-1_contig_5	True	564	TRA	TRAV13-1	None	TRAJ57	TRAC	True	None	None	None	1972	2	clonotype4	None
ACGAGCCAGCTACCGC-1	True	ACGAGCCAGCTACCGC-1_contig_1	True	593	TRB	TRBV30	TRBD1	TRBJ1-6	TRBC1	True	True	CAWSTGQANNSPLHF	TGTGCCTGGAGTACCGGACAGGCAAATAATTCACCCCTCCACTTT	3700	5	clonotype2	clonotype2_consensus_1
ACGAGCCAGCTACCGC-1	True	ACGAGCCAGCTACCGC-1_contig_2	True	304	TRB	None	None	TRBJ2-3	TRBC2	False	None	None	None	2126	3	clonotype2	None
ACGAGCCAGCTACCGC-1	True	ACGAGCCAGCTACCGC-1_contig_3	True	550	Multi	None	None	TRAJ17	IGHD	False	None	None	None	412	1	clonotype2	None
ACGAGCCAGGCCGAAT-1	True	ACGAGCCAGGCCGAAT-1_contig_1	True	543	TRB	TRBV20-1	TRBD1	TRBJ1-2	TRBC1	True	True	CSATQTGTGASGYTF	TGCAGTGCAACACAAACAGGGACAGGGGCTAGTGGCTACACCTTC	10466	12	clonotype303	clonotype303_consensus_2
ACGAGCCAGGCCGAAT-1	True	ACGAGCCAGGCCGAAT-1_contig_3	True	680	TRA	TRAV8-3	None	TRAJ43	TRAC	True	True	CAVGAGNNDMRF	TGTGCTGTGGGTGCGGGTAACAATGACATGCGCTTT	1791	3	clonotype303	clonotype303_consensus_1
ACGAGCCCAAGTTCTG-1	True	ACGAGCCCAAGTTCTG-1_contig_1	True	271	TRB	None	None	TRBJ2-3	TRBC2	False	None	None	None	1111	2	clonotype1	None
ACGAGCCCAAGTTCTG-1	True	ACGAGCCCAAGTTCTG-1_contig_2	True	577	TRB	TRBV30	TRBD1	TRBJ1-6	TRBC1	True	True	CAWSTGQANNSPLHF	TGTGCCTGGAGTACCGGACAGGCAAATAATTCACCCCTCCACTTT	701	2	clonotype1	clonotype1_consensus_2
ACGAGCCCAAGTTCTG-1	True	ACGAGCCCAAGTTCTG-1_contig_3	True	481	TRA	TRAV4	None	TRAJ23	TRAC	True	True	CLVGDIGNQGGKLIF	TGCCTCGTGGGTGACATAGGTAACCAGGGAGGAAAGCTTATCTTC	1879	2	clonotype1	clonotype1_consensus_1
ACGAGCCCACCTGGTG-1	True	ACGAGCCCACCTGGTG-1_contig_1	True	704	TRB	TRBV20-1	TRBD1	TRBJ2-5	TRBC1	True	True	CSARDQGADWETQYF	TGCAGTGCTAGAGACCAGGGGGCGGATTGGGAGACCCAGTACTTC	5636	7	clonotype87	clonotype87_consensus_2
ACGAGCCCACCTGGTG-1	True	ACGAGCCCACCTGGTG-1_contig_2	True	568	Multi	None	None	TRBJ1-1	TRBC1	False	None	None	None	4075	4	clonotype87	None
ACGAGCCCACCTGGTG-1	True	ACGAGCCCACCTGGTG-1_contig_4	True	557	TRA	TRAV14DV4	None	TRAJ23	TRAC	True	False	CAMREGCG*PGRKAYLRT	TGTGCAATGAGAGAGGGCTGTGGATAACCAGGGAGGAAAGCTTATCTTCGGACA	1556	2	clonotype87	None
ACGAGCCCACCTGGTG-1	True	ACGAGCCCACCTGGTG-1_contig_5	True	514	TRA	TRAV4	None	TRAJ22	TRAC	True	True	CLVGALPSSGSARQLTF	TGCCTCGTGGGTGCCCTTCCTTCTTCTGGTTCTGCAAGGCAACTGACCTTT	1334	2	clonotype87	clonotype87_consensus_1
ACGAGCCCATAACCTG-1	True	ACGAGCCCATAACCTG-1_contig_1	True	503	TRA	TRAV4	None	TRAJ23	TRAC	True	True	CLVGDIGNQGGKLIF	TGCCTCGTGGGTGACATAGGTAACCAGGGAGGAAAGCTTATCTTC	2640	3	clonotype1	clonotype1_consensus_1
ACGAGCCCATAACCTG-1	True	ACGAGCCCATAACCTG-1_contig_3	True	581	TRB	TRBV30	TRBD1	TRBJ1-6	TRBC1	True	True	CAWSTGQANNSPLHF	TGTGCCTGGAGTACCGGACAGGCAAATAATTCACCCCTCCACTTT	892	1	clonotype1	clonotype1_consensus_2
ACGAGCCCATCACGAT-1	True	ACGAGCCCATCACGAT-1_contig_1	True	416	TRB	None	None	TRBJ1-1	TRBC1	False	None	None	None	1204	1	None	None
ACGAGCCCATCACGAT-1	True	ACGAGCCCATCACGAT-1_contig_4	True	944	TRA	TRAV4	None	TRAJ23	TRAC	True	False	CVLLPRG*HR*PGRKAYLRT	TGTGTACTACTGCCTCGTGGGTGACATAGGTAACCAGGGAGGAAAGCTTATCTTCGGACA	1511	2	None	None
ACGAGCCCATGAGCGA-1	True	ACGAGCCCATGAGCGA-1_contig_1	True	584	TRB	TRBV4-1	None	TRBJ1-2	TRBC1	True	True	CASSPAGVRYGYTF	TGCGCCAGCAGCCCGGCCGGGGTTCGGTATGGCTACACCTTC	6312	8	clonotype304	clonotype304_consensus_1
ACGAGCCCATGAGCGA-1	True	ACGAGCCCATGAGCGA-1_contig_3	True	630	TRA	TRAV27	None	TRAJ29	TRAC	True	True	CAGPRNSGNTPLVF	TGTGCAGGGCCCCGGAATTCAGGAAACACACCTCTTGTCTTT	5748	6	clonotype304	clonotype304_consensus_2
ACGAGCCCATTTCACT-1	True	ACGAGCCCATTTCACT-1_contig_1	True	426	TRA	TRAV29DV5	None	TRAJ42	TRAC	True	False	CSKRLL*GGSQGNLIF	TGCAGCAAGCGACTACTTTAAGGAGGAAGCCAAGGAAATCTCATCTTT	1134	1	clonotype49	None
ACGAGCCCATTTCACT-1	True	ACGAGCCCATTTCACT-1_contig_2	True	563	TRB	TRBV7-9	TRBD1	TRBJ2-7	TRBC2	True	True	CASSGLTGASSYEQYF	TGTGCCAGCAGCGGCCTGACAGGGGCAAGCTCCTACGAGCAGTACTTC	8747	11	clonotype49	clonotype49_consensus_1
ACGAGCCGTTGTCTTT-1	True	ACGAGCCGTTGTCTTT-1_contig_1	True	605	TRB	TRBV30	TRBD1	TRBJ1-6	TRBC1	True	True	CAWSTGQANNSPLHF	TGTGCCTGGAGTACCGGACAGGCAAATAATTCACCCCTCCACTTT	685	1	clonotype1	clonotype1_consensus_2
ACGAGCCGTTGTCTTT-1	True	ACGAGCCGTTGTCTTT-1_contig_2	True	508	TRA	TRAV4	None	TRAJ23	TRAC	True	True	CLVGDIGNQGGKLIF	TGCCTCGTGGGTGACATAGGTAACCAGGGAGGAAAGCTTATCTTC	1844	2	clonotype1	clonotype1_consensus_1
ACGAGCCTCCATGAGT-1	True	ACGAGCCTCCATGAGT-1_contig_1	True	613	TRB	TRBV7-9	TRBD1	TRBJ2-5	TRBC2	True	True	CASSFRQGQGQETQYF	TGTGCCAGCAGCTTTCGGCAGGGGCAAGGCCAAGAGACCCAGTACTTC	7098	8	clonotype8	clonotype8_consensus_1
ACGAGCCTCCATGAGT-1	True	ACGAGCCTCCATGAGT-1_contig_2	True	483	TRA	TRAV2	None	TRAJ6	TRAC	True	True	CAVEEGGSYIPTF	TGTGCTGTGGAGGAAGGAGGAAGCTACATACCTACATTT	1239	1	clonotype8	clonotype8_consensus_2
ACGAGCCTCCGAGCCA-1	True	ACGAGCCTCCGAGCCA-1_contig_1	True	580	TRB	TRBV6-3	TRBD2	TRBJ1-5	TRBC1	True	True	CASSYNRGGSQPQHF	TGTGCCAGCAGTTACAACAGGGGAGGGAGCCAGCCCCAGCATTTT	4792	6	clonotype9	clonotype9_consensus_2
ACGAGCCTCCGAGCCA-1	True	ACGAGCCTCCGAGCCA-1_contig_3	True	531	TRA	TRAV1-2	None	TRAJ37	TRAC	True	True	CAVPGSGNTGKLIF	TGTGCTGTCCCCGGCTCTGGCAACACAGGCAAACTAATCTTT	1192	1	clonotype9	clonotype9_consensus_1
ACGAGCCTCTGCGGCA-1	True	ACGAGCCTCTGCGGCA-1_contig_1	True	716	TRB	None	None	TRBJ1-1	TRBC1	False	None	None	None	2319	3	clonotype2	None
ACGAGCCTCTGCGGCA-1	True	ACGAGCCTCTGCGGCA-1_contig_3	True	715	TRB	TRBV30	TRBD1	TRBJ1-6	TRBC1	True	True	CAWSTGQANNSPLHF	TGTGCCTGGAGTACCGGACAGGCAAATAATTCACCCCTCCACTTT	652	1	clonotype2	clonotype2_consensus_1
ACGAGGAAGAGTCTGG-1	True	ACGAGGAAGAGTCTGG-1_contig_1	True	507	TRB	TRBV28	None	TRBJ2-7	TRBC2	True	True	CASSPVPPPYEQYF	TGTGCCAGCAGTCCAGTCCCACCGCCCTACGAGCAGTACTTC	5407	7	clonotype305	clonotype305_consensus_2
ACGAGGAAGAGTCTGG-1	True	ACGAGGAAGAGTCTGG-1_contig_2	True	499	TRA	TRAV38-2DV8	None	TRAJ57	TRAC	True	True	CAYKSQGGSEKLVF	TGTGCTTATAAAAGCCAGGGCGGATCTGAAAAGCTGGTCTTT	3254	4	clonotype305	clonotype305_consensus_1
ACGAGGAAGAGTCTGG-1	True	ACGAGGAAGAGTCTGG-1_contig_3	True	666	TRA	TRAV26-2	None	TRAJ52	TRAC	True	None	None	None	1834	2	clonotype305	None
ACGAGGAAGCTGCAAG-1	True	ACGAGGAAGCTGCAAG-1_contig_1	True	529	TRB	TRBV3-1	None	TRBJ2-5	TRBC2	True	True	CASSRWETQYF	TGTGCCAGCAGCCGTTGGGAGACCCAGTACTTC	12156	13	clonotype306	clonotype306_consensus_2
ACGAGGAAGCTGCAAG-1	True	ACGAGGAAGCTGCAAG-1_contig_3	True	499	TRA	TRAV38-2DV8	None	TRAJ54	TRAC	True	True	CACLRIQGAQKLVF	TGTGCCTGCCTCCGAATTCAGGGAGCCCAGAAGCTGGTATTT	3710	4	clonotype306	clonotype306_consensus_1
ACGAGGAAGTGTACCT-1	True	ACGAGGAAGTGTACCT-1_contig_1	True	506	TRB	TRBV5-1	None	TRBJ1-1	TRBC1	True	True	CASSADHTEAFF	TGCGCCAGCAGCGCCGATCACACTGAAGCTTTCTTT	7654	10	clonotype307	clonotype307_consensus_1
ACGAGGACAATGGATA-1	True	ACGAGGACAATGGATA-1_contig_1	True	622	TRB	TRBV30	TRBD1	TRBJ1-6	TRBC1	True	True	CAWSTGQANNSPLHF	TGTGCCTGGAGTACCGGACAGGCAAATAATTCACCCCTCCACTTT	2105	2	clonotype1	clonotype1_consensus_2
ACGAGGACAATGGATA-1	True	ACGAGGACAATGGATA-1_contig_2	True	317	TRB	None	None	TRBJ2-3	TRBC2	False	None	None	None	886	2	clonotype1	None
ACGAGGACAATGGATA-1	True	ACGAGGACAATGGATA-1_contig_3	True	510	TRA	TRAV4	None	TRAJ23	TRAC	True	True	CLVGDIGNQGGKLIF	TGCCTCGTGGGTGACATAGGTAACCAGGGAGGAAAGCTTATCTTC	2236	3	clonotype1	clonotype1_consensus_1
ACGAGGACACGGTGTC-1	True	ACGAGGACACGGTGTC-1_contig_1	True	502	TRB	TRBV24-1	TRBD2	TRBJ2-5	TRBC2	True	True	CATSDPSGAGETQYF	TGTGCCACCAGTGATCCCTCGGGCGCGGGAGAGACCCAGTACTTC	7670	8	clonotype308	clonotype308_consensus_1
ACGAGGACACGGTGTC-1	True	ACGAGGACACGGTGTC-1_contig_2	True	553	TRA	TRAV23DV6	None	TRAJ28	TRAC	True	True	CAASRAGSYQLTF	TGTGCAGCTTCTCGGGCTGGGAGTTACCAACTCACTTTC	3188	3	clonotype308	clonotype308_consensus_2
ACGAGGACATTCGACA-1	True	ACGAGGACATTCGACA-1_contig_1	True	593	TRB	TRBV30	TRBD1	TRBJ1-6	TRBC1	True	True	CAWSTGQANNSPLHF	TGTGCCTGGAGTACCGGACAGGCAAATAATTCACCCCTCCACTTT	2151	3	clonotype2	clonotype2_consensus_1
ACGAGGAGTACCATCA-1	True	ACGAGGAGTACCATCA-1_contig_1	True	766	TRB	TRBV30	TRBD1	TRBJ1-6	TRBC1	True	True	CAWSTGQANNSPLHF	TGTGCCTGGAGTACCGGACAGGCAAATAATTCACCCCTCCACTTT	3809	4	clonotype1	clonotype1_consensus_2
ACGAGGAGTACCATCA-1	True	ACGAGGAGTACCATCA-1_contig_2	True	449	TRB	None	None	TRBJ2-3	TRBC2	False	None	None	None	2503	4	clonotype1	None
ACGAGGAGTACCATCA-1	True	ACGAGGAGTACCATCA-1_contig_3	True	511	TRA	TRAV4	None	TRAJ23	TRAC	True	True	CLVGDIGNQGGKLIF	TGCCTCGTGGGTGACATAGGTAACCAGGGAGGAAAGCTTATCTTC	1263	2	clonotype1	clonotype1_consensus_1
ACGAGGAGTTCACCTC-1	True	ACGAGGAGTTCACCTC-1_contig_1	True	976	TRB	TRBV30	TRBD1	TRBJ1-6	TRBC1	True	True	CAWSTGQANNSPLHF	TGTGCCTGGAGTACCGGACAGGCAAATAATTCACCCCTCCACTTT	5061	6	clonotype1	clonotype1_consensus_2
ACGAGGAGTTCACCTC-1	True	ACGAGGAGTTCACCTC-1_contig_3	True	544	TRA	TRAV4	None	TRAJ23	TRAC	True	True	CLVGDIGNQGGKLIF	TGCCTCGTGGGTGACATAGGTAACCAGGGAGGAAAGCTTATCTTC	1897	2	clonotype1	clonotype1_consensus_1
ACGAGGATCAACGCTA-1	True	ACGAGGATCAACGCTA-1_contig_1	True	599	TRB	TRBV2	TRBD2	TRBJ2-2	TRBC2	True	True	CASILAVTNTGELFF	TGTGCCAGCATCCTAGCGGTAACGAACACCGGGGAGCTGTTTTTT	10822	14	clonotype4	clonotype4_consensus_1
ACGAGGATCAACGCTA-1	True	ACGAGGATCAACGCTA-1_contig_2	True	516	TRA	TRAV38-1	None	TRAJ48	TRAC	True	True	CAFMKQYFGNEKLTF	TGTGCTTTCATGAAGCAGTACTTTGGAAATGAGAAATTAACCTTT	1492	3	clonotype4	clonotype4_consensus_2
ACGAGGATCCGCGGTA-1	True	ACGAGGATCCGCGGTA-1_contig_1	True	569	TRB	TRBV2	TRBD2	TRBJ2-2	TRBC2	True	True	CASILAVTNTGELFF	TGTGCCAGCATCCTAGCGGTAACGAACACCGGGGAGCTGTTTTTT	8805	11	clonotype7	clonotype7_consensus_1
ACGAGGATCTGATTCT-1	True	ACGAGGATCTGATTCT-1_contig_1	True	515	TRB	TRBV5-1	TRBD1	TRBJ1-6	TRBC1	True	True	CASSLGDRGNSPLHF	TGCGCCAGCAGCTTGGGGGACAGGGGTAATTCACCCCTCCACTTT	5817	8	clonotype309	clonotype309_consensus_3
ACGAGGATCTGATTCT-1	True	ACGAGGATCTGATTCT-1_contig_3	True	588	TRA	TRAV13-2	None	TRAJ11	TRAC	True	True	CAENPPEGYSTLTF	TGTGCAGAGAACCCCCCTGAGGGATACAGCACCCTCACCTTT	5678	6	clonotype309	clonotype309_consensus_1
ACGAGGATCTGATTCT-1	True	ACGAGGATCTGATTCT-1_contig_4	True	565	TRA	TRAV16	None	TRAJ4	TRAC	True	True	CAPASGGYNKLIF	TGTGCTCCTGCTTCTGGTGGCTACAATAAGCTGATTTTT	1724	2	clonotype309	clonotype309_consensus_2
ACGATACAGAGTTGGC-1	True	ACGATACAGAGTTGGC-1_contig_1	True	640	TRB	TRBV19	TRBD2	TRBJ2-7	TRBC2	True	True	CASSMAGVLDEQYF	TGTGCCAGTAGTATGGCGGGAGTCCTCGACGAGCAGTACTTC	2538	3	clonotype5	clonotype5_consensus_2
ACGATACAGAGTTGGC-1	True	ACGATACAGAGTTGGC-1_contig_2	True	549	TRA	TRAV12-2	None	TRAJ9	TRAC	True	True	CAVLTGGGFKTIF	TGTGCCGTCTTAACGGGTGGAGGCTTCAAAACTATCTTT	3977	4	clonotype5	clonotype5_consensus_1
ACGATACCAGCCTTGG-1	True	ACGATACCAGCCTTGG-1_contig_1	True	545	TRA	TRAV12-3	None	TRAJ39	TRAC	True	None	None	None	2046	2	None	None
ACGATACCAGCCTTGG-1	True	ACGATACCAGCCTTGG-1_contig_2	True	287	TRB	None	None	TRBJ2-3	TRBC2	False	None	None	None	1094	3	None	None
ACGATACGTTGCGCAC-1	True	ACGATACGTTGCGCAC-1_contig_1	True	327	TRB	None	None	TRBJ2-3	TRBC2	False	None	None	None	1876	3	clonotype2	None
ACGATACGTTGCGCAC-1	True	ACGATACGTTGCGCAC-1_contig_2	True	582	TRB	TRBV30	TRBD1	TRBJ1-6	TRBC1	True	True	CAWSTGQANNSPLHF	TGTGCCTGGAGTACCGGACAGGCAAATAATTCACCCCTCCACTTT	1084	2	clonotype2	clonotype2_consensus_1
ACGATACGTTGCGCAC-1	True	ACGATACGTTGCGCAC-1_contig_3	True	529	TRA	TRAV12-3	None	TRAJ39	TRAC	True	None	None	None	1279	1	clonotype2	None
ACGATACTCAAGAAGT-1	True	ACGATACTCAAGAAGT-1_contig_1	True	539	TRB	TRBV27	TRBD1	TRBJ1-1	TRBC1	True	True	CASIRQGRDTEAFF	TGTGCCAGCATCAGACAGGGGCGTGACACTGAAGCTTTCTTT	6712	8	clonotype310	clonotype310_consensus_2
ACGATACTCAAGAAGT-1	True	ACGATACTCAAGAAGT-1_contig_2	True	409	TRB	None	None	TRBJ2-4	TRBC2	False	None	None	None	1180	2	clonotype310	None
ACGATACTCAAGAAGT-1	True	ACGATACTCAAGAAGT-1_contig_3	True	692	TRA	TRAV8-1	None	TRAJ32	TRAC	True	True	CAVNRGGGATNKLIF	TGTGCCGTGAACAGAGGCGGTGGTGCTACAAACAAGCTCATCTTT	1870	2	clonotype310	clonotype310_consensus_1
ACGATACTCAAGAAGT-1	True	ACGATACTCAAGAAGT-1_contig_4	True	535	TRA	TRAV13-2	None	TRAJ16	TRAC	True	None	None	None	1866	2	clonotype310	None
ACGATACTCCAACCAA-1	True	ACGATACTCCAACCAA-1_contig_1	True	559	TRB	TRBV2	TRBD2	TRBJ2-2	TRBC2	True	True	CASILAVTNTGELFF	TGTGCCAGCATCCTAGCGGTAACGAACACCGGGGAGCTGTTTTTT	8900	15	clonotype4	clonotype4_consensus_1
ACGATACTCCAACCAA-1	True	ACGATACTCCAACCAA-1_contig_2	True	479	TRA	TRAV38-1	None	TRAJ48	TRAC	True	True	CAFMKQYFGNEKLTF	TGTGCTTTCATGAAGCAGTACTTTGGAAATGAGAAATTAACCTTT	1113	1	clonotype4	clonotype4_consensus_2
ACGATACTCCTGCAGG-1	True	ACGATACTCCTGCAGG-1_contig_1	True	506	TRA	TRAV26-1	None	TRAJ9	TRAC	True	True	CIVRVQGGGFKTIF	TGCATCGTCAGAGTCCAGGGTGGAGGCTTCAAAACTATCTTT	987	1	clonotype19	clonotype19_consensus_2
ACGATACTCCTGCAGG-1	True	ACGATACTCCTGCAGG-1_contig_2	True	485	TRB	None	None	TRBJ2-4	TRBC2	False	None	None	None	2266	3	clonotype19	None
ACGATACTCCTGCAGG-1	True	ACGATACTCCTGCAGG-1_contig_3	True	862	TRB	TRBV6-5	TRBD1	TRBJ1-5	TRBC1	True	True	CASSTGGGNQPQHF	TGTGCCAGCAGTACAGGGGGCGGCAATCAGCCCCAGCATTTT	1954	2	clonotype19	clonotype19_consensus_1
ACGATACTCTTGTATC-1	True	ACGATACTCTTGTATC-1_contig_1	True	613	TRB	TRBV2	TRBD2	TRBJ2-2	TRBC2	True	True	CASILAVTNTGELFF	TGTGCCAGCATCCTAGCGGTAACGAACACCGGGGAGCTGTTTTTT	9816	11	clonotype4	clonotype4_consensus_1
ACGATACTCTTGTATC-1	True	ACGATACTCTTGTATC-1_contig_2	True	559	TRB	TRBV6-5	TRBD1	TRBJ2-7	TRBC2	True	None	None	None	1146	3	clonotype4	None
ACGATACTCTTGTATC-1	True	ACGATACTCTTGTATC-1_contig_3	True	480	TRA	TRAV38-1	None	TRAJ48	TRAC	True	True	CAFMKQYFGNEKLTF	TGTGCTTTCATGAAGCAGTACTTTGGAAATGAGAAATTAACCTTT	473	1	clonotype4	clonotype4_consensus_2
ACGATGTAGAATTGTG-1	True	ACGATGTAGAATTGTG-1_contig_1	True	523	TRB	TRBV12-5	TRBD1	TRBJ2-5	TRBC2	True	True	CASGLVSGGAETQYF	TGTGCTAGTGGTTTGGTATCCGGGGGGGCCGAGACCCAGTACTTC	2746	4	clonotype16	clonotype16_consensus_1
ACGATGTAGAATTGTG-1	True	ACGATGTAGAATTGTG-1_contig_2	True	533	TRA	TRAV1-2	None	TRAJ37	TRAC	True	True	CAVPSSGNTGKLIF	TGTGCTGTCCCTTCCTCTGGCAACACAGGCAAACTAATCTTT	6182	6	clonotype16	clonotype16_consensus_2
ACGATGTAGAATTGTG-1	True	ACGATGTAGAATTGTG-1_contig_3	True	332	TRG	None	None	None	TRGC1	False	None	None	None	115	1	clonotype16	None
ACGATGTAGACTAAGT-1	True	ACGATGTAGACTAAGT-1_contig_1	True	620	TRB	TRBV6-3	TRBD2	TRBJ1-5	TRBC1	True	True	CASSYNRGGSQPQHF	TGTGCCAGCAGTTACAACAGGGGAGGGAGCCAGCCCCAGCATTTT	2306	3	clonotype12	clonotype12_consensus_1
ACGATGTAGACTAAGT-1	True	ACGATGTAGACTAAGT-1_contig_2	True	516	TRB	None	None	TRBJ2-4	TRBC2	False	None	None	None	1497	2	clonotype12	None
ACGATGTAGACTAAGT-1	True	ACGATGTAGACTAAGT-1_contig_3	True	662	TRA	TRAV8-3	None	TRAJ7	TRAC	True	False	CAVGPRFG*GGTTDSLL	TGTGCTGTGGGTCCCCGCTTCGGATGAGGGGGAACAACAGACTCGCTTTTG	811	1	clonotype12	None
ACGATGTAGCCGATTT-1	True	ACGATGTAGCCGATTT-1_contig_1	True	484	TRB	TRBV28	TRBD1	TRBJ1-2	TRBC1	True	True	CASSSGQVYGYTF	TGTGCCAGCAGTTCGGGACAGGTCTATGGCTACACCTTC	4633	5	clonotype311	clonotype311_consensus_1
ACGATGTAGCCGATTT-1	True	ACGATGTAGCCGATTT-1_contig_2	True	318	Multi	None	None	TRBJ2-3	TRBC2	False	None	None	None	2392	3	clonotype311	None
ACGATGTAGCCGATTT-1	True	ACGATGTAGCCGATTT-1_contig_3	True	514	TRA	TRAV13-1	None	TRAJ3	TRAC	True	True	CAATLYSSASKIIF	TGTGCAGCAACCCTATACAGCAGTGCTTCCAAGATAATCTTT	1821	3	clonotype311	clonotype311_consensus_2
ACGATGTAGCCGATTT-1	True	ACGATGTAGCCGATTT-1_contig_4	True	519	TRA	TRAV20	None	TRAJ22	TRAC	True	True	CAVQATVEDF	TGTGCTGTGCAGGCCACCGTCGAAGACTTT	1696	2	clonotype311	clonotype311_consensus_3
ACGATGTAGCTATGCT-1	True	ACGATGTAGCTATGCT-1_contig_1	True	548	TRB	TRBV2	TRBD1	TRBJ2-7	TRBC2	True	True	CASSPQWGQGRNEQYF	TGTGCCAGCAGTCCCCAGTGGGGACAGGGAAGGAACGAGCAGTACTTC	9745	12	clonotype21	clonotype21_consensus_2
ACGATGTAGCTATGCT-1	True	ACGATGTAGCTATGCT-1_contig_3	True	680	TRA	TRAV8-3	None	TRAJ10	TRAC	True	True	CAVVPTGGGNKLTF	TGTGCTGTGGTTCCCACGGGAGGAGGAAACAAACTCACCTTT	2899	5	clonotype21	clonotype21_consensus_1
ACGATGTAGGAACTGC-1	True	ACGATGTAGGAACTGC-1_contig_1	True	683	TRB	TRBV19	TRBD1	TRBJ2-2	TRBC2	True	True	CASSMASDTGELFF	TGTGCCAGTAGTATGGCCAGTGACACCGGGGAGCTGTTTTTT	1087	2	clonotype312	clonotype312_consensus_1
ACGATGTAGGAACTGC-1	True	ACGATGTAGGAACTGC-1_contig_3	True	695	TRA	TRAV3	None	TRAJ4	TRAC	True	True	CAVRDPFSGGYNKLIF	TGTGCTGTGAGAGATCCCTTTTCTGGTGGCTACAATAAGCTGATTTTT	1963	3	clonotype312	clonotype312_consensus_2
ACGATGTAGTCCGTAT-1	True	ACGATGTAGTCCGTAT-1_contig_1	True	680	TRB	TRBV9	TRBD2	TRBJ2-3	TRBC1	True	True	CASSVAGGRGDTQYF	TGTGCCAGCAGCGTAGCAGGAGGGAGGGGAGATACGCAGTATTTT	8677	11	clonotype313	clonotype313_consensus_2
ACGATGTAGTCCGTAT-1	True	ACGATGTAGTCCGTAT-1_contig_4	True	517	TRA	TRAV38-1	None	TRAJ42	TRAC	True	True	CAFMKRGGSQGNLIF	TGTGCTTTCATGAAGCGGGGGGGAAGCCAAGGAAATCTCATCTTT	5128	6	clonotype313	clonotype313_consensus_1
ACGATGTAGTCTTGCA-1	True	ACGATGTAGTCTTGCA-1_contig_1	True	681	TRB	TRBV19	TRBD2	TRBJ2-7	TRBC2	True	True	CASSMAGVLDEQYF	TGTGCCAGTAGTATGGCGGGAGTCCTCGACGAGCAGTACTTC	6367	9	clonotype5	clonotype5_consensus_2
ACGATGTAGTCTTGCA-1	True	ACGATGTAGTCTTGCA-1_contig_2	True	548	TRA	TRAV12-2	None	TRAJ9	TRAC	True	True	CAVLTGGGFKTIF	TGTGCCGTCTTAACGGGTGGAGGCTTCAAAACTATCTTT	1660	2	clonotype5	clonotype5_consensus_1
ACGATGTAGTGACTCT-1	True	ACGATGTAGTGACTCT-1_contig_1	True	501	TRB	TRBV7-8	TRBD1	TRBJ2-1	TRBC2	True	True	CASSLALRQEYNEQFF	TGTGCCAGCAGCTTAGCATTGAGACAGGAGTACAATGAGCAGTTCTTC	3213	3	clonotype314	clonotype314_consensus_1
ACGATGTAGTGACTCT-1	True	ACGATGTAGTGACTCT-1_contig_2	True	487	TRB	TRBV5-1	TRBD1	TRBJ1-6	TRBC1	True	True	CASSSGQGGNSPLHF	TGCGCCAGCAGCTCCGGACAGGGCGGTAATTCACCCCTCCACTTT	1109	2	clonotype314	clonotype314_consensus_2
ACGATGTAGTGACTCT-1	True	ACGATGTAGTGACTCT-1_contig_3	True	316	TRA	TRAV26-2	None	TRAJ41	TRAC	True	False	CVLLHPERQNSGYALNF	TGTGTACTACTGCATCCTGAGAGACAGAATTCCGGGTATGCACTCAACTTC	1418	1	clonotype314	None
ACGATGTCACATCTTT-1	True	ACGATGTCACATCTTT-1_contig_1	True	592	TRB	TRBV18	TRBD2	TRBJ1-1	TRBC1	True	True	CASSPVEGTEAFF	TGTGCCAGCTCACCAGTTGAGGGGACTGAAGCTTTCTTT	6698	9	clonotype315	clonotype315_consensus_2
ACGATGTCACATCTTT-1	True	ACGATGTCACATCTTT-1_contig_3	True	485	TRA	TRAV36DV7	None	TRAJ27	TRAC	True	True	CAVETHAGKSTF	TGTGCTGTGGAGACTCATGCAGGCAAATCAACCTTT	1317	1	clonotype315	clonotype315_consensus_1
ACGATGTCATGGATGG-1	True	ACGATGTCATGGATGG-1_contig_1	True	450	TRB	None	None	TRBJ2-3	TRBC2	False	None	None	None	2192	3	clonotype1	None
ACGATGTCATGGATGG-1	True	ACGATGTCATGGATGG-1_contig_2	True	757	TRB	TRBV30	TRBD1	TRBJ1-6	TRBC1	True	True	CAWSTGQANNSPLHF	TGTGCCTGGAGTACCGGACAGGCAAATAATTCACCCCTCCACTTT	1921	2	clonotype1	clonotype1_consensus_2
ACGATGTCATGGATGG-1	True	ACGATGTCATGGATGG-1_contig_4	True	453	TRA	TRAV4	None	TRAJ23	TRAC	True	True	CLVGDIGNQGGKLIF	TGCCTCGTGGGTGACATAGGTAACCAGGGAGGAAAGCTTATCTTC	1031	1	clonotype1	clonotype1_consensus_1
ACGATGTGTACCGTTA-1	True	ACGATGTGTACCGTTA-1_contig_1	True	613	TRB	TRBV30	TRBD1	TRBJ1-6	TRBC1	True	True	CAWSTGQANNSPLHF	TGTGCCTGGAGTACCGGACAGGCAAATAATTCACCCCTCCACTTT	2953	3	clonotype2	clonotype2_consensus_1
ACGATGTGTACCGTTA-1	True	ACGATGTGTACCGTTA-1_contig_2	True	310	TRB	None	None	TRBJ2-3	TRBC2	False	None	None	None	1970	3	clonotype2	None
ACGATGTGTACCGTTA-1	True	ACGATGTGTACCGTTA-1_contig_4	True	445	Multi	None	None	TRAJ10	TRBC1	False	None	None	None	600	1	clonotype2	None
ACGATGTGTATGAATG-1	True	ACGATGTGTATGAATG-1_contig_1	True	527	TRA	TRAV26-1	None	TRAJ26	TRAC	True	True	CIVRDPNNYGQNFVF	TGCATCGTCAGAGACCCCAATAACTATGGTCAGAATTTTGTCTTT	2307	3	clonotype316	clonotype316_consensus_1
ACGATGTGTATGAATG-1	True	ACGATGTGTATGAATG-1_contig_2	True	471	TRB	TRBV28	TRBD1	TRBJ2-5	TRBC2	True	True	CASSYRDKEETQYF	TGTGCCAGCAGTTATCGGGACAAAGAAGAGACCCAGTACTTC	5711	8	clonotype316	clonotype316_consensus_2
ACGATGTGTCTCATCC-1	True	ACGATGTGTCTCATCC-1_contig_1	True	582	TRB	TRBV6-5	TRBD1	TRBJ1-2	TRBC1	True	True	CASSYSLLGAEYGYTF	TGTGCCAGCAGTTACTCGTTATTAGGGGCGGAATATGGCTACACCTTC	1644	2	clonotype317	clonotype317_consensus_1
ACGATGTGTCTCATCC-1	True	ACGATGTGTCTCATCC-1_contig_2	True	467	TRB	None	None	TRBJ2-4	TRBC2	False	None	None	None	1456	2	clonotype317	None
ACGATGTTCGCACTCT-1	True	ACGATGTTCGCACTCT-1_contig_1	True	593	TRB	TRBV30	TRBD1	TRBJ1-6	TRBC1	True	True	CAWSTGQANNSPLHF	TGTGCCTGGAGTACCGGACAGGCAAATAATTCACCCCTCCACTTT	3833	4	clonotype2	clonotype2_consensus_1
ACGATGTTCGCACTCT-1	True	ACGATGTTCGCACTCT-1_contig_2	True	544	TRA	TRAV12-3	None	TRAJ39	TRAC	True	None	None	None	906	1	clonotype2	None
ACGATGTTCGGACAAG-1	True	ACGATGTTCGGACAAG-1_contig_2	True	496	TRA	TRAV13-2	None	TRAJ45	TRAC	True	True	CAESNPTFSGGGADGLTF	TGTGCAGAGAGTAACCCTACTTTTTCAGGAGGAGGTGCTGACGGACTCACCTTT	857	1	clonotype318	clonotype318_consensus_1
ACGATGTTCGGACAAG-1	True	ACGATGTTCGGACAAG-1_contig_3	True	500	TRB	TRBV10-3	TRBD1	TRBJ2-7	TRBC2	True	True	CAISSQGADEQYF	TGTGCCATCAGCTCACAGGGGGCCGACGAGCAGTACTTC	1725	4	clonotype318	clonotype318_consensus_2
ACGATGTTCGGACAAG-1	True	ACGATGTTCGGACAAG-1_contig_4	True	669	TRB	TRBV5-6	TRBD1	TRBJ2-2	TRBC2	True	True	CASSGDSGVNTGELFF	TGTGCCAGCAGCGGAGATTCGGGGGTGAACACCGGGGAGCTGTTTTTT	1686	2	clonotype318	clonotype318_consensus_3
ACGATGTTCGTGGACC-1	True	ACGATGTTCGTGGACC-1_contig_1	True	649	TRB	TRBV19	TRBD2	TRBJ2-7	TRBC2	True	True	CASSMAGVLDEQYF	TGTGCCAGTAGTATGGCGGGAGTCCTCGACGAGCAGTACTTC	4348	6	clonotype5	clonotype5_consensus_2
ACGATGTTCGTGGACC-1	True	ACGATGTTCGTGGACC-1_contig_2	True	550	TRA	TRAV12-2	None	TRAJ9	TRAC	True	True	CAVLTGGGFKTIF	TGTGCCGTCTTAACGGGTGGAGGCTTCAAAACTATCTTT	1258	1	clonotype5	clonotype5_consensus_1
ACGATGTTCTTGCAAG-1	True	ACGATGTTCTTGCAAG-1_contig_1	True	596	TRB	TRBV2	TRBD2	TRBJ2-2	TRBC2	True	True	CASILAVTNTGELFF	TGTGCCAGCATCCTAGCGGTAACGAACACCGGGGAGCTGTTTTTT	2033	3	clonotype7	clonotype7_consensus_1
ACGATGTTCTTGCAAG-1	True	ACGATGTTCTTGCAAG-1_contig_2	True	484	TRA	TRAV13-1	None	TRAJ57	TRAC	True	None	None	None	795	1	clonotype7	None
ACGCAGCAGTGCCAGA-1	True	ACGCAGCAGTGCCAGA-1_contig_1	True	563	TRB	TRBV2	TRBD2	TRBJ2-2	TRBC2	True	True	CASILAVTNTGELFF	TGTGCCAGCATCCTAGCGGTAACGAACACCGGGGAGCTGTTTTTT	5766	7	clonotype4	clonotype4_consensus_1
ACGCAGCAGTGCCAGA-1	True	ACGCAGCAGTGCCAGA-1_contig_4	True	496	TRA	TRAV38-1	None	TRAJ48	TRAC	True	True	CAFMKQYFGNEKLTF	TGTGCTTTCATGAAGCAGTACTTTGGAAATGAGAAATTAACCTTT	434	1	clonotype4	clonotype4_consensus_2
ACGCAGCAGTTTGCGT-1	True	ACGCAGCAGTTTGCGT-1_contig_1	True	334	TRB	None	None	TRBJ2-3	TRBC2	False	None	None	None	1096	2	clonotype3	None
ACGCAGCAGTTTGCGT-1	True	ACGCAGCAGTTTGCGT-1_contig_2	True	452	TRA	TRAV4	None	TRAJ23	TRAC	True	True	CLVGDIGNQGGKLIF	TGCCTCGTGGGTGACATAGGTAACCAGGGAGGAAAGCTTATCTTC	1012	1	clonotype3	clonotype3_consensus_1
ACGCAGCCAATGAATG-1	True	ACGCAGCCAATGAATG-1_contig_1	True	604	TRB	TRBV6-5	TRBD1	TRBJ1-2	TRBC1	True	True	CASSSNLQGNYGYTF	TGTGCCAGCAGTTCTAACCTACAGGGAAACTATGGCTACACCTTC	5029	6	clonotype319	clonotype319_consensus_2
ACGCAGCCAATGAATG-1	True	ACGCAGCCAATGAATG-1_contig_3	True	557	TRA	TRAV16	None	TRAJ22	TRAC	True	True	CALSGSARQLTF	TGTGCTCTATCTGGTTCTGCAAGGCAACTGACCTTT	2889	3	clonotype319	clonotype319_consensus_1
ACGCAGCCAATGGAAT-1	True	ACGCAGCCAATGGAAT-1_contig_1	True	512	TRB	TRBV5-1	None	TRBJ2-1	TRBC2	True	True	CASSLSHYQEGQFF	TGCGCCAGCAGCTTGTCTCACTACCAGGAAGGGCAGTTCTTC	10521	12	clonotype320	clonotype320_consensus_2
ACGCAGCCAATGGAAT-1	True	ACGCAGCCAATGGAAT-1_contig_3	True	657	TRA	TRAV8-4	None	TRAJ49	TRAC	True	True	CAVSLTGNQFYF	TGTGCTGTGAGCCTTACCGGTAACCAGTTCTATTTT	6498	8	clonotype320	clonotype320_consensus_1
ACGCAGCGTGGCAAAC-1	True	ACGCAGCGTGGCAAAC-1_contig_1	True	678	TRB	TRBV18	TRBD1	TRBJ2-7	TRBC2	True	True	CASSPARTGEQYF	TGTGCCAGCTCACCCGCCAGGACGGGCGAGCAGTACTTC	10094	15	clonotype321	clonotype321_consensus_3
ACGCAGCGTGGCAAAC-1	True	ACGCAGCGTGGCAAAC-1_contig_2	True	565	TRA	TRAV13-2	None	TRAJ37	TRAC	True	True	CAENPSGNTGKLIF	TGTGCAGAGAATCCCTCTGGCAACACAGGCAAACTAATCTTT	7608	8	clonotype321	clonotype321_consensus_1
ACGCAGCGTGGCAAAC-1	True	ACGCAGCGTGGCAAAC-1_contig_3	True	544	TRA	TRAV27	None	TRAJ53	TRAC	True	True	CAVGPNPGGGSNYKLTF	TGTGCAGTGGGCCCCAACCCAGGCGGAGGTAGCAACTATAAACTGACATTT	4616	5	clonotype321	clonotype321_consensus_2
ACGCAGCGTGGCAAAC-1	True	ACGCAGCGTGGCAAAC-1_contig_4	True	348	Multi	None	None	TRAJ49	TRAC	False	None	None	None	1746	1	clonotype321	None
ACGCAGCTCACGATGT-1	True	ACGCAGCTCACGATGT-1_contig_1	True	767	TRB	TRBV30	TRBD1	TRBJ1-6	TRBC1	True	True	CAWSTGQANNSPLHF	TGTGCCTGGAGTACCGGACAGGCAAATAATTCACCCCTCCACTTT	1970	2	clonotype2	clonotype2_consensus_1
ACGCAGCTCAGCGATT-1	True	ACGCAGCTCAGCGATT-1_contig_1	True	579	TRB	TRBV2	TRBD2	TRBJ2-2	TRBC2	True	True	CASILAVTNTGELFF	TGTGCCAGCATCCTAGCGGTAACGAACACCGGGGAGCTGTTTTTT	9401	11	clonotype7	clonotype7_consensus_1
ACGCAGCTCCGATATG-1	True	ACGCAGCTCCGATATG-1_contig_1	True	691	TRB	TRBV6-5	TRBD1	TRBJ1-5	TRBC1	True	True	CASSTGGGNQPQHF	TGTGCCAGCAGTACAGGGGGCGGCAATCAGCCCCAGCATTTT	1598	3	clonotype29	clonotype29_consensus_1
ACGCAGCTCCGATATG-1	True	ACGCAGCTCCGATATG-1_contig_2	True	582	Multi	None	None	TRAJ10	TRBC1	False	None	None	None	526	1	clonotype29	None
ACGCAGCTCGGGAGTA-1	True	ACGCAGCTCGGGAGTA-1_contig_1	True	507	TRA	TRAV4	None	TRAJ23	TRAC	True	True	CLVGDIGNQGGKLIF	TGCCTCGTGGGTGACATAGGTAACCAGGGAGGAAAGCTTATCTTC	1201	2	clonotype3	clonotype3_consensus_1
ACGCAGCTCTCGATGA-1	True	ACGCAGCTCTCGATGA-1_contig_1	True	699	TRB	TRBV20-1	None	TRBJ1-1	TRBC1	True	True	CSARGSMNTEAFF	TGCAGTGCTAGGGGAAGTATGAACACTGAAGCTTTCTTT	18773	20	clonotype322	clonotype322_consensus_2
ACGCAGCTCTCGATGA-1	True	ACGCAGCTCTCGATGA-1_contig_2	True	399	TRB	None	None	TRBJ2-6	TRBC2	False	None	None	None	1237	4	clonotype322	None
ACGCAGCTCTCGATGA-1	True	ACGCAGCTCTCGATGA-1_contig_4	True	521	TRA	TRAV27	None	TRAJ54	TRAC	True	True	CGGGAQKLVF	TGTGGGGGGGGAGCCCAGAAGCTGGTATTT	1889	2	clonotype322	clonotype322_consensus_1
ACGCCAGAGGGATGGG-1	True	ACGCCAGAGGGATGGG-1_contig_1	True	832	TRB	TRBV30	TRBD1	TRBJ1-6	TRBC1	True	True	CAWSTGQANNSPLHF	TGTGCCTGGAGTACCGGACAGGCAAATAATTCACCCCTCCACTTT	4464	5	clonotype1	clonotype1_consensus_2
ACGCCAGAGGGATGGG-1	True	ACGCCAGAGGGATGGG-1_contig_3	True	443	TRB	None	None	TRBJ2-3	TRBC2	False	None	None	None	660	2	clonotype1	None
ACGCCAGAGGGATGGG-1	True	ACGCCAGAGGGATGGG-1_contig_6	True	474	TRA	TRAV4	None	TRAJ23	TRAC	True	True	CLVGDIGNQGGKLIF	TGCCTCGTGGGTGACATAGGTAACCAGGGAGGAAAGCTTATCTTC	1022	1	clonotype1	clonotype1_consensus_1
ACGCCAGAGGGTTCCC-1	True	ACGCCAGAGGGTTCCC-1_contig_1	True	536	TRB	TRBV30	TRBD1	TRBJ1-6	TRBC1	True	True	CAWSTGQANNSPLHF	TGTGCCTGGAGTACCGGACAGGCAAATAATTCACCCCTCCACTTT	1561	2	clonotype2	clonotype2_consensus_1
ACGCCAGAGGGTTCCC-1	True	ACGCCAGAGGGTTCCC-1_contig_2	True	590	TRA	TRAV12-3	None	TRAJ39	TRAC	True	None	None	None	2463	2	clonotype2	None
ACGCCAGAGTGTTGAA-1	True	ACGCCAGAGTGTTGAA-1_contig_1	True	599	TRB	TRBV30	TRBD1	TRBJ1-6	TRBC1	True	True	CAWSTGQANNSPLHF	TGTGCCTGGAGTACCGGACAGGCAAATAATTCACCCCTCCACTTT	2639	3	clonotype1	clonotype1_consensus_2
ACGCCAGAGTGTTGAA-1	True	ACGCCAGAGTGTTGAA-1_contig_3	True	509	TRA	TRAV4	None	TRAJ23	TRAC	True	True	CLVGDIGNQGGKLIF	TGCCTCGTGGGTGACATAGGTAACCAGGGAGGAAAGCTTATCTTC	2267	3	clonotype1	clonotype1_consensus_1
ACGCCAGCAAGCCTAT-1	True	ACGCCAGCAAGCCTAT-1_contig_1	True	575	TRB	TRBV20-1	TRBD1	TRBJ2-7	TRBC2	True	True	CSARDFGERVSEQYF	TGCAGTGCTAGAGATTTCGGGGAGAGGGTGAGCGAGCAGTACTTC	15975	18	clonotype323	clonotype323_consensus_3
ACGCCAGCAAGCCTAT-1	True	ACGCCAGCAAGCCTAT-1_contig_2	True	607	TRA	TRAV13-2	None	TRAJ26	TRAC	True	True	CAETLDNYGQNFVF	TGTGCAGAGACCCTCGATAACTATGGTCAGAATTTTGTCTTT	5287	6	clonotype323	clonotype323_consensus_2
ACGCCAGCAAGCCTAT-1	True	ACGCCAGCAAGCCTAT-1_contig_3	True	756	TRA	TRAV8-3	None	TRAJ28	TRAC	True	True	CAVGATL	TGTGCTGTGGGAGCCACTCTG	1978	3	clonotype323	clonotype323_consensus_1
ACGCCAGCAGAGTGTG-1	True	ACGCCAGCAGAGTGTG-1_contig_1	True	656	TRB	TRBV19	TRBD2	TRBJ2-7	TRBC2	True	True	CASSMAGVLDEQYF	TGTGCCAGTAGTATGGCGGGAGTCCTCGACGAGCAGTACTTC	3857	5	clonotype324	clonotype324_consensus_3
ACGCCAGCAGAGTGTG-1	True	ACGCCAGCAGAGTGTG-1_contig_3	True	555	TRA	TRAV12-2	None	TRAJ9	TRAC	True	True	CAVLTGGGFKTIF	TGTGCCGTCTTAACGGGTGGAGGCTTCAAAACTATCTTT	2542	3	clonotype324	clonotype324_consensus_2
ACGCCAGCAGAGTGTG-1	True	ACGCCAGCAGAGTGTG-1_contig_4	True	507	TRA	TRAV4	None	TRAJ23	TRAC	True	True	CLVGDIGNQGGKLIF	TGCCTCGTGGGTGACATAGGTAACCAGGGAGGAAAGCTTATCTTC	1084	2	clonotype324	clonotype324_consensus_1
ACGCCAGCAGCTGTTA-1	True	ACGCCAGCAGCTGTTA-1_contig_1	True	620	TRA	TRAV22	None	TRAJ56	TRAC	True	True	CAVGPGANSKLTF	TGTGCTGTGGGACCTGGAGCCAATAGTAAGCTGACATTT	6849	9	clonotype325	clonotype325_consensus_2
ACGCCAGCAGCTGTTA-1	True	ACGCCAGCAGCTGTTA-1_contig_3	True	566	TRB	TRBV20-1	TRBD2	TRBJ2-1	TRBC2	True	True	CSGPTSYNEQFF	TGCAGTGGACCGACAAGCTACAATGAGCAGTTCTTC	11049	11	clonotype325	clonotype325_consensus_1
ACGCCAGGTACTCGCG-1	True	ACGCCAGGTACTCGCG-1_contig_1	True	651	TRB	TRBV18	TRBD2	TRBJ2-7	TRBC2	True	None	None	None	2574	4	clonotype5	None
ACGCCAGGTACTCGCG-1	True	ACGCCAGGTACTCGCG-1_contig_2	True	905	TRB	TRBV19	TRBD2	TRBJ2-7	TRBC2	True	True	CASSMAGVLDEQYF	TGTGCCAGTAGTATGGCGGGAGTCCTCGACGAGCAGTACTTC	1187	2	clonotype5	clonotype5_consensus_2
ACGCCAGGTACTCGCG-1	True	ACGCCAGGTACTCGCG-1_contig_3	True	548	TRA	TRAV12-2	None	TRAJ9	TRAC	True	True	CAVLTGGGFKTIF	TGTGCCGTCTTAACGGGTGGAGGCTTCAAAACTATCTTT	1971	2	clonotype5	clonotype5_consensus_1
ACGCCAGGTATATCCG-1	True	ACGCCAGGTATATCCG-1_contig_1	True	522	TRB	TRBV12-5	TRBD1	TRBJ2-5	TRBC2	True	True	CASGLVSGGAETQYF	TGTGCTAGTGGTTTGGTATCCGGGGGGGCCGAGACCCAGTACTTC	7030	7	clonotype16	clonotype16_consensus_1
ACGCCAGGTATATCCG-1	True	ACGCCAGGTATATCCG-1_contig_3	True	527	TRA	TRAV1-2	None	TRAJ37	TRAC	True	True	CAVPSSGNTGKLIF	TGTGCTGTCCCTTCCTCTGGCAACACAGGCAAACTAATCTTT	4252	5	clonotype16	clonotype16_consensus_2
ACGCCAGGTTAAGATG-1	True	ACGCCAGGTTAAGATG-1_contig_1	True	529	TRB	TRBV27	None	TRBJ2-6	TRBC2	True	True	CASSRSSGANVLTF	TGTGCCAGCAGTCGAAGCTCTGGGGCCAACGTCCTGACTTTC	10297	12	clonotype6	clonotype6_consensus_2
ACGCCAGGTTAAGATG-1	True	ACGCCAGGTTAAGATG-1_contig_2	True	554	TRA	TRAV12-1	None	TRAJ6	TRAC	True	True	CVVNREGSYIPTF	TGTGTGGTGAACAGGGAAGGAAGCTACATACCTACATTT	2991	3	clonotype6	clonotype6_consensus_1
ACGCCAGGTTAAGATG-1	True	ACGCCAGGTTAAGATG-1_contig_3	True	522	TRA	TRAV1-1	None	TRAJ26	TRAC	True	None	None	None	1904	2	clonotype6	None
ACGCCAGTCTTAGAGC-1	True	ACGCCAGTCTTAGAGC-1_contig_1	True	790	TRB	TRBV30	TRBD1	TRBJ1-6	TRBC1	True	True	CAWSTGQANNSPLHF	TGTGCCTGGAGTACCGGACAGGCAAATAATTCACCCCTCCACTTT	2089	3	clonotype2	clonotype2_consensus_1
ACGCCAGTCTTAGAGC-1	True	ACGCCAGTCTTAGAGC-1_contig_2	True	400	TRB	None	None	TRBJ2-3	TRBC2	False	None	None	None	530	2	clonotype2	None
ACGCCAGTCTTAGAGC-1	True	ACGCCAGTCTTAGAGC-1_contig_3	True	443	TRA	TRAV12-3	None	TRAJ39	TRAC	True	None	None	None	927	1	clonotype2	None
ACGCCAGTCTTGTACT-1	True	ACGCCAGTCTTGTACT-1_contig_1	True	580	TRB	TRBV30	TRBD1	TRBJ1-6	TRBC1	True	True	CAWSTGQANNSPLHF	TGTGCCTGGAGTACCGGACAGGCAAATAATTCACCCCTCCACTTT	1891	2	clonotype2	clonotype2_consensus_1
ACGCCAGTCTTGTACT-1	True	ACGCCAGTCTTGTACT-1_contig_3	True	441	Multi	None	None	TRAJ17	IGHD	False	None	None	None	283	1	clonotype2	None
ACGCCGAAGACTACAA-1	True	ACGCCGAAGACTACAA-1_contig_1	True	621	TRB	TRBV30	TRBD1	TRBJ1-6	TRBC1	True	True	CAWSTGQANNSPLHF	TGTGCCTGGAGTACCGGACAGGCAAATAATTCACCCCTCCACTTT	3422	4	clonotype1	clonotype1_consensus_2
ACGCCGAAGACTACAA-1	True	ACGCCGAAGACTACAA-1_contig_2	True	299	TRB	None	None	TRBJ2-3	TRBC2	False	None	None	None	1226	2	clonotype1	None
ACGCCGAAGACTACAA-1	True	ACGCCGAAGACTACAA-1_contig_3	True	273	Multi	None	None	TRAJ10	TRBC1	False	None	None	None	555	1	clonotype1	None
ACGCCGAAGACTACAA-1	True	ACGCCGAAGACTACAA-1_contig_4	True	505	TRA	TRAV4	None	TRAJ23	TRAC	True	True	CLVGDIGNQGGKLIF	TGCCTCGTGGGTGACATAGGTAACCAGGGAGGAAAGCTTATCTTC	2096	2	clonotype1	clonotype1_consensus_1
ACGCCGAAGAGTTGGC-1	True	ACGCCGAAGAGTTGGC-1_contig_1	True	713	TRA	TRAV8-1	None	TRAJ3	TRAC	True	True	CAGKAREKGRSSASKIIF	TGTGCCGGCAAGGCTCGTGAAAAGGGGCGGAGCAGTGCTTCCAAGATAATCTTT	3037	3	clonotype326	clonotype326_consensus_1
ACGCCGAAGAGTTGGC-1	True	ACGCCGAAGAGTTGGC-1_contig_2	True	672	TRB	TRBV7-2	TRBD1	TRBJ1-2	TRBC1	True	True	CASSATGNYGYTF	TGTGCCAGCAGCGCCACAGGCAACTATGGCTACACCTTC	11305	12	clonotype326	clonotype326_consensus_2
ACGCCGAAGCTGTTCA-1	True	ACGCCGAAGCTGTTCA-1_contig_1	True	678	TRB	TRBV30	TRBD1	TRBJ1-6	TRBC1	True	True	CAWSTGQANNSPLHF	TGTGCCTGGAGTACCGGACAGGCAAATAATTCACCCCTCCACTTT	1817	2	clonotype2	clonotype2_consensus_1
ACGCCGAAGCTGTTCA-1	True	ACGCCGAAGCTGTTCA-1_contig_2	True	300	TRB	None	None	TRBJ2-3	TRBC2	False	None	None	None	1135	2	clonotype2	None
ACGCCGAAGCTGTTCA-1	True	ACGCCGAAGCTGTTCA-1_contig_3	True	545	TRA	TRAV12-3	None	TRAJ39	TRAC	True	None	None	None	1542	2	clonotype2	None
ACGCCGAAGGAGTCTG-1	True	ACGCCGAAGGAGTCTG-1_contig_1	True	287	TRB	None	None	TRBJ2-3	TRBC2	False	None	None	None	2552	3	clonotype1	None
ACGCCGAAGGAGTCTG-1	True	ACGCCGAAGGAGTCTG-1_contig_2	True	507	TRB	TRBV30	TRBD1	TRBJ1-6	TRBC1	True	True	CAWSTGQANNSPLHF	TGTGCCTGGAGTACCGGACAGGCAAATAATTCACCCCTCCACTTT	879	1	clonotype1	clonotype1_consensus_2
ACGCCGAAGGAGTCTG-1	True	ACGCCGAAGGAGTCTG-1_contig_3	True	450	TRA	TRAV4	None	TRAJ23	TRAC	True	True	CLVGDIGNQGGKLIF	TGCCTCGTGGGTGACATAGGTAACCAGGGAGGAAAGCTTATCTTC	601	1	clonotype1	clonotype1_consensus_1
ACGCCGAAGTACGCCC-1	True	ACGCCGAAGTACGCCC-1_contig_1	True	532	TRB	TRBV20-1	TRBD2	TRBJ1-1	TRBC1	True	True	CSARGVTPQPGTEAFF	TGCAGTGCCCGAGGAGTGACACCCCAACCGGGAACTGAAGCTTTCTTT	7600	8	clonotype327	clonotype327_consensus_1
ACGCCGAAGTACGCCC-1	True	ACGCCGAAGTACGCCC-1_contig_2	True	477	TRA	TRAV21	None	TRAJ36	TRAC	True	True	CAVTGANNLFF	TGTGCTGTGACTGGGGCAAACAACCTCTTCTTT	1509	2	clonotype327	clonotype327_consensus_2
ACGCCGAAGTGGGCTA-1	True	ACGCCGAAGTGGGCTA-1_contig_1	True	636	TRB	TRBV7-2	None	TRBJ2-1	TRBC2	True	True	CASSSYVGTNNEQFF	TGTGCCAGCAGCTCCTATGTTGGAACCAACAATGAGCAGTTCTTC	19513	24	clonotype328	clonotype328_consensus_1
ACGCCGACAACGATCT-1	True	ACGCCGACAACGATCT-1_contig_1	True	563	TRB	TRBV2	TRBD2	TRBJ2-2	TRBC2	True	True	CASILAVTNTGELFF	TGTGCCAGCATCCTAGCGGTAACGAACACCGGGGAGCTGTTTTTT	11962	14	clonotype4	clonotype4_consensus_1
ACGCCGACAACGATCT-1	True	ACGCCGACAACGATCT-1_contig_3	True	384	Multi	None	None	None	TRBC2	False	None	None	None	724	1	clonotype4	None
ACGCCGACAACGATCT-1	True	ACGCCGACAACGATCT-1_contig_4	True	537	TRA	TRAV38-1	None	TRAJ48	TRAC	True	True	CAFMKQYFGNEKLTF	TGTGCTTTCATGAAGCAGTACTTTGGAAATGAGAAATTAACCTTT	1724	2	clonotype4	clonotype4_consensus_2
ACGCCGACAACTGGCC-1	True	ACGCCGACAACTGGCC-1_contig_1	True	671	TRB	TRBV30	TRBD1	TRBJ1-6	TRBC1	True	True	CAWSTGQANNSPLHF	TGTGCCTGGAGTACCGGACAGGCAAATAATTCACCCCTCCACTTT	756	1	clonotype1	clonotype1_consensus_2
ACGCCGACAACTGGCC-1	True	ACGCCGACAACTGGCC-1_contig_2	True	348	TRB	None	None	TRBJ2-3	TRBC2	False	None	None	None	737	2	clonotype1	None
ACGCCGACAACTGGCC-1	True	ACGCCGACAACTGGCC-1_contig_3	True	490	TRA	TRAV4	None	TRAJ23	TRAC	True	True	CLVGDIGNQGGKLIF	TGCCTCGTGGGTGACATAGGTAACCAGGGAGGAAAGCTTATCTTC	347	1	clonotype1	clonotype1_consensus_1
ACGCCGACAAGTTGTC-1	True	ACGCCGACAAGTTGTC-1_contig_1	True	513	TRB	TRBV2	TRBD2	TRBJ2-2	TRBC2	True	True	CASILAVTNTGELFF	TGTGCCAGCATCCTAGCGGTAACGAACACCGGGGAGCTGTTTTTT	5657	7	clonotype4	clonotype4_consensus_1
ACGCCGACAAGTTGTC-1	True	ACGCCGACAAGTTGTC-1_contig_3	True	495	TRA	TRAV38-1	None	TRAJ48	TRAC	True	True	CAFMKQYFGNEKLTF	TGTGCTTTCATGAAGCAGTACTTTGGAAATGAGAAATTAACCTTT	1179	2	clonotype4	clonotype4_consensus_2
ACGCCGACACATTCGA-1	True	ACGCCGACACATTCGA-1_contig_1	True	541	TRB	TRBV6-5	TRBD1	TRBJ2-7	TRBC2	True	True	CASSNRGRNYEQYF	TGTGCCAGCAGTAACAGGGGGCGTAACTACGAGCAGTACTTC	6394	8	clonotype329	clonotype329_consensus_2
ACGCCGACACATTCGA-1	True	ACGCCGACACATTCGA-1_contig_2	True	527	TRA	TRAV1-1	None	TRAJ13	TRAC	True	True	CAVIGGGYQKVTF	TGCGCTGTGATTGGTGGGGGTTACCAGAAAGTTACCTTT	5965	5	clonotype329	clonotype329_consensus_1
ACGCCGACATGGGAAC-1	True	ACGCCGACATGGGAAC-1_contig_1	True	510	TRB	TRBV7-2	TRBD1	TRBJ1-2	TRBC1	True	True	CASSLGTEGALIGYTF	TGTGCCAGCAGCTTAGGTACCGAGGGGGCGCTTATTGGCTACACCTTC	7403	7	clonotype330	clonotype330_consensus_1
ACGCCGAGTAAATACG-1	True	ACGCCGAGTAAATACG-1_contig_1	True	557	TRA	TRAV25	None	TRAJ21	TRAC	True	True	CAGQNNFNKFYF	TGTGCAGGGCAGAACAACTTCAACAAATTTTACTTT	1956	2	clonotype331	clonotype331_consensus_1
ACGCCGAGTAAATACG-1	True	ACGCCGAGTAAATACG-1_contig_3	True	700	TRB	TRBV19	TRBD1	TRBJ2-1	TRBC2	True	True	CASSPRGLGGEQFF	TGTGCCAGTAGTCCAAGGGGCCTCGGGGGTGAGCAGTTCTTC	13009	16	clonotype331	clonotype331_consensus_2
ACGCCGAGTAACGACG-1	True	ACGCCGAGTAACGACG-1_contig_1	True	467	TRB	None	None	TRBJ2-3	TRBC2	False	None	None	None	4909	6	clonotype2	None
ACGCCGAGTAACGACG-1	True	ACGCCGAGTAACGACG-1_contig_2	True	770	TRB	TRBV30	TRBD1	TRBJ1-6	TRBC1	True	True	CAWSTGQANNSPLHF	TGTGCCTGGAGTACCGGACAGGCAAATAATTCACCCCTCCACTTT	869	1	clonotype2	clonotype2_consensus_1
ACGCCGAGTACTTGAC-1	True	ACGCCGAGTACTTGAC-1_contig_1	True	694	TRB	TRBV5-6	TRBD1	TRBJ2-7	TRBC2	True	True	CASSPETGIGYEQYF	TGTGCCAGCAGCCCAGAGACAGGGATCGGATACGAGCAGTACTTC	7195	11	clonotype332	clonotype332_consensus_2
ACGCCGAGTACTTGAC-1	True	ACGCCGAGTACTTGAC-1_contig_2	True	692	TRA	TRAV3	None	TRAJ37	TRAC	True	True	CAVRVLGSGNTGKLIF	TGTGCTGTGAGAGTCCTTGGCTCTGGCAACACAGGCAAACTAATCTTT	3074	4	clonotype332	clonotype332_consensus_1
ACGCCGAGTTGTCGCG-1	True	ACGCCGAGTTGTCGCG-1_contig_1	True	570	TRB	TRBV10-3	TRBD1	TRBJ2-7	TRBC2	True	True	CAISLGDYEQYF	TGTGCCATCAGCCTAGGGGACTACGAGCAGTACTTC	9176	10	clonotype333	clonotype333_consensus_2
ACGCCGAGTTGTCGCG-1	True	ACGCCGAGTTGTCGCG-1_contig_2	True	634	TRB	TRBV23-1	None	TRBJ2-2	TRBC2	True	None	None	None	1940	4	clonotype333	None
ACGCCGAGTTGTCGCG-1	True	ACGCCGAGTTGTCGCG-1_contig_3	True	512	TRA	TRAV38-1	None	TRAJ43	TRAC	True	True	CAFMNNNDMRF	TGTGCTTTCATGAACAACAATGACATGCGCTTT	2660	3	clonotype333	clonotype333_consensus_1
ACGCCGAGTTGTCGCG-1	True	ACGCCGAGTTGTCGCG-1_contig_5	True	517	Multi	TRDV1	None	TRAJ54	TRAC	True	None	None	None	1935	2	clonotype333	None
ACGCCGATCAATCTCT-1	True	ACGCCGATCAATCTCT-1_contig_1	True	796	TRB	TRBV28	None	TRBJ2-6	TRBC2	True	True	CASSSFLGANVLTF	TGTGCCAGCAGTTCCTTCTTAGGGGCCAACGTCCTGACTTTC	7320	8	clonotype334	clonotype334_consensus_1
ACGCCGATCAATCTCT-1	True	ACGCCGATCAATCTCT-1_contig_2	True	525	TRA	TRAV1-2	None	TRAJ8	TRAC	True	True	CAVNTGFQKLVF	TGTGCTGTAAACACAGGCTTTCAGAAACTTGTATTT	1692	2	clonotype334	clonotype334_consensus_2
ACGCCGATCCAAGCCG-1	True	ACGCCGATCCAAGCCG-1_contig_1	True	577	TRB	TRBV30	TRBD1	TRBJ1-6	TRBC1	True	True	CAWSTGQANNSPLHF	TGTGCCTGGAGTACCGGACAGGCAAATAATTCACCCCTCCACTTT	2867	3	clonotype1	clonotype1_consensus_2
ACGCCGATCCAAGCCG-1	True	ACGCCGATCCAAGCCG-1_contig_2	True	274	TRB	None	None	TRBJ2-3	TRBC2	False	None	None	None	1624	4	clonotype1	None
ACGCCGATCCAAGCCG-1	True	ACGCCGATCCAAGCCG-1_contig_3	True	543	TRA	TRAV12-3	None	TRAJ39	TRAC	True	None	None	None	2233	2	clonotype1	None
ACGCCGATCCAAGCCG-1	True	ACGCCGATCCAAGCCG-1_contig_4	True	468	TRA	TRAV4	None	TRAJ23	TRAC	True	True	CLVGDIGNQGGKLIF	TGCCTCGTGGGTGACATAGGTAACCAGGGAGGAAAGCTTATCTTC	775	1	clonotype1	clonotype1_consensus_1
ACGCCGATCCCGACTT-1	True	ACGCCGATCCCGACTT-1_contig_1	True	565	TRB	TRBV11-2	TRBD1	TRBJ1-3	TRBC1	True	True	CASSLEGNGDTIYF	TGTGCCAGCAGCTTGGAGGGGAATGGGGACACCATATATTTT	3594	5	clonotype13	clonotype13_consensus_1
ACGCCGATCCCGACTT-1	True	ACGCCGATCCCGACTT-1_contig_2	True	322	TRB	None	None	TRBJ2-3	TRBC2	False	None	None	None	877	2	clonotype13	None
ACGCCGATCCCGACTT-1	True	ACGCCGATCCCGACTT-1_contig_3	True	674	TRA	TRAV14DV4	None	TRAJ30	TRAC	True	None	None	None	1668	2	clonotype13	None
ACGCCGATCGCAGGCT-1	True	ACGCCGATCGCAGGCT-1_contig_1	True	438	TRB	None	None	TRBJ1-6	TRBC1	False	None	None	None	829	2	None	None
ACGGAGAAGACAAAGG-1	True	ACGGAGAAGACAAAGG-1_contig_1	True	582	TRB	TRBV25-1	TRBD1	TRBJ2-2	TRBC2	True	True	CASSPPGGNTGELFF	TGTGCCAGCAGTCCGCCGGGGGGGAACACCGGGGAGCTGTTTTTT	8180	13	clonotype24	clonotype24_consensus_1
ACGGAGAAGACTACAA-1	True	ACGGAGAAGACTACAA-1_contig_1	True	545	TRB	TRBV6-5	TRBD1	TRBJ2-2	TRBC2	True	True	CASRPTGYSGELFF	TGTGCCAGCAGGCCGACAGGGTATAGCGGGGAGCTGTTTTTT	9140	11	clonotype335	clonotype335_consensus_1
ACGGAGAAGCCGGTAA-1	True	ACGGAGAAGCCGGTAA-1_contig_1	True	511	TRA	TRAV4	None	TRAJ23	TRAC	True	True	CLVGDIGNQGGKLIF	TGCCTCGTGGGTGACATAGGTAACCAGGGAGGAAAGCTTATCTTC	3184	3	clonotype1	clonotype1_consensus_1
ACGGAGAAGCCGGTAA-1	True	ACGGAGAAGCCGGTAA-1_contig_2	True	582	TRB	TRBV30	TRBD1	TRBJ1-6	TRBC1	True	True	CAWSTGQANNSPLHF	TGTGCCTGGAGTACCGGACAGGCAAATAATTCACCCCTCCACTTT	1594	2	clonotype1	clonotype1_consensus_2
ACGGAGAAGCTACCTA-1	True	ACGGAGAAGCTACCTA-1_contig_1	True	509	TRA	TRAV4	None	TRAJ23	TRAC	True	True	CLVGDIGNQGGKLIF	TGCCTCGTGGGTGACATAGGTAACCAGGGAGGAAAGCTTATCTTC	2215	3	clonotype1	clonotype1_consensus_1
ACGGAGAAGCTACCTA-1	True	ACGGAGAAGCTACCTA-1_contig_2	True	524	TRA	TRAV12-3	None	TRAJ39	TRAC	True	None	None	None	1259	2	clonotype1	None
ACGGAGAAGCTACCTA-1	True	ACGGAGAAGCTACCTA-1_contig_3	True	591	TRB	TRBV30	TRBD1	TRBJ1-6	TRBC1	True	True	CAWSTGQANNSPLHF	TGTGCCTGGAGTACCGGACAGGCAAATAATTCACCCCTCCACTTT	808	1	clonotype1	clonotype1_consensus_2
ACGGAGAAGCTCCTTC-1	True	ACGGAGAAGCTCCTTC-1_contig_1	True	548	TRB	TRBV6-5	TRBD1	TRBJ2-5	TRBC2	True	True	CASSYSSFFGGYEQETQYF	TGTGCCAGCAGTTACTCGAGTTTTTTTGGGGGTTACGAACAAGAGACCCAGTACTTC	2662	3	clonotype88	clonotype88_consensus_2
ACGGAGAAGCTCCTTC-1	True	ACGGAGAAGCTCCTTC-1_contig_2	True	548	TRA	TRAV17	None	TRAJ58	TRAC	True	True	CATGETSGSRLTF	TGTGCTACGGGAGAAACCAGTGGCTCTAGGTTGACCTTT	2099	2	clonotype88	clonotype88_consensus_1
ACGGAGACAATAACGA-1	True	ACGGAGACAATAACGA-1_contig_1	True	476	TRA	TRAV29DV5	None	TRAJ40	TRAC	True	True	CAASAEGTYKYIF	TGTGCAGCAAGCGCCGAGGGAACCTACAAATACATCTTT	2639	2	clonotype336	clonotype336_consensus_1
ACGGAGACAATAACGA-1	True	ACGGAGACAATAACGA-1_contig_3	True	614	TRB	TRBV30	TRBD1	TRBJ2-7	TRBC2	True	True	CAWRGGGFEQYF	TGTGCCTGGAGAGGGGGTGGATTCGAGCAGTACTTC	3370	4	clonotype336	clonotype336_consensus_2
ACGGAGAGTACATGTC-1	True	ACGGAGAGTACATGTC-1_contig_2	True	465	Multi	None	None	TRAJ11	TRBC2	False	None	None	None	919	1	clonotype89	None
ACGGAGAGTACATGTC-1	True	ACGGAGAGTACATGTC-1_contig_3	True	326	TRB	None	None	TRBJ2-3	TRBC2	False	None	None	None	884	2	clonotype89	None
ACGGAGAGTACATGTC-1	True	ACGGAGAGTACATGTC-1_contig_4	True	667	TRA	TRAV8-3	None	TRAJ10	TRAC	True	True	CAVGVGGGGNKLTF	TGTGCTGTGGGTGTGGGAGGAGGAGGAAACAAACTCACCTTT	1032	2	clonotype89	clonotype89_consensus_1
ACGGAGAGTACATGTC-1	True	ACGGAGAGTACATGTC-1_contig_5	True	637	TRB	TRBV19	TRBD1	TRBJ1-6	TRBC1	True	True	CASRDRMSNSPLHF	TGTGCCAGTAGGGACAGGATGTCCAATTCACCCCTCCACTTT	949	1	clonotype89	clonotype89_consensus_2
ACGGAGAGTAGAAAGG-1	True	ACGGAGAGTAGAAAGG-1_contig_1	True	1059	TRB	TRBV30	TRBD1	TRBJ1-6	TRBC1	True	True	CAWSTGQANNSPLHF	TGTGCCTGGAGTACCGGACAGGCAAATAATTCACCCCTCCACTTT	1816	3	clonotype2	clonotype2_consensus_1
ACGGAGAGTAGAAAGG-1	True	ACGGAGAGTAGAAAGG-1_contig_2	True	469	TRB	None	None	TRBJ2-3	TRBC2	False	None	None	None	1626	3	clonotype2	None
ACGGAGAGTAGCTTGT-1	True	ACGGAGAGTAGCTTGT-1_contig_1	True	470	TRA	TRAV4	None	TRAJ23	TRAC	True	True	CLVGDIGNQGGKLIF	TGCCTCGTGGGTGACATAGGTAACCAGGGAGGAAAGCTTATCTTC	2463	3	clonotype1	clonotype1_consensus_1
ACGGAGAGTAGCTTGT-1	True	ACGGAGAGTAGCTTGT-1_contig_3	True	718	TRB	TRBV30	TRBD1	TRBJ1-6	TRBC1	True	True	CAWSTGQANNSPLHF	TGTGCCTGGAGTACCGGACAGGCAAATAATTCACCCCTCCACTTT	2273	4	clonotype1	clonotype1_consensus_2
ACGGAGAGTAGCTTGT-1	True	ACGGAGAGTAGCTTGT-1_contig_4	True	629	Multi	None	None	TRAJ10	TRBC1	False	None	None	None	548	1	clonotype1	None
ACGGAGAGTCGGCACT-1	True	ACGGAGAGTCGGCACT-1_contig_1	True	513	TRB	TRBV2	TRBD2	TRBJ2-2	TRBC2	True	True	CASILAVTNTGELFF	TGTGCCAGCATCCTAGCGGTAACGAACACCGGGGAGCTGTTTTTT	3277	3	clonotype4	clonotype4_consensus_1
ACGGAGAGTCGGCACT-1	True	ACGGAGAGTCGGCACT-1_contig_2	True	494	TRA	TRAV38-1	None	TRAJ48	TRAC	True	True	CAFMKQYFGNEKLTF	TGTGCTTTCATGAAGCAGTACTTTGGAAATGAGAAATTAACCTTT	434	1	clonotype4	clonotype4_consensus_2
ACGGAGAGTGCTTCTC-1	True	ACGGAGAGTGCTTCTC-1_contig_1	True	567	TRB	TRBV6-3	TRBD2	TRBJ1-5	TRBC1	True	True	CASSYNRGGSQPQHF	TGTGCCAGCAGTTACAACAGGGGAGGGAGCCAGCCCCAGCATTTT	4773	5	clonotype12	clonotype12_consensus_1
ACGGAGAGTGCTTCTC-1	True	ACGGAGAGTGCTTCTC-1_contig_2	True	456	TRB	None	None	TRBJ2-4	TRBC2	False	None	None	None	1871	3	clonotype12	None
ACGGAGAGTTCGCTAA-1	True	ACGGAGAGTTCGCTAA-1_contig_1	True	595	TRB	TRBV30	TRBD1	TRBJ1-6	TRBC1	True	True	CAWSTGQANNSPLHF	TGTGCCTGGAGTACCGGACAGGCAAATAATTCACCCCTCCACTTT	1616	2	clonotype1	clonotype1_consensus_2
ACGGAGAGTTCGCTAA-1	True	ACGGAGAGTTCGCTAA-1_contig_3	True	509	TRA	TRAV4	None	TRAJ23	TRAC	True	True	CLVGDIGNQGGKLIF	TGCCTCGTGGGTGACATAGGTAACCAGGGAGGAAAGCTTATCTTC	912	1	clonotype1	clonotype1_consensus_1
ACGGAGATCCGAAGAG-1	True	ACGGAGATCCGAAGAG-1_contig_1	True	302	TRB	None	None	TRBJ2-3	TRBC2	False	None	None	None	1638	3	clonotype1	None
ACGGAGATCCGAAGAG-1	True	ACGGAGATCCGAAGAG-1_contig_2	True	589	TRB	TRBV30	TRBD1	TRBJ1-6	TRBC1	True	True	CAWSTGQANNSPLHF	TGTGCCTGGAGTACCGGACAGGCAAATAATTCACCCCTCCACTTT	847	1	clonotype1	clonotype1_consensus_2
ACGGAGATCCGAAGAG-1	True	ACGGAGATCCGAAGAG-1_contig_3	True	506	TRA	TRAV4	None	TRAJ23	TRAC	True	True	CLVGDIGNQGGKLIF	TGCCTCGTGGGTGACATAGGTAACCAGGGAGGAAAGCTTATCTTC	1706	2	clonotype1	clonotype1_consensus_1
ACGGAGATCTGTCTAT-1	True	ACGGAGATCTGTCTAT-1_contig_1	True	537	TRB	TRBV20-1	TRBD1	TRBJ2-1	TRBC2	True	True	CSARRGLEEQFF	TGCAGTGCTCGCCGGGGCCTGGAGGAGCAGTTCTTC	11320	13	clonotype337	clonotype337_consensus_1
ACGGAGATCTGTCTAT-1	True	ACGGAGATCTGTCTAT-1_contig_3	True	565	TRA	TRAV27	None	TRAJ16	TRAC	True	True	CAGRF	TGTGCAGGACGGTTT	2289	3	clonotype337	clonotype337_consensus_2
ACGGCCAAGCCCAGCT-1	True	ACGGCCAAGCCCAGCT-1_contig_1	True	666	TRB	TRBV30	TRBD1	TRBJ1-3	TRBC1	True	True	CAWRGRTDSDGNTIYF	TGTGCCTGGAGGGGAAGAACGGACAGCGATGGAAACACCATATATTTT	7417	11	clonotype338	clonotype338_consensus_1
ACGGCCAAGCCCAGCT-1	True	ACGGCCAAGCCCAGCT-1_contig_2	True	503	TRB	TRBV3-1	None	TRBJ1-1	TRBC1	True	False	CASSPRGYEAFF	TGTGCCAGCAGCCCCCGGGGATACGAAGCTTTCTTT	2599	3	clonotype338	None
ACGGCCAAGCCCAGCT-1	True	ACGGCCAAGCCCAGCT-1_contig_5	True	500	TRA	TRAV4	None	TRAJ3	TRAC	True	None	None	None	1536	3	clonotype338	None
ACGGCCAAGGGAAACA-1	True	ACGGCCAAGGGAAACA-1_contig_1	True	542	TRA	TRAV21	None	TRAJ24	TRAC	True	True	CAVRPQLTDSWGKLQF	TGTGCTGTGAGGCCCCAACTCACTGACAGCTGGGGGAAATTGCAGTTT	2940	4	clonotype61	clonotype61_consensus_1
ACGGCCAAGGGAAACA-1	True	ACGGCCAAGGGAAACA-1_contig_4	True	707	TRB	TRBV14	TRBD1	TRBJ1-2	TRBC1	True	True	CASSSPDWQGPIPYGYTF	TGTGCCAGCAGCTCCCCCGATTGGCAGGGGCCGATTCCCTATGGCTACACCTTC	12269	12	clonotype61	clonotype61_consensus_2
ACGGCCAAGGGAAACA-1	True	ACGGCCAAGGGAAACA-1_contig_5	True	661	TRB	TRBV24-1	TRBD1	TRBJ1-2	TRBC1	True	True	CATSLQGRNGYTF	TGTGCCACCAGTCTACAGGGTAGAAATGGCTACACCTTC	3124	3	clonotype61	clonotype61_consensus_3
ACGGCCAAGGGAAACA-1	True	ACGGCCAAGGGAAACA-1_contig_6	True	444	TRB	None	None	TRBJ2-3	TRBC2	False	None	None	None	2953	6	clonotype61	None
ACGGCCAAGTCTCCTC-1	True	ACGGCCAAGTCTCCTC-1_contig_1	True	538	TRB	None	None	TRBJ1-6	TRBC1	False	None	None	None	1114	2	None	None
ACGGCCAAGTCTCCTC-1	True	ACGGCCAAGTCTCCTC-1_contig_3	True	355	Multi	None	None	None	TRBC2	False	None	None	None	232	1	None	None
ACGGCCACAAGCCTAT-1	True	ACGGCCACAAGCCTAT-1_contig_1	True	574	TRA	TRAV29DV5	None	TRAJ54	TRAC	True	True	CAAKWGAQKLVF	TGTGCAGCAAAGTGGGGAGCCCAGAAGCTGGTATTT	5474	7	clonotype90	clonotype90_consensus_2
ACGGCCACAAGCCTAT-1	True	ACGGCCACAAGCCTAT-1_contig_3	True	571	TRB	TRBV11-2	None	TRBJ1-2	TRBC1	True	True	CASSLEWVGYTF	TGTGCCAGCAGCTTAGAGTGGGTTGGCTACACCTTC	2710	4	clonotype90	clonotype90_consensus_3
ACGGCCACAAGCCTAT-1	True	ACGGCCACAAGCCTAT-1_contig_4	True	510	TRB	TRBV24-1	TRBD2	TRBJ1-5	TRBC1	True	True	CATSDPSKPGGDQPQHF	TGTGCCACCAGTGATCCGAGTAAACCAGGAGGGGATCAGCCCCAGCATTTT	2609	3	clonotype90	clonotype90_consensus_1
ACGGCCACACGTCAGC-1	True	ACGGCCACACGTCAGC-1_contig_1	True	657	TRB	TRBV30	TRBD1	TRBJ1-6	TRBC1	True	True	CAWSTGQANNSPLHF	TGTGCCTGGAGTACCGGACAGGCAAATAATTCACCCCTCCACTTT	1661	2	clonotype1	clonotype1_consensus_2
ACGGCCACACGTCAGC-1	True	ACGGCCACACGTCAGC-1_contig_2	True	441	Multi	None	None	TRBJ1-5	TRBC1	False	None	None	None	1762	3	clonotype1	None
ACGGCCACACGTCAGC-1	True	ACGGCCACACGTCAGC-1_contig_3	True	497	TRA	TRAV4	None	TRAJ23	TRAC	True	True	CLVGDIGNQGGKLIF	TGCCTCGTGGGTGACATAGGTAACCAGGGAGGAAAGCTTATCTTC	702	2	clonotype1	clonotype1_consensus_1
ACGGCCACAGACGTAG-1	True	ACGGCCACAGACGTAG-1_contig_1	True	510	TRA	TRAV6	None	TRAJ22	TRAC	True	True	CALDPSGSARQLTF	TGTGCTCTAGACCCCTCCGGTTCTGCAAGGCAACTGACCTTT	1963	2	clonotype339	clonotype339_consensus_2
ACGGCCACAGACGTAG-1	True	ACGGCCACAGACGTAG-1_contig_2	True	588	TRB	TRBV30	TRBD1	TRBJ1-4	TRBC1	True	True	CAWSSLGTGNEKLFF	TGTGCCTGGAGTTCCCTTGGGACAGGGAATGAAAAACTGTTTTTT	1089	2	clonotype339	clonotype339_consensus_1
ACGGCCACATACCATG-1	True	ACGGCCACATACCATG-1_contig_1	True	699	TRB	TRBV6-3	TRBD2	TRBJ1-5	TRBC1	True	True	CASSYNRGGSQPQHF	TGTGCCAGCAGTTACAACAGGGGAGGGAGCCAGCCCCAGCATTTT	5597	7	clonotype9	clonotype9_consensus_2
ACGGCCACATACCATG-1	True	ACGGCCACATACCATG-1_contig_2	True	487	TRB	None	None	TRBJ2-4	TRBC2	False	None	None	None	793	2	clonotype9	None
ACGGCCACATACCATG-1	True	ACGGCCACATACCATG-1_contig_3	True	682	TRA	TRAV8-3	None	TRAJ7	TRAC	True	False	CAVGPRFG*GGTTDSLL	TGTGCTGTGGGTCCCCGCTTCGGATGAGGGGGAACAACAGACTCGCTTTTG	965	2	clonotype9	None
ACGGCCACATACCATG-1	True	ACGGCCACATACCATG-1_contig_4	True	521	TRA	TRAV1-2	None	TRAJ37	TRAC	True	True	CAVPGSGNTGKLIF	TGTGCTGTCCCCGGCTCTGGCAACACAGGCAAACTAATCTTT	913	1	clonotype9	clonotype9_consensus_1
ACGGCCACATTGGCGC-1	True	ACGGCCACATTGGCGC-1_contig_1	True	327	TRB	None	None	TRBJ2-3	TRBC2	False	None	None	None	1531	2	clonotype3	None
ACGGCCACATTGGCGC-1	True	ACGGCCACATTGGCGC-1_contig_2	True	483	TRA	TRAV4	None	TRAJ23	TRAC	True	True	CLVGDIGNQGGKLIF	TGCCTCGTGGGTGACATAGGTAACCAGGGAGGAAAGCTTATCTTC	2349	2	clonotype3	clonotype3_consensus_1
ACGGCCAGTCCGAGTC-1	True	ACGGCCAGTCCGAGTC-1_contig_1	True	479	TRA	TRAV12-3	None	TRAJ39	TRAC	True	None	None	None	848	2	clonotype2	None
ACGGCCAGTCCGAGTC-1	True	ACGGCCAGTCCGAGTC-1_contig_2	True	623	TRB	TRBV30	TRBD1	TRBJ1-6	TRBC1	True	True	CAWSTGQANNSPLHF	TGTGCCTGGAGTACCGGACAGGCAAATAATTCACCCCTCCACTTT	1920	2	clonotype2	clonotype2_consensus_1
ACGGCCAGTCCGTGAC-1	True	ACGGCCAGTCCGTGAC-1_contig_1	True	709	TRB	TRBV30	TRBD1	TRBJ1-6	TRBC1	True	True	CAWSTGQANNSPLHF	TGTGCCTGGAGTACCGGACAGGCAAATAATTCACCCCTCCACTTT	1224	2	clonotype1	clonotype1_consensus_2
ACGGCCAGTCCGTGAC-1	True	ACGGCCAGTCCGTGAC-1_contig_3	True	599	TRA	TRAV4	None	TRAJ23	TRAC	True	True	CLVGDIGNQGGKLIF	TGCCTCGTGGGTGACATAGGTAACCAGGGAGGAAAGCTTATCTTC	2011	3	clonotype1	clonotype1_consensus_1
ACGGCCAGTCGGGTCT-1	True	ACGGCCAGTCGGGTCT-1_contig_1	True	534	TRB	TRBV7-2	TRBD1	TRBJ2-7	TRBC2	True	True	CASSGTALSEQYF	TGTGCCAGCAGCGGGACAGCCCTCTCGGAGCAGTACTTC	14760	20	clonotype340	clonotype340_consensus_1
ACGGCCAGTCGGGTCT-1	True	ACGGCCAGTCGGGTCT-1_contig_2	True	529	TRA	TRAV17	None	TRAJ42	TRAC	True	True	CATDKSQGNLIF	TGTGCTACGGACAAAAGCCAAGGAAATCTCATCTTT	2079	3	clonotype340	clonotype340_consensus_2
ACGGCCATCATGGTCA-1	True	ACGGCCATCATGGTCA-1_contig_1	True	547	TRA	TRAV12-3	None	TRAJ39	TRAC	True	None	None	None	1048	1	clonotype2	None
ACGGCCATCATGGTCA-1	True	ACGGCCATCATGGTCA-1_contig_2	True	567	TRB	TRBV30	TRBD1	TRBJ1-6	TRBC1	True	True	CAWSTGQANNSPLHF	TGTGCCTGGAGTACCGGACAGGCAAATAATTCACCCCTCCACTTT	2676	3	clonotype2	clonotype2_consensus_1
ACGGCCATCGGAGCAA-1	True	ACGGCCATCGGAGCAA-1_contig_1	True	510	TRA	TRAV4	None	TRAJ23	TRAC	True	True	CLVGDIGNQGGKLIF	TGCCTCGTGGGTGACATAGGTAACCAGGGAGGAAAGCTTATCTTC	1938	2	clonotype1	clonotype1_consensus_1
ACGGCCATCGGAGCAA-1	True	ACGGCCATCGGAGCAA-1_contig_3	True	577	TRB	TRBV30	TRBD1	TRBJ1-6	TRBC1	True	True	CAWSTGQANNSPLHF	TGTGCCTGGAGTACCGGACAGGCAAATAATTCACCCCTCCACTTT	3491	4	clonotype1	clonotype1_consensus_2
ACGGCCATCGGCTTGG-1	True	ACGGCCATCGGCTTGG-1_contig_1	True	453	TRA	TRAV4	None	TRAJ23	TRAC	True	True	CLVGDIGNQGGKLIF	TGCCTCGTGGGTGACATAGGTAACCAGGGAGGAAAGCTTATCTTC	544	1	clonotype3	clonotype3_consensus_1
ACGGCCATCGGCTTGG-1	True	ACGGCCATCGGCTTGG-1_contig_2	True	491	TRB	None	None	TRBJ1-5	TRBC1	False	None	None	None	2055	3	clonotype3	None
ACGGCCATCTTGGGTA-1	True	ACGGCCATCTTGGGTA-1_contig_2	True	744	TRB	TRBV30	TRBD1	TRBJ1-6	TRBC1	True	True	CAWSTGQANNSPLHF	TGTGCCTGGAGTACCGGACAGGCAAATAATTCACCCCTCCACTTT	1054	1	clonotype1	clonotype1_consensus_2
ACGGCCATCTTGGGTA-1	True	ACGGCCATCTTGGGTA-1_contig_4	True	462	TRA	TRAV4	None	TRAJ23	TRAC	True	True	CLVGDIGNQGGKLIF	TGCCTCGTGGGTGACATAGGTAACCAGGGAGGAAAGCTTATCTTC	2238	2	clonotype1	clonotype1_consensus_1
ACGGCCATCTTTAGGG-1	True	ACGGCCATCTTTAGGG-1_contig_1	True	590	TRB	TRBV6-1	None	TRBJ2-7	TRBC2	True	True	CASSERHPYEQYF	TGTGCCAGCAGTGAACGCCACCCCTACGAGCAGTACTTC	3184	4	clonotype341	clonotype341_consensus_1
ACGGCCATCTTTAGGG-1	True	ACGGCCATCTTTAGGG-1_contig_2	True	528	TRA	TRAV5	None	TRAJ23	TRAC	True	True	CAEGLYNQGGKLIF	TGTGCAGAGGGGCTTTATAACCAGGGAGGAAAGCTTATCTTC	3516	4	clonotype341	clonotype341_consensus_2
ACGGGCTAGCTACCTA-1	True	ACGGGCTAGCTACCTA-1_contig_1	True	586	TRB	TRBV7-9	TRBD1	TRBJ2-5	TRBC2	True	True	CASSFRQGQGQETQYF	TGTGCCAGCAGCTTTCGGCAGGGGCAAGGCCAAGAGACCCAGTACTTC	13753	17	clonotype8	clonotype8_consensus_1
ACGGGCTAGCTACCTA-1	True	ACGGGCTAGCTACCTA-1_contig_2	True	476	TRA	TRAV2	None	TRAJ6	TRAC	True	True	CAVEEGGSYIPTF	TGTGCTGTGGAGGAAGGAGGAAGCTACATACCTACATTT	2190	3	clonotype8	clonotype8_consensus_2
ACGGGCTAGCTGCAAG-1	True	ACGGGCTAGCTGCAAG-1_contig_1	True	633	TRB	TRBV2	TRBD2	TRBJ2-2	TRBC2	True	True	CASILAVTNTGELFF	TGTGCCAGCATCCTAGCGGTAACGAACACCGGGGAGCTGTTTTTT	24373	27	clonotype4	clonotype4_consensus_1
ACGGGCTAGCTGCAAG-1	True	ACGGGCTAGCTGCAAG-1_contig_2	True	528	TRA	TRAV38-1	None	TRAJ48	TRAC	True	True	CAFMKQYFGNEKLTF	TGTGCTTTCATGAAGCAGTACTTTGGAAATGAGAAATTAACCTTT	3260	2	clonotype4	clonotype4_consensus_2
ACGGGCTAGCTGCAAG-1	True	ACGGGCTAGCTGCAAG-1_contig_3	True	552	TRA	TRAV13-1	None	TRAJ57	TRAC	True	None	None	None	1930	2	clonotype4	None
ACGGGCTAGGGAGTAA-1	True	ACGGGCTAGGGAGTAA-1_contig_1	True	531	TRB	TRBV7-9	TRBD1	TRBJ2-7	TRBC2	True	True	CASSGLTGASSYEQYF	TGTGCCAGCAGCGGCCTGACAGGGGCAAGCTCCTACGAGCAGTACTTC	11184	12	clonotype22	clonotype22_consensus_2
ACGGGCTAGGGAGTAA-1	True	ACGGGCTAGGGAGTAA-1_contig_2	True	508	TRA	TRAV5	None	TRAJ42	TRAC	True	True	CAESWGGSQGNLIF	TGTGCAGAGAGTTGGGGAGGAAGCCAAGGAAATCTCATCTTT	1107	1	clonotype22	clonotype22_consensus_1
ACGGGCTAGGGCTTGA-1	True	ACGGGCTAGGGCTTGA-1_contig_1	True	739	TRB	TRBV30	TRBD1	TRBJ1-6	TRBC1	True	True	CAWSTGQANNSPLHF	TGTGCCTGGAGTACCGGACAGGCAAATAATTCACCCCTCCACTTT	4897	6	clonotype1	clonotype1_consensus_2
ACGGGCTAGGGCTTGA-1	True	ACGGGCTAGGGCTTGA-1_contig_2	True	431	TRB	None	None	TRBJ2-3	TRBC2	False	None	None	None	1188	2	clonotype1	None
ACGGGCTAGGGCTTGA-1	True	ACGGGCTAGGGCTTGA-1_contig_3	True	502	TRA	TRAV4	None	TRAJ23	TRAC	True	True	CLVGDIGNQGGKLIF	TGCCTCGTGGGTGACATAGGTAACCAGGGAGGAAAGCTTATCTTC	1000	2	clonotype1	clonotype1_consensus_1
ACGGGCTAGTAATCCC-1	True	ACGGGCTAGTAATCCC-1_contig_1	True	529	TRA	TRAV12-3	None	TRAJ39	TRAC	True	None	None	None	2460	2	None	None
ACGGGCTAGTAATCCC-1	True	ACGGGCTAGTAATCCC-1_contig_2	True	937	TRA	TRAV4	None	TRAJ23	TRAC	True	False	CVLLPRG*HR*PGRKAYLRT	TGTGTACTACTGCCTCGTGGGTGACATAGGTAACCAGGGAGGAAAGCTTATCTTCGGACA	1390	3	None	None
ACGGGCTAGTATGACA-1	True	ACGGGCTAGTATGACA-1_contig_1	True	561	TRB	TRBV2	TRBD2	TRBJ2-2	TRBC2	True	True	CASILAVTNTGELFF	TGTGCCAGCATCCTAGCGGTAACGAACACCGGGGAGCTGTTTTTT	7651	10	clonotype7	clonotype7_consensus_1
ACGGGCTCAATGGATA-1	True	ACGGGCTCAATGGATA-1_contig_1	True	682	TRB	TRBV19	TRBD2	TRBJ2-7	TRBC2	True	True	CASSMAGVLDEQYF	TGTGCCAGTAGTATGGCGGGAGTCCTCGACGAGCAGTACTTC	2869	5	clonotype5	clonotype5_consensus_2
ACGGGCTCAATGGATA-1	True	ACGGGCTCAATGGATA-1_contig_2	True	548	TRA	TRAV12-2	None	TRAJ9	TRAC	True	True	CAVLTGGGFKTIF	TGTGCCGTCTTAACGGGTGGAGGCTTCAAAACTATCTTT	2284	2	clonotype5	clonotype5_consensus_1
ACGGGCTCATAACCTG-1	True	ACGGGCTCATAACCTG-1_contig_2	True	928	TRA	TRAV4	None	TRAJ23	TRAC	True	False	CVLLPRG*HR*PGRKAYLRT	TGTGTACTACTGCCTCGTGGGTGACATAGGTAACCAGGGAGGAAAGCTTATCTTCGGACA	1130	2	clonotype2	None
ACGGGCTCATAACCTG-1	True	ACGGGCTCATAACCTG-1_contig_3	True	598	TRB	TRBV30	TRBD1	TRBJ1-6	TRBC1	True	True	CAWSTGQANNSPLHF	TGTGCCTGGAGTACCGGACAGGCAAATAATTCACCCCTCCACTTT	1845	2	clonotype2	clonotype2_consensus_1
ACGGGCTGTAAGTAGT-1	True	ACGGGCTGTAAGTAGT-1_contig_1	True	732	TRB	TRBV30	TRBD1	TRBJ1-6	TRBC1	True	True	CAWSTGQANNSPLHF	TGTGCCTGGAGTACCGGACAGGCAAATAATTCACCCCTCCACTTT	2851	4	clonotype1	clonotype1_consensus_2
ACGGGCTGTAAGTAGT-1	True	ACGGGCTGTAAGTAGT-1_contig_3	True	510	TRA	TRAV4	None	TRAJ23	TRAC	True	True	CLVGDIGNQGGKLIF	TGCCTCGTGGGTGACATAGGTAACCAGGGAGGAAAGCTTATCTTC	766	1	clonotype1	clonotype1_consensus_1
ACGGGCTGTAAGTGGC-1	True	ACGGGCTGTAAGTGGC-1_contig_1	True	678	TRA	TRAV24	None	TRAJ58	TRAC	True	True	CAFPSGTSGSRLTF	TGTGCCTTCCCCTCCGGAACCAGTGGCTCTAGGTTGACCTTT	1747	2	clonotype342	clonotype342_consensus_2
ACGGGCTGTAAGTGGC-1	True	ACGGGCTGTAAGTGGC-1_contig_2	True	497	TRB	TRBV3-1	TRBD1	TRBJ1-2	TRBC1	True	True	CASSHTTGAYGYTF	TGTGCCAGCAGCCACACCACAGGGGCCTATGGCTACACCTTC	1197	2	clonotype342	clonotype342_consensus_1
ACGGGCTGTCGGCACT-1	True	ACGGGCTGTCGGCACT-1_contig_1	True	546	TRA	TRAV12-3	None	TRAJ39	TRAC	True	None	None	None	1797	2	clonotype3	None
ACGGGCTGTCGGCACT-1	True	ACGGGCTGTCGGCACT-1_contig_2	True	418	TRA	TRAV4	None	TRAJ23	TRAC	True	True	CLVGDIGNQGGKLIF	TGCCTCGTGGGTGACATAGGTAACCAGGGAGGAAAGCTTATCTTC	698	1	clonotype3	clonotype3_consensus_1
ACGGGCTGTCGGCACT-1	True	ACGGGCTGTCGGCACT-1_contig_3	True	363	TRB	TRBV30	TRBD1	TRBJ1-6	TRBC1	True	False	CAWSTGQANNSPLHF	TGTGCCTGGAGTACCGGACAGGCAAATAATTCACCCCTCCACTTT	1139	1	clonotype3	None
ACGGGCTTCAAACCAC-1	True	ACGGGCTTCAAACCAC-1_contig_1	True	553	TRB	TRBV2	None	TRBJ1-5	TRBC1	True	True	CASSDRPYSNQPQHF	TGTGCCAGCAGTGACAGGCCCTATAGCAATCAGCCCCAGCATTTT	9132	9	clonotype343	clonotype343_consensus_2
ACGGGCTTCAAACCAC-1	True	ACGGGCTTCAAACCAC-1_contig_2	True	511	TRA	TRAV24	None	TRAJ24	TRAC	True	True	CAFTDSWGKLQF	TGTGCCTTTACCGACAGCTGGGGGAAATTGCAGTTT	2056	2	clonotype343	clonotype343_consensus_1
ACGGGCTTCACTGGGC-1	True	ACGGGCTTCACTGGGC-1_contig_1	True	562	TRB	TRBV7-9	TRBD1	TRBJ2-5	TRBC2	True	True	CASSFRQGQGQETQYF	TGTGCCAGCAGCTTTCGGCAGGGGCAAGGCCAAGAGACCCAGTACTTC	5920	8	clonotype8	clonotype8_consensus_1
ACGGGCTTCACTGGGC-1	True	ACGGGCTTCACTGGGC-1_contig_2	True	487	TRA	TRAV2	None	TRAJ6	TRAC	True	True	CAVEEGGSYIPTF	TGTGCTGTGGAGGAAGGAGGAAGCTACATACCTACATTT	1051	1	clonotype8	clonotype8_consensus_2
ACGGGCTTCCAAAGTC-1	True	ACGGGCTTCCAAAGTC-1_contig_1	True	288	TRB	None	None	TRBJ2-3	TRBC2	False	None	None	None	1424	3	clonotype3	None
ACGGGCTTCCAAAGTC-1	True	ACGGGCTTCCAAAGTC-1_contig_3	True	506	TRA	TRAV4	None	TRAJ23	TRAC	True	True	CLVGDIGNQGGKLIF	TGCCTCGTGGGTGACATAGGTAACCAGGGAGGAAAGCTTATCTTC	901	1	clonotype3	clonotype3_consensus_1
ACGGGCTTCCAAAGTC-1	True	ACGGGCTTCCAAAGTC-1_contig_4	True	591	Multi	None	None	TRBJ1-6	TRGC1	False	None	None	None	412	1	clonotype3	None
ACGGGCTTCCAACCAA-1	True	ACGGGCTTCCAACCAA-1_contig_1	True	525	TRB	TRBV3-1	None	TRBJ2-5	TRBC2	True	True	CASSLQETQYF	TGTGCCAGCAGCCTCCAAGAGACCCAGTACTTC	7280	8	clonotype344	clonotype344_consensus_3
ACGGGCTTCCAACCAA-1	True	ACGGGCTTCCAACCAA-1_contig_2	True	528	TRB	TRBV6-1	None	TRBJ1-1	TRBC1	True	True	CASSWVLTEAFF	TGTGCCAGCAGTTGGGTATTGACTGAAGCTTTCTTT	1937	2	clonotype344	clonotype344_consensus_1
ACGGGCTTCCAACCAA-1	True	ACGGGCTTCCAACCAA-1_contig_3	True	274	TRB	None	None	TRBJ2-3	TRBC2	False	None	None	None	886	2	clonotype344	None
ACGGGCTTCCAACCAA-1	True	ACGGGCTTCCAACCAA-1_contig_4	True	493	TRA	TRAV9-2	None	TRAJ20	TRAC	True	True	CALSIDDYKLSF	TGTGCTCTGAGTATCGACGACTACAAGCTCAGCTTT	2532	3	clonotype344	clonotype344_consensus_2
ACGGGCTTCCTAGAAC-1	True	ACGGGCTTCCTAGAAC-1_contig_1	True	669	TRB	TRBV5-1	TRBD1	TRBJ2-5	TRBC2	True	True	CASSLGTGRGETQYF	TGCGCCAGCAGCTTGGGGACAGGCCGGGGGGAGACCCAGTACTTC	11812	14	clonotype345	clonotype345_consensus_2
ACGGGCTTCCTAGAAC-1	True	ACGGGCTTCCTAGAAC-1_contig_2	True	495	TRA	TRAV9-2	None	TRAJ4	TRAC	True	True	CALLSGGYNKLIF	TGTGCTCTGCTTTCTGGTGGCTACAATAAGCTGATTTTT	2573	2	clonotype345	clonotype345_consensus_1
ACGGGTCAGCCCAATT-1	True	ACGGGTCAGCCCAATT-1_contig_1	True	676	TRB	TRBV30	TRBD1	TRBJ1-6	TRBC1	True	True	CAWSTGQANNSPLHF	TGTGCCTGGAGTACCGGACAGGCAAATAATTCACCCCTCCACTTT	2581	3	clonotype1	clonotype1_consensus_2
ACGGGTCAGCCCAATT-1	True	ACGGGTCAGCCCAATT-1_contig_2	True	327	TRB	None	None	TRBJ2-3	TRBC2	False	None	None	None	1459	2	clonotype1	None
ACGGGTCAGCCCAATT-1	True	ACGGGTCAGCCCAATT-1_contig_3	True	601	TRA	TRAV12-3	None	TRAJ39	TRAC	True	None	None	None	3275	3	clonotype1	None
ACGGGTCAGCCCAATT-1	True	ACGGGTCAGCCCAATT-1_contig_4	True	495	TRA	TRAV4	None	TRAJ23	TRAC	True	True	CLVGDIGNQGGKLIF	TGCCTCGTGGGTGACATAGGTAACCAGGGAGGAAAGCTTATCTTC	875	1	clonotype1	clonotype1_consensus_1
ACGGGTCAGCGATCCC-1	True	ACGGGTCAGCGATCCC-1_contig_1	True	636	TRB	TRBV19	TRBD2	TRBJ2-7	TRBC2	True	True	CASSMAGVLDEQYF	TGTGCCAGTAGTATGGCGGGAGTCCTCGACGAGCAGTACTTC	1696	2	clonotype5	clonotype5_consensus_2
ACGGGTCAGCGATCCC-1	True	ACGGGTCAGCGATCCC-1_contig_2	True	548	TRA	TRAV12-2	None	TRAJ9	TRAC	True	True	CAVLTGGGFKTIF	TGTGCCGTCTTAACGGGTGGAGGCTTCAAAACTATCTTT	3077	3	clonotype5	clonotype5_consensus_1
ACGGGTCAGTACACCT-1	True	ACGGGTCAGTACACCT-1_contig_1	True	315	TRB	None	None	TRBJ2-3	TRBC2	False	None	None	None	1497	2	clonotype2	None
ACGGGTCAGTACACCT-1	True	ACGGGTCAGTACACCT-1_contig_3	True	613	TRB	TRBV30	TRBD1	TRBJ1-6	TRBC1	True	True	CAWSTGQANNSPLHF	TGTGCCTGGAGTACCGGACAGGCAAATAATTCACCCCTCCACTTT	762	1	clonotype2	clonotype2_consensus_1
ACGGGTCAGTACACCT-1	True	ACGGGTCAGTACACCT-1_contig_5	True	543	TRA	TRAV12-3	None	TRAJ39	TRAC	True	None	None	None	357	1	clonotype2	None
ACGGGTCCACGAGGTA-1	True	ACGGGTCCACGAGGTA-1_contig_1	True	522	TRB	TRBV27	None	TRBJ2-6	TRBC2	True	True	CASSRSSGANVLTF	TGTGCCAGCAGTCGAAGCTCTGGGGCCAACGTCCTGACTTTC	5853	7	clonotype6	clonotype6_consensus_2
ACGGGTCCACGAGGTA-1	True	ACGGGTCCACGAGGTA-1_contig_2	True	554	TRA	TRAV12-1	None	TRAJ6	TRAC	True	True	CVVNREGSYIPTF	TGTGTGGTGAACAGGGAAGGAAGCTACATACCTACATTT	1939	2	clonotype6	clonotype6_consensus_1
ACGGGTCCAGCGATCC-1	True	ACGGGTCCAGCGATCC-1_contig_1	True	557	TRA	TRAV41	None	TRAJ49	TRAC	True	True	CAARPNTGNQFYF	TGTGCTGCCCGTCCGAACACCGGTAACCAGTTCTATTTT	1005	1	clonotype346	clonotype346_consensus_1
ACGGGTCCAGCGATCC-1	True	ACGGGTCCAGCGATCC-1_contig_2	True	556	TRB	TRBV13	None	TRBJ1-1	TRBC1	True	True	CASSLRRNTEAFF	TGTGCCAGCAGCTTGCGTAGGAACACTGAAGCTTTCTTT	6459	7	clonotype346	clonotype346_consensus_2
ACGGGTCCAGCGATCC-1	True	ACGGGTCCAGCGATCC-1_contig_3	True	322	TRB	None	None	TRBJ2-3	TRBC2	False	None	None	None	1416	2	clonotype346	None
ACGGGTCTCAGAGCTT-1	True	ACGGGTCTCAGAGCTT-1_contig_1	True	560	Multi	None	None	TRBJ1-4	TRBC1	False	None	None	None	991	1	clonotype347	None
ACGGGTCTCAGAGCTT-1	True	ACGGGTCTCAGAGCTT-1_contig_2	True	517	TRB	TRBV6-1	TRBD1	TRBJ1-2	TRBC1	True	True	CASSGGGSYGYTF	TGTGCCAGCAGTGGAGGGGGCAGCTATGGCTACACCTTC	768	1	clonotype347	clonotype347_consensus_1
ACGGGTCTCAGAGCTT-1	True	ACGGGTCTCAGAGCTT-1_contig_3	True	438	TRA	None	None	None	TRAC	False	None	None	None	5332	6	clonotype347	None
ACGGGTCTCGGCATCG-1	True	ACGGGTCTCGGCATCG-1_contig_1	True	490	TRB	TRBV20-1	TRBD2	TRBJ2-3	TRBC2	True	True	CSAGTSGRASGF	TGCAGTGCCGGGACTAGCGGGAGGGCCTCAGGATTT	1537	2	clonotype91	clonotype91_consensus_2
ACGGGTCTCGGCATCG-1	True	ACGGGTCTCGGCATCG-1_contig_2	True	451	Multi	None	None	TRAJ10	TRBC1	False	None	None	None	771	3	clonotype91	None
ACGGGTCTCGGCATCG-1	True	ACGGGTCTCGGCATCG-1_contig_3	True	547	TRA	TRAV12-2	None	TRAJ54	TRAC	True	True	CAVNNQGAQKLVF	TGTGCCGTGAACAACCAGGGAGCCCAGAAGCTGGTATTT	1095	1	clonotype91	clonotype91_consensus_1
ACGGGTCTCGTACCGG-1	True	ACGGGTCTCGTACCGG-1_contig_1	True	720	TRB	TRBV30	TRBD1	TRBJ1-6	TRBC1	True	True	CAWSTGQANNSPLHF	TGTGCCTGGAGTACCGGACAGGCAAATAATTCACCCCTCCACTTT	1883	3	clonotype1	clonotype1_consensus_2
ACGGGTCTCGTACCGG-1	True	ACGGGTCTCGTACCGG-1_contig_3	True	508	TRA	TRAV4	None	TRAJ23	TRAC	True	True	CLVGDIGNQGGKLIF	TGCCTCGTGGGTGACATAGGTAACCAGGGAGGAAAGCTTATCTTC	2096	2	clonotype1	clonotype1_consensus_1
ACGGGTCTCTCGAGTA-1	True	ACGGGTCTCTCGAGTA-1_contig_1	True	550	TRB	TRBV6-3	TRBD2	TRBJ1-5	TRBC1	True	None	None	None	2575	4	clonotype40	None
ACGGGTCTCTCGAGTA-1	True	ACGGGTCTCTCGAGTA-1_contig_3	True	964	TRA	TRAV1-2	None	TRAJ37	TRAC	True	True	CAVPGSGNTGKLIF	TGTGCTGTCCCCGGCTCTGGCAACACAGGCAAACTAATCTTT	2524	4	clonotype40	clonotype40_consensus_1
ACGTCAAAGAGTTGGC-1	True	ACGTCAAAGAGTTGGC-1_contig_1	True	308	TRB	None	None	TRBJ2-3	TRBC2	False	None	None	None	1067	3	clonotype1	None
ACGTCAAAGAGTTGGC-1	True	ACGTCAAAGAGTTGGC-1_contig_2	True	629	TRB	TRBV30	TRBD1	TRBJ1-6	TRBC1	True	True	CAWSTGQANNSPLHF	TGTGCCTGGAGTACCGGACAGGCAAATAATTCACCCCTCCACTTT	995	1	clonotype1	clonotype1_consensus_2
ACGTCAAAGAGTTGGC-1	True	ACGTCAAAGAGTTGGC-1_contig_4	True	545	TRA	TRAV12-3	None	TRAJ39	TRAC	True	None	None	None	2951	3	clonotype1	None
ACGTCAAAGAGTTGGC-1	True	ACGTCAAAGAGTTGGC-1_contig_5	True	509	TRA	TRAV4	None	TRAJ23	TRAC	True	True	CLVGDIGNQGGKLIF	TGCCTCGTGGGTGACATAGGTAACCAGGGAGGAAAGCTTATCTTC	2393	2	clonotype1	clonotype1_consensus_1
ACGTCAACAATCGGTT-1	True	ACGTCAACAATCGGTT-1_contig_1	True	753	TRB	TRBV30	TRBD1	TRBJ1-6	TRBC1	True	True	CAWSTGQANNSPLHF	TGTGCCTGGAGTACCGGACAGGCAAATAATTCACCCCTCCACTTT	1381	2	clonotype2	clonotype2_consensus_1
ACGTCAACAGATCCAT-1	True	ACGTCAACAGATCCAT-1_contig_1	True	632	TRB	TRBV30	TRBD1	TRBJ1-6	TRBC1	True	True	CAWSTGQANNSPLHF	TGTGCCTGGAGTACCGGACAGGCAAATAATTCACCCCTCCACTTT	4093	6	clonotype2	clonotype2_consensus_1
ACGTCAACAGATCCAT-1	True	ACGTCAACAGATCCAT-1_contig_2	True	661	Multi	None	None	TRAJ17	IGHD	False	None	None	None	344	1	clonotype2	None
ACGTCAAGTAAAGTCA-1	True	ACGTCAAGTAAAGTCA-1_contig_1	True	593	TRB	TRBV30	TRBD1	TRBJ1-6	TRBC1	True	True	CAWSTGQANNSPLHF	TGTGCCTGGAGTACCGGACAGGCAAATAATTCACCCCTCCACTTT	4954	6	clonotype1	clonotype1_consensus_2
ACGTCAAGTAAAGTCA-1	True	ACGTCAAGTAAAGTCA-1_contig_2	True	509	TRA	TRAV4	None	TRAJ23	TRAC	True	True	CLVGDIGNQGGKLIF	TGCCTCGTGGGTGACATAGGTAACCAGGGAGGAAAGCTTATCTTC	3406	4	clonotype1	clonotype1_consensus_1
ACGTCAAGTCCTCCAT-1	True	ACGTCAAGTCCTCCAT-1_contig_1	True	548	TRB	TRBV30	TRBD1	TRBJ1-6	TRBC1	True	True	CAWSTGQANNSPLHF	TGTGCCTGGAGTACCGGACAGGCAAATAATTCACCCCTCCACTTT	1657	2	clonotype2	clonotype2_consensus_1
ACGTCAAGTCCTCCAT-1	True	ACGTCAAGTCCTCCAT-1_contig_4	True	555	TRA	TRAV12-3	None	TRAJ39	TRAC	True	None	None	None	2177	2	clonotype2	None
ACGTCAAGTGCACGAA-1	True	ACGTCAAGTGCACGAA-1_contig_1	True	577	TRB	TRBV30	TRBD1	TRBJ1-6	TRBC1	True	True	CAWSTGQANNSPLHF	TGTGCCTGGAGTACCGGACAGGCAAATAATTCACCCCTCCACTTT	800	1	clonotype1	clonotype1_consensus_2
ACGTCAAGTGCACGAA-1	True	ACGTCAAGTGCACGAA-1_contig_2	True	374	Multi	None	None	TRAJ10	TRBC1	False	None	None	None	615	1	clonotype1	None
ACGTCAAGTGCACGAA-1	True	ACGTCAAGTGCACGAA-1_contig_3	True	508	TRA	TRAV4	None	TRAJ23	TRAC	True	True	CLVGDIGNQGGKLIF	TGCCTCGTGGGTGACATAGGTAACCAGGGAGGAAAGCTTATCTTC	1477	2	clonotype1	clonotype1_consensus_1
ACGTCAATCTGCGACG-1	True	ACGTCAATCTGCGACG-1_contig_1	True	645	TRB	TRBV30	TRBD1	TRBJ2-2	TRBC2	True	True	CAWSTMGHVNTGELFF	TGTGCCTGGAGTACAATGGGACACGTGAACACCGGGGAGCTGTTTTTT	1232	2	clonotype348	clonotype348_consensus_1
ACGTCAATCTGCGACG-1	True	ACGTCAATCTGCGACG-1_contig_3	True	655	TRA	TRAV41	None	TRAJ34	TRAC	True	True	CAVRLYAKLIF	TGTGCTGTCAGGCTATACGCCAAGCTCATCTTT	2760	3	clonotype348	clonotype348_consensus_2
ACTATCTAGATAGGAG-1	True	ACTATCTAGATAGGAG-1_contig_1	True	657	TRB	TRBV30	TRBD1	TRBJ1-6	TRBC1	True	True	CAWSTGQANNSPLHF	TGTGCCTGGAGTACCGGACAGGCAAATAATTCACCCCTCCACTTT	4052	5	clonotype2	clonotype2_consensus_1
ACTATCTAGATCGGGT-1	True	ACTATCTAGATCGGGT-1_contig_1	True	561	TRB	TRBV30	TRBD1	TRBJ1-6	TRBC1	True	True	CAWSTGQANNSPLHF	TGTGCCTGGAGTACCGGACAGGCAAATAATTCACCCCTCCACTTT	1071	1	clonotype1	clonotype1_consensus_2
ACTATCTAGATCGGGT-1	True	ACTATCTAGATCGGGT-1_contig_2	True	271	TRB	None	None	TRBJ2-3	TRBC2	False	None	None	None	863	2	clonotype1	None
ACTATCTAGATCGGGT-1	True	ACTATCTAGATCGGGT-1_contig_3	True	509	TRA	TRAV4	None	TRAJ23	TRAC	True	True	CLVGDIGNQGGKLIF	TGCCTCGTGGGTGACATAGGTAACCAGGGAGGAAAGCTTATCTTC	1450	2	clonotype1	clonotype1_consensus_1
ACTATCTAGCGATTCT-1	True	ACTATCTAGCGATTCT-1_contig_1	True	580	TRA	TRAV29DV5	None	TRAJ53	TRAC	True	True	CAASLSGGSNYKLTF	TGTGCAGCAAGCTTAAGTGGAGGTAGCAACTATAAACTGACATTT	727	1	clonotype349	clonotype349_consensus_2
ACTATCTAGCGATTCT-1	True	ACTATCTAGCGATTCT-1_contig_2	True	766	TRB	TRBV18	TRBD1	TRBJ1-2	TRBC1	True	True	CASSQAFGQGGDYGYTF	TGTGCCAGCTCACAAGCTTTCGGACAGGGGGGTGACTATGGCTACACCTTC	3966	4	clonotype349	clonotype349_consensus_1
ACTATCTAGCGATTCT-1	True	ACTATCTAGCGATTCT-1_contig_3	True	688	TRB	TRBV7-2	None	TRBJ1-5	TRBC1	True	None	None	None	3888	5	clonotype349	None
ACTATCTAGTACACCT-1	True	ACTATCTAGTACACCT-1_contig_1	True	511	TRA	TRAV4	None	TRAJ23	TRAC	True	True	CLVGDIGNQGGKLIF	TGCCTCGTGGGTGACATAGGTAACCAGGGAGGAAAGCTTATCTTC	1780	2	clonotype1	clonotype1_consensus_1
ACTATCTAGTACACCT-1	True	ACTATCTAGTACACCT-1_contig_2	True	591	TRB	TRBV30	TRBD1	TRBJ1-6	TRBC1	True	True	CAWSTGQANNSPLHF	TGTGCCTGGAGTACCGGACAGGCAAATAATTCACCCCTCCACTTT	1531	2	clonotype1	clonotype1_consensus_2
ACTATCTCAAGCCGTC-1	True	ACTATCTCAAGCCGTC-1_contig_1	True	656	TRB	TRBV30	TRBD1	TRBJ1-6	TRBC1	True	True	CAWSTGQANNSPLHF	TGTGCCTGGAGTACCGGACAGGCAAATAATTCACCCCTCCACTTT	3805	5	clonotype1	clonotype1_consensus_2
ACTATCTCAAGCCGTC-1	True	ACTATCTCAAGCCGTC-1_contig_2	True	509	TRA	TRAV4	None	TRAJ23	TRAC	True	True	CLVGDIGNQGGKLIF	TGCCTCGTGGGTGACATAGGTAACCAGGGAGGAAAGCTTATCTTC	3610	5	clonotype1	clonotype1_consensus_1
ACTATCTCACCAGGTC-1	True	ACTATCTCACCAGGTC-1_contig_1	True	542	TRB	TRBV30	TRBD1	TRBJ1-6	TRBC1	True	True	CAWSTGQANNSPLHF	TGTGCCTGGAGTACCGGACAGGCAAATAATTCACCCCTCCACTTT	914	1	clonotype1	clonotype1_consensus_2
ACTATCTCACCAGGTC-1	True	ACTATCTCACCAGGTC-1_contig_3	True	504	TRA	TRAV4	None	TRAJ23	TRAC	True	True	CLVGDIGNQGGKLIF	TGCCTCGTGGGTGACATAGGTAACCAGGGAGGAAAGCTTATCTTC	901	1	clonotype1	clonotype1_consensus_1
ACTATCTCAGGTCGTC-1	True	ACTATCTCAGGTCGTC-1_contig_1	True	540	TRB	TRBV20-1	TRBD2	TRBJ2-7	TRBC2	True	True	CSARGGGAGRSYEQYF	TGCAGTGCTAGAGGGGGAGGAGCGGGACGATCCTACGAGCAGTACTTC	9516	12	clonotype350	clonotype350_consensus_2
ACTATCTCAGGTCGTC-1	True	ACTATCTCAGGTCGTC-1_contig_2	True	555	TRA	TRAV16	None	TRAJ58	TRAC	True	True	CALSKETSGSRLTF	TGTGCTCTAAGTAAAGAAACCAGTGGCTCTAGGTTGACCTTT	2724	5	clonotype350	clonotype350_consensus_1
ACTATCTCAGGTCGTC-1	True	ACTATCTCAGGTCGTC-1_contig_3	True	520	Multi	TRDV1	None	TRAJ58	TRAC	True	None	None	None	872	1	clonotype350	None
ACTATCTCATCGGACC-1	True	ACTATCTCATCGGACC-1_contig_1	True	534	TRB	TRBV20-1	TRBD2	TRBJ2-1	TRBC2	True	True	CSATLGRQDNEQFF	TGCAGTGCTACCCTGGGACGCCAAGACAATGAGCAGTTCTTC	4214	6	clonotype351	clonotype351_consensus_1
ACTATCTCATCGGACC-1	True	ACTATCTCATCGGACC-1_contig_2	True	493	TRA	TRAV9-2	None	TRAJ8	TRAC	True	True	CALQNTGFQKLVF	TGTGCCCTCCAGAACACAGGCTTTCAGAAACTTGTATTT	1203	1	clonotype351	clonotype351_consensus_2
ACTATCTCATTATCTC-1	True	ACTATCTCATTATCTC-1_contig_1	True	550	TRB	TRBV27	None	TRBJ2-6	TRBC2	True	True	CASSRSSGANVLTF	TGTGCCAGCAGTCGAAGCTCTGGGGCCAACGTCCTGACTTTC	2273	3	clonotype6	clonotype6_consensus_2
ACTATCTCATTATCTC-1	True	ACTATCTCATTATCTC-1_contig_2	True	601	TRA	TRAV12-1	None	TRAJ6	TRAC	True	True	CVVNREGSYIPTF	TGTGTGGTGAACAGGGAAGGAAGCTACATACCTACATTT	1427	2	clonotype6	clonotype6_consensus_1
ACTATCTGTGTTTGGT-1	True	ACTATCTGTGTTTGGT-1_contig_1	True	677	TRB	TRBV19	TRBD2	TRBJ1-1	TRBC1	True	True	CASSVLLGTVNTEAFF	TGTGCCAGTAGTGTCCTACTCGGGACGGTGAACACTGAAGCTTTCTTT	8201	11	clonotype352	clonotype352_consensus_1
ACTATCTGTGTTTGGT-1	True	ACTATCTGTGTTTGGT-1_contig_3	True	513	TRA	TRAV17	None	TRAJ6	TRAC	True	True	CATEGGSYIPTF	TGTGCTACGGAAGGAGGAAGCTACATACCTACATTT	925	1	clonotype352	clonotype352_consensus_2
ACTATCTTCAACGGGA-1	True	ACTATCTTCAACGGGA-1_contig_1	True	354	TRB	None	None	TRBJ1-5	TRBC1	False	None	None	None	2506	3	clonotype353	None
ACTATCTTCAACGGGA-1	True	ACTATCTTCAACGGGA-1_contig_2	True	552	TRB	TRBV27	None	TRBJ1-6	TRBC1	True	True	CASSLNRDSPLHF	TGTGCCAGCAGCCTTAATCGGGATTCACCCCTCCACTTT	1287	2	clonotype353	clonotype353_consensus_2
ACTATCTTCAACGGGA-1	True	ACTATCTTCAACGGGA-1_contig_4	True	556	TRA	TRAV12-2	None	TRAJ7	TRAC	True	True	CAVLYYGNNRLAF	TGTGCCGTCCTGTACTATGGGAACAACAGACTCGCTTTT	7931	7	clonotype353	clonotype353_consensus_1
ACTATCTTCATAGCAC-1	True	ACTATCTTCATAGCAC-1_contig_1	True	577	TRB	TRBV30	TRBD1	TRBJ1-6	TRBC1	True	True	CAWSTGQANNSPLHF	TGTGCCTGGAGTACCGGACAGGCAAATAATTCACCCCTCCACTTT	1646	3	clonotype2	clonotype2_consensus_1
ACTATCTTCATAGCAC-1	True	ACTATCTTCATAGCAC-1_contig_2	True	265	TRB	None	None	TRBJ2-3	TRBC2	False	None	None	None	839	2	clonotype2	None
ACTATCTTCTCTGAGA-1	True	ACTATCTTCTCTGAGA-1_contig_1	True	607	TRB	TRBV7-9	TRBD1	TRBJ1-1	TRBC1	True	True	CASSLGTTGGNTEAFF	TGTGCCAGCAGCTTAGGGACCACAGGGGGCAACACTGAAGCTTTCTTT	17881	23	clonotype354	clonotype354_consensus_1
ACTATCTTCTCTGAGA-1	True	ACTATCTTCTCTGAGA-1_contig_3	True	698	TRA	TRAV8-6	None	TRAJ9	TRAC	True	True	CAVIRNTGGFKTIF	TGTGCTGTGATCCGAAATACTGGAGGCTTCAAAACTATCTTT	5372	8	clonotype354	clonotype354_consensus_2
ACTATCTTCTGAGTGT-1	True	ACTATCTTCTGAGTGT-1_contig_1	True	650	TRB	TRBV14	TRBD1	TRBJ1-1	TRBC1	True	True	CASSRHTGLANTEAFF	TGTGCCAGCAGCCGCCATACAGGGTTGGCGAACACTGAAGCTTTCTTT	5460	6	clonotype23	clonotype23_consensus_2
ACTATCTTCTGAGTGT-1	True	ACTATCTTCTGAGTGT-1_contig_2	True	372	TRB	None	None	TRBJ2-3	TRBC2	False	None	None	None	1285	2	clonotype23	None
ACTATCTTCTGAGTGT-1	True	ACTATCTTCTGAGTGT-1_contig_3	True	646	TRA	TRAV8-4	None	TRAJ49	TRAC	True	True	CAVGTGNQFYF	TGTGCTGTGGGGACCGGTAACCAGTTCTATTTT	1661	4	clonotype23	clonotype23_consensus_1
ACTGAACAGCAGCCTC-1	True	ACTGAACAGCAGCCTC-1_contig_1	True	742	TRB	TRBV27	None	TRBJ2-6	TRBC2	True	True	CASSRSSGANVLTF	TGTGCCAGCAGTCGAAGCTCTGGGGCCAACGTCCTGACTTTC	2057	3	clonotype6	clonotype6_consensus_2
ACTGAACAGCAGCCTC-1	True	ACTGAACAGCAGCCTC-1_contig_2	True	551	TRA	TRAV12-1	None	TRAJ6	TRAC	True	True	CVVNREGSYIPTF	TGTGTGGTGAACAGGGAAGGAAGCTACATACCTACATTT	2870	4	clonotype6	clonotype6_consensus_1
ACTGAACAGTGCGTGA-1	True	ACTGAACAGTGCGTGA-1_contig_1	True	657	TRB	TRBV11-2	TRBD1	TRBJ2-7	TRBC2	True	True	CASSLVTGGVYEQYF	TGTGCCAGCAGCTTAGTTACAGGGGGGGTCTACGAGCAGTACTTC	11922	14	clonotype355	clonotype355_consensus_2
ACTGAACAGTGCGTGA-1	True	ACTGAACAGTGCGTGA-1_contig_5	True	698	TRA	TRAV8-3	None	TRAJ15	TRAC	True	True	CAVGGQAGTALIF	TGTGCTGTGGGTGGACAGGCAGGAACTGCTCTGATCTTT	3578	6	clonotype355	clonotype355_consensus_1
ACTGAACAGTGCGTGA-1	True	ACTGAACAGTGCGTGA-1_contig_6	True	338	TRA	None	None	TRAJ29	TRAC	False	None	None	None	4213	3	clonotype355	None
ACTGAACAGTGGGCTA-1	True	ACTGAACAGTGGGCTA-1_contig_1	True	866	Multi	None	None	TRBJ2-3	TRBC2	False	None	None	None	692	1	clonotype3	None
ACTGAACAGTGGGCTA-1	True	ACTGAACAGTGGGCTA-1_contig_2	True	379	TRB	None	None	TRBJ2-3	TRBC2	False	None	None	None	320	1	clonotype3	None
ACTGAACAGTGGGCTA-1	True	ACTGAACAGTGGGCTA-1_contig_4	True	495	TRA	TRAV4	None	TRAJ23	TRAC	True	True	CLVGDIGNQGGKLIF	TGCCTCGTGGGTGACATAGGTAACCAGGGAGGAAAGCTTATCTTC	2659	3	clonotype3	clonotype3_consensus_1
ACTGAACCAAGCGCTC-1	True	ACTGAACCAAGCGCTC-1_contig_1	True	686	TRB	TRBV24-1	TRBD2	TRBJ1-5	TRBC1	True	True	CATSGDGNQPQHF	TGTGCCACCAGTGGGGACGGCAATCAGCCCCAGCATTTT	4576	5	clonotype356	clonotype356_consensus_2
ACTGAACCAAGCGCTC-1	True	ACTGAACCAAGCGCTC-1_contig_2	True	510	TRA	TRAV20	None	TRAJ34	TRAC	True	True	CAVQPSYNTDKLIF	TGTGCTGTGCAGCCGTCTTATAACACCGACAAGCTCATCTTT	5104	6	clonotype356	clonotype356_consensus_1
ACTGAACCAGGATTGG-1	True	ACTGAACCAGGATTGG-1_contig_1	True	592	TRB	TRBV27	None	TRBJ2-6	TRBC2	True	True	CASSRSSGANVLTF	TGTGCCAGCAGTCGAAGCTCTGGGGCCAACGTCCTGACTTTC	8630	11	clonotype6	clonotype6_consensus_2
ACTGAACCAGGATTGG-1	True	ACTGAACCAGGATTGG-1_contig_2	True	554	TRA	TRAV12-1	None	TRAJ6	TRAC	True	True	CVVNREGSYIPTF	TGTGTGGTGAACAGGGAAGGAAGCTACATACCTACATTT	3167	3	clonotype6	clonotype6_consensus_1
ACTGAACCATAAGACA-1	True	ACTGAACCATAAGACA-1_contig_1	True	345	TRB	None	None	TRBJ2-3	TRBC2	False	None	None	None	3506	4	clonotype357	None
ACTGAACCATAAGACA-1	True	ACTGAACCATAAGACA-1_contig_2	True	576	TRB	TRBV6-1	TRBD1	TRBJ1-3	TRBC1	True	True	CASSETLTGGLTIYF	TGTGCCAGCAGTGAAACCCTGACAGGTGGACTCACCATATATTTT	1405	2	clonotype357	clonotype357_consensus_1
ACTGAACCATAAGACA-1	True	ACTGAACCATAAGACA-1_contig_3	True	472	TRA	TRAV9-2	None	TRAJ29	TRAC	True	True	CALTPNSGNTPLVF	TGTGCTCTGACCCCGAATTCAGGAAACACACCTCTTGTCTTT	3319	5	clonotype357	clonotype357_consensus_2
ACTGAACGTAATAGCA-1	True	ACTGAACGTAATAGCA-1_contig_1	True	710	TRB	TRBV3-1	None	TRBJ2-1	TRBC2	True	True	CASSQGTENEQFF	TGTGCCAGCAGCCAAGGAACGGAGAATGAGCAGTTCTTC	10817	13	clonotype358	clonotype358_consensus_2
ACTGAACGTAATAGCA-1	True	ACTGAACGTAATAGCA-1_contig_3	True	450	TRA	TRAV9-2	None	TRAJ8	TRAC	True	True	CALRGRGFQKLVF	TGTGCTCTCCGAGGTCGAGGCTTTCAGAAACTTGTATTT	1956	2	clonotype358	clonotype358_consensus_1
ACTGAACGTAATAGCA-1	True	ACTGAACGTAATAGCA-1_contig_4	True	470	Multi	None	None	TRAJ6	TRAC	False	None	None	None	866	1	clonotype358	None
ACTGAACGTATCAGTC-1	True	ACTGAACGTATCAGTC-1_contig_1	True	485	TRA	TRAV35	None	TRAJ28	TRAC	True	None	None	None	1757	2	clonotype359	None
ACTGAACGTATCAGTC-1	True	ACTGAACGTATCAGTC-1_contig_2	True	479	TRA	TRAV39	None	TRAJ37	TRAC	True	True	CAVCRSSNTGKLIF	TGTGCCGTATGTCGCTCTAGCAACACAGGCAAACTAATCTTT	289	2	clonotype359	clonotype359_consensus_1
ACTGAACGTATCAGTC-1	True	ACTGAACGTATCAGTC-1_contig_3	True	644	TRB	TRBV6-5	TRBD1	TRBJ2-3	TRBC2	True	True	CASKISGQGIAYTQYF	TGTGCCAGCAAAATTTCCGGACAGGGGATTGCTTATACGCAGTATTTT	4052	5	clonotype359	clonotype359_consensus_2
ACTGAACGTATGAAAC-1	True	ACTGAACGTATGAAAC-1_contig_1	True	546	TRB	TRBV6-3	TRBD2	TRBJ1-5	TRBC1	True	True	CASSYNRGGSQPQHF	TGTGCCAGCAGTTACAACAGGGGAGGGAGCCAGCCCCAGCATTTT	1579	3	clonotype9	clonotype9_consensus_2
ACTGAACGTATGAAAC-1	True	ACTGAACGTATGAAAC-1_contig_3	True	530	TRA	TRAV1-2	None	TRAJ37	TRAC	True	True	CAVPGSGNTGKLIF	TGTGCTGTCCCCGGCTCTGGCAACACAGGCAAACTAATCTTT	2245	2	clonotype9	clonotype9_consensus_1
ACTGAACGTCGGCATC-1	True	ACTGAACGTCGGCATC-1_contig_1	True	506	TRA	TRAV6	None	TRAJ21	TRAC	True	True	CALALYNFNKFYF	TGTGCTCTAGCCTTATACAACTTCAACAAATTTTACTTT	625	1	clonotype360	clonotype360_consensus_2
ACTGAACGTCGGCATC-1	True	ACTGAACGTCGGCATC-1_contig_2	True	559	TRB	TRBV2	TRBD2	TRBJ2-5	TRBC2	True	True	CASSVNRDSETQYF	TGTGCCAGCAGTGTGAACCGGGACTCAGAGACCCAGTACTTC	7474	8	clonotype360	clonotype360_consensus_1
ACTGAACGTCGGCATC-1	True	ACTGAACGTCGGCATC-1_contig_3	True	343	TRB	None	None	TRBJ1-1	TRBC1	False	None	None	None	2946	2	clonotype360	None
ACTGAACGTGACGGTA-1	True	ACTGAACGTGACGGTA-1_contig_1	True	578	TRB	TRBV30	TRBD1	TRBJ1-6	TRBC1	True	True	CAWSTGQANNSPLHF	TGTGCCTGGAGTACCGGACAGGCAAATAATTCACCCCTCCACTTT	6248	7	clonotype2	clonotype2_consensus_1
ACTGAACGTGCACCAC-1	True	ACTGAACGTGCACCAC-1_contig_1	True	514	TRB	TRBV24-1	TRBD1	TRBJ2-5	TRBC2	True	True	CATSDPSVGAQETQYF	TGTGCCACCAGTGATCCCTCCGTCGGGGCTCAAGAGACCCAGTACTTC	8247	9	clonotype361	clonotype361_consensus_2
ACTGAACGTGCACCAC-1	True	ACTGAACGTGCACCAC-1_contig_2	True	504	TRA	TRAV20	None	TRAJ52	TRAC	True	True	CGGTSYGKLTF	TGTGGTGGTACTAGCTATGGAAAGCTGACATTT	1956	2	clonotype361	clonotype361_consensus_1
ACTGAACGTGCTCTTC-1	True	ACTGAACGTGCTCTTC-1_contig_1	True	544	TRA	TRAV12-2	None	TRAJ20	TRAC	True	True	CAVMDDYKLSF	TGTGCCGTGATGGACGACTACAAGCTCAGCTTT	12396	12	clonotype362	clonotype362_consensus_2
ACTGAACGTGCTCTTC-1	True	ACTGAACGTGCTCTTC-1_contig_2	True	919	TRA	TRAV1-2	None	TRAJ27	TRAC	True	None	None	None	3419	5	clonotype362	None
ACTGAACGTGCTCTTC-1	True	ACTGAACGTGCTCTTC-1_contig_3	True	733	TRB	TRBV19	TRBD2	TRBJ2-2	TRBC2	True	True	CASSSTGRGGGGELFF	TGTGCCAGTAGTAGCACCGGCAGGGGAGGAGGCGGGGAGCTGTTTTTT	6929	9	clonotype362	clonotype362_consensus_1
ACTGAACGTTAGTGGG-1	True	ACTGAACGTTAGTGGG-1_contig_1	True	425	TRB	None	None	TRBJ2-3	TRBC2	False	None	None	None	1558	4	None	None
ACTGAACGTTAGTGGG-1	True	ACTGAACGTTAGTGGG-1_contig_4	True	353	TRA	TRAV4	None	TRAJ23	TRAC	True	False	CVLLPRG*HR*PGRKAYLRT	TGTGTACTACTGCCTCGTGGGTGACATAGGTAACCAGGGAGGAAAGCTTATCTTCGGACA	1231	1	None	None
ACTGAACTCAGCACAT-1	True	ACTGAACTCAGCACAT-1_contig_1	True	654	TRB	TRBV30	TRBD1	TRBJ1-4	TRBC1	True	True	CAWTDPPGGEKLFF	TGTGCCTGGACCGATCCCCCAGGGGGCGAAAAACTGTTTTTT	5199	6	clonotype363	clonotype363_consensus_1
ACTGAACTCAGCACAT-1	True	ACTGAACTCAGCACAT-1_contig_3	True	520	TRA	TRAV17	None	TRAJ45	TRAC	True	True	CATDGPGGGADGLTF	TGTGCTACGGACGGGCCAGGAGGAGGTGCTGACGGACTCACCTTT	3689	4	clonotype363	clonotype363_consensus_2
ACTGAACTCCTTGGTC-1	True	ACTGAACTCCTTGGTC-1_contig_2	True	537	TRB	TRBV20-1	TRBD1	TRBJ1-2	TRBC1	True	True	CSANTQGSRDGYTF	TGCAGTGCTAACACCCAGGGATCTAGGGATGGCTACACCTTC	1043	1	clonotype81	clonotype81_consensus_2
ACTGAACTCCTTGGTC-1	True	ACTGAACTCCTTGGTC-1_contig_3	True	564	TRA	TRAV17	None	TRAJ4	TRAC	True	True	CATPHPPGGYNKLIF	TGTGCTACTCCACACCCACCCGGTGGCTACAATAAGCTGATTTTT	2026	2	clonotype81	clonotype81_consensus_1
ACTGAACTCTGCGACG-1	True	ACTGAACTCTGCGACG-1_contig_1	True	779	TRB	TRBV19	TRBD2	TRBJ2-7	TRBC1	True	True	CASSMAGVLDEQYF	TGTGCCAGTAGTATGGCGGGAGTCCTCGACGAGCAGTACTTC	1308	2	clonotype18	clonotype18_consensus_1
ACTGAGTAGAACTCGG-1	True	ACTGAGTAGAACTCGG-1_contig_1	True	448	TRB	None	None	TRBJ2-3	TRBC2	False	None	None	None	1201	3	clonotype3	None
ACTGAGTAGAACTCGG-1	True	ACTGAGTAGAACTCGG-1_contig_5	True	447	TRA	TRAV4	None	TRAJ23	TRAC	True	True	CLVGDIGNQGGKLIF	TGCCTCGTGGGTGACATAGGTAACCAGGGAGGAAAGCTTATCTTC	1142	1	clonotype3	clonotype3_consensus_1
ACTGAGTAGATGTTAG-1	True	ACTGAGTAGATGTTAG-1_contig_1	True	811	TRB	TRBV30	TRBD1	TRBJ1-6	TRBC1	True	True	CAWSTGQANNSPLHF	TGTGCCTGGAGTACCGGACAGGCAAATAATTCACCCCTCCACTTT	1574	2	clonotype2	clonotype2_consensus_1
ACTGAGTAGATGTTAG-1	True	ACTGAGTAGATGTTAG-1_contig_2	True	307	TRB	None	None	TRBJ2-7	TRBC2	False	None	None	None	117	2	clonotype2	None
ACTGAGTAGATGTTAG-1	True	ACTGAGTAGATGTTAG-1_contig_3	True	527	TRA	TRAV12-3	None	TRAJ39	TRAC	True	None	None	None	325	1	clonotype2	None
ACTGAGTAGATGTTAG-1	True	ACTGAGTAGATGTTAG-1_contig_4	True	605	Multi	None	None	TRAJ17	IGHD	False	None	None	None	319	1	clonotype2	None
ACTGAGTAGCCATCGC-1	True	ACTGAGTAGCCATCGC-1_contig_1	True	717	TRB	TRBV6-3	TRBD1	TRBJ1-5	TRBC1	True	True	CASSNAWDRPQHF	TGTGCCAGCAGTAATGCTTGGGATAGGCCCCAGCATTTT	15505	18	clonotype364	clonotype364_consensus_2
ACTGAGTAGCCATCGC-1	True	ACTGAGTAGCCATCGC-1_contig_4	True	509	TRA	TRAV13-1	None	TRAJ15	TRAC	True	True	CAAGNQAGTALIF	TGTGCAGCAGGGAACCAGGCAGGAACTGCTCTGATCTTT	3582	3	clonotype364	clonotype364_consensus_1
ACTGAGTAGCCCGAAA-1	True	ACTGAGTAGCCCGAAA-1_contig_1	True	709	TRB	TRBV6-6	TRBD2	TRBJ2-7	TRBC2	True	True	CASRSSGTSYEQYF	TGTGCCAGCAGATCTAGCGGGACCTCCTACGAGCAGTACTTC	9878	12	clonotype365	clonotype365_consensus_1
ACTGAGTAGCCCGAAA-1	True	ACTGAGTAGCCCGAAA-1_contig_2	True	450	TRB	None	None	TRBJ2-3	TRBC2	False	None	None	None	5650	11	clonotype365	None
ACTGAGTAGCCCGAAA-1	True	ACTGAGTAGCCCGAAA-1_contig_3	True	797	TRB	TRBV30	TRBD1	TRBJ1-6	TRBC1	True	True	CAWSTGQANNSPLHF	TGTGCCTGGAGTACCGGACAGGCAAATAATTCACCCCTCCACTTT	4894	8	clonotype365	clonotype365_consensus_3
ACTGAGTAGCCCGAAA-1	True	ACTGAGTAGCCCGAAA-1_contig_4	True	539	TRA	TRAV13-1	None	TRAJ6	TRAC	True	None	None	None	2084	3	clonotype365	None
ACTGAGTAGCCCGAAA-1	True	ACTGAGTAGCCCGAAA-1_contig_5	True	621	TRA	TRAV8-4	None	TRAJ44	TRAC	True	True	CAVSGGTGTASKLTF	TGTGCTGTGAGTGGGGGTACCGGCACTGCCAGTAAACTCACCTTT	1919	4	clonotype365	clonotype365_consensus_2
ACTGAGTAGCCCGAAA-1	True	ACTGAGTAGCCCGAAA-1_contig_6	True	655	Multi	None	None	TRAJ53	TRBC1	False	None	None	None	1318	2	clonotype365	None
ACTGAGTAGCTCCTCT-1	True	ACTGAGTAGCTCCTCT-1_contig_1	True	566	TRB	TRBV7-9	TRBD1	TRBJ2-7	TRBC2	True	True	CASSGLTGASSYEQYF	TGTGCCAGCAGCGGCCTGACAGGGGCAAGCTCCTACGAGCAGTACTTC	9216	13	clonotype22	clonotype22_consensus_2
ACTGAGTAGCTCCTCT-1	True	ACTGAGTAGCTCCTCT-1_contig_2	True	294	TRB	None	None	TRBJ2-3	TRBC2	False	None	None	None	3036	6	clonotype22	None
ACTGAGTAGCTCCTCT-1	True	ACTGAGTAGCTCCTCT-1_contig_3	True	585	TRA	TRAV5	None	TRAJ42	TRAC	True	True	CAESWGGSQGNLIF	TGTGCAGAGAGTTGGGGAGGAAGCCAAGGAAATCTCATCTTT	2349	4	clonotype22	clonotype22_consensus_1
ACTGAGTCACTATCTT-1	True	ACTGAGTCACTATCTT-1_contig_1	True	277	TRB	None	None	TRBJ2-3	TRBC2	False	None	None	None	734	1	None	None
ACTGAGTCACTATCTT-1	True	ACTGAGTCACTATCTT-1_contig_2	True	945	TRA	TRAV4	None	TRAJ23	TRAC	True	False	CVLLPRG*HR*PGRKAYLRT	TGTGTACTACTGCCTCGTGGGTGACATAGGTAACCAGGGAGGAAAGCTTATCTTCGGACA	2946	4	None	None
ACTGAGTCATAGACTC-1	True	ACTGAGTCATAGACTC-1_contig_1	True	598	TRB	TRBV30	TRBD1	TRBJ1-6	TRBC1	True	False	CAWSTGQANNSPLHF	TGTGCCTGGAGTACCGGACAGGCAAATAATTCACCCCTCCACTTT	378	1	clonotype3	None
ACTGAGTCATAGACTC-1	True	ACTGAGTCATAGACTC-1_contig_2	True	484	TRA	TRAV4	None	TRAJ23	TRAC	True	True	CLVGDIGNQGGKLIF	TGCCTCGTGGGTGACATAGGTAACCAGGGAGGAAAGCTTATCTTC	2196	2	clonotype3	clonotype3_consensus_1
ACTGAGTCATCCTAGA-1	True	ACTGAGTCATCCTAGA-1_contig_1	True	644	TRB	TRBV18	TRBD1	TRBJ1-5	TRBC1	True	True	CASSPDRGGNQPQHF	TGTGCCAGCTCACCCGACAGGGGGGGCAATCAGCCCCAGCATTTT	4733	7	clonotype366	clonotype366_consensus_2
ACTGAGTCATCCTAGA-1	True	ACTGAGTCATCCTAGA-1_contig_2	True	751	TRB	TRBV30	TRBD1	TRBJ1-6	TRBC1	True	True	CAWSTGQANNSPLHF	TGTGCCTGGAGTACCGGACAGGCAAATAATTCACCCCTCCACTTT	4635	6	clonotype366	clonotype366_consensus_3
ACTGAGTCATCCTAGA-1	True	ACTGAGTCATCCTAGA-1_contig_3	True	709	TRB	TRBV23-1	TRBD2	TRBJ2-1	TRBC1	True	None	None	None	3744	10	clonotype366	None
ACTGAGTCATCCTAGA-1	True	ACTGAGTCATCCTAGA-1_contig_5	True	574	TRA	TRAV29DV5	None	TRAJ40	TRAC	True	True	CAASGTYKYIF	TGTGCGGCCTCAGGAACCTACAAATACATCTTT	2767	3	clonotype366	clonotype366_consensus_1
ACTGAGTCATCCTAGA-1	True	ACTGAGTCATCCTAGA-1_contig_6	True	511	TRA	TRAV4	None	TRAJ23	TRAC	True	True	CLVGDIGNQGGKLIF	TGCCTCGTGGGTGACATAGGTAACCAGGGAGGAAAGCTTATCTTC	2759	3	clonotype366	clonotype366_consensus_4
ACTGAGTCATCCTAGA-1	True	ACTGAGTCATCCTAGA-1_contig_7	True	623	TRA	TRAV12-3	None	TRAJ39	TRAC	True	None	None	None	2161	2	clonotype366	None
ACTGAGTGTCTAAAGA-1	True	ACTGAGTGTCTAAAGA-1_contig_1	True	512	TRB	TRBV7-9	TRBD1	TRBJ2-2	TRBC2	True	True	CASRPNRTGELFF	TGTGCCAGCAGGCCCAACAGGACCGGGGAGCTGTTTTTT	1734	3	clonotype367	clonotype367_consensus_2
ACTGAGTGTCTAAAGA-1	True	ACTGAGTGTCTAAAGA-1_contig_2	True	544	TRB	TRBV6-1	TRBD2	TRBJ1-6	TRBC1	True	True	CASVAVNNLHF	TGTGCCAGCGTAGCGGTAAACAACCTCCACTTT	938	2	clonotype367	clonotype367_consensus_3
ACTGAGTGTCTAAAGA-1	True	ACTGAGTGTCTAAAGA-1_contig_4	True	561	TRA	TRAV16	None	TRAJ49	TRAC	True	True	CALSAANTGNQFYF	TGTGCTCTAAGTGCAGCGAACACCGGTAACCAGTTCTATTTT	2038	3	clonotype367	clonotype367_consensus_1
ACTGAGTGTCTGATCA-1	True	ACTGAGTGTCTGATCA-1_contig_1	True	790	TRB	TRBV28	TRBD1	TRBJ1-4	TRBC1	True	True	CASSLPRGPVEKLFF	TGTGCCAGCAGTTTACCCCGGGGGCCAGTTGAAAAACTGTTTTTT	2754	6	clonotype368	clonotype368_consensus_2
ACTGAGTGTCTGATCA-1	True	ACTGAGTGTCTGATCA-1_contig_2	True	385	Multi	None	None	TRBJ2-1	TRBC2	False	None	None	None	1196	1	clonotype368	None
ACTGAGTGTCTGATCA-1	True	ACTGAGTGTCTGATCA-1_contig_4	True	556	TRA	TRAV26-2	None	TRAJ26	TRAC	True	True	CILRDGSGYGQNFVF	TGCATCCTGAGAGACGGAAGTGGGTATGGTCAGAATTTTGTCTTT	1171	1	clonotype368	clonotype368_consensus_1
ACTGAGTTCAACTCTT-1	True	ACTGAGTTCAACTCTT-1_contig_1	True	538	TRA	TRAV29DV5	None	TRAJ34	TRAC	True	True	CAADSDTDKLIF	TGTGCAGCAGATTCCGACACCGACAAGCTCATCTTT	856	1	clonotype92	clonotype92_consensus_2
ACTGAGTTCAACTCTT-1	True	ACTGAGTTCAACTCTT-1_contig_3	True	520	TRB	TRBV6-5	TRBD1	TRBJ1-6	TRBC1	True	True	CASSTTGTGVSPLHF	TGTGCCAGCAGTACGACCGGGACAGGGGTATCACCCCTCCACTTT	3413	4	clonotype92	clonotype92_consensus_1
ACTGAGTTCAACTCTT-1	True	ACTGAGTTCAACTCTT-1_contig_4	True	440	Multi	None	None	TRAJ10	TRBC1	False	None	None	None	756	2	clonotype92	None
ACTGAGTTCACAGGCC-1	True	ACTGAGTTCACAGGCC-1_contig_1	True	532	TRB	TRBV28	TRBD2	TRBJ2-7	TRBC1	True	True	CASTPGGSYEQYF	TGTGCCAGCACCCCTGGCGGGAGTTACGAGCAGTACTTC	8380	10	clonotype369	clonotype369_consensus_2
ACTGAGTTCACAGGCC-1	True	ACTGAGTTCACAGGCC-1_contig_2	True	498	Multi	None	None	TRAJ10	TRBC1	False	None	None	None	743	1	clonotype369	None
ACTGAGTTCACAGGCC-1	True	ACTGAGTTCACAGGCC-1_contig_3	True	502	TRA	TRAV13-1	None	TRAJ52	TRAC	True	True	CAASKNAGGTSYGKLTF	TGTGCAGCCTCCAAGAATGCTGGTGGTACTAGCTATGGAAAGCTGACATTT	2187	2	clonotype369	clonotype369_consensus_1
ACTGAGTTCCAATGGT-1	True	ACTGAGTTCCAATGGT-1_contig_1	True	801	TRB	TRBV19	TRBD1	TRBJ2-3	TRBC2	True	True	CASSNTGFHTDTQYF	TGTGCCAGTAGTAACACAGGGTTTCACACAGATACGCAGTATTTT	1383	2	clonotype370	clonotype370_consensus_2
ACTGAGTTCCAATGGT-1	True	ACTGAGTTCCAATGGT-1_contig_2	True	331	Multi	None	None	TRBJ2-3	TRBC2	False	None	None	None	105	1	clonotype370	None
ACTGAGTTCCAATGGT-1	True	ACTGAGTTCCAATGGT-1_contig_3	True	547	TRA	TRAV12-2	None	TRAJ9	TRAC	True	True	CAVNTGGFKTIF	TGTGCCGTGAACACTGGAGGCTTCAAAACTATCTTT	2387	2	clonotype370	clonotype370_consensus_1
ACTGAGTTCGCTTGTC-1	True	ACTGAGTTCGCTTGTC-1_contig_1	True	581	TRB	TRBV7-9	TRBD1	TRBJ2-5	TRBC2	True	True	CASSFRQGQGQETQYF	TGTGCCAGCAGCTTTCGGCAGGGGCAAGGCCAAGAGACCCAGTACTTC	9071	12	clonotype11	clonotype11_consensus_1
ACTGAGTTCGCTTGTC-1	True	ACTGAGTTCGCTTGTC-1_contig_2	True	518	TRA	TRAV20	None	TRAJ20	TRAC	True	None	None	None	1004	1	clonotype11	None
ACTGAGTTCGTAGATC-1	True	ACTGAGTTCGTAGATC-1_contig_1	True	544	TRB	TRBV11-2	None	TRBJ1-5	TRBC1	True	True	CASSLGVESPQHF	TGTGCCAGCAGCTTGGGTGTCGAGTCGCCCCAGCATTTT	2404	3	clonotype371	clonotype371_consensus_1
ACTGAGTTCTGTCTCG-1	True	ACTGAGTTCTGTCTCG-1_contig_2	True	564	TRA	TRAV22	None	TRAJ42	TRAC	True	True	CAVGGSQGNLIF	TGTGCTGTGGGGGGAAGCCAAGGAAATCTCATCTTT	971	1	clonotype77	clonotype77_consensus_1
ACTGAGTTCTGTCTCG-1	True	ACTGAGTTCTGTCTCG-1_contig_3	True	614	TRB	TRBV30	TRBD1	TRBJ1-6	TRBC1	True	True	CAWSTGQANNSPLHF	TGTGCCTGGAGTACCGGACAGGCAAATAATTCACCCCTCCACTTT	2300	3	clonotype77	clonotype77_consensus_2
ACTGAGTTCTGTCTCG-1	True	ACTGAGTTCTGTCTCG-1_contig_4	True	310	TRB	None	None	TRBJ2-3	TRBC2	False	None	None	None	1346	2	clonotype77	None
ACTGATGAGCCACGCT-1	True	ACTGATGAGCCACGCT-1_contig_1	True	524	TRB	TRBV20-1	TRBD1	TRBJ1-2	TRBC1	True	True	CSAPSRDRSVYTF	TGCAGTGCTCCGAGCCGGGACAGGTCCGTCTACACCTTC	12608	14	clonotype372	clonotype372_consensus_1
ACTGATGAGCCACGCT-1	True	ACTGATGAGCCACGCT-1_contig_3	True	469	TRA	TRAV13-1	None	TRAJ20	TRAC	True	None	None	None	3119	3	clonotype372	None
ACTGATGAGCCACGCT-1	True	ACTGATGAGCCACGCT-1_contig_4	True	671	TRA	TRAV3	None	TRAJ40	TRAC	True	True	CAVRDGGSGTYKYIF	TGTGCTGTGAGAGACGGGGGCTCAGGAACCTACAAATACATCTTT	723	1	clonotype372	clonotype372_consensus_2
ACTGATGAGGGTTCCC-1	True	ACTGATGAGGGTTCCC-1_contig_1	True	536	TRB	TRBV6-3	TRBD2	TRBJ1-5	TRBC1	True	True	CASSYNRGGSQPQHF	TGTGCCAGCAGTTACAACAGGGGAGGGAGCCAGCCCCAGCATTTT	2151	3	clonotype9	clonotype9_consensus_2
ACTGATGAGGGTTCCC-1	True	ACTGATGAGGGTTCCC-1_contig_2	True	966	TRA	TRAV1-2	None	TRAJ37	TRAC	True	True	CAVPGSGNTGKLIF	TGTGCTGTCCCCGGCTCTGGCAACACAGGCAAACTAATCTTT	2067	3	clonotype9	clonotype9_consensus_1
ACTGATGAGTACGCCC-1	True	ACTGATGAGTACGCCC-1_contig_1	True	305	TRB	None	None	TRBJ2-3	TRBC2	False	None	None	None	1019	2	clonotype3	None
ACTGATGAGTACGCCC-1	True	ACTGATGAGTACGCCC-1_contig_3	True	510	TRA	TRAV4	None	TRAJ23	TRAC	True	True	CLVGDIGNQGGKLIF	TGCCTCGTGGGTGACATAGGTAACCAGGGAGGAAAGCTTATCTTC	906	1	clonotype3	clonotype3_consensus_1
ACTGATGAGTCATGCT-1	True	ACTGATGAGTCATGCT-1_contig_1	True	326	TRB	None	None	TRBJ2-3	TRBC2	False	None	None	None	1109	2	clonotype3	None
ACTGATGAGTCATGCT-1	True	ACTGATGAGTCATGCT-1_contig_2	True	493	TRA	TRAV4	None	TRAJ23	TRAC	True	True	CLVGDIGNQGGKLIF	TGCCTCGTGGGTGACATAGGTAACCAGGGAGGAAAGCTTATCTTC	968	3	clonotype3	clonotype3_consensus_1
ACTGATGCAAGGGTCA-1	True	ACTGATGCAAGGGTCA-1_contig_2	True	379	TRB	None	None	TRBJ2-3	TRBC2	False	None	None	None	904	2	clonotype373	None
ACTGATGCAAGGGTCA-1	True	ACTGATGCAAGGGTCA-1_contig_3	True	586	TRB	TRBV28	TRBD1	TRBJ1-2	TRBC1	True	True	CASTSDSFYGYTF	TGTGCCAGCACCTCGGACAGCTTCTATGGCTACACCTTC	462	1	clonotype373	clonotype373_consensus_2
ACTGATGCAAGGGTCA-1	True	ACTGATGCAAGGGTCA-1_contig_4	True	549	TRA	TRAV12-2	None	TRAJ15	TRAC	True	True	CAVNPQAGTALIF	TGTGCCGTGAACCCCCAGGCAGGAACTGCTCTGATCTTT	1709	2	clonotype373	clonotype373_consensus_1
ACTGATGCAGTAAGCG-1	True	ACTGATGCAGTAAGCG-1_contig_1	True	470	TRA	TRAV4	None	TRAJ23	TRAC	True	True	CLVGDIGNQGGKLIF	TGCCTCGTGGGTGACATAGGTAACCAGGGAGGAAAGCTTATCTTC	2340	2	clonotype1	clonotype1_consensus_1
ACTGATGCAGTAAGCG-1	True	ACTGATGCAGTAAGCG-1_contig_2	True	578	TRB	TRBV30	TRBD1	TRBJ1-6	TRBC1	True	True	CAWSTGQANNSPLHF	TGTGCCTGGAGTACCGGACAGGCAAATAATTCACCCCTCCACTTT	1553	2	clonotype1	clonotype1_consensus_2
ACTGATGGTAGTAGTA-1	True	ACTGATGGTAGTAGTA-1_contig_1	True	505	TRA	TRAV38-2DV8	None	TRAJ33	TRAC	True	True	CAYRKNPMDSNYQLIW	TGTGCTTATAGGAAAAACCCCATGGATAGCAACTATCAGTTAATCTGG	5767	7	clonotype374	clonotype374_consensus_1
ACTGATGGTAGTAGTA-1	True	ACTGATGGTAGTAGTA-1_contig_3	True	581	TRB	TRBV18	TRBD1	TRBJ2-7	TRBC2	True	True	CASSRGSDSYEQYF	TGTGCCAGCTCAAGGGGGAGCGACTCCTACGAGCAGTACTTC	3844	4	clonotype374	clonotype374_consensus_2
ACTGATGGTTCGGCAC-1	True	ACTGATGGTTCGGCAC-1_contig_1	True	615	TRB	TRBV6-5	TRBD2	TRBJ2-6	TRBC2	True	True	CASRALGAGGPSGANVLTF	TGTGCCAGCAGAGCCCTAGGCGCGGGGGGACCCTCTGGGGCCAACGTCCTGACTTTC	10084	13	clonotype375	clonotype375_consensus_4
ACTGATGGTTCGGCAC-1	True	ACTGATGGTTCGGCAC-1_contig_2	True	723	TRB	TRBV5-4	None	TRBJ1-1	TRBC1	True	True	CASTEGSGVNTEAFF	TGTGCCAGCACCGAAGGGTCCGGCGTGAACACTGAAGCTTTCTTT	5440	7	clonotype375	clonotype375_consensus_3
ACTGATGGTTCGGCAC-1	True	ACTGATGGTTCGGCAC-1_contig_5	True	691	TRA	TRAV8-3	None	TRAJ3	TRAC	True	True	CAVGATSSASKIIF	TGTGCTGTGGGTGCCACCAGCAGTGCTTCCAAGATAATCTTT	5934	9	clonotype375	clonotype375_consensus_2
ACTGATGGTTCGGCAC-1	True	ACTGATGGTTCGGCAC-1_contig_6	True	692	TRA	TRAV12-3	None	TRAJ29	TRAC	True	True	CASVLSGNTPLVF	TGTGCATCGGTTCTCTCAGGAAACACACCTCTTGTCTTT	2370	3	clonotype375	clonotype375_consensus_1
ACTGATGTCAATAAGG-1	True	ACTGATGTCAATAAGG-1_contig_1	True	554	TRB	TRBV11-2	TRBD1	TRBJ1-3	TRBC1	True	True	CASSLEGNGDTIYF	TGTGCCAGCAGCTTGGAGGGGAATGGGGACACCATATATTTT	2158	3	clonotype10	clonotype10_consensus_2
ACTGATGTCAATAAGG-1	True	ACTGATGTCAATAAGG-1_contig_2	True	576	TRA	TRAV14DV4	None	TRAJ30	TRAC	True	None	None	None	2560	3	clonotype10	None
ACTGATGTCAATAAGG-1	True	ACTGATGTCAATAAGG-1_contig_3	True	565	TRA	TRAV22	None	TRAJ42	TRAC	True	True	CAVGGSQGNLIF	TGTGCTGTGGGGGGAAGCCAAGGAAATCTCATCTTT	2363	3	clonotype10	clonotype10_consensus_1
ACTGATGTCACCAGGC-1	True	ACTGATGTCACCAGGC-1_contig_1	True	290	TRB	None	None	TRBJ2-3	TRBC2	False	None	None	None	1920	3	clonotype12	None
ACTGATGTCACCAGGC-1	True	ACTGATGTCACCAGGC-1_contig_2	True	509	TRB	TRBV6-3	TRBD2	TRBJ1-5	TRBC1	True	True	CASSYNRGGSQPQHF	TGTGCCAGCAGTTACAACAGGGGAGGGAGCCAGCCCCAGCATTTT	1905	2	clonotype12	clonotype12_consensus_1
ACTGATGTCACCAGGC-1	True	ACTGATGTCACCAGGC-1_contig_3	True	963	TRA	TRAV1-2	None	TRAJ37	TRAC	True	None	None	None	1133	3	clonotype12	None
ACTGCTCAGACTGTAA-1	True	ACTGCTCAGACTGTAA-1_contig_1	True	511	TRB	TRBV10-3	TRBD2	TRBJ2-2	TRBC2	True	True	CAISEVAGVNSGELFF	TGTGCCATCAGTGAAGTAGCGGGAGTAAATAGCGGGGAGCTGTTTTTT	14797	21	clonotype376	clonotype376_consensus_2
ACTGCTCAGACTGTAA-1	True	ACTGCTCAGACTGTAA-1_contig_2	True	565	TRA	TRAV27	None	TRAJ39	TRAC	True	True	CAGAGNNNAGNMLTF	TGTGCAGGAGCAGGGAATAATAATGCAGGCAACATGCTCACCTTT	5556	7	clonotype376	clonotype376_consensus_1
ACTGCTCAGACTGTAA-1	True	ACTGCTCAGACTGTAA-1_contig_3	True	586	TRA	TRAV29DV5	None	TRAJ38	TRAC	True	False	CASNGGSAWQQP*ADL	TGTGCATCTAACGGAGGATCGGCCTGGCAACAACCGTAAGCTGATTTG	1934	2	clonotype376	None
ACTGCTCAGAGGTTGC-1	True	ACTGCTCAGAGGTTGC-1_contig_1	True	559	TRB	TRBV27	None	TRBJ2-6	TRBC2	True	True	CASSRSSGANVLTF	TGTGCCAGCAGTCGAAGCTCTGGGGCCAACGTCCTGACTTTC	1364	2	clonotype6	clonotype6_consensus_2
ACTGCTCAGAGGTTGC-1	True	ACTGCTCAGAGGTTGC-1_contig_2	True	564	TRA	TRAV12-1	None	TRAJ6	TRAC	True	True	CVVNREGSYIPTF	TGTGTGGTGAACAGGGAAGGAAGCTACATACCTACATTT	6296	5	clonotype6	clonotype6_consensus_1
ACTGCTCAGATACACA-1	True	ACTGCTCAGATACACA-1_contig_1	True	275	TRB	None	None	TRBJ2-3	TRBC2	False	None	None	None	1519	2	clonotype377	None
ACTGCTCAGATACACA-1	True	ACTGCTCAGATACACA-1_contig_2	True	547	TRB	TRBV30	TRBD1	TRBJ1-6	TRBC1	True	True	CAWSTGQANNSPLHF	TGTGCCTGGAGTACCGGACAGGCAAATAATTCACCCCTGCACTTT	1462	2	clonotype377	clonotype377_consensus_1
ACTGCTCAGATACACA-1	True	ACTGCTCAGATACACA-1_contig_3	True	454	Multi	None	None	TRAJ10	TRBC1	False	None	None	None	1074	1	clonotype377	None
ACTGCTCAGCAGATCG-1	True	ACTGCTCAGCAGATCG-1_contig_1	True	681	TRB	TRBV19	TRBD2	TRBJ2-7	TRBC2	True	True	CASSMAGVLDEQYF	TGTGCCAGTAGTATGGCGGGAGTCCTCGACGAGCAGTACTTC	4908	7	clonotype5	clonotype5_consensus_2
ACTGCTCAGCAGATCG-1	True	ACTGCTCAGCAGATCG-1_contig_2	True	545	TRA	TRAV12-2	None	TRAJ9	TRAC	True	True	CAVLTGGGFKTIF	TGTGCCGTCTTAACGGGTGGAGGCTTCAAAACTATCTTT	116	1	clonotype5	clonotype5_consensus_1
ACTGCTCAGCCTCGTG-1	True	ACTGCTCAGCCTCGTG-1_contig_1	True	519	TRA	TRAV24	None	TRAJ21	TRAC	True	True	CSGGGNFNKFYF	TGTTCCGGCGGGGGTAACTTCAACAAATTTTACTTT	3912	5	clonotype17	clonotype17_consensus_2
ACTGCTCAGCCTCGTG-1	True	ACTGCTCAGCCTCGTG-1_contig_3	True	570	TRB	TRBV25-1	TRBD1	TRBJ2-2	TRBC2	True	True	CASSPPGGNTGELFF	TGTGCCAGCAGTCCGCCGGGGGGGAACACCGGGGAGCTGTTTTTT	4574	5	clonotype17	clonotype17_consensus_1
ACTGCTCAGCCTCGTG-1	True	ACTGCTCAGCCTCGTG-1_contig_4	True	328	TRB	None	None	TRBJ2-3	TRBC2	False	None	None	None	2802	5	clonotype17	None
ACTGCTCAGGCTAGCA-1	True	ACTGCTCAGGCTAGCA-1_contig_1	True	684	TRB	TRBV19	TRBD2	TRBJ2-7	TRBC2	True	True	CASSMAGVLDEQYF	TGTGCCAGTAGTATGGCGGGAGTCCTCGACGAGCAGTACTTC	2247	3	clonotype5	clonotype5_consensus_2
ACTGCTCAGGCTAGCA-1	True	ACTGCTCAGGCTAGCA-1_contig_3	True	548	TRA	TRAV12-2	None	TRAJ9	TRAC	True	True	CAVLTGGGFKTIF	TGTGCCGTCTTAACGGGTGGAGGCTTCAAAACTATCTTT	2051	2	clonotype5	clonotype5_consensus_1
ACTGCTCAGGCTATCT-1	True	ACTGCTCAGGCTATCT-1_contig_1	True	678	TRB	TRBV30	TRBD1	TRBJ1-6	TRBC1	True	True	CAWSTGQANNSPLHF	TGTGCCTGGAGTACCGGACAGGCAAATAATTCACCCCTCCACTTT	1162	3	clonotype1	clonotype1_consensus_2
ACTGCTCAGGCTATCT-1	True	ACTGCTCAGGCTATCT-1_contig_2	True	407	TRB	None	None	TRBJ2-3	TRBC1	False	None	None	None	1035	2	clonotype1	None
ACTGCTCAGGCTATCT-1	True	ACTGCTCAGGCTATCT-1_contig_3	True	599	TRA	TRAV12-3	None	TRAJ39	TRAC	True	None	None	None	2351	2	clonotype1	None
ACTGCTCAGGCTATCT-1	True	ACTGCTCAGGCTATCT-1_contig_4	True	468	TRA	TRAV4	None	TRAJ23	TRAC	True	True	CLVGDIGNQGGKLIF	TGCCTCGTGGGTGACATAGGTAACCAGGGAGGAAAGCTTATCTTC	618	1	clonotype1	clonotype1_consensus_1
ACTGCTCAGTGTCCCG-1	True	ACTGCTCAGTGTCCCG-1_contig_1	True	486	TRB	None	None	TRBJ2-4	TRBC2	False	None	None	None	1574	2	None	None
ACTGCTCCAACACGCC-1	True	ACTGCTCCAACACGCC-1_contig_1	True	511	TRA	TRAV4	None	TRAJ23	TRAC	True	False	CVLLPRG*HR*PGRKAYLRT	TGTGTACTACTGCCTCGTGGGTGACATAGGTAACCAGGGAGGAAAGCTTATCTTCGGACA	1646	3	None	None
ACTGCTCCAACACGCC-1	True	ACTGCTCCAACACGCC-1_contig_2	True	482	TRB	TRBV30	TRBD1	TRBJ1-6	TRBC1	True	None	None	None	1244	1	None	None
ACTGCTCCATGGAATA-1	True	ACTGCTCCATGGAATA-1_contig_1	True	560	TRB	TRBV2	TRBD2	TRBJ2-2	TRBC2	True	True	CASILAVTNTGELFF	TGTGCCAGCATCCTAGCGGTAACGAACACCGGGGAGCTGTTTTTT	8460	13	clonotype7	clonotype7_consensus_1
ACTGCTCGTACCGAGA-1	True	ACTGCTCGTACCGAGA-1_contig_1	True	502	TRA	TRAV9-2	None	TRAJ6	TRAC	True	True	CALSHASGGSYIPTF	TGTGCTCTGAGTCACGCATCAGGAGGAAGCTACATACCTACATTT	4617	4	clonotype378	clonotype378_consensus_1
ACTGCTCGTACCGAGA-1	True	ACTGCTCGTACCGAGA-1_contig_2	True	640	TRB	TRBV20-1	None	TRBJ2-1	TRBC2	True	True	CSAPTPHNEQFF	TGCAGTGCCCCCACCCCCCACAATGAGCAGTTCTTC	13437	15	clonotype378	clonotype378_consensus_2
ACTGCTCGTACCGAGA-1	True	ACTGCTCGTACCGAGA-1_contig_4	True	452	TRB	TRBV10-1	TRBD2	TRBJ1-1	TRBC1	True	False	CIFLRQQFGGTEAFF	TGTATATTTCTGCGCCAGCAGTTTGGAGGGACTGAAGCTTTCTTT	4749	6	clonotype378	None
ACTGCTCGTAGCGCTC-1	True	ACTGCTCGTAGCGCTC-1_contig_1	True	697	TRB	TRBV7-9	TRBD2	TRBJ2-7	TRBC2	True	True	CASSLAGGSYEQYF	TGTGCCAGCAGCTTAGCGGGAGGATCCTACGAGCAGTACTTC	11876	14	clonotype379	clonotype379_consensus_1
ACTGCTCGTAGCGCTC-1	True	ACTGCTCGTAGCGCTC-1_contig_2	True	700	TRA	TRAV8-4	None	TRAJ49	TRAC	True	True	CAVSANTGNQFYF	TGTGCTGTGAGTGCAAACACCGGTAACCAGTTCTATTTT	3771	5	clonotype379	clonotype379_consensus_2
ACTGCTCGTTACGACT-1	True	ACTGCTCGTTACGACT-1_contig_1	True	707	TRA	TRAV4	None	TRAJ23	TRAC	True	True	CLVGDIGNQGGKLIF	TGCCTCGTGGGTGACATAGGTAACCAGGGAGGAAAGCTTATCTTC	1778	3	clonotype3	clonotype3_consensus_1
ACTGCTCGTTACGACT-1	True	ACTGCTCGTTACGACT-1_contig_3	True	301	TRB	None	None	TRBJ2-7	TRBC2	False	None	None	None	773	1	clonotype3	None
ACTGCTCTCGGCGGTT-1	True	ACTGCTCTCGGCGGTT-1_contig_1	True	540	TRB	TRBV2	TRBD2	TRBJ2-2	TRBC2	True	True	CASILAVTNTGELFF	TGTGCCAGCATCCTAGCGGTAACGAACACCGGGGAGCTGTTTTTT	4970	6	clonotype4	clonotype4_consensus_1
ACTGCTCTCGGCGGTT-1	True	ACTGCTCTCGGCGGTT-1_contig_3	True	490	TRA	TRAV38-1	None	TRAJ48	TRAC	True	True	CAFMKQYFGNEKLTF	TGTGCTTTCATGAAGCAGTACTTTGGAAATGAGAAATTAACCTTT	719	1	clonotype4	clonotype4_consensus_2
ACTGCTCTCGTACGGC-1	True	ACTGCTCTCGTACGGC-1_contig_1	True	662	TRB	TRBV14	TRBD1	TRBJ1-4	TRBC1	True	True	CASSQLLGAVKEKLFF	TGTGCCAGCAGCCAATTGTTGGGGGCAGTGAAGGAAAAACTGTTTTTT	12131	13	clonotype380	clonotype380_consensus_1
ACTGCTCTCGTACGGC-1	True	ACTGCTCTCGTACGGC-1_contig_2	True	425	TRB	None	None	TRBJ1-6	TRBC1	False	None	None	None	1153	3	clonotype380	None
ACTGCTCTCGTACGGC-1	True	ACTGCTCTCGTACGGC-1_contig_4	True	569	TRA	TRAV19	None	TRAJ44	TRAC	True	True	CALSETGTASKLTF	TGTGCTCTGAGTGAAACCGGCACTGCCAGTAAACTCACCTTT	3960	4	clonotype380	clonotype380_consensus_2
ACTGCTCTCGTGGACC-1	True	ACTGCTCTCGTGGACC-1_contig_1	True	537	TRB	TRBV2	TRBD2	TRBJ2-2	TRBC2	True	True	CASILAVTNTGELFF	TGTGCCAGCATCCTAGCGGTAACGAACACCGGGGAGCTGTTTTTT	2773	3	clonotype4	clonotype4_consensus_1
ACTGCTCTCGTGGACC-1	True	ACTGCTCTCGTGGACC-1_contig_2	True	514	TRA	TRAV38-1	None	TRAJ48	TRAC	True	True	CAFMKQYFGNEKLTF	TGTGCTTTCATGAAGCAGTACTTTGGAAATGAGAAATTAACCTTT	1124	1	clonotype4	clonotype4_consensus_2
ACTGCTCTCTAACTTC-1	True	ACTGCTCTCTAACTTC-1_contig_1	True	272	TRB	None	None	TRBJ2-3	TRBC2	False	None	None	None	1334	2	clonotype3	None
ACTGCTCTCTAACTTC-1	True	ACTGCTCTCTAACTTC-1_contig_2	True	316	Multi	None	None	TRAJ10	TRBC1	False	None	None	None	605	1	clonotype3	None
ACTGCTCTCTAACTTC-1	True	ACTGCTCTCTAACTTC-1_contig_3	True	469	TRA	TRAV4	None	TRAJ23	TRAC	True	True	CLVGDIGNQGGKLIF	TGCCTCGTGGGTGACATAGGTAACCAGGGAGGAAAGCTTATCTTC	693	1	clonotype3	clonotype3_consensus_1
ACTGCTCTCTAACTTC-1	True	ACTGCTCTCTAACTTC-1_contig_4	True	523	TRA	TRAV12-3	None	TRAJ39	TRAC	True	None	None	None	492	2	clonotype3	None
ACTGTCCAGACCTAGG-1	True	ACTGTCCAGACCTAGG-1_contig_1	True	699	TRB	TRBV25-1	TRBD1	TRBJ2-2	TRBC2	True	True	CASSPPGGNTGELFF	TGTGCCAGCAGTCCGCCGGGGGGGAACACCGGGGAGCTGTTTTTT	4027	4	clonotype17	clonotype17_consensus_1
ACTGTCCAGACCTAGG-1	True	ACTGTCCAGACCTAGG-1_contig_2	True	414	TRB	None	None	TRBJ2-3	TRBC2	False	None	None	None	1154	3	clonotype17	None
ACTGTCCAGACCTAGG-1	True	ACTGTCCAGACCTAGG-1_contig_4	True	531	TRA	TRAV24	None	TRAJ21	TRAC	True	True	CSGGGNFNKFYF	TGTTCCGGCGGGGGTAACTTCAACAAATTTTACTTT	2536	3	clonotype17	clonotype17_consensus_2
ACTGTCCAGGCAAAGA-1	True	ACTGTCCAGGCAAAGA-1_contig_1	True	754	TRB	TRBV30	TRBD1	TRBJ1-6	TRBC1	True	True	CAWSTGQANNSPLHF	TGTGCCTGGAGTACCGGACAGGCAAATAATTCACCCCTCCACTTT	1613	2	clonotype2	clonotype2_consensus_1
ACTGTCCAGGCAAAGA-1	True	ACTGTCCAGGCAAAGA-1_contig_5	True	315	Multi	None	None	TRBJ2-3	TRBC2	False	None	None	None	73	1	clonotype2	None
ACTGTCCAGGTAGCCA-1	True	ACTGTCCAGGTAGCCA-1_contig_1	True	637	TRB	TRBV19	TRBD2	TRBJ2-7	TRBC2	True	True	CASSMAGVLDEQYF	TGTGCCAGTAGTATGGCGGGAGTCCTCGACGAGCAGTACTTC	1581	2	clonotype5	clonotype5_consensus_2
ACTGTCCAGGTAGCCA-1	True	ACTGTCCAGGTAGCCA-1_contig_2	True	624	TRA	TRAV12-2	None	TRAJ9	TRAC	True	True	CAVLTGGGFKTIF	TGTGCCGTCTTAACGGGTGGAGGCTTCAAAACTATCTTT	2103	3	clonotype5	clonotype5_consensus_1
ACTGTCCAGTAGGCCA-1	True	ACTGTCCAGTAGGCCA-1_contig_1	True	591	TRB	TRBV30	TRBD1	TRBJ1-6	TRBC1	True	True	CAWSTGQANNSPLHF	TGTGCCTGGAGTACCGGACAGGCAAATAATTCACCCCTCCACTTT	3300	4	clonotype1	clonotype1_consensus_2
ACTGTCCAGTAGGCCA-1	True	ACTGTCCAGTAGGCCA-1_contig_2	True	280	TRB	None	None	TRBJ2-3	TRBC2	False	None	None	None	1312	2	clonotype1	None
ACTGTCCAGTAGGCCA-1	True	ACTGTCCAGTAGGCCA-1_contig_3	True	522	TRA	TRAV4	None	TRAJ23	TRAC	True	True	CLVGDIGNQGGKLIF	TGCCTCGTGGGTGACATAGGTAACCAGGGAGGAAAGCTTATCTTC	2389	3	clonotype1	clonotype1_consensus_1
ACTGTCCCAACACCCG-1	True	ACTGTCCCAACACCCG-1_contig_1	True	521	TRB	TRBV11-2	TRBD1	TRBJ1-3	TRBC1	True	True	CASSLEGNGDTIYF	TGTGCCAGCAGCTTGGAGGGGAATGGGGACACCATATATTTT	2653	4	clonotype13	clonotype13_consensus_1
ACTGTCCCACTTGGAT-1	True	ACTGTCCCACTTGGAT-1_contig_1	True	635	TRB	TRBV19	None	TRBJ2-3	TRBC2	True	True	CASSMRSDTQYF	TGTGCCAGTAGTATGCGGTCGGATACGCAGTATTTT	2593	3	clonotype381	clonotype381_consensus_2
ACTGTCCCACTTGGAT-1	True	ACTGTCCCACTTGGAT-1_contig_2	True	526	TRA	TRAV1-2	None	TRAJ31	TRAC	True	True	CAVRDGNNARLMF	TGTGCTGTGAGAGATGGTAACAATGCCAGACTCATGTTT	1215	1	clonotype381	clonotype381_consensus_1
ACTGTCCGTAGCGTAG-1	True	ACTGTCCGTAGCGTAG-1_contig_1	True	518	TRB	TRBV12-3	TRBD2	TRBJ2-1	TRBC2	True	True	CASSLLTSGSGNEQFF	TGTGCCAGCAGTTTACTTACTAGCGGGAGTGGGAATGAGCAGTTCTTC	6138	7	clonotype382	clonotype382_consensus_2
ACTGTCCGTAGCGTAG-1	True	ACTGTCCGTAGCGTAG-1_contig_2	True	553	TRA	TRAV12-2	None	TRAJ17	TRAC	True	True	CAWEGWAAGNKLTF	TGTGCCTGGGAGGGTTGGGCTGCAGGCAACAAGCTAACTTTT	2236	2	clonotype382	clonotype382_consensus_1
ACTGTCCGTGTGGCTC-1	True	ACTGTCCGTGTGGCTC-1_contig_1	True	542	TRB	TRBV6-3	TRBD2	TRBJ1-5	TRBC1	True	None	None	None	907	1	clonotype40	None
ACTGTCCGTGTGGCTC-1	True	ACTGTCCGTGTGGCTC-1_contig_4	True	959	TRA	TRAV1-2	None	TRAJ37	TRAC	True	True	CAVPGSGNTGKLIF	TGTGCTGTCCCCGGCTCTGGCAACACAGGCAAACTAATCTTT	1464	2	clonotype40	clonotype40_consensus_1
ACTGTCCTCACTTACT-1	True	ACTGTCCTCACTTACT-1_contig_1	True	602	TRB	TRBV30	TRBD1	TRBJ1-6	TRBC1	True	True	CAWSTGQANNSPLHF	TGTGCCTGGAGTACCGGACAGGCAAATAATTCACCCCTCCACTTT	8424	9	clonotype1	clonotype1_consensus_2
ACTGTCCTCACTTACT-1	True	ACTGTCCTCACTTACT-1_contig_2	True	508	TRA	TRAV4	None	TRAJ23	TRAC	True	True	CLVGDIGNQGGKLIF	TGCCTCGTGGGTGACATAGGTAACCAGGGAGGAAAGCTTATCTTC	2383	3	clonotype1	clonotype1_consensus_1
ACTGTCCTCCTTGGTC-1	True	ACTGTCCTCCTTGGTC-1_contig_1	True	304	TRB	None	None	TRBJ2-3	TRBC2	False	None	None	None	2789	4	clonotype2	None
ACTGTCCTCCTTGGTC-1	True	ACTGTCCTCCTTGGTC-1_contig_2	True	590	TRB	TRBV30	TRBD1	TRBJ1-6	TRBC1	True	True	CAWSTGQANNSPLHF	TGTGCCTGGAGTACCGGACAGGCAAATAATTCACCCCTCCACTTT	1844	2	clonotype2	clonotype2_consensus_1
ACTGTCCTCCTTGGTC-1	True	ACTGTCCTCCTTGGTC-1_contig_3	True	545	TRA	TRAV12-3	None	TRAJ39	TRAC	True	None	None	None	2062	2	clonotype2	None
ACTGTCCTCGGCGCTA-1	True	ACTGTCCTCGGCGCTA-1_contig_1	True	529	TRB	TRBV27	None	TRBJ2-6	TRBC2	True	True	CASSRSSGANVLTF	TGTGCCAGCAGTCGAAGCTCTGGGGCCAACGTCCTGACTTTC	1943	3	clonotype6	clonotype6_consensus_2
ACTGTCCTCGGCGCTA-1	True	ACTGTCCTCGGCGCTA-1_contig_2	True	552	TRA	TRAV12-1	None	TRAJ6	TRAC	True	True	CVVNREGSYIPTF	TGTGTGGTGAACAGGGAAGGAAGCTACATACCTACATTT	4449	4	clonotype6	clonotype6_consensus_1
ACTGTCCTCTGATACG-1	True	ACTGTCCTCTGATACG-1_contig_1	True	518	TRB	TRBV7-9	TRBD1	TRBJ2-5	TRBC2	True	True	CASSFRQGQGQETQYF	TGTGCCAGCAGCTTTCGGCAGGGGCAAGGCCAAGAGACCCAGTACTTC	13457	18	clonotype11	clonotype11_consensus_1
ACTGTCCTCTGATACG-1	True	ACTGTCCTCTGATACG-1_contig_2	True	281	TRA	None	None	TRAJ18	TRAC	False	None	None	None	1001	1	clonotype11	None
ACTGTCCTCTGATACG-1	True	ACTGTCCTCTGATACG-1_contig_3	True	445	TRA	TRAV20	None	TRAJ20	TRAC	True	False	CAAPTLNDYKLSF	TGTGCGGCACCCACACTTAACGACTACAAGCTCAGCTTT	874	1	clonotype11	None
ACTTACTAGAGACGAA-1	True	ACTTACTAGAGACGAA-1_contig_1	True	560	TRA	TRAV12-3	None	TRAJ34	TRAC	True	True	CAMRGPNTDKLIF	TGTGCAATGAGGGGCCCCAACACCGACAAGCTCATCTTT	11458	11	clonotype383	clonotype383_consensus_2
ACTTACTAGAGACGAA-1	True	ACTTACTAGAGACGAA-1_contig_2	True	569	TRB	TRBV2	TRBD1	TRBJ1-1	TRBC1	True	True	CASSEQGSNTEAFF	TGTGCCAGCAGTGAACAGGGGTCGAACACTGAAGCTTTCTTT	6297	8	clonotype383	clonotype383_consensus_1
ACTTACTAGAGACGAA-1	True	ACTTACTAGAGACGAA-1_contig_3	True	302	TRB	None	None	TRBJ2-3	TRBC2	False	None	None	None	2648	4	clonotype383	None
ACTTACTAGCCACTAT-1	True	ACTTACTAGCCACTAT-1_contig_1	True	531	TRB	TRBV5-1	TRBD2	TRBJ1-2	TRBC1	True	True	CASSSGTPTGYGYTF	TGCGCCAGCAGCTCCGGGACTCCAACGGGCTATGGCTACACCTTC	11042	12	clonotype384	clonotype384_consensus_2
ACTTACTAGCCACTAT-1	True	ACTTACTAGCCACTAT-1_contig_3	True	528	TRA	TRAV23DV6	None	TRAJ26	TRAC	True	True	CAAGYGQNFVF	TGTGCAGCGGGGTATGGTCAGAATTTTGTCTTT	1905	3	clonotype384	clonotype384_consensus_1
ACTTACTAGCCACTAT-1	True	ACTTACTAGCCACTAT-1_contig_4	True	309	Multi	None	None	TRAJ5	TRAC	False	None	None	None	1000	1	clonotype384	None
ACTTACTAGGAGTCTG-1	True	ACTTACTAGGAGTCTG-1_contig_2	True	544	TRB	TRBV30	TRBD1	TRBJ1-6	TRBC1	True	True	CAWSTGQANNSPLHF	TGTGCCTGGAGTACCGGACAGGCAAATAATTCACCCCTCCACTTT	600	3	clonotype2	clonotype2_consensus_1
ACTTACTAGGAGTCTG-1	True	ACTTACTAGGAGTCTG-1_contig_3	True	423	IGK	None	None	None	None	False	None	None	None	47	1	clonotype2	None
ACTTACTAGTGAATTG-1	True	ACTTACTAGTGAATTG-1_contig_1	True	345	TRB	None	None	TRBJ2-3	TRBC2	False	None	None	None	1347	3	clonotype1	None
ACTTACTAGTGAATTG-1	True	ACTTACTAGTGAATTG-1_contig_2	True	650	TRB	TRBV30	TRBD1	TRBJ1-6	TRBC1	True	True	CAWSTGQANNSPLHF	TGTGCCTGGAGTACCGGACAGGCAAATAATTCACCCCTCCACTTT	806	1	clonotype1	clonotype1_consensus_2
ACTTACTAGTGAATTG-1	True	ACTTACTAGTGAATTG-1_contig_3	True	601	TRA	TRAV4	None	TRAJ23	TRAC	True	True	CLVGDIGNQGGKLIF	TGCCTCGTGGGTGACATAGGTAACCAGGGAGGAAAGCTTATCTTC	2088	2	clonotype1	clonotype1_consensus_1
ACTTACTAGTGGAGAA-1	True	ACTTACTAGTGGAGAA-1_contig_1	True	698	TRB	TRBV6-3	TRBD2	TRBJ2-7	TRBC2	True	True	CASSYRGGSPYEQYF	TGTGCCAGCAGTTACCGTGGAGGGAGCCCCTACGAGCAGTACTTC	6709	7	clonotype385	clonotype385_consensus_1
ACTTACTAGTGGAGAA-1	True	ACTTACTAGTGGAGAA-1_contig_2	True	410	Multi	None	None	TRBJ2-3	TRBC2	False	None	None	None	809	2	clonotype385	None
ACTTACTAGTGGTCCC-1	True	ACTTACTAGTGGTCCC-1_contig_2	True	494	TRA	TRAV4	None	TRAJ23	TRAC	True	True	CLVGDIGNQGGKLIF	TGCCTCGTGGGTGACATAGGTAACCAGGGAGGAAAGCTTATCTTC	915	1	clonotype1	clonotype1_consensus_1
ACTTACTAGTGGTCCC-1	True	ACTTACTAGTGGTCCC-1_contig_3	True	579	TRB	TRBV30	TRBD1	TRBJ1-6	TRBC1	True	True	CAWSTGQANNSPLHF	TGTGCCTGGAGTACCGGACAGGCAAATAATTCACCCCTCCACTTT	869	1	clonotype1	clonotype1_consensus_2
ACTTACTCATTCACTT-1	True	ACTTACTCATTCACTT-1_contig_1	True	722	TRB	TRBV6-5	TRBD2	TRBJ1-1	TRBC1	True	True	CASSYGAREGTEAFF	TGTGCCAGCAGTTACGGGGCGCGGGAGGGCACTGAAGCTTTCTTT	60389	85	clonotype386	clonotype386_consensus_1
ACTTACTCATTCACTT-1	True	ACTTACTCATTCACTT-1_contig_2	True	571	Multi	None	None	TRBJ1-5	TRBC1	False	None	None	None	19044	26	clonotype386	None
ACTTACTCATTCACTT-1	True	ACTTACTCATTCACTT-1_contig_4	True	704	TRA	TRAV13-1	None	TRAJ27	TRAC	True	True	CAARSAGKSTF	TGTGCAGCAAGAAGTGCAGGCAAATCAACCTTT	13847	16	clonotype386	clonotype386_consensus_2
ACTTACTGTACCCAAT-1	True	ACTTACTGTACCCAAT-1_contig_1	True	478	Multi	None	None	TRDJ1	TRGC1	False	None	None	None	86	1	clonotype387	None
ACTTACTGTACCCAAT-1	True	ACTTACTGTACCCAAT-1_contig_2	True	720	TRB	TRBV5-4	TRBD1	TRBJ2-1	TRBC2	True	True	CASSLARTGEQFF	TGTGCCAGCAGCTTGGCCCGGACAGGGGAGCAGTTCTTC	3764	5	clonotype387	clonotype387_consensus_2
ACTTACTGTACCCAAT-1	True	ACTTACTGTACCCAAT-1_contig_4	True	510	TRA	TRAV13-1	None	TRAJ45	TRAC	True	True	CAASIGGGADGLTF	TGTGCAGCAAGTATAGGAGGAGGTGCTGACGGACTCACCTTT	2552	3	clonotype387	clonotype387_consensus_1
ACTTACTGTACTTAGC-1	True	ACTTACTGTACTTAGC-1_contig_1	True	585	TRB	TRBV14	TRBD2	TRBJ1-5	TRBC1	True	True	CASSRDHNQPQHF	TGTGCCAGCAGCCGGGACCACAATCAGCCCCAGCATTTT	9639	11	clonotype388	clonotype388_consensus_1
ACTTACTGTACTTAGC-1	True	ACTTACTGTACTTAGC-1_contig_2	True	585	TRB	TRBV6-3	TRBD2	TRBJ2-1	TRBC2	True	True	CASSTDPGTSGSSYNEQFF	TGTGCCAGCAGTACAGACCCCGGGACTAGCGGGAGCTCCTACAATGAGCAGTTCTTC	8191	11	clonotype388	clonotype388_consensus_2
ACTTACTGTACTTAGC-1	True	ACTTACTGTACTTAGC-1_contig_5	True	652	TRA	TRAV8-4	None	TRAJ23	TRAC	True	True	CAVSDGFYNQGGKLIF	TGTGCTGTGAGTGATGGGTTTTATAACCAGGGAGGAAAGCTTATCTTC	1345	2	clonotype388	clonotype388_consensus_3
ACTTACTTCAAGATCC-1	True	ACTTACTTCAAGATCC-1_contig_1	True	483	TRB	TRBV28	TRBD1	TRBJ1-2	TRBC1	True	True	CASTPDRANYGYTF	TGTGCCAGCACCCCGGACAGGGCCAACTATGGCTACACCTTC	4766	6	clonotype389	clonotype389_consensus_1
ACTTACTTCAAGATCC-1	True	ACTTACTTCAAGATCC-1_contig_2	True	573	TRA	TRAV8-1	None	TRAJ40	TRAC	True	True	CAVSSGTYKYIF	TGTGCCGTTTCCTCAGGAACCTACAAATACATCTTT	1105	1	clonotype389	clonotype389_consensus_2
ACTTACTTCCCTCTTT-1	True	ACTTACTTCCCTCTTT-1_contig_1	True	580	TRA	TRAV26-1	None	TRAJ10	TRAC	True	True	CIVRLLTGGGNKLTF	TGCATCGTCAGACTTCTCACGGGAGGAGGAAACAAACTCACCTTT	4359	5	clonotype390	clonotype390_consensus_2
ACTTACTTCCCTCTTT-1	True	ACTTACTTCCCTCTTT-1_contig_3	True	564	TRB	TRBV7-2	TRBD1	TRBJ1-5	TRBC1	True	True	CASSLAGAGHRNQPQHF	TGTGCCAGCAGTCTAGCGGGGGCAGGTCATCGCAATCAGCCCCAGCATTTT	18090	21	clonotype390	clonotype390_consensus_1
ACTTACTTCCGCGTTT-1	True	ACTTACTTCCGCGTTT-1_contig_1	True	523	TRB	TRBV3-1	TRBD1	TRBJ2-7	TRBC2	True	True	CASSPSWTGESEQYF	TGTGCCAGCAGTCCTTCCTGGACAGGGGAGAGCGAGCAGTACTTC	5565	6	clonotype391	clonotype391_consensus_2
ACTTACTTCCGCGTTT-1	True	ACTTACTTCCGCGTTT-1_contig_2	True	517	TRA	TRAV13-1	None	TRAJ49	TRAC	True	True	CAASLTGNQFYF	TGTGCAGCAAGTTTGACCGGTAACCAGTTCTATTTT	1694	2	clonotype391	clonotype391_consensus_1
ACTTACTTCGAGAGCA-1	True	ACTTACTTCGAGAGCA-1_contig_1	True	562	TRB	TRBV2	TRBD2	TRBJ2-2	TRBC2	True	True	CASILAVTNTGELFF	TGTGCCAGCATCCTAGCGGTAACGAACACCGGGGAGCTGTTTTTT	7372	8	clonotype4	clonotype4_consensus_1
ACTTACTTCGAGAGCA-1	True	ACTTACTTCGAGAGCA-1_contig_3	True	497	TRA	TRAV38-1	None	TRAJ48	TRAC	True	True	CAFMKQYFGNEKLTF	TGTGCTTTCATGAAGCAGTACTTTGGAAATGAGAAATTAACCTTT	4643	4	clonotype4	clonotype4_consensus_2
ACTTGTTAGATGCCTT-1	True	ACTTGTTAGATGCCTT-1_contig_3	True	507	TRA	TRAV35	None	TRAJ49	TRAC	True	True	CAGWNTGNQFYF	TGTGCTGGATGGAACACCGGTAACCAGTTCTATTTT	238	3	clonotype392	clonotype392_consensus_1
ACTTGTTAGATGCCTT-1	True	ACTTGTTAGATGCCTT-1_contig_4	True	534	TRB	TRBV12-5	TRBD2	TRBJ2-1	TRBC2	True	True	CASGTPTSGAYNEQFF	TGTGCTAGTGGGACCCCGACTAGCGGGGCGTACAATGAGCAGTTCTTC	6080	8	clonotype392	clonotype392_consensus_2
ACTTGTTAGCAGACTG-1	True	ACTTGTTAGCAGACTG-1_contig_1	True	504	TRB	TRBV11-3	None	TRBJ2-5	TRBC2	True	True	CASSLRAGDKTQYF	TGTGCCAGCAGCTTAAGAGCCGGGGATAAGACCCAGTACTTC	3634	5	clonotype393	clonotype393_consensus_2
ACTTGTTAGCAGACTG-1	True	ACTTGTTAGCAGACTG-1_contig_2	True	271	TRB	None	None	TRBJ2-3	TRBC2	False	None	None	None	1492	2	clonotype393	None
ACTTGTTAGCAGACTG-1	True	ACTTGTTAGCAGACTG-1_contig_4	True	611	TRA	TRAV2	None	TRAJ26	TRAC	True	True	CAVEDGGQNFVF	TGTGCTGTGGAGGATGGCGGTCAGAATTTTGTCTTT	2024	4	clonotype393	clonotype393_consensus_1
ACTTGTTAGTGAACAT-1	True	ACTTGTTAGTGAACAT-1_contig_1	True	286	TRB	None	None	TRBJ2-3	TRBC2	False	None	None	None	2297	4	clonotype1	None
ACTTGTTAGTGAACAT-1	True	ACTTGTTAGTGAACAT-1_contig_2	True	589	TRB	TRBV30	TRBD1	TRBJ1-6	TRBC1	True	True	CAWSTGQANNSPLHF	TGTGCCTGGAGTACCGGACAGGCAAATAATTCACCCCTCCACTTT	1573	2	clonotype1	clonotype1_consensus_2
ACTTGTTAGTGAACAT-1	True	ACTTGTTAGTGAACAT-1_contig_3	True	509	TRA	TRAV4	None	TRAJ23	TRAC	True	True	CLVGDIGNQGGKLIF	TGCCTCGTGGGTGACATAGGTAACCAGGGAGGAAAGCTTATCTTC	791	1	clonotype1	clonotype1_consensus_1
ACTTGTTCAAGAAGAG-1	True	ACTTGTTCAAGAAGAG-1_contig_1	True	513	TRB	TRBV2	TRBD2	TRBJ2-2	TRBC2	True	True	CASILAVTNTGELFF	TGTGCCAGCATCCTAGCGGTAACGAACACCGGGGAGCTGTTTTTT	3738	5	clonotype4	clonotype4_consensus_1
ACTTGTTCAAGAAGAG-1	True	ACTTGTTCAAGAAGAG-1_contig_2	True	487	TRA	TRAV38-1	None	TRAJ48	TRAC	True	True	CAFMKQYFGNEKLTF	TGTGCTTTCATGAAGCAGTACTTTGGAAATGAGAAATTAACCTTT	976	1	clonotype4	clonotype4_consensus_2
ACTTGTTCACGAAATA-1	True	ACTTGTTCACGAAATA-1_contig_1	True	995	TRB	TRBV30	TRBD1	TRBJ1-6	TRBC1	True	True	CAWSTGQANNSPLHF	TGTGCCTGGAGTACCGGACAGGCAAATAATTCACCCCTCCACTTT	2518	3	clonotype1	clonotype1_consensus_2
ACTTGTTCACGAAATA-1	True	ACTTGTTCACGAAATA-1_contig_2	True	430	TRB	None	None	TRBJ2-3	TRBC2	False	None	None	None	2375	4	clonotype1	None
ACTTGTTCACGAAATA-1	True	ACTTGTTCACGAAATA-1_contig_3	True	389	Multi	None	None	TRBJ1-2	TRBC1	False	None	None	None	920	1	clonotype1	None
ACTTGTTCACGAAATA-1	True	ACTTGTTCACGAAATA-1_contig_4	True	496	TRA	TRAV4	None	TRAJ23	TRAC	True	True	CLVGDIGNQGGKLIF	TGCCTCGTGGGTGACATAGGTAACCAGGGAGGAAAGCTTATCTTC	2238	4	clonotype1	clonotype1_consensus_1
ACTTGTTCACGAAATA-1	True	ACTTGTTCACGAAATA-1_contig_5	True	541	TRA	TRAV12-3	None	TRAJ39	TRAC	True	None	None	None	1468	2	clonotype1	None
ACTTGTTCAGTCAGAG-1	True	ACTTGTTCAGTCAGAG-1_contig_1	True	472	TRA	TRAV21	None	TRAJ27	TRAC	True	True	CAVTGGTNAGKSTF	TGTGCTGTGACGGGTGGCACCAATGCAGGCAAATCAACCTTT	901	1	clonotype93	clonotype93_consensus_2
ACTTGTTCAGTCAGAG-1	True	ACTTGTTCAGTCAGAG-1_contig_3	True	494	TRB	TRBV15	None	TRBJ2-3	TRBC2	True	True	CATNYLRRTDTQYF	TGTGCCACCAACTACCTCCGGCGCACAGATACGCAGTATTTT	2023	2	clonotype93	clonotype93_consensus_1
ACTTGTTCATCCCACT-1	True	ACTTGTTCATCCCACT-1_contig_1	True	602	TRB	TRBV30	TRBD1	TRBJ1-6	TRBC1	True	True	CAWSTGQANNSPLHF	TGTGCCTGGAGTACCGGACAGGCAAATAATTCACCCCTCCACTTT	1600	2	clonotype1	clonotype1_consensus_2
ACTTGTTCATCCCACT-1	True	ACTTGTTCATCCCACT-1_contig_2	True	307	TRB	None	None	TRBJ2-3	TRBC2	False	None	None	None	959	2	clonotype1	None
ACTTGTTCATCCCACT-1	True	ACTTGTTCATCCCACT-1_contig_3	True	459	TRA	TRAV4	None	TRAJ23	TRAC	True	True	CLVGDIGNQGGKLIF	TGCCTCGTGGGTGACATAGGTAACCAGGGAGGAAAGCTTATCTTC	1773	2	clonotype1	clonotype1_consensus_1
ACTTGTTGTAGCCTCG-1	True	ACTTGTTGTAGCCTCG-1_contig_1	True	511	TRA	TRAV4	None	TRAJ23	TRAC	True	True	CLVGDIGNQGGKLIF	TGCCTCGTGGGTGACATAGGTAACCAGGGAGGAAAGCTTATCTTC	2919	3	clonotype3	clonotype3_consensus_1
ACTTGTTGTAGCCTCG-1	True	ACTTGTTGTAGCCTCG-1_contig_2	True	504	TRA	TRAV12-3	None	TRAJ39	TRAC	True	None	None	None	2235	2	clonotype3	None
ACTTGTTGTCCGAACC-1	True	ACTTGTTGTCCGAACC-1_contig_1	True	434	TRB	None	None	TRBJ2-3	TRBC2	False	None	None	None	1969	4	clonotype3	None
ACTTGTTGTCCGAACC-1	True	ACTTGTTGTCCGAACC-1_contig_2	True	483	TRA	TRAV4	None	TRAJ23	TRAC	True	True	CLVGDIGNQGGKLIF	TGCCTCGTGGGTGACATAGGTAACCAGGGAGGAAAGCTTATCTTC	2349	3	clonotype3	clonotype3_consensus_1
ACTTGTTGTGCCTTGG-1	True	ACTTGTTGTGCCTTGG-1_contig_1	True	669	TRB	TRBV7-9	TRBD1	TRBJ2-5	TRBC1	True	True	CASSFRQGQGQETQYF	TGTGCCAGCAGCTTTCGGCAGGGGCAAGGCCAAGAGACCCAGTACTTC	2921	4	clonotype8	clonotype8_consensus_1
ACTTGTTGTGCCTTGG-1	True	ACTTGTTGTGCCTTGG-1_contig_2	True	568	Multi	None	None	TRBJ1-3	TRBC1	False	None	None	None	846	1	clonotype8	None
ACTTGTTGTGCCTTGG-1	True	ACTTGTTGTGCCTTGG-1_contig_5	True	452	TRA	TRAV2	None	TRAJ6	TRAC	True	True	CAVEEGGSYIPTF	TGTGCTGTGGAGGAAGGAGGAAGCTACATACCTACATTT	4512	5	clonotype8	clonotype8_consensus_2
ACTTGTTGTGCGGTAA-1	True	ACTTGTTGTGCGGTAA-1_contig_1	True	520	TRB	TRBV27	None	TRBJ2-6	TRBC2	True	True	CASSRSSGANVLTF	TGTGCCAGCAGTCGAAGCTCTGGGGCCAACGTCCTGACTTTC	3582	4	clonotype6	clonotype6_consensus_2
ACTTGTTGTGCGGTAA-1	True	ACTTGTTGTGCGGTAA-1_contig_2	True	578	TRA	TRAV12-1	None	TRAJ6	TRAC	True	True	CVVNREGSYIPTF	TGTGTGGTGAACAGGGAAGGAAGCTACATACCTACATTT	1982	2	clonotype6	clonotype6_consensus_1
ACTTGTTGTTTCGCTC-1	True	ACTTGTTGTTTCGCTC-1_contig_1	True	614	TRB	TRBV30	TRBD1	TRBJ1-6	TRBC1	True	True	CAWSTGQANNSPLHF	TGTGCCTGGAGTACCGGACAGGCAAATAATTCACCCCTCCACTTT	1895	3	clonotype2	clonotype2_consensus_1
ACTTGTTTCCTGTAGA-1	True	ACTTGTTTCCTGTAGA-1_contig_1	True	676	TRB	TRBV19	None	TRBJ1-1	TRBC1	True	True	CASSIDLSGRNTEAFF	TGTGCCAGTAGTATAGATCTATCAGGACGGAACACTGAAGCTTTCTTT	1232	3	clonotype394	clonotype394_consensus_1
ACTTGTTTCCTGTAGA-1	True	ACTTGTTTCCTGTAGA-1_contig_2	True	566	TRA	TRAV19	None	TRAJ34	TRAC	True	True	CALSAHNTDKLIF	TGTGCTCTGAGTGCGCATAACACCGACAAGCTCATCTTT	3499	3	clonotype394	clonotype394_consensus_2
ACTTGTTTCCTTGGTC-1	True	ACTTGTTTCCTTGGTC-1_contig_1	True	512	TRA	TRAV9-2	None	TRAJ22	TRAC	True	True	CALSPRSSGSARQLTF	TGTGCTCTGAGTCCTCGTTCTTCTGGTTCTGCAAGGCAACTGACCTTT	1906	3	clonotype395	clonotype395_consensus_2
ACTTGTTTCCTTGGTC-1	True	ACTTGTTTCCTTGGTC-1_contig_4	True	708	TRB	TRBV5-1	TRBD1	TRBJ1-4	TRBC1	True	True	CASSLTPPTGPRNITNEKLFF	TGCGCCAGCAGCTTGACCCCTCCGACAGGCCCTCGAAATATAACTAATGAAAAACTGTTTTTT	1500	3	clonotype395	clonotype395_consensus_1
ACTTGTTTCGGTCCGA-1	True	ACTTGTTTCGGTCCGA-1_contig_1	True	513	TRB	TRBV11-2	TRBD2	TRBJ2-1	TRBC2	True	True	CASSLSGGAYNEQFF	TGTGCCAGCAGCTTAAGCGGGGGGGCCTACAATGAGCAGTTCTTC	2779	3	clonotype94	clonotype94_consensus_1
ACTTGTTTCTGTACGA-1	True	ACTTGTTTCTGTACGA-1_contig_1	True	866	TRB	TRBV9	None	TRBJ2-3	TRBC1	True	True	CASSLGDTQYF	TGTGCCAGCAGCCTAGGAGATACGCAGTATTTT	9334	12	clonotype396	clonotype396_consensus_2
ACTTGTTTCTGTACGA-1	True	ACTTGTTTCTGTACGA-1_contig_2	True	511	TRB	None	None	TRBJ2-6	TRBC1	False	None	None	None	5913	8	clonotype396	None
ACTTGTTTCTGTACGA-1	True	ACTTGTTTCTGTACGA-1_contig_4	True	570	TRA	TRAV21	None	TRAJ30	TRAC	True	True	CAVRPLGRDDKIIF	TGTGCTGTGAGGCCTCTGGGAAGAGATGACAAGATCATCTTT	6501	6	clonotype396	clonotype396_consensus_1
ACTTTCAAGCATCATC-1	True	ACTTTCAAGCATCATC-1_contig_1	True	476	TRB	TRBV30	TRBD1	TRBJ1-6	TRBC1	True	True	CAWSTGQANNSPLHF	TGTGCCTGGAGTACCGGACAGGCAAATAATTCACCCCTCCACTTT	1176	1	clonotype1	clonotype1_consensus_2
ACTTTCAAGCATCATC-1	True	ACTTTCAAGCATCATC-1_contig_3	True	452	TRA	TRAV4	None	TRAJ23	TRAC	True	True	CLVGDIGNQGGKLIF	TGCCTCGTGGGTGACATAGGTAACCAGGGAGGAAAGCTTATCTTC	422	1	clonotype1	clonotype1_consensus_1
ACTTTCAAGTAATCCC-1	True	ACTTTCAAGTAATCCC-1_contig_1	True	578	TRB	TRBV30	TRBD1	TRBJ1-6	TRBC1	True	True	CAWSTGQANNSPLHF	TGTGCCTGGAGTACCGGACAGGCAAATAATTCACCCCTCCACTTT	949	1	clonotype1	clonotype1_consensus_2
ACTTTCAAGTAATCCC-1	True	ACTTTCAAGTAATCCC-1_contig_3	True	497	TRA	TRAV4	None	TRAJ23	TRAC	True	True	CLVGDIGNQGGKLIF	TGCCTCGTGGGTGACATAGGTAACCAGGGAGGAAAGCTTATCTTC	2403	3	clonotype1	clonotype1_consensus_1
ACTTTCACAAATACAG-1	True	ACTTTCACAAATACAG-1_contig_1	True	770	TRB	TRBV30	TRBD1	TRBJ1-6	TRBC1	True	True	CAWSTGQANNSPLHF	TGTGCCTGGAGTACCGGACAGGCAAATAATTCACCCCTCCACTTT	1674	3	clonotype1	clonotype1_consensus_2
ACTTTCACAAATACAG-1	True	ACTTTCACAAATACAG-1_contig_2	True	432	TRB	None	None	TRBJ2-3	TRBC1	False	None	None	None	993	3	clonotype1	None
ACTTTCACAAATACAG-1	True	ACTTTCACAAATACAG-1_contig_4	True	333	Multi	None	None	None	TRBC1	False	None	None	None	209	2	clonotype1	None
ACTTTCACAAATACAG-1	True	ACTTTCACAAATACAG-1_contig_5	True	510	TRA	TRAV4	None	TRAJ23	TRAC	True	True	CLVGDIGNQGGKLIF	TGCCTCGTGGGTGACATAGGTAACCAGGGAGGAAAGCTTATCTTC	2452	3	clonotype1	clonotype1_consensus_1
ACTTTCACACTTAAGC-1	True	ACTTTCACACTTAAGC-1_contig_1	True	528	TRB	TRBV2	TRBD2	TRBJ2-2	TRBC2	True	True	CASILAVTNTGELFF	TGTGCCAGCATCCTAGCGGTAACGAACACCGGGGAGCTGTTTTTT	5257	6	clonotype7	clonotype7_consensus_1
ACTTTCACAGGACGTA-1	True	ACTTTCACAGGACGTA-1_contig_1	True	590	TRB	TRBV30	TRBD1	TRBJ1-6	TRBC1	True	True	CAWSTGQANNSPLHF	TGTGCCTGGAGTACCGGACAGGCAAATAATTCACCCCTCCACTTT	813	1	clonotype2	clonotype2_consensus_1
ACTTTCACAGGACGTA-1	True	ACTTTCACAGGACGTA-1_contig_2	True	268	TRB	None	None	TRBJ2-3	TRBC2	False	None	None	None	824	2	clonotype2	None
ACTTTCACATCTCGCT-1	True	ACTTTCACATCTCGCT-1_contig_1	True	519	TRB	TRBV29-1	TRBD1	TRBJ2-7	TRBC2	True	True	CSVYGGGRTYEQYF	TGCAGCGTTTATGGGGGGGGAAGGACCTACGAGCAGTACTTC	13336	15	clonotype397	clonotype397_consensus_2
ACTTTCACATCTCGCT-1	True	ACTTTCACATCTCGCT-1_contig_2	True	497	TRA	TRAV38-1	None	TRAJ52	TRAC	True	True	CAFMKQAGGTSYGKLTF	TGTGCTTTCATGAAGCAGGCTGGTGGTACTAGCTATGGAAAGCTGACATTT	2690	3	clonotype397	clonotype397_consensus_1
ACTTTCAGTACCCAAT-1	True	ACTTTCAGTACCCAAT-1_contig_1	True	652	TRA	TRAV14DV4	None	TRAJ6	TRAC	True	True	CAMREGRSGGSYIPTF	TGTGCAATGAGAGAGGGCAGGTCAGGAGGAAGCTACATACCTACATTT	9641	11	clonotype398	clonotype398_consensus_3
ACTTTCAGTACCCAAT-1	True	ACTTTCAGTACCCAAT-1_contig_2	True	526	TRA	TRAV13-1	None	TRAJ3	TRAC	True	True	CAASRGYSSASKIIF	TGTGCAGCAAGTCGGGGGTACAGCAGTGCTTCCAAGATAATCTTT	6929	7	clonotype398	clonotype398_consensus_2
ACTTTCAGTACCCAAT-1	True	ACTTTCAGTACCCAAT-1_contig_3	True	721	TRB	TRBV20-1	TRBD2	TRBJ1-4	TRBC1	True	True	CSARDRRGTVNEKLFF	TGCAGTGCTAGAGATCGCCGCGGGACGGTTAATGAAAAACTGTTTTTT	14955	19	clonotype398	clonotype398_consensus_4
ACTTTCAGTACCCAAT-1	True	ACTTTCAGTACCCAAT-1_contig_5	True	780	TRB	TRBV30	TRBD1	TRBJ1-6	TRBC1	True	True	CAWSTGQANNSPLHF	TGTGCCTGGAGTACCGGACAGGCAAATAATTCACCCCTCCACTTT	4603	5	clonotype398	clonotype398_consensus_1
ACTTTCAGTACCCAAT-1	True	ACTTTCAGTACCCAAT-1_contig_6	True	853	TRB	None	None	TRBJ2-6	TRBC1	False	None	None	None	4208	8	clonotype398	None
ACTTTCATCAAGAAGT-1	True	ACTTTCATCAAGAAGT-1_contig_1	True	533	TRB	TRBV2	TRBD2	TRBJ2-2	TRBC2	True	True	CASILAVTNTGELFF	TGTGCCAGCATCCTAGCGGTAACGAACACCGGGGAGCTGTTTTTT	8947	11	clonotype4	clonotype4_consensus_1
ACTTTCATCAAGAAGT-1	True	ACTTTCATCAAGAAGT-1_contig_3	True	538	TRA	TRAV38-1	None	TRAJ48	TRAC	True	True	CAFMKQYFGNEKLTF	TGTGCTTTCATGAAGCAGTACTTTGGAAATGAGAAATTAACCTTT	3720	5	clonotype4	clonotype4_consensus_2
ACTTTCATCAAGAAGT-1	True	ACTTTCATCAAGAAGT-1_contig_4	True	528	TRA	TRAV13-1	None	TRAJ57	TRAC	True	None	None	None	2153	2	clonotype4	None
ACTTTCATCACTTATC-1	True	ACTTTCATCACTTATC-1_contig_1	True	613	TRB	TRBV23-1	TRBD2	TRBJ2-1	TRBC2	True	None	None	None	1015	2	clonotype399	None
ACTTTCATCACTTATC-1	True	ACTTTCATCACTTATC-1_contig_2	True	591	TRB	TRBV18	TRBD1	TRBJ1-5	TRBC1	True	True	CASSPDRGGNHPQHF	TGTGCCAGCTCACCCGACAGGGGGGGCAATCACCCCCAGCATTTT	832	1	clonotype399	clonotype399_consensus_1
ACTTTCATCACTTATC-1	True	ACTTTCATCACTTATC-1_contig_4	True	497	TRB	TRBV6-5	TRBD1	TRBJ1-2	TRBC1	False	None	CASSYSKGGRDYGYTF	TGTGCCAGCAGTTACTCGAAGGGGGGGCGCGACTATGGCTACACCTTC	753	2	clonotype399	None
ACTTTCATCTATCCCG-1	True	ACTTTCATCTATCCCG-1_contig_1	True	328	TRB	None	None	TRBJ2-3	TRBC2	False	None	None	None	2892	5	clonotype2	None
ACTTTCATCTATCCCG-1	True	ACTTTCATCTATCCCG-1_contig_2	True	582	TRB	TRBV30	TRBD1	TRBJ1-6	TRBC1	True	True	CAWSTGQANNSPLHF	TGTGCCTGGAGTACCGGACAGGCAAATAATTCACCCCTCCACTTT	1548	2	clonotype2	clonotype2_consensus_1
AGAATAGAGAGGTAGA-1	True	AGAATAGAGAGGTAGA-1_contig_1	True	670	TRB	None	None	TRBJ2-6	TRBC2	False	None	None	None	1282	2	clonotype1	None
AGAATAGAGAGGTAGA-1	True	AGAATAGAGAGGTAGA-1_contig_2	True	577	TRB	TRBV30	TRBD1	TRBJ1-6	TRBC1	True	True	CAWSTGQANNSPLHF	TGTGCCTGGAGTACCGGACAGGCAAATAATTCACCCCTCCACTTT	816	4	clonotype1	clonotype1_consensus_2
AGAATAGAGAGGTAGA-1	True	AGAATAGAGAGGTAGA-1_contig_3	True	496	TRA	TRAV4	None	TRAJ23	TRAC	True	True	CLVGDIGNQGGKLIF	TGCCTCGTGGGTGACATAGGTAACCAGGGAGGAAAGCTTATCTTC	2602	2	clonotype1	clonotype1_consensus_1
AGAATAGAGTCATCCA-1	True	AGAATAGAGTCATCCA-1_contig_1	True	570	TRB	TRBV6-3	TRBD2	TRBJ1-5	TRBC1	True	True	CASSYNRGGSQPQHF	TGTGCCAGCAGTTACAACAGGGGAGGGAGCCAGCCCCAGCATTTT	3162	4	clonotype12	clonotype12_consensus_1
AGAATAGAGTCATCCA-1	True	AGAATAGAGTCATCCA-1_contig_2	True	310	TRB	None	None	TRBJ2-3	TRBC2	False	None	None	None	1240	2	clonotype12	None
AGAATAGCAATCGGTT-1	True	AGAATAGCAATCGGTT-1_contig_1	True	659	TRB	TRBV30	TRBD1	TRBJ1-6	TRBC1	True	True	CAWSTGQANNSPLHF	TGTGCCTGGAGTACCGGACAGGCAAATAATTCACCCCTCCACTTT	4716	7	clonotype1	clonotype1_consensus_2
AGAATAGCAATCGGTT-1	True	AGAATAGCAATCGGTT-1_contig_2	True	402	Multi	None	None	TRAJ10	TRBC1	False	None	None	None	577	1	clonotype1	None
AGAATAGCAATCGGTT-1	True	AGAATAGCAATCGGTT-1_contig_3	True	604	TRA	TRAV4	None	TRAJ23	TRAC	True	True	CLVGDIGNQGGKLIF	TGCCTCGTGGGTGACATAGGTAACCAGGGAGGAAAGCTTATCTTC	3578	5	clonotype1	clonotype1_consensus_1
AGAATAGCAATCGGTT-1	True	AGAATAGCAATCGGTT-1_contig_4	True	708	TRA	TRAV12-3	None	TRAJ39	TRAC	True	None	None	None	1217	2	clonotype1	None
AGAATAGCACACTGCG-1	True	AGAATAGCACACTGCG-1_contig_1	True	376	TRB	None	None	TRBJ1-5	TRBC1	False	None	None	None	4465	5	clonotype35	None
AGAATAGCACACTGCG-1	True	AGAATAGCACACTGCG-1_contig_2	True	567	TRB	TRBV20-1	TRBD2	TRBJ2-1	TRBC2	True	True	CSARDPRTSGGGEQFF	TGCAGTGCTAGAGATCCCCGGACTAGCGGGGGGGGTGAGCAGTTCTTC	3591	4	clonotype35	clonotype35_consensus_1
AGAATAGCACACTGCG-1	True	AGAATAGCACACTGCG-1_contig_3	True	686	TRA	TRAV8-2	None	TRAJ31	TRAC	True	True	CVVSDRNNNARLMF	TGTGTTGTGAGTGATCGAAATAACAATGCCAGACTCATGTTT	2687	4	clonotype35	clonotype35_consensus_2
AGAATAGCACTAGTAC-1	True	AGAATAGCACTAGTAC-1_contig_1	True	577	TRA	TRAV26-1	None	TRAJ29	TRAC	True	True	CIVRTDSGNTPLVF	TGCATCGTCAGAACCGATTCAGGAAACACACCTCTTGTCTTT	1176	2	clonotype400	clonotype400_consensus_2
AGAATAGCACTAGTAC-1	True	AGAATAGCACTAGTAC-1_contig_2	True	733	TRB	TRBV15	TRBD2	TRBJ2-7	TRBC2	True	True	CATSSPRAGETYEQYF	TGTGCCACCAGCAGTCCCCGGGCGGGAGAAACCTACGAGCAGTACTTC	2500	4	clonotype400	clonotype400_consensus_1
AGAATAGCATTGTGCA-1	True	AGAATAGCATTGTGCA-1_contig_1	True	509	TRA	TRAV4	None	TRAJ23	TRAC	True	True	CLVGDIGNQGGKLIF	TGCCTCGTGGGTGACATAGGTAACCAGGGAGGAAAGCTTATCTTC	6667	8	clonotype1	clonotype1_consensus_1
AGAATAGCATTGTGCA-1	True	AGAATAGCATTGTGCA-1_contig_3	True	609	TRB	TRBV30	TRBD1	TRBJ1-6	TRBC1	True	True	CAWSTGQANNSPLHF	TGTGCCTGGAGTACCGGACAGGCAAATAATTCACCCCTCCACTTT	1519	2	clonotype1	clonotype1_consensus_2
AGAATAGGTATTAGCC-1	True	AGAATAGGTATTAGCC-1_contig_1	True	483	TRB	TRBV30	TRBD1	TRBJ1-6	TRBC1	True	True	CAWSTGQANNSPLHF	TGTGCCTGGAGTACCGGACAGGCAAATAATTCACCCCTCCACTTT	959	1	clonotype2	clonotype2_consensus_1
AGAATAGGTCTGATTG-1	True	AGAATAGGTCTGATTG-1_contig_1	True	509	TRB	TRBV5-1	TRBD2	TRBJ2-1	TRBC2	True	True	CASSLESGQAYNEQFF	TGCGCCAGCAGCTTGGAGAGCGGGCAGGCCTACAATGAGCAGTTCTTC	7957	10	clonotype95	clonotype95_consensus_1
AGAATAGGTCTGATTG-1	True	AGAATAGGTCTGATTG-1_contig_2	True	486	TRA	TRAV38-2DV8	None	TRAJ44	TRAC	True	True	CASTSTGTASKLTF	TGTGCTTCTACTTCCACCGGCACTGCCAGTAAACTCACCTTT	701	1	clonotype95	clonotype95_consensus_2
AGAATAGGTCTTGCGG-1	True	AGAATAGGTCTTGCGG-1_contig_1	True	508	TRA	TRAV4	None	TRAJ23	TRAC	True	True	CLVGDIGNQGGKLIF	TGCCTCGTGGGTGACATAGGTAACCAGGGAGGAAAGCTTATCTTC	1003	2	clonotype1	clonotype1_consensus_1
AGAATAGGTCTTGCGG-1	True	AGAATAGGTCTTGCGG-1_contig_2	True	544	TRB	TRBV30	TRBD1	TRBJ1-6	TRBC1	True	True	CAWSTGQANNSPLHF	TGTGCCTGGAGTACCGGACAGGCAAATAATTCACCCCTCCACTTT	864	2	clonotype1	clonotype1_consensus_2
AGAATAGGTGAGTATA-1	True	AGAATAGGTGAGTATA-1_contig_1	True	481	TRB	TRBV2	TRBD2	TRBJ2-2	TRBC2	True	True	CASILAVTNTGELFF	TGTGCCAGCATCCTAGCGGTAACGAACACCGGGGAGCTGTTTTTT	2038	2	clonotype401	clonotype401_consensus_1
AGAATAGGTGAGTATA-1	True	AGAATAGGTGAGTATA-1_contig_2	True	523	TRB	TRBV20-1	None	TRBJ1-6	TRBC1	True	True	CSAISSYNSPLHF	TGCAGTGCGATAAGCTCCTATAATTCACCCCTCCACTTT	1914	3	clonotype401	clonotype401_consensus_3
AGAATAGGTGAGTATA-1	True	AGAATAGGTGAGTATA-1_contig_3	True	481	TRA	TRAV38-1	None	TRAJ48	TRAC	True	True	CAFMKQYFGNEKLTF	TGTGCTTTCATGAAGCAGTACTTTGGAAATGAGAAATTAACCTTT	1383	1	clonotype401	clonotype401_consensus_2
AGAATAGGTTTGACTG-1	True	AGAATAGGTTTGACTG-1_contig_1	True	573	TRB	TRBV2	TRBD2	TRBJ2-2	TRBC2	True	True	CASILAVTNTGELFF	TGTGCCAGCATCCTAGCGGTAACGAACACCGGGGAGCTGTTTTTT	3083	5	clonotype7	clonotype7_consensus_1
AGACGTTAGAATTCCC-1	True	AGACGTTAGAATTCCC-1_contig_1	True	328	TRB	None	None	TRBJ2-3	TRBC2	False	None	None	None	850	1	clonotype3	None
AGACGTTAGAATTCCC-1	True	AGACGTTAGAATTCCC-1_contig_3	True	502	TRA	TRAV4	None	TRAJ23	TRAC	True	True	CLVGDIGNQGGKLIF	TGCCTCGTGGGTGACATAGGTAACCAGGGAGGAAAGCTTATCTTC	968	1	clonotype3	clonotype3_consensus_1
AGACGTTAGAGTTGGC-1	True	AGACGTTAGAGTTGGC-1_contig_1	True	655	TRB	TRBV18	TRBD1	TRBJ1-3	TRBC1	True	True	CASSATDSGNTIYF	TGTGCCAGCTCAGCGACAGACAGTGGAAACACCATATATTTT	7094	9	clonotype402	clonotype402_consensus_2
AGACGTTAGAGTTGGC-1	True	AGACGTTAGAGTTGGC-1_contig_3	True	629	TRA	TRAV17	None	TRAJ47	TRAC	True	True	CATDAGDGNKLVF	TGTGCTACGGACGCCGGGGATGGAAACAAACTGGTCTTT	2437	3	clonotype402	clonotype402_consensus_1
AGACGTTAGAGTTGGC-1	True	AGACGTTAGAGTTGGC-1_contig_4	True	562	TRA	TRAV19	None	TRAJ49	TRAC	True	True	CALPITGNQFYF	TGTGCTCTACCAATTACCGGTAACCAGTTCTATTTT	2081	3	clonotype402	clonotype402_consensus_3
AGACGTTAGGATTCGG-1	True	AGACGTTAGGATTCGG-1_contig_1	True	577	TRB	TRBV30	TRBD1	TRBJ1-6	TRBC1	True	True	CAWSTGQANNSPLHF	TGTGCCTGGAGTACCGGACAGGCAAATAATTCACCCCTCCACTTT	2064	2	clonotype1	clonotype1_consensus_2
AGACGTTAGGATTCGG-1	True	AGACGTTAGGATTCGG-1_contig_2	True	505	TRA	TRAV4	None	TRAJ23	TRAC	True	True	CLVGDIGNQGGKLIF	TGCCTCGTGGGTGACATAGGTAACCAGGGAGGAAAGCTTATCTTC	1162	1	clonotype1	clonotype1_consensus_1
AGACGTTCAAGTAATG-1	True	AGACGTTCAAGTAATG-1_contig_1	True	641	TRB	TRBV30	TRBD1	TRBJ1-6	TRBC1	True	True	CAWSTGQANNSPLHF	TGTGCCTGGAGTACCGGACAGGCAAATAATTCACCCCTCCACTTT	2185	3	clonotype2	clonotype2_consensus_1
AGACGTTCAAGTAATG-1	True	AGACGTTCAAGTAATG-1_contig_3	True	456	Multi	None	None	TRAJ10	TRBC1	False	None	None	None	607	1	clonotype2	None
AGACGTTCAAGTAATG-1	True	AGACGTTCAAGTAATG-1_contig_5	True	545	TRA	TRAV12-3	None	TRAJ39	TRAC	True	None	None	None	1384	1	clonotype2	None
AGACGTTCACATCCAA-1	True	AGACGTTCACATCCAA-1_contig_1	True	669	TRB	TRBV30	TRBD1	TRBJ1-6	TRBC1	True	True	CAWSTGQANNSPLHF	TGTGCCTGGAGTACCGGACAGGCAAATAATTCACCCCTCCACTTT	1887	3	clonotype1	clonotype1_consensus_2
AGACGTTCACATCCAA-1	True	AGACGTTCACATCCAA-1_contig_3	True	377	Multi	None	None	TRAJ10	TRBC1	False	None	None	None	708	1	clonotype1	None
AGACGTTCACATCCAA-1	True	AGACGTTCACATCCAA-1_contig_4	True	503	TRA	TRAV4	None	TRAJ23	TRAC	True	True	CLVGDIGNQGGKLIF	TGCCTCGTGGGTGACATAGGTAACCAGGGAGGAAAGCTTATCTTC	2341	2	clonotype1	clonotype1_consensus_1
AGACGTTCATCTACGA-1	True	AGACGTTCATCTACGA-1_contig_1	True	295	TRB	None	None	TRBJ2-3	TRBC2	False	None	None	None	1682	2	clonotype1	None
AGACGTTCATCTACGA-1	True	AGACGTTCATCTACGA-1_contig_2	True	565	TRB	TRBV30	TRBD1	TRBJ1-6	TRBC1	True	True	CAWSTGQANNSPLHF	TGTGCCTGGAGTACCGGACAGGCAAATAATTCACCCCTCCACTTT	1549	2	clonotype1	clonotype1_consensus_2
AGACGTTCATCTACGA-1	True	AGACGTTCATCTACGA-1_contig_4	True	512	TRA	TRAV4	None	TRAJ23	TRAC	True	True	CLVGDIGNQGGKLIF	TGCCTCGTGGGTGACATAGGTAACCAGGGAGGAAAGCTTATCTTC	1143	2	clonotype1	clonotype1_consensus_1
AGACGTTGTACTCAAC-1	True	AGACGTTGTACTCAAC-1_contig_1	True	621	TRB	TRBV30	TRBD1	TRBJ1-6	TRBC1	True	True	CAWSTGQANNSPLHF	TGTGCCTGGAGTACCGGACAGGCAAATAATTCACCCCTCCACTTT	1895	3	clonotype1	clonotype1_consensus_2
AGACGTTGTACTCAAC-1	True	AGACGTTGTACTCAAC-1_contig_2	True	478	TRA	TRAV4	None	TRAJ23	TRAC	True	True	CLVGDIGNQGGKLIF	TGCCTCGTGGGTGACATAGGTAACCAGGGAGGAAAGCTTATCTTC	2000	2	clonotype1	clonotype1_consensus_1
AGACGTTGTCCTGCTT-1	True	AGACGTTGTCCTGCTT-1_contig_1	True	535	TRB	TRBV30	TRBD1	TRBJ1-6	TRBC1	True	True	CAWSTGQANNSPLHF	TGTGCCTGGAGTACCGGACAGGCAAATAATTCACCCCTCCACTTT	1164	1	clonotype1	clonotype1_consensus_2
AGACGTTGTCCTGCTT-1	True	AGACGTTGTCCTGCTT-1_contig_2	True	498	TRA	TRAV4	None	TRAJ23	TRAC	True	True	CLVGDIGNQGGKLIF	TGCCTCGTGGGTGACATAGGTAACCAGGGAGGAAAGCTTATCTTC	2223	3	clonotype1	clonotype1_consensus_1
AGACGTTGTCTAGTCA-1	True	AGACGTTGTCTAGTCA-1_contig_1	True	484	TRA	TRAV21	None	TRAJ24	TRAC	True	True	CAPPGDSWGKLQF	TGTGCTCCCCCTGGTGACAGCTGGGGGAAATTGCAGTTT	2466	2	clonotype403	clonotype403_consensus_1
AGACGTTGTCTAGTCA-1	True	AGACGTTGTCTAGTCA-1_contig_3	True	694	Multi	TRDV1	None	TRAJ34	TRAC	True	None	None	None	727	1	clonotype403	None
AGACGTTGTCTAGTCA-1	True	AGACGTTGTCTAGTCA-1_contig_4	True	604	TRB	TRBV7-2	TRBD1	TRBJ1-1	TRBC1	True	True	CASSLGARGRNTEAFF	TGTGCCAGCAGCTTGGGGGCGAGGGGTAGGAACACTGAAGCTTTCTTT	11278	13	clonotype403	clonotype403_consensus_2
AGACGTTGTGCAACTT-1	True	AGACGTTGTGCAACTT-1_contig_1	True	531	TRB	TRBV27	None	TRBJ2-6	TRBC2	True	True	CASSRSSGANVLTF	TGTGCCAGCAGTCGAAGCTCTGGGGCCAACGTCCTGACTTTC	2975	5	clonotype6	clonotype6_consensus_2
AGACGTTGTGCAACTT-1	True	AGACGTTGTGCAACTT-1_contig_2	True	634	TRA	TRAV12-1	None	TRAJ6	TRAC	True	True	CVVNREGSYIPTF	TGTGTGGTGAACAGGGAAGGAAGCTACATACCTACATTT	1013	1	clonotype6	clonotype6_consensus_1
AGACGTTTCAAAGTAG-1	True	AGACGTTTCAAAGTAG-1_contig_1	True	499	TRB	TRBV20-1	TRBD1	TRBJ1-3	TRBC1	True	True	CSASEGPGNTIYF	TGCAGTGCTAGCGAGGGGCCTGGAAACACCATATATTTT	3698	5	clonotype96	clonotype96_consensus_2
AGACGTTTCAAAGTAG-1	True	AGACGTTTCAAAGTAG-1_contig_2	True	732	TRA	TRAV17	None	TRAJ57	TRAC	True	True	CALLTEKLVF	TGTGCTTTATTAACTGAAAAGCTGGTCTTT	2523	3	clonotype96	clonotype96_consensus_1
AGACGTTTCCACGTTC-1	True	AGACGTTTCCACGTTC-1_contig_1	True	544	TRB	TRBV27	None	TRBJ2-6	TRBC2	True	True	CASSRSSGANVLTF	TGTGCCAGCAGTCGAAGCTCTGGGGCCAACGTCCTGACTTTC	4772	6	clonotype6	clonotype6_consensus_2
AGACGTTTCCACGTTC-1	True	AGACGTTTCCACGTTC-1_contig_2	True	545	TRA	TRAV1-1	None	TRAJ26	TRAC	True	None	None	None	4567	4	clonotype6	None
AGACGTTTCCACGTTC-1	True	AGACGTTTCCACGTTC-1_contig_3	True	649	TRA	TRAV12-1	None	TRAJ6	TRAC	True	True	CVVNREGSYIPTF	TGTGTGGTGAACAGGGAAGGAAGCTACATACCTACATTT	1014	2	clonotype6	clonotype6_consensus_1
AGACGTTTCGACCAGC-1	True	AGACGTTTCGACCAGC-1_contig_1	True	706	TRB	TRBV30	TRBD1	TRBJ1-6	TRBC1	True	True	CAWSTGQANNSPLHF	TGTGCCTGGAGTACCGGACAGGCAAATAATTCACCCCTCCACTTT	2534	3	clonotype2	clonotype2_consensus_1
AGACGTTTCGACCAGC-1	True	AGACGTTTCGACCAGC-1_contig_3	True	506	TRA	TRAV4	None	TRAJ23	TRAC	True	None	None	None	929	1	clonotype2	None
AGACGTTTCGGAATCT-1	True	AGACGTTTCGGAATCT-1_contig_1	True	309	TRB	None	None	TRBJ2-3	TRBC2	False	None	None	None	953	1	clonotype3	None
AGACGTTTCGGAATCT-1	True	AGACGTTTCGGAATCT-1_contig_2	True	541	TRA	TRAV12-3	None	TRAJ39	TRAC	True	None	None	None	1245	2	clonotype3	None
AGACGTTTCGGAATCT-1	True	AGACGTTTCGGAATCT-1_contig_3	True	450	TRA	TRAV4	None	TRAJ23	TRAC	True	True	CLVGDIGNQGGKLIF	TGCCTCGTGGGTGACATAGGTAACCAGGGAGGAAAGCTTATCTTC	1010	1	clonotype3	clonotype3_consensus_1
AGAGCGAAGACCTTTG-1	True	AGAGCGAAGACCTTTG-1_contig_1	True	547	TRB	TRBV30	TRBD1	TRBJ1-6	TRBC1	True	True	CAWSTGQANNSPLHF	TGTGCCTGGAGTACCGGACAGGCAAATAATTCACCCCTCCACTTT	1975	2	clonotype1	clonotype1_consensus_2
AGAGCGAAGACCTTTG-1	True	AGAGCGAAGACCTTTG-1_contig_2	True	495	TRA	TRAV4	None	TRAJ23	TRAC	True	True	CLVGDIGNQGGKLIF	TGCCTCGTGGGTGACATAGGTAACCAGGGAGGAAAGCTTATCTTC	906	1	clonotype1	clonotype1_consensus_1
AGAGCGAAGAGACTTA-1	True	AGAGCGAAGAGACTTA-1_contig_1	True	381	TRB	None	None	TRBJ2-3	TRBC2	False	None	None	None	3071	4	None	None
AGAGCGAAGAGTCTGG-1	True	AGAGCGAAGAGTCTGG-1_contig_1	True	589	TRB	TRBV30	TRBD1	TRBJ1-6	TRBC1	True	True	CAWSTGQANNSPLHF	TGTGCCTGGAGTACCGGACAGGCAAATAATTCACCCCTCCACTTT	4371	5	clonotype1	clonotype1_consensus_2
AGAGCGAAGAGTCTGG-1	True	AGAGCGAAGAGTCTGG-1_contig_2	True	593	TRA	TRAV12-3	None	TRAJ39	TRAC	True	None	None	None	1768	2	clonotype1	None
AGAGCGAAGAGTCTGG-1	True	AGAGCGAAGAGTCTGG-1_contig_3	True	458	TRA	TRAV4	None	TRAJ23	TRAC	True	True	CLVGDIGNQGGKLIF	TGCCTCGTGGGTGACATAGGTAACCAGGGAGGAAAGCTTATCTTC	948	1	clonotype1	clonotype1_consensus_1
AGAGCGAAGTCAAGGC-1	True	AGAGCGAAGTCAAGGC-1_contig_1	True	657	TRB	TRBV30	TRBD1	TRBJ1-6	TRBC1	True	True	CAWSTGQANNSPLHF	TGTGCCTGGAGTACCGGACAGGCAAATAATTCACCCCTCCACTTT	3556	4	clonotype1	clonotype1_consensus_2
AGAGCGAAGTCAAGGC-1	True	AGAGCGAAGTCAAGGC-1_contig_2	True	474	TRA	TRAV4	None	TRAJ23	TRAC	True	True	CLVGDIGNQGGKLIF	TGCCTCGTGGGTGACATAGGTAACCAGGGAGGAAAGCTTATCTTC	810	1	clonotype1	clonotype1_consensus_1
AGAGCGACAAATCCGT-1	True	AGAGCGACAAATCCGT-1_contig_1	True	769	TRB	TRBV30	TRBD1	TRBJ1-6	TRBC1	True	True	CAWSTGQANNSPLHF	TGTGCCTGGAGTACCGGACAGGCAAATAATTCACCCCTCCACTTT	2235	4	clonotype1	clonotype1_consensus_2
AGAGCGACAAATCCGT-1	True	AGAGCGACAAATCCGT-1_contig_4	True	604	TRA	TRAV4	None	TRAJ23	TRAC	True	True	CLVGDIGNQGGKLIF	TGCCTCGTGGGTGACATAGGTAACCAGGGAGGAAAGCTTATCTTC	2119	3	clonotype1	clonotype1_consensus_1
AGAGCGACAATCGAAA-1	True	AGAGCGACAATCGAAA-1_contig_1	True	752	TRB	TRBV30	TRBD1	TRBJ1-6	TRBC1	True	True	CAWSTGQANNSPLHF	TGTGCCTGGAGTACCGGACAGGCAAATAATTCACCCCTCCACTTT	3777	5	clonotype1	clonotype1_consensus_2
AGAGCGACAATCGAAA-1	True	AGAGCGACAATCGAAA-1_contig_2	True	509	TRB	None	None	TRBJ2-4	TRBC2	False	None	None	None	561	2	clonotype1	None
AGAGCGACAATCGAAA-1	True	AGAGCGACAATCGAAA-1_contig_3	True	508	TRA	TRAV4	None	TRAJ23	TRAC	True	True	CLVGDIGNQGGKLIF	TGCCTCGTGGGTGACATAGGTAACCAGGGAGGAAAGCTTATCTTC	1948	2	clonotype1	clonotype1_consensus_1
AGAGCGAGTAGCAAAT-1	True	AGAGCGAGTAGCAAAT-1_contig_1	True	516	TRA	TRAV20	None	TRAJ32	TRAC	True	True	CAVQVWGATNKLIF	TGTGCTGTGCAGGTGTGGGGTGCTACAAACAAGCTCATCTTT	2218	2	clonotype97	clonotype97_consensus_2
AGAGCGAGTAGCAAAT-1	True	AGAGCGAGTAGCAAAT-1_contig_2	True	794	TRB	TRBV28	TRBD2	TRBJ2-7	TRBC2	True	True	CASSLSSGLGREQYF	TGTGCCAGCAGTTTAAGTAGCGGACTGGGAAGAGAGCAGTACTTC	6913	9	clonotype97	clonotype97_consensus_1
AGAGCGAGTGCCTGGT-1	True	AGAGCGAGTGCCTGGT-1_contig_1	True	646	TRA	None	None	TRAJ21	None	False	None	None	None	714	1	None	None
AGAGCGAGTGCCTGGT-1	True	AGAGCGAGTGCCTGGT-1_contig_2	True	321	TRB	None	None	TRBJ2-3	TRBC2	False	None	None	None	1171	3	None	None
AGAGCGATCATAACCG-1	True	AGAGCGATCATAACCG-1_contig_1	True	508	TRB	TRBV7-2	TRBD2	TRBJ2-7	TRBC2	True	True	CASSWTSGSYEQYF	TGTGCCAGCAGCTGGACTAGCGGGAGCTACGAGCAGTACTTC	2919	3	clonotype41	clonotype41_consensus_1
AGAGCGATCCAAAGTC-1	True	AGAGCGATCCAAAGTC-1_contig_1	True	603	TRB	TRBV6-3	TRBD2	TRBJ1-5	TRBC1	True	True	CASSYNRGGSQPQHF	TGTGCCAGCAGTTACAACAGGGGAGGGAGCCAGCCCCAGCATTTT	9550	11	clonotype12	clonotype12_consensus_1
AGAGCGATCCAAAGTC-1	True	AGAGCGATCCAAAGTC-1_contig_2	True	336	TRB	None	None	TRBJ2-3	TRBC1	False	None	None	None	2045	3	clonotype12	None
AGAGCGATCCATGAGT-1	True	AGAGCGATCCATGAGT-1_contig_1	True	562	TRB	TRBV2	TRBD2	TRBJ2-2	TRBC2	True	True	CASILAVTNTGELFF	TGTGCCAGCATCCTAGCGGTAACGAACACCGGGGAGCTGTTTTTT	8406	10	clonotype4	clonotype4_consensus_1
AGAGCGATCCATGAGT-1	True	AGAGCGATCCATGAGT-1_contig_2	True	491	TRA	TRAV38-1	None	TRAJ48	TRAC	True	True	CAFMKQYFGNEKLTF	TGTGCTTTCATGAAGCAGTACTTTGGAAATGAGAAATTAACCTTT	3764	4	clonotype4	clonotype4_consensus_2
AGAGCGATCCTTCAAT-1	True	AGAGCGATCCTTCAAT-1_contig_2	True	638	TRB	TRBV30	TRBD1	TRBJ1-6	TRBC1	True	True	CAWSTGQANNSPLHF	TGTGCCTGGAGTACCGGACAGGCAAATAATTCACCCCTCCACTTT	692	1	clonotype2	clonotype2_consensus_1
AGAGCGATCCTTCAAT-1	True	AGAGCGATCCTTCAAT-1_contig_3	True	254	TRB	None	None	TRBJ2-3	TRBC2	False	None	None	None	295	2	clonotype2	None
AGAGCGATCTTGGGTA-1	True	AGAGCGATCTTGGGTA-1_contig_1	True	590	TRB	TRBV30	TRBD1	TRBJ1-6	TRBC1	True	True	CAWSTGQANNSPLHF	TGTGCCTGGAGTACCGGACAGGCAAATAATTCACCCCTCCACTTT	2461	3	clonotype1	clonotype1_consensus_2
AGAGCGATCTTGGGTA-1	True	AGAGCGATCTTGGGTA-1_contig_2	True	460	TRA	TRAV4	None	TRAJ23	TRAC	True	True	CLVGDIGNQGGKLIF	TGCCTCGTGGGTGACATAGGTAACCAGGGAGGAAAGCTTATCTTC	823	1	clonotype1	clonotype1_consensus_1
AGAGCTTAGAGCCCAA-1	True	AGAGCTTAGAGCCCAA-1_contig_1	True	510	TRB	TRBV7-9	None	TRBJ2-2	TRBC2	True	True	CASSPPRQNTGELFF	TGTGCCAGCAGCCCCCCAAGGCAGAACACCGGGGAGCTGTTTTTT	17019	20	clonotype404	clonotype404_consensus_1
AGAGCTTAGAGCCCAA-1	True	AGAGCTTAGAGCCCAA-1_contig_2	True	506	TRA	TRAV6	None	TRAJ15	TRAC	True	True	CALDIRAGTALIF	TGTGCTCTAGACATTAGGGCAGGAACTGCTCTGATCTTT	768	1	clonotype404	clonotype404_consensus_2
AGAGCTTCACGACGAA-1	True	AGAGCTTCACGACGAA-1_contig_1	True	515	TRB	TRBV12-3	TRBD1	TRBJ1-1	TRBC1	True	True	CASGLTGGNTEAFF	TGTGCCAGCGGATTGACAGGAGGAAACACTGAAGCTTTCTTT	12269	14	clonotype405	clonotype405_consensus_1
AGAGCTTCACGACGAA-1	True	AGAGCTTCACGACGAA-1_contig_3	True	699	TRA	TRAV8-4	None	TRAJ23	TRAC	True	True	CAAPYNQGGKLIF	TGTGCCGCCCCTTATAACCAGGGAGGAAAGCTTATCTTC	6168	8	clonotype405	clonotype405_consensus_2
AGAGCTTCACGACGAA-1	True	AGAGCTTCACGACGAA-1_contig_4	True	554	TRA	TRAV14DV4	None	TRAJ12	TRAC	True	True	CAMSRMDSSYKLIF	TGTGCAATGTCCCGAATGGATAGCAGCTATAAATTGATCTTC	2934	4	clonotype405	clonotype405_consensus_3
AGAGCTTGTCATTAGC-1	True	AGAGCTTGTCATTAGC-1_contig_1	True	633	TRB	TRBV11-2	TRBD2	TRBJ1-4	TRBC1	True	None	None	None	1522	2	clonotype28	None
AGAGCTTGTCATTAGC-1	True	AGAGCTTGTCATTAGC-1_contig_4	True	564	TRA	TRAV22	None	TRAJ42	TRAC	True	True	CAVGGSQGNLIF	TGTGCTGTGGGGGGAAGCCAAGGAAATCTCATCTTT	3632	4	clonotype28	clonotype28_consensus_1
AGAGCTTGTTCCGGCA-1	True	AGAGCTTGTTCCGGCA-1_contig_1	True	520	TRB	TRBV6-1	TRBD2	TRBJ2-2	TRBC2	True	True	CASSVTSGVGELFF	TGTGCCAGCAGTGTTACTAGCGGGGTCGGGGAGCTGTTTTTT	1675	2	clonotype406	clonotype406_consensus_2
AGAGCTTGTTCCGGCA-1	True	AGAGCTTGTTCCGGCA-1_contig_3	True	506	TRA	TRAV13-1	None	TRAJ30	TRAC	True	True	CAASNGDDKIIF	TGTGCAGCAAGTAATGGAGATGACAAGATCATCTTT	3022	3	clonotype406	clonotype406_consensus_1
AGAGCTTTCACGCATA-1	True	AGAGCTTTCACGCATA-1_contig_1	True	626	TRB	TRBV6-5	TRBD1	TRBJ2-3	TRBC2	True	True	CASSPTGSTDTQYF	TGTGCCAGCAGTCCGACGGGGAGCACAGATACGCAGTATTTT	6453	8	clonotype407	clonotype407_consensus_1
AGAGCTTTCACGCATA-1	True	AGAGCTTTCACGCATA-1_contig_2	True	369	TRB	None	None	TRBJ2-1	TRBC2	False	None	None	None	1288	2	clonotype407	None
AGAGCTTTCACGCATA-1	True	AGAGCTTTCACGCATA-1_contig_3	True	454	TRA	TRAV9-2	None	TRAJ38	TRAC	False	None	None	None	2522	2	clonotype407	None
AGAGCTTTCCGAGCCA-1	True	AGAGCTTTCCGAGCCA-1_contig_1	True	494	TRB	TRBV25-1	TRBD1	TRBJ1-5	TRBC1	True	True	CASSDSDTFNQPQHF	TGTGCCAGCAGTGATTCGGACACCTTCAATCAGCCCCAGCATTTT	2619	3	clonotype408	clonotype408_consensus_1
AGAGCTTTCCTTGCCA-1	True	AGAGCTTTCCTTGCCA-1_contig_1	True	530	TRB	TRBV20-1	TRBD2	TRBJ2-5	TRBC2	True	True	CSARDSPRSVF	TGCAGTGCTCGGGACTCCCCCCGAAGTGTCTTC	14095	16	clonotype409	clonotype409_consensus_2
AGAGCTTTCCTTGCCA-1	True	AGAGCTTTCCTTGCCA-1_contig_2	True	532	TRA	TRAV27	None	TRAJ36	TRAC	True	True	CAGDQTGANNLFF	TGTGCAGGAGATCAAACTGGGGCAAACAACCTCTTCTTT	3565	4	clonotype409	clonotype409_consensus_1
AGAGTGGAGACTAAGT-1	True	AGAGTGGAGACTAAGT-1_contig_1	True	597	TRA	TRAV12-3	None	TRAJ39	TRAC	True	None	None	None	1615	2	clonotype2	None
AGAGTGGAGACTAAGT-1	True	AGAGTGGAGACTAAGT-1_contig_2	True	578	TRB	TRBV30	TRBD1	TRBJ1-6	TRBC1	True	True	CAWSTGQANNSPLHF	TGTGCCTGGAGTACCGGACAGGCAAATAATTCACCCCTCCACTTT	1790	2	clonotype2	clonotype2_consensus_1
AGAGTGGAGTACTTGC-1	True	AGAGTGGAGTACTTGC-1_contig_1	True	619	TRB	TRBV30	TRBD1	TRBJ1-6	TRBC1	True	True	CAWSTGQANNSPLHF	TGTGCCTGGAGTACCGGACAGGCAAATAATTCACCCCTCCACTTT	1933	3	clonotype1	clonotype1_consensus_2
AGAGTGGAGTACTTGC-1	True	AGAGTGGAGTACTTGC-1_contig_2	True	274	TRB	None	None	TRBJ2-3	TRBC2	False	None	None	None	1329	2	clonotype1	None
AGAGTGGAGTACTTGC-1	True	AGAGTGGAGTACTTGC-1_contig_4	True	502	TRA	TRAV4	None	TRAJ23	TRAC	True	True	CLVGDIGNQGGKLIF	TGCCTCGTGGGTGACATAGGTAACCAGGGAGGAAAGCTTATCTTC	386	1	clonotype1	clonotype1_consensus_1
AGAGTGGCACATGACT-1	True	AGAGTGGCACATGACT-1_contig_1	True	624	TRB	TRBV30	TRBD1	TRBJ1-6	TRBC1	True	True	CAWSTGQANNSPLHF	TGTGCCTGGAGTACCGGACAGGCAAATAATTCACCCCTCCACTTT	2773	3	clonotype2	clonotype2_consensus_1
AGAGTGGCAGGAATCG-1	True	AGAGTGGCAGGAATCG-1_contig_2	True	599	TRB	TRBV30	TRBD1	TRBJ1-6	TRBC1	True	True	CAWSTGQANNSPLHF	TGTGCCTGGAGTACCGGACAGGCAAATAATTCACCCCTCCACTTT	806	1	clonotype1	clonotype1_consensus_2
AGAGTGGCAGGAATCG-1	True	AGAGTGGCAGGAATCG-1_contig_4	True	504	TRA	TRAV4	None	TRAJ23	TRAC	True	True	CLVGDIGNQGGKLIF	TGCCTCGTGGGTGACATAGGTAACCAGGGAGGAAAGCTTATCTTC	407	1	clonotype1	clonotype1_consensus_1
AGAGTGGGTCTAACGT-1	True	AGAGTGGGTCTAACGT-1_contig_1	True	592	TRB	TRBV11-2	None	TRBJ1-3	TRBC1	True	True	CASSLGVLSGNTIYF	TGTGCCAGCAGCTTAGGGGTCCTCTCTGGAAACACCATATATTTT	10894	13	clonotype98	clonotype98_consensus_2
AGAGTGGGTCTAACGT-1	True	AGAGTGGGTCTAACGT-1_contig_4	True	541	TRA	TRAV38-1	None	TRAJ31	TRAC	True	True	CAFARQDARLMF	TGTGCTTTCGCCCGTCAAGATGCCAGACTCATGTTT	6342	7	clonotype98	clonotype98_consensus_1
AGAGTGGGTTCGCTAA-1	True	AGAGTGGGTTCGCTAA-1_contig_1	True	580	TRB	TRBV30	TRBD1	TRBJ1-6	TRBC1	True	True	CAWSTGQANNSPLHF	TGTGCCTGGAGTACCGGACAGGCAAATAATTCACCCCTCCACTTT	1155	1	clonotype1	clonotype1_consensus_2
AGAGTGGGTTCGCTAA-1	True	AGAGTGGGTTCGCTAA-1_contig_2	True	539	TRA	TRAV4	None	TRAJ23	TRAC	True	True	CLVGDIGNQGGKLIF	TGCCTCGTGGGTGACATAGGTAACCAGGGAGGAAAGCTTATCTTC	1828	2	clonotype1	clonotype1_consensus_1
AGAGTGGGTTGAACTC-1	True	AGAGTGGGTTGAACTC-1_contig_1	True	516	TRA	TRAV13-1	None	TRAJ57	TRAC	True	None	None	None	1774	2	clonotype4	None
AGAGTGGGTTGAACTC-1	True	AGAGTGGGTTGAACTC-1_contig_2	True	477	TRA	TRAV38-1	None	TRAJ48	TRAC	True	True	CAFMKQYFGNEKLTF	TGTGCTTTCATGAAGCAGTACTTTGGAAATGAGAAATTAACCTTT	156	1	clonotype4	clonotype4_consensus_2
AGAGTGGGTTGAACTC-1	True	AGAGTGGGTTGAACTC-1_contig_3	True	657	TRB	TRBV2	TRBD2	TRBJ2-2	TRBC2	True	True	CASILAVTNTGELFF	TGTGCCAGCATCCTAGCGGTAACGAACACCGGGGAGCTGTTTTTT	4964	7	clonotype4	clonotype4_consensus_1
AGAGTGGTCGTAGGAG-1	True	AGAGTGGTCGTAGGAG-1_contig_1	True	391	TRB	None	None	TRBJ2-3	TRBC2	False	None	None	None	342	1	clonotype3	None
AGAGTGGTCGTAGGAG-1	True	AGAGTGGTCGTAGGAG-1_contig_4	True	467	TRA	TRAV4	None	TRAJ23	TRAC	True	True	CLVGDIGNQGGKLIF	TGCCTCGTGGGTGACATAGGTAACCAGGGAGGAAAGCTTATCTTC	803	1	clonotype3	clonotype3_consensus_1
AGATCTGAGAAACGCC-1	True	AGATCTGAGAAACGCC-1_contig_1	True	706	TRB	TRBV5-4	TRBD2	TRBJ2-2	TRBC2	True	True	CAGGLAGPGNTGELFF	TGTGCCGGGGGACTAGCGGGACCGGGTAACACCGGGGAGCTGTTTTTT	3143	4	clonotype410	clonotype410_consensus_1
AGATCTGAGAAACGCC-1	True	AGATCTGAGAAACGCC-1_contig_2	True	610	TRA	TRAV13-1	None	TRAJ7	TRAC	True	False	CAAIP*DWEQQTRF	TGTGCAGCAATCCCGTAGGATTGGGAACAACAGACTCGCTTT	3543	3	clonotype410	None
AGATCTGAGAGACTAT-1	True	AGATCTGAGAGACTAT-1_contig_1	True	420	TRB	TRBV30	TRBD1	TRBJ1-6	TRBC1	True	False	CAWSTGQANNSPLHF	TGTGCCTGGAGTACCGGACAGGCAAATAATTCACCCCTCCACTTT	1105	1	None	None
AGATCTGAGAGACTAT-1	True	AGATCTGAGAGACTAT-1_contig_3	True	335	TRA	None	None	None	TRAC	False	None	None	None	1622	1	None	None
AGATCTGAGCAGCCTC-1	True	AGATCTGAGCAGCCTC-1_contig_1	True	457	TRA	TRAV10	None	None	TRAC	False	None	None	None	1791	2	clonotype411	None
AGATCTGAGCAGCCTC-1	True	AGATCTGAGCAGCCTC-1_contig_2	True	654	TRB	TRBV30	TRBD1	TRBJ1-6	TRBC1	True	True	CAWSTGQANNSPLHF	TGTGCCTGGAGTACCGGACAGGCAAATAATTCACCCCTCCACTTT	2372	3	clonotype411	clonotype411_consensus_2
AGATCTGAGCAGCCTC-1	True	AGATCTGAGCAGCCTC-1_contig_3	True	501	TRB	TRBV11-2	TRBD1	TRBJ1-1	TRBC1	True	True	CASSLDDRPNTEAFF	TGTGCCAGCAGCTTAGATGACAGACCCAACACTGAAGCTTTCTTT	1893	3	clonotype411	clonotype411_consensus_1
AGATCTGAGCAGCCTC-1	True	AGATCTGAGCAGCCTC-1_contig_4	True	380	Multi	None	None	TRBJ2-1	TRBC2	False	None	None	None	799	1	clonotype411	None
AGATCTGAGGACAGAA-1	True	AGATCTGAGGACAGAA-1_contig_1	True	631	TRB	TRBV30	TRBD1	TRBJ1-6	TRBC1	True	True	CAWSTGQANNSPLHF	TGTGCCTGGAGTACCGGACAGGCAAATAATTCACCCCTCCACTTT	2579	3	clonotype1	clonotype1_consensus_2
AGATCTGAGGACAGAA-1	True	AGATCTGAGGACAGAA-1_contig_2	True	502	TRA	TRAV4	None	TRAJ23	TRAC	True	True	CLVGDIGNQGGKLIF	TGCCTCGTGGGTGACATAGGTAACCAGGGAGGAAAGCTTATCTTC	1308	2	clonotype1	clonotype1_consensus_1
AGATCTGAGTAATCCC-1	True	AGATCTGAGTAATCCC-1_contig_1	True	426	TRB	None	None	TRBJ2-4	TRBC2	False	None	None	None	1462	2	clonotype16	None
AGATCTGAGTAATCCC-1	True	AGATCTGAGTAATCCC-1_contig_2	True	698	TRB	TRBV12-5	TRBD1	TRBJ2-5	TRBC2	True	True	CASGLVSGGAETQYF	TGTGCTAGTGGTTTGGTATCCGGGGGGGCCGAGACCCAGTACTTC	1179	2	clonotype16	clonotype16_consensus_1
AGATCTGAGTAATCCC-1	True	AGATCTGAGTAATCCC-1_contig_4	True	528	TRA	TRAV1-2	None	TRAJ37	TRAC	True	True	CAVPSSGNTGKLIF	TGTGCTGTCCCTTCCTCTGGCAACACAGGCAAACTAATCTTT	1052	1	clonotype16	clonotype16_consensus_2
AGATCTGCAAGTTCTG-1	True	AGATCTGCAAGTTCTG-1_contig_1	True	693	TRB	TRBV30	TRBD1	TRBJ1-6	TRBC1	True	True	CAWSTGQANNSPLHF	TGTGCCTGGAGTACCGGACAGGCAAATAATTCACCCCTCCACTTT	1742	2	clonotype2	clonotype2_consensus_1
AGATCTGCAAGTTCTG-1	True	AGATCTGCAAGTTCTG-1_contig_2	True	344	TRB	None	None	TRBJ2-3	TRBC2	False	None	None	None	1036	2	clonotype2	None
AGATCTGCACACCGCA-1	True	AGATCTGCACACCGCA-1_contig_1	True	529	TRB	TRBV27	None	TRBJ2-6	TRBC2	True	True	CASSRSSGANVLTF	TGTGCCAGCAGTCGAAGCTCTGGGGCCAACGTCCTGACTTTC	11071	13	clonotype6	clonotype6_consensus_2
AGATCTGCACACCGCA-1	True	AGATCTGCACACCGCA-1_contig_2	True	661	TRA	TRAV12-1	None	TRAJ6	TRAC	True	True	CVVNREGSYIPTF	TGTGTGGTGAACAGGGAAGGAAGCTACATACCTACATTT	5443	6	clonotype6	clonotype6_consensus_1
AGATCTGCACACCGCA-1	True	AGATCTGCACACCGCA-1_contig_3	True	356	TRA	TRAV1-1	None	None	TRAC	False	None	None	None	2738	2	clonotype6	None
AGATCTGCACATCCGG-1	True	AGATCTGCACATCCGG-1_contig_1	True	543	TRB	TRBV30	TRBD1	TRBJ1-6	TRBC1	True	True	CAWSTGQANNSPLHF	TGTGCCTGGAGTACCGGACAGGCAAATAATTCACCCCTCCACTTT	820	1	clonotype1	clonotype1_consensus_2
AGATCTGCACATCCGG-1	True	AGATCTGCACATCCGG-1_contig_2	True	508	TRA	TRAV4	None	TRAJ23	TRAC	True	True	CLVGDIGNQGGKLIF	TGCCTCGTGGGTGACATAGGTAACCAGGGAGGAAAGCTTATCTTC	1819	3	clonotype1	clonotype1_consensus_1
AGATCTGGTACTCTCC-1	True	AGATCTGGTACTCTCC-1_contig_1	True	594	TRB	TRBV2	None	TRBJ2-2	TRBC2	True	True	CASSQSYTGELFF	TGTGCCAGCAGTCAATCATATACCGGGGAGCTGTTTTTT	6354	7	clonotype20	clonotype20_consensus_2
AGATCTGGTACTCTCC-1	True	AGATCTGGTACTCTCC-1_contig_3	True	470	TRA	TRAV22	None	TRAJ31	TRAC	True	True	CAVGARLMF	TGTGCTGTGGGTGCCAGACTCATGTTT	274	1	clonotype20	clonotype20_consensus_1
AGATCTGGTATAAACG-1	True	AGATCTGGTATAAACG-1_contig_1	True	256	TRB	None	None	TRBJ2-3	TRBC2	False	None	None	None	681	1	clonotype3	None
AGATCTGGTATAAACG-1	True	AGATCTGGTATAAACG-1_contig_2	True	506	TRA	TRAV4	None	TRAJ23	TRAC	True	True	CLVGDIGNQGGKLIF	TGCCTCGTGGGTGACATAGGTAACCAGGGAGGAAAGCTTATCTTC	2004	3	clonotype3	clonotype3_consensus_1
AGATCTGTCAATCTCT-1	True	AGATCTGTCAATCTCT-1_contig_1	True	537	TRB	TRBV27	None	TRBJ2-6	TRBC2	True	True	CASSRSSGANVLTF	TGTGCCAGCAGTCGAAGCTCTGGGGCCAACGTCCTGACTTTC	7615	10	clonotype6	clonotype6_consensus_2
AGATCTGTCAATCTCT-1	True	AGATCTGTCAATCTCT-1_contig_2	True	590	TRA	TRAV12-1	None	TRAJ6	TRAC	True	True	CVVNREGSYIPTF	TGTGTGGTGAACAGGGAAGGAAGCTACATACCTACATTT	2448	4	clonotype6	clonotype6_consensus_1
AGATCTGTCAATCTCT-1	True	AGATCTGTCAATCTCT-1_contig_4	True	366	Multi	None	None	TRAJ5	TRAC	False	None	None	None	295	1	clonotype6	None
AGATCTGTCGAGGTAG-1	True	AGATCTGTCGAGGTAG-1_contig_1	True	568	TRB	TRBV7-2	TRBD1	TRBJ2-1	TRBC2	True	True	CASSYGQGRGRSEQFF	TGTGCCAGCAGCTACGGACAGGGCAGAGGGCGAAGTGAGCAGTTCTTC	15734	21	clonotype412	clonotype412_consensus_2
AGATCTGTCGAGGTAG-1	True	AGATCTGTCGAGGTAG-1_contig_3	True	678	TRA	TRAV8-3	None	TRAJ54	TRAC	True	True	CAVGDPIQGAQKLVF	TGTGCTGTGGGGGACCCAATTCAGGGAGCCCAGAAGCTGGTATTT	3789	6	clonotype412	clonotype412_consensus_1
AGATCTGTCTGATACG-1	True	AGATCTGTCTGATACG-1_contig_1	True	731	TRB	TRBV30	TRBD1	TRBJ1-6	TRBC1	True	True	CAWSTGQANNSPLHF	TGTGCCTGGAGTACCGGACAGGCAAATAATTCACCCCTCCACTTT	880	1	clonotype1	clonotype1_consensus_2
AGATCTGTCTGATACG-1	True	AGATCTGTCTGATACG-1_contig_3	True	467	TRA	TRAV4	None	TRAJ23	TRAC	True	True	CLVGDIGNQGGKLIF	TGCCTCGTGGGTGACATAGGTAACCAGGGAGGAAAGCTTATCTTC	3419	4	clonotype1	clonotype1_consensus_1
AGATCTGTCTTGGGTA-1	True	AGATCTGTCTTGGGTA-1_contig_1	True	672	TRB	TRBV30	TRBD1	TRBJ1-6	TRBC1	True	True	CAWSTGQANNSPLHF	TGTGCCTGGAGTACCGGACAGGCAAATAATTCACCCCTCCACTTT	1729	2	clonotype1	clonotype1_consensus_2
AGATCTGTCTTGGGTA-1	True	AGATCTGTCTTGGGTA-1_contig_2	True	310	TRB	None	None	TRBJ2-3	TRBC2	False	None	None	None	1009	2	clonotype1	None
AGATCTGTCTTGGGTA-1	True	AGATCTGTCTTGGGTA-1_contig_3	True	471	TRA	TRAV4	None	TRAJ23	TRAC	True	True	CLVGDIGNQGGKLIF	TGCCTCGTGGGTGACATAGGTAACCAGGGAGGAAAGCTTATCTTC	1515	2	clonotype1	clonotype1_consensus_1
AGATCTGTCTTGGGTA-1	True	AGATCTGTCTTGGGTA-1_contig_4	True	558	TRA	TRAV12-3	None	TRAJ39	TRAC	True	None	None	None	1431	2	clonotype1	None
AGATTGCAGAATGTTG-1	True	AGATTGCAGAATGTTG-1_contig_1	True	560	TRB	TRBV6-5	None	None	TRBC1	False	None	CPGIDKTQAW	TGTCCTGGTATCGACAAGACCCAGGCATGG	18341	22	clonotype413	None
AGATTGCAGAATGTTG-1	True	AGATTGCAGAATGTTG-1_contig_4	True	689	TRA	TRAV3	None	TRAJ31	TRAC	True	True	CAVRDSDNNARLMF	TGTGCTGTGAGAGACAGCGACAACAATGCCAGACTCATGTTT	10734	13	clonotype413	clonotype413_consensus_1
AGATTGCAGCTGATAA-1	True	AGATTGCAGCTGATAA-1_contig_1	True	306	TRB	None	None	TRBJ2-3	TRBC2	False	None	None	None	1183	3	clonotype414	None
AGATTGCAGCTGATAA-1	True	AGATTGCAGCTGATAA-1_contig_4	True	555	TRA	TRAV12-1	None	TRAJ9	TRAC	True	True	CVVIKGTGGFKTIF	TGTGTGGTGATCAAGGGTACTGGAGGCTTCAAAACTATCTTT	871	1	clonotype414	clonotype414_consensus_1
AGATTGCCAGTTCATG-1	True	AGATTGCCAGTTCATG-1_contig_1	True	506	TRB	TRBV20-1	TRBD1	TRBJ2-1	TRBC2	True	True	CSAPRRLTGRNEQFF	TGCAGTGCTCCCAGACGATTAACAGGGCGGAATGAGCAGTTCTTC	3840	6	clonotype415	clonotype415_consensus_2
AGATTGCCAGTTCATG-1	True	AGATTGCCAGTTCATG-1_contig_2	True	502	TRA	TRAV38-2DV8	None	TRAJ48	TRAC	True	True	CAYRRVGKLTF	TGTGCTTATAGGAGGGTGGGGAAATTAACCTTT	668	3	clonotype415	clonotype415_consensus_1
AGATTGCCATCGATGT-1	True	AGATTGCCATCGATGT-1_contig_1	True	603	TRB	TRBV2	TRBD1	TRBJ2-7	TRBC2	True	True	CASSPQWGQGRNEQYF	TGTGCCAGCAGTCCCCAGTGGGGACAGGGAAGGAACGAGCAGTACTTC	11152	13	clonotype50	clonotype50_consensus_2
AGATTGCCATCGATGT-1	True	AGATTGCCATCGATGT-1_contig_4	True	498	TRA	TRAV9-2	None	TRAJ8	TRAC	True	True	CALFMNTGFQKLVF	TGTGCTCTGTTCATGAACACAGGCTTTCAGAAACTTGTATTT	3677	4	clonotype50	clonotype50_consensus_1
AGATTGCCATGCTGGC-1	True	AGATTGCCATGCTGGC-1_contig_1	True	504	TRA	TRAV4	None	TRAJ23	TRAC	True	True	CLVGDIGNQGGKLIF	TGCCTCGTGGGTGACATAGGTAACCAGGGAGGAAAGCTTATCTTC	2149	2	clonotype1	clonotype1_consensus_1
AGATTGCCATGCTGGC-1	True	AGATTGCCATGCTGGC-1_contig_2	True	579	TRB	TRBV30	TRBD1	TRBJ1-6	TRBC1	True	True	CAWSTGQANNSPLHF	TGTGCCTGGAGTACCGGACAGGCAAATAATTCACCCCTCCACTTT	2111	3	clonotype1	clonotype1_consensus_2
AGATTGCCATGGTCAT-1	True	AGATTGCCATGGTCAT-1_contig_1	True	536	TRA	TRAV13-2	None	TRAJ44	TRAC	True	True	CAEKNTGTASKLTF	TGTGCAGAGAAAAATACCGGCACTGCCAGTAAACTCACCTTT	5145	5	clonotype62	clonotype62_consensus_1
AGATTGCCATGGTCAT-1	True	AGATTGCCATGGTCAT-1_contig_2	True	561	TRA	TRAV26-1	None	TRAJ6	TRAC	True	None	None	None	1272	2	clonotype62	None
AGATTGCCATGGTCAT-1	True	AGATTGCCATGGTCAT-1_contig_3	True	745	TRB	TRBV3-1	TRBD1	TRBJ1-5	TRBC1	True	True	CASSQGSGQGYQPQHF	TGTGCCAGCAGCCAAGGTTCCGGGCAGGGCTATCAGCCCCAGCATTTT	15100	18	clonotype62	clonotype62_consensus_2
AGATTGCCATGGTCAT-1	True	AGATTGCCATGGTCAT-1_contig_4	True	807	Multi	None	None	TRBJ2-7	TRBC1	False	None	None	None	815	1	clonotype62	None
AGATTGCGTAAACGCG-1	True	AGATTGCGTAAACGCG-1_contig_2	True	469	TRA	TRAV10	None	TRAJ9	TRAC	True	True	CVVSANTGGFKTIF	TGTGTGGTGAGCGCAAATACTGGAGGCTTCAAAACTATCTTT	608	1	clonotype416	clonotype416_consensus_2
AGATTGCGTAAACGCG-1	True	AGATTGCGTAAACGCG-1_contig_3	True	546	TRB	TRBV5-1	TRBD1	TRBJ2-1	TRBC2	True	True	CASRQSRGPGAGPYNEQFF	TGCGCCAGCAGACAATCCAGGGGACCGGGGGCAGGGCCTTACAATGAGCAGTTCTTC	14586	18	clonotype416	clonotype416_consensus_1
AGATTGCTCATAGCAC-1	True	AGATTGCTCATAGCAC-1_contig_1	True	534	TRB	TRBV2	TRBD2	TRBJ1-4	TRBC1	True	True	CASSTGTKPEKLFF	TGTGCCTCCTCGACGGGGACCAAGCCCGAAAAACTGTTTTTT	9213	11	clonotype417	clonotype417_consensus_2
AGATTGCTCATAGCAC-1	True	AGATTGCTCATAGCAC-1_contig_2	True	533	TRA	TRAV13-2	None	TRAJ8	TRAC	True	True	CAETPPGFQKLVF	TGTGCAGAGACCCCGCCGGGCTTTCAGAAACTTGTATTT	4164	5	clonotype417	clonotype417_consensus_1
AGATTGCTCCGCGCAA-1	True	AGATTGCTCCGCGCAA-1_contig_1	True	514	TRB	TRBV11-2	TRBD1	TRBJ1-3	TRBC1	True	True	CASSLEGNGDTIYF	TGTGCCAGCAGCTTGGAGGGGAATGGGGACACCATATATTTT	2074	3	clonotype13	clonotype13_consensus_1
AGATTGCTCGGAATCT-1	True	AGATTGCTCGGAATCT-1_contig_1	True	649	TRB	TRBV19	TRBD2	TRBJ2-7	TRBC2	True	True	CASSMAGVLDEQYF	TGTGCCAGTAGTATGGCGGGAGTCCTCGACGAGCAGTACTTC	4433	6	clonotype5	clonotype5_consensus_2
AGATTGCTCGGAATCT-1	True	AGATTGCTCGGAATCT-1_contig_4	True	547	TRA	TRAV12-2	None	TRAJ9	TRAC	True	True	CAVLTGGGFKTIF	TGTGCCGTCTTAACGGGTGGAGGCTTCAAAACTATCTTT	1074	1	clonotype5	clonotype5_consensus_1
AGATTGCTCGTTACAG-1	True	AGATTGCTCGTTACAG-1_contig_1	True	614	TRB	TRBV30	TRBD1	TRBJ1-6	TRBC1	True	True	CAWSTGQANNSPLHF	TGTGCCTGGAGTACCGGACAGGCAAATAATTCACCCCTCCACTTT	2932	3	clonotype2	clonotype2_consensus_1
AGATTGCTCGTTACAG-1	True	AGATTGCTCGTTACAG-1_contig_3	True	505	TRA	TRAV12-3	None	TRAJ39	TRAC	True	None	None	None	2475	2	clonotype2	None
AGATTGCTCTGGAGCC-1	True	AGATTGCTCTGGAGCC-1_contig_1	True	584	TRA	TRAV12-1	None	TRAJ6	TRAC	True	True	CVVNREGSYIPTF	TGTGTGGTGAACAGGGAAGGAAGCTACATACCTACATTT	7004	7	clonotype418	clonotype418_consensus_1
AGATTGCTCTGGAGCC-1	True	AGATTGCTCTGGAGCC-1_contig_2	True	519	TRA	TRAV26-2	None	TRAJ48	TRAC	True	True	CILEYHPNAGNEKLTF	TGCATCCTGGAGTATCATCCCAATGCCGGAAATGAGAAATTAACCTTT	2999	3	clonotype418	clonotype418_consensus_2
AGATTGCTCTGGAGCC-1	True	AGATTGCTCTGGAGCC-1_contig_5	True	515	TRB	TRBV27	None	TRBJ2-6	TRBC2	True	True	CASSRSSGANVLTF	TGTGCCAGCAGTCGAAGCTCTGGGGCCAACGTCCTGACTTTC	4358	6	clonotype418	clonotype418_consensus_4
AGATTGCTCTGGAGCC-1	True	AGATTGCTCTGGAGCC-1_contig_6	True	527	TRB	TRBV20-1	TRBD1	TRBJ2-5	TRBC2	True	True	CSAQRTGDQETQYF	TGCAGTGCCCAAAGGACAGGGGATCAAGAGACCCAGTACTTC	4229	4	clonotype418	clonotype418_consensus_3
AGATTGCTCTTACCGC-1	True	AGATTGCTCTTACCGC-1_contig_1	True	485	TRB	TRBV2	TRBD2	TRBJ2-7	TRBC2	True	None	None	None	2596	3	clonotype419	None
AGATTGCTCTTACCGC-1	True	AGATTGCTCTTACCGC-1_contig_3	True	506	TRB	TRBV11-2	None	TRBJ1-1	TRBC1	True	True	CASSFVSFEAFF	TGTGCCAGCAGCTTCGTGTCGTTTGAAGCTTTCTTT	676	1	clonotype419	clonotype419_consensus_1
AGATTGCTCTTACCGC-1	True	AGATTGCTCTTACCGC-1_contig_4	True	483	TRA	TRAV21	None	TRAJ29	TRAC	True	True	CAVTNSGNTPLVF	TGTGCTGTTACTAATTCAGGAAACACACCTCTTGTCTTT	774	1	clonotype419	clonotype419_consensus_2
AGCAGCCAGCGGCTTC-1	True	AGCAGCCAGCGGCTTC-1_contig_1	True	645	TRB	TRBV30	TRBD1	TRBJ1-6	TRBC1	True	True	CAWSTGQANNSPLHF	TGTGCCTGGAGTACCGGACAGGCAAATAATTCACCCCTCCACTTT	1869	3	clonotype1	clonotype1_consensus_2
AGCAGCCAGCGGCTTC-1	True	AGCAGCCAGCGGCTTC-1_contig_3	True	546	TRA	TRAV12-3	None	TRAJ39	TRAC	True	None	None	None	1636	2	clonotype1	None
AGCAGCCAGCGGCTTC-1	True	AGCAGCCAGCGGCTTC-1_contig_4	True	452	TRA	TRAV4	None	TRAJ23	TRAC	True	True	CLVGDIGNQGGKLIF	TGCCTCGTGGGTGACATAGGTAACCAGGGAGGAAAGCTTATCTTC	479	1	clonotype1	clonotype1_consensus_1
AGCAGCCCACCGAATT-1	True	AGCAGCCCACCGAATT-1_contig_1	True	1255	TRB	TRBV4-2	TRBD2	TRBJ1-4	TRBC1	True	True	CASSQEGPGNNEKLFF	TGTGCCAGCAGCCAAGAGGGTCCCGGGAATAATGAAAAACTGTTTTTT	10702	14	clonotype420	clonotype420_consensus_1
AGCAGCCCACCGAATT-1	True	AGCAGCCCACCGAATT-1_contig_2	True	509	TRA	TRAV17	None	TRAJ29	TRAC	True	True	CATDRGNTPLVF	TGTGCTACGGACAGGGGAAACACACCTCTTGTCTTT	2502	2	clonotype420	clonotype420_consensus_2
AGCAGCCCAGTGAGTG-1	True	AGCAGCCCAGTGAGTG-1_contig_1	True	517	TRB	TRBV7-9	None	TRBJ1-1	TRBC1	True	True	CASSPTRIDTEAFF	TGTGCCAGCAGCCCCACCCGGATTGACACTGAAGCTTTCTTT	1059	1	clonotype421	clonotype421_consensus_1
AGCAGCCCAGTGAGTG-1	True	AGCAGCCCAGTGAGTG-1_contig_3	True	506	TRA	TRAV12-3	None	TRAJ39	TRAC	True	None	None	None	926	1	clonotype421	None
AGCAGCCCAGTGAGTG-1	True	AGCAGCCCAGTGAGTG-1_contig_4	True	526	Multi	None	None	TRAJ17	IGHD	False	None	None	None	280	1	clonotype421	None
AGCAGCCCATTGAGCT-1	True	AGCAGCCCATTGAGCT-1_contig_1	True	505	TRB	TRBV12-4	TRBD1	TRBJ2-3	TRBC2	True	True	CASSLAGGDTQYF	TGTGCCAGCAGTTTAGCTGGGGGAGATACGCAGTATTTT	1544	2	clonotype422	clonotype422_consensus_2
AGCAGCCCATTGAGCT-1	True	AGCAGCCCATTGAGCT-1_contig_2	True	538	TRB	TRBV30	None	None	TRBC1	False	None	None	None	1450	2	clonotype422	None
AGCAGCCCATTGAGCT-1	True	AGCAGCCCATTGAGCT-1_contig_4	True	490	TRA	TRAV4	None	TRAJ23	TRAC	True	True	CLVGDIGNQGGKLIF	TGCCTCGTGGGTGACATAGGTAACCAGGGAGGAAAGCTTATCTTC	150	1	clonotype422	clonotype422_consensus_1
AGCAGCCGTAAAGGAG-1	True	AGCAGCCGTAAAGGAG-1_contig_1	True	613	TRB	TRBV30	TRBD1	TRBJ1-6	TRBC1	True	True	CAWSTGQANNSPLHF	TGTGCCTGGAGTACCGGACAGGCAAATAATTCACCCCTCCACTTT	2694	4	clonotype2	clonotype2_consensus_1
AGCAGCCGTAAAGGAG-1	True	AGCAGCCGTAAAGGAG-1_contig_3	True	604	TRA	TRAV12-3	None	TRAJ39	TRAC	True	None	None	None	823	1	clonotype2	None
AGCAGCCGTAAGTGGC-1	True	AGCAGCCGTAAGTGGC-1_contig_1	True	643	TRB	TRBV30	TRBD1	TRBJ1-6	TRBC1	True	True	CAWSTGQANNSPLHF	TGTGCCTGGAGTACCGGACAGGCAAATAATTCACCCCTCCACTTT	3480	5	clonotype2	clonotype2_consensus_1
AGCAGCCGTATCGCAT-1	True	AGCAGCCGTATCGCAT-1_contig_1	True	887	TRB	TRBV30	TRBD1	TRBJ1-6	TRBC1	True	True	CAWSTGQANNSPLHF	TGTGCCTGGAGTACCGGACAGGCAAATAATTCACCCCTCCACTTT	1832	2	clonotype2	clonotype2_consensus_1
AGCAGCCGTATCGCAT-1	True	AGCAGCCGTATCGCAT-1_contig_4	True	989	TRA	TRAV4	None	TRAJ23	TRAC	True	False	CVLLPRG*HR*PGRKAYLRT	TGTGTACTACTGCCTCGTGGGTGACATAGGTAACCAGGGAGGAAAGCTTATCTTCGGACA	1389	2	clonotype2	None
AGCAGCCGTATCTGCA-1	True	AGCAGCCGTATCTGCA-1_contig_1	True	601	TRB	TRBV28	TRBD2	TRBJ1-2	TRBC1	True	True	CASLAGVGYGYTF	TGTGCCAGCTTGGCCGGGGTGGGCTATGGCTACACCTTC	13174	15	clonotype423	clonotype423_consensus_1
AGCAGCCGTATCTGCA-1	True	AGCAGCCGTATCTGCA-1_contig_2	True	339	TRB	None	None	TRBJ2-3	TRBC2	False	None	None	None	2146	3	clonotype423	None
AGCAGCCGTATCTGCA-1	True	AGCAGCCGTATCTGCA-1_contig_3	True	613	TRA	TRAV41	None	TRAJ53	TRAC	True	True	CAPRRGSNYKLTF	TGTGCTCCCCGAAGGGGTAGCAACTATAAACTGACATTT	4470	5	clonotype423	clonotype423_consensus_2
AGCAGCCGTATTACCG-1	True	AGCAGCCGTATTACCG-1_contig_1	True	769	TRB	TRBV7-2	TRBD2	TRBJ2-3	TRBC2	True	True	CASSLVSSGNTQYF	TGTGCCAGCAGCTTAGTATCGAGCGGGAATACGCAGTATTTT	15924	20	clonotype424	clonotype424_consensus_2
AGCAGCCGTATTACCG-1	True	AGCAGCCGTATTACCG-1_contig_2	True	686	TRA	TRAV3	None	TRAJ17	TRAC	True	True	CAVRDVAAGNKLTF	TGTGCTGTGAGAGACGTAGCTGCAGGCAACAAGCTAACTTTT	2756	4	clonotype424	clonotype424_consensus_1
AGCAGCCTCATAAAGG-1	True	AGCAGCCTCATAAAGG-1_contig_1	True	283	TRB	None	None	TRBJ1-6	TRBC1	False	None	None	None	746	1	clonotype3	None
AGCAGCCTCATAAAGG-1	True	AGCAGCCTCATAAAGG-1_contig_2	True	491	TRA	TRAV4	None	TRAJ23	TRAC	True	True	CLVGDIGNQGGKLIF	TGCCTCGTGGGTGACATAGGTAACCAGGGAGGAAAGCTTATCTTC	1246	1	clonotype3	clonotype3_consensus_1
AGCATACAGAGCCCAA-1	True	AGCATACAGAGCCCAA-1_contig_1	True	392	TRB	None	None	TRBJ2-3	TRBC2	False	None	None	None	2109	3	clonotype1	None
AGCATACAGAGCCCAA-1	True	AGCATACAGAGCCCAA-1_contig_2	True	699	TRB	TRBV30	TRBD1	TRBJ1-6	TRBC1	True	True	CAWSTGQANNSPLHF	TGTGCCTGGAGTACCGGACAGGCAAATAATTCACCCCTCCACTTT	994	1	clonotype1	clonotype1_consensus_2
AGCATACAGAGCCCAA-1	True	AGCATACAGAGCCCAA-1_contig_3	True	511	TRA	TRAV4	None	TRAJ23	TRAC	True	True	CLVGDIGNQGGKLIF	TGCCTCGTGGGTGACATAGGTAACCAGGGAGGAAAGCTTATCTTC	2174	2	clonotype1	clonotype1_consensus_1
AGCATACAGAGCTGGT-1	True	AGCATACAGAGCTGGT-1_contig_1	True	549	TRB	TRBV11-2	TRBD2	TRBJ2-1	TRBC2	True	True	CASSLESGGFYNEQFF	TGTGCCAGCAGCTTAGAGAGCGGGGGTTTTTACAATGAGCAGTTCTTC	6218	8	clonotype425	clonotype425_consensus_1
AGCATACAGAGCTGGT-1	True	AGCATACAGAGCTGGT-1_contig_2	True	564	TRA	TRAV12-2	None	TRAJ43	TRAC	True	True	CAVNPGDDMRF	TGTGCCGTGAATCCCGGGGATGACATGCGCTTT	1926	2	clonotype425	clonotype425_consensus_2
AGCATACAGAGGACGG-1	True	AGCATACAGAGGACGG-1_contig_1	True	578	TRB	TRBV30	TRBD1	TRBJ1-6	TRBC1	True	True	CAWSTGQANNSPLHF	TGTGCCTGGAGTACCGGACAGGCAAATAATTCACCCCTCCACTTT	1558	3	clonotype1	clonotype1_consensus_2
AGCATACAGAGGACGG-1	True	AGCATACAGAGGACGG-1_contig_3	True	443	TRA	TRAV4	None	TRAJ23	TRAC	True	True	CLVGDIGNQGGKLIF	TGCCTCGTGGGTGACATAGGTAACCAGGGAGGAAAGCTTATCTTC	1141	1	clonotype1	clonotype1_consensus_1
AGCATACAGCTCCCAG-1	True	AGCATACAGCTCCCAG-1_contig_1	True	570	TRA	TRAV29DV5	None	TRAJ40	TRAC	True	True	CAASGTYKYIF	TGTGCGGCCTCAGGAACCTACAAATACATCTTT	903	1	clonotype426	clonotype426_consensus_1
AGCATACAGCTCCCAG-1	True	AGCATACAGCTCCCAG-1_contig_2	True	609	TRB	TRBV23-1	TRBD2	TRBJ2-1	TRBC2	True	None	None	None	834	3	clonotype426	None
AGCATACAGGATGCGT-1	True	AGCATACAGGATGCGT-1_contig_1	True	516	TRB	TRBV4-3	None	TRBJ2-5	TRBC2	True	True	CASSQVREETQYF	TGCGCCAGCAGCCAAGTTCGGGAAGAGACCCAGTACTTC	5880	8	clonotype427	clonotype427_consensus_1
AGCATACAGGATGCGT-1	True	AGCATACAGGATGCGT-1_contig_2	True	507	TRA	TRAV9-2	None	TRAJ10	TRAC	True	True	CALSDQGLTGGGNKLTF	TGTGCTCTGAGTGATCAGGGGCTCACGGGAGGAGGAAACAAACTCACCTTT	4866	4	clonotype427	clonotype427_consensus_2
AGCATACAGGTGGGTT-1	True	AGCATACAGGTGGGTT-1_contig_1	True	507	TRB	TRBV7-9	TRBD1	TRBJ1-1	TRBC1	True	None	None	None	1429	2	clonotype428	None
AGCATACAGGTGGGTT-1	True	AGCATACAGGTGGGTT-1_contig_2	True	324	Multi	None	None	TRBJ2-1	TRBC2	False	None	None	None	1296	1	clonotype428	None
AGCATACAGGTGGGTT-1	True	AGCATACAGGTGGGTT-1_contig_3	True	505	TRB	TRBV27	TRBD1	TRBJ2-5	TRBC2	True	True	CASSLVGGGTQYF	TGTGCCAGCAGTTTAGTAGGGGGAGGGACCCAGTACTTC	940	1	clonotype428	clonotype428_consensus_1
AGCATACAGGTGGGTT-1	True	AGCATACAGGTGGGTT-1_contig_5	True	562	TRA	TRAV22	None	TRAJ47	TRAC	True	True	CAGTLYGNKLVF	TGTGCTGGGACCTTATATGGAAACAAACTGGTCTTT	374	1	clonotype428	clonotype428_consensus_2
AGCATACAGTATCGAA-1	True	AGCATACAGTATCGAA-1_contig_1	True	832	TRB	TRBV30	TRBD1	TRBJ1-6	TRBC1	True	True	CAWSTGQANNSPLHF	TGTGCCTGGAGTACCGGACAGGCAAATAATTCACCCCTCCACTTT	4580	5	clonotype2	clonotype2_consensus_1
AGCATACAGTATCGAA-1	True	AGCATACAGTATCGAA-1_contig_3	True	462	TRB	None	None	TRBJ2-3	TRBC2	False	None	None	None	1551	3	clonotype2	None
AGCATACAGTATCGAA-1	True	AGCATACAGTATCGAA-1_contig_5	True	481	TRA	TRAV12-3	None	None	None	False	None	None	None	594	1	clonotype2	None
AGCATACGTACCGGCT-1	True	AGCATACGTACCGGCT-1_contig_1	True	707	TRB	TRBV5-6	TRBD2	TRBJ2-7	TRBC2	True	True	CASSSRREGTLPYEQYF	TGTGCCAGCAGCTCCCGGAGGGAGGGAACCCTCCCCTACGAGCAGTACTTC	3282	5	clonotype429	clonotype429_consensus_1
AGCATACGTACCGGCT-1	True	AGCATACGTACCGGCT-1_contig_5	True	656	TRA	TRAV8-4	None	TRAJ53	TRAC	True	True	CAVSDGSGGSNYKLTF	TGTGCTGTGAGTGATGGGAGTGGAGGTAGCAACTATAAACTGACATTT	2394	3	clonotype429	clonotype429_consensus_2
AGCATACGTCATATGC-1	True	AGCATACGTCATATGC-1_contig_1	True	310	TRB	None	None	TRBJ2-3	TRBC2	False	None	None	None	1142	2	clonotype1	None
AGCATACGTCATATGC-1	True	AGCATACGTCATATGC-1_contig_2	True	690	TRB	TRBV30	TRBD1	TRBJ1-6	TRBC1	True	True	CAWSTGQANNSPLHF	TGTGCCTGGAGTACCGGACAGGCAAATAATTCACCCCTCCACTTT	737	1	clonotype1	clonotype1_consensus_2
AGCATACGTCATATGC-1	True	AGCATACGTCATATGC-1_contig_3	True	509	TRA	TRAV4	None	TRAJ23	TRAC	True	True	CLVGDIGNQGGKLIF	TGCCTCGTGGGTGACATAGGTAACCAGGGAGGAAAGCTTATCTTC	1130	2	clonotype1	clonotype1_consensus_1
AGCATACGTGAGCGAT-1	True	AGCATACGTGAGCGAT-1_contig_1	True	532	TRB	TRBV5-1	TRBD2	TRBJ2-1	TRBC2	True	True	CASSLIGDPYNEQFF	TGCGCCAGCAGCTTGATAGGGGACCCCTACAATGAGCAGTTCTTC	10988	13	clonotype430	clonotype430_consensus_1
AGCATACGTGAGCGAT-1	True	AGCATACGTGAGCGAT-1_contig_2	True	450	Multi	None	None	TRBJ1-4	TRBC1	False	None	None	None	2081	2	clonotype430	None
AGCATACGTGAGCGAT-1	True	AGCATACGTGAGCGAT-1_contig_3	True	499	TRA	TRAV38-2DV8	None	TRAJ44	TRAC	True	True	CAYTTTGTASKLTF	TGTGCTTATACTACTACCGGCACTGCCAGTAAACTCACCTTT	2216	2	clonotype430	clonotype430_consensus_2
AGCATACGTGCCTTGG-1	True	AGCATACGTGCCTTGG-1_contig_1	True	574	TRB	TRBV14	TRBD1	TRBJ1-4	TRBC1	True	True	CASSSTNRVLFF	TGTGCCAGCAGCTCAACTAACAGGGTTTTGTTTTTT	11419	11	clonotype431	clonotype431_consensus_2
AGCATACGTGCCTTGG-1	True	AGCATACGTGCCTTGG-1_contig_2	True	504	TRA	TRAV9-2	None	TRAJ22	TRAC	True	True	CALSERSSGSARQLTF	TGTGCTCTGAGTGAAAGATCTTCTGGTTCTGCAAGGCAACTGACCTTT	1566	2	clonotype431	clonotype431_consensus_1
AGCATACTCCTATGTT-1	True	AGCATACTCCTATGTT-1_contig_1	True	550	TRB	TRBV6-3	TRBD2	TRBJ1-5	TRBC1	True	True	CASSYNRGGSQPQHF	TGTGCCAGCAGTTACAACAGGGGAGGGAGCCAGCCCCAGCATTTT	4425	5	clonotype9	clonotype9_consensus_2
AGCATACTCCTATGTT-1	True	AGCATACTCCTATGTT-1_contig_2	True	453	TRB	None	None	TRBJ2-4	TRBC2	False	None	None	None	3096	5	clonotype9	None
AGCATACTCCTATGTT-1	True	AGCATACTCCTATGTT-1_contig_3	True	562	TRA	TRAV1-2	None	TRAJ37	TRAC	True	True	CAVPGSGNTGKLIF	TGTGCTGTCCCCGGCTCTGGCAACACAGGCAAACTAATCTTT	1594	2	clonotype9	clonotype9_consensus_1
AGCCTAAAGACAAGCC-1	True	AGCCTAAAGACAAGCC-1_contig_1	True	591	TRB	TRBV30	TRBD1	TRBJ1-6	TRBC1	True	True	CAWSTGQANNSPLHF	TGTGCCTGGAGTACCGGACAGGCAAATAATTCACCCCTCCACTTT	1038	2	clonotype1	clonotype1_consensus_2
AGCCTAAAGACAAGCC-1	True	AGCCTAAAGACAAGCC-1_contig_2	True	468	TRA	TRAV4	None	TRAJ23	TRAC	True	True	CLVGDIGNQGGKLIF	TGCCTCGTGGGTGACATAGGTAACCAGGGAGGAAAGCTTATCTTC	1079	2	clonotype1	clonotype1_consensus_1
AGCCTAAAGCTCAACT-1	True	AGCCTAAAGCTCAACT-1_contig_1	True	790	TRB	TRBV30	TRBD1	TRBJ1-6	TRBC1	True	True	CAWSTGQANNSPLHF	TGTGCCTGGAGTACCGGACAGGCAAATAATTCACCCCTCCACTTT	1923	4	clonotype1	clonotype1_consensus_2
AGCCTAAAGCTCAACT-1	True	AGCCTAAAGCTCAACT-1_contig_3	True	443	TRB	None	None	TRBJ2-3	TRBC2	False	None	None	None	958	2	clonotype1	None
AGCCTAAAGCTCAACT-1	True	AGCCTAAAGCTCAACT-1_contig_6	True	511	TRA	TRAV4	None	TRAJ23	TRAC	True	True	CLVGDIGNQGGKLIF	TGCCTCGTGGGTGACATAGGTAACCAGGGAGGAAAGCTTATCTTC	3999	5	clonotype1	clonotype1_consensus_1
AGCCTAAAGGTCGGAT-1	True	AGCCTAAAGGTCGGAT-1_contig_1	True	513	TRB	TRBV5-7	None	TRBJ2-1	TRBC2	True	True	CASSLIGYSYNEQFF	TGTGCCAGCAGCTTGATAGGTTACTCCTACAATGAGCAGTTCTTC	1916	3	clonotype432	clonotype432_consensus_1
AGCCTAAAGTTGCAGG-1	True	AGCCTAAAGTTGCAGG-1_contig_1	True	649	TRB	TRBV30	TRBD1	TRBJ1-6	TRBC1	True	True	CAWSTGQANNSPLHF	TGTGCCTGGAGTACCGGACAGGCAAATAATTCACCCCTCCACTTT	1815	2	clonotype2	clonotype2_consensus_1
AGCCTAAAGTTGCAGG-1	True	AGCCTAAAGTTGCAGG-1_contig_2	True	295	TRB	None	None	TRBJ2-3	TRBC1	False	None	None	None	585	2	clonotype2	None
AGCCTAACACCTCGTT-1	True	AGCCTAACACCTCGTT-1_contig_1	True	522	TRB	TRBV27	None	TRBJ2-6	TRBC2	True	True	CASSRSSGANVLTF	TGTGCCAGCAGTCGAAGCTCTGGGGCCAACGTCCTGACTTTC	5893	6	clonotype6	clonotype6_consensus_2
AGCCTAACACCTCGTT-1	True	AGCCTAACACCTCGTT-1_contig_2	True	491	TRA	TRAV12-1	None	TRAJ6	TRAC	True	True	CVVNREGSYIPTF	TGTGTGGTGAACAGGGAAGGAAGCTACATACCTACATTT	1193	1	clonotype6	clonotype6_consensus_1
AGCCTAACACCTTGTC-1	True	AGCCTAACACCTTGTC-1_contig_1	True	300	TRA	None	None	TRAJ17	TRAC	False	None	None	None	1253	1	clonotype2	None
AGCCTAACACCTTGTC-1	True	AGCCTAACACCTTGTC-1_contig_3	True	647	TRB	TRBV30	TRBD1	TRBJ1-6	TRBC1	True	True	CAWSTGQANNSPLHF	TGTGCCTGGAGTACCGGACAGGCAAATAATTCACCCCTCCACTTT	2788	4	clonotype2	clonotype2_consensus_1
AGCCTAACACCTTGTC-1	True	AGCCTAACACCTTGTC-1_contig_4	True	325	TRB	None	None	TRBJ2-3	TRBC2	False	None	None	None	1816	3	clonotype2	None
AGCCTAACACTGTGTA-1	True	AGCCTAACACTGTGTA-1_contig_1	True	257	TRB	None	None	TRBJ2-3	TRBC2	False	None	None	None	1619	3	clonotype28	None
AGCCTAACACTGTGTA-1	True	AGCCTAACACTGTGTA-1_contig_2	True	566	Multi	TRBV11-2	TRBD1	TRBJ1-3	TRGC1	True	True	CASSLEGNGDTIYF	TGTGCCAGCAGCTTGGAGGGGAATGGGGACACCATATATTTT	919	2	clonotype28	None
AGCCTAACACTGTGTA-1	True	AGCCTAACACTGTGTA-1_contig_3	True	568	TRA	TRAV22	None	TRAJ42	TRAC	True	True	CAVGGSQGNLIF	TGTGCTGTGGGGGGAAGCCAAGGAAATCTCATCTTT	3412	3	clonotype28	clonotype28_consensus_1
AGCCTAAGTAAACCTC-1	True	AGCCTAAGTAAACCTC-1_contig_1	True	636	TRB	TRBV19	TRBD2	TRBJ2-7	TRBC2	True	True	CASSMAGVLDEQYF	TGTGCCAGTAGTATGGCGGGAGTCCTCGACGAGCAGTACTTC	1483	2	clonotype5	clonotype5_consensus_2
AGCCTAAGTAAACCTC-1	True	AGCCTAAGTAAACCTC-1_contig_3	True	548	TRA	TRAV12-2	None	TRAJ9	TRAC	True	True	CAVLTGGGFKTIF	TGTGCCGTCTTAACGGGTGGAGGCTTCAAAACTATCTTT	6980	7	clonotype5	clonotype5_consensus_1
AGCCTAAGTAAACCTC-1	True	AGCCTAAGTAAACCTC-1_contig_4	True	629	TRA	TRAV8-3	None	TRAJ20	TRAC	True	None	None	None	881	2	clonotype5	None
AGCCTAAGTACTCGCG-1	True	AGCCTAAGTACTCGCG-1_contig_1	True	551	TRA	TRAV12-1	None	TRAJ6	TRAC	True	True	CVVNREGSYIPTF	TGTGTGGTGAACAGGGAAGGAAGCTACATACCTACATTT	1869	2	clonotype36	clonotype36_consensus_1
AGCCTAAGTACTCGCG-1	True	AGCCTAAGTACTCGCG-1_contig_2	True	583	TRB	TRBV27	None	None	None	False	None	None	None	1215	2	clonotype36	None
AGCCTAAGTAGAAGGA-1	True	AGCCTAAGTAGAAGGA-1_contig_1	True	288	TRA	TRAV12-3	None	TRAJ39	TRAC	True	None	None	None	1589	1	clonotype2	None
AGCCTAAGTAGAAGGA-1	True	AGCCTAAGTAGAAGGA-1_contig_2	True	600	TRB	TRBV30	TRBD1	TRBJ1-6	TRBC1	True	True	CAWSTGQANNSPLHF	TGTGCCTGGAGTACCGGACAGGCAAATAATTCACCCCTCCACTTT	1353	2	clonotype2	clonotype2_consensus_1
AGCCTAAGTCGAACAG-1	True	AGCCTAAGTCGAACAG-1_contig_1	True	551	TRB	TRBV30	TRBD1	TRBJ1-6	TRBC1	True	True	CAWSTGQANNSPLHF	TGTGCCTGGAGTACCGGACAGGCAAATAATTCACCCCTCCACTTT	2182	3	clonotype2	clonotype2_consensus_1
AGCCTAAGTCGAACAG-1	True	AGCCTAAGTCGAACAG-1_contig_2	True	293	TRB	None	None	TRBJ2-3	TRBC2	False	None	None	None	1390	2	clonotype2	None
AGCCTAAGTCGAACAG-1	True	AGCCTAAGTCGAACAG-1_contig_3	True	337	TRA	None	None	TRAJ37	TRAC	False	None	None	None	597	1	clonotype2	None
AGCCTAAGTTCACGGC-1	True	AGCCTAAGTTCACGGC-1_contig_1	True	571	TRA	TRAV29DV5	None	TRAJ34	TRAC	True	False	CAAT*NTDKLIF	TGTGCAGCAACGTAAAACACCGACAAGCTCATCTTT	2788	3	clonotype433	None
AGCCTAAGTTCACGGC-1	True	AGCCTAAGTTCACGGC-1_contig_2	True	657	TRB	TRBV30	TRBD1	TRBJ2-1	TRBC2	True	True	CAWSPGQGTYNEQFF	TGTGCCTGGAGCCCGGGACAGGGGACCTACAATGAGCAGTTCTTC	6960	8	clonotype433	clonotype433_consensus_1
AGCCTAATCACCCTCA-1	True	AGCCTAATCACCCTCA-1_contig_1	True	550	TRB	TRBV3-1	TRBD1	TRBJ1-5	TRBC1	True	True	CASSQGSGQGYQPQHF	TGTGCCAGCAGCCAAGGTTCCGGGCAGGGCTATCAGCCCCAGCATTTT	13231	15	clonotype62	clonotype62_consensus_2
AGCCTAATCACCCTCA-1	True	AGCCTAATCACCCTCA-1_contig_2	True	314	Multi	None	None	TRAJ5	TRAC	False	None	None	None	1527	1	clonotype62	None
AGCCTAATCACCCTCA-1	True	AGCCTAATCACCCTCA-1_contig_4	True	536	TRA	TRAV13-2	None	TRAJ44	TRAC	True	True	CAEKNTGTASKLTF	TGTGCAGAGAAAAATACCGGCACTGCCAGTAAACTCACCTTT	994	1	clonotype62	clonotype62_consensus_1
AGCCTAATCAGCTGGC-1	True	AGCCTAATCAGCTGGC-1_contig_1	True	719	TRB	TRBV27	None	TRBJ2-6	TRBC2	True	True	CASSRSSGANVLTF	TGTGCCAGCAGTCGAAGCTCTGGGGCCAACGTCCTGACTTTC	4489	5	clonotype6	clonotype6_consensus_2
AGCCTAATCAGCTGGC-1	True	AGCCTAATCAGCTGGC-1_contig_3	True	555	TRA	TRAV12-1	None	TRAJ6	TRAC	True	True	CVVNREGSYIPTF	TGTGTGGTGAACAGGGAAGGAAGCTACATACCTACATTT	2558	3	clonotype6	clonotype6_consensus_1
AGCCTAATCATCACCC-1	True	AGCCTAATCATCACCC-1_contig_1	True	617	TRB	TRBV30	TRBD1	TRBJ1-6	TRBC1	True	True	CAWSTGQANNSPLHF	TGTGCCTGGAGTACCGGACAGGCAAATAATTCACCCCTCCACTTT	3341	4	clonotype2	clonotype2_consensus_1
AGCCTAATCATCGCTC-1	True	AGCCTAATCATCGCTC-1_contig_1	True	620	TRB	TRBV30	TRBD1	TRBJ1-6	TRBC1	True	True	CAWSTGQANNSPLHF	TGTGCCTGGAGTACCGGACAGGCAAATAATTCACCCCTCCACTTT	5107	6	clonotype1	clonotype1_consensus_2
AGCCTAATCATCGCTC-1	True	AGCCTAATCATCGCTC-1_contig_2	True	402	Multi	None	None	TRAJ10	TRBC1	False	None	None	None	781	1	clonotype1	None
AGCCTAATCATCGCTC-1	True	AGCCTAATCATCGCTC-1_contig_3	True	503	TRA	TRAV4	None	TRAJ23	TRAC	True	True	CLVGDIGNQGGKLIF	TGCCTCGTGGGTGACATAGGTAACCAGGGAGGAAAGCTTATCTTC	2124	2	clonotype1	clonotype1_consensus_1
AGCCTAATCATGTCCC-1	True	AGCCTAATCATGTCCC-1_contig_1	True	606	TRB	TRBV6-3	TRBD2	TRBJ1-5	TRBC1	True	True	CASSYNRGGSQPQHF	TGTGCCAGCAGTTACAACAGGGGAGGGAGCCAGCCCCAGCATTTT	3023	3	clonotype434	clonotype434_consensus_3
AGCCTAATCATGTCCC-1	True	AGCCTAATCATGTCCC-1_contig_2	True	344	TRB	None	None	TRBJ2-3	TRBC2	False	None	None	None	1829	3	clonotype434	None
AGCCTAATCATGTCCC-1	True	AGCCTAATCATGTCCC-1_contig_3	True	635	TRB	TRBV12-5	TRBD1	TRBJ2-5	TRBC2	True	True	CASGLVSGGAETQYF	TGTGCTAGTGGTTTGGTATCCGGGGGGGCCGAGACCCAGTACTTC	1001	2	clonotype434	clonotype434_consensus_1
AGCCTAATCATGTCCC-1	True	AGCCTAATCATGTCCC-1_contig_4	True	519	TRA	TRAV1-2	None	TRAJ37	TRAC	True	True	CAVPSSGNTGKLIF	TGTGCTGTCCCTTCCTCTGGCAACACAGGCAAACTAATCTTT	1165	1	clonotype434	clonotype434_consensus_2
AGCCTAATCATGTCCC-1	True	AGCCTAATCATGTCCC-1_contig_5	True	298	None	None	None	None	None	False	None	None	None	159	1	clonotype434	None
AGCCTAATCCACGTGG-1	True	AGCCTAATCCACGTGG-1_contig_1	True	733	TRB	TRBV30	TRBD1	TRBJ1-6	TRBC1	True	True	CAWSTGQANNSPLHF	TGTGCCTGGAGTACCGGACAGGCAAATAATTCACCCCTCCACTTT	2255	3	clonotype1	clonotype1_consensus_2
AGCCTAATCCACGTGG-1	True	AGCCTAATCCACGTGG-1_contig_2	True	346	TRB	None	None	TRBJ2-3	TRBC2	False	None	None	None	750	2	clonotype1	None
AGCCTAATCCACGTGG-1	True	AGCCTAATCCACGTGG-1_contig_4	True	504	TRA	TRAV4	None	TRAJ23	TRAC	True	True	CLVGDIGNQGGKLIF	TGCCTCGTGGGTGACATAGGTAACCAGGGAGGAAAGCTTATCTTC	845	1	clonotype1	clonotype1_consensus_1
AGCCTAATCCCTAACC-1	True	AGCCTAATCCCTAACC-1_contig_1	True	509	TRA	TRAV4	None	TRAJ23	TRAC	True	True	CLVGDIGNQGGKLIF	TGCCTCGTGGGTGACATAGGTAACCAGGGAGGAAAGCTTATCTTC	1367	2	clonotype435	clonotype435_consensus_2
AGCCTAATCCCTAACC-1	True	AGCCTAATCCCTAACC-1_contig_2	True	691	TRB	TRBV3-1	TRBD1	TRBJ1-2	TRBC1	True	True	CASSSGTGEYGYTF	TGTGCCAGCAGTTCCGGGACAGGGGAGTATGGCTACACCTTC	4770	5	clonotype435	clonotype435_consensus_1
AGCCTAATCCCTAACC-1	True	AGCCTAATCCCTAACC-1_contig_3	True	478	TRB	None	None	TRBJ2-7	TRBC2	False	None	None	None	1949	2	clonotype435	None
AGCCTAATCCCTAACC-1	True	AGCCTAATCCCTAACC-1_contig_4	True	767	TRB	TRBV30	TRBD1	TRBJ1-6	TRBC1	True	True	CAWSTGQANNSPLHF	TGTGCCTGGAGTACCGGACAGGCAAATAATTCACCCCTCCACTTT	1561	2	clonotype435	clonotype435_consensus_3
AGCCTAATCCTTAATC-1	True	AGCCTAATCCTTAATC-1_contig_1	True	510	TRA	TRAV4	None	TRAJ23	TRAC	True	True	CLVGDIGNQGGKLIF	TGCCTCGTGGGTGACATAGGTAACCAGGGAGGAAAGCTTATCTTC	3707	4	clonotype3	clonotype3_consensus_1
AGCCTAATCCTTAATC-1	True	AGCCTAATCCTTAATC-1_contig_4	True	288	TRB	None	None	TRBJ2-3	TRBC2	False	None	None	None	831	1	clonotype3	None
AGCCTAATCCTTAATC-1	True	AGCCTAATCCTTAATC-1_contig_5	True	398	Multi	None	None	TRAJ10	TRBC1	False	None	None	None	428	1	clonotype3	None
AGCCTAATCGACCAGC-1	True	AGCCTAATCGACCAGC-1_contig_1	True	510	TRB	TRBV7-2	TRBD2	TRBJ1-2	TRBC1	True	True	CASSRLQDFYGYTF	TGTGCCAGCAGCAGACTACAGGATTTCTATGGCTACACCTTC	3153	4	clonotype436	clonotype436_consensus_2
AGCCTAATCGACCAGC-1	True	AGCCTAATCGACCAGC-1_contig_2	True	649	TRA	TRAV8-4	None	TRAJ22	TRAC	True	True	CAVSDGSGSARQLTF	TGTGCTGTGAGTGATGGTAGTGGTTCTGCAAGGCAACTGACCTTT	953	1	clonotype436	clonotype436_consensus_1
AGCGGTCAGAATTCCC-1	True	AGCGGTCAGAATTCCC-1_contig_1	True	576	TRA	TRAV29DV5	None	TRAJ28	TRAC	True	True	CAASGPGSYQLTF	TGTGCAGCAAGCGGGCCTGGGAGTTACCAACTCACTTTC	2787	4	clonotype437	clonotype437_consensus_1
AGCGGTCAGAATTCCC-1	True	AGCGGTCAGAATTCCC-1_contig_3	True	279	Multi	None	None	None	TRAC	False	None	None	None	1347	1	clonotype437	None
AGCGGTCAGAATTCCC-1	True	AGCGGTCAGAATTCCC-1_contig_4	True	579	TRB	TRBV20-1	TRBD2	TRBJ2-7	TRBC2	True	True	CSARVGGVSYEQYF	TGCAGTGCTAGAGTTGGAGGAGTATCCTACGAGCAGTACTTC	13590	16	clonotype437	clonotype437_consensus_2
AGCGGTCAGGCGACAT-1	True	AGCGGTCAGGCGACAT-1_contig_1	True	666	TRB	TRBV15	None	TRBJ1-2	TRBC1	True	True	CATSRDFINYGYTF	TGTGCCACCAGCAGAGATTTCATAAACTATGGCTACACCTTC	2285	5	clonotype438	clonotype438_consensus_1
AGCGGTCAGGTTACCT-1	True	AGCGGTCAGGTTACCT-1_contig_1	True	753	TRB	TRBV30	TRBD1	TRBJ1-6	TRBC1	True	True	CAWSTGQANNSPLHF	TGTGCCTGGAGTACCGGACAGGCAAATAATTCACCCCTCCACTTT	900	2	clonotype2	clonotype2_consensus_1
AGCGGTCAGTATCTCG-1	True	AGCGGTCAGTATCTCG-1_contig_1	True	539	TRB	TRBV2	TRBD2	TRBJ2-2	TRBC2	True	True	CASILAVTNTGELFF	TGTGCCAGCATCCTAGCGGTAACGAACACCGGGGAGCTGTTTTTT	6468	7	clonotype4	clonotype4_consensus_1
AGCGGTCAGTATCTCG-1	True	AGCGGTCAGTATCTCG-1_contig_3	True	479	TRA	TRAV38-1	None	TRAJ48	TRAC	True	True	CAFMKQYFGNEKLTF	TGTGCTTTCATGAAGCAGTACTTTGGAAATGAGAAATTAACCTTT	2374	2	clonotype4	clonotype4_consensus_2
AGCGGTCCAATGGAAT-1	True	AGCGGTCCAATGGAAT-1_contig_1	True	579	TRB	TRBV30	TRBD1	TRBJ1-6	TRBC1	True	True	CAWSTGQANNSPLHF	TGTGCCTGGAGTACCGGACAGGCAAATAATTCACCCCTCCACTTT	2007	2	clonotype2	clonotype2_consensus_1
AGCGGTCCACATGACT-1	True	AGCGGTCCACATGACT-1_contig_1	True	632	TRA	TRAV4	None	TRAJ23	TRAC	True	True	CLVGDIGNQGGKLIF	TGCCTCGTGGGTGACATAGGTAACCAGGGAGGAAAGCTTATCTTC	867	1	clonotype1	clonotype1_consensus_1
AGCGGTCCACATGACT-1	True	AGCGGTCCACATGACT-1_contig_2	True	578	TRB	TRBV30	TRBD1	TRBJ1-6	TRBC1	True	True	CAWSTGQANNSPLHF	TGTGCCTGGAGTACCGGACAGGCAAATAATTCACCCCTCCACTTT	1091	2	clonotype1	clonotype1_consensus_2
AGCGGTCCACATGACT-1	True	AGCGGTCCACATGACT-1_contig_3	True	367	Multi	None	None	TRAJ10	TRBC1	False	None	None	None	753	1	clonotype1	None
AGCGGTCCATCGGACC-1	True	AGCGGTCCATCGGACC-1_contig_1	True	666	TRB	TRBV30	TRBD1	TRBJ1-6	TRBC1	True	True	CAWSTGQANNSPLHF	TGTGCCTGGAGTACCGGACAGGCAAATAATTCACCCCTCCACTTT	3414	5	clonotype2	clonotype2_consensus_1
AGCGGTCCATCGGACC-1	True	AGCGGTCCATCGGACC-1_contig_2	True	376	TRB	None	None	TRBJ2-3	TRBC1	False	None	None	None	1251	2	clonotype2	None
AGCGGTCCATCGGACC-1	True	AGCGGTCCATCGGACC-1_contig_3	True	548	TRA	TRAV12-3	None	TRAJ39	TRAC	True	None	None	None	693	1	clonotype2	None
AGCGGTCGTACCGAGA-1	True	AGCGGTCGTACCGAGA-1_contig_1	True	636	TRB	TRBV19	TRBD2	TRBJ2-7	TRBC2	True	True	CASSMAGVLDEQYF	TGTGCCAGTAGTATGGCGGGAGTCCTCGACGAGCAGTACTTC	2491	3	clonotype5	clonotype5_consensus_2
AGCGGTCGTACCGAGA-1	True	AGCGGTCGTACCGAGA-1_contig_2	True	556	TRA	TRAV12-2	None	TRAJ9	TRAC	True	True	CAVLTGGGFKTIF	TGTGCCGTCTTAACGGGTGGAGGCTTCAAAACTATCTTT	4889	4	clonotype5	clonotype5_consensus_1
AGCGGTCGTAGCGTAG-1	True	AGCGGTCGTAGCGTAG-1_contig_1	True	578	TRB	TRBV30	TRBD1	TRBJ1-6	TRBC1	True	True	CAWSTGQANNSPLHF	TGTGCCTGGAGTACCGGACAGGCAAATAATTCACCCCTCCACTTT	1422	2	clonotype1	clonotype1_consensus_2
AGCGGTCGTAGCGTAG-1	True	AGCGGTCGTAGCGTAG-1_contig_2	True	289	TRB	None	None	TRBJ2-3	TRBC2	False	None	None	None	1128	2	clonotype1	None
AGCGGTCGTAGCGTAG-1	True	AGCGGTCGTAGCGTAG-1_contig_3	True	511	TRA	TRAV4	None	TRAJ23	TRAC	True	True	CLVGDIGNQGGKLIF	TGCCTCGTGGGTGACATAGGTAACCAGGGAGGAAAGCTTATCTTC	1474	3	clonotype1	clonotype1_consensus_1
AGCGGTCGTATATGGA-1	True	AGCGGTCGTATATGGA-1_contig_1	True	474	TRA	TRAV4	None	TRAJ23	TRAC	True	True	CLVGDIGNQGGKLIF	TGCCTCGTGGGTGACATAGGTAACCAGGGAGGAAAGCTTATCTTC	2156	2	clonotype3	clonotype3_consensus_1
AGCGGTCGTATATGGA-1	True	AGCGGTCGTATATGGA-1_contig_4	True	296	TRB	None	None	TRBJ1-1	TRBC1	False	None	None	None	890	1	clonotype3	None
AGCGGTCGTCAACATC-1	True	AGCGGTCGTCAACATC-1_contig_1	True	513	TRB	TRBV2	TRBD2	TRBJ2-2	TRBC2	True	True	CASILAVTNTGELFF	TGTGCCAGCATCCTAGCGGTAACGAACACCGGGGAGCTGTTTTTT	6084	6	clonotype7	clonotype7_consensus_1
AGCGGTCGTCAACATC-1	True	AGCGGTCGTCAACATC-1_contig_2	True	516	TRA	TRAV13-1	None	TRAJ57	TRAC	True	None	None	None	1520	1	clonotype7	None
AGCGGTCGTTGCGTTA-1	True	AGCGGTCGTTGCGTTA-1_contig_1	True	573	TRA	TRAV29DV5	None	TRAJ34	TRAC	True	True	CAASWGADKLIF	TGTGCAGCAAGCTGGGGGGCCGACAAGCTCATCTTT	2198	3	clonotype439	clonotype439_consensus_2
AGCGGTCGTTGCGTTA-1	True	AGCGGTCGTTGCGTTA-1_contig_2	True	696	TRA	TRAV8-6	None	TRAJ23	TRAC	True	False	CAVFTL*PGRKAYLRT	TGTGCTGTCTTTACCTTATAACCAGGGAGGAAAGCTTATCTTCGGACA	1478	3	clonotype439	None
AGCGGTCGTTGCGTTA-1	True	AGCGGTCGTTGCGTTA-1_contig_3	True	543	TRB	TRBV6-5	TRBD1	TRBJ1-6	TRBC1	True	True	CASSTTGSEDSPLHF	TGTGCCAGCAGCACTACAGGGTCGGAGGATTCACCCCTCCACTTT	5200	7	clonotype439	clonotype439_consensus_1
AGCGGTCTCAGGCGAA-1	True	AGCGGTCTCAGGCGAA-1_contig_1	True	496	TRB	TRBV28	TRBD1	TRBJ2-1	TRBC2	True	True	CASSLRTQWVNEQFF	TGTGCCAGCAGTTTACGCACACAGTGGGTGAATGAGCAGTTCTTC	11322	12	clonotype440	clonotype440_consensus_2
AGCGGTCTCAGGCGAA-1	True	AGCGGTCTCAGGCGAA-1_contig_2	True	340	Multi	None	None	TRBJ1-4	TRBC1	False	None	None	None	1314	2	clonotype440	None
AGCGGTCTCAGGCGAA-1	True	AGCGGTCTCAGGCGAA-1_contig_3	True	550	TRA	TRAV12-2	None	TRAJ32	TRAC	True	True	CAVKGGATNKLIF	TGTGCCGTGAAGGGTGGTGCTACAAACAAGCTCATCTTT	1978	2	clonotype440	clonotype440_consensus_1
AGCGGTCTCTGCAGTA-1	True	AGCGGTCTCTGCAGTA-1_contig_1	True	493	TRA	TRAV21	None	TRAJ24	TRAC	True	True	CAVRPQLTDSWGKLQF	TGTGCTGTGAGGCCCCAACTCACTGACAGCTGGGGGAAATTGCAGTTT	3916	4	clonotype61	clonotype61_consensus_1
AGCGGTCTCTGCAGTA-1	True	AGCGGTCTCTGCAGTA-1_contig_2	True	420	TRA	TRAV29DV5	None	TRAJ52	TRAC	True	False	CSPEGGTSYGKLTF	TGCAGCCCTGAAGGTGGTACTAGCTATGGAAAGCTGACATTT	2091	2	clonotype61	None
AGCGGTCTCTGCAGTA-1	True	AGCGGTCTCTGCAGTA-1_contig_3	True	527	TRB	TRBV24-1	TRBD1	TRBJ1-2	TRBC1	True	True	CATSLQGRNGYTF	TGTGCCACCAGTCTACAGGGTAGAAATGGCTACACCTTC	9005	11	clonotype61	clonotype61_consensus_3
AGCGGTCTCTGCAGTA-1	True	AGCGGTCTCTGCAGTA-1_contig_4	True	551	TRB	TRBV14	TRBD1	TRBJ1-2	TRBC1	True	True	CASSSPDWQGPIPYGYTF	TGTGCCAGCAGCTCCCCCGATTGGCAGGGGCCGATTCCCTATGGCTACACCTTC	5242	6	clonotype61	clonotype61_consensus_2
AGCGTATAGTTTGCGT-1	True	AGCGTATAGTTTGCGT-1_contig_1	True	505	TRB	None	None	TRBJ2-4	TRBC1	False	None	None	None	1334	2	clonotype441	None
AGCGTATAGTTTGCGT-1	True	AGCGTATAGTTTGCGT-1_contig_2	True	612	TRB	TRBV3-1	TRBD2	TRBJ1-2	TRBC1	True	True	CASSPRWGVGYTF	TGTGCCAGCAGCCCCCGCTGGGGAGTCGGCTACACCTTC	1182	2	clonotype441	clonotype441_consensus_1
AGCGTATAGTTTGCGT-1	True	AGCGTATAGTTTGCGT-1_contig_4	True	557	TRA	TRAV23DV6	None	TRAJ40	TRAC	True	None	None	None	2079	2	clonotype441	None
AGCGTATCATGCCTTC-1	True	AGCGTATCATGCCTTC-1_contig_1	True	550	TRB	TRBV2	TRBD2	TRBJ2-2	TRBC1	True	True	CASILAVTNTGELFF	TGTGCCAGCATCCTAGCGGTAACGAACACCGGGGAGCTGTTTTTT	1804	2	clonotype51	clonotype51_consensus_2
AGCGTATCATGCCTTC-1	True	AGCGTATCATGCCTTC-1_contig_3	True	515	TRA	TRAV4	None	TRAJ23	TRAC	True	True	CLVGDIGNQGGKLIF	TGCCTCGTGGGTGACATAGGTAACCAGGGAGGAAAGCTTATCTTC	5329	5	clonotype51	clonotype51_consensus_1
AGCGTATGTAGGGACT-1	True	AGCGTATGTAGGGACT-1_contig_1	True	681	TRB	TRBV19	TRBD2	TRBJ2-7	TRBC2	True	True	CASSMAGVLDEQYF	TGTGCCAGTAGTATGGCGGGAGTCCTCGACGAGCAGTACTTC	4192	7	clonotype5	clonotype5_consensus_2
AGCGTATGTAGGGACT-1	True	AGCGTATGTAGGGACT-1_contig_3	True	548	TRA	TRAV12-2	None	TRAJ9	TRAC	True	True	CAVLTGGGFKTIF	TGTGCCGTCTTAACGGGTGGAGGCTTCAAAACTATCTTT	2311	2	clonotype5	clonotype5_consensus_1
AGCGTATGTCGAACAG-1	True	AGCGTATGTCGAACAG-1_contig_1	True	673	TRB	TRBV19	TRBD2	TRBJ2-7	TRBC2	True	True	CASSMAGVLDEQYF	TGTGCCAGTAGTATGGCGGGAGTCCTCGACGAGCAGTACTTC	3302	5	clonotype5	clonotype5_consensus_2
AGCGTATGTCGAACAG-1	True	AGCGTATGTCGAACAG-1_contig_2	True	594	TRA	TRAV12-2	None	TRAJ9	TRAC	True	True	CAVLTGGGFKTIF	TGTGCCGTCTTAACGGGTGGAGGCTTCAAAACTATCTTT	1148	1	clonotype5	clonotype5_consensus_1
AGCGTATGTCGGCTCA-1	True	AGCGTATGTCGGCTCA-1_contig_1	True	499	TRB	TRBV9	TRBD2	TRBJ2-7	TRBC2	True	True	CASSYPSQGGEQYF	TGTGCCAGCAGCTACCCCTCGCAGGGAGGCGAGCAGTACTTC	2999	4	clonotype48	clonotype48_consensus_2
AGCGTATGTCGGCTCA-1	True	AGCGTATGTCGGCTCA-1_contig_2	True	572	TRA	TRAV27	None	TRAJ48	TRAC	True	True	CAGGPPHPRNEKLTF	TGTGCAGGAGGTCCTCCCCACCCAAGAAATGAGAAATTAACCTTT	4288	5	clonotype48	clonotype48_consensus_1
AGCGTATGTTATTCTC-1	True	AGCGTATGTTATTCTC-1_contig_1	True	375	TRB	None	None	TRBJ2-4	TRBC2	False	None	None	None	1259	2	clonotype2	None
AGCGTATGTTATTCTC-1	True	AGCGTATGTTATTCTC-1_contig_2	True	542	TRB	TRBV30	TRBD1	TRBJ1-6	TRBC1	True	True	CAWSTGQANNSPLHF	TGTGCCTGGAGTACCGGACAGGCAAATAATTCACCCCTCCACTTT	1115	1	clonotype2	clonotype2_consensus_1
AGCGTATGTTGCGTTA-1	True	AGCGTATGTTGCGTTA-1_contig_1	True	674	TRB	TRBV19	TRBD2	TRBJ2-7	TRBC2	True	True	CASSMAGVLDEQYF	TGTGCCAGTAGTATGGCGGGAGTCCTCGACGAGCAGTACTTC	7173	10	clonotype5	clonotype5_consensus_2
AGCGTATGTTGCGTTA-1	True	AGCGTATGTTGCGTTA-1_contig_3	True	594	TRA	TRAV12-2	None	TRAJ9	TRAC	True	True	CAVLTGGGFKTIF	TGTGCCGTCTTAACGGGTGGAGGCTTCAAAACTATCTTT	3124	3	clonotype5	clonotype5_consensus_1
AGCGTATTCAAACCGT-1	True	AGCGTATTCAAACCGT-1_contig_1	True	531	TRA	TRAV4	None	TRAJ43	TRAC	True	True	CLVGPTYNNNDMRF	TGCCTCGTGGGGCCAACGTACAATAACAATGACATGCGCTTT	2016	3	clonotype32	clonotype32_consensus_2
AGCGTATTCAAACCGT-1	True	AGCGTATTCAAACCGT-1_contig_2	True	520	TRB	TRBV20-1	TRBD1	TRBJ1-5	TRBC1	True	True	CSAPIGTGGPQHF	TGCAGTGCGCCGATCGGGACAGGGGGGCCCCAGCATTTT	1138	3	clonotype32	clonotype32_consensus_1
AGCGTATTCCACGTTC-1	True	AGCGTATTCCACGTTC-1_contig_1	True	310	TRB	None	None	TRBJ2-3	TRBC2	False	None	None	None	1029	2	clonotype1	None
AGCGTATTCCACGTTC-1	True	AGCGTATTCCACGTTC-1_contig_2	True	613	TRB	TRBV30	TRBD1	TRBJ1-6	TRBC1	True	True	CAWSTGQANNSPLHF	TGTGCCTGGAGTACCGGACAGGCAAATAATTCACCCCTCCACTTT	897	1	clonotype1	clonotype1_consensus_2
AGCGTATTCCACGTTC-1	True	AGCGTATTCCACGTTC-1_contig_3	True	505	TRA	TRAV4	None	TRAJ23	TRAC	True	True	CLVGDIGNQGGKLIF	TGCCTCGTGGGTGACATAGGTAACCAGGGAGGAAAGCTTATCTTC	2167	2	clonotype1	clonotype1_consensus_1
AGCGTATTCCTTGACC-1	True	AGCGTATTCCTTGACC-1_contig_1	True	294	TRB	None	None	TRBJ2-3	TRBC2	False	None	None	None	2016	3	clonotype2	None
AGCGTATTCCTTGACC-1	True	AGCGTATTCCTTGACC-1_contig_2	True	547	TRB	TRBV30	TRBD1	TRBJ1-6	TRBC1	True	True	CAWSTGQANNSPLHF	TGTGCCTGGAGTACCGGACAGGCAAATAATTCACCCCTCCACTTT	955	1	clonotype2	clonotype2_consensus_1
AGCGTATTCCTTGACC-1	True	AGCGTATTCCTTGACC-1_contig_3	True	739	TRA	TRAV4	None	TRAJ23	TRAC	True	False	CVLLPRG*HR*PGRKAYLRT	TGTGTACTACTGCCTCGTGGGTGACATAGGTAACCAGGGAGGAAAGCTTATCTTCGGACA	1826	2	clonotype2	None
AGCGTATTCCTTTCTC-1	True	AGCGTATTCCTTTCTC-1_contig_1	True	640	TRB	TRBV11-2	TRBD1	TRBJ1-3	TRBC1	True	True	CASSLEGNGDTIYF	TGTGCCAGCAGCTTGGAGGGGAATGGGGACACCATATATTTT	1604	2	clonotype13	clonotype13_consensus_1
AGCGTATTCCTTTCTC-1	True	AGCGTATTCCTTTCTC-1_contig_2	True	447	TRB	None	None	TRBJ2-3	TRBC1	False	None	None	None	541	2	clonotype13	None
AGCGTATTCCTTTCTC-1	True	AGCGTATTCCTTTCTC-1_contig_4	True	328	Multi	None	None	None	TRBC1	False	None	None	None	78	1	clonotype13	None
AGCGTATTCGTTTAGG-1	True	AGCGTATTCGTTTAGG-1_contig_1	True	502	TRA	TRAV26-1	None	TRAJ54	TRAC	True	True	CIVSGGAQKLVF	TGCATCGTCAGTGGGGGAGCCCAGAAGCTGGTATTT	1165	1	clonotype442	clonotype442_consensus_2
AGCGTATTCGTTTAGG-1	True	AGCGTATTCGTTTAGG-1_contig_3	True	713	TRB	TRBV5-6	TRBD1	TRBJ1-6	TRBC1	True	True	CASSLVRGVNSPLHF	TGTGCCAGCAGCTTGGTTCGGGGGGTTAATTCACCCCTCCACTTT	3298	4	clonotype442	clonotype442_consensus_1
AGCGTATTCTATGTGG-1	True	AGCGTATTCTATGTGG-1_contig_1	True	550	TRB	TRBV6-5	TRBD1	TRBJ1-1	TRBC1	True	True	CASSYSKGTGGWNTEAFF	TGTGCCAGCAGTTACTCTAAAGGGACAGGGGGATGGAACACTGAAGCTTTCTTT	679	1	clonotype443	clonotype443_consensus_2
AGCGTATTCTATGTGG-1	True	AGCGTATTCTATGTGG-1_contig_2	True	504	TRA	TRAV4	None	TRAJ23	TRAC	True	True	CLVGDIGNQGGKLIF	TGCCTCGTGGGTGACATAGGTAACCAGGGAGGAAAGCTTATCTTC	1105	1	clonotype443	clonotype443_consensus_1
AGCGTCGAGACCTTTG-1	True	AGCGTCGAGACCTTTG-1_contig_1	True	514	TRB	TRBV2	TRBD1	TRBJ2-1	TRBC2	True	True	CASRERTGSYNEQFF	TGTGCCAGCAGGGAAAGGACAGGGTCCTACAATGAGCAGTTCTTC	4698	7	clonotype444	clonotype444_consensus_1
AGCGTCGAGACCTTTG-1	True	AGCGTCGAGACCTTTG-1_contig_2	True	485	TRA	TRAV21	None	TRAJ27	TRAC	True	True	CALGPNTNAGKSTF	TGTGCTTTGGGGCCTAACACCAATGCAGGCAAATCAACCTTT	1201	2	clonotype444	clonotype444_consensus_2
AGCGTCGAGGTGACCA-1	True	AGCGTCGAGGTGACCA-1_contig_1	True	552	TRA	TRAV1-2	None	TRAJ37	TRAC	True	True	CAVPSSGNTGKLIF	TGTGCTGTCCCTTCCTCTGGCAACACAGGCAAACTAATCTTT	2149	3	clonotype445	clonotype445_consensus_1
AGCGTCGCAAGCGCTC-1	True	AGCGTCGCAAGCGCTC-1_contig_1	True	333	TRB	None	None	TRBJ2-3	TRBC1	False	None	None	None	419	1	None	None
AGCGTCGCAAGCGCTC-1	True	AGCGTCGCAAGCGCTC-1_contig_3	True	494	TRA	TRAV4	None	TRAJ23	TRAC	True	False	CVLLPRG*HR*PGRKAYLRT	TGTGTACTACTGCCTCGTGGGTGACATAGGTAACCAGGGAGGAAAGCTTATCTTCGGACA	1699	2	None	None
AGCGTCGCACGAAGCA-1	True	AGCGTCGCACGAAGCA-1_contig_1	True	562	TRB	TRBV7-9	TRBD1	TRBJ2-5	TRBC2	True	True	CASSFRQGQGQETQYF	TGTGCCAGCAGCTTTCGGCAGGGGCAAGGCCAAGAGACCCAGTACTTC	3099	7	clonotype11	clonotype11_consensus_1
[truncated: 12,121 more rows]
