# Supplementary material for: Somatic mTOR mutation in clonally expanded T lymphocytes associated with chronic graft versus host disease
Source: Nat Commun. 2020 May 7;11:2246. doi: 10.1038/s41467-020-16115-w (PMC7206083; doi:10.1038/s41467-020-16115-w)
Supplement: Supplementary file 4 — Supplementary Data 1 [file 41467_2020_16115_MOESM4_ESM.zip › TCRseq_2017_clonotypes.csv]

clonotype_id	frequency	proportion	cdr3s_aa	cdr3s_nt
clonotype1	1145	0.198922863099	TRA:CLVGDIGNQGGKLIF;TRB:CAWSTGQANNSPLHF	TRA:TGCCTCGTGGGTGACATAGGTAACCAGGGAGGAAAGCTTATCTTC;TRB:TGTGCCTGGAGTACCGGACAGGCAAATAATTCACCCCTCCACTTT
clonotype2	759	0.131862404448	TRB:CAWSTGQANNSPLHF	TRB:TGTGCCTGGAGTACCGGACAGGCAAATAATTCACCCCTCCACTTT
clonotype3	293	0.0509034051425	TRA:CLVGDIGNQGGKLIF	TRA:TGCCTCGTGGGTGACATAGGTAACCAGGGAGGAAAGCTTATCTTC
clonotype4	208	0.0361362056984	TRA:CAFMKQYFGNEKLTF;TRB:CASILAVTNTGELFF	TRA:TGTGCTTTCATGAAGCAGTACTTTGGAAATGAGAAATTAACCTTT;TRB:TGTGCCAGCATCCTAGCGGTAACGAACACCGGGGAGCTGTTTTTT
clonotype5	164	0.0284920083391	TRA:CVVNREGSYIPTF;TRB:CASSRSSGANVLTF	TRA:TGTGTGGTGAACAGGGAAGGAAGCTACATACCTACATTT;TRB:TGTGCCAGCAGTCGAAGCTCTGGGGCCAACGTCCTGACTTTC
clonotype6	116	0.0201528839472	TRA:CAVLTGGGFKTIF;TRB:CASSMAGVLDEQYF	TRA:TGTGCCGTCTTAACGGGTGGAGGCTTCAAAACTATCTTT;TRB:TGTGCCAGTAGTATGGCGGGAGTCCTCGACGAGCAGTACTTC
clonotype7	103	0.017894371091	TRA:CAVPGSGNTGKLIF;TRB:CASSYNRGGSQPQHF	TRA:TGTGCTGTCCCCGGCTCTGGCAACACAGGCAAACTAATCTTT;TRB:TGTGCCAGCAGTTACAACAGGGGAGGGAGCCAGCCCCAGCATTTT
clonotype8	88	0.0152883947186	TRA:CAVEEGGSYIPTF;TRB:CASSFRQGQGQETQYF	TRA:TGTGCTGTGGAGGAAGGAGGAAGCTACATACCTACATTT;TRB:TGTGCCAGCAGCTTTCGGCAGGGGCAAGGCCAAGAGACCCAGTACTTC
clonotype9	84	0.0145934676859	TRA:CAVGGSQGNLIF;TRB:CASSLEGNGDTIYF	TRA:TGTGCTGTGGGGGGAAGCCAAGGAAATCTCATCTTT;TRB:TGTGCCAGCAGCTTGGAGGGGAATGGGGACACCATATATTTT
clonotype10	76	0.0132036136206	TRA:CIVRVQGGGFKTIF;TRB:CASSTGGGNQPQHF	TRA:TGCATCGTCAGAGTCCAGGGTGGAGGCTTCAAAACTATCTTT;TRB:TGTGCCAGCAGTACAGGGGGCGGCAATCAGCCCCAGCATTTT
clonotype11	71	0.0123349548297	TRB:CASSYNRGGSQPQHF	TRB:TGTGCCAGCAGTTACAACAGGGGAGGGAGCCAGCCCCAGCATTTT
clonotype12	66	0.0114662960389	TRB:CASSFRQGQGQETQYF	TRB:TGTGCCAGCAGCTTTCGGCAGGGGCAAGGCCAAGAGACCCAGTACTTC
clonotype13	61	0.0105976372481	TRB:CASILAVTNTGELFF	TRB:TGTGCCAGCATCCTAGCGGTAACGAACACCGGGGAGCTGTTTTTT
clonotype14	50	0.00868658790827	TRA:CAFMKHPSVGGNKLVF;TRB:CASSLTSGIYEQYF	TRA:TGTGCTTTCATGAAGCACCCCTCTGTGGGGGGAAACAAACTGGTCTTT;TRB:TGTGCCAGCAGCTTAACTAGCGGGATCTACGAGCAGTACTTC
clonotype15	37	0.00642807505212	TRB:CASSLEGNGDTIYF	TRB:TGTGCCAGCAGCTTGGAGGGGAATGGGGACACCATATATTTT
clonotype16	36	0.00625434329395	TRA:CAYRSNAGNMLTF;TRB:CASSLLGGGNQPQHF	TRA:TGTGCTTATAGGAGCAATGCAGGCAACATGCTCACCTTT;TRB:TGTGCCAGCAGCCTCTTGGGAGGAGGCAATCAGCCCCAGCATTTT
clonotype17	35	0.00608061153579	TRB:CASSLTSGIYEQYF	TRB:TGTGCCAGCAGCTTAACTAGCGGGATCTACGAGCAGTACTTC
clonotype18	30	0.00521195274496	TRB:CASSRSSGANVLTF	TRB:TGTGCCAGCAGTCGAAGCTCTGGGGCCAACGTCCTGACTTTC
clonotype19	21	0.00364836692147	TRB:CASSTGGGNQPQHF	TRB:TGTGCCAGCAGTACAGGGGGCGGCAATCAGCCCCAGCATTTT
clonotype20	17	0.00295343988881	TRB:CASSMAGVLDEQYF	TRB:TGTGCCAGTAGTATGGCGGGAGTCCTCGACGAGCAGTACTTC
clonotype21	16	0.00277970813065	TRA:CAESWGGSQGNLIF;TRB:CASSGLTGASSYEQYF	TRA:TGTGCAGAGAGTTGGGGAGGAAGCCAAGGAAATCTCATCTTT;TRB:TGTGCCAGCAGCGGCCTGACAGGGGCAAGCTCCTACGAGCAGTACTTC
clonotype22	15	0.00260597637248	TRA:CAMSRANNARLMF;TRB:CSAPGTGDMKKLFF	TRA:TGTGCAATGAGTCGGGCTAACAATGCCAGACTCATGTTT;TRB:TGCAGTGCTCCGGGGACAGGGGACATGAAAAAACTGTTTTTT
clonotype24	14	0.00243224461432	TRA:CAVGGSQGNLIF	TRA:TGTGCTGTGGGGGGAAGCCAAGGAAATCTCATCTTT
clonotype23	14	0.00243224461432	TRA:CAGGPPHPRNEKLTF;TRA:CAVPNTGFQKLVF;TRB:CASSYPSQGGEQYF	TRA:TGTGCAGGAGGTCCTCCCCACCCAAGAAATGAGAAATTAACCTTT;TRA:TGTGCTGTGCCCAACACAGGCTTTCAGAAACTTGTATTT;TRB:TGTGCCAGCAGCTACCCCTCGCAGGGAGGCGAGCAGTACTTC
clonotype25	13	0.00225851285615	TRA:CALSLSNSGGSNYKLTF;TRB:CASSLTGVVGYGYTF	TRA:TGTGCTCTGAGTCTCTCGAATAGTGGAGGTAGCAACTATAAACTGACATTT;TRB:TGTGCCAGCAGCCTTACAGGGGTGGTCGGCTATGGCTACACCTTC
clonotype26	13	0.00225851285615	TRA:CAASGTYKYIF;TRB:CASSPDRGGNQPQHF	TRA:TGTGCGGCCTCAGGAACCTACAAATACATCTTT;TRB:TGTGCCAGCTCACCCGACAGGGGGGGCAATCAGCCCCAGCATTTT
clonotype27	12	0.00208478109798	TRA:CAVPSSGNTGKLIF;TRB:CASGLVSGGAETQYF	TRA:TGTGCTGTCCCTTCCTCTGGCAACACAGGCAAACTAATCTTT;TRB:TGTGCTAGTGGTTTGGTATCCGGGGGGGCCGAGACCCAGTACTTC
clonotype28	11	0.00191104933982	TRA:CIVRVATGGYQKVTF;TRB:CASSPGQGNTEAFF	TRA:TGCATCGTCAGAGTCGCGACCGGGGGTTACCAGAAAGTTACCTTT;TRB:TGTGCCAGCAGCCCCGGACAGGGGAACACTGAAGCTTTCTTT
clonotype29	9	0.00156358582349	TRA:CIVRVQGGGFKTIF	TRA:TGCATCGTCAGAGTCCAGGGTGGAGGCTTCAAAACTATCTTT
clonotype31	8	0.00138985406532	TRA:CGADRGGGADGLTF;TRB:CATTAPGLAGGPNEQYF	TRA:TGTGGAGCAGACCGGGGAGGAGGTGCTGACGGACTCACCTTT;TRB:TGTGCCACCACGGCCCCGGGACTAGCGGGAGGGCCGAACGAGCAGTACTTC
clonotype30	8	0.00138985406532	TRA:CAVVPTGGGNKLTF;TRB:CASSPQWGQGRNEQYF	TRA:TGTGCTGTGGTTCCCACGGGAGGAGGAAACAAACTCACCTTT;TRB:TGTGCCAGCAGTCCCCAGTGGGGACAGGGAAGGAACGAGCAGTACTTC
clonotype32	7	0.00121612230716	TRA:CSGGGNFNKFYF;TRB:CASSPPGGNTGELFF	TRA:TGTTCCGGCGGGGGTAACTTCAACAAATTTTACTTT;TRB:TGTGCCAGCAGTCCGCCGGGGGGGAACACCGGGGAGCTGTTTTTT
clonotype36	6	0.00104239054899	TRA:CAVCGATNKLIF;TRB:CATSPVAGSRYGYTF	TRA:TGTGCTGTGTGTGGTGCTACAAACAAGCTCATCTTT;TRB:TGTGCCACCAGCCCAGTAGCAGGGTCCCGTTATGGCTACACCTTC
clonotype35	6	0.00104239054899	TRA:CAASPNQAGTALIF;TRB:CASSFRTSGRKTYEQYF	TRA:TGTGCAGCAAGCCCAAACCAGGCAGGAACTGCTCTGATCTTT;TRB:TGTGCCAGCAGTTTCAGGACTAGCGGGCGTAAGACCTACGAGCAGTACTTC
clonotype34	6	0.00104239054899	TRA:CAGGPPHPRNEKLTF;TRB:CASSYPSQGGEQYF	TRA:TGTGCAGGAGGTCCTCCCCACCCAAGAAATGAGAAATTAACCTTT;TRB:TGTGCCAGCAGCTACCCCTCGCAGGGAGGCGAGCAGTACTTC
clonotype33	6	0.00104239054899	TRA:CAVPGSGNTGKLIF	TRA:TGTGCTGTCCCCGGCTCTGGCAACACAGGCAAACTAATCTTT
clonotype42	5	0.000868658790827	TRA:CAMSPYSSASKIIF;TRB:CASSPQGDNEQFF	TRA:TGTGCAATGAGCCCGTACAGCAGTGCTTCCAAGATAATCTTT;TRB:TGCGCCAGCAGCCCACAGGGAGACAATGAGCAGTTCTTC
clonotype43	5	0.000868658790827	TRA:CVVNAHNARLMF;TRB:CASSGSGVGNSPLHF	TRA:TGTGTGGTGAACGCTCACAATGCCAGACTCATGTTT;TRB:TGTGCCAGCAGTGGATCAGGGGTTGGTAATTCACCCCTCCACTTT
clonotype40	5	0.000868658790827	TRA:CAVGTGNQFYF;TRB:CASSRHTGLANTEAFF	TRA:TGTGCTGTGGGGACCGGTAACCAGTTCTATTTT;TRB:TGTGCCAGCAGCCGCCATACAGGGTTGGCGAACACTGAAGCTTTCTTT
clonotype41	5	0.000868658790827	TRA:CLVGDIGNQGGKLIF;TRB:CASSFRQGQGQETQYF	TRA:TGCCTCGTGGGTGACATAGGTAACCAGGGAGGAAAGCTTATCTTC;TRB:TGTGCCAGCAGCTTTCGGCAGGGGCAAGGCCAAGAGACCCAGTACTTC
clonotype37	5	0.000868658790827	TRB:CASSLLGGGNQPQHF	TRB:TGTGCCAGCAGCCTCTTGGGAGGAGGCAATCAGCCCCAGCATTTT
clonotype39	5	0.000868658790827	TRA:CAVGARLMF;TRB:CASSQSYTGELFF	TRA:TGTGCTGTGGGTGCCAGACTCATGTTT;TRB:TGTGCCAGCAGTCAATCATATACCGGGGAGCTGTTTTTT
clonotype38	5	0.000868658790827	TRA:CAVPNTGFQKLVF;TRB:CASSYPSQGGEQYF	TRA:TGTGCTGTGCCCAACACAGGCTTTCAGAAACTTGTATTT;TRB:TGTGCCAGCAGCTACCCCTCGCAGGGAGGCGAGCAGTACTTC
clonotype54	4	0.000694927032662	TRA:CLVGPTYNNNDMRF;TRB:CSAPIGTGGPQHF	TRA:TGCCTCGTGGGGCCAACGTACAATAACAATGACATGCGCTTT;TRB:TGCAGTGCGCCGATCGGGACAGGGGGGCCCCAGCATTTT
clonotype51	4	0.000694927032662	TRA:CLVGDIGNQGGKLIF;TRB:CASSRSSGANVLTF	TRA:TGCCTCGTGGGTGACATAGGTAACCAGGGAGGAAAGCTTATCTTC;TRB:TGTGCCAGCAGTCGAAGCTCTGGGGCCAACGTCCTGACTTTC
clonotype50	4	0.000694927032662	TRA:CAESILTGGGNKLTF;TRB:CASGSQGTNTEAFF	TRA:TGTGCAGAGAGTATACTCACGGGAGGAGGAAACAAACTCACCTTT;TRB:TGTGCCAGCGGCTCCCAGGGGACGAACACTGAAGCTTTCTTT
clonotype53	4	0.000694927032662	TRA:CAVQASGGGADGLTF;TRB:CASSQNRGVNEKLFF	TRA:TGTGCTGTGCAGGCTTCAGGAGGAGGTGCTGACGGACTCACCTTT;TRB:TGTGCCAGCAGCCAGAACAGGGGGGTGAATGAAAAACTGTTTTTT
clonotype52	4	0.000694927032662	TRA:CALIGDDKIIF;TRB:CASSRLAGTPYEQYF	TRA:TGTGCTCTGATTGGAGATGACAAGATCATCTTT;TRB:TGTGCCAGCAGTCGACTAGCGGGGACCCCCTACGAGCAGTACTTC
clonotype46	4	0.000694927032662	TRA:CALFMNTGFQKLVF;TRA:CAVVPTGGGNKLTF;TRB:CASSPQWGQGRNEQYF	TRA:TGTGCTCTGTTCATGAACACAGGCTTTCAGAAACTTGTATTT;TRA:TGTGCTGTGGTTCCCACGGGAGGAGGAAACAAACTCACCTTT;TRB:TGTGCCAGCAGTCCCCAGTGGGGACAGGGAAGGAACGAGCAGTACTTC
clonotype47	4	0.000694927032662	TRA:CAVSHDRSNDYKLSF;TRB:CASSTGTGGVIQYF	TRA:TGTGCAGTGTCACACGACCGTTCTAACGACTACAAGCTCAGCTTT;TRB:TGTGCCAGTAGTACCGGGACAGGTGGAGTCATTCAGTACTTC
clonotype44	4	0.000694927032662	TRB:CASSPPGGNTGELFF	TRB:TGTGCCAGCAGTCCGCCGGGGGGGAACACCGGGGAGCTGTTTTTT
clonotype45	4	0.000694927032662	TRA:CAVGGSQGNLIF;TRB:CASSLEGNGDTIYF;TRB:CAWSTGQANNSPLHF	TRA:TGTGCTGTGGGGGGAAGCCAAGGAAATCTCATCTTT;TRB:TGTGCCAGCAGCTTGGAGGGGAATGGGGACACCATATATTTT;TRB:TGTGCCTGGAGTACCGGACAGGCAAATAATTCACCCCTCCACTTT
clonotype48	4	0.000694927032662	TRB:CASSLTGVVGYGYTF	TRB:TGTGCCAGCAGCCTTACAGGGGTGGTCGGCTATGGCTACACCTTC
clonotype49	4	0.000694927032662	TRB:CASGLVSGGAETQYF	TRB:TGTGCTAGTGGTTTGGTATCCGGGGGGGCCGAGACCCAGTACTTC
clonotype73	3	0.000521195274496	TRA:CVVNREGSYIPTF;TRB:CASSRSSGANVLTF;TRB:CAWSTGQANNSPLHF	TRA:TGTGTGGTGAACAGGGAAGGAAGCTACATACCTACATTT;TRB:TGTGCCAGCAGTCGAAGCTCTGGGGCCAACGTCCTGACTTTC;TRB:TGTGCCTGGAGTACCGGACAGGCAAATAATTCACCCCTCCACTTT
clonotype72	3	0.000521195274496	TRA:CAVASQGGSEKLVF;TRB:CASTPQGTAYEQYF	TRA:TGTGCCGTGGCTTCTCAGGGCGGATCTGAAAAGCTGGTCTTT;TRB:TGTGCCAGTACCCCCCAGGGGACAGCCTACGAGCAGTACTTC
clonotype71	3	0.000521195274496	TRA:CLVGDIGNQGGKLIF;TRB:CASSYNRGGSQPQHF	TRA:TGCCTCGTGGGTGACATAGGTAACCAGGGAGGAAAGCTTATCTTC;TRB:TGTGCCAGCAGTTACAACAGGGGAGGGAGCCAGCCCCAGCATTTT
clonotype70	3	0.000521195274496	TRA:CAASARGGGADGLTF;TRB:CASSAGTTYEQYF	TRA:TGTGCAGCAAGCGCGAGGGGAGGAGGTGCTGACGGACTCACCTTT;TRB:TGTGCCAGCAGCGCCGGGACTACCTACGAGCAGTACTTC
clonotype68	3	0.000521195274496	TRA:CLVGDIGNQGGKLIF;TRA:CVVNREGSYIPTF;TRB:CASSRSSGANVLTF;TRB:CAWSTGQANNSPLHF	TRA:TGCCTCGTGGGTGACATAGGTAACCAGGGAGGAAAGCTTATCTTC;TRA:TGTGTGGTGAACAGGGAAGGAAGCTACATACCTACATTT;TRB:TGTGCCAGCAGTCGAAGCTCTGGGGCCAACGTCCTGACTTTC;TRB:TGTGCCTGGAGTACCGGACAGGCAAATAATTCACCCCTCCACTTT
clonotype69	3	0.000521195274496	TRA:CAFMKQGNNAGNMLTF;TRB:CASSLTFGYEQYF	TRA:TGTGCTTTCATGAAGCAGGGGAATAATGCAGGCAACATGCTCACCTTT;TRB:TGTGCCAGCAGCTTAACCTTTGGATACGAGCAGTACTTC
clonotype60	3	0.000521195274496	TRB:CASSPDRGGNQPQHF	TRB:TGTGCCAGCTCACCCGACAGGGGGGGCAATCAGCCCCAGCATTTT
clonotype61	3	0.000521195274496	TRA:CAETPF;TRB:CATSEGGHSGELFF	TRA:TGTGCAGAGACCCCGTTT;TRB:TGTGCCACCTCTGAGGGGGGGCATTCCGGGGAGCTGTTTTTT
clonotype62	3	0.000521195274496	TRA:CALFMNTGFQKLVF;TRB:CASSPQWGQGRNEQYF	TRA:TGTGCTCTGTTCATGAACACAGGCTTTCAGAAACTTGTATTT;TRB:TGTGCCAGCAGTCCCCAGTGGGGACAGGGAAGGAACGAGCAGTACTTC
clonotype63	3	0.000521195274496	TRA:CLVGDIGNQGGKLIF;TRB:CASILAVTNTGELFF	TRA:TGCCTCGTGGGTGACATAGGTAACCAGGGAGGAAAGCTTATCTTC;TRB:TGTGCCAGCATCCTAGCGGTAACGAACACCGGGGAGCTGTTTTTT
clonotype64	3	0.000521195274496	TRB:CASSQSYTGELFF	TRB:TGTGCCAGCAGTCAATCATATACCGGGGAGCTGTTTTTT
clonotype65	3	0.000521195274496	TRA:CAMREGPQGAQKLVF;TRB:CASSTRDTQYF	TRA:TGTGCAATGAGAGAGGGCCCGCAGGGAGCCCAGAAGCTGGTATTT;TRB:TGTGCCAGCAGTACCCGGGATACGCAGTATTTT
clonotype66	3	0.000521195274496	TRA:CIVRVATGNTPLVF;TRB:CSAALVSGNNEQFF	TRA:TGCATCGTCAGAGTCGCGACGGGAAACACACCTCTTGTCTTT;TRB:TGCAGTGCTGCCCTTGTAAGCGGTAACAATGAGCAGTTCTTC
clonotype67	3	0.000521195274496	TRB:CASSRLAGTPYEQYF	TRB:TGTGCCAGCAGTCGACTAGCGGGGACCCCCTACGAGCAGTACTTC
clonotype59	3	0.000521195274496	TRA:CAARLKDGGATNKLIF;TRB:CASSYTTRTGAFSNQPQHF	TRA:TGTGCAGCAAGGCTAAAGGATGGTGGTGCTACAAACAAGCTCATCTTT;TRB:TGTGCCAGCAGTTATACAACCCGGACAGGGGCTTTTAGCAATCAGCCCCAGCATTTT
clonotype58	3	0.000521195274496	TRA:CLVGDIGNQGEKLIF;TRB:CAWSTGQANNSPLHF	TRA:TGCCTCGTGGGTGACATAGGTAACCAGGGAGAAAAGCTTATCTTC;TRB:TGTGCCTGGAGTACCGGACAGGCAAATAATTCACCCCTCCACTTT
clonotype55	3	0.000521195274496	TRA:CAYRYSGGGADGLTF;TRB:CASSNRGRDRPQHF	TRA:TGTGCTTATCGGTATTCAGGAGGAGGTGCTGACGGACTCACCTTT;TRB:TGTGCCAGCAGTAACAGGGGGCGGGATCGGCCCCAGCATTTT
clonotype57	3	0.000521195274496	TRA:CAGNSGYALNF;TRB:CASSLRGTGVSETQYF	TRA:TGTGCGGGGAATTCCGGGTATGCACTCAACTTC;TRB:TGTGCCAGCAGTCTTAGGGGGACAGGGGTTTCAGAGACCCAGTACTTC
clonotype56	3	0.000521195274496	TRB:CSAPGTGDMKKLFF	TRB:TGCAGTGCTCCGGGGACAGGGGACATGAAAAAACTGTTTTTT
clonotype128	2	0.000347463516331	TRB:CASSYPSQGGEQYF	TRB:TGTGCCAGCAGCTACCCCTCGCAGGGAGGCGAGCAGTACTTC
clonotype129	2	0.000347463516331	TRA:CAEDSWGKLQF;TRB:CASSLRGSQAGELFF	TRA:TGTGCAGAGGACAGCTGGGGGAAATTGCAGTTT;TRB:TGTGCCAGCAGCTTACGGGGGAGTCAAGCCGGGGAGCTGTTTTTT
clonotype125	2	0.000347463516331	TRA:CAVLQGAQKLVF;TRB:CASSPTGDTEAFF	TRA:TGTGCTGTTCTTCAGGGAGCCCAGAAGCTGGTATTT;TRB:TGTGCCAGTAGTCCAACAGGGGACACTGAAGCTTTCTTT
clonotype127	2	0.000347463516331	TRB:CASSGLQGKEDTQYF	TRB:TGTGCCAGCAGTGGTTTACAGGGGAAGGAAGATACGCAGTATTTT
clonotype122	2	0.000347463516331	TRA:CLVGDIGNQGGKLIF;TRB:CASILAVTNTGELFF;TRB:CAWSTGQANNSPLHF	TRA:TGCCTCGTGGGTGACATAGGTAACCAGGGAGGAAAGCTTATCTTC;TRB:TGTGCCAGCATCCTAGCGGTAACGAACACCGGGGAGCTGTTTTTT;TRB:TGTGCCTGGAGTACCGGACAGGCAAATAATTCACCCCTCCACTTT
clonotype123	2	0.000347463516331	TRA:CIVRVGAAGNKLTF;TRB:CASVGEGGQPQHF	TRA:TGCATCGTCAGAGTAGGGGCTGCAGGCAACAAGCTAACTTTT;TRB:TGTGCCAGCGTTGGGGAGGGAGGGCAGCCCCAGCATTTT
clonotype139	2	0.000347463516331	TRA:CALDGRTGGYNKLIF;TRB:CSVESRIMNTEAFF	TRA:TGTGCTCTAGACGGGAGGACTGGTGGCTACAATAAGCTGATTTTT;TRB:TGCAGCGTTGAGTCACGGATCATGAACACTGAAGCTTTCTTT
clonotype138	2	0.000347463516331	TRB:CASSLAEANYNEQFF	TRB:TGTGCCAGCAGCTTAGCGGAAGCGAACTACAATGAGCAGTTCTTC
clonotype137	2	0.000347463516331	TRB:CASSSPGTRGEDF	TRB:TGTGCCAGCAGTTCGCCCGGGACTAGGGGAGAAGATTTT
clonotype136	2	0.000347463516331	TRA:CAPDSGGSNYKLTF;TRB:CASTPGTGQPQHF	TRA:TGTGCTCCTGATAGTGGAGGTAGCAACTATAAACTGACATTT;TRB:TGTGCCAGCACCCCAGGCACAGGACAGCCCCAGCATTTT
clonotype135	2	0.000347463516331	TRB:CSARDPRTSGGGEQFF	TRB:TGCAGTGCTAGAGATCCCCGGACTAGCGGGGGGGGTGAGCAGTTCTTC
clonotype134	2	0.000347463516331	TRA:CIVRVGSGNTGKLIF;TRB:CSASSTSWTKNIQYF	TRA:TGCATCGTCAGAGTCGGCTCTGGCAACACAGGCAAACTAATCTTT;TRB:TGCAGTGCTAGCTCGACTAGCTGGACCAAAAACATTCAGTACTTC
clonotype133	2	0.000347463516331	TRA:CAVPSSGNTGKLIF	TRA:TGTGCTGTCCCTTCCTCTGGCAACACAGGCAAACTAATCTTT
clonotype132	2	0.000347463516331	TRA:CLVGDIGNQGGKLIF;TRB:CASSYNRGGSQPQHF;TRB:CAWSTGQANNSPLHF	TRA:TGCCTCGTGGGTGACATAGGTAACCAGGGAGGAAAGCTTATCTTC;TRB:TGTGCCAGCAGTTACAACAGGGGAGGGAGCCAGCCCCAGCATTTT;TRB:TGTGCCTGGAGTACCGGACAGGCAAATAATTCACCCCTCCACTTT
clonotype131	2	0.000347463516331	TRA:CAASIGGFGNVLHC;TRB:CSAMEPTTNQPQHF	TRA:TGTGCAGCAAGTATAGGAGGCTTTGGGAATGTGCTGCATTGC;TRB:TGCAGTGCTATGGAGCCCACCACCAATCAGCCCCAGCATTTT
clonotype130	2	0.000347463516331	TRA:CAADGSSNTGKLIF;TRB:CAGGLAGPGNTGELFF	TRA:TGTGCAGCTGATGGCTCTAGCAACACAGGCAAACTAATCTTT;TRB:TGTGCCGGGGGACTAGCGGGACCGGGTAACACCGGGGAGCTGTTTTTT
clonotype91	2	0.000347463516331	TRA:CLVGDIGNQGGKLIF;TRB:CASSLTSGIYEQYF	TRA:TGCCTCGTGGGTGACATAGGTAACCAGGGAGGAAAGCTTATCTTC;TRB:TGTGCCAGCAGCTTAACTAGCGGGATCTACGAGCAGTACTTC
clonotype90	2	0.000347463516331	TRA:CAVRDTNARLMF;TRB:CASSIVNEQFF	TRA:TGTGCTGTGAGAGACACCAATGCCAGACTCATGTTT;TRB:TGTGCCAGCAGTATCGTCAATGAGCAGTTCTTC
clonotype93	2	0.000347463516331	TRA:CVVSVAYSSASKIIF;TRB:CSAVTGHGPYNEQFF;TRB:CASSFPRQGAHGELFF	TRA:TGTGTTGTGAGTGTTGCGTACAGCAGTGCTTCCAAGATAATCTTT;TRB:TGCAGTGCTGTGACAGGACATGGCCCCTACAATGAGCAGTTCTTC;TRB:TGTGCCAGCAGTTTTCCGAGACAGGGGGCCCACGGGGAGCTGTTTTTT
clonotype92	2	0.000347463516331	TRA:CALSQANTGNQFYF;TRB:CASSINNEQFF	TRA:TGTGCTCTAAGTCAGGCGAACACCGGTAACCAGTTCTATTTT;TRB:TGTGCCAGCAGCATAAACAATGAGCAGTTCTTC
clonotype95	2	0.000347463516331	TRA:CAVGGPGGYNKLIF;TRB:CASSEGLAGGQFF	TRA:TGTGCTGTGGGTGGCCCTGGTGGCTACAATAAGCTGATTTTT;TRB:TGTGCCAGCAGCGAGGGACTAGCGGGAGGGCAGTTCTTC
clonotype94	2	0.000347463516331	TRA:CALNRNSGNTPLVF;TRB:CASSQESGVTDTQYF	TRA:TGTGCTCTGAACAGGAATTCAGGAAACACACCTCTTGTCTTT;TRB:TGTGCCAGCAGCCAAGAAAGCGGGGTCACAGATACGCAGTATTTT
clonotype97	2	0.000347463516331	TRA:CIVRVDNTGNQFYF;TRB:CSARWAGADTQYF	TRA:TGCATCGTCAGAGTCGATAACACCGGTAACCAGTTCTATTTT;TRB:TGCAGTGCTAGGTGGGCGGGGGCAGATACGCAGTATTTT
clonotype96	2	0.000347463516331	TRA:CAGPLYRVSGAGSYQLTF;TRB:CAWSPRGEGRYNEQFF	TRA:TGTGCAGGACCTCTGTATCGTGTTTCTGGGGCTGGGAGTTACCAACTCACTTTC;TRB:TGTGCCTGGAGTCCGCGGGGAGAGGGGCGATACAATGAGCAGTTCTTC
clonotype99	2	0.000347463516331	TRA:CAFMRSGGSNYKLTF;TRB:CASTSAGTGGRDGYTF	TRA:TGTGCTTTCATGAGGAGTGGAGGTAGCAACTATAAACTGACATTT;TRB:TGTGCCAGCACCTCCGCCGGGACAGGGGGCAGGGATGGCTACACCTTC
clonotype98	2	0.000347463516331	TRA:CAVLWNSGNTPLVF;TRB:CSASQGGTEAFF	TRA:TGTGCTGTCCTATGGAATTCAGGAAACACACCTCTTGTCTTT;TRB:TGCAGTGCTAGCCAGGGGGGGACTGAAGCTTTCTTT
clonotype79	2	0.000347463516331	TRB:CASILAVTNTGELFF;TRB:CAWSTGQANNSPLHF	TRB:TGTGCCAGCATCCTAGCGGTAACGAACACCGGGGAGCTGTTTTTT;TRB:TGTGCCTGGAGTACCGGACAGGCAAATAATTCACCCCTCCACTTT
clonotype78	2	0.000347463516331	TRA:CAMSFSGNTPLVF;TRB:CATSDLTGGVQETQYF	TRA:TGTGCAATGAGTTTTTCAGGAAACACACCTCTTGTCTTT;TRB:TGTGCCACCAGTGATCTGACAGGTGGAGTACAAGAGACCCAGTACTTC
clonotype77	2	0.000347463516331	TRA:CAVPGSGNTGKLIF;TRB:CAWSTGQANNSPLHF	TRA:TGTGCTGTCCCCGGCTCTGGCAACACAGGCAAACTAATCTTT;TRB:TGTGCCTGGAGTACCGGACAGGCAAATAATTCACCCCTCCACTTT
clonotype76	2	0.000347463516331	TRA:CVVISNSGYALNF;TRB:CAWNGPSIGEKLFF	TRA:TGTGTTGTGATTTCAAATTCCGGGTATGCACTCAACTTC;TRB:TGTGCCTGGAACGGACCCTCTATAGGGGAAAAACTGTTTTTT
clonotype75	2	0.000347463516331	TRA:CAVPGSGNTGKLIF;TRB:CASSYNRGGSQPQHF;TRB:CAWSTGQANNSPLHF	TRA:TGTGCTGTCCCCGGCTCTGGCAACACAGGCAAACTAATCTTT;TRB:TGTGCCAGCAGTTACAACAGGGGAGGGAGCCAGCCCCAGCATTTT;TRB:TGTGCCTGGAGTACCGGACAGGCAAATAATTCACCCCTCCACTTT
clonotype74	2	0.000347463516331	TRA:CLSSRGGGSYIPTF;TRA:CAVRLPI;TRB:CAISDPRGQGDEQYF	TRA:TGCCTCTCTTCCCGGGGAGGAGGAAGCTACATACCTACATTT;TRA:TGTGCTGTGAGACTGCCTATA;TRB:TGTGCCATCAGTGACCCTCGGGGACAGGGGGACGAGCAGTACTTC
clonotype108	2	0.000347463516331	TRA:CAYRSAAGTRLMF	TRA:TGTGCTTATAGGAGCGCGGCAGGGACCAGACTCATGTTT
clonotype109	2	0.000347463516331	TRA:CAVRTAGNKLTF;TRB:CASSYEGGLGYGYTF	TRA:TGTGCTGTGAGAACTGCAGGCAACAAGCTAACTTTT;TRB:TGTGCCAGCAGCTACGAGGGGGGGCTTGGCTATGGCTACACCTTC
clonotype102	2	0.000347463516331	TRA:CAVGASSGSARQLTF;TRB:CASRGGSNQPQHF	TRA:TGTGCTGTGGGTGCTTCTTCTGGTTCTGCAAGGCAACTGACCTTT;TRB:TGTGCCAGCAGGGGCGGTAGCAATCAGCCCCAGCATTTT
clonotype103	2	0.000347463516331	TRA:CAAKVPGNMLTF;TRB:CASSFGRTNYGYTF	TRA:TGTGCAGCAAAAGTCCCAGGCAACATGCTCACCTTT;TRB:TGTGCCAGCAGTTTTGGCAGGACTAACTATGGCTACACCTTC
clonotype100	2	0.000347463516331	TRA:CAEGLSGGSYIPTF;TRB:CASRKQQGSRLFF	TRA:TGTGCAGAGGGGCTATCAGGAGGAAGCTACATACCTACATTT;TRB:TGTGCCAGCAGAAAACAACAGGGTTCAAGACTGTTTTTT
clonotype101	2	0.000347463516331	TRA:CAVRGGNTGGFKTIF;TRB:CASSPGTGRTDEQFF	TRA:TGTGCTGTGAGAGGGGGGAATACTGGAGGCTTCAAAACTATCTTT;TRB:TGTGCCAGCTCACCGGGGACAGGGCGGACCGATGAGCAGTTCTTC
clonotype106	2	0.000347463516331	TRA:CALRGSQGGKLIF;TRB:CSATLKAYANEQFF	TRA:TGTGCTCTGAGGGGATCCCAGGGAGGAAAGCTTATCTTC;TRB:TGCAGTGCTACCCTAAAGGCCTACGCCAATGAGCAGTTCTTC
clonotype107	2	0.000347463516331	TRA:CAASANYGGATNKLIF;TRB:CASQREGTFTQYF	TRA:TGTGCAGCAAGCGCGAATTATGGTGGTGCTACAAACAAGCTCATCTTT;TRB:TGCGCCAGCCAAAGGGAGGGAACGTTTACCCAGTACTTC
clonotype104	2	0.000347463516331	TRA:CGTETPGAQKLVF;TRB:CSAREAGVDTQYF	TRA:TGCGGCACAGAGACTCCGGGAGCCCAGAAGCTGGTATTT;TRB:TGCAGTGCTAGGGAGGCGGGAGTAGATACGCAGTATTTT
clonotype105	2	0.000347463516331	TRA:CALTLNTGGFKTIF;TRB:CASSSRGHNEKLFF	TRA:TGTGCTCTGACCTTAAATACTGGAGGCTTCAAAACTATCTTT;TRB:TGTGCCAGCAGTTCTAGGGGGCACAATGAAAAACTGTTTTTT
clonotype124	2	0.000347463516331	TRA:CAETRNSGNTPLVF;TRB:CASTIRGRGGSGANVLTF	TRA:TGTGCAGAGACCCGGAATTCAGGAAACACACCTCTTGTCTTT;TRB:TGTGCCAGTACCATTAGGGGCCGGGGCGGCTCTGGGGCCAACGTCCTGACTTTC
clonotype126	2	0.000347463516331	TRA:CAVSPGYSTLTF;TRB:CASNREGTEAFF	TRA:TGTGCTGTGAGCCCAGGATACAGCACCCTCACCTTT;TRB:TGTGCCAGCAATCGAGAGGGGACTGAAGCTTTCTTT
clonotype120	2	0.000347463516331	TRA:CIAGSANRDDKIIF;TRB:CASSPPDPVKGYGYTF	TRA:TGCATCGCCGGGTCCGCGAACAGAGATGACAAGATCATCTTT;TRB:TGTGCCAGCAGCCCTCCGGACCCAGTCAAAGGCTATGGCTACACCTTC
clonotype121	2	0.000347463516331	TRA:CVVSDRNNNNDMRF;TRB:CASSLPGTDGYTF	TRA:TGTGTTGTGAGTGATAGGAACAATAACAATGACATGCGCTTT;TRB:TGTGCCAGCAGTTTACCCGGGACAGACGGCTACACCTTC
clonotype86	2	0.000347463516331	TRA:CAANPSWEYGNKLVF;TRB:CASSPGLAGGGDTQYF	TRA:TGTGCAGCAAACCCCTCATGGGAATATGGAAACAAACTGGTCTTT;TRB:TGCGCCAGCAGCCCGGGACTAGCGGGGGGCGGCGATACGCAGTATTTT
clonotype87	2	0.000347463516331	TRA:CAVGAGNNDMRF;TRB:CSATQTGTGASGYTF	TRA:TGTGCTGTGGGTGCGGGTAACAATGACATGCGCTTT;TRB:TGCAGTGCAACACAAACAGGGACAGGGGCTAGTGGCTACACCTTC
clonotype84	2	0.000347463516331	TRA:CALRDNNNDMRF;TRB:CASSFGQGKTYEQYF	TRA:TGTGCTCTGCGCGACAATAACAATGACATGCGCTTT;TRB:TGTGCCAGCAGTTTTGGACAGGGGAAGACTTACGAGCAGTACTTC
clonotype85	2	0.000347463516331	TRA:CATALVAGGTSYGKLTF;TRB:CASSHQGKVQGYTF	TRA:TGTGCTACGGCCCTCGTAGCTGGTGGTACTAGCTATGGAAAGCTGACATTT;TRB:TGCGCCAGCAGCCATCAGGGAAAAGTACAGGGCTACACCTTC
clonotype82	2	0.000347463516331	TRA:CAVQAIDDYKLSF;TRB:CSARTSTGNTEAFF	TRA:TGTGCTGTGCAGGCGATAGACGACTACAAGCTCAGCTTT;TRB:TGCAGTGCTAGGACATCGACAGGGAACACTGAAGCTTTCTTT
clonotype83	2	0.000347463516331	TRA:CLVGDIGNQGGKLIF;TRB:CASSFRQGQGQETQYF;TRB:CAWSTGQANNSPLHF	TRA:TGCCTCGTGGGTGACATAGGTAACCAGGGAGGAAAGCTTATCTTC;TRB:TGTGCCAGCAGCTTTCGGCAGGGGCAAGGCCAAGAGACCCAGTACTTC;TRB:TGTGCCTGGAGTACCGGACAGGCAAATAATTCACCCCTCCACTTT
clonotype80	2	0.000347463516331	TRB:CASSPQWGQGRNEQYF	TRB:TGTGCCAGCAGTCCCCAGTGGGGACAGGGAAGGAACGAGCAGTACTTC
clonotype81	2	0.000347463516331	TRA:CLVGDIGNQGGKLIF;TRB:CASSTGGGNQPQHF	TRA:TGCCTCGTGGGTGACATAGGTAACCAGGGAGGAAAGCTTATCTTC;TRB:TGTGCCAGCAGTACAGGGGGCGGCAATCAGCCCCAGCATTTT
clonotype88	2	0.000347463516331	TRA:CAEGGQKLLF;TRB:CASSLGTATEAFF	TRA:TGTGCGGAGGGGGGCCAGAAGCTGCTCTTT;TRB:TGTGCCAGCAGCTTGGGGACTGCCACTGAAGCTTTCTTT
clonotype89	2	0.000347463516331	TRA:CAVRDGDYKLSF;TRB:CSAWTGDTDTQYF	TRA:TGTGCTGTGAGAGATGGCGACTACAAGCTCAGCTTT;TRB:TGCAGTGCGTGGACAGGAGACACAGATACGCAGTATTTT
clonotype115	2	0.000347463516331	TRA:CAVLTGGGFKTIF;TRB:CASSMAGVLDEQYF;TRB:CAWSTGQANNSPLHF	TRA:TGTGCCGTCTTAACGGGTGGAGGCTTCAAAACTATCTTT;TRB:TGTGCCAGTAGTATGGCGGGAGTCCTCGACGAGCAGTACTTC;TRB:TGTGCCTGGAGTACCGGACAGGCAAATAATTCACCCCTCCACTTT
clonotype114	2	0.000347463516331	TRA:CATDANNAGNMLTF;TRB:CASRKSGGNTGELFF	TRA:TGTGCTACGGACGCAAATAATGCAGGCAACATGCTCACCTTT;TRB:TGCGCCAGCCGCAAATCAGGGGGTAACACCGGGGAGCTGTTTTTT
clonotype117	2	0.000347463516331	TRA:CALKTRGNTPLVF;TRB:CSAARQGNTEAFF	TRA:TGTGCTCTAAAAACGCGAGGAAACACACCTCTTGTCTTT;TRB:TGCAGTGCTGCGCGACAGGGCAACACTGAAGCTTTCTTT
clonotype116	2	0.000347463516331	TRA:CALRDPDSGGYQKVTF;TRB:CASSLLPSKEAFF	TRA:TGTGCTCTGAGGGATCCCGATTCTGGGGGTTACCAGAAAGTTACCTTT;TRB:TGTGCCAGCAGTTTATTGCCCTCCAAGGAGGCTTTCTTT
clonotype111	2	0.000347463516331	TRB:CSARLVGGTEAFF	TRB:TGCAGTGCTAGACTAGTAGGGGGGACTGAAGCTTTCTTT
clonotype110	2	0.000347463516331	TRA:CLVGDIGNQGGKLIF;TRA:CAFMKQYFGNEKLTF;TRB:CASILAVTNTGELFF	TRA:TGCCTCGTGGGTGACATAGGTAACCAGGGAGGAAAGCTTATCTTC;TRA:TGTGCTTTCATGAAGCAGTACTTTGGAAATGAGAAATTAACCTTT;TRB:TGTGCCAGCATCCTAGCGGTAACGAACACCGGGGAGCTGTTTTTT
clonotype113	2	0.000347463516331	TRA:CAVSTAAAGNKLTF;TRB:CASSPTRDQPQHF	TRA:TGTGCTGTGAGTACGGCAGCTGCAGGCAACAAGCTAACTTTT;TRB:TGTGCCAGCAGTCCCACACGGGATCAGCCCCAGCATTTT
clonotype112	2	0.000347463516331	TRA:CAAPSGSARQLTF;TRB:CASSSGTSGGKSADTQYF	TRA:TGTGCCGCCCCTTCTGGTTCTGCAAGGCAACTGACCTTT;TRB:TGTGCCAGCAGTTCCGGGACTAGCGGGGGGAAGAGCGCAGATACGCAGTATTTT
clonotype119	2	0.000347463516331	TRB:CASSLALGSTQETQYF	TRB:TGTGCCAGCAGCTTAGCGCTGGGGTCTACCCAAGAGACCCAGTACTTC
clonotype118	2	0.000347463516331	TRB:CASRSASSGRGGYNEQFF	TRB:TGTGCCAGCCGGAGCGCTTCCAGCGGGAGGGGGGGCTACAATGAGCAGTTCTTC
clonotype148	2	0.000347463516331	TRA:CALSLSNSGGSNYKLTF	TRA:TGTGCTCTGAGTCTCTCGAATAGTGGAGGTAGCAACTATAAACTGACATTT
clonotype149	2	0.000347463516331	TRB:CASSYNRGGSQPQHF;TRB:CAWSTGQANNSPLHF	TRB:TGTGCCAGCAGTTACAACAGGGGAGGGAGCCAGCCCCAGCATTTT;TRB:TGTGCCTGGAGTACCGGACAGGCAAATAATTCACCCCTCCACTTT
clonotype146	2	0.000347463516331	TRA:CAESIPNAGKSTF;TRB:CASSRDTDNEQFF	TRA:TGTGCAGAGAGTATCCCCAATGCAGGCAAATCAACCTTT;TRB:TGTGCCAGCAGCCGTGACACAGACAATGAGCAGTTCTTC
clonotype147	2	0.000347463516331	TRA:CAVLTGGGFKTIF	TRA:TGTGCCGTCTTAACGGGTGGAGGCTTCAAAACTATCTTT
clonotype144	2	0.000347463516331	TRB:CASSPPRQNTGELFF	TRB:TGTGCCAGCAGCCCCCCAAGGCAGAACACCGGGGAGCTGTTTTTT
clonotype145	2	0.000347463516331	TRB:CSVYLRAHYGYTF	TRB:TGCAGCGTTTACCTGAGAGCCCACTATGGCTACACCTTC
clonotype142	2	0.000347463516331	TRA:CATGYKGDMRF;TRB:CASSPGGGGYTF	TRA:TGTGCTACGGGGTACAAGGGTGACATGCGCTTT;TRB:TGCGCCAGCAGTCCCGGCGGCGGAGGCTACACCTTC
clonotype143	2	0.000347463516331	TRA:CLVGDIGNQGGKLIF;TRA:CAVGGSQGNLIF;TRB:CASSLEGNGDTIYF;TRB:CAWSTGQANNSPLHF	TRA:TGCCTCGTGGGTGACATAGGTAACCAGGGAGGAAAGCTTATCTTC;TRA:TGTGCTGTGGGGGGAAGCCAAGGAAATCTCATCTTT;TRB:TGTGCCAGCAGCTTGGAGGGGAATGGGGACACCATATATTTT;TRB:TGTGCCTGGAGTACCGGACAGGCAAATAATTCACCCCTCCACTTT
clonotype140	2	0.000347463516331	TRA:CIVRATGANNLFF;TRB:CSVEGQRNQETQYF	TRA:TGCATCGTCAGGGCAACTGGGGCAAACAACCTCTTCTTT;TRB:TGCAGCGTTGAAGGCCAACGGAACCAAGAGACCCAGTACTTC
clonotype141	2	0.000347463516331	TRA:CAYRSNAGNMLTF	TRA:TGTGCTTATAGGAGCAATGCAGGCAACATGCTCACCTTT
clonotype151	2	0.000347463516331	TRA:CLVGDIGNQGGKLIF;TRB:CASSLTSGIYEQYF;TRB:CAWSTGQANNSPLHF	TRA:TGCCTCGTGGGTGACATAGGTAACCAGGGAGGAAAGCTTATCTTC;TRB:TGTGCCAGCAGCTTAACTAGCGGGATCTACGAGCAGTACTTC;TRB:TGTGCCTGGAGTACCGGACAGGCAAATAATTCACCCCTCCACTTT
clonotype150	2	0.000347463516331	TRA:CAASSQGGSEKLVF;TRB:CATSDLEDGQPQHF	TRA:TGTGCAGCAAGTTCTCAGGGCGGATCTGAAAAGCTGGTCTTT;TRB:TGTGCCACCAGTGATTTGGAGGACGGCCAGCCCCAGCATTTT
clonotype152	2	0.000347463516331	TRA:CAVPSGNNNDMRF;TRB:CASSTLVGGYTF	TRA:TGTGCTGTCCCTTCGGGCAATAACAATGACATGCGCTTT;TRB:TGTGCCAGTAGTACCTTGGTTGGCGGCTACACCTTC
clonotype638	1	0.000173731758165	TRB:CASSYGLAGGPDTQYF	TRB:TGTGCCAGCAGTTACGGTCTAGCGGGGGGCCCAGATACGCAGTATTTT
clonotype639	1	0.000173731758165	TRA:CAENSRGTSYGKLTF;TRA:CATVPLRARLMF;TRB:CASSTEGAAKETQYF	TRA:TGTGCAGAGAATAGTCGCGGTACTAGCTATGGAAAGCTGACATTT;TRA:TGTGCTACGGTCCCCCTAAGAGCCAGACTCATGTTT;TRB:TGTGCCAGCAGCACAGAGGGGGCAGCCAAAGAGACCCAGTACTTC
clonotype634	1	0.000173731758165	TRA:CAAHTGRRALTF;TRB:CASSSEYEQYF	TRA:TGTGCAGCACACACGGGCAGGAGAGCACTTACTTTT;TRB:TGTGCCAGCAGTTCGGAATACGAGCAGTACTTC
clonotype635	1	0.000173731758165	TRA:CAGDGSSNTGKLIF;TRB:CASSVAGTDIYF;TRB:CAWSTGQANNSPLHF	TRA:TGTGCCGGTGATGGCTCTAGCAACACAGGCAAACTAATCTTT;TRB:TGTGCCAGCAGTGTAGCCGGGACCGACATATATTTT;TRB:TGTGCCTGGAGTACCGGACAGGCAAATAATTCACCCCTCCACTTT
clonotype636	1	0.000173731758165	TRB:CASSKQGMVTEAFF	TRB:TGTGCCAGTAGTAAACAGGGGATGGTAACTGAAGCTTTCTTT
clonotype637	1	0.000173731758165	TRA:CAVLNAGGNSYGKLTF;TRB:CAWRRDIEGNIQYF	TRA:TGTGCTGTCCTTAATGCTGGTGGTAATAGCTATGGAAAGCTGACATTT;TRB:TGTGCCTGGAGACGGGACATCGAGGGGAACATTCAGTACTTC
clonotype630	1	0.000173731758165	TRA:CAVSRGGSYIPTF;TRB:CASSLGLAGGADTQYF	TRA:TGTGCTGTGAGTAGAGGAGGAAGCTACATACCTACATTT;TRB:TGTGCCAGCAGCTTAGGTCTAGCGGGGGGGGCAGATACGCAGTATTTT
clonotype631	1	0.000173731758165	TRA:CALTQLTGGGNKLTF;TRB:CASSQPGLAAYSYEQYF	TRA:TGTGCTCTGACCCAACTCACGGGAGGAGGAAACAAACTCACCTTT;TRB:TGCGCCAGCAGCCAACCGGGACTAGCGGCCTACTCCTACGAGCAGTACTTC
clonotype632	1	0.000173731758165	TRA:CAVRRGQGGKLIF;TRB:CASSYSGGPARGEQFF	TRA:TGTGCTGTGAGGCGGGGCCAGGGAGGAAAGCTTATCTTC;TRB:TGTGCCAGCAGTTACTCTGGGGGCCCGGCCAGGGGTGAGCAGTTCTTC
clonotype633	1	0.000173731758165	TRA:CAGPIKAAGNKLTF;TRA:CAVPLESGGYQKVTF;TRB:CASSPNTGQAKNTEAFF	TRA:TGTGCTGGGCCCATCAAAGCTGCAGGCAACAAGCTAACTTTT;TRA:TGTGCTGTGCCCTTGGAATCTGGGGGTTACCAGAAAGTTACCTTT;TRB:TGTGCCAGCTCACCCAATACCGGACAGGCGAAGAACACTGAAGCTTTCTTT
clonotype1627	1	0.000173731758165	TRA:CAAGGGGGSYIPTF;TRB:CASSWDSTANSYEQYF	TRA:TGTGCAGCAGGGGGAGGAGGAGGAAGCTACATACCTACATTT;TRB:TGCGCCAGCAGCTGGGATTCGACAGCCAACTCCTACGAGCAGTACTTC
clonotype1626	1	0.000173731758165	TRA:CVVSEANAGNMLTF;TRB:CASRTSGTGGAKEKLFF	TRA:TGTGTGGTGAGCGAGGCTAATGCAGGCAACATGCTCACCTTT;TRB:TGTGCCAGCAGAACCTCCGGGACAGGGGGCGCGAAGGAAAAACTGTTTTTT
clonotype1625	1	0.000173731758165	TRA:CAGARGGSEKLVF;TRB:CASSPLDSWVTGELFF	TRA:TGTGCAGGCGCCCGGGGCGGATCTGAAAAGCTGGTCTTT;TRB:TGTGCCAGCTCACCACTTGACAGTTGGGTCACCGGGGAGCTGTTTTTT
clonotype1624	1	0.000173731758165	TRA:CILRDMEYGNKLVF;TRA:CLVGDIGNQGGKLIF;TRB:CAISATSGGWAKNIQYF	TRA:TGCATCCTGAGAGACATGGAATATGGAAACAAACTGGTCTTT;TRA:TGCCTCGTGGGTGACATAGGTAACCAGGGAGGAAAGCTTATCTTC;TRB:TGTGCCATCAGCGCGACTAGCGGGGGATGGGCCAAAAACATTCAGTACTTC
clonotype1623	1	0.000173731758165	TRA:CAVSEENGGSQGNLIF;TRB:CASSVQPQASYEQYF	TRA:TGTGCTGTGAGTGAGGAAAATGGAGGAAGCCAAGGAAATCTCATCTTT;TRB:TGTGCCAGCAGTGTCCAACCTCAGGCGTCCTACGAGCAGTACTTC
clonotype1622	1	0.000173731758165	TRA:CAASRAGGGNKLTF;TRB:CAISDTERGVAYEQYF	TRA:TGTGCAGCAAGTAGGGCGGGAGGAGGAAACAAACTCACCTTT;TRB:TGTGCCATCAGTGACACCGAGCGGGGGGTCGCCTACGAGCAGTACTTC
clonotype1621	1	0.000173731758165	TRA:CAASGTYKYIF	TRA:TGTGCGGCCTCAGGAACCTACAAATACATCTTT
clonotype1620	1	0.000173731758165	TRA:CAFMRYNQGGKLIF;TRB:CSAKGLAGGPGPSYEQYF	TRA:TGTGCTTTCATGAGGTATAACCAGGGAGGAAAGCTTATCTTC;TRB:TGCAGTGCTAAGGGACTAGCGGGAGGGCCAGGTCCCTCCTACGAGCAGTACTTC
clonotype1629	1	0.000173731758165	TRA:CATMSRTGNTPLVF;TRB:CSALGVLQETQYF;TRB:CAWSTGQANNSPLHF	TRA:TGTGCTACAATGAGTCGGACCGGAAACACACCTCTTGTCTTT;TRB:TGCAGTGCCCTCGGGGTTTTACAAGAGACCCAGTACTTC;TRB:TGTGCCTGGAGTACCGGACAGGCAAATAATTCACCCCTCCACTTT
clonotype1628	1	0.000173731758165	TRA:CLVGDRLAF;TRA:CAVDSFSGGYNKLIF;TRB:CSVSTPGSEQYF	TRA:TGCCTCGTGGGTGACAGACTCGCTTTT;TRA:TGTGCTGTGGACTCTTTTTCTGGTGGCTACAATAAGCTGATTTTT;TRB:TGCAGCGTTTCCACCCCAGGGAGCGAGCAGTACTTC
clonotype1483	1	0.000173731758165	TRA:CVVNGDNYGQNFVF;TRB:CASSKNTGGWGEKLFF	TRA:TGTGTGGTGAACGGGGATAACTATGGTCAGAATTTTGTCTTT;TRB:TGTGCCAGCAGTAAAAATACGGGCGGTTGGGGTGAAAAACTGTTTTTT
clonotype1482	1	0.000173731758165	TRA:CAESIAGANNLFF;TRB:CASSIPDGKNIQYF	TRA:TGTGCAGAGAGTATCGCCGGGGCAAACAACCTCTTCTTT;TRB:TGTGCCAGTAGTATCCCAGACGGAAAAAACATTCAGTACTTC
clonotype1481	1	0.000173731758165	TRA:CAASMSPNYQLIW;TRB:CASSVTSGSRGELFF	TRA:TGTGCAGCAAGCATGTCCCCCAACTATCAGTTAATCTGG;TRB:TGTGCCAGCAGCGTCACTAGCGGGAGCCGAGGGGAGCTGTTTTTT
clonotype945	1	0.000173731758165	TRA:CAASASLWGWELPTHF;TRB:CASSPVSGAGETQYF	TRA:TGTGCAGCAAGCGCCTCGCTCTGGGGCTGGGAGTTACCAACTCACTTT;TRB:TGTGCCAGCTCACCGGTTTCGGGGGCGGGAGAGACCCAGTACTTC
clonotype1487	1	0.000173731758165	TRA:CAVVGNDMRF;TRB:CASSLSVHPVQETQYF	TRA:TGTGCCGTGGTCGGCAATGACATGCGCTTT;TRB:TGTGCCAGCAGCTTGAGCGTCCATCCTGTACAAGAGACCCAGTACTTC
clonotype1486	1	0.000173731758165	TRA:CAPPSGGSYIPTF;TRB:CASSPDRGQGTEAFF	TRA:TGTGCTCCACCATCAGGAGGAAGCTACATACCTACATTT;TRB:TGTGCCAGCAGCCCAGACAGGGGGCAAGGCACTGAAGCTTTCTTT
clonotype1485	1	0.000173731758165	TRA:CATVSGGSYIPTF;TRB:CASSLGGRGDNEQFF	TRA:TGTGCTACGGTATCAGGAGGAAGCTACATACCTACATTT;TRB:TGTGCCAGCAGCTTAGGTGGGCGCGGAGACAATGAGCAGTTCTTC
clonotype941	1	0.000173731758165	TRA:CVVNREGSYIPTF;TRB:CASSLEGNGDTIYF;TRB:CASSRSSGANVLTF	TRA:TGTGTGGTGAACAGGGAAGGAAGCTACATACCTACATTT;TRB:TGTGCCAGCAGCTTGGAGGGGAATGGGGACACCATATATTTT;TRB:TGTGCCAGCAGTCGAAGCTCTGGGGCCAACGTCCTGACTTTC
clonotype1489	1	0.000173731758165	TRA:CAVSPAAGNKLTF;TRB:CASSLNRAYEQYF	TRA:TGTGCTGTGAGCCCGGCTGCGGGCAACAAGCTAACTTTT;TRB:TGTGCCAGCAGTTTGAACAGAGCCTACGAGCAGTACTTC
clonotype1488	1	0.000173731758165	TRA:CILRDDNYGQNFVF;TRB:CASSAVGASYNEQFF	TRA:TGCATCCTGAGAGATGATAACTATGGTCAGAATTTTGTCTTT;TRB:TGTGCCAGCAGTGCCGTCGGCGCCTCCTACAATGAGCAGTTCTTC
clonotype948	1	0.000173731758165	TRA:CIVRADSGTYKYIF;TRB:CASSRTLSNQPQHF	TRA:TGCATCGTCAGAGCTGACTCAGGAACCTACAAATACATCTTT;TRB:TGTGCCAGCAGTCGGACATTGAGCAATCAGCCCCAGCATTTT
clonotype949	1	0.000173731758165	TRA:CLVGPTGGGNKLTF;TRB:CATEGNSNEQFF	TRA:TGCCTCGTGGGTCCCACGGGAGGAGGAAACAAACTCACCTTT;TRB:TGTGCCACCGAGGGAAATAGCAATGAGCAGTTCTTC
clonotype1133	1	0.000173731758165	TRA:CAARPLSGGYNKLIF;TRB:CASSPSGPNEQFF	TRA:TGTGCAGCAAGGCCCCTTTCTGGTGGCTACAATAAGCTGATTTTT;TRB:TGTGCCAGCAGTCCCAGTGGTCCCAATGAGCAGTTCTTC
clonotype1132	1	0.000173731758165	TRB:CASSYTTSLSSPLHF	TRB:TGTGCCAGCAGTTACACCACTAGCTTGAGTTCACCCCTCCACTTT
clonotype1131	1	0.000173731758165	TRA:CALMKTSYDKVIF;TRB:CATSVSQGRGDTQYF	TRA:TGTGCTCTGATGAAAACCTCCTACGACAAGGTGATATTT;TRB:TGTGCCACCAGTGTTAGTCAGGGGCGGGGAGATACGCAGTATTTT
clonotype1130	1	0.000173731758165	TRA:CALSTVPDSNYQLIW;TRB:CASSQELGGGYEQYF	TRA:TGTGCTCTGAGCACTGTCCCGGATAGCAACTATCAGTTAATCTGG;TRB:TGCGCCAGCAGCCAAGAATTGGGAGGTGGGTACGAGCAGTACTTC
clonotype1137	1	0.000173731758165	TRA:CLVNFGNEKLTF;TRB:CASSLGQTYNQPQHF	TRA:TGCCTCGTGAACTTTGGAAATGAGAAATTAACCTTT;TRB:TGTGCCAGCAGCTTAGGACAGACTTACAATCAGCCCCAGCATTTT
clonotype1136	1	0.000173731758165	TRA:CAARADQFYF;TRB:CASSIGFWGTDTQYF	TRA:TGTGCAGCAAGGGCTGACCAGTTCTATTTT;TRB:TGTGCCAGTAGTATAGGGTTCTGGGGAACAGATACGCAGTATTTT
clonotype1135	1	0.000173731758165	TRA:CVVNREGSYIPTF;TRB:CASSSQGAGANVLTF	TRA:TGTGTGGTGAACAGGGAAGGAAGCTACATACCTACATTT;TRB:TGTGCCAGCAGTTCACAGGGGGCTGGGGCCAACGTCCTGACTTTC
clonotype1134	1	0.000173731758165	TRA:CAYRSAGSGGSNYKLTF;TRB:CASSLLAGVAGELFF	TRA:TGTGCTTATAGGAGCGCAGGTAGTGGAGGTAGCAACTATAAACTGACATTT;TRB:TGTGCCAGCAGTTTACTAGCGGGAGTGGCCGGGGAGCTGTTTTTT
clonotype1139	1	0.000173731758165	TRA:CAEIHGNQFYF;TRA:CAVGADGLTF;TRB:CASSYFFSSGRNEQFF	TRA:TGTGCAGAGATACACGGTAACCAGTTCTATTTT;TRA:TGTGCTGTTGGTGCTGACGGACTCACCTTT;TRB:TGTGCCAGCAGTTACTTTTTTAGTAGCGGACGAAATGAGCAGTTCTTC
clonotype1138	1	0.000173731758165	TRA:CLVGDIGNQGGKLIV	TRA:TGCCTCGTGGGTGACATAGGTAACCAGGGAGGAAAGCTTATCGTC
clonotype1559	1	0.000173731758165	TRA:CAASAPAGANNLFF;TRB:CASSAHGQGVGEQYF	TRA:TGTGCAGCAAGCGCCCCAGCTGGGGCAAACAACCTCTTCTTT;TRB:TGTGCCAGCAGCGCCCACGGACAGGGAGTCGGGGAGCAGTACTTC
clonotype1558	1	0.000173731758165	TRA:CAVSDSRTGDDKIIF;TRB:CASSRTGGNQPQHF	TRA:TGTGCTGTGAGTGATAGCAGGACCGGAGATGACAAGATCATCTTT;TRB:TGTGCCAGCAGCCGGACAGGGGGCAATCAGCCCCAGCATTTT
clonotype1009	1	0.000173731758165	TRA:CIVLSGRAQKLVF;TRB:CSARDRVAGRTDTQYF	TRA:TGCATCGTCCTCTCAGGTCGAGCCCAGAAGCTGGTATTT;TRB:TGCAGTGCTAGAGATAGGGTAGCGGGGCGCACAGATACGCAGTATTTT
clonotype1008	1	0.000173731758165	TRA:CLVGDIGNQGGKLIF;TRA:CAVRDNTGGFKTIF;TRB:CASSLEVREANEQFF	TRA:TGCCTCGTGGGTGACATAGGTAACCAGGGAGGAAAGCTTATCTTC;TRA:TGTGCTGTGAGGGATAATACTGGAGGCTTCAAAACTATCTTT;TRB:TGCGCCAGCAGCTTGGAGGTCAGGGAAGCGAATGAGCAGTTCTTC
clonotype1555	1	0.000173731758165	TRA:CAAIRGGGADGLTF;TRB:CASSPTAQGPTYEQYF	TRA:TGTGCAGCAATAAGAGGAGGAGGTGCTGACGGACTCACCTTT;TRB:TGCGCCAGCAGCCCTACCGCTCAGGGCCCCACCTACGAGCAGTACTTC
clonotype1006	1	0.000173731758165	TRA:CAVFSMDSNYQLIW;TRB:CASGAGGSYEQYF	TRA:TGTGCTGTTTTCTCTATGGATAGCAACTATCAGTTAATCTGG;TRB:TGTGCCAGCGGAGCGGGAGGGTCCTACGAGCAGTACTTC
clonotype1005	1	0.000173731758165	TRA:CAASGSYIPTF;TRB:CASSLISGGLETQYF	TRA:TGTGCAGCCTCGGGAAGCTACATACCTACATTT;TRB:TGTGCCAGCAGCTTGATTAGCGGGGGTTTAGAGACCCAGTACTTC
clonotype1556	1	0.000173731758165	TRB:CATSDPGVDTQYF	TRB:TGTGCCACCAGTGATCCCGGGGTGGATACGCAGTATTTT
clonotype1003	1	0.000173731758165	TRA:CVVVNAGNMLTF;TRB:CASSQGLAGAPAYTDTQYF	TRA:TGTGTGGTCGTTAATGCAGGCAACATGCTCACCTTT;TRB:TGTGCCAGCAGCCAAGGTCTAGCGGGGGCCCCAGCTTACACAGATACGCAGTATTTT
clonotype1002	1	0.000173731758165	TRA:CASIYNAGNMLTF;TRA:CALTKPYNTDKLIF;TRB:CASSEQGTSYEQYF	TRA:TGTGCATCGATTTATAATGCAGGCAACATGCTCACCTTT;TRA:TGTGCTCTGACTAAACCCTATAACACCGACAAGCTCATCTTT;TRB:TGTGCCAGCAGCGAACAAGGGACTAGCTACGAGCAGTACTTC
clonotype1001	1	0.000173731758165	TRA:CAVSGAQYSSASKIIF;TRB:CASSLDGAGGTDTQYF	TRA:TGTGCTGTGAGTGGCGCCCAATACAGCAGTGCTTCCAAGATAATCTTT;TRB:TGTGCCAGCAGCTTAGACGGGGCCGGAGGCACAGATACGCAGTATTTT
clonotype1552	1	0.000173731758165	TRA:CALDGIGSGNTGKLIF;TRB:CASSLDLSYNEQFF	TRA:TGTGCTCTAGACGGGATAGGCTCTGGCAACACAGGCAAACTAATCTTT;TRB:TGTGCCAGCAGCTTGGATCTCTCCTACAATGAGCAGTTCTTC
clonotype890	1	0.000173731758165	TRA:CAMNPGNTPLVF;TRB:CASSYQGTDYGYTF	TRA:TGTGCAATGAACCCAGGAAACACACCTCTTGTCTTT;TRB:TGTGCCAGCAGTTACCAAGGGACAGACTATGGCTACACCTTC
clonotype891	1	0.000173731758165	TRA:CAVAPTNNAGNMLTF;TRB:CASTSGLSSYNEQFF	TRA:TGTGCTGTGGCTCCTACCAATAATGCAGGCAACATGCTCACCTTT;TRB:TGTGCCAGCACCTCTGGGTTGAGCTCCTACAATGAGCAGTTCTTC
clonotype892	1	0.000173731758165	TRA:CAGNTGNQFYF;TRB:CASSLRQGTDGYTF	TRA:TGTGCAGGGAACACCGGTAACCAGTTCTATTTT;TRB:TGTGCCAGCAGCTTACGACAGGGGACGGATGGCTACACCTTC
clonotype893	1	0.000173731758165	TRA:CAVKTGGGNKLTF;TRB:CASNTAGQPQHF	TRA:TGTGCCGTGAAAACGGGAGGAGGAAACAAACTCACCTTT;TRB:TGTGCCAGCAATACGGCGGGTCAGCCCCAGCATTTT
clonotype894	1	0.000173731758165	TRA:CAENQGGSEKLVF;TRB:CASSQPDGYQKLFF	TRA:TGTGCAGAGAACCAGGGCGGATCTGAAAAGCTGGTCTTT;TRB:TGTGCCAGCAGCCAGCCGGACGGCTATCAAAAACTGTTTTTT
clonotype895	1	0.000173731758165	TRA:CAVSPYNRDDKIIF;TRB:CASSASGQETQYF	TRA:TGTGCTGTGAGTCCCTACAACAGAGATGACAAGATCATCTTT;TRB:TGTGCCAGCAGTGCCTCGGGACAAGAGACCCAGTACTTC
clonotype896	1	0.000173731758165	TRA:CAMRTNFGNEKLTF;TRB:CATSFDNYQSTDTQYF	TRA:TGTGCAATGCGCACTAACTTTGGAAATGAGAAATTAACCTTT;TRB:TGTGCCACCAGCTTCGACAACTACCAAAGCACAGATACGCAGTATTTT
clonotype897	1	0.000173731758165	TRA:CAVSGGAGGYNKLIF;TRA:CAVATPNTGTASKLTF;TRB:CASGAGVNRNTEAFF	TRA:TGTGCTGTGAGTGGCGGTGCTGGTGGCTACAATAAGCTGATTTTT;TRA:TGTGCTGTGGCGACGCCCAATACCGGCACTGCCAGTAAACTCACCTTT;TRB:TGTGCCAGTGGGGCCGGGGTGAACAGGAACACTGAAGCTTTCTTT
clonotype898	1	0.000173731758165	TRA:CLVGDIGNQGGKLIF;TRA:CAVAGGSYIPTF;TRB:CASSPGQEDTGELFF;TRB:CAWSTGQANNSPLHF	TRA:TGCCTCGTGGGTGACATAGGTAACCAGGGAGGAAAGCTTATCTTC;TRA:TGTGCCGTGGCAGGAGGAAGCTACATACCTACATTT;TRB:TGTGCCAGCAGCCCTGGACAGGAGGACACCGGGGAGCTGTTTTTT;TRB:TGTGCCTGGAGTACCGGACAGGCAAATAATTCACCCCTCCACTTT
clonotype899	1	0.000173731758165	TRA:CAVSDHGGYQKVTF;TRB:CASNPGGYGYTF	TRA:TGTGCTGTGAGTGATCATGGGGGTTACCAGAAAGTTACCTTT;TRB:TGTGCCAGCAACCCGGGGGGCTATGGCTACACCTTC
clonotype1319	1	0.000173731758165	TRA:CVVNMGTGGFKTIF;TRB:CASSSLRTGGSTEAFF	TRA:TGTGTGGTGAACATGGGGACTGGAGGCTTCAAAACTATCTTT;TRB:TGTGCCAGTAGTTCCCTCCGGACAGGGGGGAGTACTGAAGCTTTCTTT
clonotype1318	1	0.000173731758165	TRA:CAVSDMPSGGYNKLIF;TRB:CASSLTEASHEQFF	TRA:TGTGCTGTGAGTGATATGCCCTCTGGTGGCTACAATAAGCTGATTTTT;TRB:TGTGCCAGCAGCTTAACGGAAGCTTCCCATGAGCAGTTCTTC
clonotype1313	1	0.000173731758165	TRB:CSVSATNEKLFF	TRB:TGCAGCGTCAGTGCAACTAATGAAAAACTGTTTTTT
clonotype1312	1	0.000173731758165	TRB:CASSPASTEETQYF	TRB:TGCGCCAGCAGCCCAGCTAGCACCGAAGAGACCCAGTACTTC
clonotype1311	1	0.000173731758165	TRA:CAGPFSSNTGKLIF;TRB:CASSFGAGGNRQVQYF	TRA:TGTGCAGGACCCTTCTCTAGCAACACAGGCAAACTAATCTTT;TRB:TGTGCCAGCAGCTTTGGAGCGGGAGGGAACCGTCAGGTTCAGTACTTC
clonotype1310	1	0.000173731758165	TRB:CASSSGRGNTEAFF	TRB:TGTGCCAGTAGTAGTGGCAGGGGGAACACTGAAGCTTTCTTT
clonotype1317	1	0.000173731758165	TRA:CAGVKAAGNKLTF;TRA:CAVNRKDGQKLLF;TRB:CASSIDLTGAGDTQYF;TRB:CASGLGQGDIQYF	TRA:TGTGCAGGAGTCAAAGCTGCAGGCAACAAGCTAACTTTT;TRA:TGTGCCGTGAACAGAAAGGATGGCCAGAAGCTGCTCTTT;TRB:TGTGCCAGTAGTATCGATTTGACGGGAGCTGGAGATACGCAGTATTTT;TRB:TGTGCTAGTGGTTTGGGGCAGGGAGACATTCAGTACTTC
clonotype1316	1	0.000173731758165	TRB:CASSLHSGSHGYTF	TRB:TGTGCCAGCAGTTTGCACTCAGGATCCCATGGCTACACCTTC
clonotype1315	1	0.000173731758165	TRA:CIVRGNARLMF;TRB:CASSATGGYQETQYF	TRA:TGCATCGTCAGAGGAAATGCCAGACTCATGTTT;TRB:TGCGCCAGCAGCGCGACGGGGGGATACCAAGAGACCCAGTACTTC
clonotype1314	1	0.000173731758165	TRA:CAVDTPGSNYKLTF;TRB:CASSYSDTRGTQYF	TRA:TGTGCCGTGGACACCCCAGGTAGCAACTATAAACTGACATTT;TRB:TGTGCCAGCAGTTATTCGGACACACGCGGGACCCAGTACTTC
clonotype641	1	0.000173731758165	TRB:CASSNTNEQFF	TRB:TGTGCCAGCAGCAATACCAATGAGCAGTTCTTC
clonotype640	1	0.000173731758165	TRA:CAGGTTSGTYKYIF;TRB:CASSDPGRREKLFF	TRA:TGTGCTGGGGGGACTACCTCAGGAACCTACAAATACATCTTT;TRB:TGTGCCAGCAGTGACCCCGGGAGGCGAGAAAAACTGTTTTTT
clonotype643	1	0.000173731758165	TRA:CVVRAGGYQKVTF;TRB:CAWTRTASNQPQHF	TRA:TGTGTGGTGCGTGCTGGGGGTTACCAGAAAGTTACCTTT;TRB:TGTGCCTGGACCCGGACAGCTTCGAATCAGCCCCAGCATTTT
clonotype642	1	0.000173731758165	TRA:CAVISANRDDKIIF;TRB:CASSSTGTANEQYF	TRA:TGTGCCGTGATCTCAGCGAACAGAGATGACAAGATCATCTTT;TRB:TGCGCCAGCAGCTCGACAGGGACGGCAAACGAGCAGTACTTC
clonotype645	1	0.000173731758165	TRB:CSAAAQRDPTDTQYF	TRB:TGCAGTGCCGCTGCACAGCGGGATCCCACAGATACGCAGTATTTT
clonotype644	1	0.000173731758165	TRA:CAAWGGGYQKVTF;TRB:CSAPPRLLYEQYF	TRA:TGTGCAGCCTGGGGAGGGGGTTACCAGAAAGTTACCTTT;TRB:TGCAGTGCTCCTCCTAGACTCCTCTACGAGCAGTACTTC
clonotype647	1	0.000173731758165	TRA:CILSRGGSNYKLTF;TRB:CASSVATSGTGGSQETQYF	TRA:TGCATCCTCTCTCGTGGAGGTAGCAACTATAAACTGACATTT;TRB:TGTGCCAGCAGCGTAGCTACGTCGGGGACAGGGGGATCCCAAGAGACCCAGTACTTC
clonotype646	1	0.000173731758165	TRA:CALKDNTDKLIF;TRB:CASSFLGVGTEAFF	TRA:TGTGCTCTGAAGGACAACACCGACAAGCTCATCTTT;TRB:TGTGCCAGCAGTTTCCTGGGGGTCGGCACTGAAGCTTTCTTT
clonotype1373	1	0.000173731758165	TRA:CAVSPGNQFYF;TRB:CASSLGVGTGRGNIQYF	TRA:TGTGCTGTGAGCCCCGGTAACCAGTTCTATTTT;TRB:TGTGCCAGCAGCTTAGGGGTGGGGACAGGGCGAGGAAACATTCAGTACTTC
clonotype1372	1	0.000173731758165	TRA:CALWYYNNNDMRF;TRB:CASSSPTGGGTQYF	TRA:TGTGCTCTGTGGTACTACAATAACAATGACATGCGCTTT;TRB:TGTGCCAGCAGTTCCCCGACCGGGGGAGGGACCCAGTACTTC
clonotype319	1	0.000173731758165	TRA:CADLDRGSTLGRLYF;TRA:CALIREYKLSF;TRB:CASSFDPNTEAFF	TRA:TGTGCCGACCTCGACAGAGGCTCAACCCTGGGGAGGCTATACTTT;TRA:TGTGCTCTGATTAGAGAATACAAGCTCAGCTTT;TRB:TGTGCCAGCAGTTTCGATCCGAACACTGAAGCTTTCTTT
clonotype318	1	0.000173731758165	TRA:CAVASGSARQLTF	TRA:TGTGCCGTGGCTTCTGGTTCTGCAAGGCAACTGACCTTT
clonotype313	1	0.000173731758165	TRA:CVAYSGAGSYQLTF;TRB:CASSIQADTEAFF	TRA:TGTGTGGCTTACAGCGGGGCTGGGAGTTACCAACTCACTTTC;TRB:TGTGCCAGTAGTATACAAGCGGATACTGAAGCTTTCTTT
clonotype312	1	0.000173731758165	TRA:CAVEGAGTASKLTF;TRB:CASSFSGVGEKLFF	TRA:TGTGCTGTGGAGGGGGCCGGCACTGCCAGTAAACTCACCTTT;TRB:TGTGCCAGCAGCTTCTCGGGGGTGGGGGAAAAACTGTTTTTT
clonotype311	1	0.000173731758165	TRA:CAVASSYGNNRLAF;TRB:CASIPPTSGKLDTEAFF;TRB:CASTLRPGGGANVLTF	TRA:TGTGCTGTGGCTTCCTCCTATGGGAACAACAGACTCGCTTTT;TRB:TGCGCCAGCATCCCTCCAACGTCGGGGAAGTTGGACACTGAAGCTTTCTTT;TRB:TGTGCCAGCACCCTAAGGCCCGGGGGCGGGGCCAACGTCCTGACTTTC
clonotype310	1	0.000173731758165	TRA:CLVGDIGNQGGKLIF;TRB:CASSSTSPPRSGNTIYF	TRA:TGCCTCGTGGGTGACATAGGTAACCAGGGAGGAAAGCTTATCTTC;TRB:TGTGCCAGCAGTTCGACATCACCCCCCCGGAGCGGAAACACCATATATTTT
clonotype317	1	0.000173731758165	TRB:CASSLGGGRNEQFF	TRB:TGCGCCAGCAGCTTGGGGGGGGGTCGGAATGAGCAGTTCTTC
clonotype316	1	0.000173731758165	TRA:CAARTNDYKLSF;TRB:CASSQGTGDQPQHF	TRA:TGTGCAGCTCGGACTAACGACTACAAGCTCAGCTTT;TRB:TGTGCCAGCAGCCAAGGAACAGGGGATCAGCCCCAGCATTTT
clonotype315	1	0.000173731758165	TRA:CALFPNSGNTPLVF;TRB:CASSPTSATNEKLFF	TRA:TGTGCTCTGTTTCCGAATTCAGGAAACACACCTCTTGTCTTT;TRB:TGTGCCAGCAGCCCCACATCCGCAACTAATGAAAAACTGTTTTTT
clonotype314	1	0.000173731758165	TRA:CAVQRNSGYSTLTF;TRB:CASSRDTDTQYF	TRA:TGTGCCGTCCAGAGGAATTCAGGATACAGCACCCTCACCTTT;TRB:TGTGCCAGCAGCCGGGACACAGATACGCAGTATTTT
clonotype982	1	0.000173731758165	TRA:CAVKETSGSRLTF;TRB:CASGGWDGSYEQYF	TRA:TGTGCTGTGAAAGAAACCAGTGGCTCTAGGTTGACCTTT;TRB:TGTGCCAGCGGGGGTTGGGACGGCTCCTACGAGCAGTACTTC
clonotype983	1	0.000173731758165	TRB:CSARDPGLSNQPQHF;TRB:CASGLVSGGAETQYF	TRB:TGCAGTGCTAGAGACCCCGGACTCAGCAATCAGCCCCAGCATTTT;TRB:TGTGCTAGTGGTTTGGTATCCGGGGGGGCCGAGACCCAGTACTTC
clonotype533	1	0.000173731758165	TRA:CAGSTRSGSARQLTF;TRB:CASSADRGRMDEQYF	TRA:TGTGCGGGAAGTACCCGTTCTGGTTCTGCAAGGCAACTGACCTTT;TRB:TGTGCCAGTAGTGCGGACAGGGGCCGGATGGACGAGCAGTACTTC
clonotype532	1	0.000173731758165	TRB:CASSATGQGEAFF;TRB:CASSPDRGGNQPQHF	TRB:TGTGCCAGCAGCGCCACGGGACAGGGGGAAGCTTTCTTT;TRB:TGTGCCAGCTCACCCGACAGGGGGGGCAATCAGCCCCAGCATTTT
clonotype531	1	0.000173731758165	TRA:CAGFDDYKLSF;TRB:CASSPDRIGNSPLHF	TRA:TGTGCAGGGTTTGACGACTACAAGCTCAGCTTT;TRB:TGTGCCAGCAGCCCCGACAGGATTGGAAATTCACCCCTCCACTTT
clonotype530	1	0.000173731758165	TRB:CASSDPGRREKLFF	TRB:TGTGCCAGCAGTGACCCCGGGAGGCGAGAAAAACTGTTTTTT
clonotype537	1	0.000173731758165	TRB:CASSLGKVGNQPQHF	TRB:TGTGCCAGCAGCTTAGGAAAGGTTGGGAATCAGCCCCAGCATTTT
clonotype536	1	0.000173731758165	TRA:CAASVRSGSARQLTF;TRB:CASSHGATEAFF	TRA:TGTGCAGCAAGTGTGCGTTCTGGTTCTGCAAGGCAACTGACCTTT;TRB:TGTGCCAGCAGCCATGGGGCCACTGAAGCTTTCTTT
clonotype535	1	0.000173731758165	TRA:CAHRSGANSKLTF;TRB:CASSPDTGFQETQYF	TRA:TGTGCGCATCGATCTGGAGCCAATAGTAAGCTGACATTT;TRB:TGTGCCAGCAGCCCGGACACAGGCTTCCAAGAGACCCAGTACTTC
clonotype534	1	0.000173731758165	TRB:CASRVRTGGGEQYF	TRB:TGTGCCAGCAGAGTCCGGACAGGGGGCGGCGAGCAGTACTTC
clonotype539	1	0.000173731758165	TRB:CSVVYILRGEGGEAFF	TRB:TGCAGCGTTGTTTATATTTTGCGAGGGGAAGGAGGTGAAGCTTTCTTT
clonotype538	1	0.000173731758165	TRA:CAQTTDSGGSNYKLTF;TRB:CASSYSRGGQYF	TRA:TGTGCTCAAACTACTGACAGTGGAGGTAGCAACTATAAACTGACATTT;TRB:TGTGCCAGCAGCTATTCTCGGGGAGGGCAGTACTTC
clonotype407	1	0.000173731758165	TRA:CALTLITPTSSSL;TRB:CASRPDSLYGYTF	TRA:TGTGCTCTGACCCTTATAACACCGACAAGCTCATCTTTG;TRB:TGTGCCAGCAGACCCGACAGCTTATATGGCTACACCTTC
clonotype406	1	0.000173731758165	TRA:CAEIQRGATNKLIF;TRB:CSARDIKGLAGVQETQYF	TRA:TGTGCAGAGATCCAGAGAGGTGCTACAAACAAGCTCATCTTT;TRB:TGCAGTGCTAGAGATATTAAGGGACTAGCGGGGGTTCAAGAGACCCAGTACTTC
clonotype405	1	0.000173731758165	TRB:CSARAGGETQYF	TRB:TGCAGTGCGAGGGCAGGTGGAGAGACCCAGTACTTC
clonotype404	1	0.000173731758165	TRA:CAVGITSGTYKYIF;TRB:CASSFSVNTEAFF	TRA:TGTGCTGTGGGTATTACCTCAGGAACCTACAAATACATCTTT;TRB:TGTGCCAGCAGCTTTTCGGTGAACACTGAAGCTTTCTTT
clonotype403	1	0.000173731758165	TRA:CIVAGSGTYKYIF;TRB:CASSERAEVNYGYTF	TRA:TGCATCGTCGCCGGATCAGGAACCTACAAATACATCTTT;TRB:TGTGCCAGCAGTGAACGGGCAGAGGTTAACTATGGCTACACCTTC
clonotype402	1	0.000173731758165	TRA:CRYQLIW;TRA:CAQGYKLSF;TRB:CASSYQGGDTEAFF	TRA:TGTAGGTATCAGTTAATCTGG;TRA:TGTGCCCAGGGCTACAAGCTCAGCTTT;TRB:TGTGCCAGCAGTTACCAGGGAGGGGACACTGAAGCTTTCTTT
clonotype401	1	0.000173731758165	TRA:CAVGARDYKLSF;TRB:CASSRGTGEITEAFF	TRA:TGTGCTGTGGGTGCTCGCGACTACAAGCTCAGCTTT;TRB:TGCGCCAGCAGCAGGGGGACAGGGGAGATCACTGAAGCTTTCTTT
clonotype400	1	0.000173731758165	TRB:CAWSVQYQAFF	TRB:TGTGCCTGGAGTGTACAGTATCAAGCTTTCTTT
clonotype409	1	0.000173731758165	TRA:CAMSSAGNMLTF;TRB:CAISEVASRGSGEQFF	TRA:TGTGCAATGAGCAGTGCAGGCAACATGCTCACCTTT;TRB:TGTGCCATCAGTGAAGTGGCTAGCAGAGGGTCGGGTGAGCAGTTCTTC
clonotype408	1	0.000173731758165	TRA:CVVIGLVDGGYNKLIF;TRB:CASSLRPSGGSSYEQYF	TRA:TGTGTGGTGATAGGTTTGGTGGATGGTGGCTACAATAAGCTGATTTTT;TRB:TGTGCCAGCAGCTTGCGGCCTAGCGGGGGGAGCTCCTACGAGCAGTACTTC
clonotype629	1	0.000173731758165	TRB:CASSSWTRNTDTQYF	TRB:TGTGCCAGCAGTTCATGGACAAGGAACACAGATACGCAGTATTTT
clonotype628	1	0.000173731758165	TRA:CIVRPLQGGSEKLVF;TRB:CASSLSGTEQFF	TRA:TGCATCGTCAGACCGCTTCAGGGCGGATCTGAAAAGCTGGTCTTT;TRB:TGTGCCAGCAGTCTCAGCGGAACCGAGCAGTTCTTC
clonotype627	1	0.000173731758165	TRA:CAVLEVGSQGNLIF;TRB:CASSLLAGTGELFF	TRA:TGTGCTGTCCTTGAGGTGGGAAGCCAAGGAAATCTCATCTTT;TRB:TGTGCCAGCAGCTTACTAGCGGGTACCGGGGAGCTGTTTTTT
clonotype626	1	0.000173731758165	TRA:CAVQASGGGADGLTF;TRB:CASSFRQGQGQETQYF	TRA:TGTGCTGTGCAGGCTTCAGGAGGAGGTGCTGACGGACTCACCTTT;TRB:TGTGCCAGCAGCTTTCGGCAGGGGCAAGGCCAAGAGACCCAGTACTTC
clonotype625	1	0.000173731758165	TRB:CASSRPGTGTGELFF	TRB:TGTGCCAGCTCCCGTCCCGGGACAGGGACCGGGGAGCTGTTTTTT
clonotype624	1	0.000173731758165	TRA:CAASEDDYKLSF;TRB:CASSLEYYGYTF;TRB:CAWSTGQANNSPLHF	TRA:TGTGCAGCAAGCGAGGACGACTACAAGCTCAGCTTT;TRB:TGTGCCAGCAGTCTAGAGTACTATGGCTACACCTTC;TRB:TGTGCCTGGAGTACCGGACAGGCAAATAATTCACCCCTCCACTTT
clonotype623	1	0.000173731758165	TRB:CASRTTRGDTEAFF	TRB:TGTGCCAGTAGGACGACCAGGGGGGACACTGAAGCTTTCTTT
clonotype622	1	0.000173731758165	TRA:CAYRSYNYGQNFVF;TRB:CASSRGGQGLSYEQYF;TRB:CASSMAGVLDEQYF	TRA:TGTGCTTATCGTAGCTATAACTATGGTCAGAATTTTGTCTTT;TRB:TGTGCCAGCAGTAGAGGAGGGCAGGGGCTATCCTACGAGCAGTACTTC;TRB:TGTGCCAGTAGTATGGCGGGAGTCCTCGACGAGCAGTACTTC
clonotype621	1	0.000173731758165	TRA:CAVSTRDDKIIF;TRB:CASSQEADPNSPLHF	TRA:TGCGCTGTGAGTACCCGAGATGACAAGATCATCTTT;TRB:TGTGCCAGCAGCCAAGAGGCGGACCCCAATTCACCCCTCCACTTT
clonotype620	1	0.000173731758165	TRA:CAVYYGGSQGNLIF;TRB:CASTVRGGNTIYF	TRA:TGTGCTGTGTATTATGGAGGAAGCCAAGGAAATCTCATCTTT;TRB:TGTGCCAGCACCGTGCGGGGTGGAAACACCATATATTTT
clonotype1630	1	0.000173731758165	TRA:CAVSGGYQKVTF;TRB:CASRWTGDNSPLHF	TRA:TGTGCCGTTTCAGGGGGTTACCAGAAAGTTACCTTT;TRB:TGTGCCAGCAGATGGACAGGGGACAATTCACCCCTCCACTTT
clonotype1631	1	0.000173731758165	TRA:CAVPAGGNSYGKLTF;TRB:CSAPRGETQYF	TRA:TGTGCTGTCCCTGCTGGTGGTAATAGCTATGGAAAGCTGACATTT;TRB:TGCAGTGCCCCTAGGGGGGAGACCCAGTACTTC
clonotype1632	1	0.000173731758165	TRA:CILRDEGFGNEKLTF;TRB:CASKKIGTYNEQFF	TRA:TGCATCCTGAGAGACGAGGGCTTTGGAAATGAGAAATTAACCTTT;TRB:TGTGCCAGTAAGAAGATTGGAACCTACAATGAGCAGTTCTTC
clonotype1633	1	0.000173731758165	TRA:CIVRVVGGGGADGLTF;TRB:CASSLTGNYGYTF	TRA:TGCATCGTCAGAGTCGTGGGGGGAGGAGGTGCTGACGGACTCACCTTT;TRB:TGTGCCAGCAGCCTCACAGGGAACTATGGCTACACCTTC
clonotype1634	1	0.000173731758165	TRB:CASSPLSTKMNTEAFF	TRB:TGTGCCAGCTCACCACTTTCAACAAAAATGAACACTGAAGCTTTCTTT
clonotype1635	1	0.000173731758165	TRA:CAASSSNTGKLIF;TRB:CASSRTANYNEQFF	TRA:TGTGCAGCAAGCAGTAGCAACACAGGCAAACTAATCTTT;TRB:TGTGCCAGCAGCCGGACAGCAAACTACAATGAGCAGTTCTTC
clonotype1636	1	0.000173731758165	TRB:CASKISGQGIAYTQYF	TRB:TGTGCCAGCAAAATTTCCGGACAGGGGATTGCTTATACGCAGTATTTT
clonotype1637	1	0.000173731758165	TRB:CASSSTTATNEKLFF	TRB:TGTGCCAGCAGCTCCACAACCGCAACTAATGAAAAACTGTTTTTT
clonotype1638	1	0.000173731758165	TRA:CAVVPTGGGNKLTF	TRA:TGTGCTGTGGTTCCCACGGGAGGAGGAAACAAACTCACCTTT
clonotype1639	1	0.000173731758165	TRA:CVVNTDKLIF;TRB:CASSLAPGDPYEQYF	TRA:TGTGTGGTGAACACCGACAAGCTCATCTTT;TRB:TGCGCCAGCAGCTTGGCCCCAGGGGACCCCTACGAGCAGTACTTC
clonotype951	1	0.000173731758165	TRA:CALRGTGANNLFF;TRB:CATSERGNEAFF	TRA:TGTGCTTTGAGGGGGACTGGGGCAAACAACCTCTTCTTT;TRB:TGTGCCACCAGTGAACGAGGAAATGAAGCTTTCTTT
clonotype950	1	0.000173731758165	TRA:CAAMNSGGSNYKLTF;TRA:CARGGSQGNLIF;TRB:CASSDSFENQPQHF	TRA:TGTGCAGCCATGAATAGTGGAGGTAGCAACTATAAACTGACATTT;TRA:TGTGCCCGAGGAGGAAGCCAAGGAAATCTCATCTTT;TRB:TGTGCCAGCAGTGACAGTTTTGAGAATCAGCCCCAGCATTTT
clonotype953	1	0.000173731758165	TRA:CAEIEGHRGSSNTGKLIF;TRB:CASSRDRGDRLF	TRA:TGTGCAGAGATTGAGGGGCACAGGGGCTCTAGCAACACAGGCAAACTAATCTTT;TRB:TGTGCCAGCAGCCGGGATCGCGGGGATCGGCTCTTC
clonotype952	1	0.000173731758165	TRA:CAGARTDSWGKLQF;TRB:CASRQDANTGELFF	TRA:TGTGCAGGAGCTCGGACCGACAGCTGGGGGAAATTGCAGTTT;TRB:TGTGCCAGCCGTCAGGACGCGAACACCGGGGAGCTGTTTTTT
clonotype1128	1	0.000173731758165	TRA:CALSEKTGFQKLVF;TRB:CASSLATDSNSPLHF	TRA:TGTGCTCTGAGTGAAAAAACAGGCTTTCAGAAACTTGTATTT;TRB:TGTGCCAGCTCGCTTGCGACAGATTCAAATTCACCCCTCCACTTT
clonotype954	1	0.000173731758165	TRA:CAYGVNNARLMF;TRB:CAWSAPVRAFF	TRA:TGTGCTTATGGGGTTAACAATGCCAGACTCATGTTT;TRB:TGTGCCTGGAGTGCTCCGGTGCGAGCTTTCTTT
clonotype957	1	0.000173731758165	TRA:CVVSGGATNKLIF;TRB:CAISESYTSGTDTQYF	TRA:TGTGTGGTGAGCGGTGGTGCTACAAACAAGCTCATCTTT;TRB:TGTGCCATCAGTGAGTCTTACACCTCTGGCACAGATACGCAGTATTTT
clonotype956	1	0.000173731758165	TRA:CAATLWGDYKLSF;TRA:CAGRRIGFGNVLHC	TRA:TGTGCAGCAACTCTCTGGGGCGACTACAAGCTCAGCTTT;TRA:TGTGCTGGCAGGAGGATAGGCTTTGGGAATGTGCTGCATTGC
clonotype1124	1	0.000173731758165	TRA:CAGAQGSSNTGKLIF;TRB:CASSLSGPNTEAFF	TRA:TGTGCAGGAGCCCAAGGCTCTAGCAACACAGGCAAACTAATCTTT;TRB:TGTGCCAGCTCACTTTCCGGGCCGAACACTGAAGCTTTCTTT
clonotype958	1	0.000173731758165	TRB:CASSGRIRLRWGYTF	TRB:TGTGCCAGCAGTGGCAGGATCCGTCTTCGTTGGGGCTACACCTTC
clonotype1126	1	0.000173731758165	TRB:CASSSPPSGAEQFF	TRB:TGTGCCAGCAGTTCGCCCCCTAGCGGGGCTGAGCAGTTCTTC
clonotype1127	1	0.000173731758165	TRA:CAVKSNAGGTSYGKLTF;TRB:CASSLRREGGSSGNTIYF	TRA:TGTGCCGTGAAAAGTAATGCTGGTGGTACTAGCTATGGAAAGCTGACATTT;TRB:TGTGCCAGCAGCTTACGGAGGGAGGGAGGAAGCTCTGGAAACACCATATATTTT
clonotype1120	1	0.000173731758165	TRB:CASSRTILAGNTGELFF	TRB:TGTGCCAGCAGCCGGACTATTCTAGCGGGGAACACCGGGGAGCTGTTTTTT
clonotype1121	1	0.000173731758165	TRA:CAVSSPGGAQKLVF;TRB:CASSPTFRDRFGNTIYF	TRA:TGTGCTGTGAGTTCCCCCGGGGGAGCCCAGAAGCTGGTATTT;TRB:TGTGCCAGCAGCCCGACCTTCCGGGACAGGTTTGGAAACACCATATATTTT
clonotype1122	1	0.000173731758165	TRA:CAANDNFGNEKLTF;TRB:CASSTVQGGKPQHF	TRA:TGTGCTGCGAATGATAACTTTGGAAATGAGAAATTAACCTTT;TRB:TGTGCCAGCAGCACGGTACAGGGGGGTAAGCCCCAGCATTTT
clonotype1123	1	0.000173731758165	TRA:CAVRDSDNNARLMF	TRA:TGTGCTGTGAGAGACAGCGACAACAATGCCAGACTCATGTTT
clonotype1675	1	0.000173731758165	TRA:CALRGTGFQKLVF;TRB:CASSAVGTGGANEQFF	TRA:TGTGCTTTAAGGGGGACAGGCTTTCAGAAACTTGTATTT;TRB:TGCGCCAGCAGCGCTGTAGGGACAGGGGGGGCGAATGAGCAGTTCTTC
clonotype1397	1	0.000173731758165	TRA:CAALGGGGTSYGKLTF;TRA:CAGSNSGNTPLVF;TRB:CATSRDWGVSTEAFF	TRA:TGTGCAGCCTTGGGAGGTGGTGGTACTAGCTATGGAAAGCTGACATTT;TRA:TGTGCAGGTAGTAATTCAGGAAACACACCTCTTGTCTTT;TRB:TGTGCCACCAGCAGAGACTGGGGGGTGAGCACTGAAGCTTTCTTT
clonotype946	1	0.000173731758165	TRA:CAVRDYGNKLVF;TRB:CASSQAGASGIYEQYF	TRA:TGTGCTGTGAGGGACTATGGAAACAAACTGGTCTTT;TRB:TGTGCCAGCAGCCAAGCAGGGGCTAGCGGGATCTACGAGCAGTACTTC
clonotype947	1	0.000173731758165	TRA:CALSPLSGYSTLTF;TRB:CASSFAGTAGSSYNEQFF	TRA:TGTGCTCTAAGTCCGCTTTCAGGATACAGCACCCTCACCTTT;TRB:TGTGCCAGCAGCTTCGCGGGAACGGCCGGGAGCTCCTACAATGAGCAGTTCTTC
clonotype944	1	0.000173731758165	TRA:CAVQDYNARLMF;TRB:CATSDLRNTIYF	TRA:TGTGCTGTGCAGGATTACAATGCCAGACTCATGTTT;TRB:TGTGCCACCAGTGATCTTAGAAACACCATATATTTT
clonotype1018	1	0.000173731758165	TRA:CAGSSGNTGKLIF;TRB:CASSESAGDSYEQYF	TRA:TGTGCCGGTTCCTCTGGCAACACAGGCAAACTAATCTTT;TRB:TGTGCCAGCAGTGAATCGGCCGGGGACTCCTACGAGCAGTACTTC
clonotype1019	1	0.000173731758165	TRA:CAASMGYSTLTF;TRB:CASSDSGRKRPDTQYF	TRA:TGTGCAGCAAGTATGGGATACAGCACCCTCACCTTT;TRB:TGTGCCAGCAGTGATTCAGGGCGGAAGCGGCCAGATACGCAGTATTTT
clonotype1480	1	0.000173731758165	TRA:CAGGSSNTGKLIF;TRB:CASSRDSLLEQFF	TRA:TGTGCTGGGGGCTCTAGCAACACAGGCAAACTAATCTTT;TRB:TGTGCCAGTAGTCGAGACTCCCTTTTAGAGCAGTTCTTC
clonotype1396	1	0.000173731758165	TRA:CLVGDIGNQGGKLIF;TRB:CASSSAGSKQYF	TRA:TGCCTCGTGGGTGACATAGGTAACCAGGGAGGAAAGCTTATCTTC;TRB:TGTGCCAGCAGTTCCGCAGGGAGTAAGCAGTACTTC
clonotype1548	1	0.000173731758165	TRA:CATAFNSGYSTLTF;TRB:CASAGSFQETQYF	TRA:TGTGCTACGGCCTTCAATTCAGGATACAGCACCCTCACCTTT;TRB:TGTGCCAGTGCCGGAAGCTTCCAAGAGACCCAGTACTTC
clonotype1549	1	0.000173731758165	TRA:CAGGPPHPRNEKLTF;TRA:CAVPNTGFQKLVF;TRB:CASSYPSQGGEQYF;TRB:CASSFRQGQGQETQYF;TRB:CAWSTGQANNSPLHF	TRA:TGTGCAGGAGGTCCTCCCCACCCAAGAAATGAGAAATTAACCTTT;TRA:TGTGCTGTGCCCAACACAGGCTTTCAGAAACTTGTATTT;TRB:TGTGCCAGCAGCTACCCCTCGCAGGGAGGCGAGCAGTACTTC;TRB:TGTGCCAGCAGCTTTCGGCAGGGGCAAGGCCAAGAGACCCAGTACTTC;TRB:TGTGCCTGGAGTACCGGACAGGCAAATAATTCACCCCTCCACTTT
clonotype1546	1	0.000173731758165	TRA:CAGTPFGNEKLTF;TRB:CASSSQTRYTF;TRB:CASILAVTNTGELFF	TRA:TGTGCTGGCACCCCCTTTGGAAATGAGAAATTAACCTTT;TRB:TGTGCCAGCAGCTCCCAGACGCGCTACACCTTC;TRB:TGTGCCAGCATCCTAGCGGTAACGAACACCGGGGAGCTGTTTTTT
clonotype1011	1	0.000173731758165	TRA:CAASPTNTGNQFYF;TRB:CATSAYSNQPQHF	TRA:TGTGCAGCAAGCCCTACGAACACCGGTAACCAGTTCTATTTT;TRB:TGTGCCACCAGTGCCTATAGCAATCAGCCCCAGCATTTT
clonotype1012	1	0.000173731758165	TRB:CASSPGTGVNEKLFF	TRB:TGCGCCAGCAGCCCCGGGACAGGGGTGAATGAAAAACTGTTTTTT
clonotype1013	1	0.000173731758165	TRA:CAMSRANNARLMF	TRA:TGTGCAATGAGTCGGGCTAACAATGCCAGACTCATGTTT
clonotype1014	1	0.000173731758165	TRA:CAVIDDYKLSF;TRB:CASRNPGGGYGYTF	TRA:TGTGCTGTGATCGACGACTACAAGCTCAGCTTT;TRB:TGTGCCAGCAGGAACCCAGGGGGAGGCTATGGCTACACCTTC
clonotype1543	1	0.000173731758165	TRA:CAMEVGTSYGKLTF;TRB:CSVLRTGRIGTQYF	TRA:TGTGCAATGGAGGTTGGTACTAGCTATGGAAAGCTGACATTT;TRB:TGCAGCGTTCTAAGGACAGGGAGAATAGGGACCCAGTACTTC
clonotype1540	1	0.000173731758165	TRB:CASSLRAVSSYEQYF	TRB:TGTGCCAGCAGCTTGCGTGCCGTCAGCTCCTACGAGCAGTACTTC
clonotype1541	1	0.000173731758165	TRA:CVVNAHNARLMF;TRB:CASILAVTNTGELFF	TRA:TGTGTGGTGAACGCTCACAATGCCAGACTCATGTTT;TRB:TGTGCCAGCATCCTAGCGGTAACGAACACCGGGGAGCTGTTTTTT
clonotype883	1	0.000173731758165	TRA:CIVRSRTLSGGGADGLTF;TRB:CASSPPIRSNEKLFF	TRA:TGCATCGTCAGATCCCGTACCCTTTCAGGAGGAGGTGCTGACGGACTCACCTTT;TRB:TGTGCCAGCTCACCACCGATCAGATCTAATGAAAAACTGTTTTTT
clonotype882	1	0.000173731758165	TRA:CAASKGGGSNYKLTF;TRB:CASRKLAGGGETQYF	TRA:TGTGCAGCAAGCAAGGGTGGAGGTAGCAACTATAAACTGACATTT;TRB:TGTGCCAGTAGGAAACTAGCGGGTGGTGGGGAGACCCAGTACTTC
clonotype881	1	0.000173731758165	TRA:CALKGRNAGNMLTF;TRB:CASSSGGVQGPNTEAFF;TRB:CAWSTGQANNSPLHF	TRA:TGTGCTCTGAAGGGACGTAATGCAGGCAACATGCTCACCTTT;TRB:TGCGCCAGCAGCTCAGGGGGGGTACAGGGGCCGAACACTGAAGCTTTCTTT;TRB:TGTGCCTGGAGTACCGGACAGGCAAATAATTCACCCCTCCACTTT
clonotype880	1	0.000173731758165	TRA:CAVGNAGGTSYGKLTF;TRB:CASSVREGTSEQFF	TRA:TGTGCTGTGGGAAATGCTGGTGGTACTAGCTATGGAAAGCTGACATTT;TRB:TGTGCCAGCAGTGTCAGGGAAGGAACAAGTGAGCAGTTCTTC
clonotype887	1	0.000173731758165	TRA:CAFMKQGSGGYQKVTF;TRB:CASTLLTGSKGETQYF	TRA:TGTGCTTTCATGAAGCAAGGCTCTGGGGGTTACCAGAAAGTTACCTTT;TRB:TGTGCCAGCACCCTATTAACCGGGTCCAAAGGGGAGACCCAGTACTTC
clonotype886	1	0.000173731758165	TRA:CAASERQGAQKLVF;TRB:CASRGSGANVLTF	TRA:TGTGCAGCAAGTGAGCGTCAGGGAGCCCAGAAGCTGGTATTT;TRB:TGTGCCAGCAGGGGTTCTGGGGCCAACGTCCTGACTTTC
clonotype885	1	0.000173731758165	TRA:CAVHGSSNTGKLIF;TRB:CASSPPPTYEQYF	TRA:TGTGCTGTTCATGGCTCTAGCAACACAGGCAAACTAATCTTT;TRB:TGTGCCAGCAGTCCCCCGCCCACCTACGAGCAGTACTTC
clonotype884	1	0.000173731758165	TRA:CAGDYGGATNKLIF;TRB:CASSSRIYGYTF	TRA:TGTGCAGGAGACTATGGTGGTGCTACAAACAAGCTCATCTTT;TRB:TGTGCCAGCAGCTCACGGATTTATGGCTACACCTTC
clonotype889	1	0.000173731758165	TRA:CGTEVNAGGTSYGKLTF;TRA:CAVLTGGGFKTIF;TRB:CASSLKTGNQPQHF;TRB:CASSMAGVLDEQYF	TRA:TGCGGCACAGAGGTCAATGCTGGTGGTACTAGCTATGGAAAGCTGACATTT;TRA:TGTGCCGTCTTAACGGGTGGAGGCTTCAAAACTATCTTT;TRB:TGTGCCAGCAGCTTAAAAACAGGGAATCAGCCCCAGCATTTT;TRB:TGTGCCAGTAGTATGGCGGGAGTCCTCGACGAGCAGTACTTC
clonotype888	1	0.000173731758165	TRA:CAAGIQGAQKLVF;TRB:CASSHFWGGANVLTF	TRA:TGTGCTGCCGGGATTCAGGGAGCCCAGAAGCTGGTATTT;TRB:TGCGCCAGCAGTCACTTTTGGGGGGGGGCCAACGTCCTGACTTTC
clonotype865	1	0.000173731758165	TRA:CAVDVYSSGSARQLTF;TRB:CASEEAGELFF	TRA:TGTGCCGTGGACGTTTATTCTTCTGGTTCTGCAAGGCAACTGACCTTT;TRB:TGCGCCAGCGAGGAGGCCGGGGAGCTGTTTTTT
clonotype1395	1	0.000173731758165	TRA:CAETSGNTPLVF;TRB:CASSGLAGGIGETQYF	TRA:TGTGCAGAGACCTCAGGAAACACACCTCTTGTCTTT;TRB:TGTGCCAGCAGTGGACTAGCGGGAGGGATCGGAGAGACCCAGTACTTC
clonotype1498	1	0.000173731758165	TRB:CAWALGGTAGNGYTF	TRB:TGTGCCTGGGCGCTGGGGGGGACAGCGGGTAATGGCTACACCTTC
clonotype1499	1	0.000173731758165	TRB:CASSTRDTQYF	TRB:TGTGCCAGCAGTACCCGGGATACGCAGTATTTT
clonotype1521	1	0.000173731758165	TRB:CASSSGQGGRATNEKLFF	TRB:TGTGCCAGCAGTTCCGGACAGGGGGGACGAGCAACTAATGAAAAACTGTTTTTT
clonotype1494	1	0.000173731758165	TRA:CALVQGAQKLVF;TRB:CASSPGQGQETQYF	TRA:TGTGCTTTAGTTCAGGGAGCCCAGAAGCTGGTATTT;TRB:TGTGCCAGCAGTCCGGGACAGGGCCAAGAGACCCAGTACTTC
clonotype1495	1	0.000173731758165	TRA:CILRDVKEYGNKLVF	TRA:TGCATCCTGAGAGACGTTAAGGAATATGGAAACAAACTGGTCTTT
clonotype1496	1	0.000173731758165	TRA:CAASIGGADSWGKLQF;TRB:CASRPTGVSTEAFF	TRA:TGTGCAGCAAGTATAGGAGGGGCTGACAGCTGGGGGAAATTGCAGTTT;TRB:TGTGCCAGCAGACCGACAGGAGTGTCCACTGAAGCTTTCTTT
clonotype1497	1	0.000173731758165	TRA:CAGPAMEYGNKLVF;TRB:CAWSAVGGRAEAFF	TRA:TGTGCCGGGCCCGCCATGGAATATGGAAACAAACTGGTCTTT;TRB:TGTGCCTGGAGTGCAGTGGGAGGCAGGGCTGAAGCTTTCTTT
clonotype1490	1	0.000173731758165	TRB:CACHPPGQGVNEQFF	TRB:TGTGCCTGCCACCCCCCGGGACAGGGGGTCAATGAGCAGTTCTTC
clonotype1491	1	0.000173731758165	TRB:CASSQVTGVTGELFF	TRB:TGCGCCAGCAGCCAAGTAACAGGTGTCACCGGGGAGCTGTTTTTT
clonotype1492	1	0.000173731758165	TRA:CIVSLSYQAGTALIF;TRB:CSARLNTEAFF	TRA:TGCATCGTCAGCCTCTCTTACCAGGCAGGAACTGCTCTGATCTTT;TRB:TGCAGTGCTAGACTGAACACTGAAGCTTTCTTT
clonotype1493	1	0.000173731758165	TRA:CAFMKQYFGNEKLTF;TRB:CTSVPAVTPWAGELSYEQYF;TRB:CASILAVTNTGELFF	TRA:TGTGCTTTCATGAAGCAGTACTTTGGAAATGAGAAATTAACCTTT;TRB:TGTACTTCTGTGCCAGCAGTTACCCCGTGGGCAGGGGAACTCTCCTACGAGCAGTACTTC;TRB:TGTGCCAGCATCCTAGCGGTAACGAACACCGGGGAGCTGTTTTTT
clonotype866	1	0.000173731758165	TRA:CLVGDIGNQGGKLIF;TRB:CAWSTGQANISPLHF	TRA:TGCCTCGTGGGTGACATAGGTAACCAGGGAGGAAAGCTTATCTTC;TRB:TGTGCCTGGAGTACCGGACAGGCAAATATTTCACCCCTCCACTTT
clonotype1524	1	0.000173731758165	TRA:CLVGDIGNQGGKLIF;TRB:CASSYDNEQFF	TRA:TGCCTCGTGGGTGACATAGGTAACCAGGGAGGAAAGCTTATCTTC;TRB:TGCGCCAGCAGTTATGACAATGAGCAGTTCTTC
clonotype860	1	0.000173731758165	TRA:CAVARPYSSASKIIF;TRB:CASSEGGGKSYEQYF	TRA:TGTGCTGTGGCCCGACCGTACAGCAGTGCTTCCAAGATAATCTTT;TRB:TGTGCCAGCAGTGAAGGGGGAGGGAAGAGCTACGAGCAGTACTTC
clonotype863	1	0.000173731758165	TRB:CASRKDGSTDTQYF	TRB:TGTGCCAGTAGGAAGGACGGCAGCACAGATACGCAGTATTTT
clonotype1527	1	0.000173731758165	TRA:CAVGGNTDKLIF	TRA:TGTGCAGTCGGGGGTAACACCGACAAGCTCATCTTT
clonotype1304	1	0.000173731758165	TRA:CAVSPGSSNTGKLIF;TRB:CASSEGLANYGYTF	TRA:TGTGCCGTGAGTCCCGGCTCTAGCAACACAGGCAAACTAATCTTT;TRB:TGCGCCAGCAGTGAGGGTCTAGCTAACTATGGCTACACCTTC
clonotype1305	1	0.000173731758165	TRB:CASSPTTGTNEKLFF	TRB:TGTGCCAGCAGCCCCACTACAGGGACGAATGAAAAACTGTTTTTT
clonotype1306	1	0.000173731758165	TRA:CLVGDIGNQGGKLIF;TRA:CAFMKQYFGNEKLTF;TRB:CAWSTGQANNSPLHF	TRA:TGCCTCGTGGGTGACATAGGTAACCAGGGAGGAAAGCTTATCTTC;TRA:TGTGCTTTCATGAAGCAGTACTTTGGAAATGAGAAATTAACCTTT;TRB:TGTGCCTGGAGTACCGGACAGGCAAATAATTCACCCCTCCACTTT
clonotype1307	1	0.000173731758165	TRA:CVVTMTTDSWGKLQF;TRB:CASSIPLQLDPFGTDTQYF	TRA:TGTGTGGTGACCATGACAACTGACAGCTGGGGGAAATTGCAGTTT;TRB:TGTGCCAGTAGTATACCCCTTCAGTTGGACCCCTTTGGCACAGATACGCAGTATTTT
clonotype1300	1	0.000173731758165	TRA:CAASAKGSNYKLTF;TRB:CASSPSGISGYTF	TRA:TGTGCAGCAAGCGCGAAGGGTAGCAACTATAAACTGACATTT;TRB:TGTGCCAGCAGCCCCTCGGGTATTAGTGGCTACACCTTC
clonotype1301	1	0.000173731758165	TRA:CAVNGYGGSQGNLIF;TRB:CASSDTVNTDTQYF	TRA:TGTGCCGTGAACGGGTATGGAGGAAGCCAAGGAAATCTCATCTTT;TRB:TGTGCCAGCAGTGATACAGTAAACACAGATACGCAGTATTTT
clonotype1302	1	0.000173731758165	TRB:CASSQHYAYSAGEGEAFF	TRB:TGCGCCAGCAGCCAACATTATGCTTACAGCGCGGGGGAAGGTGAAGCTTTCTTT
clonotype1303	1	0.000173731758165	TRA:CAAGRGSNTDKLIF;TRB:CASSQDLGGGVNTGELFF	TRA:TGTGCAGCAGGCAGGGGGTCCAACACCGACAAGCTCATCTTT;TRB:TGCGCCAGCAGCCAAGATCTAGGGGGCGGGGTGAACACCGGGGAGCTGTTTTTT
clonotype1308	1	0.000173731758165	TRA:CALGGYSTLTF;TRB:CASSPGDRGTNQPQHF	TRA:TGTGCTCTGGGAGGATACAGCACCCTCACCTTT;TRB:TGTGCCAGCAGCCCGGGTGACAGGGGGACCAATCAGCCCCAGCATTTT
clonotype1309	1	0.000173731758165	TRA:CAASSGGNKLVF;TRB:CASSLQYSGNTIYF	TRA:TGTGCAGCAAGCAGTGGCGGAAACAAACTGGTCTTT;TRB:TGTGCCAGCAGCTTACAGTACTCTGGAAACACCATATATTTT
clonotype326	1	0.000173731758165	TRA:CAVTRYSSASKIIF;TRB:CSARVGFDLPEQYF	TRA:TGTGCCGTGACGCGGTACAGCAGTGCTTCCAAGATAATCTTT;TRB:TGCAGTGCTAGAGTCGGGTTCGATCTTCCCGAGCAGTACTTC
clonotype327	1	0.000173731758165	TRA:CVVRAGSGNTGKLIF;TRB:CASSQDWSYGYTF	TRA:TGTGTTGTGAGGGCAGGCTCTGGCAACACAGGCAAACTAATCTTT;TRB:TGTGCCAGCAGCCAAGATTGGTCCTATGGCTACACCTTC
clonotype324	1	0.000173731758165	TRA:CAVRLFAGNQFYF;TRB:CASILAVTNTGELFF	TRA:TGTGCTGTCAGATTGTTCGCCGGTAACCAGTTCTATTTT;TRB:TGTGCCAGCATCCTAGCGGTAACGAACACCGGGGAGCTGTTTTTT
clonotype325	1	0.000173731758165	TRA:CVVPRGANNLFF;TRB:CASSFKSTSGRAETGELFF	TRA:TGTGTGGTGCCTCGCGGGGCAAACAACCTCTTCTTT;TRB:TGTGCCAGCAGCTTTAAGTCGACTAGCGGGAGGGCTGAAACCGGGGAGCTGTTTTTT
clonotype322	1	0.000173731758165	TRA:CAPGREKLTF;TRB:CASSLGQVLETQYF	TRA:TGTGCCCCTGGGCGGGAGAAATTAACCTTT;TRB:TGTGCCAGCAGCTTAGGACAGGTCTTGGAGACCCAGTACTTC
clonotype323	1	0.000173731758165	TRA:CALSEAMRGSYIPTF;TRB:CASSSGTGQGGEQFF	TRA:TGTGCTCTGAGTGAGGCAATGAGAGGAAGCTACATACCTACATTT;TRB:TGTGCCAGCAGCTCCGGGACAGGGCAGGGGGGGGAGCAGTTCTTC
clonotype320	1	0.000173731758165	TRB:CASSFFRFGAGQAGYEQYF	TRB:TGTGCCAGCAGTTTTTTTCGGTTTGGGGCGGGACAGGCTGGTTACGAGCAGTACTTC
clonotype321	1	0.000173731758165	TRB:CASSILPVFLGVHF	TRB:TGTGCCAGTAGTATTCTACCCGTTTTTTTAGGGGTTCATTTT
clonotype328	1	0.000173731758165	TRA:CAYRSVNFGNEKLTF;TRB:CASSYSWRAQETQYF	TRA:TGTGCTTATAGGAGCGTTAACTTTGGAAATGAGAAATTAACCTTT;TRB:TGTGCCAGCAGTTACTCATGGCGGGCCCAAGAGACCCAGTACTTC
clonotype329	1	0.000173731758165	TRA:CALSDRGTGNQFYF;TRB:CASSVSSGVTDTQYF	TRA:TGTGCTCTGAGTGATCGGGGCACCGGTAACCAGTTCTATTTT;TRB:TGTGCCAGCAGCGTATCTAGCGGCGTCACAGATACGCAGTATTTT
clonotype182	1	0.000173731758165	TRA:CAVPFSGGYNKLIF;TRB:CASSPRSPAYSGNTIYF	TRA:TGTGCAGTCCCTTTCTCTGGTGGCTACAATAAGCTGATTTTT;TRB:TGTGCCAGCAGTCCGAGATCCCCAGCTTACTCTGGAAACACCATATATTTT
clonotype183	1	0.000173731758165	TRA:CAVGTNAGKSTF;TRB:CASSQAQGFNQPQHF	TRA:TGCGCTGTGGGCACCAATGCAGGCAAATCAACCTTT;TRB:TGTGCCAGCAGCCAAGCTCAGGGCTTCAATCAGCCCCAGCATTTT
clonotype180	1	0.000173731758165	TRA:CAASSRYGGSQGNLIF;TRB:CASSLAQASYGYTF	TRA:TGTGCAGCAAGCTCCCGTTATGGAGGAAGCCAAGGAAATCTCATCTTT;TRB:TGTGCCAGCAGCTTGGCACAGGCGTCCTATGGCTACACCTTC
clonotype181	1	0.000173731758165	TRA:CAPSSGNTPLVF;TRB:CASRVPGPTEAFF	TRA:TGTGCACCCAGTTCAGGAAACACACCTCTTGTCTTT;TRB:TGTGCCAGCAGGGTACCGGGACCGACGGAAGCTTTCTTT
clonotype186	1	0.000173731758165	TRA:CARYGNNRLAF;TRB:CASSAGISNYGYTF	TRA:TGTGCGCGCTATGGGAACAACAGACTCGCTTTT;TRB:TGTGCCAGTAGCGCAGGGATTTCTAACTATGGCTACACCTTC
clonotype187	1	0.000173731758165	TRA:CIVPRSYNTDKLIF;TRB:CASSKGQGRTSGANVLTF	TRA:TGCATCGTCCCGAGATCTTATAACACCGACAAGCTCATCTTT;TRB:TGTGCCAGCAGTAAAGGACAGGGGAGGACCTCTGGGGCCAACGTCCTGACTTTC
clonotype184	1	0.000173731758165	TRB:CSARGGSGVNTGELFF	TRB:TGCAGTGCTAGAGGCGGTAGCGGGGTGAACACCGGGGAGCTGTTTTTT
clonotype185	1	0.000173731758165	TRA:CVVNREGSYIPTF;TRB:CASSRSSGANVLTF;TRB:CASSLTGGGNQPQHF	TRA:TGTGTGGTGAACAGGGAAGGAAGCTACATACCTACATTT;TRB:TGTGCCAGCAGTCGAAGCTCTGGGGCCAACGTCCTGACTTTC;TRB:TGTGCCAGCAGTCTCACAGGGGGTGGAAATCAGCCCCAGCATTTT
clonotype188	1	0.000173731758165	TRA:CLVGDIGNQGGKLIF;TRA:CVLSRGRGGSYIPTF;TRB:CASGGVDQPQHF	TRA:TGCCTCGTGGGTGACATAGGTAACCAGGGAGGAAAGCTTATCTTC;TRA:TGTGTGCTCTCTCGGGGTAGGGGAGGAAGCTACATACCTACATTT;TRB:TGTGCCAGCGGGGGGGTCGATCAGCCCCAGCATTTT
clonotype189	1	0.000173731758165	TRB:CASSVSGRGETQYF	TRB:TGTGCCAGCAGCGTATCAGGGCGTGGGGAGACCCAGTACTTC
clonotype432	1	0.000173731758165	TRA:CAVTGGSSTLGRLYF;TRB:CASRFQGDYGYTF	TRA:TGTGCTGTGACCGGGGGGAGCTCAACCCTGGGGAGGCTATACTTT;TRB:TGTGCCAGCAGGTTCCAGGGCGACTATGGCTACACCTTC
clonotype433	1	0.000173731758165	TRA:CAVSKTGTASKLTF;TRB:CASSALGLQGDNEQFF	TRA:TGTGCTGTGTCGAAGACCGGCACTGCCAGTAAACTCACCTTT;TRB:TGTGCCAGTAGTGCCCTCGGACTTCAGGGGGACAATGAGCAGTTCTTC
clonotype430	1	0.000173731758165	TRA:CLVGDIGNQGGKLIF;TRA:CAVNARDARLMF;TRB:CASRTASYEQYF	TRA:TGCCTCGTGGGTGACATAGGTAACCAGGGAGGAAAGCTTATCTTC;TRA:TGTGCCGTGAATGCGCGCGATGCCAGACTCATGTTT;TRB:TGTGCCAGCAGGACAGCCTCCTACGAGCAGTACTTC
clonotype431	1	0.000173731758165	TRA:CAASSEGVDRSGGSNYKLTF;TRA:CAVSYSGGGADGLTF;TRB:CASSPGQVYNEQFF;TRB:CASIGTELGNTEAFF	TRA:TGTGCAGCAAGCTCGGAAGGGGTAGATCGGAGTGGAGGTAGCAACTATAAACTGACATTT;TRA:TGTGCTGTGAGTTATTCAGGAGGAGGTGCTGACGGACTCACCTTT;TRB:TGCGCCAGCAGCCCTGGACAGGTGTACAATGAGCAGTTCTTC;TRB:TGTGCCAGCATCGGGACGGAACTTGGGAACACTGAAGCTTTCTTT
clonotype436	1	0.000173731758165	TRA:CLVGFMFSGGYNKLIF;TRB:CASSHRGTRVYEQYF;TRB:CATSILGASGRADTQYF	TRA:TGCCTCGTGGGCTTCATGTTTTCTGGTGGCTACAATAAGCTGATTTTT;TRB:TGCGCCAGCAGCCACCGAGGAACTAGGGTCTACGAGCAGTACTTC;TRB:TGTGCCACCAGCATCCTCGGGGCTAGCGGGAGAGCAGATACGCAGTATTTT
clonotype437	1	0.000173731758165	TRB:CSARRGLEEQFF	TRB:TGCAGTGCTCGCCGGGGCCTGGAGGAGCAGTTCTTC
clonotype434	1	0.000173731758165	TRA:CAYRSAAGANNLFF;TRB:CATSQRDRGPESEKLFF	TRA:TGTGCTTATAGGAGCGCAGCTGGGGCAAACAACCTCTTCTTT;TRB:TGTGCCACCAGCCAAAGGGACAGGGGGCCGGAAAGTGAAAAACTGTTTTTT
clonotype435	1	0.000173731758165	TRA:CAVQASGTYKYIF;TRB:CASSPRLADYNEQFF	TRA:TGTGCTGTGCAGGCCTCAGGAACCTACAAATACATCTTT;TRB:TGTGCCAGCAGCCCCCGGCTAGCGGACTACAATGAGCAGTTCTTC
clonotype438	1	0.000173731758165	TRA:CATDFRGGYQKVTF;TRB:CASSQESGNTEAFF	TRA:TGTGCTACGGACTTCAGGGGGGGTTACCAGAAAGTTACCTTT;TRB:TGTGCCAGCAGCCAAGAATCGGGGAACACTGAAGCTTTCTTT
clonotype439	1	0.000173731758165	TRA:CAEIPNSGYSTLTF;TRB:CATSDSGPGRPYEQYF	TRA:TGTGCAGAGATCCCGAATTCAGGATACAGCACCCTCACCTTT;TRB:TGTGCCACCAGTGACTCGGGGCCAGGGAGACCCTACGAGCAGTACTTC
clonotype618	1	0.000173731758165	TRA:CALRGGGADGLTF;TRB:CASSLTGTVTNYGYTF	TRA:TGTGCTCTGAGAGGAGGAGGTGCTGACGGACTCACCTTT;TRB:TGTGCCAGCAGCTTGACCGGGACAGTCACCAACTATGGCTACACCTTC
clonotype619	1	0.000173731758165	TRB:CASSFTPTGGYTF	TRB:TGTGCCAGCAGTTTTACCCCAACGGGTGGCTACACCTTC
clonotype612	1	0.000173731758165	TRB:CASSVGVSNQPQHF	TRB:TGTGCCAGCAGTGTGGGGGTTAGCAATCAGCCCCAGCATTTT
clonotype613	1	0.000173731758165	TRA:CAVLSNFGNEKLTF;TRB:CASSQGVTGSTNYGYTF;TRB:CAWSTGQANNSPLHF	TRA:TGTGCTGTCCTATCTAACTTTGGAAATGAGAAATTAACCTTT;TRB:TGTGCCAGCAGCCAAGGGGTGACAGGGTCAACTAACTATGGCTACACCTTC;TRB:TGTGCCTGGAGTACCGGACAGGCAAATAATTCACCCCTCCACTTT
clonotype610	1	0.000173731758165	TRB:CASGAPGQVKDTQYF	TRB:TGTGCCAGCGGCGCACCGGGACAGGTTAAAGATACGCAGTATTTT
clonotype611	1	0.000173731758165	TRA:CAFMTTQGGSEKLVF;TRB:CSAAPGQNPSYGYTF	TRA:TGTGCTTTCATGACCACTCAGGGCGGATCTGAAAAGCTGGTCTTT;TRB:TGCAGTGCCGCACCGGGACAGAACCCTTCTTATGGCTACACCTTC
clonotype616	1	0.000173731758165	TRA:CAVEGGSYIPTF;TRB:CASSPGGGLVF	TRA:TGTGCTGTGGAGGGAGGAAGCTACATACCTACATTT;TRB:TGTGCCAGCAGCCCTGGGGGTGGGTTAGTCTTC
clonotype617	1	0.000173731758165	TRA:CVVNRAAGNKLTF;TRB:CASSQDMGEFTDTQYF	TRA:TGTGTGGTGAACAGGGCTGCAGGCAACAAGCTAACTTTT;TRB:TGTGCCAGCAGCCAAGATATGGGGGAATTCACAGATACGCAGTATTTT
clonotype614	1	0.000173731758165	TRA:CATDLSGDMRF;TRB:CASSSRQGSGNTIYF	TRA:TGTGCTACGGACTTATCGGGTGACATGCGCTTT;TRB:TGTGCCAGCAGCTCCCGGCAGGGGAGTGGAAACACCATATATTTT
clonotype615	1	0.000173731758165	TRB:CASSWEVGAGTGNTIYF	TRB:TGCGCCAGCAGCTGGGAGGTGGGGGCCGGCACTGGAAACACCATATATTTT
clonotype508	1	0.000173731758165	TRA:CAVTGDNARLMF;TRB:CSASREPSTDTQYF	TRA:TGTGCTGTGACCGGGGACAATGCCAGACTCATGTTT;TRB:TGCAGTGCCAGCCGGGAGCCTAGCACAGATACGCAGTATTTT
clonotype509	1	0.000173731758165	TRA:CAALDFGNEKLTF;TRB:CSVGIGYGYTF	TRA:TGTGCTGCCCTTGACTTTGGAAATGAGAAATTAACCTTT;TRB:TGCAGCGTTGGAATAGGCTATGGCTACACCTTC
clonotype506	1	0.000173731758165	TRA:CAVYSNYQLIW;TRB:CSANRLAGGQYNEQFF;TRB:CATRGSGVTEAFF	TRA:TGTGCTGTATATAGCAACTATCAGTTAATCTGG;TRB:TGCAGTGCTAACAGACTAGCGGGGGGTCAATACAATGAGCAGTTCTTC;TRB:TGTGCCACCAGGGGTTCCGGGGTAACTGAAGCTTTCTTT
clonotype507	1	0.000173731758165	TRB:CASRGQDNQPQHF	TRB:TGCGCCAGCAGGGGACAGGACAATCAGCCCCAGCATTTT
clonotype504	1	0.000173731758165	TRB:CASSTPRGFTDTQYF	TRB:TGTGCCAGCAGTACCCCCAGGGGATTCACAGATACGCAGTATTTT
clonotype505	1	0.000173731758165	TRB:CAWSVTPGLAGVIDNEQFF	TRB:TGTGCCTGGAGTGTGACCCCCGGGCTAGCGGGAGTTATTGACAATGAGCAGTTCTTC
clonotype502	1	0.000173731758165	TRA:CAVNLSGGSQGNLIF;TRB:CASSLTGGTEAFF	TRA:TGTGCCGTGAACTTATCTGGAGGAAGCCAAGGAAATCTCATCTTT;TRB:TGTGCCAGCAGCCTAACAGGGGGCACTGAAGCTTTCTTT
clonotype503	1	0.000173731758165	TRA:CAVSDRQSGYSTLTF;TRB:CASSSAGAGGQPQHF	TRA:TGTGCTGTGAGTGATCGGCAATCAGGATACAGCACCCTCACCTTT;TRB:TGTGCCAGCAGTTCCGCGGGGGCGGGTGGCCAGCCCCAGCATTTT
clonotype500	1	0.000173731758165	TRA:CAMANNARLMF	TRA:TGTGCAATGGCTAACAATGCCAGACTCATGTTT
clonotype501	1	0.000173731758165	TRA:CAVGRTGYALNF;TRB:CASSSDRGGSYEQYF	TRA:TGTGCTGTGGGACGAACCGGGTATGCACTCAACTTC;TRB:TGTGCCAGTAGCTCCGACAGGGGAGGGTCCTACGAGCAGTACTTC
clonotype1159	1	0.000173731758165	TRA:CIVRAIYNQGGKLIF;TRA:CAPLSGTYKYIF;TRB:CSARILWGDRYEQYF	TRA:TGCATCGTCAGAGCCATTTATAACCAGGGAGGAAAGCTTATCTTC;TRA:TGTGCACCACTCTCAGGAACCTACAAATACATCTTT;TRB:TGCAGTGCTAGAATCCTCTGGGGAGACAGGTACGAGCAGTACTTC
clonotype1158	1	0.000173731758165	TRB:CASSLAPFRRADTQYF	TRB:TGTGCCAGCAGCTTAGCTCCCTTTAGGAGGGCAGATACGCAGTATTTT
clonotype1151	1	0.000173731758165	TRA:CAVVGLSGYNKLIF;TRB:CASGPGGHGELFF	TRA:TGTGCAGTAGTGGGGTTAAGTGGCTACAATAAGCTGATTTTT;TRB:TGTGCTAGTGGCCCGGGGGGGCACGGGGAGCTGTTTTTT
clonotype1150	1	0.000173731758165	TRA:CALITGGGNKLTF;TRB:CSAYGGWGAARGNTEAFF	TRA:TGTGCTCTTATCACGGGAGGAGGAAACAAACTCACCTTT;TRB:TGCAGTGCTTATGGTGGTTGGGGGGCGGCGCGGGGGAACACTGAAGCTTTCTTT
clonotype1153	1	0.000173731758165	TRA:CATPGPGGGNKLTF;TRB:CASSEGVYGYTF	TRA:TGTGCCACGCCGGGCCCGGGAGGAGGAAACAAACTCACCTTT;TRB:TGCGCCAGCAGTGAGGGTGTCTATGGCTACACCTTC
clonotype1152	1	0.000173731758165	TRA:CAMSGAGNNRKLIW;TRB:CSARNGIETQYF	TRA:TGTGCAATGAGCGGGGCTGGCAACAACCGTAAGCTGATTTGG;TRB:TGCAGTGCTAGAAACGGGATAGAGACCCAGTACTTC
clonotype1155	1	0.000173731758165	TRA:CALDLPGGYNKLIF;TRB:CASSRAYLNTEAFF	TRA:TGTGCTCTAGACTTACCTGGTGGCTACAATAAGCTGATTTTT;TRB:TGTGCCAGTAGTAGAGCCTATTTGAACACTGAAGCTTTCTTT
clonotype1154	1	0.000173731758165	TRB:CASSLRGTGVSETQYF	TRB:TGTGCCAGCAGTCTTAGGGGGACAGGGGTTTCAGAGACCCAGTACTTC
clonotype1157	1	0.000173731758165	TRA:CAASIHDYKLSF;TRB:CASSPSGGTNNEQFF;TRB:CAWSTGQANNSPLHF	TRA:TGTGCAGCAAGTATACACGACTACAAGCTCAGCTTT;TRB:TGTGCCAGCAGTCCTAGCGGGGGGACGAACAATGAGCAGTTCTTC;TRB:TGTGCCTGGAGTACCGGACAGGCAAATAATTCACCCCTCCACTTT
clonotype1156	1	0.000173731758165	TRA:CAVTRGSARQLTF;TRB:CASSFGTGGGTEAFF	TRA:TGTGCCGTGACGAGAGGTTCTGCAAGGCAACTGACCTTT;TRB:TGTGCCAGCAGCTTCGGGACAGGGGGCGGCACTGAAGCTTTCTTT
clonotype1007	1	0.000173731758165	TRA:CAMSRRNTPLVF;TRB:CASSYWAGDSNQPQHF	TRA:TGTGCAATGAGCCGAAGGAACACACCTCTTGTCTTT;TRB:TGTGCCAGCAGTTACTGGGCAGGGGATAGCAATCAGCCCCAGCATTTT
clonotype1554	1	0.000173731758165	TRA:CAVRKGFQKLVF;TRB:CASSVLGTGDEKLFF	TRA:TGTGCTGTTCGGAAAGGCTTTCAGAAACTTGTATTT;TRB:TGTGCCAGTAGTGTCCTCGGGACAGGTGATGAAAAACTGTTTTTT
clonotype818	1	0.000173731758165	TRA:CVVNPNYGQNFVF	TRA:TGTGTGGTGAACCCGAACTATGGTCAGAATTTTGTCTTT
clonotype1557	1	0.000173731758165	TRA:CAAFGSSNTGKLIF;TRB:CASSQTSALNYYEQYF	TRA:TGTGCAGCATTCGGCTCTAGCAACACAGGCAAACTAATCTTT;TRB:TGCGCCAGCAGCCAAACGTCCGCCCTCAACTACTACGAGCAGTACTTC
clonotype1004	1	0.000173731758165	TRA:CATDKGHQAGTALIF;TRA:CALSERGFGNVLHC;TRB:CASSLNGLSGNTIYF	TRA:TGTGCTACGGACAAAGGGCACCAGGCAGGAACTGCTCTGATCTTT;TRA:TGTGCTCTGAGTGAACGAGGCTTTGGGAATGTGCTGCATTGC;TRB:TGTGCCAGCAGCTTAAATGGGCTCTCTGGAAACACCATATATTTT
clonotype1551	1	0.000173731758165	TRB:CSARRPGMENCFF	TRB:TGCAGTGCCCGCCGTCCTGGGATGGAAAACTGTTTTTTT
clonotype1550	1	0.000173731758165	TRA:CAVSDPGTGFQKLVF;TRB:CASQRRAGGDTEAFF	TRA:TGTGCTGTGAGTGACCCGGGCACAGGCTTTCAGAAACTTGTATTT;TRB:TGCGCCAGCCAACGCAGGGCCGGGGGAGACACTGAAGCTTTCTTT
clonotype1553	1	0.000173731758165	TRA:CAARKDTGFQKLVF	TRA:TGTGCAGCAAGAAAGGACACAGGCTTTCAGAAACTTGTATTT
clonotype1000	1	0.000173731758165	TRB:CASSRRGGEAYTEAFF	TRB:TGTGCCAGCAGCCGGAGGGGGGGCGAGGCGTACACTGAAGCTTTCTTT
clonotype1579	1	0.000173731758165	TRA:CAASIIPGAGSYQLTF;TRB:CASSRSGLTYEQYF	TRA:TGTGCAGCAAGTATCATTCCGGGGGCTGGGAGTTACCAACTCACTTTC;TRB:TGTGCCAGCAGTCGTAGCGGGTTAACCTACGAGCAGTACTTC
clonotype1578	1	0.000173731758165	TRA:CLVGDIGNQGGKLIF;TRB:CSARDQGRGSYNEQFF	TRA:TGCCTCGTGGGTGACATAGGTAACCAGGGAGGAAAGCTTATCTTC;TRB:TGCAGTGCTAGAGATCAAGGGCGGGGTTCCTACAATGAGCAGTTCTTC
clonotype1573	1	0.000173731758165	TRA:CALRGLSGGYNKLIF;TRB:CSVVYILRGEGGEAFF	TRA:TGTGCTCTAAGGGGCCTTTCTGGTGGCTACAATAAGCTGATTTTT;TRB:TGCAGCGTTGTTTATATTTTGCGAGGGGAAGGAGGTGAAGCTTTCTTT
clonotype1572	1	0.000173731758165	TRB:CASRGGAGTRYNEQFF	TRB:TGTGCCAGTAGAGGGGGGGCGGGTACTAGATACAATGAGCAGTTCTTC
clonotype1571	1	0.000173731758165	TRA:CAVGGSQGNLIF;TRB:CASSLEGNGDTIYF;TRB:CASSFRQGQGQETQYF	TRA:TGTGCTGTGGGGGGAAGCCAAGGAAATCTCATCTTT;TRB:TGTGCCAGCAGCTTGGAGGGGAATGGGGACACCATATATTTT;TRB:TGTGCCAGCAGCTTTCGGCAGGGGCAAGGCCAAGAGACCCAGTACTTC
clonotype1570	1	0.000173731758165	TRA:CAGGSGNTPLVF;TRB:CASSGGHGRDTQYF	TRA:TGTGCAGGGGGCTCAGGAAACACACCTCTTGTCTTT;TRB:TGCGCCAGCAGTGGAGGACACGGGCGCGATACGCAGTATTTT
clonotype1577	1	0.000173731758165	TRA:CAASARNSGYALNF;TRB:CASSYSASGRGSYNEQFF	TRA:TGTGCAGCAAGCGCGCGGAATTCCGGGTATGCACTCAACTTC;TRB:TGTGCCAGCAGTTACTCTGCTAGCGGGAGGGGTTCCTACAATGAGCAGTTCTTC
clonotype1576	1	0.000173731758165	TRA:CAESGGSNYKLTF;TRB:CASSLGSIGYTF	TRA:TGTGCTGAGAGTGGAGGTAGCAACTATAAACTGACATTT;TRB:TGTGCCAGCAGTTTGGGAAGTATTGGCTACACCTTC
clonotype1575	1	0.000173731758165	TRB:CASSAKGAGQTQYF	TRB:TGTGCCAGCAGCGCTAAGGGGGCCGGCCAGACCCAGTACTTC
clonotype1574	1	0.000173731758165	TRA:CAQVPTGNQFYF;TRB:CAWSTGQANNSPLHF	TRA:TGTGCTCAAGTTCCAACCGGTAACCAGTTCTATTTT;TRB:TGTGCCTGGAGTACCGGACAGGCAAATAATTCACCCCTCCACTTT
clonotype1371	1	0.000173731758165	TRA:CAENTPSGSNYKLTF;TRB:CATSDPGQALYGYTF	TRA:TGTGCAGAGAATACCCCTTCGGGTAGCAACTATAAACTGACATTT;TRB:TGTGCCACCAGTGACCCGGGACAGGCCCTCTATGGCTACACCTTC
clonotype1370	1	0.000173731758165	TRB:CASSYGPGGQNIQYF	TRB:TGTGCCAGCAGTTACGGGCCTGGGGGTCAAAACATTCAGTACTTC
clonotype988	1	0.000173731758165	TRA:CAVEDPSGAGKSTF;TRB:CASSQAGRGQETQYF	TRA:TGTGCTGTGGAGGATCCCTCAGGGGCAGGCAAATCAACCTTT;TRB:TGTGCCAGCAGCCAAGCAGGCAGGGGGCAAGAGACCCAGTACTTC
clonotype989	1	0.000173731758165	TRA:CAARDNSGGSNYKLTF;TRB:CASRSTSGNIQYF	TRA:TGTGCTGCGCGGGATAATAGTGGAGGTAGCAACTATAAACTGACATTT;TRB:TGTGCCAGCAGAAGTACTAGCGGAAACATTCAGTACTTC
clonotype1375	1	0.000173731758165	TRA:CAVLDWYDMRF;TRB:CSARDMQVNTEAFF	TRA:TGTGCCGTTCTGGACTGGTATGACATGCGCTTT;TRB:TGCAGTGCTAGAGATATGCAGGTCAACACTGAAGCTTTCTTT
clonotype1374	1	0.000173731758165	TRA:CAVNPGDDMRF;TRB:CASSLESGGFYNEQFF	TRA:TGTGCCGTGAATCCCGGGGATGACATGCGCTTT;TRB:TGTGCCAGCAGCTTAGAGAGCGGGGGTTTTTACAATGAGCAGTTCTTC
clonotype1377	1	0.000173731758165	TRA:CAVTPPFSGGYNKLIF;TRB:CASSTRQGRSEKLFF	TRA:TGTGCTGTGACCCCCCCATTTTCTGGTGGCTACAATAAGCTGATTTTT;TRB:TGTGCCAGCAGCACTAGACAGGGTCGGAGTGAAAAACTGTTTTTT
clonotype1376	1	0.000173731758165	TRA:CLVGDIGNQGGKLIF;TRB:CASSEGGGSYEQYF	TRA:TGCCTCGTGGGTGACATAGGTAACCAGGGAGGAAAGCTTATCTTC;TRB:TGTGCCAGTAGTGAAGGGGGGGGCTCCTACGAGCAGTACTTC
clonotype1379	1	0.000173731758165	TRA:CALGGTASKLTF;TRB:CSVGQINEKLFF	TRA:TGTGCCTTGGGCGGCACTGCCAGTAAACTCACCTTT;TRB:TGCAGCGTCGGACAGATTAATGAAAAACTGTTTTTT
clonotype1378	1	0.000173731758165	TRB:CASNYLGQNNSPLHF	TRB:TGTGCCAGTAATTATCTGGGACAGAATAATTCACCCCTCCACTTT
clonotype980	1	0.000173731758165	TRA:CATDGSGGSYIPTF	TRA:TGTGCTACGGACGGGTCAGGAGGAAGCTACATACCTACATTT
clonotype981	1	0.000173731758165	TRA:CAVSETKAAGNKLTF;TRB:CASSLRGVSTEAFF	TRA:TGTGCTGTGAGTGAGACGAAGGCTGCAGGCAACAAGCTAACTTTT;TRB:TGTGCCAGCAGCCTTCGGGGGGTGAGCACTGAAGCTTTCTTT
clonotype986	1	0.000173731758165	TRB:CASSSTTGFGGYTF;TRB:CAWSTGQANNSPLHF	TRB:TGTGCCAGCAGTTCAACGACGGGGTTCGGTGGCTACACCTTC;TRB:TGTGCCTGGAGTACCGGACAGGCAAATAATTCACCCCTCCACTTT
clonotype987	1	0.000173731758165	TRB:CSVGVQRGAYNEQFF	TRB:TGCAGCGTTGGGGTCCAGCGGGGGGCCTACAATGAGCAGTTCTTC
clonotype984	1	0.000173731758165	TRA:CVVNPSVRGNTGKLIF;TRB:CATSQTRGTDTQYF;TRB:CASSKARRRQGRLYSNQPQHF	TRA:TGTGTGGTGAACCCGAGCGTGAGGGGCAACACAGGCAAACTAATCTTT;TRB:TGTGCCACCAGTCAAACCCGCGGCACAGATACGCAGTATTTT;TRB:TGTGCCAGCAGCAAAGCCCGTCGCCGGCAGGGCCGCCTCTATAGCAATCAGCCCCAGCATTTT
clonotype985	1	0.000173731758165	TRA:CATVMDSSYKLIF;TRB:CASSADMDRGLRGYTF	TRA:TGTGCTACGGTGATGGATAGCAGCTATAAATTGATCTTC;TRB:TGTGCCAGCAGCGCAGATATGGACAGGGGACTTCGAGGCTACACCTTC
clonotype1209	1	0.000173731758165	TRA:CAGNSGYALNF;TRB:CASSLRGTGVSETQYF;TRB:CAWSTGQANNSPLHF	TRA:TGTGCGGGGAATTCCGGGTATGCACTCAACTTC;TRB:TGTGCCAGCAGTCTTAGGGGGACAGGGGTTTCAGAGACCCAGTACTTC;TRB:TGTGCCTGGAGTACCGGACAGGCAAATAATTCACCCCTCCACTTT
clonotype1208	1	0.000173731758165	TRA:CALRPGNQGGKLIF;TRA:CAVSRMDSSYKLIF;TRB:CASRPSNTGELFF	TRA:TGTGCTCTGCGCCCGGGGAACCAGGGAGGAAAGCTTATCTTC;TRA:TGTGCTGTGAGTCGGATGGATAGCAGCTATAAATTGATCTTC;TRB:TGTGCCAGCAGGCCTTCGAACACCGGGGAGCTGTTTTTT
clonotype1205	1	0.000173731758165	TRA:CAFMNNNDMRF;TRB:CAISLGDYEQYF	TRA:TGTGCTTTCATGAACAACAATGACATGCGCTTT;TRB:TGTGCCATCAGCCTAGGGGACTACGAGCAGTACTTC
clonotype1204	1	0.000173731758165	TRB:CASSRDHNQPQHF	TRB:TGTGCCAGCAGCCGGGACCACAATCAGCCCCAGCATTTT
clonotype1207	1	0.000173731758165	TRA:CAARGGGGADGLTF;TRB:CSARRPGGNSYNEQFF	TRA:TGTGCAGCAAGAGGGGGAGGAGGTGCTGACGGACTCACCTTT;TRB:TGCAGTGCTAGGAGACCGGGCGGGAACTCCTACAATGAGCAGTTCTTC
clonotype1206	1	0.000173731758165	TRA:CALSDASDNYGQNFVF;TRB:CASSLFRGTQYF	TRA:TGTGCTCTGAGTGATGCATCGGATAACTATGGTCAGAATTTTGTCTTT;TRB:TGTGCCAGCAGTTTGTTTCGCGGGACCCAGTACTTC
clonotype1201	1	0.000173731758165	TRA:CIVRAIYNQGGKLIF;TRB:CSARILWGDRYEQYF	TRA:TGCATCGTCAGAGCCATTTATAACCAGGGAGGAAAGCTTATCTTC;TRB:TGCAGTGCTAGAATCCTCTGGGGAGACAGGTACGAGCAGTACTTC
clonotype1200	1	0.000173731758165	TRA:CLVGDIGNQGGKLIF;TRB:CASSLEGNGDTIYF	TRA:TGCCTCGTGGGTGACATAGGTAACCAGGGAGGAAAGCTTATCTTC;TRB:TGTGCCAGCAGCTTGGAGGGGAATGGGGACACCATATATTTT
clonotype1203	1	0.000173731758165	TRB:CASSSAGGFGTEAFF	TRB:TGTGCCAGTAGCTCGGCTGGAGGTTTTGGCACTGAAGCTTTCTTT
clonotype1202	1	0.000173731758165	TRA:CALTPNNAGNMLTF;TRB:CASSSIAGVETQYF	TRA:TGTGCTCTAACCCCTAATAATGCAGGCAACATGCTCACCTTT;TRB:TGTGCCAGCAGCTCAATAGCGGGGGTAGAGACCCAGTACTTC
clonotype331	1	0.000173731758165	TRA:CLVGDIGNQGGKLIF;TRB:CASSSSGSYEQYF	TRA:TGCCTCGTGGGTGACATAGGTAACCAGGGAGGAAAGCTTATCTTC;TRB:TGCGCCAGCAGCTCCTCGGGATCCTACGAGCAGTACTTC
clonotype330	1	0.000173731758165	TRA:CAYSSNNAGNMLTF;TRB:CASSQALAGGPGQETQYF	TRA:TGTGCTTATAGTTCTAATAATGCAGGCAACATGCTCACCTTT;TRB:TGTGCCAGCAGCCAAGCGCTAGCGGGGGGGCCGGGTCAAGAGACCCAGTACTTC
clonotype333	1	0.000173731758165	TRA:CAASKARLMF;TRB:CASSLGQGRLGTEAFF	TRA:TGTGCAGCAAGTAAAGCCAGACTCATGTTT;TRB:TGTGCCAGCAGCTTAGGGCAGGGAAGACTGGGCACTGAAGCTTTCTTT
clonotype332	1	0.000173731758165	TRA:CVVYTNAGKSTF;TRB:CASSQSDLSGNTIYF	TRA:TGTGTGGTCTACACCAATGCAGGCAAATCAACCTTT;TRB:TGTGCCAGCAGCCAATCTGACCTCTCTGGAAACACCATATATTTT
clonotype335	1	0.000173731758165	TRA:CAVADGQKLLF;TRB:CASSQEGQGGSLYQYF	TRA:TGTGCTGTGGCAGATGGCCAGAAGCTGCTCTTT;TRB:TGCGCCAGCAGCCAAGAGGGACAGGGGGGATCTCTTTACCAGTACTTC
clonotype334	1	0.000173731758165	TRA:CALRTGRRALTF;TRB:CAWSEAGGGVNTEAFF	TRA:TGTGCTCTGAGAACGGGCAGGAGAGCACTTACTTTT;TRB:TGTGCCTGGAGCGAGGCGGGAGGGGGAGTGAACACTGAAGCTTTCTTT
clonotype337	1	0.000173731758165	TRA:CALSDRGGSQGNLIF;TRB:CSVGLGGLGETQYF	TRA:TGTGCTCTGAGTGATAGGGGAGGAAGCCAAGGAAATCTCATCTTT;TRB:TGCAGCGTTGGGCTGGGGGGGCTTGGGGAGACCCAGTACTTC
clonotype336	1	0.000173731758165	TRB:CASSSTSDYTDTQYF	TRB:TGTGCCAGCAGCTCGACTAGCGACTACACAGATACGCAGTATTTT
clonotype339	1	0.000173731758165	TRA:CAGFILTGGGNKLTF;TRB:CAWSAQGNYGYTF	TRA:TGTGCAGGGTTTATACTCACGGGAGGAGGAAACAAACTCACCTTT;TRB:TGTGCCTGGAGCGCGCAGGGTAACTATGGCTACACCTTC
clonotype338	1	0.000173731758165	TRB:CSARQDPYNEQFF	TRB:TGCAGTGCTCGACAGGACCCCTACAATGAGCAGTTCTTC
clonotype223	1	0.000173731758165	TRA:CATGFSMLTF;TRB:CASSSGTGGARELFF	TRA:TGTGCTACGGGCTTTAGCATGCTCACCTTT;TRB:TGTGCCAGTAGTTCCGGGACAGGGGGTGCCCGGGAGCTGTTTTTT
clonotype199	1	0.000173731758165	TRA:CALGGSNTGKLIF;TRB:CASSQGQGWTEAFF	TRA:TGTGCTCTGGGGGGTAGCAACACAGGCAAACTAATCTTT;TRB:TGTGCCAGCAGCCAGGGACAGGGTTGGACTGAAGCTTTCTTT
clonotype198	1	0.000173731758165	TRB:CAWSWGDGEAFF	TRB:TGTGCCTGGAGTTGGGGGGACGGTGAAGCTTTCTTT
clonotype195	1	0.000173731758165	TRA:CAVQAGGSYIPTF;TRB:CASSSRDRGYTEAFF	TRA:TGTGCTGTGCAGGCAGGAGGAAGCTACATACCTACATTT;TRB:TGTGCCAGCTCATCAAGGGACAGGGGATACACTGAAGCTTTCTTT
clonotype222	1	0.000173731758165	TRA:CAFRGGFGNVLHC;TRB:CASSLTSGGFNEQFF	TRA:TGTGCTTTCCGGGGGGGCTTTGGGAATGTGCTGCATTGC;TRB:TGTGCCAGCAGCCTTACTAGCGGGGGCTTCAATGAGCAGTTCTTC
clonotype197	1	0.000173731758165	TRA:CILRANDYKLSF;TRB:CASSPRTDDNEQFF	TRA:TGCATCCTGAGAGCTAACGACTACAAGCTCAGCTTT;TRB:TGCGCCAGCAGCCCCCGGACAGACGACAATGAGCAGTTCTTC
clonotype196	1	0.000173731758165	TRA:CALFQGAQKLVF	TRA:TGTGCTCTATTTCAGGGAGCCCAGAAGCTGGTATTT
clonotype191	1	0.000173731758165	TRA:CAASGTYKYIF;TRA:CAFITGANSKLTF;TRB:CASSLAISRTGAHEQYF;TRB:CASSPDRGGNQPQHF	TRA:TGTGCGGCCTCAGGAACCTACAAATACATCTTT;TRA:TGTGCTTTCATAACTGGAGCCAATAGTAAGCTGACATTT;TRB:TGCGCCAGCAGCTTGGCGATCTCCCGGACAGGGGCCCACGAGCAGTACTTC;TRB:TGTGCCAGCTCACCCGACAGGGGGGGCAATCAGCCCCAGCATTTT
clonotype190	1	0.000173731758165	TRA:CALDPAGANNLFF;TRB:CASSPRTSGGYEQYF	TRA:TGTGCTCTAGACCCAGCTGGGGCAAACAACCTCTTCTTT;TRB:TGCGCCAGCAGCCCCAGGACTAGCGGGGGTTACGAGCAGTACTTC
clonotype193	1	0.000173731758165	TRA:CAASAVNYNDMRF;TRB:CASSLAGTNTEAFF	TRA:TGTGCAGCAAGCGCGGTAAACTACAATGACATGCGCTTT;TRB:TGTGCCAGCAGCTTAGCGGGGACGAACACTGAAGCTTTCTTT
clonotype192	1	0.000173731758165	TRB:CASSPPSTDTQYF	TRB:TGTGCCAGCTCACCACCGAGCACAGATACGCAGTATTTT
clonotype429	1	0.000173731758165	TRA:CATSKAAGNKLTF;TRB:CASSLGGDLTGELFF	TRA:TGTGCTACGTCCAAAGCTGCAGGCAACAAGCTAACTTTT;TRB:TGTGCCAGCAGCTTAGGAGGAGATCTCACCGGGGAGCTGTTTTTT
clonotype428	1	0.000173731758165	TRA:CAFPSNYQLIW;TRB:CASSRQGYSNQPQHF	TRA:TGTGCCTTTCCAAGCAACTATCAGTTAATCTGG;TRB:TGTGCCAGCAGCAGACAGGGTTATAGCAATCAGCCCCAGCATTTT
clonotype425	1	0.000173731758165	TRA:CAVEDGAAGNKLTF;TRB:CSAPKAGETDTQYF	TRA:TGTGCTGTGGAGGATGGAGCTGCAGGCAACAAGCTAACTTTT;TRB:TGCAGTGCCCCAAAAGCGGGAGAGACAGATACGCAGTATTTT
clonotype424	1	0.000173731758165	TRA:CAVQEEGSTLGRLYF;TRB:CASRRERAKAFF	TRA:TGTGCTGTGCAGGAGGAGGGCTCAACCCTGGGGAGGCTATACTTT;TRB:TGTGCCAGCAGGAGGGAGAGGGCGAAAGCTTTCTTT
clonotype427	1	0.000173731758165	TRA:CAASKAGGSYIPTF;TRB:CASSPDRVGNEQFF	TRA:TGTGCAGCAAGTAAAGCAGGAGGAAGCTACATACCTACATTT;TRB:TGCGCCAGCAGTCCAGACAGGGTCGGCAATGAGCAGTTCTTC
clonotype426	1	0.000173731758165	TRA:CAVNIAGNQFYF;TRB:CASKTGAGYEQYF	TRA:TGTGCCGTGAACATAGCCGGTAACCAGTTCTATTTT;TRB:TGTGCCAGCAAGACAGGGGCGGGGTACGAGCAGTACTTC
clonotype421	1	0.000173731758165	TRA:CADIHSGTYKYIF;TRB:CASSSTGYTEAFF	TRA:TGTGCTGACATCCACTCAGGAACCTACAAATACATCTTT;TRB:TGTGCCAGCAGCTCCACAGGTTACACTGAAGCTTTCTTT
clonotype420	1	0.000173731758165	TRA:CLVGDGNNNARLMF;TRB:CASKDSGTSGYEQYF	TRA:TGCCTCGTGGGTGACGGGAATAACAATGCCAGACTCATGTTT;TRB:TGTGCCAGCAAGGACTCCGGGACTAGCGGCTACGAGCAGTACTTC
clonotype423	1	0.000173731758165	TRA:CLVGDIGNQGGKLIF;TRB:CASSLLGGGNQPQHF	TRA:TGCCTCGTGGGTGACATAGGTAACCAGGGAGGAAAGCTTATCTTC;TRB:TGTGCCAGCAGCCTCTTGGGAGGAGGCAATCAGCCCCAGCATTTT
clonotype422	1	0.000173731758165	TRB:CASRASTGGWVQPQHF	TRB:TGTGCCAGCAGGGCAAGTACAGGGGGCTGGGTTCAGCCCCAGCATTTT
clonotype605	1	0.000173731758165	TRA:CALHSSNTGKLIF;TRB:CASSPGVPMAGYEQYF	TRA:TGTGCTCTGCACTCTAGCAACACAGGCAAACTAATCTTT;TRB:TGTGCCAGCAGCCCTGGTGTCCCGATGGCAGGTTACGAGCAGTACTTC
clonotype604	1	0.000173731758165	TRA:CAVSDRAGKSTF;TRB:CATSDAGGGGLETQYF	TRA:TGTGCTGTGAGTGATCGAGCAGGCAAATCAACCTTT;TRB:TGTGCCACCAGTGATGCGGGCGGGGGGGGATTGGAGACCCAGTACTTC
clonotype607	1	0.000173731758165	TRB:CASSMDSNSPLHF	TRB:TGTGCCAGTAGTATGGACAGTAATTCACCCCTCCACTTT
clonotype606	1	0.000173731758165	TRA:CLVGDIGNQGGKLIF;TRB:CSAPGTGDMKKLFF	TRA:TGCCTCGTGGGTGACATAGGTAACCAGGGAGGAAAGCTTATCTTC;TRB:TGCAGTGCTCCGGGGACAGGGGACATGAAAAAACTGTTTTTT
clonotype601	1	0.000173731758165	TRA:CVAGGTDKLIF;TRB:CSATGTSGRVSDTQYF	TRA:TGTGTGGCGGGGGGCACCGACAAGCTCATCTTT;TRB:TGCAGTGCAACCGGGACTAGCGGGAGGGTCAGCGATACGCAGTATTTT
clonotype600	1	0.000173731758165	TRA:CAATDSWGKLQF;TRA:CVVSGPVKAAGNKLTF;TRB:CASSLGQGYATNEKLFF	TRA:TGTGCAGCAACTGACAGCTGGGGGAAATTGCAGTTT;TRA:TGTGTTGTGAGTGGGCCCGTCAAAGCTGCAGGCAACAAGCTAACTTTT;TRB:TGTGCCAGCAGTTTAGGACAGGGATATGCAACTAATGAAAAACTGTTTTTT
clonotype603	1	0.000173731758165	TRB:CASSQDSGFVGELFF	TRB:TGCGCCAGCAGCCAAGATTCCGGGTTTGTCGGGGAGCTGTTTTTT
clonotype602	1	0.000173731758165	TRA:CAVPIYSGGGADGLTF;TRB:CASSSSADTQYF	TRA:TGTGCTGTTCCTATTTATTCAGGAGGAGGTGCTGACGGACTCACCTTT;TRB:TGTGCCAGCAGCTCTAGCGCAGATACGCAGTATTTT
clonotype609	1	0.000173731758165	TRA:CVSLFPTSGTYKYIF;TRB:CASSPRGGDNYGYTF	TRA:TGTGTGTCCCTCTTCCCCACCTCAGGAACCTACAAATACATCTTT;TRB:TGTGCCAGCAGCCCCCGGGGCGGGGATAACTATGGCTACACCTTC
clonotype608	1	0.000173731758165	TRA:CIVRVAGAGSYQLTF;TRB:CASSQYNEQFF	TRA:TGCATCGTCAGAGTCGCTGGGGCTGGGAGTTACCAACTCACTTTC;TRB:TGCGCCAGCAGCCAGTACAATGAGCAGTTCTTC
clonotype1484	1	0.000173731758165	TRA:CAVSGSGNQFYF;TRB:CASSQDPSGGGFGRTDTQYF	TRA:TGTGCTGTGAGTGGCTCCGGTAACCAGTTCTATTTT;TRB:TGTGCCAGCAGCCAAGATCCGAGCGGGGGGGGATTTGGTCGCACAGATACGCAGTATTTT
clonotype519	1	0.000173731758165	TRA:CAASLETSGSRLTF;TRA:CAAISTGNQFYF;TRB:CASSLGRVNEQFF	TRA:TGTGCAGCAAGCCTAGAAACCAGTGGCTCTAGGTTGACCTTT;TRA:TGTGCAGCAATCAGCACCGGTAACCAGTTCTATTTT;TRB:TGTGCCAGCAGCTTGGGACGTGTCAATGAGCAGTTCTTC
clonotype518	1	0.000173731758165	TRB:CASSPPPRVRSNQPQHF	TRB:TGTGCCAGCAGTCCGCCTCCCCGGGTCAGGAGTAATCAGCCCCAGCATTTT
clonotype511	1	0.000173731758165	TRA:CAVDLRLGNNARLMF;TRB:CASSYLGLAGTDTQYF	TRA:TGTGCCGTGGACCTCAGGCTGGGTAACAATGCCAGACTCATGTTT;TRB:TGTGCCAGCAGTTACCTGGGACTAGCGGGGACAGATACGCAGTATTTT
clonotype510	1	0.000173731758165	TRA:CAVYSGTYKYIF;TRB:CASSPGGASTDTQYF	TRA:TGTGCTGTGTACTCCGGAACCTACAAATACATCTTT;TRB:TGTGCCAGCAGCCCCGGAGGGGCTTCCACAGATACGCAGTATTTT
clonotype513	1	0.000173731758165	TRA:CAPYEGSGNTGKLIF;TRB:CAISAGVIMDTQYF	TRA:TGTGCCCCCTACGAAGGCTCTGGCAACACAGGCAAACTAATCTTT;TRB:TGTGCCATCAGTGCAGGGGTCATCATGGATACGCAGTATTTT
clonotype512	1	0.000173731758165	TRB:CASSSGTGNTEAFF	TRB:TGTGCCAGCAGCTCCGGGACGGGGAACACTGAAGCTTTCTTT
clonotype515	1	0.000173731758165	TRA:CAASKSGGNKLVF;TRB:CSALDQVSGANVLTF	TRA:TGTGCAGCAAGTAAGTCCGGAGGAAACAAACTGGTCTTT;TRB:TGCAGTGCCCTGGACCAGGTCTCTGGGGCCAACGTCCTGACTTTC
clonotype514	1	0.000173731758165	TRA:CALSLKPNTGNQFYF;TRB:CSAHTSGKDTQYF	TRA:TGTGCTCTGAGCCTAAAACCGAACACCGGTAACCAGTTCTATTTT;TRB:TGCAGTGCACATACTAGCGGGAAAGATACGCAGTATTTT
clonotype517	1	0.000173731758165	TRA:CLVGTNQAGTALIF;TRB:CSAGAGAGTGELFF	TRA:TGCCTCGTGGGTACCAACCAGGCAGGAACTGCTCTGATCTTT;TRB:TGCAGTGCCGGGGCAGGGGCGGGCACCGGGGAGCTGTTTTTT
clonotype516	1	0.000173731758165	TRA:CIVRGSGTASKLTF;TRB:CASSYFGAGEKLFF	TRA:TGCATCGTCAGAGGGAGCGGCACTGCCAGTAAACTCACCTTT;TRB:TGTGCCAGCAGTTACTTTGGGGCCGGTGAAAAACTGTTTTTT
clonotype1148	1	0.000173731758165	TRA:CAMSRANNARLMF;TRB:CSAPGTGDKKKLFF	TRA:TGTGCAATGAGTCGGGCTAACAATGCCAGACTCATGTTT;TRB:TGCAGTGCTCCGGGGACAGGGGACAAAAAAAAACTGTTTTTT
clonotype1149	1	0.000173731758165	TRB:CSAYGGWGAARGNTEAFF	TRB:TGCAGTGCTTATGGTGGTTGGGGGGCGGCGCGGGGGAACACTGAAGCTTTCTTT
clonotype1142	1	0.000173731758165	TRA:CAYRSNAGNMLTF;TRB:CSANRGAEAFF	TRA:TGTGCTTATAGGAGCAATGCAGGCAACATGCTCACCTTT;TRB:TGCAGCGCAAACAGGGGGGCAGAAGCTTTCTTT
clonotype1143	1	0.000173731758165	TRA:CIVRVQGGGFKTIF;TRA:CALSLSNSGGSNYKLTF;TRB:CASSTGGGNQPQHF	TRA:TGCATCGTCAGAGTCCAGGGTGGAGGCTTCAAAACTATCTTT;TRA:TGTGCTCTGAGTCTCTCGAATAGTGGAGGTAGCAACTATAAACTGACATTT;TRB:TGTGCCAGCAGTACAGGGGGCGGCAATCAGCCCCAGCATTTT
clonotype1140	1	0.000173731758165	TRA:CAMREGGSGGSYIPTF;TRA:CAVGSSGGSYIPTF;TRB:CASRTGQDTDTQYF	TRA:TGTGCAATGAGAGAGGGCGGATCAGGAGGAAGCTACATACCTACATTT;TRA:TGTGCTGTGGGCTCATCAGGAGGAAGCTACATACCTACATTT;TRB:TGCGCCAGCCGTACGGGACAGGACACAGATACGCAGTATTTT
clonotype1141	1	0.000173731758165	TRA:CAMILYSSASKIIF;TRB:CASAWDRMGETQYF	TRA:TGTGCAATGATCCTGTACAGCAGTGCTTCCAAGATAATCTTT;TRB:TGTGCCAGCGCTTGGGACAGGATGGGAGAGACCCAGTACTTC
clonotype1146	1	0.000173731758165	TRA:CATDATAGGTSYGKLTF;TRB:CASSLYAGNTIYF	TRA:TGTGCTACGGACGCCACCGCTGGTGGTACTAGCTATGGAAAGCTGACATTT;TRB:TGCGCCAGCAGCTTGTACGCTGGAAACACCATATATTTT
clonotype1147	1	0.000173731758165	TRA:CLVYNNAGNMLTF;TRB:CASSQDTSGESTDTQYF;TRB:CASSPRGFGPEAFF	TRA:TGCCTCGTCTATAATAATGCAGGCAACATGCTCACCTTT;TRB:TGTGCCAGCAGCCAAGATACTAGCGGGGAAAGCACAGATACGCAGTATTTT;TRB:TGTGCCAGCTCACCACGGGGGTTCGGCCCTGAAGCTTTCTTT
clonotype1144	1	0.000173731758165	TRB:CASPSGRGEQFF	TRB:TGTGCCAGTCCTAGCGGGAGGGGTGAGCAGTTCTTC
clonotype1145	1	0.000173731758165	TRA:CAVSAGGGFKTIF;TRB:CASSRGAAPETQYF	TRA:TGTGCTGTGAGTGCGGGTGGAGGCTTCAAAACTATCTTT;TRB:TGTGCCAGCAGCAGGGGTGCCGCTCCAGAGACCCAGTACTTC
clonotype1564	1	0.000173731758165	TRA:CAGPGSGGSNYKLTF;TRB:CASSGGSGGSTDTQYF	TRA:TGTGCAGGGCCGGGTAGTGGAGGTAGCAACTATAAACTGACATTT;TRB:TGTGCCAGTAGCGGCGGGAGCGGGGGGAGCACAGATACGCAGTATTTT
clonotype1565	1	0.000173731758165	TRA:CAVSPGGYNKLIF;TRB:CASSFGGSTEAFF	TRA:TGTGCCGTGAGCCCTGGTGGCTACAATAAGCTGATTTTT;TRB:TGTGCCAGCAGTTTCGGGGGGAGCACTGAAGCTTTCTTT
clonotype1566	1	0.000173731758165	TRA:CAGSNAGGTSYGKLTF;TRB:CASSLGTSGYQETQYF	TRA:TGTGCAGGCTCAAATGCTGGTGGTACTAGCTATGGAAAGCTGACATTT;TRB:TGTGCCAGCAGCTTAGGTACTAGCGGTTACCAAGAGACCCAGTACTTC
clonotype1567	1	0.000173731758165	TRA:CVVNPRYNFNKFYF;TRB:CASSPGTGIGNTEAFF	TRA:TGTGTGGTGAACCCCCGATACAACTTCAACAAATTTTACTTT;TRB:TGTGCCAGCAGTCCCGGGACAGGGATCGGGAACACTGAAGCTTTCTTT
clonotype1560	1	0.000173731758165	TRA:CAAQVGQNFVF;TRB:CASGSHLELGGGEQYF	TRA:TGTGCAGCCCAAGTAGGTCAGAATTTTGTCTTT;TRB:TGTGCTAGTGGTTCCCACCTCGAGCTGGGAGGGGGCGAGCAGTACTTC
clonotype1561	1	0.000173731758165	TRA:CAMREDVDTGRRALTF;TRB:CASSPRNRGNNQPQHF	TRA:TGTGCAATGAGAGAAGATGTGGACACGGGCAGGAGAGCACTTACTTTT;TRB:TGTGCCAGCTCACCACGGAACAGGGGTAACAATCAGCCCCAGCATTTT
clonotype1562	1	0.000173731758165	TRB:CSAPIGTGGPQHF	TRB:TGCAGTGCGCCGATCGGGACAGGGGGGCCCCAGCATTTT
clonotype194	1	0.000173731758165	TRA:CAASLTGNQFYF;TRB:CSALGGADSGNTIYF	TRA:TGTGCAGCAAGCCTCACCGGTAACCAGTTCTATTTT;TRB:TGCAGTGCCTTGGGCGGGGCCGACTCTGGAAACACCATATATTTT
clonotype1568	1	0.000173731758165	TRA:CIVRVALGGGADGLTF;TRB:CSARDGGAGETQYF	TRA:TGCATCGTCAGAGTCGCTCTAGGAGGAGGTGCTGACGGACTCACCTTT;TRB:TGCAGTGCTAGAGATGGAGGGGCAGGGGAGACCCAGTACTTC
clonotype1569	1	0.000173731758165	TRA:CAERTGNTPLVF;TRB:CATGAAGSYEQYF	TRA:TGTGCAGAGAGGACAGGAAACACACCTCTTGTCTTT;TRB:TGTGCCACCGGGGCGGCGGGTTCCTACGAGCAGTACTTC
clonotype1362	1	0.000173731758165	TRA:CIVASLFMKTSYDKVIF	TRA:TGCATCGTCGCCTCCCTCTTTATGAAAACCTCCTACGACAAGGTGATATTT
clonotype994	1	0.000173731758165	TRA:CAGEGYGGSQGNLIF;TRA:CAEASYNTDKLIF;TRA:CAVRPGQGGSEKLVF;TRB:CASSQEEGRGTAFYNEQFF;TRB:CASSPDRRNYGYTF	TRA:TGTGCAGGAGAGGGGTATGGAGGAAGCCAAGGAAATCTCATCTTT;TRA:TGTGCTGAGGCGTCTTATAACACCGACAAGCTCATCTTT;TRA:TGTGCTGTGAGGCCGGGTCAGGGCGGATCTGAAAAGCTGGTCTTT;TRB:TGTGCCAGCAGCCAAGAAGAGGGGCGGGGGACAGCCTTCTACAATGAGCAGTTCTTC;TRB:TGTGCCAGCAGTCCTGACAGGAGAAACTATGGCTACACCTTC
clonotype1360	1	0.000173731758165	TRA:CVVNRVTGGSYIPTF;TRB:CASSTPPSGGFTDTQYF	TRA:TGTGTGGTGAACAGGGTAACAGGAGGAAGCTACATACCTACATTT;TRB:TGCGCCAGCAGCACCCCTCCTAGCGGGGGTTTCACAGATACGCAGTATTTT
clonotype1361	1	0.000173731758165	TRA:CAVEAASGAGSYQLTF;TRB:CAWSWRFGTDTQYF	TRA:TGTGCTGTGGAGGCCGCCTCTGGGGCTGGGAGTTACCAACTCACTTTC;TRB:TGTGCCTGGAGTTGGAGGTTCGGTACAGATACGCAGTATTTT
clonotype991	1	0.000173731758165	TRA:CAAILPLYNQGGKLIF;TRB:CASSPQGKEQYF	TRA:TGTGCAGCAATCCTTCCCCTTTATAACCAGGGAGGAAAGCTTATCTTC;TRB:TGCGCCAGCAGCCCGCAGGGCAAAGAGCAGTACTTC
clonotype1367	1	0.000173731758165	TRA:CVVNSGGYQKVTF;TRB:CASSQSQDYGYTF	TRA:TGTGTGGTGAACTCTGGGGGTTACCAGAAAGTTACCTTT;TRB:TGTGCCAGCAGCCAATCACAGGACTATGGCTACACCTTC
clonotype993	1	0.000173731758165	TRB:CASSVSVGYEQYF	TRB:TGTGCCAGCAGCGTTAGCGTGGGGTACGAGCAGTACTTC
clonotype992	1	0.000173731758165	TRB:CASSVLVGQGVETQYF	TRB:TGTGCCAGCAGTGTATTAGTAGGACAGGGGGTAGAGACCCAGTACTTC
clonotype1368	1	0.000173731758165	TRA:CAMSPGVTGNQFYF;TRB:CAISDPGRSYEQYF	TRA:TGTGCAATGAGCCCTGGAGTCACCGGTAACCAGTTCTATTTT;TRB:TGTGCCATCAGTGACCCGGGACGGAGCTACGAGCAGTACTTC
clonotype1369	1	0.000173731758165	TRA:CAVKRGATNKLIF;TRB:CASSYGPTGDYEQYF	TRA:TGTGCTGTCAAGCGTGGTGCTACAAACAAGCTCATCTTT;TRB:TGTGCCAGCAGTTACGGGCCCACAGGGGACTACGAGCAGTACTTC
clonotype999	1	0.000173731758165	TRA:CAVGPNTGGFKTIF;TRB:CASLPRAGVLNEQFF	TRA:TGTGCTGTGGGTCCGAATACTGGAGGCTTCAAAACTATCTTT;TRB:TGTGCCAGCCTCCCCCGGGCGGGAGTACTAAATGAGCAGTTCTTC
clonotype998	1	0.000173731758165	TRB:CSVERTSGTDTQYF	TRB:TGCAGCGTTGAAAGGACTAGCGGGACAGATACGCAGTATTTT
clonotype1466	1	0.000173731758165	TRA:CAMSARGYSTLTF;TRB:CASTQQPPGRRAYEQYF	TRA:TGTGCAATGAGCGCTAGAGGATACAGCACCCTCACCTTT;TRB:TGTGCCAGCACCCAACAGCCACCGGGACGTCGGGCCTACGAGCAGTACTTC
clonotype913	1	0.000173731758165	TRA:CALLGGAQKLVF;TRB:CAWSREGDQPQHF	TRA:TGTGCCCTACTGGGGGGAGCCCAGAAGCTGGTATTT;TRB:TGTGCCTGGAGTAGGGAGGGGGATCAGCCCCAGCATTTT
clonotype1218	1	0.000173731758165	TRA:CALMGGDYKLSF;TRB:CASSPGGGENTEAFF	TRA:TGTGCTCTCATGGGAGGCGACTACAAGCTCAGCTTT;TRB:TGCGCCAGCAGCCCCGGGGGGGGGGAAAACACTGAAGCTTTCTTT
clonotype1219	1	0.000173731758165	TRA:CLMGTYKYIF;TRA:CVVSVPTGNQFYF;TRB:CASSPPEIFSETQYF	TRA:TGTCTAATGGGAACCTACAAATACATCTTT;TRA:TGTGTTGTGAGTGTCCCCACCGGTAACCAGTTCTATTTT;TRB:TGTGCCAGCTCACCTCCCGAGATTTTTAGCGAGACCCAGTACTTC
clonotype1216	1	0.000173731758165	TRA:CAADNAGNMLTF;TRB:CASSSRQGGPLHF	TRA:TGTGCTGCCGATAATGCAGGCAACATGCTCACCTTT;TRB:TGTGCCAGCAGCTCGCGACAGGGAGGACCCCTCCACTTT
clonotype1217	1	0.000173731758165	TRB:CASSIGTGGRKTQYF	TRB:TGTGCCAGTAGTATAGGGACAGGGGGCCGGAAGACCCAGTACTTC
clonotype1214	1	0.000173731758165	TRA:CAVNPSGTYKYIF;TRB:CASSLFLAGGLVPLHF	TRA:TGTGCTGTTAACCCCTCAGGAACCTACAAATACATCTTT;TRB:TGTGCCAGCAGTTTGTTCTTGGCAGGCGGCCTTGTGCCCCTCCACTTT
clonotype1215	1	0.000173731758165	TRA:CVVNKVTGANNLFF;TRB:CASSSHAAPAQHF	TRA:TGTGTGGTGAACAAGGTGACTGGGGCAAACAACCTCTTCTTT;TRB:TGTGCCAGCAGCTCCCATGCGGCCCCGGCCCAGCATTTT
clonotype1212	1	0.000173731758165	TRA:CAFMKWVGGGADGLTF;TRB:CASSLGDRAKPQHF	TRA:TGTGCTTTCATGAAGTGGGTAGGAGGAGGTGCTGACGGACTCACCTTT;TRB:TGTGCCAGCAGTTTAGGGGACAGGGCCAAGCCCCAGCATTTT
clonotype1213	1	0.000173731758165	TRA:CIVRVVYSGNTPLVF;TRB:CASSVLVGQGVETQYF	TRA:TGCATCGTCAGAGTCGTGTATTCAGGAAACACACCTCTTGTCTTT;TRB:TGTGCCAGCAGTGTATTAGTAGGACAGGGGGTAGAGACCCAGTACTTC
clonotype1210	1	0.000173731758165	TRA:CAVVRLGAAGNKLTF;TRB:CASSKGTSGRTPTDTQYF	TRA:TGTGCTGTGGTCCGGCTTGGAGCTGCAGGCAACAAGCTAACTTTT;TRB:TGTGCCAGTAGCAAGGGGACTAGCGGGAGGACGCCGACAGATACGCAGTATTTT
clonotype1211	1	0.000173731758165	TRA:CAVQGEETSGSRLTF;TRB:CSASPGSADTQYF	TRA:TGTGCTGTGCAGGGGGAAGAAACCAGTGGCTCTAGGTTGACCTTT;TRB:TGCAGTGCTAGCCCGGGGTCGGCAGATACGCAGTATTTT
clonotype1502	1	0.000173731758165	TRA:CAFMKHPSVGGNKLVF;TRB:CASSLTSGIYEQYF;TRB:CASILAVTNTGELFF	TRA:TGTGCTTTCATGAAGCACCCCTCTGTGGGGGGAAACAAACTGGTCTTT;TRB:TGTGCCAGCAGCTTAACTAGCGGGATCTACGAGCAGTACTTC;TRB:TGTGCCAGCATCCTAGCGGTAACGAACACCGGGGAGCTGTTTTTT
clonotype943	1	0.000173731758165	TRA:CVVNHKDSNYQLIW;TRB:CASSPGQGNTEAFF	TRA:TGTGTGGTGAACCACAAGGATAGCAACTATCAGTTAATCTGG;TRB:TGTGCCAGCAGCCCCGGACAGGGGAACACTGAAGCTTTCTTT
clonotype846	1	0.000173731758165	TRA:CAGAGTGNQFYF;TRB:CASSIGQGDVWQYF	TRA:TGTGCAGGAGCGGGCACCGGTAACCAGTTCTATTTT;TRB:TGTGCCAGTAGTATAGGACAGGGTGATGTCTGGCAGTACTTC
clonotype1500	1	0.000173731758165	TRA:CGTGANFGNEKLTF;TRB:CASSQLTREKLFF	TRA:TGCGGCACAGGGGCTAACTTTGGAAATGAGAAATTAACCTTT;TRB:TGTGCCAGCAGCCAACTCACACGGGAAAAACTGTTTTTT
clonotype844	1	0.000173731758165	TRA:CAASQTGANNLFF;TRB:CASSPNKNIQYF	TRA:TGTGCAGCATCTCAAACTGGGGCAAACAACCTCTTCTTT;TRB:TGTGCCAGCAGCCCCAACAAAAACATTCAGTACTTC
clonotype1506	1	0.000173731758165	TRB:CSAMEPTTNQPQHF	TRB:TGCAGTGCTATGGAGCCCACCACCAATCAGCCCCAGCATTTT
clonotype1507	1	0.000173731758165	TRA:CAAAQGGKLIF;TRA:CAVRDKRTGFQKLVF;TRB:CASSSRAGLINTEAFF	TRA:TGCGCTGCGGCCCAGGGAGGAAAGCTTATCTTC;TRA:TGTGCTGTGAGAGACAAAAGGACAGGCTTTCAGAAACTTGTATTT;TRB:TGTGCCAGCAGCTCCAGGGCAGGGTTGATAAACACTGAAGCTTTCTTT
clonotype1504	1	0.000173731758165	TRA:CAASDGSNYQLIW;TRB:CASSSTRTYNEQFF	TRA:TGTGCAGCAAGCGATGGGAGCAACTATCAGTTAATCTGG;TRB:TGTGCCAGCAGCTCGACTAGAACTTACAATGAGCAGTTCTTC
clonotype1505	1	0.000173731758165	TRA:CAVEASGTYKYIF;TRB:CASSPPGDSPLHF	TRA:TGTGCCGTGGAGGCCTCAGGAACCTACAAATACATCTTT;TRB:TGTGCCAGCAGTCCCCCCGGGGATTCACCCCTCCACTTT
clonotype1509	1	0.000173731758165	TRA:CAVPGSGNTGKLIF;TRB:CASSLTSGIYEQYF	TRA:TGTGCTGTCCCCGGCTCTGGCAACACAGGCAAACTAATCTTT;TRB:TGTGCCAGCAGCTTAACTAGCGGGATCTACGAGCAGTACTTC
clonotype458	1	0.000173731758165	TRA:CAASNTGKLIF;TRB:CSAEQPDRGYGYTF	TRA:TGTGCAGCTAGCAACACAGGCAAACTAATCTTT;TRB:TGCAGTGCTGAACAACCCGACAGGGGCTATGGCTACACCTTC
clonotype459	1	0.000173731758165	TRA:CALRTSYGNTGKLIF;TRB:CASSLGPSELFF	TRA:TGTGCTCTGAGGACCTCTTATGGCAACACAGGCAAACTAATCTTT;TRB:TGTGCCAGCAGTTTAGGGCCTTCGGAGCTGTTTTTT
clonotype450	1	0.000173731758165	TRA:CAATGNSYGKLTF;TRB:CASDLGGDARNSPLHF	TRA:TGTGCAGCAACGGGTAATAGCTATGGAAAGCTGACATTT;TRB:TGTGCTAGTGACCTAGGAGGGGACGCGAGAAATTCACCCCTCCACTTT
clonotype451	1	0.000173731758165	TRA:CALSGTGGFKTIF;TRB:CASSSRAGVRYEQYF	TRA:TGTGCTCTGAGTGGAACTGGAGGCTTCAAAACTATCTTT;TRB:TGTGCCAGCAGTAGTAGAGCGGGGGTACGTTACGAGCAGTACTTC
clonotype452	1	0.000173731758165	TRA:CALSGSGNTGKLIF;TRB:CASSERGATGPYEQYF	TRA:TGTGCTCTGAGTGGCTCTGGCAACACAGGCAAACTAATCTTT;TRB:TGTGCCAGCAGCGAGAGGGGGGCGACAGGACCCTACGAGCAGTACTTC
clonotype453	1	0.000173731758165	TRA:CAFMKQYFGNEKLTF;TRB:CASILAVTNTGELFF;TRB:CASSMAGVLDEQYF	TRA:TGTGCTTTCATGAAGCAGTACTTTGGAAATGAGAAATTAACCTTT;TRB:TGTGCCAGCATCCTAGCGGTAACGAACACCGGGGAGCTGTTTTTT;TRB:TGTGCCAGTAGTATGGCGGGAGTCCTCGACGAGCAGTACTTC
clonotype454	1	0.000173731758165	TRA:CILRGNNNDMRF;TRB:CASITDRGYNYGYTF	TRA:TGCATCCTGAGAGGGAATAACAATGACATGCGCTTT;TRB:TGTGCCAGCATTACGGACAGGGGGTACAACTATGGCTACACCTTC
clonotype455	1	0.000173731758165	TRB:CASSIGWAQPQHF	TRB:TGTGCCAGTAGTATAGGATGGGCCCAGCCCCAGCATTTT
clonotype456	1	0.000173731758165	TRA:CIVRVLDSGGGADGLTF;TRB:CASSRRTGGKSGYTF	TRA:TGCATCGTCAGAGTCTTGGATTCAGGAGGAGGTGCTGACGGACTCACCTTT;TRB:TGTGCCAGCAGCCGCCGGACAGGGGGAAAATCGGGCTACACCTTC
clonotype457	1	0.000173731758165	TRA:CATDSYGQNFVF;TRB:CASSRGGLPSGANVLTF	TRA:TGTGCTACGGACAGCTATGGTCAGAATTTTGTCTTT;TRB:TGTGCCAGCAGCCGTGGGGGGCTACCCTCTGGGGCCAACGTCCTGACTTTC
clonotype298	1	0.000173731758165	TRB:CASSLWGDANSPLHF;TRB:CAWSTGQANNSPLHF	TRB:TGTGCCAGCAGTTTATGGGGGGACGCCAATTCACCCCTCCACTTT;TRB:TGTGCCTGGAGTACCGGACAGGCAAATAATTCACCCCTCCACTTT
clonotype299	1	0.000173731758165	TRA:CAALNYGGSQGNLIF;TRB:CASSLPTGNLVEAFF	TRA:TGTGCTGCACTGAATTATGGAGGAAGCCAAGGAAATCTCATCTTT;TRB:TGTGCCAGCAGTCTACCGACAGGGAACCTAGTGGAAGCTTTCTTT
clonotype296	1	0.000173731758165	TRB:CAWSSRILGAFF	TRB:TGTGCCTGGAGTTCAAGGATTCTCGGAGCTTTCTTT
clonotype297	1	0.000173731758165	TRA:CGPMNRDDKIIF;TRB:CASSVGTSVYNEQFF	TRA:TGCGGCCCGATGAACAGAGATGACAAGATCATCTTT;TRB:TGTGCCAGCAGCGTAGGGACTAGCGTGTACAATGAGCAGTTCTTC
clonotype294	1	0.000173731758165	TRA:CVVPGGGNKLTF;TRB:CAWSVAGAGSRYNEQFF	TRA:TGTGTGGTCCCGGGAGGAGGAAACAAACTCACCTTT;TRB:TGTGCCTGGAGTGTAGCGGGGGCCGGGTCTAGATACAATGAGCAGTTCTTC
clonotype295	1	0.000173731758165	TRA:CASSGGKFYF;TRB:CASSYSTSGGADTQYF	TRA:TGTGCTTCGTCGGGAGGCAAATTTTACTTT;TRB:TGTGCCAGCAGTTACTCGACTAGCGGGGGGGCAGATACGCAGTATTTT
clonotype292	1	0.000173731758165	TRA:CAALDQTGANNLFF;TRB:CASSFSGGSYEQYF	TRA:TGTGCAGCTCTCGATCAAACTGGGGCAAACAACCTCTTCTTT;TRB:TGTGCCAGCAGCTTTTCTGGGGGCTCCTACGAGCAGTACTTC
clonotype293	1	0.000173731758165	TRA:CIVRVANTGNQFYF;TRB:CAWSVTPGLAGVIDNEQFF	TRA:TGCATCGTCAGAGTCGCGAACACCGGTAACCAGTTCTATTTT;TRB:TGTGCCTGGAGTGTGACCCCCGGGCTAGCGGGAGTTATTGACAATGAGCAGTTCTTC
clonotype290	1	0.000173731758165	TRA:CALSEAWQTGANNLFF;TRB:CASSQGTGGIYEQYF	TRA:TGTGCTCTGAGTGAGGCTTGGCAAACTGGGGCAAACAACCTCTTCTTT;TRB:TGCGCCAGCAGCCAGGGGACAGGGGGAATCTACGAGCAGTACTTC
clonotype291	1	0.000173731758165	TRA:CIVRASNLNTGNQFYF;TRB:CASSLIGQGGIGQYF	TRA:TGCATCGTCAGAGCCTCCAACCTTAACACCGGTAACCAGTTCTATTTT;TRB:TGCGCCAGCAGCTTGATAGGACAGGGCGGTATAGGGCAGTACTTC
clonotype670	1	0.000173731758165	TRA:CALQGGSEKLVF;TRA:CAVRHQGGSEKLVF;TRB:CASSQLSQARRDEQYF	TRA:TGTGCTCTGCAGGGCGGATCTGAAAAGCTGGTCTTT;TRA:TGTGCTGTCAGACACCAGGGCGGATCTGAAAAGCTGGTCTTT;TRB:TGTGCCAGCAGCCAGCTCAGCCAGGCCAGGAGGGACGAGCAGTACTTC
clonotype671	1	0.000173731758165	TRB:CASSLSSGGDNQPQHF;TRB:CAWSTGQANNSPLHF	TRB:TGTGCCAGCAGTTTATCGTCAGGGGGTGACAATCAGCCCCAGCATTTT;TRB:TGTGCCTGGAGTACCGGACAGGCAAATAATTCACCCCTCCACTTT
clonotype672	1	0.000173731758165	TRA:CAVVFYGNNRLAF;TRB:CASRLGQLQETQYF	TRA:TGTGCTGTGGTTTTCTATGGGAACAACAGACTCGCTTTT;TRB:TGCGCCAGCAGATTGGGACAGCTCCAAGAGACCCAGTACTTC
clonotype673	1	0.000173731758165	TRA:CAASKDQKLLF;TRB:CASTLVIVGTDTQYF	TRA:TGTGCAGCAAGTAAGGACCAGAAGCTGCTCTTT;TRB:TGTGCCAGCACCCTAGTAATTGTGGGCACAGATACGCAGTATTTT
clonotype674	1	0.000173731758165	TRA:CALRASSASKIIF;TRB:CSVGVDNEQFF	TRA:TGTGCTCTACGGGCCAGCAGTGCTTCCAAGATAATCTTT;TRB:TGCAGCGTTGGCGTGGACAATGAGCAGTTCTTC
clonotype675	1	0.000173731758165	TRB:CASSSGTGVNTGELFF	TRB:TGTGCCAGCAGCTCCGGGACAGGGGTTAACACCGGGGAGCTGTTTTTT
clonotype676	1	0.000173731758165	TRA:CAGPEGGSYIPTF;TRB:CASGQAAQPQHF	TRA:TGTGCAGGCCCTGAAGGAGGAAGCTACATACCTACATTT;TRB:TGTGCCAGCGGCCAGGCAGCCCAGCCCCAGCATTTT
clonotype677	1	0.000173731758165	TRA:CALTNNAGNMLTF;TRB:CACRDRAGYGYTF	TRA:TGTGCTCTAACCAATAATGCAGGCAACATGCTCACCTTT;TRB:TGTGCCTGCCGGGACAGGGCAGGGTATGGCTACACCTTC
clonotype678	1	0.000173731758165	TRA:CAVNSGGYQKVTF;TRB:CASSSPGLAGRMTDTQYF	TRA:TGTGCCGTGAACTCTGGGGGTTACCAGAAAGTTACCTTT;TRB:TGCGCCAGCAGCTCTCCGGGACTAGCGGGACGGATGACAGATACGCAGTATTTT
clonotype679	1	0.000173731758165	TRB:CAWSTRQANNSPLHF	TRB:TGTGCCTGGAGTACCAGACAGGCAAATAATTCACCCCTCCACTTT
clonotype708	1	0.000173731758165	TRA:CAVSPFGDSSYKLIF;TRB:CAWSPKGRSGNTIYF	TRA:TGTGCTGTGAGTCCCTTCGGGGATAGCAGCTATAAATTGATCTTC;TRB:TGTGCCTGGAGCCCAAAGGGGCGATCTGGAAACACCATATATTTT
clonotype709	1	0.000173731758165	TRA:CILRDEYNQGGKLIF;TRA:CLVGDIGNQGGKLIF;TRB:CASRRGPGDQPQHF	TRA:TGCATCCTGAGAGACGAGTATAACCAGGGAGGAAAGCTTATCTTC;TRA:TGCCTCGTGGGTGACATAGGTAACCAGGGAGGAAAGCTTATCTTC;TRB:TGTGCCAGCAGGAGGGGGCCTGGGGATCAGCCCCAGCATTTT
clonotype704	1	0.000173731758165	TRA:CAGYTGGFKTIF;TRB:CASSLDGSSYEQYF	TRA:TGTGCAGGATATACTGGAGGCTTCAAAACTATCTTT;TRB:TGCGCCAGCAGCTTGGACGGAAGCTCCTACGAGCAGTACTTC
clonotype705	1	0.000173731758165	TRA:CVLKNNNDMRF;TRB:CASSLGGGRGQRREETQYF	TRA:TGTGTGCTGAAAAATAACAATGACATGCGCTTT;TRB:TGTGCCAGCAGCTTAGGAGGGGGTCGGGGCCAGAGAAGAGAAGAGACCCAGTACTTC
clonotype706	1	0.000173731758165	TRA:CAAASGNTPLVF;TRB:CASSPGTRPNTGELFF	TRA:TGTGCAGCCGCTTCAGGAAACACACCTCTTGTCTTT;TRB:TGCGCCAGCAGCCCGGGGACACGGCCGAACACCGGGGAGCTGTTTTTT
clonotype707	1	0.000173731758165	TRA:CAVRDSSYKLIF;TRB:CSAFQGGRNEKLFF	TRA:TGCGCTGTGAGAGATAGCAGCTATAAATTGATCTTC;TRB:TGCAGTGCTTTCCAAGGGGGTAGGAATGAAAAACTGTTTTTT
clonotype700	1	0.000173731758165	TRA:CAENRNSGGGADGLTF;TRB:CASSVNRGQETQYF	TRA:TGTGCAGAGAATCGTAATTCAGGAGGAGGTGCTGACGGACTCACCTTT;TRB:TGTGCCAGCAGCGTCAACAGGGGCCAAGAGACCCAGTACTTC
clonotype701	1	0.000173731758165	TRA:CAWAGGTASKLTF;TRB:CAWSSGKGGARGNQPQHF	TRA:TGTGCATGGGCGGGCGGCACTGCCAGTAAACTCACCTTT;TRB:TGTGCCTGGAGTTCAGGAAAAGGAGGGGCACGGGGCAATCAGCCCCAGCATTTT
clonotype702	1	0.000173731758165	TRA:CAGAGGNTPLVF;TRB:CASSWTGGPYGYTF	TRA:TGTGCAGGAGCGGGCGGAAACACACCTCTTGTCTTT;TRB:TGTGCCAGCTCTTGGACAGGTGGGCCCTATGGCTACACCTTC
clonotype703	1	0.000173731758165	TRA:CAFMKHPSVGGNKLVF;TRB:CASSLTSGIYEQYF;TRB:CAGESGVTYEQYF	TRA:TGTGCTTTCATGAAGCACCCCTCTGTGGGGGGAAACAAACTGGTCTTT;TRB:TGTGCCAGCAGCTTAACTAGCGGGATCTACGAGCAGTACTTC;TRB:TGTGCCGGCGAATCGGGGGTTACCTACGAGCAGTACTTC
clonotype1177	1	0.000173731758165	TRA:CAASGYSTLTF;TRB:CASSLGGGNTEAFF	TRA:TGTGCAGCAAGCGGATACAGCACCCTCACCTTT;TRB:TGCGCCAGCAGCTTGGGGGGCGGGAACACTGAAGCTTTCTTT
clonotype1176	1	0.000173731758165	TRB:CASSGLTGASSYEQYF	TRB:TGTGCCAGCAGCGGCCTGACAGGGGCAAGCTCCTACGAGCAGTACTTC
clonotype1175	1	0.000173731758165	TRA:CIVRARSNDYKLSF;TRB:CASSSGLAGGFDEQYF	TRA:TGCATCGTCAGGGCTCGTTCTAACGACTACAAGCTCAGCTTT;TRB:TGTGCCAGCAGCTCTGGACTAGCGGGAGGGTTCGACGAGCAGTACTTC
clonotype1174	1	0.000173731758165	TRA:CALNQGGGADGLTF;TRB:CASSLDQDSGNTIYF	TRA:TGTGCTCTGAATCAAGGAGGAGGTGCTGACGGACTCACCTTT;TRB:TGTGCCAGCAGCTTAGACCAGGACTCTGGAAACACCATATATTTT
clonotype1173	1	0.000173731758165	TRB:CASSYSTAGGPDTQYF	TRB:TGTGCCAGCAGTTACTCGACAGCGGGGGGGCCAGATACGCAGTATTTT
clonotype1172	1	0.000173731758165	TRA:CAVCGATNKLIF;TRB:CATSPVAGSRYGYTF;TRB:CAWSTGQANNSPLHF	TRA:TGTGCTGTGTGTGGTGCTACAAACAAGCTCATCTTT;TRB:TGTGCCACCAGCCCAGTAGCAGGGTCCCGTTATGGCTACACCTTC;TRB:TGTGCCTGGAGTACCGGACAGGCAAATAATTCACCCCTCCACTTT
clonotype1171	1	0.000173731758165	TRA:CAGPGVTGGGNKLTF;TRA:CALSGEGFGNVLHC;TRB:CASSPRYRGDTQYF	TRA:TGTGCAGGGCCCGGGGTCACGGGAGGAGGAAACAAACTCACCTTT;TRA:TGTGCTCTAAGTGGCGAGGGCTTTGGGAATGTGCTGCATTGC;TRB:TGTGCCAGCAGCCCCAGATACAGGGGGGATACGCAGTATTTT
clonotype1170	1	0.000173731758165	TRA:CVVANAGGTSYGKLTF;TRB:CASPEVAGEGTQYF	TRA:TGTGTGGTGGCTAATGCTGGTGGTACTAGCTATGGAAAGCTGACATTT;TRB:TGTGCCAGCCCCGAAGTCGCGGGAGAGGGGACCCAGTACTTC
clonotype1179	1	0.000173731758165	TRB:CSAVRPLDYGYTF	TRB:TGCAGTGCAGTGCGACCGCTGGACTATGGCTACACCTTC
clonotype1178	1	0.000173731758165	TRA:CAVRSNQFYF;TRB:CASSKGEANVLTF	TRA:TGTGCTGTGAGAAGTAACCAGTTCTATTTT;TRB:TGTGCCAGCAGTAAGGGGGAAGCCAACGTCCTGACTTTC
clonotype1775	1	0.000173731758165	TRA:CGADGAGTASKLTF;TRB:CASSQWIEGETQYF	TRA:TGTGGAGCAGACGGGGCCGGCACTGCCAGTAAACTCACCTTT;TRB:TGTGCCAGCAGTCAATGGATCGAGGGAGAGACCCAGTACTTC
clonotype1774	1	0.000173731758165	TRA:CALLRLTGNQFYF;TRB:CASSLFYSRENYGYTF	TRA:TGTGCTCTGTTACGACTTACCGGTAACCAGTTCTATTTT;TRB:TGTGCCAGCAGCTTGTTTTATAGTCGGGAGAACTATGGCTACACCTTC
clonotype1777	1	0.000173731758165	TRA:CIVRVQGGGFKTIF;TRB:CASSRGLAGGFSYNEQFF	TRA:TGCATCGTCAGAGTCCAGGGTGGAGGCTTCAAAACTATCTTT;TRB:TGTGCCAGCAGTCGAGGACTAGCGGGGGGTTTCTCCTACAATGAGCAGTTCTTC
clonotype1776	1	0.000173731758165	TRB:CASSLRTGEETQYF;TRB:CASSAQRRDRAAFF	TRB:TGTGCCAGCAGCTTAAGGACAGGGGAAGAGACCCAGTACTTC;TRB:TGTGCCAGTAGTGCGCAGCGACGGGACAGGGCAGCTTTCTTT
clonotype1771	1	0.000173731758165	TRA:CAVVGTNAGKSTF;TRB:CASSLEGTHYEQYF	TRA:TGTGCTGTGGTAGGCACCAATGCAGGCAAATCAACCTTT;TRB:TGTGCCAGCAGCCTAGAGGGGACACATTACGAGCAGTACTTC
clonotype1770	1	0.000173731758165	TRA:CAVEEGGSYIPTF;TRB:CSARDRDSLGQPQHF	TRA:TGTGCTGTGGAGGAAGGAGGAAGCTACATACCTACATTT;TRB:TGCAGTGCTAGAGATCGGGACAGTCTGGGGCAGCCCCAGCATTTT
clonotype1773	1	0.000173731758165	TRA:CAVRDWRNSGYSTLTF;TRB:CASRLQPGQGEETQYF	TRA:TGTGCTGTGAGAGATTGGAGGAATTCAGGATACAGCACCCTCACCTTT;TRB:TGTGCCAGCAGACTTCAGCCGGGACAGGGAGAAGAGACCCAGTACTTC
clonotype1772	1	0.000173731758165	TRA:CAENLDGQKLLF;TRB:CAWSVGRYNEQFF	TRA:TGTGCAGAGAATCTTGATGGCCAGAAGCTGCTCTTT;TRB:TGTGCCTGGAGTGTGGGACGGTACAATGAGCAGTTCTTC
clonotype1778	1	0.000173731758165	TRA:CAGDGSSNTGKLIF;TRB:CASSVAGTDIYF	TRA:TGTGCCGGTGATGGCTCTAGCAACACAGGCAAACTAATCTTT;TRB:TGTGCCAGCAGTGTAGCCGGGACCGACATATATTTT
clonotype160	1	0.000173731758165	TRA:CAGQAAGNKLTF;TRB:CASGRTGGDYEQYF	TRA:TGTGCAGGGCAAGCTGCAGGCAACAAGCTAACTTTT;TRB:TGTGCCAGCGGGAGGACAGGGGGCGACTACGAGCAGTACTTC
clonotype693	1	0.000173731758165	TRA:CAVSDPSYDKVIF;TRB:CSAERGSGRLSEQYF	TRA:TGTGCTGTGAGTGATCCCTCCTACGACAAGGTGATATTT;TRB:TGCAGCGCTGAACGTGGTAGCGGGAGGCTCTCTGAGCAGTACTTC
clonotype162	1	0.000173731758165	TRA:CAESKVNDMRF;TRB:CASSLELAGGGNEQFF	TRA:TGTGCAGAGAGTAAGGTGAATGACATGCGCTTT;TRB:TGCGCCAGCAGCTTGGAGCTAGCGGGAGGTGGCAATGAGCAGTTCTTC
clonotype691	1	0.000173731758165	TRA:CAVRGYGGSQGNLIF;TRB:CASIDSLWGYGYTF	TRA:TGTGCTGTGCGAGGGTATGGAGGAAGCCAAGGAAATCTCATCTTT;TRB:TGTGCCAGTATCGACAGCCTTTGGGGCTATGGCTACACCTTC
clonotype696	1	0.000173731758165	TRA:CAAGMDSSYKLIF	TRA:TGCGCTGCCGGGATGGATAGCAGCTATAAATTGATCTTC
clonotype697	1	0.000173731758165	TRA:CAVRGSLSGGYNKLIF;TRB:CASSMGTSGGNTGELFF	TRA:TGTGCTGTGAGGGGGTCACTTTCTGGTGGCTACAATAAGCTGATTTTT;TRB:TGTGCCAGTAGTATGGGGACTAGCGGGGGAAACACCGGGGAGCTGTTTTTT
clonotype694	1	0.000173731758165	TRB:CASSVAVRINTGELFF	TRB:TGTGCCAGCAGCGTAGCGGTTAGGATAAACACCGGGGAGCTGTTTTTT
clonotype167	1	0.000173731758165	TRA:CAVGFPNAGGTSYGKLTF;TRB:CSALPSGRASYEQYF	TRA:TGTGCTGTGGGTTTTCCGAATGCTGGTGGTACTAGCTATGGAAAGCTGACATTT;TRB:TGCAGTGCTCTACCTAGCGGGAGGGCATCCTACGAGCAGTACTTC
clonotype854	1	0.000173731758165	TRA:CAARPRDSGYSTLTF;TRA:CAVARETSGSRLTF;TRB:CASSFHRENNEQFF	TRA:TGTGCAGCTCGTCCAAGGGATTCAGGATACAGCACCCTCACCTTT;TRA:TGTGCCGTTGCCCGAGAAACCAGTGGCTCTAGGTTGACCTTT;TRB:TGTGCCAGCAGTTTCCACAGGGAGAACAATGAGCAGTTCTTC
clonotype855	1	0.000173731758165	TRB:CASSLVADRGAFF	TRB:TGTGCCAGCAGCTTGGTTGCGGACAGAGGAGCTTTCTTT
clonotype1513	1	0.000173731758165	TRA:CAVQLNTGGFKTIF;TRB:CATSDITWGYTF	TRA:TGTGCTGTGCAGCTAAATACTGGAGGCTTCAAAACTATCTTT;TRB:TGTGCCACCAGTGATATAACGTGGGGCTACACCTTC
clonotype1512	1	0.000173731758165	TRA:CALKAGNNRKLIW;TRB:CASSSSGGAGKRETQYF	TRA:TGTGCTCTGAAGGCTGGCAACAACCGTAAGCTGATTTGG;TRB:TGTGCCAGCAGCTCCTCGGGAGGGGCCGGCAAGCGAGAGACCCAGTACTTC
clonotype850	1	0.000173731758165	TRA:CAAQGGGGADGLTF;TRB:CASSFTENTEAFF	TRA:TGTGCCGCGCAGGGGGGAGGAGGTGCTGACGGACTCACCTTT;TRB:TGTGCCAGCAGCTTTACAGAGAACACTGAAGCTTTCTTT
clonotype1514	1	0.000173731758165	TRA:CLVGDIGNQGGKLIF;TRA:CAVRTGGADGLTF;TRA:CAVRNNAGNMLTF;TRB:CASSLSQDGYTF;TRB:CASSYSTSEYYEQYF;TRB:CAWSTGQANNSPLHF	TRA:TGCCTCGTGGGTGACATAGGTAACCAGGGAGGAAAGCTTATCTTC;TRA:TGTGCTGTGAGGACGGGAGGTGCTGACGGACTCACCTTT;TRA:TGTGCTGTGCGAAATAATGCAGGCAACATGCTCACCTTT;TRB:TGTGCCAGCAGCTTATCCCAAGATGGCTACACCTTC;TRB:TGTGCCAGCAGTTACTCGACTAGCGAGTACTACGAGCAGTACTTC;TRB:TGTGCCTGGAGTACCGGACAGGCAAATAATTCACCCCTCCACTTT
clonotype1517	1	0.000173731758165	TRA:CAVRDKAGGGNKLTF;TRB:CASSYGQAKAFF	TRA:TGTGCTGTGAGAGACAAGGCGGGAGGAGGAAACAAACTCACCTTT;TRB:TGTGCCAGCAGTTATGGACAGGCAAAAGCTTTCTTT
clonotype853	1	0.000173731758165	TRB:CASSYSWKGMGTSEGHIQYF	TRB:TGTGCCAGCAGTTACTCTTGGAAGGGGATGGGGACTAGCGAGGGACACATTCAGTACTTC
clonotype1519	1	0.000173731758165	TRA:CPPYTGRRALTF;TRB:CASSQRRDSTYEQYF	TRA:TGTCCCCCTTACACGGGCAGGAGAGCACTTACTTTT;TRB:TGTGCCAGCAGCCAAAGACGGGACTCCACCTACGAGCAGTACTTC
clonotype1518	1	0.000173731758165	TRB:CSARKRDGPYGYTF	TRB:TGCAGTGCTAGAAAACGGGACGGACCCTATGGCTACACCTTC
clonotype858	1	0.000173731758165	TRA:CAATANTGNQFYF;TRB:CASSLHGGGTNEKLFF	TRA:TGTGCAGCAACCGCGAACACCGGTAACCAGTTCTATTTT;TRB:TGTGCCAGCAGCTTACACGGTGGGGGAACTAATGAAAAACTGTTTTTT
clonotype859	1	0.000173731758165	TRA:CAASISYGQNFVF;TRB:CASSAQGAQETQYF	TRA:TGTGCAGCAAGTATTAGCTATGGTCAGAATTTTGTCTTT;TRB:TGTGCCAGCAGCGCACAGGGTGCCCAAGAGACCCAGTACTTC
clonotype1681	1	0.000173731758165	TRB:CASSLQPGLAGAITDTQYF	TRB:TGTGCCAGCAGCTTACAACCGGGACTAGCGGGGGCCATCACAGATACGCAGTATTTT
clonotype1680	1	0.000173731758165	TRA:CAVGGSQGNLIF;TRB:CASSLEGNGDTIYF;TRB:CASSRSSGANVLTF	TRA:TGTGCTGTGGGGGGAAGCCAAGGAAATCTCATCTTT;TRB:TGTGCCAGCAGCTTGGAGGGGAATGGGGACACCATATATTTT;TRB:TGTGCCAGCAGTCGAAGCTCTGGGGCCAACGTCCTGACTTTC
clonotype1683	1	0.000173731758165	TRA:CIVRVARAGNNRKLIW;TRB:CASSLRQGYQETQYF	TRA:TGCATCGTCAGAGTCGCGAGGGCTGGCAACAACCGTAAGCTGATTTGG;TRB:TGTGCCAGCAGTTTACGACAGGGGTACCAAGAGACCCAGTACTTC
clonotype1682	1	0.000173731758165	TRA:CASIYNNNDMRF;TRB:CASSLGGKEADTQYF;TRB:CASSQGRQGPVNTEAFF	TRA:TGTGCATCTATCTACAATAACAATGACATGCGCTTT;TRB:TGCGCCAGCAGCTTGGGGGGGAAGGAGGCAGATACGCAGTATTTT;TRB:TGTGCCAGCAGCCAGGGGAGACAGGGACCCGTTAACACTGAAGCTTTCTTT
clonotype1685	1	0.000173731758165	TRA:CALTSGTGYSTLTF;TRB:CSVEPPGRKNTEAFF	TRA:TGTGCTCTGACCTCCGGGACAGGATACAGCACCCTCACCTTT;TRB:TGCAGCGTTGAACCTCCGGGACGGAAGAACACTGAAGCTTTCTTT
clonotype1684	1	0.000173731758165	TRA:CAVRSGNNLFF;TRB:CASSQGGFREFF	TRA:TGTGCTGTGAGGTCAGGGAACAACCTCTTCTTT;TRB:TGTGCCAGCAGTCAGGGAGGCTTTCGTGAGTTCTTC
clonotype1687	1	0.000173731758165	TRA:CAVPGSGNTGKLIF;TRB:CASSFRQGQGQETQYF	TRA:TGTGCTGTCCCCGGCTCTGGCAACACAGGCAAACTAATCTTT;TRB:TGTGCCAGCAGCTTTCGGCAGGGGCAAGGCCAAGAGACCCAGTACTTC
clonotype1686	1	0.000173731758165	TRB:CASSQDGSYNSPLHF	TRB:TGTGCCAGCTCACAAGACGGCTCCTATAATTCACCCCTCCACTTT
clonotype1689	1	0.000173731758165	TRA:CILRDGGDSGGYQKVTF;TRB:CASSPLAGDTEAFF	TRA:TGCATCCTGAGAGACGGGGGGGATTCTGGGGGTTACCAGAAAGTTACCTTT;TRB:TGTGCCAGCTCACCGCTCGCAGGGGACACTGAAGCTTTCTTT
clonotype1688	1	0.000173731758165	TRA:CAVMSNSGYSTLTF;TRB:CASRTGKGGTEAFF	TRA:TGTGCTGTGATGTCGAATTCAGGATACAGCACCCTCACCTTT;TRB:TGTGCCAGCAGAACAGGGAAAGGCGGCACTGAAGCTTTCTTT
clonotype1436	1	0.000173731758165	TRA:CAGQSGSSNTGKLIF;TRB:CAISRTGSGNTIYF	TRA:TGTGCTGGGCAGAGTGGCTCTAGCAACACAGGCAAACTAATCTTT;TRB:TGTGCCATCAGTCGAACGGGGTCTGGAAACACCATATATTTT
clonotype1429	1	0.000173731758165	TRA:CAGVTQAGTALIF;TRB:CSARGQGFGARSEAFF	TRA:TGTGCAGGGGTCACCCAGGCAGGAACTGCTCTGATCTTT;TRB:TGCAGTGCGAGGGGACAGGGGTTCGGAGCTCGGAGTGAAGCTTTCTTT
clonotype1428	1	0.000173731758165	TRA:CAVRPKNQGGKLIF;TRB:CASSSGADRNTEAFF	TRA:TGCGCTGTGAGACCTAAAAACCAGGGAGGAAAGCTTATCTTC;TRB:TGCGCCAGCAGCTCCGGGGCGGACAGGAACACTGAAGCTTTCTTT
clonotype1359	1	0.000173731758165	TRA:CIVSPPYNQGGKLIF;TRA:CPPTLLGEIAVWSRDP;TRB:CAWNPGSTGANVLTF	TRA:TGCATCGTCAGTCCCCCTTATAACCAGGGAGGAAAGCTTATCTTC;TRA:TGTCCCCCCACCTTGCTGGGGGAAATTGCAGTTTGGAGCAGGGACCCA;TRB:TGTGCCTGGAACCCAGGTAGCACTGGGGCCAACGTCCTGACTTTC
clonotype1358	1	0.000173731758165	TRA:CILRFTGNQFYF;TRB:CASSPRTVLYEQYF	TRA:TGCATCCTGAGATTCACCGGTAACCAGTTCTATTTT;TRB:TGTGCCAGCAGCCCCCGGACGGTGCTCTACGAGCAGTACTTC
clonotype1357	1	0.000173731758165	TRA:CAVPTGNQFYF;TRB:CSVAHLTGDTQYF	TRA:TGTGCTGTCCCCACCGGTAACCAGTTCTATTTT;TRB:TGCAGCGTTGCCCACTTAACAGGGGATACGCAGTATTTT
clonotype1424	1	0.000173731758165	TRA:CALSEFTSGSRLTF;TRB:CASSRDRLGEQYF	TRA:TGTGCTCTGAGTGAATTCACCAGTGGCTCTAGGTTGACCTTT;TRB:TGTGCCAGCAGTAGGGATCGGCTAGGGGAGCAGTACTTC
clonotype1355	1	0.000173731758165	TRA:CATALNQAGTALIF;TRB:CASSPGTSAAFF	TRA:TGTGCTACGGCCCTTAACCAGGCAGGAACTGCTCTGATCTTT;TRB:TGTGCCAGCAGCCCTGGGACCTCGGCAGCTTTCTTT
clonotype1354	1	0.000173731758165	TRA:CAERINQAGTALIF;TRB:CSARQGNTEAFF	TRA:TGTGCAGAGAGGATTAACCAGGCAGGAACTGCTCTGATCTTT;TRB:TGCAGCGCGAGACAGGGTAACACTGAAGCTTTCTTT
clonotype1421	1	0.000173731758165	TRA:CLVGDIGNQGGKLIF;TRA:CAVLTGGGFKTIF;TRB:CASSMAGVLDEQYF	TRA:TGCCTCGTGGGTGACATAGGTAACCAGGGAGGAAAGCTTATCTTC;TRA:TGTGCCGTCTTAACGGGTGGAGGCTTCAAAACTATCTTT;TRB:TGTGCCAGTAGTATGGCGGGAGTCCTCGACGAGCAGTACTTC
clonotype1352	1	0.000173731758165	TRA:CAYRSANNNDMRF;TRB:CASSSAIAKNIQYF	TRA:TGTGCTTATAGGAGCGCGAATAACAATGACATGCGCTTT;TRB:TGTGCCAGCTCTAGCGCAATAGCCAAAAACATTCAGTACTTC
clonotype1423	1	0.000173731758165	TRB:CACSRGTQSEQFF	TRB:TGTGCCTGCTCCCGGGGGACACAATCTGAGCAGTTCTTC
clonotype1422	1	0.000173731758165	TRA:CAASGLTGGGNKLTF;TRB:CASSKRGGGDEQYF	TRA:TGTGCAGCAAGCGGGCTCACGGGAGGAGGAAACAAACTCACCTTT;TRB:TGTGCCAGCAGCAAACGGGGGGGGGGCGACGAGCAGTACTTC
clonotype1343	1	0.000173731758165	TRA:CAYSGNEKLTF;TRB:CASSFFTTGSYEQYF	TRA:TGTGCTTATAGCGGAAATGAGAAATTAACCTTT;TRB:TGTGCCAGCAGCTTTTTTACGACTGGGTCCTACGAGCAGTACTTC
clonotype1199	1	0.000173731758165	TRA:CAVSQGNKLTF;TRB:CASSVGGTSGNSEQYF	TRA:TGTGCCGTCTCTCAAGGAAACAAACTCACCTTT;TRB:TGTGCCAGCAGCGTAGGTGGGACTAGCGGGAATAGCGAGCAGTACTTC
clonotype1198	1	0.000173731758165	TRA:CLVGDIGNQGGKLIF;TRA:CALNQGGKLIF;TRB:CASSQDPAGPSIAKNIQYF;TRB:CAWSTGQANNSPLHF	TRA:TGCCTCGTGGGTGACATAGGTAACCAGGGAGGAAAGCTTATCTTC;TRA:TGTGCTCTGAACCAGGGAGGAAAGCTTATCTTC;TRB:TGCGCCAGCAGCCAAGATCCCGCAGGGCCCAGCATAGCCAAAAACATTCAGTACTTC;TRB:TGTGCCTGGAGTACCGGACAGGCAAATAATTCACCCCTCCACTTT
clonotype1195	1	0.000173731758165	TRA:CATALIIQGAQKLVF;TRB:CASSFVTKYTGELFF	TRA:TGTGCTACGGCCCTTATAATTCAGGGAGCCCAGAAGCTGGTATTT;TRB:TGTGCCAGCAGTTTCGTGACCAAATACACCGGGGAGCTGTTTTTT
clonotype1344	1	0.000173731758165	TRA:CAAFKRETSGSRLTF;TRB:CASSSRPGTDTQYF	TRA:TGTGCAGCATTTAAAAGGGAAACCAGTGGCTCTAGGTTGACCTTT;TRB:TGTGCCAGTAGTTCCCGTCCCGGCACAGATACGCAGTATTTT
clonotype1197	1	0.000173731758165	TRA:CLVGDIGNQGGKLIF;TRA:CATVETGFQKLVF;TRB:CASSLAGGSNYGYTF;TRB:CAWSTGQANNSPLHF	TRA:TGCCTCGTGGGTGACATAGGTAACCAGGGAGGAAAGCTTATCTTC;TRA:TGTGCTACGGTAGAGACAGGCTTTCAGAAACTTGTATTT;TRB:TGTGCCAGCAGCTTAGCGGGCGGGTCTAACTATGGCTACACCTTC;TRB:TGTGCCTGGAGTACCGGACAGGCAAATAATTCACCCCTCCACTTT
clonotype1196	1	0.000173731758165	TRA:CAVHFYNQGGKLIF;TRB:CASSLGLAGAYNEQFF	TRA:TGTGCTGTGCATTTTTATAACCAGGGAGGAAAGCTTATCTTC;TRB:TGCGCCAGCAGCTTGGGACTAGCGGGAGCCTACAATGAGCAGTTCTTC
clonotype1191	1	0.000173731758165	TRB:CASSVGGGSYNEQFF	TRB:TGTGCCAGCAGCGTAGGAGGGGGCTCCTACAATGAGCAGTTCTTC
clonotype1190	1	0.000173731758165	TRA:CLVGDIGNQGGKLIF;TRB:CAISEGLGQGAENTGELFF	TRA:TGCCTCGTGGGTGACATAGGTAACCAGGGAGGAAAGCTTATCTTC;TRB:TGTGCCATCAGTGAGGGTTTGGGACAGGGGGCCGAGAACACCGGGGAGCTGTTTTTT
clonotype1193	1	0.000173731758165	TRA:CALSTLLGAQKLVF;TRB:CASSPPGDGIQYF	TRA:TGTGCTCTGAGTACACTTCTGGGAGCCCAGAAGCTGGTATTT;TRB:TGTGCCAGCTCACCACCAGGGGACGGCATTCAGTACTTC
clonotype1433	1	0.000173731758165	TRA:CALKPGNQFYF;TRB:CASRQTGLNTGELFF	TRA:TGTGCTCTAAAACCCGGTAACCAGTTCTATTTT;TRB:TGTGCCAGCAGACAGACAGGGTTGAACACCGGGGAGCTGTTTTTT
clonotype1430	1	0.000173731758165	TRB:CSAGTGSNTEAFF	TRB:TGCAGTGCGGGGACAGGGTCGAACACTGAAGCTTTCTTT
clonotype1347	1	0.000173731758165	TRA:CAASTDYGGSQGNLIF;TRB:CASSLLSGNTIYF	TRA:TGTGCAGCAAGCACAGATTATGGAGGAAGCCAAGGAAATCTCATCTTT;TRB:TGTGCCAGCAGCCTCCTCTCTGGAAACACCATATATTTT
clonotype1229	1	0.000173731758165	TRB:CASSLGGGTEAFF	TRB:TGTGCCAGCAGTCTCGGGGGGGGCACTGAAGCTTTCTTT
clonotype1228	1	0.000173731758165	TRA:CLVGDIGNQGGKLIF;TRA:CAEKRSGGYNKLIF;TRB:CSAPYPGEGTGNTIYF	TRA:TGCCTCGTGGGTGACATAGGTAACCAGGGAGGAAAGCTTATCTTC;TRA:TGTGCAGAGAAGAGATCTGGTGGCTACAATAAGCTGATTTTT;TRB:TGCAGTGCTCCATACCCAGGGGAGGGCACTGGAAACACCATATATTTT
clonotype1223	1	0.000173731758165	TRA:CAASARRRDDKIIF;TRB:CASSVVRSGNTEAFF	TRA:TGTGCAGCAAGCGCTAGGCGCAGAGATGACAAGATCATCTTT;TRB:TGTGCCAGCAGCGTAGTACGGAGCGGGAACACTGAAGCTTTCTTT
clonotype1222	1	0.000173731758165	TRB:CASGGQGLGEQYF	TRB:TGCGCCAGCGGGGGACAGGGCCTCGGAGAGCAGTACTTC
clonotype1221	1	0.000173731758165	TRA:CAASSNTDKLIF;TRB:CASGQVRGTQYF	TRA:TGTGCAGCAAGCTCTAACACCGACAAGCTCATCTTT;TRB:TGTGCCAGCGGACAGGTTCGGGGTACGCAGTATTTT
clonotype1220	1	0.000173731758165	TRA:CVVNKRSNYQLIW;TRB:CASSPLGGQGAGEKLFF	TRA:TGTGTGGTGAACAAGCGAAGCAACTATCAGTTAATCTGG;TRB:TGTGCCAGCAGCCCACTGGGGGGACAGGGGGCCGGGGAAAAACTGTTTTTT
clonotype1227	1	0.000173731758165	TRA:CAPGGSQGNLIF;TRB:CASSPPHRVRSNQPQHF	TRA:TGTGCTCCTGGAGGAAGCCAAGGAAATCTCATCTTT;TRB:TGTGCCAGCAGTCCGCCCCACAGGGTTAGGAGCAATCAGCCCCAGCATTTT
clonotype1226	1	0.000173731758165	TRA:CAASKEGSNYKLTF;TRB:CSANSPSNNEQFF	TRA:TGTGCAGCAAGTAAAGAAGGTAGCAACTATAAACTGACATTT;TRB:TGCAGTGCGAATAGCCCTTCAAACAATGAGCAGTTCTTC
clonotype1225	1	0.000173731758165	TRB:CATSDSGLAVQETQYF	TRB:TGTGCCACCAGTGATTCGGGACTAGCGGTCCAAGAGACCCAGTACTTC
clonotype1224	1	0.000173731758165	TRA:CAVLNFGNEKLTF;TRB:CSARDTGTGGNQPQHF	TRA:TGTGCTGTCCTTAACTTTGGAAATGAGAAATTAACCTTT;TRB:TGCAGTGCTAGAGATACCGGGACAGGGGGCAATCAGCCCCAGCATTTT
clonotype1510	1	0.000173731758165	TRA:CIVRVATGGYQKVTF;TRB:CASSPGQGNTEAFF;TRB:CASGLDRTEAFF	TRA:TGCATCGTCAGAGTCGCGACCGGGGGTTACCAGAAAGTTACCTTT;TRB:TGTGCCAGCAGCCCCGGACAGGGGAACACTGAAGCTTTCTTT;TRB:TGTGCTAGTGGTTTGGACCGTACTGAAGCTTTCTTT
clonotype1341	1	0.000173731758165	TRA:CAASMKLSKLTF;TRA:CAVVPNTGNQFYF;TRB:CSARDRWGWAQYF	TRA:TGTGCAGCAAGCATGAAACTAAGTAAACTCACCTTT;TRA:TGTGCTGTGGTCCCGAACACCGGTAACCAGTTCTATTTT;TRB:TGCAGTGCTAGAGATCGATGGGGATGGGCCCAGTACTTC
clonotype1342	1	0.000173731758165	TRA:CLVGDIGNQGGKLIF;TRB:CAWSTGQANNSPLHF	TRA:TGCCTCGTGGGTGACATTGGTAACCAGGGAGGAAAGCTTATCTTC;TRB:TGTGCCTGGAGTACCGGACAGGCAAATAATTCACCCCTCCACTTT
clonotype449	1	0.000173731758165	TRA:CAFMKPLRGSRLTF;TRB:CASSPGTNTEAFF	TRA:TGTGCTTTCATGAAGCCCCTCCGGGGCTCTAGGTTGACCTTT;TRB:TGTGCCAGCAGCCCGGGGACGAACACTGAAGCTTTCTTT
clonotype448	1	0.000173731758165	TRA:CALDRGFQKLVF;TRB:CSAGYGSYQETQYF	TRA:TGTGCTCTAGACAGGGGCTTTCAGAAACTTGTATTT;TRB:TGCAGTGCTGGTTACGGGAGTTATCAAGAGACCCAGTACTTC
clonotype443	1	0.000173731758165	TRB:CASIADRANYGYTF;TRB:CAWSTGQANNSPLHF	TRB:TGTGCCAGCATCGCGGACAGAGCTAACTATGGCTACACCTTC;TRB:TGTGCCTGGAGTACCGGACAGGCAAATAATTCACCCCTCCACTTT
clonotype442	1	0.000173731758165	TRB:CASSLGSAGDRDTQYF	TRB:TGCGCCAGCAGCTTGGGGTCAGCGGGGGACAGAGATACGCAGTATTTT
clonotype441	1	0.000173731758165	TRA:CAVPGSGNTGKLIF;TRB:CASSFGGSTDTQYF	TRA:TGTGCTGTCCCCGGCTCTGGCAACACAGGCAAACTAATCTTT;TRB:TGTGCCAGCAGTTTTGGTGGGAGCACAGATACGCAGTATTTT
clonotype440	1	0.000173731758165	TRA:CALRGVSGSRLTF;TRB:CASSFRGRYEQYF	TRA:TGTGCTCTAAGGGGGGTCAGTGGCTCTAGGTTGACCTTT;TRB:TGTGCCAGCAGCTTCCGGGGACGCTACGAGCAGTACTTC
clonotype447	1	0.000173731758165	TRA:CAGARFTGNQFYF;TRB:CASSPGEIRRKNIQYF	TRA:TGTGCAGGAGCTCGATTCACCGGTAACCAGTTCTATTTT;TRB:TGCGCCAGCAGCCCGGGAGAGATCAGAAGGAAAAACATTCAGTACTTC
clonotype446	1	0.000173731758165	TRA:CATGGGTASKLTF;TRB:CASSRFPGTEAFF	TRA:TGTGCTACCGGGGGCGGCACTGCCAGTAAACTCACCTTT;TRB:TGTGCCAGCAGCCGCTTTCCCGGCACTGAAGCTTTCTTT
clonotype445	1	0.000173731758165	TRA:CAVQASGGGADGLTF	TRA:TGTGCTGTGCAGGCTTCAGGAGGAGGTGCTGACGGACTCACCTTT
clonotype444	1	0.000173731758165	TRA:CAVIDTGGFKTIF;TRB:CASSPGTEQPQHF	TRA:TGTGCTGTGATCGATACTGGAGGCTTCAAAACTATCTTT;TRB:TGTGCCAGCAGTCCCGGGACGGAGCAGCCCCAGCATTTT
clonotype289	1	0.000173731758165	TRA:CATVGETSGSRLTF;TRA:CAGASGANSKLTF;TRB:CASSIGTVKYF	TRA:TGTGCTACGGTGGGAGAAACCAGTGGCTCTAGGTTGACCTTT;TRA:TGTGCTGGAGCCTCTGGAGCCAATAGTAAGCTGACATTT;TRB:TGTGCCAGCAGCATCGGGACGGTCAAGTACTTC
clonotype288	1	0.000173731758165	TRA:CAVSMNYGGSQGNLIF;TRB:CASSYRTYNEQFF	TRA:TGTGCTGTCAGTATGAATTATGGAGGAAGCCAAGGAAATCTCATCTTT;TRB:TGTGCCAGCAGTTACAGGACTTACAATGAGCAGTTCTTC
clonotype281	1	0.000173731758165	TRB:CASRVTGGEKLFF	TRB:TGTGCCAGCAGGGTGACAGGGGGCGAAAAACTGTTTTTT
clonotype280	1	0.000173731758165	TRA:CAASENSGAGSYQLTF;TRB:CASSLGFRLQPQHF	TRA:TGTGCAGCAAGTGAGAACTCTGGGGCTGGGAGTTACCAACTCACTTTC;TRB:TGTGCCAGCAGCTTGGGGTTTCGATTACAGCCCCAGCATTTT
clonotype283	1	0.000173731758165	TRA:CAVVMNYGGATNKLIF;TRB:CASSLATGATGNTIYF;TRB:CAWSTGQANNSPLHF	TRA:TGTGCTGTGGTTATGAATTATGGTGGTGCTACAAACAAGCTCATCTTT;TRB:TGTGCCAGCAGCTTAGCCACAGGGGCAACTGGAAACACCATATATTTT;TRB:TGTGCCTGGAGTACCGGACAGGCAAATAATTCACCCCTCCACTTT
clonotype282	1	0.000173731758165	TRA:CLVGDIGNQGGKLIF;TRA:CAVRKRTTDSWGKLQF;TRA:CVAILTGGGNKLTF;TRB:CAWSDPRKDRGNANEQFF	TRA:TGCCTCGTGGGTGACATAGGTAACCAGGGAGGAAAGCTTATCTTC;TRA:TGTGCCGTGCGTAAAAGGACAACTGACAGCTGGGGGAAATTGCAGTTT;TRA:TGTGTGGCGATACTCACGGGAGGAGGAAACAAACTCACCTTT;TRB:TGTGCCTGGAGTGATCCTCGGAAAGACAGGGGTAACGCCAATGAGCAGTTCTTC
clonotype285	1	0.000173731758165	TRA:CALSSAGGTSYGKLTF;TRB:CASSISSESGNTIYF	TRA:TGTGCTCTGAGTAGTGCTGGTGGTACTAGCTATGGAAAGCTGACATTT;TRB:TGTGCCAGCAGCATCTCCTCAGAATCTGGAAACACCATATATTTT
clonotype284	1	0.000173731758165	TRA:CALSPGTYKYIF;TRB:CASSLVQGIENEQFF	TRA:TGTGCTCTGAGTCCAGGAACCTACAAATACATCTTT;TRB:TGCGCCAGCAGCTTGGTACAGGGGATAGAAAATGAGCAGTTCTTC
clonotype287	1	0.000173731758165	TRA:CAASFNTNAGKSTF;TRB:CASSLTGDSNQPQHF	TRA:TGTGCAGCAAGTTTTAACACCAATGCAGGCAAATCAACCTTT;TRB:TGTGCCAGCTCATTGACAGGGGACAGCAATCAGCCCCAGCATTTT
clonotype286	1	0.000173731758165	TRB:CASSPGDRYEQYF	TRB:TGTGCCAGCTCACCTGGCGATCGCTACGAGCAGTACTTC
clonotype663	1	0.000173731758165	TRB:CASSRTGLISYNEQFF	TRB:TGTGCCAGCAGTCGGACAGGGCTCATCTCCTACAATGAGCAGTTCTTC
clonotype662	1	0.000173731758165	TRA:CAGGGGSSASKIIF;TRB:CASSQGDRQEDYGYTF	TRA:TGTGCTGGCGGAGGGGGGAGCAGTGCTTCCAAGATAATCTTT;TRB:TGTGCCAGCAGCCAAGGGGACCGACAGGAGGACTATGGCTACACCTTC
clonotype661	1	0.000173731758165	TRA:CISWRYSSASKIIF;TRB:CASSLQYGSTGMNTEAFF	TRA:TGCATCTCCTGGCGGTACAGCAGTGCTTCCAAGATAATCTTT;TRB:TGTGCCAGCAGTTTACAATACGGGTCGACAGGGATGAACACTGAAGCTTTCTTT
clonotype660	1	0.000173731758165	TRA:CAPSGTLTF;TRA:CAAKEDARLMF;TRB:CGGGTEAFF	TRA:TGTGCCCCCTCCGGGACCCTCACCTTT;TRA:TGTGCTGCCAAAGAGGATGCCAGACTCATGTTT;TRB:TGCGGCGGTGGCACTGAAGCTTTCTTT
clonotype667	1	0.000173731758165	TRA:CIVRVQGGGFKTIF;TRB:CASSLQGRNNQPQHF	TRA:TGCATCGTCAGAGTCCAGGGTGGAGGCTTCAAAACTATCTTT;TRB:TGTGCCAGCAGCTTACAGGGACGGAACAATCAGCCCCAGCATTTT
clonotype666	1	0.000173731758165	TRA:CAGLGGTGGFKTIF;TRB:CAISESWGTNSPLHF	TRA:TGTGCTGGGTTAGGAGGTACTGGAGGCTTCAAAACTATCTTT;TRB:TGTGCCATCAGTGAGTCGTGGGGCACGAATTCACCCCTCCACTTT
clonotype665	1	0.000173731758165	TRA:CAFAGTYKYIF;TRB:CASSPLGGGVTDTQYF	TRA:TGTGCATTTGCAGGAACCTACAAATACATCTTT;TRB:TGTGCCAGCAGCCCGCTGGGCGGGGGGGTCACAGATACGCAGTATTTT
clonotype664	1	0.000173731758165	TRA:CIVRAGSYGGSQGNLIF	TRA:TGCATCGTCAGAGCGGGATCTTATGGAGGAAGCCAAGGAAATCTCATCTTT
clonotype669	1	0.000173731758165	TRA:CAGRI;TRB:CASSPILQYRRVNSPLHF	TRA:TGTGCAGGGCGCATA;TRB:TGTGCCAGCAGTCCGATTCTACAGTACCGACGAGTTAATTCACCCCTCCACTTT
clonotype668	1	0.000173731758165	TRA:CAVRSSGSARQLTF;TRB:CASSLGQTNEKLFF	TRA:TGTGCTGTGCGGTCTTCTGGTTCTGCAAGGCAACTGACCTTT;TRB:TGTGCCAGCAGCTTAGGACAGACTAATGAAAAACTGTTTTTT
clonotype719	1	0.000173731758165	TRB:CASSESVGIQETQYF	TRB:TGCGCCAGCAGTGAGTCGGTCGGGATTCAAGAGACCCAGTACTTC
clonotype718	1	0.000173731758165	TRA:CAMRVFTGGGNKLTF;TRB:CASSLGTGGRGEAFF	TRA:TGTGCAATGAGGGTTTTCACGGGAGGAGGAAACAAACTCACCTTT;TRB:TGTGCCAGCAGCTTAGGGACAGGGGGCCGGGGGGAAGCTTTCTTT
clonotype717	1	0.000173731758165	TRB:CASSTIHRGAGELFF	TRB:TGTGCCAGCAGCACAATCCACAGGGGAGCCGGGGAGCTGTTTTTT
clonotype716	1	0.000173731758165	TRA:CVVSPYSSASKIIF;TRB:CASSTGTADHEAFF	TRA:TGTGTTGTGAGTCCCTACAGCAGTGCTTCCAAGATAATCTTT;TRB:TGTGCCAGCAGCACCGGGACAGCAGATCATGAAGCTTTCTTT
clonotype715	1	0.000173731758165	TRA:CAVDTGTASKLTF;TRB:CSAIMDGTANEKLFF	TRA:TGTGCCGTCGATACCGGCACTGCCAGTAAACTCACCTTT;TRB:TGCAGTGCAATAATGGATGGGACAGCTAATGAAAAACTGTTTTTT
clonotype714	1	0.000173731758165	TRA:CAVSDTGFQKLVF;TRB:CASSRWVEETQYF	TRA:TGTGCTGTGTCGGACACAGGCTTTCAGAAACTTGTATTT;TRB:TGTGCCAGCAGCCGGTGGGTGGAAGAGACCCAGTACTTC
clonotype713	1	0.000173731758165	TRA:CADSLLTGGGNKLTF	TRA:TGTGCAGACTCTCTCCTCACGGGAGGAGGAAACAAACTCACCTTT
clonotype712	1	0.000173731758165	TRA:CAASYTGNQFYF;TRB:CASSLGGSGATF	TRA:TGTGCAGCAAGTTATACCGGTAACCAGTTCTATTTT;TRB:TGTGCCAGCAGCTTAGGGGGCAGTGGGGCTACCTTC
clonotype711	1	0.000173731758165	TRA:CAFMKPNTGANSKLTF;TRB:CASSSRTGEQYF	TRA:TGTGCTTTCATGAAGCCTAATACTGGAGCCAATAGTAAGCTGACATTT;TRB:TGTGCCAGCAGCTCCCGGACTGGAGAGCAGTACTTC
clonotype710	1	0.000173731758165	TRA:CAVPTGGGNKLTF;TRB:CASSLTPGTVKGNTIYF	TRA:TGTGCCGTCCCCACGGGAGGAGGAAACAAACTCACCTTT;TRB:TGTGCCAGCAGCTTGACCCCTGGGACAGTTAAGGGAAACACCATATATTTT
clonotype1160	1	0.000173731758165	TRB:CASSRDSGGGETQYF	TRB:TGCGCCAGCAGCAGAGACTCAGGGGGCGGAGAGACCCAGTACTTC
clonotype1161	1	0.000173731758165	TRA:CLVGDIGNQGGKLIF;TRB:CASSESRGGHEQYF	TRA:TGCCTCGTGGGTGACATAGGTAACCAGGGAGGAAAGCTTATCTTC;TRB:TGTGCCAGCAGTGAATCCCGGGGGGGCCACGAGCAGTACTTC
clonotype1162	1	0.000173731758165	TRB:CASSQDGPEYSGNTIYF;TRB:CAWSTGQANNSPLHF	TRB:TGCGCCAGCAGCCAAGATGGACCGGAGTACTCTGGAAACACCATATATTTT;TRB:TGTGCCTGGAGTACCGGACAGGCAAATAATTCACCCCTCCACTTT
clonotype1163	1	0.000173731758165	TRA:CAETSYSSASKIIF;TRB:CASRDPQGMPEAFF	TRA:TGTGCAGAGACCTCATACAGCAGTGCTTCCAAGATAATCTTT;TRB:TGTGCCAGCAGGGATCCACAGGGGATGCCTGAAGCTTTCTTT
clonotype1164	1	0.000173731758165	TRA:CAYRSNAGNLTF;TRB:CASSLLGGGNQPQHF	TRA:TGTGCTTATAGGAGCAATGCAGGCAATCTCACCTTT;TRB:TGTGCCAGCAGCCTCTTGGGAGGAGGCAATCAGCCCCAGCATTTT
clonotype1165	1	0.000173731758165	TRA:CAVEKDDKLIF;TRB:CASSSTNTGELFF	TRA:TGTGCTGTCGAAAAAGACGACAAGCTCATCTTT;TRB:TGTGCCAGCAGTTCGACGAACACCGGGGAGCTGTTTTTT
clonotype1166	1	0.000173731758165	TRA:CLAEAAGNKLTF;TRA:CAPSEGSTLTF;TRB:CSVRGGTGGGDTQYF	TRA:TGCCTCGCCGAAGCTGCAGGCAACAAGCTAACTTTT;TRA:TGTGCTCCCAGCGAGGGAAGCACCCTCACCTTT;TRB:TGCAGCGTTCGTGGGGGGACAGGTGGAGGCGATACGCAGTATTTT
clonotype1167	1	0.000173731758165	TRA:CALLISGGGADGLTF;TRA:CAVGYSMRF;TRB:CASRLLSGETQYF	TRA:TGTGCTCTCCTCATTTCAGGAGGAGGTGCTGACGGACTCACCTTT;TRA:TGTGCTGTGGGTTATTCCATGCGCTTT;TRB:TGTGCCAGCAGGCTCCTTAGCGGGGAGACCCAGTACTTC
clonotype1168	1	0.000173731758165	TRA:CAYRSAFTGNQFYF;TRB:CASSLNTRTGDEQYF	TRA:TGTGCTTATAGGAGCGCGTTTACCGGTAACCAGTTCTATTTT;TRB:TGTGCCAGCAGTTTAAACACACGGACAGGGGACGAGCAGTACTTC
clonotype1169	1	0.000173731758165	TRB:CAWKRLGSTEAFF	TRB:TGTGCCTGGAAACGGCTCGGGAGCACTGAAGCTTTCTTT
clonotype1766	1	0.000173731758165	TRA:CAAPMNSGYSTLTF;TRB:CASSRLGTTGNTIYF	TRA:TGTGCAGCCCCGATGAATTCAGGATACAGCACCCTCACCTTT;TRB:TGTGCCAGCAGTCGATTGGGCACCACTGGAAACACCATATATTTT
clonotype1767	1	0.000173731758165	TRA:CAETPSSNDYKLSF;TRB:CASSPSQGTNEKLFF	TRA:TGTGCAGAGACACCCTCTTCTAACGACTACAAGCTCAGCTTT;TRB:TGTGCCAGCAGCCCTTCCCAGGGGACTAATGAAAAACTGTTTTTT
clonotype1764	1	0.000173731758165	TRA:CAVAPFRDDKIIF;TRB:CASSTWGTDTQYF	TRA:TGTGCAGTCGCGCCCTTTAGAGATGACAAGATCATCTTT;TRB:TGTGCCAGCAGTACATGGGGCACAGATACGCAGTATTTT
clonotype1765	1	0.000173731758165	TRA:CAVSGDSGGSNYKLTF;TRB:CASSYSFLTDTQYF	TRA:TGTGCTGTGAGTGGGGACAGTGGAGGTAGCAACTATAAACTGACATTT;TRB:TGTGCCAGCAGTTACTCTTTCCTGACAGATACGCAGTATTTT
clonotype1762	1	0.000173731758165	TRA:CAVSPANQAGTALIF;TRB:CASRDGKAEAFF	TRA:TGTGCTGTGAGCCCGGCCAACCAGGCAGGAACTGCTCTGATCTTT;TRB:TGCGCCAGCAGGGACGGGAAAGCTGAAGCTTTCTTT
clonotype1763	1	0.000173731758165	TRA:CAVRRGNKLVF;TRB:CSARPSGTATYEQYF	TRA:TGTGCTGTCAGAAGGGGGAACAAACTGGTCTTT;TRB:TGCAGTGCTAGACCTTCCGGGACAGCAACCTACGAGCAGTACTTC
clonotype1760	1	0.000173731758165	TRA:CAGGYQKVTF;TRB:CSARDHRLAANTQYEQYF	TRA:TGTGCTGGGGGTTACCAGAAAGTTACCTTT;TRB:TGCAGTGCTAGAGATCATCGACTAGCGGCCAATACACAATACGAGCAGTACTTC
clonotype1761	1	0.000173731758165	TRB:CASSGQGHGYTF	TRB:TGTGCCAGCAGCGGACAGGGCCATGGCTACACCTTC
clonotype1768	1	0.000173731758165	TRA:CAVDPNGNKLVF;TRB:CASSFNRGNEQFF	TRA:TGTGCTGTGGATCCCAATGGAAACAAACTGGTCTTT;TRB:TGTGCCAGCAGCTTTAACAGGGGTAATGAGCAGTTCTTC
clonotype1769	1	0.000173731758165	TRB:CSARDRRGSYSNQPQHF	TRB:TGCAGTGCTAGAGATCGTCGGGGGAGTTATAGCAATCAGCCCCAGCATTTT
clonotype1334	1	0.000173731758165	TRA:CIVRVQGGGFKTIF;TRA:CAPLSGSARQLTF;TRB:CSARDGRPPSDTQYF;TRB:CASRNRAPRGEKLFF	TRA:TGCATCGTCAGAGTCCAGGGTGGAGGCTTCAAAACTATCTTT;TRA:TGTGCCCCCTTATCTGGTTCTGCAAGGCAACTGACCTTT;TRB:TGCAGTGCTAGAGATGGACGGCCCCCCTCAGATACGCAGTATTTT;TRB:TGTGCCAGCAGGAACCGGGCCCCACGGGGGGAAAAACTGTTTTTT
clonotype847	1	0.000173731758165	TRB:CASSYRAGDSGYTF	TRB:TGTGCCAGCAGTTACCGGGCAGGGGATTCCGGCTACACCTTC
clonotype1503	1	0.000173731758165	TRA:CAGGRNARLMF;TRB:CASAGQGAYEQYF	TRA:TGTGCAGGGGGGCGGAATGCCAGACTCATGTTT;TRB:TGTGCCAGCGCGGGACAGGGGGCCTACGAGCAGTACTTC
clonotype845	1	0.000173731758165	TRA:CGADILQGAQKLVF;TRB:CASTPSGYYEQYF	TRA:TGTGGAGCAGACATTCTTCAGGGAGCCCAGAAGCTGGTATTT;TRB:TGTGCCAGCACGCCTAGCGGCTACTACGAGCAGTACTTC
clonotype1501	1	0.000173731758165	TRA:CAGAIGDTGNQFYF;TRB:CSARPRGKARGYTF	TRA:TGTGCAGGAGCGATTGGGGACACCGGTAACCAGTTCTATTTT;TRB:TGCAGTGCTAGGCCCCGTGGCAAGGCAAGAGGCTACACCTTC
clonotype843	1	0.000173731758165	TRA:CAGYLIQGAQKLVF;TRB:CASSSTDRPSGANVLTF	TRA:TGTGCTGGGTACTTAATTCAGGGAGCCCAGAAGCTGGTATTT;TRB:TGTGCCAGCAGCTCCACGGACAGGCCCTCTGGGGCCAACGTCCTGACTTTC
clonotype842	1	0.000173731758165	TRA:CALSGMNSGGSNYKLTF;TRB:CASTKGGGQLYNEQFF	TRA:TGTGCTCTAAGTGGAATGAATAGTGGAGGTAGCAACTATAAACTGACATTT;TRB:TGTGCCAGCACCAAAGGAGGGGGGCAGCTCTACAATGAGCAGTTCTTC
clonotype841	1	0.000173731758165	TRA:CVFEAGNTPLVF;TRB:CASDGSENTEAFF	TRA:TGTGTGTTTGAAGCGGGAAACACACCTCTTGTCTTT;TRB:TGTGCCAGCGACGGGTCCGAAAACACTGAAGCTTTCTTT
clonotype840	1	0.000173731758165	TRA:CAASSQAGTALIF;TRB:CASSLDLANSGNTIYF	TRA:TGTGCAGCAAGCAGCCAGGCAGGAACTGCTCTGATCTTT;TRB:TGCGCCAGCAGCTTGGATCTGGCGAACTCTGGAAACACCATATATTTT
clonotype1508	1	0.000173731758165	TRB:CATTDWTYEQYF	TRB:TGTGCCACTACGGACTGGACCTACGAGCAGTACTTC
clonotype1332	1	0.000173731758165	TRB:CASTATGHNTGYTF	TRB:TGTGCCAGCACGGCGACAGGCCATAACACTGGCTACACCTTC
clonotype849	1	0.000173731758165	TRA:CAGAGAGGNSYGKLTF;TRB:CASRSSGTDTQYF	TRA:TGTGCAGGAGCGGGTGCTGGTGGTAATAGCTATGGAAAGCTGACATTT;TRB:TGTGCCAGCAGATCCTCCGGCACAGATACGCAGTATTTT
clonotype848	1	0.000173731758165	TRA:CLVGDIGNQGGKLIF;TRB:CASSQSYEQYF	TRA:TGCCTCGTGGGTGACATAGGTAACCAGGGAGGAAAGCTTATCTTC;TRB:TGTGCCAGCAGCCAAAGCTACGAGCAGTACTTC
clonotype1692	1	0.000173731758165	TRA:CLVGDIGNQGGKLIF;TRA:CALTQGGSEKLVF;TRB:CASSFRGGTGGVREKLFF;TRB:CAWSTGQANNSPLHF	TRA:TGCCTCGTGGGTGACATAGGTAACCAGGGAGGAAAGCTTATCTTC;TRA:TGTGCCCTAACTCAGGGCGGATCTGAAAAGCTGGTCTTT;TRB:TGTGCCAGCAGTTTCCGCGGAGGGACAGGGGGCGTTCGGGAAAAACTGTTTTTT;TRB:TGTGCCTGGAGTACCGGACAGGCAAATAATTCACCCCTCCACTTT
clonotype1693	1	0.000173731758165	TRA:CIVISGSRLTF;TRB:CASSQTSGGLSYNEQFF	TRA:TGCATCGTTATTAGTGGCTCTAGGTTGACCTTT;TRB:TGTGCCAGCAGCCAAACTAGCGGGGGGCTATCCTACAATGAGCAGTTCTTC
clonotype1690	1	0.000173731758165	TRA:CAVAGFGGTALIF;TRB:CASSRRDSYNEQFF	TRA:TGTGCTGTGGCTGGGTTTGGCGGAACTGCTCTGATCTTT;TRB:TGTGCCAGCAGTCGTCGGGACAGTTACAATGAGCAGTTCTTC
clonotype1691	1	0.000173731758165	TRA:CALSGLGGYNKLIF;TRB:CSARDPRQETQYF	TRA:TGTGCTCTGAGTGGTCTTGGTGGCTACAATAAGCTGATTTTT;TRB:TGCAGTGCTAGGGACCCGAGGCAAGAGACCCAGTACTTC
clonotype1696	1	0.000173731758165	TRA:CAVTSSGGSYIPTF;TRB:CASSRNTGLAGLAQYF	TRA:TGTGCCGTGACCTCATCAGGAGGAAGCTACATACCTACATTT;TRB:TGTGCCAGCAGCCGCAATACGGGACTAGCGGGATTGGCGCAGTATTTT
clonotype1697	1	0.000173731758165	TRA:CLVGDIGNQGGKLIF;TRB:CASSQGGYEKLFF	TRA:TGCCTCGTGGGTGACATAGGTAACCAGGGAGGAAAGCTTATCTTC;TRB:TGTGCCAGCAGCCAAGGGGGATATGAAAAACTGTTTTTT
clonotype1694	1	0.000173731758165	TRA:CAVTGTASKLTF;TRB:CSVLGGQQETQYF	TRA:TGTGCTGTTACCGGCACTGCCAGTAAACTCACCTTT;TRB:TGCAGTGTTCTGGGGGGACAGCAAGAGACCCAGTACTTC
clonotype1695	1	0.000173731758165	TRB:CASTQNGQGDQPQHF	TRB:TGTGCCAGCACCCAAAACGGACAGGGAGATCAGCCCCAGCATTTT
clonotype1698	1	0.000173731758165	TRA:CAVRDRSTNAGKSTF;TRB:CASKLEGGSEQYF	TRA:TGTGCTGTGAGAGACCGGAGCACCAATGCAGGCAAATCAACCTTT;TRB:TGTGCCAGCAAACTCGAAGGGGGGAGCGAGCAGTACTTC
clonotype1699	1	0.000173731758165	TRA:CAFQPGGGADGLTF;TRB:CASSLLDRRYYGYTF	TRA:TGTGCCTTTCAGCCCGGAGGAGGTGCTGACGGACTCACCTTT;TRB:TGTGCCAGCAGCTTGTTGGACAGGCGTTACTATGGCTACACCTTC
clonotype1348	1	0.000173731758165	TRA:CALSDRGSQGNLIF;TRB:CASSLDQGSGLGYEQYF	TRA:TGTGCTCTGAGTGATCGAGGAAGCCAAGGAAATCTCATCTTT;TRB:TGTGCCAGCAGCTTAGATCAGGGGAGTGGGTTAGGCTACGAGCAGTACTTC
clonotype1349	1	0.000173731758165	TRA:CLVGDIGNQGGKLIF;TRB:CASSGQGGNQPQHF	TRA:TGCCTCGTGGGTGACATAGGTAACCAGGGAGGAAAGCTTATCTTC;TRB:TGTGCCAGCTCGGGACAGGGTGGCAATCAGCCCCAGCATTTT
clonotype1438	1	0.000173731758165	TRA:CILRDRGGTGANSKLTF;TRA:CAPTFGNEKLTF;TRB:CASSLEWTDTDTQYF	TRA:TGCATCCTGAGAGACCGGGGGGGTACTGGAGCCAATAGTAAGCTGACATTT;TRA:TGTGCCCCTACTTTTGGAAATGAGAAATTAACCTTT;TRB:TGTGCCAGCAGCTTAGAGTGGACAGACACAGATACGCAGTATTTT
clonotype1439	1	0.000173731758165	TRA:CAVSAQGAQKLVF;TRB:CASSVGEYGYTF	TRA:TGTGCTGTGAGTGCCCAGGGAGCCCAGAAGCTGGTATTT;TRB:TGTGCCAGCAGCGTCGGAGAGTATGGCTACACCTTC
clonotype1340	1	0.000173731758165	TRB:CASSPGLAGNNEQFF	TRB:TGTGCCAGCAGTCCCGGTTTAGCGGGGAACAATGAGCAGTTCTTC
clonotype1437	1	0.000173731758165	TRA:CAESSGYGNKLVF;TRB:CASSIGGGEGNIQYF	TRA:TGTGCAGAGAGTAGTGGATATGGAAACAAACTGGTCTTT;TRB:TGTGCCAGCAGCATAGGGGGAGGGGAGGGGAACATTCAGTACTTC
clonotype1434	1	0.000173731758165	TRA:CARMNYGGSQGNLIF	TRA:TGTGCCCGCATGAATTATGGAGGAAGCCAAGGAAATCTCATCTTT
clonotype1435	1	0.000173731758165	TRB:CSASKGREEQFF	TRB:TGCAGTGCTAGTAAAGGGAGAGAGGAGCAGTTCTTC
clonotype1432	1	0.000173731758165	TRA:CAESCSKSTF;TRB:CASSPGTYLPYGYTF	TRA:TGTGCAGAGAGTTGCAGCAAATCAACCTTT;TRB:TGTGCCAGTAGTCCTGGGACCTACCTTCCCTATGGCTACACCTTC
clonotype1345	1	0.000173731758165	TRA:CAMSGGAGGTSYGKLTF;TRA:CAVDAGNNRKLIW;TRB:CASSFVGYGYTF	TRA:TGTGCAATGAGCGGCGGTGCTGGTGGTACTAGCTATGGAAAGCTGACATTT;TRA:TGTGCTGTGGACGCTGGCAACAACCGTAAGCTGATTTGG;TRB:TGTGCCAGCAGTTTTGTCGGGTATGGCTACACCTTC
clonotype1346	1	0.000173731758165	TRA:CAVVNFGNEKLTF;TRB:CASRTHGSSGNTIYF	TRA:TGTGCTGTGGTGAACTTTGGAAATGAGAAATTAACCTTT;TRB:TGTGCCAGCAGAACGCATGGAAGCTCTGGAAACACCATATATTTT
clonotype1431	1	0.000173731758165	TRA:CILLSGTYKYIF;TRB:CASSVAGAGATNTEAFF	TRA:TGCATCCTCCTGTCAGGAACCTACAAATACATCTTT;TRB:TGTGCCAGCAGCGTAGCTGGGGCAGGGGCCACGAACACTGAAGCTTTCTTT
clonotype1188	1	0.000173731758165	TRA:CAYRRRAGGNSYGKLTF;TRB:CSARGHRGNYGYTF	TRA:TGTGCTTATAGGAGAAGAGCTGGTGGTAATAGCTATGGAAAGCTGACATTT;TRB:TGCAGTGCTAGAGGTCACAGGGGGAACTATGGCTACACCTTC
clonotype1189	1	0.000173731758165	TRA:CAASGNPGRKAYLRT;TRB:CASSTGTGGVIQYF	TRA:TGTGCAGCAAGCGGAAATCCAGGGAGGAAAGCTTATCTTCGGACA;TRB:TGTGCCAGTAGTACCGGGACAGGTGGAGTCATTCAGTACTTC
clonotype1186	1	0.000173731758165	TRA:CAASEGGFGNVLHC;TRA:CAVLTGGGFKTIF;TRB:CASSMAGVLDEQYF	TRA:TGTGCAGCAAGCGAAGGGGGCTTTGGGAATGTGCTGCATTGC;TRA:TGTGCCGTCTTAACGGGTGGAGGCTTCAAAACTATCTTT;TRB:TGTGCCAGTAGTATGGCGGGAGTCCTCGACGAGCAGTACTTC
clonotype1187	1	0.000173731758165	TRA:CLVGDIGNQGGKLIF;TRB:CSAANSGTLGNTIYF	TRA:TGCCTCGTGGGTGACATAGGTAACCAGGGAGGAAAGCTTATCTTC;TRB:TGCAGTGCTGCAAACTCCGGGACCCTAGGAAACACCATATATTTT
clonotype1184	1	0.000173731758165	TRA:CAAILPGNQFYF;TRB:CASSGYGALNQPQHF	TRA:TGTGCAGCAATTCTACCCGGTAACCAGTTCTATTTT;TRB:TGTGCCAGCAGCGGTTACGGGGCCCTCAATCAGCCCCAGCATTTT
clonotype1185	1	0.000173731758165	TRA:CAAYRDDKIIF;TRB:CASSASGDPGNTIYF;TRB:CASSKSNNQPQHF	TRA:TGTGCTGCGTACAGAGATGACAAGATCATCTTT;TRB:TGTGCCAGCAGCGCCTCAGGAGATCCTGGAAACACCATATATTTT;TRB:TGTGCCAGTAGTAAGTCAAACAATCAGCCCCAGCATTTT
clonotype1182	1	0.000173731758165	TRA:CAAAWLSGGYNKLIF;TRB:CASSPGGGQETQYF	TRA:TGTGCTGCCGCCTGGCTTTCTGGTGGCTACAATAAGCTGATTTTT;TRB:TGCGCCAGCAGCCCCGGTGGGGGCCAAGAGACCCAGTACTTC
clonotype1183	1	0.000173731758165	TRA:CAVGGSNYKLTF;TRB:CASSPTAGQGNEQYF	TRA:TGTGCAGTGGGAGGTAGCAACTATAAACTGACATTT;TRB:TGTGCCAGCAGTCCTACTGCGGGACAGGGGAACGAGCAGTACTTC
clonotype1180	1	0.000173731758165	TRA:CALRLYNFNKFYF;TRB:CASSEMGSEQFF	TRA:TGTGCTCTGAGGCTATACAACTTCAACAAATTTTACTTT;TRB:TGTGCCAGCAGTGAAATGGGTAGTGAGCAGTTCTTC
clonotype1181	1	0.000173731758165	TRA:CAENGALVSSASKIIF;TRA:CAVGVDTGGFKTIF;TRB:CASSYSGEQYF	TRA:TGTGCAGAGAATGGGGCCCTAGTCAGCAGTGCTTCCAAGATAATCTTT;TRA:TGTGCTGTGGGGGTCGATACTGGAGGCTTCAAAACTATCTTT;TRB:TGTGCCAGCAGTTACTCCGGCGAGCAGTACTTC
clonotype1234	1	0.000173731758165	TRA:CAASLSGGSNYKLTF;TRB:CASSQAFGQGGDYGYTF	TRA:TGTGCAGCAAGCTTAAGTGGAGGTAGCAACTATAAACTGACATTT;TRB:TGTGCCAGCTCACAAGCTTTCGGACAGGGGGGTGACTATGGCTACACCTTC
clonotype1235	1	0.000173731758165	TRA:CAVREGDAGGTSYGKLTF;TRB:CASSRGLAGSGLAKNIQYF	TRA:TGTGCTGTGAGGGAGGGAGATGCTGGTGGTACTAGCTATGGAAAGCTGACATTT;TRB:TGTGCCAGTAGTAGGGGACTAGCGGGGTCCGGCCTAGCCAAAAACATTCAGTACTTC
clonotype1236	1	0.000173731758165	TRA:CALSGSNQGGKLIF;TRB:CASSPPGQPQHF	TRA:TGTGCTCTAAGTGGGAGTAACCAGGGAGGAAAGCTTATCTTC;TRB:TGTGCCAGCAGTCCTCCGGGACAGCCCCAGCATTTT
clonotype1237	1	0.000173731758165	TRA:CALSLFGNNAGNMLTF;TRB:CASSLGQGGTGELFF	TRA:TGTGCTCTGAGCCTATTTGGGAATAATGCAGGCAACATGCTCACCTTT;TRB:TGTGCCAGCAGCTTGGGGCAGGGAGGGACCGGGGAGCTGTTTTTT
clonotype1230	1	0.000173731758165	TRB:CASADPPLVDTQYF	TRB:TGTGCCAGCGCCGACCCTCCTTTAGTGGATACGCAGTATTTT
clonotype1231	1	0.000173731758165	TRA:CAVGEVGNNAGNMLTF;TRB:CAIRAGGETQYF	TRA:TGTGCTGTGGGTGAAGTGGGTAATAATGCAGGCAACATGCTCACCTTT;TRB:TGTGCCATCAGGGCGGGAGGGGAGACCCAGTACTTC
clonotype1232	1	0.000173731758165	TRA:CAVVIMDSNYQLIW;TRB:CASRDRLLYGYTF	TRA:TGTGCCGTGGTCATCATGGATAGCAACTATCAGTTAATCTGG;TRB:TGTGCCAGCAGGGACAGACTGCTCTATGGCTACACCTTC
clonotype1233	1	0.000173731758165	TRA:CLVGDANNNARLMF;TRB:CATSDPHQGAKQFF	TRA:TGCCTCGTGGGTGACGCGAATAACAATGCCAGACTCATGTTT;TRB:TGTGCCACCAGTGATCCCCATCAGGGGGCTAAGCAGTTCTTC
clonotype1238	1	0.000173731758165	TRA:CAVEGGSGTYKYIF;TRB:CAWSSRILGAFF	TRA:TGTGCTGTGGAGGGCGGCTCAGGAACCTACAAATACATCTTT;TRB:TGTGCCTGGAGTTCAAGGATTCTCGGAGCTTTCTTT
clonotype1239	1	0.000173731758165	TRB:CASSPTGSTDTQYF	TRB:TGTGCCAGCAGTCCGACGGGGAGCACAGATACGCAGTATTTT
clonotype380	1	0.000173731758165	TRA:CAVRPPNQAGTALIF;TRB:CAWSTGQANNSPLHF	TRA:TGTGCTGTGAGACCACCGAACCAGGCAGGAACTGCTCTGATCTTT;TRB:TGTGCCTGGAGTACCGGACAGGCAAATAATTCACCCCTCCACTTT
clonotype381	1	0.000173731758165	TRA:CALSVRSGSARQLTF;TRB:CASSLADTQYF	TRA:TGTGCTCTGAGTGTCCGGTCTGGTTCTGCAAGGCAACTGACCTTT;TRB:TGTGCCAGCAGCCTCGCAGATACGCAGTATTTT
clonotype382	1	0.000173731758165	TRA:CAFMKLYTGNQFYF;TRB:CASSDRQNPNYGYTF	TRA:TGTGCTTTCATGAAGCTCTACACCGGTAACCAGTTCTATTTT;TRB:TGTGCCAGCAGTGATCGGCAGAACCCTAACTATGGCTACACCTTC
clonotype383	1	0.000173731758165	TRA:CLVGDIGNQGGKLIF;TRB:CASSPPRQNTGELFF	TRA:TGCCTCGTGGGTGACATAGGTAACCAGGGAGGAAAGCTTATCTTC;TRB:TGTGCCAGCAGCCCCCCAAGGCAGAACACCGGGGAGCTGTTTTTT
clonotype384	1	0.000173731758165	TRA:CAAGGSEKLVF;TRB:CASSLRGSGANQPQHF	TRA:TGTGCTGCGGGCGGATCTGAAAAGCTGGTCTTT;TRB:TGTGCCAGCAGCTTGCGAGGGTCCGGAGCCAATCAGCCCCAGCATTTT
clonotype385	1	0.000173731758165	TRA:CAVSDRAGNMLTF;TRB:CASSLQGLSYNEQFF	TRA:TGTGCTGTGAGTGACCGGGCAGGCAACATGCTCACCTTT;TRB:TGTGCCAGCAGTTTACAGGGCCTCTCCTACAATGAGCAGTTCTTC
clonotype386	1	0.000173731758165	TRA:CVVNREGSYIPTF;TRB:CSAILQGMRETQYF	TRA:TGTGTGGTGAACAGGGAAGGAAGCTACATACCTACATTT;TRB:TGCAGTGCCATTCTCCAGGGGATGCGAGAGACCCAGTACTTC
clonotype387	1	0.000173731758165	TRA:CAVQMGTASKLTF;TRB:CASNRAGGKKSYTF	TRA:TGTGCTGTGCAAATGGGCACTGCCAGTAAACTCACCTTT;TRB:TGTGCCAGCAATCGAGCAGGGGGGAAGAAAAGCTACACCTTC
clonotype388	1	0.000173731758165	TRA:CAVKDPAGGTSYGKLTF;TRB:CASSPSTYNEQFF	TRA:TGTGCCGTGAAAGACCCCGCTGGTGGTACTAGCTATGGAAAGCTGACATTT;TRB:TGTGCCAGCTCACCGTCCACGTACAATGAGCAGTTCTTC
clonotype389	1	0.000173731758165	TRA:CAGPAMEYGNKLVF;TRB:CASSYNRGGSQPQHF;TRB:CAWSAVGGRAEAFF	TRA:TGTGCCGGGCCCGCCATGGAATATGGAAACAAACTGGTCTTT;TRB:TGTGCCAGCAGTTACAACAGGGGAGGGAGCCAGCCCCAGCATTTT;TRB:TGTGCCTGGAGTGCAGTGGGAGGCAGGGCTGAAGCTTTCTTT
clonotype476	1	0.000173731758165	TRA:CAVRYSGAGSYQLTF;TRB:CATSDPGLANYGYTF	TRA:TGTGCTGTCAGATACTCTGGGGCTGGGAGTTACCAACTCACTTTC;TRB:TGTGCCACCAGTGATCCAGGGCTAGCTAACTATGGCTACACCTTC
clonotype477	1	0.000173731758165	TRB:CAWAYSGELFF	TRB:TGTGCCTGGGCCTACAGTGGGGAGCTGTTTTTT
clonotype474	1	0.000173731758165	TRA:CAVQAAGNKLTF;TRB:CASSGRLGEQETQYF	TRA:TGTGCTGTCCAAGCTGCAGGCAACAAGCTAACTTTT;TRB:TGTGCCAGCAGCGGCCGTCTGGGGGAACAAGAGACCCAGTACTTC
clonotype475	1	0.000173731758165	TRB:CASSNMGVNTEAFF	TRB:TGCGCCAGCTCGAATATGGGGGTGAACACTGAAGCTTTCTTT
clonotype472	1	0.000173731758165	TRA:CAGGAGQGGKLIF;TRB:CRPRGGTYEQYF	TRA:TGTGCAGGAGGGGCCGGCCAGGGAGGAAAGCTTATCTTC;TRB:TGCAGGCCCCGGGGGGGAACCTACGAGCAGTACTTC
clonotype473	1	0.000173731758165	TRB:CASSPTHPNTGELFF	TRB:TGTGCCAGCTCACCAACCCACCCGAACACCGGGGAGCTGTTTTTT
clonotype470	1	0.000173731758165	TRA:CLVGDIGNQGGKLIF;TRA:CAFMKHSSGNARLMF;TRB:CAWSLVLGNTIYF	TRA:TGCCTCGTGGGTGACATAGGTAACCAGGGAGGAAAGCTTATCTTC;TRA:TGTGCTTTCATGAAGCATAGCTCGGGAAATGCCAGACTCATGTTT;TRB:TGTGCCTGGAGCCTTGTCCTTGGAAACACCATATATTTT
clonotype471	1	0.000173731758165	TRA:CAENPTGRRALTF;TRB:CASSPTGTGQPQHF	TRA:TGTGCAGAGAATCCCACGGGCAGGAGAGCACTTACTTTT;TRB:TGTGCCAGCAGCCCGACAGGGACGGGACAGCCCCAGCATTTT
clonotype478	1	0.000173731758165	TRA:CAMNPGNTPLVF;TRB:CASILAVTNTGELFF	TRA:TGTGCAATGAACCCAGGAAACACACCTCTTGTCTTT;TRB:TGTGCCAGCATCCTAGCGGTAACGAACACCGGGGAGCTGTTTTTT
clonotype479	1	0.000173731758165	TRA:CAALTGGGFKTIF;TRB:CASSMAGVLDEQYF	TRA:TGTGCCGCCTTAACGGGTGGAGGCTTCAAAACTATCTTT;TRB:TGTGCCAGTAGTATGGCGGGAGTCCTCGACGAGCAGTACTTC
clonotype274	1	0.000173731758165	TRA:CAGLLSDKLIF;TRB:CASSPVSGAGETQYF	TRA:TGTGCAGGACTTCTTTCCGACAAGCTCATCTTT;TRB:TGTGCCAGCTCACCGGTTTCGGGGGCGGGAGAGACCCAGTACTTC
clonotype275	1	0.000173731758165	TRA:CAASAWRSQGNLIF;TRB:CASSLGGGGSSGNTIYF	TRA:TGTGCAGCAAGCGCTTGGAGAAGCCAAGGAAATCTCATCTTT;TRB:TGTGCCAGCAGCTTGGGGGGCGGAGGGAGCTCTGGAAACACCATATATTTT
clonotype276	1	0.000173731758165	TRA:CAVDDARLMF;TRB:CSARVGADEQFF	TRA:TGTGCCGTGGACGATGCCAGACTCATGTTT;TRB:TGCAGTGCTAGAGTAGGGGCAGATGAGCAGTTCTTC
clonotype277	1	0.000173731758165	TRA:CVVNREGSYIPTF;TRB:CASSRSSGANVLTF;TRB:CASILAVTNTGELFF	TRA:TGTGTGGTGAACAGGGAAGGAAGCTACATACCTACATTT;TRB:TGTGCCAGCAGTCGAAGCTCTGGGGCCAACGTCCTGACTTTC;TRB:TGTGCCAGCATCCTAGCGGTAACGAACACCGGGGAGCTGTTTTTT
clonotype270	1	0.000173731758165	TRA:CAVNADNAGNMLTF;TRA:CAPRGGYSTLTF;TRB:CASRLTGQHYGYTF	TRA:TGTGCCGTGAATGCGGATAATGCAGGCAACATGCTCACCTTT;TRA:TGTGCTCCAAGAGGAGGATACAGCACCCTCACCTTT;TRB:TGCGCCAGCAGACTAACCGGACAGCACTATGGCTACACCTTC
clonotype271	1	0.000173731758165	TRA:CAYRSALNYGGATNKLIF;TRB:CASSIRDPTRTDTQYF	TRA:TGTGCTTATAGGAGCGCCCTAAATTATGGTGGTGCTACAAACAAGCTCATCTTT;TRB:TGTGCCAGCAGTATCCGGGACCCAACCCGCACAGATACGCAGTATTTT
clonotype272	1	0.000173731758165	TRA:CAVRLYNFNKFYF;TRB:CASSLSGQETQYF	TRA:TGTGCTGTGCGGTTATACAACTTCAACAAATTTTACTTT;TRB:TGTGCCAGCAGTTTATCGGGACAAGAGACCCAGTACTTC
clonotype273	1	0.000173731758165	TRB:CASSQGLEAIYGYTF;TRB:CAWSTGQANNSPLHF	TRB:TGTGCCAGCAGCCAGGGGCTCGAAGCGATCTATGGCTACACCTTC;TRB:TGTGCCTGGAGTACCGGACAGGCAAATAATTCACCCCTCCACTTT
clonotype278	1	0.000173731758165	TRB:CASSKERVTGELSSGANVLTF;TRB:CASGRRASEAFF	TRB:TGTGCCAGCAGCAAAGAGCGGGTGACGGGGGAACTAAGCTCTGGGGCCAACGTCCTGACTTTC;TRB:TGTGCCAGCGGCCGCCGGGCTAGTGAAGCTTTCTTT
clonotype279	1	0.000173731758165	TRA:CAVVTSGTYKYIF;TRB:CSAIQGADGYTF	TRA:TGTGCTGTGGTGACCTCAGGAACCTACAAATACATCTTT;TRB:TGCAGTGCTATACAGGGGGCGGATGGCTACACCTTC
clonotype498	1	0.000173731758165	TRA:CAGQRGSQGNLIF;TRB:CSAARAIEAFF	TRA:TGTGCTGGGCAGAGAGGAAGCCAAGGAAATCTCATCTTT;TRB:TGCAGTGCTGCTCGGGCGATTGAAGCTTTCTTT
clonotype499	1	0.000173731758165	TRA:CAVEARQGTGTASKLTF;TRB:CASSLSGSTDTQYF	TRA:TGTGCTGTGGAGGCAAGGCAAGGTACCGGCACTGCCAGTAAACTCACCTTT;TRB:TGTGCCAGCAGCTTAAGCGGGAGCACAGATACGCAGTATTTT
clonotype494	1	0.000173731758165	TRB:CATTPSFGQSNQPQHF	TRB:TGTGCCACCACGCCCTCCTTCGGACAGTCCAATCAGCCCCAGCATTTT
clonotype495	1	0.000173731758165	TRA:CVVSAARVIF;TRB:CAWRGAKMNTEAFF	TRA:TGTGTGGTGAGCGCGGCCAGGGTGATATTT;TRB:TGTGCCTGGAGGGGGGCCAAAATGAACACTGAAGCTTTCTTT
clonotype496	1	0.000173731758165	TRA:CILLNFGNEKLTF;TRB:CASGGTGRMAGELFF;TRB:CASSRTRDGLGGYTF	TRA:TGCATCCTGCTTAACTTTGGAAATGAGAAATTAACCTTT;TRB:TGTGCCAGCGGGGGGACAGGGAGGATGGCCGGGGAGCTGTTTTTT;TRB:TGTGCCAGTAGCCGAACCCGGGACGGCCTAGGAGGCTACACCTTC
clonotype1522	1	0.000173731758165	TRA:CAGLVNAGKSTF;TRB:CSALHGGTEKLFF	TRA:TGTGCAGGGCTGGTCAATGCAGGCAAATCAACCTTT;TRB:TGCAGTGCCCTACATGGGGGAACAGAAAAACTGTTTTTT
clonotype490	1	0.000173731758165	TRA:CALSGDGGSQGNLIF;TRB:CAWSGLAGGRVQYF	TRA:TGTGCTCTGAGTGGGGATGGAGGAAGCCAAGGAAATCTCATCTTT;TRB:TGTGCCTGGAGTGGACTAGCGGGGGGGCGGGTCCAGTATTTT
clonotype491	1	0.000173731758165	TRA:CVPNNARLMF;TRB:CASSVGATSYEQYF	TRA:TGCGTCCCAAACAATGCCAGACTCATGTTT;TRB:TGTGCCAGCAGCGTAGGAGCTACCTCCTACGAGCAGTACTTC
clonotype492	1	0.000173731758165	TRA:CAAMRETSGSRLTF;TRB:CAIRGGPGQSNYGYTF	TRA:TGTGCAGCAATGCGGGAAACCAGTGGCTCTAGGTTGACCTTT;TRB:TGTGCCATCAGGGGGGGACCGGGACAGTCTAACTATGGCTACACCTTC
clonotype493	1	0.000173731758165	TRA:CAASQGNQFYF;TRB:CSAQSGQRPEAFF	TRA:TGTGCAGCAAGTCAGGGTAACCAGTTCTATTTT;TRB:TGCAGTGCCCAATCGGGACAACGCCCTGAAGCTTTCTTT
clonotype728	1	0.000173731758165	TRA:CTLRPPSSVTQEPTSAAQRALKNTL;TRA:CAASRNYGQNFVF;TRB:CSAIGVSYGYTF	TRA:TGTACCTTACGGCCTCCCAGCTCAGTTACTCAGGAACCTACTTCTGCGGCACAGAGAGCCCTTAAAAATACTCTG;TRA:TGTGCAGCAAGCCGAAACTATGGTCAGAATTTTGTCTTT;TRB:TGCAGTGCTATCGGGGTCTCCTATGGCTACACCTTC
clonotype729	1	0.000173731758165	TRA:CALGIAGGGNKLTF;TRA:CAVEARQGTGTASKLTF;TRB:CASSLSGSTDTQYF	TRA:TGTGCTCTAGGGATAGCGGGAGGAGGAAACAAACTCACCTTT;TRA:TGTGCTGTGGAGGCAAGGCAAGGTACCGGCACTGCCAGTAAACTCACCTTT;TRB:TGTGCCAGCAGCTTAAGCGGGAGCACAGATACGCAGTATTTT
clonotype931	1	0.000173731758165	TRA:CAVKDSSYKLIF;TRB:CASYPTDTAPNEQFF	TRA:TGTGCTGTGAAGGATAGCAGCTATAAATTGATCTTC;TRB:TGTGCCAGCTACCCGACCGACACGGCTCCCAATGAGCAGTTCTTC
clonotype722	1	0.000173731758165	TRA:CIVRVQGGGFKTIF;TRA:CAFMKQYFGNEKLTF;TRB:CASSTGGGNQPQHF;TRB:CASILAVTNTGELFF	TRA:TGCATCGTCAGAGTCCAGGGTGGAGGCTTCAAAACTATCTTT;TRA:TGTGCTTTCATGAAGCAGTACTTTGGAAATGAGAAATTAACCTTT;TRB:TGTGCCAGCAGTACAGGGGGCGGCAATCAGCCCCAGCATTTT;TRB:TGTGCCAGCATCCTAGCGGTAACGAACACCGGGGAGCTGTTTTTT
clonotype723	1	0.000173731758165	TRB:CASSPGTAQLTGELFF	TRB:TGTGCCAGCAGTCCAGGGACAGCCCAGCTCACCGGGGAGCTGTTTTTT
clonotype720	1	0.000173731758165	TRA:CLVGDEGDDKIIF;TRA:CVVALPGAGSYQLTF;TRB:CAWNSRAEQYF	TRA:TGCCTCGTGGGTGACGAGGGAGATGACAAGATCATCTTT;TRA:TGTGTTGTGGCCCTTCCTGGGGCTGGGAGTTACCAACTCACTTTC;TRB:TGTGCCTGGAACTCCAGGGCCGAGCAGTACTTC
clonotype721	1	0.000173731758165	TRA:CAPSFGGSNYQLIW;TRB:CASSERTSVAAEQYF	TRA:TGTGCCCCATCTTTCGGTGGTAGCAACTATCAGTTAATCTGG;TRB:TGTGCCAGCAGCGAAAGGACTAGTGTAGCTGCCGAGCAGTACTTC
clonotype726	1	0.000173731758165	TRA:CAGPYGQNFVF;TRB:CASSRGDRGTEAFF	TRA:TGTGCAGGGCCTTATGGTCAGAATTTTGTCTTT;TRB:TGTGCCAGCAGTCGTGGGGACAGGGGAACTGAAGCTTTCTTT
clonotype727	1	0.000173731758165	TRA:CALSGRTGGFKTIF;TRA:CAVVPF;TRB:CASSLTSGETQYF	TRA:TGTGCTCTGAGTGGTCGGACTGGAGGCTTCAAAACTATCTTT;TRA:TGTGCTGTGGTTCCGTTT;TRB:TGTGCCAGCAGTTTGACTAGCGGGGAGACCCAGTACTTC
clonotype724	1	0.000173731758165	TRB:CASRREGTTGELFF	TRB:TGTGCCAGCAGAAGGGAGGGGACGACCGGGGAGCTGTTTTTT
clonotype725	1	0.000173731758165	TRA:CALAKYNNNDMRF;TRB:CSAAGPANTGELFF	TRA:TGTGCTCTGGCAAAGTACAATAACAATGACATGCGCTTT;TRB:TGCAGCGCTGCCGGGCCAGCAAACACCGGGGAGCTGTTTTTT
clonotype930	1	0.000173731758165	TRA:CALRQMI;TRB:CASSNGQGGTDTQYF;TRB:CAWSTGQANNSPLHF	TRA:TGTGCTCTGAGGCAGATGATA;TRB:TGCGCCAGCAGCAACGGACAGGGCGGAACAGATACGCAGTATTTT;TRB:TGTGCCTGGAGTACCGGACAGGCAAATAATTCACCCCTCCACTTT
clonotype658	1	0.000173731758165	TRB:CASSSGGSGTEAFF	TRB:TGCGCCAGCAGCTCGGGGGGGAGCGGAACTGAAGCTTTCTTT
clonotype659	1	0.000173731758165	TRA:CATGEGGSYIPTF;TRB:CASSPQDRSGYTF	TRA:TGTGCTACCGGCGAGGGAGGAAGCTACATACCTACATTT;TRB:TGTGCCAGCAGCCCCCAAGACAGGTCTGGCTACACCTTC
clonotype656	1	0.000173731758165	TRA:CAASPRGNTGKLIF;TRB:CSASPGSDTQYF	TRA:TGTGCAGCAAGCCCTCGAGGCAACACAGGCAAACTAATCTTT;TRB:TGCAGTGCTAGTCCGGGTTCCGATACGCAGTATTTT
clonotype654	1	0.000173731758165	TRA:CVVPSGGSNYKLTF;TRB:CASTEGGQTSYGYTF	TRA:TGTGTGGTACCGAGTGGAGGTAGCAACTATAAACTGACATTT;TRB:TGTGCCAGTACCGAGGGGGGACAGACATCCTATGGCTACACCTTC
clonotype652	1	0.000173731758165	TRB:CASSRGTWSTDTQYF	TRB:TGTGCCAGCAGCCGGGGGACATGGAGCACAGATACGCAGTATTTT
clonotype653	1	0.000173731758165	TRA:CAVATQGGSEKLVF;TRB:CAWSPGQGTYNEQFF	TRA:TGTGCTGTTGCAACTCAGGGCGGATCTGAAAAGCTGGTCTTT;TRB:TGTGCCTGGAGCCCGGGACAGGGGACCTACAATGAGCAGTTCTTC
clonotype1753	1	0.000173731758165	TRA:CAARATDGGNSYGKLTF;TRA:CAVRVLSSGGGADGLTF;TRB:CASSPSTGRNSPLHF	TRA:TGTGCAGCAAGGGCGACCGATGGTGGTAATAGCTATGGAAAGCTGACATTT;TRA:TGTGCTGTCAGAGTCCTATCTTCAGGAGGAGGTGCTGACGGACTCACCTTT;TRB:TGTGCCAGCTCACCCTCGACAGGTCGGAATTCACCCCTCCACTTT
clonotype1752	1	0.000173731758165	TRA:CAFNDYKLSF;TRB:CASGRDQPQHF	TRA:TGTGCTTTTAACGACTACAAGCTCAGCTTT;TRB:TGCGCCAGCGGGCGTGATCAGCCCCAGCATTTT
clonotype1751	1	0.000173731758165	TRB:CASSARGLGAVQETQYF	TRB:TGTGCCAGCAGCGCCCGAGGTTTGGGGGCCGTCCAAGAGACCCAGTACTTC
clonotype1750	1	0.000173731758165	TRA:CALGPLTGGGNKLTF;TRB:CSADTGPTGELFF	TRA:TGTGCTCTAGGTCCCCTCACGGGAGGAGGAAACAAACTCACCTTT;TRB:TGCAGTGCTGATACGGGACCCACCGGGGAGCTGTTTTTT
clonotype1757	1	0.000173731758165	TRA:CAVRGDTGRRALTF;TRB:CASSQGQGINEQFF	TRA:TGTGCTGTGAGGGGGGACACGGGCAGGAGAGCACTTACTTTT;TRB:TGTGCCAGCAGCCAGGGACAGGGAATCAATGAGCAGTTCTTC
clonotype1756	1	0.000173731758165	TRA:CAVVKGSGGGADGLTF;TRB:CASSLGGRTGPPYEQYF	TRA:TGTGCCGTGGTCAAGGGTTCAGGAGGAGGTGCTGACGGACTCACCTTT;TRB:TGCGCCAGCAGCCTGGGGGGGCGGACAGGGCCCCCCTACGAGCAGTACTTC
clonotype1755	1	0.000173731758165	TRA:CAVSNSGSARQLTF;TRB:CASSPDRLGETQYF;TRB:CASSPPSSYEQYF	TRA:TGTGCTGTTTCCAATTCTGGTTCTGCAAGGCAACTGACCTTT;TRB:TGTGCCAGCAGCCCGGACAGACTTGGGGAGACCCAGTACTTC;TRB:TGTGCCAGCTCACCACCGAGCTCCTACGAGCAGTACTTC
clonotype1754	1	0.000173731758165	TRA:CAVESLF;TRB:CSVGQGRTTNTGELFF	TRA:TGTGCTGTGGAGTCCCTCTTT;TRB:TGCAGTGTAGGGCAGGGGCGCACTACGAACACCGGGGAGCTGTTTTTT
clonotype1759	1	0.000173731758165	TRB:CASSLGAAEAFF	TRB:TGTGCCAGCAGTTTGGGGGCTGCTGAAGCTTTCTTT
clonotype1758	1	0.000173731758165	TRA:CAVANFGNEKLTF;TRB:CASSPTGVSGSPLHF	TRA:TGTGCAGTCGCTAACTTTGGAAATGAGAAATTAACCTTT;TRB:TGTGCCAGTAGTCCTACAGGGGTTAGTGGTTCACCCCTCCACTTT
clonotype1539	1	0.000173731758165	TRA:CLVGDIGNQGGKLIF;TRB:CASSGGQLSYEQYF	TRA:TGCCTCGTGGGTGACATAGGTAACCAGGGAGGAAAGCTTATCTTC;TRB:TGTGCCAGCAGTGGGGGCCAACTCTCCTACGAGCAGTACTTC
clonotype1538	1	0.000173731758165	TRB:CATSDQNSVNQPQHF	TRB:TGTGCCACCAGTGATCAAAACAGCGTCAATCAGCCCCAGCATTTT
clonotype1537	1	0.000173731758165	TRA:CAASMSGGSYIPTF;TRA:CALARHTNAGKSTF;TRB:CASSFRQGQGQETQYF;TRB:CASSPTGTSGSNEQFF	TRA:TGTGCAGCAAGTATGTCAGGAGGAAGCTACATACCTACATTT;TRA:TGTGCTCTGGCTCGCCACACCAATGCAGGCAAATCAACCTTT;TRB:TGTGCCAGCAGCTTTCGGCAGGGGCAAGGCCAAGAGACCCAGTACTTC;TRB:TGTGCCAGCAGTCCCACCGGGACTAGCGGGAGTAATGAGCAGTTCTTC
clonotype1536	1	0.000173731758165	TRA:CAENMGSNTGKLIF;TRB:CSVSRSNTGELFF	TRA:TGTGCAGAGAATATGGGGAGCAACACAGGCAAACTAATCTTT;TRB:TGCAGCGTTAGCAGATCGAACACCGGGGAGCTGTTTTTT
clonotype1535	1	0.000173731758165	TRA:CAASRSNTGKLIF;TRA:CVVSPSPRPGGGADGLTF;TRB:CASSLGGFRGGGYTF	TRA:TGTGCAGCAAGTAGGAGCAACACAGGCAAACTAATCTTT;TRA:TGTGTGGTGAGCCCCTCACCCCGCCCAGGAGGAGGTGCTGACGGACTCACCTTT;TRB:TGTGCCAGCAGCTTAGGTGGATTCAGGGGGGGGGGCTACACCTTC
clonotype1534	1	0.000173731758165	TRA:CALNAGGNSYGKLTF;TRB:CASSLGGRHNEKLFF	TRA:TGTGCGTTAAATGCTGGTGGTAATAGCTATGGAAAGCTGACATTT;TRB:TGTGCCAGCAGCTTGGGAGGCAGGCATAATGAAAAACTGTTTTTT
clonotype1533	1	0.000173731758165	TRA:CAYRGLNNAGNMLTF;TRB:CASSLAVRGNEQFF;TRB:CASSKDRDTGELFF	TRA:TGTGCTTATAGGGGGTTGAATAATGCAGGCAACATGCTCACCTTT;TRB:TGCGCCAGCAGCCTCGCGGTCAGGGGGAATGAGCAGTTCTTC;TRB:TGTGCCAGCAGCAAAGACAGAGACACCGGGGAGCTGTTTTTT
clonotype1532	1	0.000173731758165	TRB:CASSQDSSYYNEQFF	TRB:TGTGCCAGCAGCCAAGACTCCTCATACTACAATGAGCAGTTCTTC
clonotype1531	1	0.000173731758165	TRA:CAATGANNLFF	TRA:TGTGCAGCAACTGGGGCAAACAACCTCTTCTTT
clonotype1530	1	0.000173731758165	TRA:CATSQGGKLIF;TRA:CAVIYNQGGKLIF;TRB:CATSDSAGAVQETQYF	TRA:TGTGCCACCAGTCAGGGAGGAAAGCTTATCTTC;TRA:TGTGCCGTGATTTATAACCAGGGAGGAAAGCTTATCTTC;TRB:TGTGCCACCAGTGATTCGGCGGGAGCAGTACAAGAGACCCAGTACTTC
clonotype872	1	0.000173731758165	TRA:CAERNTDKLIF;TRB:CASSVGREKPQHF	TRA:TGTGCAGAGCGGAACACCGACAAGCTCATCTTT;TRB:TGTGCCAGCAGTGTTGGCAGGGAAAAGCCCCAGCATTTT
clonotype873	1	0.000173731758165	TRA:CATDERSAGGTSYGKLTF;TRB:CASSPVIPNGYTF	TRA:TGTGCTACGGACGAAAGAAGTGCTGGTGGTACTAGCTATGGAAAGCTGACATTT;TRB:TGTGCCAGCAGCCCCGTAATCCCTAATGGCTACACCTTC
clonotype870	1	0.000173731758165	TRA:CAASRGGGNKLTF;TRB:CSAQTRISSGETQYF	TRA:TGTGCAGCAAGTAGGGGAGGAGGAAACAAACTCACCTTT;TRB:TGCAGTGCTCAAACTAGGATTAGTTCGGGAGAGACCCAGTACTTC
clonotype871	1	0.000173731758165	TRA:CALSDPQVGYSTLTF;TRB:CSATLGQSYEQYF;TRB:CASFRFPQDTDTQYF	TRA:TGTGCTCTGAGTGATCCCCAAGTAGGATACAGCACCCTCACCTTT;TRB:TGCAGTGCAACGTTGGGGCAGTCCTACGAGCAGTACTTC;TRB:TGTGCCAGCTTCCGGTTCCCTCAGGACACAGATACGCAGTATTTT
clonotype876	1	0.000173731758165	TRA:CAASANTGNQFYF;TRB:CASSAETSNSNQPQHF	TRA:TGTGCAGCAAGCGCGAACACCGGTAACCAGTTCTATTTT;TRB:TGTGCCAGCAGTGCTGAGACTTCGAATAGCAATCAGCCCCAGCATTTT
clonotype877	1	0.000173731758165	TRA:CVVNIPIEYGNKLVF;TRB:CASSFLTGTSANEKLFF	TRA:TGTGTGGTGAACATCCCCATTGAATATGGAAACAAACTGGTCTTT;TRB:TGTGCCAGCAGCTTTTTGACGGGGACCTCGGCTAATGAAAAACTGTTTTTT
clonotype874	1	0.000173731758165	TRA:CAVSDPRAAGNKLTF;TRB:CASSPGHRSSYEQYF	TRA:TGTGCTGTGAGTGATCCGAGAGCTGCAGGCAACAAGCTAACTTTT;TRB:TGTGCCAGCAGCCCGGGACATAGGAGCTCCTACGAGCAGTACTTC
clonotype875	1	0.000173731758165	TRA:CILRDGGDSGGYQKVTF	TRA:TGCATCCTGAGAGACGGGGGGGATTCTGGGGGTTACCAGAAAGTTACCTTT
clonotype878	1	0.000173731758165	TRA:CAVVETGANNLFF;TRB:CASSLGGSAYSGNTIYF;TRB:CASSLEGNGDTIYF	TRA:TGTGCTGTGGTGGAGACTGGGGCAAACAACCTCTTCTTT;TRB:TGCGCCAGCAGCTTGGGGGGATCGGCTTATTCTGGAAACACCATATATTTT;TRB:TGTGCCAGCAGCTTGGAGGGGAATGGGGACACCATATATTTT
clonotype879	1	0.000173731758165	TRA:CAYHSGGGADGLTF;TRB:CASSPDAGPGANVLTF	TRA:TGTGCTTATCATTCAGGAGGAGGTGCTGACGGACTCACCTTT;TRB:TGCGCCAGCAGCCCGGATGCCGGACCTGGGGCCAACGTCCTGACTTTC
clonotype1409	1	0.000173731758165	TRA:CAVPGSGNTGKLIF;TRB:CASSGDGSSYNEQFF	TRA:TGTGCTGTCCCCGGCTCTGGCAACACAGGCAAACTAATCTTT;TRB:TGTGCCAGCAGTGGGGACGGTAGCTCCTACAATGAGCAGTTCTTC
clonotype1408	1	0.000173731758165	TRA:CAAIFKLSQALPIPGGSEKLVF;TRA:CAFMKQYFGNEKLTF;TRB:CASILAVTNTGELFF	TRA:TGTGCAGCCATTTTCAAACTTTCTCAGGCTCTGCCTATCCCGGGCGGATCTGAAAAGCTGGTCTTT;TRA:TGTGCTTTCATGAAGCAGTACTTTGGAAATGAGAAATTAACCTTT;TRB:TGTGCCAGCATCCTAGCGGTAACGAACACCGGGGAGCTGTTTTTT
clonotype1403	1	0.000173731758165	TRB:CASTLPSGGTQYF	TRB:TGTGCCAGCACCCTACCCTCAGGAGGGACCCAGTACTTC
clonotype1402	1	0.000173731758165	TRA:CAASIPPTGNQFYF;TRB:CSAPKTALRADTQYF	TRA:TGTGCAGCAAGTATACCCCCTACCGGTAACCAGTTCTATTTT;TRB:TGCAGTGCTCCCAAGACTGCTCTTAGGGCAGATACGCAGTATTTT
clonotype1401	1	0.000173731758165	TRA:CAPAGNMLTF;TRB:CASSSQGSTEAFF	TRA:TGTGCTCCGGCGGGCAACATGCTCACCTTT;TRB:TGTGCCAGCAGCTCCCAGGGGAGCACTGAAGCTTTCTTT
clonotype1400	1	0.000173731758165	TRA:CAVNNQGAQKLVF;TRB:CSAGTSGRASGF	TRA:TGTGCCGTGAACAACCAGGGAGCCCAGAAGCTGGTATTT;TRB:TGCAGTGCCGGGACTAGCGGGAGGGCCTCAGGATTT
clonotype1407	1	0.000173731758165	TRB:CAWSVQGGTTTGAFF	TRB:TGTGCCTGGAGTGTCCAGGGGGGAACCACAACGGGAGCTTTCTTT
clonotype1406	1	0.000173731758165	TRA:CASFTQETSGSRLTF;TRB:CASSLGLGPETQYF	TRA:TGCGCCTCCTTCACCCAAGAAACCAGTGGCTCTAGGTTGACCTTT;TRB:TGCGCCAGCAGCTTGGGATTAGGTCCGGAGACCCAGTACTTC
clonotype1405	1	0.000173731758165	TRA:CLLGADPMDSNYQLIW;TRB:CSATGLAYEQYF	TRA:TGTCTTCTGGGAGCAGACCCAATGGATAGCAACTATCAGTTAATCTGG;TRB:TGCAGTGCTACGGGACTAGCATACGAGCAGTACTTC
clonotype1404	1	0.000173731758165	TRA:CALRVNQGGKLIF;TRB:CSARESGRSYNEQFF	TRA:TGTGCTCTGAGGGTGAACCAGGGAGGAAAGCTTATCTTC;TRB:TGCAGTGCTAGAGAGTCGGGGCGCTCCTACAATGAGCAGTTCTTC
clonotype1241	1	0.000173731758165	TRA:CAIDKAAGNKLTF;TRB:CASTLVGSASYEQYF	TRA:TGTGCAATCGACAAAGCTGCAGGCAACAAGCTAACTTTT;TRB:TGTGCCAGCACTCTTGTCGGTTCTGCCTCCTACGAGCAGTACTTC
clonotype1240	1	0.000173731758165	TRA:CVVWF;TRB:CASSMDRGSSPLHF	TRA:TGTGTGGTCTGGTTT;TRB:TGCGCCAGCAGCATGGACAGGGGAAGCTCACCCCTCCACTTT
clonotype1243	1	0.000173731758165	TRA:CAASDPNAGGNSYGKLTF;TRB:CSAPRASGRADTQYF	TRA:TGTGCCGCGTCAGACCCTAATGCTGGTGGTAATAGCTATGGAAAGCTGACATTT;TRB:TGCAGTGCCCCACGGGCTAGCGGGAGGGCAGATACGCAGTATTTT
clonotype1242	1	0.000173731758165	TRA:CAVGSSNTGKLIF;TRB:CASSIAGINEQYF	TRA:TGTGCTGTTGGCTCTAGCAACACAGGCAAACTAATCTTT;TRB:TGTGCCAGTAGTATAGCAGGGATCAACGAGCAGTACTTC
clonotype1245	1	0.000173731758165	TRA:CAADGSSNTGKLIF;TRB:CARRTDFEPGSCFF	TRA:TGTGCAGCTGATGGCTCTAGCAACACAGGCAAACTAATCTTT;TRB:TGTGCCAGAAGGACAGATTTTGAACCGGGGAGCTGTTTTTTT
clonotype1244	1	0.000173731758165	TRA:CATERSNAGGTSYGKLTF;TRB:CASSLGVVSSIQKYF	TRA:TGTGCTACGGAGAGGTCTAATGCTGGTGGTACTAGCTATGGAAAGCTGACATTT;TRB:TGCGCCAGCAGCTTGGGGGTGGTCAGCTCAATTCAGAAGTACTTC
clonotype1247	1	0.000173731758165	TRA:CALKLDTGRRALTF;TRB:CATSDPYYGYTF;TRB:CASSFRQGQGQETQYF	TRA:TGTGCTCTGAAATTGGACACGGGCAGGAGAGCACTTACTTTT;TRB:TGTGCCACCTCGGACCCTTACTATGGCTACACCTTC;TRB:TGTGCCAGCAGCTTTCGGCAGGGGCAAGGCCAAGAGACCCAGTACTTC
clonotype1246	1	0.000173731758165	TRA:CAASIGLTGGGNKLTF;TRA:CAVRRGSSNTGKLIF	TRA:TGTGCAGCAAGTATAGGCCTCACGGGAGGAGGAAACAAACTCACCTTT;TRA:TGTGCTGTGAGAAGGGGCTCTAGCAACACAGGCAAACTAATCTTT
clonotype1249	1	0.000173731758165	TRB:CAVRDSAYEQYF	TRB:TGTGCCGTCCGGGACAGCGCCTACGAGCAGTACTTC
clonotype1248	1	0.000173731758165	TRA:CAVNVDSNYQLIW;TRB:CASSGQAHTEAFF	TRA:TGTGCCGTGAACGTGGATAGCAACTATCAGTTAATCTGG;TRB:TGTGCCAGCAGCGGACAGGCCCACACTGAAGCTTTCTTT
clonotype995	1	0.000173731758165	TRA:CAASPDMNYGGSQGNLIF;TRB:CASSLGGAYNSPLHF	TRA:TGTGCAGCAAGCCCTGACATGAATTATGGAGGAAGCCAAGGAAATCTCATCTTT;TRB:TGTGCCAGCAGTTTAGGGGGGGCCTATAATTCACCCCTCCACTTT
clonotype1363	1	0.000173731758165	TRA:CAVRLQTGRRALTF;TRB:CASSLASGQGAYEQYF	TRA:TGTGCTGTGAGACTACAAACGGGCAGGAGAGCACTTACTTTT;TRB:TGTGCCAGCAGTTTAGCGTCGGGACAGGGGGCTTACGAGCAGTACTTC
clonotype997	1	0.000173731758165	TRA:CAVAGGSYIPTF;TRB:CASSPGQEDTGELFF	TRA:TGTGCCGTGGCAGGAGGAAGCTACATACCTACATTT;TRB:TGTGCCAGCAGCCCTGGACAGGAGGACACCGGGGAGCTGTTTTTT
clonotype996	1	0.000173731758165	TRB:CASSPGSMNTEAFF	TRB:TGTGCCAGCTCCCCTGGGAGCATGAACACTGAAGCTTTCTTT
clonotype1366	1	0.000173731758165	TRA:CAASPTRFNARLMF;TRB:CASSPSWTVAKNIQYF	TRA:TGTGCAGCAAGCCCCACCAGATTTAATGCCAGACTCATGTTT;TRB:TGTGCCAGCAGCCCCTCGTGGACCGTAGCCAAAAACATTCAGTACTTC
clonotype990	1	0.000173731758165	TRA:CAVRDRSGGSNYKLTF;TRB:CASSEMREKLFF	TRA:TGTGCTGTGAGAGATCGTAGTGGAGGTAGCAACTATAAACTGACATTT;TRB:TGTGCCAGCAGTGAAATGCGGGAAAAACTGTTTTTT
clonotype1364	1	0.000173731758165	TRA:CAVEAAGNKLTF;TRB:CASSLDRGLGETQYF	TRA:TGTGCCGTGGAGGCTGCAGGCAACAAGCTAACTTTT;TRB:TGTGCCAGCAGCTTGGACAGGGGACTAGGAGAGACCCAGTACTTC
clonotype1365	1	0.000173731758165	TRA:CIVRVGYDYKLSF;TRB:CASSSDPYTGSAYNEQFF	TRA:TGCATCGTCAGAGTTGGGTACGACTACAAGCTCAGCTTT;TRB:TGTGCCAGCAGTTCCGACCCTTATACAGGGAGCGCCTACAATGAGCAGTTCTTC
clonotype924	1	0.000173731758165	TRB:CASSLDQDSGNTIYF	TRB:TGTGCCAGCAGCTTAGACCAGGACTCTGGAAACACCATATATTTT
clonotype393	1	0.000173731758165	TRA:CALLSGGYNKLIF;TRB:CASSFAGGTDTQYF	TRA:TGTGCTCTCCTTTCTGGTGGCTACAATAAGCTGATTTTT;TRB:TGTGCCAGCAGCTTCGCAGGGGGGACAGATACGCAGTATTTT
clonotype392	1	0.000173731758165	TRA:CIVRPRASNSYGKLTF;TRB:CASSPERPSSGNTIYF	TRA:TGCATCGTCAGACCTAGAGCAAGTAATAGCTATGGAAAGCTGACATTT;TRB:TGTGCCAGCAGCCCCGAGCGGCCTAGCTCTGGAAACACCATATATTTT
clonotype391	1	0.000173731758165	TRA:CAARLKDGGATNKLIF;TRB:CSVDEGNEQYF;TRB:CASSYTTRTGAFSNQPQHF	TRA:TGTGCAGCAAGGCTAAAGGATGGTGGTGCTACAAACAAGCTCATCTTT;TRB:TGCAGCGTTGACGAGGGTAACGAGCAGTACTTC;TRB:TGTGCCAGCAGTTATACAACCCGGACAGGGGCTTTTAGCAATCAGCCCCAGCATTTT
clonotype390	1	0.000173731758165	TRB:CASSYTTRTGAFSNQPQHF	TRB:TGTGCCAGCAGTTATACAACCCGGACAGGGGCTTTTAGCAATCAGCCCCAGCATTTT
clonotype397	1	0.000173731758165	TRA:CALRNTGNQFYF;TRB:CASSLAVGGNTEAFF	TRA:TGTGCTCTGAGGAACACCGGTAACCAGTTCTATTTT;TRB:TGTGCCAGCAGCTTAGCGGTTGGGGGGAACACTGAAGCTTTCTTT
clonotype396	1	0.000173731758165	TRB:CASSLTRAYNEQFF	TRB:TGTGCCAGCAGCTTAACTAGGGCCTACAATGAGCAGTTCTTC
clonotype395	1	0.000173731758165	TRB:CATQGPRGYTF	TRB:TGTGCCACCCAGGGGCCCCGAGGCTACACCTTC
clonotype394	1	0.000173731758165	TRA:CAAHQGAYSSASKIIF;TRB:CASSLGQGFDEQYF	TRA:TGTGCAGCCCACCAGGGGGCATACAGCAGTGCTTCCAAGATAATCTTT;TRB:TGTGCCAGCAGCCTGGGACAGGGTTTCGACGAGCAGTACTTC
clonotype399	1	0.000173731758165	TRA:CAASMRNFNKFYF;TRB:CASTPGQWGTEAFF	TRA:TGTGCAGCAAGCATGCGCAACTTCAACAAATTTTACTTT;TRB:TGTGCCAGCACCCCGGGACAGTGGGGGACTGAAGCTTTCTTT
clonotype398	1	0.000173731758165	TRA:CALSDQVQAGTALIF;TRB:CAWVGAWAEAFF	TRA:TGTGCTCTGAGTGATCAGGTCCAGGCAGGAACTGCTCTGATCTTT;TRB:TGTGCCTGGGTAGGGGCTTGGGCTGAAGCTTTCTTT
clonotype925	1	0.000173731758165	TRA:CAMSTIQGAQKLVF;TRB:CASSPGFPKTEAFF	TRA:TGTGCAATGAGTACAATTCAGGGAGCCCAGAAGCTGGTATTT;TRB:TGTGCCAGCTCACCGGGGTTTCCTAAAACTGAAGCTTTCTTT
clonotype461	1	0.000173731758165	TRA:CVVRGSGRRALTF;TRB:CASSGQRTGLNTGELFF	TRA:TGTGTGGTGAGGGGGTCGGGCAGGAGAGCACTTACTTTT;TRB:TGTGCCAGTAGTGGGCAGCGTACAGGGCTGAACACCGGGGAGCTGTTTTTT
clonotype460	1	0.000173731758165	TRB:CASTSRSETQYF	TRB:TGTGCCAGCACAAGCCGGTCCGAGACCCAGTACTTC
clonotype463	1	0.000173731758165	TRA:CAVRPPNQAGTALIF;TRB:CASSQDSYGVSYEQYF	TRA:TGTGCTGTGAGACCACCGAACCAGGCAGGAACTGCTCTGATCTTT;TRB:TGTGCCAGCAGCCAGGACTCATACGGGGTATCCTACGAGCAGTACTTC
clonotype462	1	0.000173731758165	TRB:CASRQGESYEQYF	TRB:TGTGCCAGCAGGCAGGGTGAATCCTACGAGCAGTACTTC
clonotype465	1	0.000173731758165	TRA:CAMTLSNNAGNNRKLIW;TRA:CAVSRGSQGNLIF;TRB:CSASGVNQPQHF	TRA:TGTGCAATGACCCTCAGTAATAATGCTGGCAACAACCGTAAGCTGATTTGG;TRA:TGTGCTGTGTCGAGAGGAAGCCAAGGAAATCTCATCTTT;TRB:TGCAGTGCTAGTGGCGTTAATCAGCCCCAGCATTTT
clonotype464	1	0.000173731758165	TRA:CAASSGSWGKLQF;TRB:CASSLRGAATNEKLFF	TRA:TGTGCAGCAAGCAGCGGCAGCTGGGGGAAATTGCAGTTT;TRB:TGTGCCAGTAGTCTCCGTGGGGCGGCAACTAATGAAAAACTGTTTTTT
clonotype467	1	0.000173731758165	TRB:CASSSQSGTGRRSQETQYF	TRB:TGTGCCAGCAGCTCGCAGTCCGGGACAGGGCGTAGGAGTCAAGAGACCCAGTACTTC
clonotype466	1	0.000173731758165	TRB:CASSWQGGLAGELFF	TRB:TGTGCCAGCAGTTGGCAGGGGGGCCTGGCCGGGGAGCTGTTTTTT
clonotype469	1	0.000173731758165	TRB:CASSPTPQGFGNTIYF	TRB:TGTGCCAGCAGCCCTACTCCCCAGGGATTTGGAAACACCATATATTTT
clonotype468	1	0.000173731758165	TRA:CIVRTNAGKSTF;TRB:CASSFSGSANEKLFF;TRB:CASILAVTNTGELFF	TRA:TGCATCGTCAGGACCAATGCAGGCAAATCAACCTTT;TRB:TGTGCCAGCAGCTTTTCGGGTTCGGCTAATGAAAAACTGTTTTTT;TRB:TGTGCCAGCATCCTAGCGGTAACGAACACCGGGGAGCTGTTTTTT
clonotype267	1	0.000173731758165	TRA:CAVSEGNFGNEKLTF;TRB:CASSLRPNTEAFF;TRB:CAWSTGQANNSPLHF	TRA:TGTGCTGTGAGTGAAGGAAACTTTGGAAATGAGAAATTAACCTTT;TRB:TGTGCCAGCAGCTTACGGCCGAACACTGAAGCTTTCTTT;TRB:TGTGCCTGGAGTACCGGACAGGCAAATAATTCACCCCTCCACTTT
clonotype266	1	0.000173731758165	TRB:CASSLSGKPSTDTQYF	TRB:TGTGCCAGCAGTTTAAGTGGAAAACCTAGCACAGATACGCAGTATTTT
clonotype265	1	0.000173731758165	TRB:CASSGGTGQYNEQFF	TRB:TGTGCCAGCAGCGGGGGAACGGGACAGTACAATGAGCAGTTCTTC
clonotype264	1	0.000173731758165	TRA:CGTASYNNNDMRF;TRB:CASSLGLLNYGYTF	TRA:TGCGGCACAGCTTCGTACAATAACAATGACATGCGCTTT;TRB:TGTGCCAGCAGCTTAGGACTCCTGAACTATGGCTACACCTTC
clonotype263	1	0.000173731758165	TRA:CAVNTGFQKLVF;TRA:CVVSAGGGNKLTF;TRB:CASSPPPPGEQFF	TRA:TGTGCTGTGAACACAGGCTTTCAGAAACTTGTATTT;TRA:TGTGTGGTGAGCGCGGGAGGAGGAAACAAACTCACCTTT;TRB:TGTGCCAGCAGCCCACCCCCCCCGGGTGAGCAGTTCTTC
clonotype262	1	0.000173731758165	TRB:CASRQGGGYTF	TRB:TGTGCCAGCCGACAGGGGGGTGGCTACACCTTC
clonotype261	1	0.000173731758165	TRB:CASSLSWDSLYGYTF	TRB:TGCGCCAGCAGCTTGAGTTGGGACAGTCTTTATGGCTACACCTTC
clonotype260	1	0.000173731758165	TRA:CALSELDYGGSQGNLIF;TRB:CASIRTANYGYTF	TRA:TGTGCTCTGAGTGAGTTGGATTATGGAGGAAGCCAAGGAAATCTCATCTTT;TRB:TGTGCCAGCATTAGAACGGCTAACTATGGCTACACCTTC
clonotype926	1	0.000173731758165	TRA:CAVNAEAGKSTF;TRB:CASSSTGGPYEQYF	TRA:TGTGCCGTGAATGCGGAGGCAGGCAAATCAACCTTT;TRB:TGTGCCAGCAGTTCCACAGGGGGCCCCTACGAGCAGTACTTC
clonotype269	1	0.000173731758165	TRA:CAYSSTNTGNQFYF;TRB:CASSLDRGRYGYTF	TRA:TGTGCTTATAGTAGTACGAACACCGGTAACCAGTTCTATTTT;TRB:TGCGCCAGCAGCTTGGACCGGGGTCGCTATGGCTACACCTTC
clonotype268	1	0.000173731758165	TRA:CLVGDIGNQGGKLIF;TRA:CAVKVGGSQGNLIF;TRB:CSAPRVERGGYEQYF	TRA:TGCCTCGTGGGTGACATAGGTAACCAGGGAGGAAAGCTTATCTTC;TRA:TGTGCTGTGAAAGTTGGAGGAAGCCAAGGAAATCTCATCTTT;TRB:TGCAGTGCTCCTAGGGTTGAGAGGGGAGGCTACGAGCAGTACTTC
clonotype489	1	0.000173731758165	TRA:CAVSPPNFGNEKLTF;TRB:CAWSTGQANNSPLHF	TRA:TGTGCTGTGAGTCCGCCTAACTTTGGAAATGAGAAATTAACCTTT;TRB:TGTGCCTGGAGTACCGGACAGGCAAATAATTCACCCCTCCACTTT
clonotype488	1	0.000173731758165	TRB:CASARTF	TRB:TGTGCCAGCGCCCGTACCTTC
clonotype487	1	0.000173731758165	TRA:CAVIPGPGGSYIPTF;TRB:CASTRDRGDTEAFF	TRA:TGTGCCGTGATCCCGGGGCCAGGAGGAAGCTACATACCTACATTT;TRB:TGTGCCAGCACCCGGGACAGGGGCGACACTGAAGCTTTCTTT
clonotype486	1	0.000173731758165	TRB:CSARGVRDFEEQYF	TRB:TGCAGTGCTAGAGGGGTTCGCGATTTTGAAGAGCAGTACTTC
clonotype485	1	0.000173731758165	TRA:CARPPTGANSKLTF;TRA:CAFMKRGNSGGSNYKLTF;TRB:CASSLGAGGSDTQYF	TRA:TGTGCCCGGCCCCCCACTGGAGCCAATAGTAAGCTGACATTT;TRA:TGTGCTTTCATGAAGCGAGGGAATAGTGGAGGTAGCAACTATAAACTGACATTT;TRB:TGCGCCAGCAGCTTGGGCGCGGGGGGATCAGATACGCAGTATTTT
clonotype484	1	0.000173731758165	TRB:CASSSGVNSPLHF	TRB:TGTGCCAGCAGCTCCGGGGTCAATTCACCCCTCCACTTT
clonotype483	1	0.000173731758165	TRA:CAVREGNNARLMF;TRB:CASSLDRGKTGYTF	TRA:TGTGCTGTCAGAGAGGGTAACAATGCCAGACTCATGTTT;TRB:TGTGCCAGCAGTTTGGACAGGGGGAAAACTGGCTACACCTTC
clonotype482	1	0.000173731758165	TRA:CAPRPGSGSARQLTF;TRB:CSARDWSTSKDEQFF	TRA:TGTGCCCCGCGACCTGGTTCTGGTTCTGCAAGGCAACTGACCTTT;TRB:TGCAGTGCTAGAGATTGGTCGACTAGCAAGGATGAGCAGTTCTTC
clonotype481	1	0.000173731758165	TRA:CAFSNFGNEKLTF;TRB:CASRTRPNTEAFF	TRA:TGTGCTTTTTCTAACTTTGGAAATGAGAAATTAACCTTT;TRB:TGTGCCAGCAGGACCCGTCCGAACACTGAAGCTTTCTTT
clonotype480	1	0.000173731758165	TRA:CIVRVAGGTSYGKLTF;TRB:CASTSQGYEQYF	TRA:TGCATCGTCAGAGTGGCCGGTGGTACTAGCTATGGAAAGCTGACATTT;TRB:TGTGCCAGCACCTCGCAGGGCTACGAGCAGTACTTC
clonotype927	1	0.000173731758165	TRB:CASTSNTGTGGHEQYF	TRB:TGCGCCAGCACCTCCAATACCGGGACAGGGGGCCACGAGCAGTACTTC
clonotype1089	1	0.000173731758165	TRA:CAVIYNQGGKLIF;TRB:CAWGTVNSNQPQHF	TRA:TGTGCCGTTATTTATAACCAGGGAGGAAAGCTTATCTTC;TRB:TGTGCCTGGGGGACAGTTAATAGCAATCAGCCCCAGCATTTT
clonotype735	1	0.000173731758165	TRA:CAVKEGLEYGNKLVF;TRB:CASSIGINNEQFF	TRA:TGTGCCGTGAAAGAGGGTTTGGAATATGGAAACAAACTGGTCTTT;TRB:TGTGCCAGTAGTATAGGCATAAACAATGAGCAGTTCTTC
clonotype734	1	0.000173731758165	TRA:CALKGSSNTGKLIF;TRB:CASSLSRVSAEAFF	TRA:TGTGCTCTGAAGGGCTCTAGCAACACAGGCAAACTAATCTTT;TRB:TGTGCCAGCAGTTTATCTAGGGTAAGCGCTGAAGCTTTCTTT
clonotype737	1	0.000173731758165	TRA:CAYRSPRAPSGSRLTF;TRB:CAISGSDGLAGGSTDTQYF	TRA:TGTGCTTATAGGAGCCCTAGAGCGCCCAGTGGCTCTAGGTTGACCTTT;TRB:TGTGCCATCAGTGGATCCGATGGACTAGCGGGGGGGAGCACAGATACGCAGTATTTT
clonotype736	1	0.000173731758165	TRA:CAVDGSGNTGKLIF;TRB:CASSATPSGEQFF	TRA:TGTGCTGTTGATGGCTCTGGCAACACAGGCAAACTAATCTTT;TRB:TGTGCCAGCAGTGCGACTCCCTCAGGGGAGCAGTTCTTC
clonotype731	1	0.000173731758165	TRA:CAVVSVAGANSKLTF;TRB:CAWSYDSYNEQFF	TRA:TGTGCCGTGGTGAGTGTGGCTGGAGCCAATAGTAAGCTGACATTT;TRB:TGTGCCTGGAGTTACGACTCCTACAATGAGCAGTTCTTC
clonotype730	1	0.000173731758165	TRA:CILGSGGSNYKLTF;TRB:CSASPGRGF	TRA:TGCATCCTGGGCAGTGGAGGTAGCAACTATAAACTGACATTT;TRB:TGCAGTGCCAGTCCGGGACGGGGCTTC
clonotype733	1	0.000173731758165	TRA:CAPHASGGSYIPTF;TRB:CASSPPSLAGNNEQFF	TRA:TGTGCTCCCCATGCATCAGGAGGAAGCTACATACCTACATTT;TRB:TGTGCCAGCTCACCACCGTCCCTAGCGGGAAACAATGAGCAGTTCTTC
clonotype732	1	0.000173731758165	TRA:CAVGGTGGGGNKLTF;TRB:CAICRDPRVETQYF	TRA:TGTGCTGTGGGGGGGACCGGGGGAGGAGGAAACAAACTCACCTTT;TRB:TGTGCCATCTGCCGGGACCCCAGGGTAGAGACCCAGTACTTC
clonotype739	1	0.000173731758165	TRA:CAVRDRAGGSYIPTF;TRB:CASTLGWLGSTYEQYF	TRA:TGTGCTGTGAGAGACAGGGCAGGAGGAAGCTACATACCTACATTT;TRB:TGTGCCAGCACCCTTGGGTGGTTGGGCAGTACCTACGAGCAGTACTTC
clonotype738	1	0.000173731758165	TRA:CAFMKQYFGNEKLTF;TRB:CASSFRQGQGQETQYF;TRB:CASILAVTNTGELFF	TRA:TGTGCTTTCATGAAGCAGTACTTTGGAAATGAGAAATTAACCTTT;TRB:TGTGCCAGCAGCTTTCGGCAGGGGCAAGGCCAAGAGACCCAGTACTTC;TRB:TGTGCCAGCATCCTAGCGGTAACGAACACCGGGGAGCTGTTTTTT
clonotype649	1	0.000173731758165	TRA:CAANQGGSEKLVF;TRB:CATSDNRGQETQYF	TRA:TGTGCAGCAAATCAGGGCGGATCTGAAAAGCTGGTCTTT;TRB:TGTGCCACCAGTGACAACAGGGGCCAAGAGACCCAGTACTTC
clonotype648	1	0.000173731758165	TRB:CASRLRDSSTGELFF	TRB:TGTGCCAGCAGGCTCCGGGACAGTAGCACCGGGGAGCTGTTTTTT
clonotype1748	1	0.000173731758165	TRA:CAASAVSGAGSYQLTF;TRB:CASSPSRPGQGAGEQYF	TRA:TGTGCAGCAAGCGCGGTCTCTGGGGCTGGGAGTTACCAACTCACTTTC;TRB:TGTGCCAGCTCACCATCGCGCCCGGGACAGGGGGCAGGGGAGCAGTACTTC
clonotype1749	1	0.000173731758165	TRB:CASSVLAGAYNEQFF;TRB:CASSYNRGGSQPQHF	TRB:TGTGCCAGCAGCGTCTTAGCGGGAGCCTACAATGAGCAGTTCTTC;TRB:TGTGCCAGCAGTTACAACAGGGGAGGGAGCCAGCCCCAGCATTTT
clonotype1744	1	0.000173731758165	TRA:CAFMRGDTDKLIF;TRB:CASSTRLNTEAFF	TRA:TGTGCTTTCATGAGAGGGGACACCGACAAGCTCATCTTT;TRB:TGTGCCAGTAGTACTAGGCTGAACACTGAAGCTTTCTTT
clonotype1745	1	0.000173731758165	TRA:CIVRPVYNQGGKLIF;TRB:CASGTGLAGSYNEQFF	TRA:TGCATCGTCAGACCCGTTTATAACCAGGGAGGAAAGCTTATCTTC;TRB:TGTGCTAGTGGTACCGGACTAGCGGGGTCTTACAATGAGCAGTTCTTC
clonotype1746	1	0.000173731758165	TRA:CAMSGQTGANNLFF;TRB:CASSHVKGFGNTIYF	TRA:TGTGCAATGAGTGGTCAAACTGGGGCAAACAACCTCTTCTTT;TRB:TGTGCCAGCAGCCATGTAAAGGGGTTTGGAAACACCATATATTTT
clonotype1747	1	0.000173731758165	TRA:CLVGDIGNQGGKLIF;TRA:CAVLTGGGFKTIF;TRB:CASSMAGVLDEQYF;TRB:CAWSTGQANNSPLHF	TRA:TGCCTCGTGGGTGACATAGGTAACCAGGGAGGAAAGCTTATCTTC;TRA:TGTGCCGTCTTAACGGGTGGAGGCTTCAAAACTATCTTT;TRB:TGTGCCAGTAGTATGGCGGGAGTCCTCGACGAGCAGTACTTC;TRB:TGTGCCTGGAGTACCGGACAGGCAAATAATTCACCCCTCCACTTT
clonotype1740	1	0.000173731758165	TRA:CAMSRDSSYKLIF;TRA:CAVRHQAGTALIF	TRA:TGTGCAATGAGCAGGGATAGCAGCTATAAATTGATCTTC;TRA:TGTGCTGTGAGGCACCAGGCAGGAACTGCTCTGATCTTT
clonotype1741	1	0.000173731758165	TRA:CAPDTGANSKLTF;TRB:CSARDLAGGGNEQFF	TRA:TGTGCCCCCGATACTGGAGCCAATAGTAAGCTGACATTT;TRB:TGCAGTGCTAGAGATTTAGCGGGAGGGGGCAATGAGCAGTTCTTC
clonotype1742	1	0.000173731758165	TRA:CAVVGLSGYNKLIF	TRA:TGTGCAGTAGTGGGGTTAAGTGGCTACAATAAGCTGATTTTT
clonotype1743	1	0.000173731758165	TRA:CAVGPWGYNKLIF;TRB:CASSQGEDETQPQHF	TRA:TGTGCTGTGGGCCCCTGGGGCTACAATAAGCTGATTTTT;TRB:TGTGCCAGCAGCCAAGGGGAAGATGAGACTCAGCCCCAGCATTTT
clonotype923	1	0.000173731758165	TRA:CLVGDIGNQGGKLIF;TRB:CASSSGADRNTEAFF	TRA:TGCCTCGTGGGTGACATAGGTAACCAGGGAGGAAAGCTTATCTTC;TRB:TGCGCCAGCAGCTCCGGGGCGGACAGGAACACTGAAGCTTTCTTT
clonotype1528	1	0.000173731758165	TRA:CSVHNAGNNRKLIW;TRB:CAWMGLAGGRSYEQYF	TRA:TGCAGCGTCCATAATGCTGGCAACAACCGTAAGCTGATTTGG;TRB:TGTGCCTGGATGGGACTAGCGGGAGGGAGGTCCTACGAGCAGTACTTC
clonotype1529	1	0.000173731758165	TRA:CIVRVISSGSARQLTF;TRB:CASSLGLAGYNEQFF	TRA:TGCATCGTCAGAGTCATCTCTTCTGGTTCTGCAAGGCAACTGACCTTT;TRB:TGCGCCAGCAGCCTGGGACTAGCGGGTTACAATGAGCAGTTCTTC
clonotype869	1	0.000173731758165	TRB:CSALHRGLGTEAFF	TRB:TGCAGTGCTCTCCACAGGGGGCTGGGCACTGAAGCTTTCTTT
clonotype868	1	0.000173731758165	TRB:CASSFPLSGRETQYF	TRB:TGTGCCAGCAGTTTTCCCCTGAGCGGGAGAGAGACCCAGTACTTC
clonotype819	1	0.000173731758165	TRA:CAVGARSSASKIIF;TRB:CASSTQQGADGYTF	TRA:TGTGCTGTGGGTGCACGCAGCAGTGCTTCCAAGATAATCTTT;TRB:TGCGCCAGCAGCACACAACAGGGGGCGGATGGCTACACCTTC
clonotype1520	1	0.000173731758165	TRA:CAAASHYNNARLMF;TRB:CASSRSSGANVLTF;TRB:CASILAVTNTGELFF	TRA:TGTGCAGCAGCAAGTCATTATAACAATGCCAGACTCATGTTT;TRB:TGTGCCAGCAGTCGAAGCTCTGGGGCCAACGTCCTGACTTTC;TRB:TGTGCCAGCATCCTAGCGGTAACGAACACCGGGGAGCTGTTTTTT
clonotype864	1	0.000173731758165	TRA:CALSGEGFGNVLHC;TRB:CASSPRYRGDTQYF	TRA:TGTGCTCTAAGTGGCGAGGGCTTTGGGAATGTGCTGCATTGC;TRB:TGTGCCAGCAGCCCCAGATACAGGGGGGATACGCAGTATTTT
clonotype867	1	0.000173731758165	TRA:CALRIGAGNKLTF;TRB:CASSLRAGGSYEQYF	TRA:TGTGCTCTGAGGATCGGTGCAGGCAACAAGCTAACTTTT;TRB:TGTGCCAGCAGTCTCCGAGCGGGAGGGTCCTACGAGCAGTACTTC
clonotype1523	1	0.000173731758165	TRA:CAAYMNRDDKIIF;TRB:CAWSVTYGYTF	TRA:TGTGCAGCATATATGAACAGAGATGACAAGATCATCTTT;TRB:TGTGCCTGGAGTGTAACCTATGGCTACACCTTC
clonotype861	1	0.000173731758165	TRA:CAENQGAAGNKLTF;TRA:CAVPGSGNTGKLIF;TRB:CASSPGTGVNEKLFF;TRB:CAWSTGQANNSPLHF	TRA:TGTGCAGAGAATCAAGGCGCTGCAGGCAACAAGCTAACTTTT;TRA:TGTGCTGTCCCCGGCTCTGGCAACACAGGCAAACTAATCTTT;TRB:TGCGCCAGCAGCCCCGGGACAGGGGTGAATGAAAAACTGTTTTTT;TRB:TGTGCCTGGAGTACCGGACAGGCAAATAATTCACCCCTCCACTTT
clonotype1525	1	0.000173731758165	TRA:CILKIQGAQKLVF;TRB:CASSGDAGAIPVEYYEQYF	TRA:TGCATCCTCAAAATCCAGGGAGCCCAGAAGCTGGTATTT;TRB:TGTGCCAGCAGTGGGGACGCAGGGGCCATCCCTGTTGAGTACTACGAGCAGTACTTC
clonotype1526	1	0.000173731758165	TRA:CVVSDSPWRSSASKIIF;TRB:CASSSGTDSGAGQETQYF	TRA:TGTGTTGTGAGTGATTCTCCCTGGAGAAGCAGTGCTTCCAAGATAATCTTT;TRB:TGTGCCAGCAGCTCCGGGACAGACAGTGGGGCTGGCCAAGAGACCCAGTACTTC
clonotype862	1	0.000173731758165	TRA:CAVGAMNRDDKIIF;TRB:CSARHTGSAGYTF	TRA:TGTGCTGTGGGTGCCATGAACAGAGATGACAAGATCATCTTT;TRB:TGCAGTGCTAGACACACAGGGTCGGCTGGCTACACCTTC
clonotype955	1	0.000173731758165	TRB:CASSELAVTDTQYF	TRB:TGTGCCAGCAGTGAGCTAGCGGTCACAGATACGCAGTATTTT
clonotype1129	1	0.000173731758165	TRA:CLVGDIGNQGGKLIF;TRA:CAVAVGNNDMRF;TRB:CASSLGQGSVGAFF;TRB:CAWSTGQANNSPLHF	TRA:TGCCTCGTGGGTGACATAGGTAACCAGGGAGGAAAGCTTATCTTC;TRA:TGTGCTGTGGCTGTCGGTAACAATGACATGCGCTTT;TRB:TGTGCCAGCAGCTTAGGACAGGGTAGTGTGGGGGCTTTCTTT;TRB:TGTGCCTGGAGTACCGGACAGGCAAATAATTCACCCCTCCACTTT
clonotype959	1	0.000173731758165	TRA:CAFIRPGNTPLVF;TRB:CASSPGQVYSYEQYF	TRA:TGTGCTTTCATTCGCCCAGGAAACACACCTCTTGTCTTT;TRB:TGTGCCAGCAGTCCGGGACAGGTCTACTCCTACGAGCAGTACTTC
clonotype1125	1	0.000173731758165	TRA:CAVGPYSGGGADGLTF;TRB:CAWSFDSPLHF	TRA:TGTGCTGTCGGGCCGTATTCAGGAGGAGGTGCTGACGGACTCACCTTT;TRB:TGTGCCTGGAGTTTCGATTCACCCCTCCACTTT
clonotype1414	1	0.000173731758165	TRB:CSVEDARGWKETQYF	TRB:TGCAGCGTTGAAGATGCGCGGGGATGGAAAGAGACCCAGTACTTC
clonotype1415	1	0.000173731758165	TRA:CAASSTGNQFYF;TRB:CAWSVGRAGYTF	TRA:TGTGCAGCAAGCTCCACCGGTAACCAGTTCTATTTT;TRB:TGTGCCTGGAGTGTAGGAAGGGCTGGCTACACCTTC
clonotype1416	1	0.000173731758165	TRA:CAVKRATGGGNKLTF;TRA:CVVRASSSASKIIF;TRB:CASSFDVETQYF	TRA:TGTGCTGTGAAAAGGGCTACGGGAGGAGGAAACAAACTCACCTTT;TRA:TGTGTTGTGAGGGCGTCCAGCAGTGCTTCCAAGATAATCTTT;TRB:TGTGCCAGCTCTTTCGATGTTGAGACCCAGTACTTC
clonotype1417	1	0.000173731758165	TRA:CAVNSLYSTLTF;TRB:CASSEQAAALSGNTIYF	TRA:TGTGCCGTGAACTCGTTATACAGCACCCTCACCTTT;TRB:TGTGCCAGCAGCGAACAGGCGGCCGCCCTCTCTGGAAACACCATATATTTT
clonotype1410	1	0.000173731758165	TRA:CAVCRSSNTGKLIF;TRB:CASKISGQGIAYTQYF	TRA:TGTGCCGTATGTCGCTCTAGCAACACAGGCAAACTAATCTTT;TRB:TGTGCCAGCAAAATTTCCGGACAGGGGATTGCTTATACGCAGTATTTT
clonotype1411	1	0.000173731758165	TRA:CGEAGKSTF;TRB:CASSPFGGNNSPLHF	TRA:TGTGGCGAGGCAGGCAAATCAACCTTT;TRB:TGTGCCAGCTCACCATTTGGCGGGAATAATTCACCCCTCCACTTT
clonotype1412	1	0.000173731758165	TRA:CALSVPNTGGFKTIF;TRB:CASSRLSQGTGELFF	TRA:TGTGCTCTGAGTGTCCCAAATACTGGAGGCTTCAAAACTATCTTT;TRB:TGTGCCAGCAGCCGCTTGAGTCAGGGCACCGGGGAGCTGTTTTTT
clonotype1413	1	0.000173731758165	TRA:CAASKGQAGTALIF;TRB:CASSSQGTNEKLFF	TRA:TGTGCAGCAAGTAAGGGCCAGGCAGGAACTGCTCTGATCTTT;TRB:TGCGCCAGCAGCTCACAGGGAACTAATGAAAAACTGTTTTTT
clonotype817	1	0.000173731758165	TRB:CASSFTSGLRSDEQFF	TRB:TGTGCCAGCAGCTTTACTAGCGGGCTAAGATCCGATGAGCAGTTCTTC
clonotype1418	1	0.000173731758165	TRA:CILLTSGSRLTF;TRB:CASSESGFQETQYF	TRA:TGCATCCTGCTGACCAGTGGCTCTAGGTTGACCTTT;TRB:TGTGCCAGCAGTGAGTCAGGGTTCCAAGAGACCCAGTACTTC
clonotype1419	1	0.000173731758165	TRA:CALSTNTGNQFYF;TRB:CASSDDSTPSAGGRPQHF	TRA:TGTGCTCTGTCTACGAACACCGGTAACCAGTTCTATTTT;TRB:TGTGCCAGCAGCGACGACAGTACCCCGAGCGCGGGGGGAAGGCCCCAGCATTTT
clonotype1252	1	0.000173731758165	TRA:CLVGDIGNQGGKLIF;TRB:CASSFHQGAGTEAFF	TRA:TGCCTCGTGGGTGACATAGGTAACCAGGGAGGAAAGCTTATCTTC;TRB:TGTGCCAGCAGCTTCCACCAGGGGGCTGGCACTGAAGCTTTCTTT
clonotype1253	1	0.000173731758165	TRA:CAVSGGRRALTF	TRA:TGTGCTGTGAGTGGGGGCAGGAGAGCACTTACTTTT
clonotype1250	1	0.000173731758165	TRA:CAYRSAQRYMRF;TRB:CATTRIAGYNEQFF	TRA:TGTGCTTATAGGAGCGCGCAGAGGTACATGCGCTTT;TRB:TGTGCCACCACAAGAATAGCGGGATACAATGAGCAGTTCTTC
clonotype1251	1	0.000173731758165	TRA:CAMTGGTSYGKLTF;TRB:CSAEGTGGRRNTEAFF	TRA:TGTGCAATGACTGGTGGTACTAGCTATGGAAAGCTGACATTT;TRB:TGCAGTGCTGAGGGGACAGGGGGGAGAAGGAACACTGAAGCTTTCTTT
clonotype1256	1	0.000173731758165	TRA:CARREGAQKLVF;TRB:CASSPPGAVDIYGYTF	TRA:TGTGCCCGTAGGGAGGGAGCCCAGAAGCTGGTATTT;TRB:TGTGCCAGCAGCCCCCCGGGGGCGGTGGATATCTATGGCTACACCTTC
clonotype1257	1	0.000173731758165	TRA:CIVRVNTGGFKTIF;TRB:CSVGTDNGYTF	TRA:TGCATCGTCAGAGTAAATACTGGAGGCTTCAAAACTATCTTT;TRB:TGCAGCGTTGGCACGGACAATGGCTACACCTTC
clonotype1254	1	0.000173731758165	TRA:CLVGDIGNQGGKLIF;TRB:CASSQEGGLNSPLHF	TRA:TGCCTCGTGGGTGACATAGGTAACCAGGGAGGAAAGCTTATCTTC;TRB:TGTGCCAGCAGCCAAGAGGGGGGCCTAAATTCACCCCTCCACTTT
clonotype1255	1	0.000173731758165	TRA:CILYSGGSNYKLTF;TRB:CASSLMASTDTQYF	TRA:TGCATCCTGTATAGTGGAGGTAGCAACTATAAACTGACATTT;TRB:TGTGCCAGCAGCTTAATGGCTAGCACAGATACGCAGTATTTT
clonotype1258	1	0.000173731758165	TRA:CAALYNFNKFYF;TRB:CAISLSPGSYEQYF	TRA:TGTGCTGCATTATACAACTTCAACAAATTTTACTTT;TRB:TGTGCCATCAGTCTATCTCCAGGCTCCTACGAGCAGTACTTC
clonotype1259	1	0.000173731758165	TRA:CIVRVESDYKLSF;TRB:CAWSLGTEAFF	TRA:TGCATCGTCAGAGTCGAGAGCGACTACAAGCTCAGCTTT;TRB:TGTGCCTGGAGTTTGGGGACTGAAGCTTTCTTT
clonotype497	1	0.000173731758165	TRA:CALSDTGTASKLTF;TRB:CASSNTNEQFF	TRA:TGTGCTCTGAGCGACACCGGCACTGCCAGTAAACTCACCTTT;TRB:TGTGCCAGCAGCAATACCAATGAGCAGTTCTTC
clonotype1465	1	0.000173731758165	TRB:CASSPSGDPSQPQHF	TRB:TGCGCCAGCAGCCCATCGGGAGACCCCAGCCAGCCCCAGCATTTT
clonotype252	1	0.000173731758165	TRA:CILRGLSGGYQKVTF	TRA:TGCATCCTGAGAGGACTTTCTGGGGGTTACCAGAAAGTTACCTTT
clonotype253	1	0.000173731758165	TRA:CALLNQAGTALIF;TRB:CATSRAAGSAPTQYF;TRB:CAWSTGQANNSPLHF	TRA:TGTGCTCTGCTGAACCAGGCAGGAACTGCTCTGATCTTT;TRB:TGTGCCACCAGCAGAGCGGCCGGTTCGGCCCCTACGCAGTATTTT;TRB:TGTGCCTGGAGTACCGGACAGGCAAATAATTCACCCCTCCACTTT
clonotype250	1	0.000173731758165	TRA:CAESSGGYQKVTF;TRB:CAWSPGSSNQPQHF	TRA:TGTGCAGAGTCTTCTGGGGGTTACCAGAAAGTTACCTTT;TRB:TGTGCCTGGAGTCCCGGTAGTAGCAATCAGCCCCAGCATTTT
clonotype251	1	0.000173731758165	TRA:CAWEGWAAGNKLTF;TRB:CASSLLTSGSGNEQFF	TRA:TGTGCCTGGGAGGGTTGGGCTGCAGGCAACAAGCTAACTTTT;TRB:TGTGCCAGCAGTTTACTTACTAGCGGGAGTGGGAATGAGCAGTTCTTC
clonotype256	1	0.000173731758165	TRA:CAENTNQGGKLIF;TRB:CASILAVTNTGELFF	TRA:TGTGCAGAGAACACTAACCAGGGAGGAAAGCTTATCTTC;TRB:TGTGCCAGCATCCTAGCGGTAACGAACACCGGGGAGCTGTTTTTT
clonotype257	1	0.000173731758165	TRA:CLVGDIGNQGGKLIF;TRA:CAVRDHQGGKLIF;TRA:CVVNALWGWELPTHF;TRB:CASSRTTSNTEAFF	TRA:TGCCTCGTGGGTGACATAGGTAACCAGGGAGGAAAGCTTATCTTC;TRA:TGTGCTGTGAGAGACCACCAGGGAGGAAAGCTTATCTTC;TRA:TGTGTGGTGAACGCACTCTGGGGCTGGGAGTTACCAACTCACTTT;TRB:TGTGCCAGCAGCAGGACAACCTCGAACACTGAAGCTTTCTTT
clonotype254	1	0.000173731758165	TRA:CAMSRANNARLMF;TRA:CSGGGNFNKFYF;TRB:CSAPGTGDMKKLFF;TRB:CASSPPGGNTGELFF	TRA:TGTGCAATGAGTCGGGCTAACAATGCCAGACTCATGTTT;TRA:TGTTCCGGCGGGGGTAACTTCAACAAATTTTACTTT;TRB:TGCAGTGCTCCGGGGACAGGGGACATGAAAAAACTGTTTTTT;TRB:TGTGCCAGCAGTCCGCCGGGGGGGAACACCGGGGAGCTGTTTTTT
clonotype255	1	0.000173731758165	TRA:CAVRSIAGNQFYF;TRB:CASSSRDRNTGELFF	TRA:TGTGCTGTGAGATCTATCGCCGGTAACCAGTTCTATTTT;TRB:TGTGCCAGCAGTTCCCGGGACAGGAACACCGGGGAGCTGTTTTTT
clonotype258	1	0.000173731758165	TRA:CAVDPMTGGSARQLTF;TRB:CASSPTGSHEQFF	TRA:TGTGCCGTGGACCCCATGACGGGAGGTTCTGCAAGGCAACTGACCTTT;TRB:TGTGCCAGCTCACCGACAGGGAGCCATGAGCAGTTCTTC
clonotype259	1	0.000173731758165	TRA:CAFMKQYFGNENLTF;TRB:CASILAVTNTGELFF	TRA:TGTGCTTTCATGAAGCAGTACTTTGGAAATGAGAATTTAACCTTT;TRB:TGTGCCAGCATCCTAGCGGTAACGAACACCGGGGAGCTGTTTTTT
clonotype740	1	0.000173731758165	TRA:CASSGNTGKLIF;TRB:CSASEGVHYGYTF	TRA:TGTGCCTCCTCCGGGAACACAGGCAAACTAATCTTT;TRB:TGCAGTGCGTCCGAGGGAGTACACTATGGCTACACCTTC
clonotype741	1	0.000173731758165	TRA:CILSGRDDKIIF;TRB:CASSPWEGNTEAFF;TRB:CASILAVTNTGELFF	TRA:TGCATCCTGAGCGGGAGAGATGACAAGATCATCTTT;TRB:TGTGCCAGCAGCCCATGGGAGGGGAACACTGAAGCTTTCTTT;TRB:TGTGCCAGCATCCTAGCGGTAACGAACACCGGGGAGCTGTTTTTT
clonotype742	1	0.000173731758165	TRA:CATEFLTDSWGKLQF;TRB:CSARDLLKGFPGNTIYF	TRA:TGTGCTACGGAGTTTCTAACTGACAGCTGGGGGAAATTGCAGTTT;TRB:TGCAGTGCTAGAGATCTATTGAAAGGGTTCCCTGGAAACACCATATATTTT
clonotype743	1	0.000173731758165	TRB:CASSPLGGHGYTF	TRB:TGCGCCAGCAGCCCCCTCGGGGGCCATGGCTACACCTTC
clonotype744	1	0.000173731758165	TRA:CAVPGIGASKIIF;TRB:CSVGNQGETQYF	TRA:TGTGCCGTGCCCGGGATCGGTGCTTCCAAGATAATCTTT;TRB:TGCAGCGTTGGGAATCAGGGGGAGACCCAGTACTTC
clonotype745	1	0.000173731758165	TRA:CAENLGSNYKLTF;TRB:CASSLGQGGYEQYF	TRA:TGTGCAGAGAATCTAGGTAGCAACTATAAACTGACATTT;TRB:TGTGCCAGCAGCCTGGGACAGGGGGGCTACGAGCAGTACTTC
clonotype746	1	0.000173731758165	TRA:CAVKESGGSRLTF;TRB:CASGPGLAGDRTDTQYF	TRA:TGTGCTGTGAAAGAGTCGGGTGGCTCTAGGTTGACCTTT;TRB:TGTGCCAGTGGCCCGGGACTAGCGGGGGACCGCACAGATACGCAGTATTTT
clonotype747	1	0.000173731758165	TRB:CAGGLAGPGNTGELFF	TRB:TGTGCCGGGGGACTAGCGGGACCGGGTAACACCGGGGAGCTGTTTTTT
clonotype748	1	0.000173731758165	TRA:CAASSLFRGGYNKLIF;TRB:CASSPKGQTYEQYF	TRA:TGTGCAGCAAGCTCCCTTTTTAGGGGTGGCTACAATAAGCTGATTTTT;TRB:TGTGCCAGCAGCCCAAAGGGACAGACCTACGAGCAGTACTTC
clonotype749	1	0.000173731758165	TRA:CAVTPEGYQKVTF;TRB:CAAKAGGNTEAFF	TRA:TGTGCTGTGACCCCTGAGGGTTACCAGAAAGTTACCTTT;TRB:TGTGCCGCAAAAGCAGGGGGGAACACTGAAGCTTTCTTT
clonotype1393	1	0.000173731758165	TRA:CVVSGNTGGFKTIF;TRB:CASSPGQGGEQFF	TRA:TGTGTGGTGAGCGGCAATACTGGAGGCTTCAAAACTATCTTT;TRB:TGCGCCAGCAGTCCGGGACAGGGAGGTGAGCAGTTCTTC
clonotype1392	1	0.000173731758165	TRA:CAVKEYGNKLVF;TRB:CASSRFETGVSEQYF	TRA:TGTGCTGTGAAGGAATATGGAAACAAACTGGTCTTT;TRB:TGTGCCAGCAGCCGGTTTGAGACAGGGGTCTCCGAGCAGTACTTC
clonotype1463	1	0.000173731758165	TRA:CALSDGQKLLF;TRB:CASSPRASGGTQETQYF	TRA:TGTGCTCTGTCCGATGGCCAGAAGCTGCTCTTT;TRB:TGTGCCAGCTCACCTCGGGCTAGCGGGGGAACTCAAGAGACCCAGTACTTC
clonotype1739	1	0.000173731758165	TRA:CAVSGRDSWGKLQF;TRB:CASSFEGLEGRSTDTQYF	TRA:TGTGCTGTGAGTGGAAGGGACAGCTGGGGGAAATTGCAGTTT;TRB:TGTGCCAGCAGCTTTGAGGGACTTGAGGGACGCAGCACAGATACGCAGTATTTT
clonotype1738	1	0.000173731758165	TRA:CGAEGREGSQGNLIF;TRB:CASSPTSSITDTQYF	TRA:TGTGGAGCAGAAGGAAGGGAAGGAAGCCAAGGAAATCTCATCTTT;TRB:TGTGCCAGCAGCCCGACTAGCTCGATCACAGATACGCAGTATTTT
clonotype1467	1	0.000173731758165	TRA:CAVGAGYGGSQGNLIF;TRB:CSATRVIQKNYGYTF	TRA:TGTGCTGTGGGTGCGGGATATGGAGGAAGCCAAGGAAATCTCATCTTT;TRB:TGCAGCGCCACCAGGGTCATCCAAAAGAACTATGGCTACACCTTC
clonotype1731	1	0.000173731758165	TRB:CASSGDLTRGEQFF	TRB:TGTGCCAGCAGCGGGGACTTGACCCGGGGTGAGCAGTTCTTC
clonotype1730	1	0.000173731758165	TRA:CILCTNTGNQFYF;TRA:CAYYNYGQNFVF;TRB:CSARDVNRTGVLSWSGNTIYF	TRA:TGCATCCTCTGCACGAACACCGGTAACCAGTTCTATTTT;TRA:TGTGCTTATTATAACTATGGTCAGAATTTTGTCTTT;TRB:TGCAGTGCTAGAGATGTGAACAGGACAGGGGTTCTCAGTTGGTCTGGAAACACCATATATTTT
clonotype1733	1	0.000173731758165	TRA:CAADSNDYKLSF;TRB:CAARTGNYGYTF	TRA:TGTGCAGCCGATTCTAACGACTACAAGCTCAGCTTT;TRB:TGTGCCGCCCGGACAGGGAACTATGGCTACACCTTC
clonotype1732	1	0.000173731758165	TRA:CAALLSGGSYIPTF;TRB:CASSLGWGQGLTEAFF	TRA:TGTGCAGCACTTTTATCAGGAGGAAGCTACATACCTACATTT;TRB:TGCGCCAGCAGCTTGGGCTGGGGACAGGGGTTGACTGAAGCTTTCTTT
clonotype1735	1	0.000173731758165	TRA:CIVSPSGTYKYIF;TRB:CATQDLGITGELFF	TRA:TGCATCGTCAGCCCCTCAGGAACCTACAAATACATCTTT;TRB:TGTGCCACCCAGGACCTTGGGATAACCGGGGAGCTGTTTTTT
clonotype1734	1	0.000173731758165	TRA:CAVSSGTGFQKLVF;TRB:CASSLLSSPLHF	TRA:TGTGCTGTGAGTAGTGGCACAGGCTTTCAGAAACTTGTATTT;TRB:TGTGCCAGCAGCTTGTTGTCCTCACCCCTCCACTTT
clonotype1737	1	0.000173731758165	TRA:CAAKKPGGADGLTF;TRB:CASSVAAGGGGNEQFF;TRB:CASSFRQGQGQETQYF	TRA:TGTGCAGCAAAAAAACCAGGAGGTGCTGACGGACTCACCTTT;TRB:TGTGCCAGCAGCGTAGCGGCGGGAGGGGGAGGCAATGAGCAGTTCTTC;TRB:TGTGCCAGCAGCTTTCGGCAGGGGCAAGGCCAAGAGACCCAGTACTTC
clonotype1736	1	0.000173731758165	TRA:CALDRGTGKLIF;TRB:CASSLAGRDHGYTF	TRA:TGTGCTCTAGACCGCGGCACAGGCAAACTAATCTTT;TRB:TGTGCCAGCAGTTTAGCGGGACGGGACCATGGCTACACCTTC
clonotype1010	1	0.000173731758165	TRA:CVVNLRSGNTPLVF;TRB:CAWSVPADEAFF	TRA:TGTGTGGTGAACTTACGATCAGGAAACACACCTCTTGTCTTT;TRB:TGTGCCTGGAGTGTACCCGCGGACGAAGCTTTCTTT
clonotype1547	1	0.000173731758165	TRA:CAVNTGFQKLVF;TRB:CASSPPPPGEQFF	TRA:TGTGCTGTGAACACAGGCTTTCAGAAACTTGTATTT;TRB:TGTGCCAGCAGCCCACCCCCCCCGGGTGAGCAGTTCTTC
clonotype1544	1	0.000173731758165	TRA:CAVTTTQTGANNLFF;TRB:CASSLKRTGPYNEQFF	TRA:TGTGCTGTGACCACTACTCAAACTGGGGCAAACAACCTCTTCTTT;TRB:TGTGCCAGCAGCCTAAAAAGAACCGGCCCCTACAATGAGCAGTTCTTC
clonotype1545	1	0.000173731758165	TRA:CAMSPLQGGSEKLVF;TRB:CSVEGEGTEQFF	TRA:TGTGCAATGAGCCCCCTTCAGGGCGGATCTGAAAAGCTGGTCTTT;TRB:TGCAGCGTTGAAGGTGAGGGCACTGAGCAGTTCTTC
clonotype1542	1	0.000173731758165	TRA:CANTGGGNKLTF;TRB:CASSIGRAGRDTEAFF	TRA:TGTGCTAACACGGGAGGAGGAAACAAACTCACCTTT;TRB:TGTGCCAGTAGTATCGGAAGAGCGGGCAGGGACACTGAAGCTTTCTTT
clonotype1015	1	0.000173731758165	TRB:CATSDGSPGSYEQYF	TRB:TGTGCCACCAGTGATGGATCCCCAGGGAGTTACGAGCAGTACTTC
clonotype1016	1	0.000173731758165	TRA:CAFMKRDTGNQFYF;TRB:CASSQDQAGGRYEQFF	TRA:TGTGCTTTCATGAAGAGGGACACCGGTAACCAGTTCTATTTT;TRB:TGCGCCAGCAGCCAAGATCAAGCGGGGGGGCGGTATGAGCAGTTCTTC
clonotype1017	1	0.000173731758165	TRA:CAVSDQAGNNRKLIW;TRB:CASSLAAENQETQYF	TRA:TGTGCTGTGAGTGATCAAGCTGGCAACAACCGTAAGCTGATTTGG;TRB:TGTGCCAGCAGCTTAGCAGCGGAAAACCAAGAGACCCAGTACTTC
clonotype1087	1	0.000173731758165	TRA:CVVSDRNSGNTPLVF;TRB:CASSLGEAFMGYTF	TRA:TGTGTTGTGAGTGATCGGAATTCAGGAAACACACCTCTTGTCTTT;TRB:TGTGCCAGCAGCCTGGGAGAGGCCTTTATGGGCTACACCTTC
clonotype1086	1	0.000173731758165	TRA:CLVGDIGNQGGKLIF;TRB:CAWSTGQAKNSPLHF	TRA:TGCCTCGTGGGTGACATAGGTAACCAGGGAGGAAAGCTTATCTTC;TRB:TGTGCCTGGAGTACCGGACAGGCAAAAAATTCACCCCTCCACTTT
clonotype1085	1	0.000173731758165	TRA:CILRDVSGNQFYF;TRB:CSAPTSSRETQYF	TRA:TGCATCCTGAGAGACGTCTCCGGTAACCAGTTCTATTTT;TRB:TGCAGTGCTCCGACTAGTTCTCGGGAGACCCAGTACTTC
clonotype1084	1	0.000173731758165	TRA:CAASMGAQKLVF;TRB:CSVPRTGGAGYTF	TRA:TGTGCAGCAAGCATGGGAGCCCAGAAGCTGGTATTT;TRB:TGCAGCGTCCCCCGGACAGGGGGCGCGGGCTACACCTTC
clonotype1083	1	0.000173731758165	TRB:CASSVSLAGGEQYF	TRB:TGTGCCAGCAGCGTCTCACTAGCGGGAGGCGAGCAGTACTTC
clonotype1082	1	0.000173731758165	TRA:CAVSDLGGFQKLVF;TRB:CASSQDWGYGYTF	TRA:TGTGCTGTGAGTGATTTAGGGGGCTTTCAGAAACTTGTATTT;TRB:TGTGCCAGCAGTCAAGATTGGGGCTATGGCTACACCTTC
clonotype1081	1	0.000173731758165	TRA:CAVRYNTDKLIF;TRB:CASTRWGTYEQYF	TRA:TGTGCTGTCCGTTATAACACCGACAAGCTCATCTTT;TRB:TGTGCCAGCACCAGATGGGGAACTTACGAGCAGTACTTC
clonotype1080	1	0.000173731758165	TRA:CLVGDIGNQGGKLIF;TRB:CASSPPGGNTGELFF	TRA:TGCCTCGTGGGTGACATAGGTAACCAGGGAGGAAAGCTTATCTTC;TRB:TGTGCCAGCAGTCCGCCGGGGGGGAACACCGGGGAGCTGTTTTTT
clonotype810	1	0.000173731758165	TRB:CASTNGVPNTEAFF	TRB:TGTGCCAGCACCAACGGGGTTCCGAACACTGAAGCTTTCTTT
clonotype811	1	0.000173731758165	TRA:CAVFSNTGNQFYF;TRB:CASTSSPAGYEQYF	TRA:TGTGCTGTCTTTTCGAACACCGGTAACCAGTTCTATTTT;TRB:TGTGCCAGCACTTCCTCACCCGCTGGCTACGAGCAGTACTTC
clonotype812	1	0.000173731758165	TRA:CAASAPNQAGTALIF;TRB:CASSRQGVEGTQYF	TRA:TGTGCAGCAAGCGCCCCAAACCAGGCAGGAACTGCTCTGATCTTT;TRB:TGCGCCAGCAGCCGCCAGGGGGTTGAGGGTACGCAGTATTTT
clonotype813	1	0.000173731758165	TRB:CASSGNEQFF	TRB:TGTGCCAGCAGCGGCAATGAGCAGTTCTTC
clonotype814	1	0.000173731758165	TRA:CAVLTGGGFKTIF;TRB:CASSIWRDPDGYTF	TRA:TGTGCCGTCTTAACGGGTGGAGGCTTCAAAACTATCTTT;TRB:TGTGCCAGTAGTATATGGAGGGACCCGGATGGCTACACCTTC
clonotype815	1	0.000173731758165	TRA:CALPTGANNLFF;TRB:CASRQETDTQYF	TRA:TGTGCCTTACCTACTGGGGCAAACAACCTCTTCTTT;TRB:TGTGCCAGCAGGCAGGAGACAGATACGCAGTATTTT
clonotype816	1	0.000173731758165	TRA:CAARALKYGNKLVF;TRB:CASSLVNTGTRNTEAFF	TRA:TGTGCTGCCCGGGCCCTCAAATATGGAAACAAACTGGTCTTT;TRB:TGCGCCAGCAGCTTGGTCAACACCGGGACAAGGAACACTGAAGCTTTCTTT
clonotype1088	1	0.000173731758165	TRA:CAAKTGGTSYGKLTF;TRB:CASSMASGYRRTEAFF	TRA:TGTGCAGCAAAGACTGGTGGTACTAGCTATGGAAAGCTGACATTT;TRB:TGTGCCAGTAGTATGGCGTCAGGGTATCGAAGGACTGAAGCTTTCTTT
clonotype1645	1	0.000173731758165	TRA:CAGVNTGGFKTIF;TRB:CSARTAGAFNEQFF;TRB:CATSSLGTGSSNEQFF	TRA:TGTGCAGGAGTGAATACTGGAGGCTTCAAAACTATCTTT;TRB:TGCAGTGCTAGGACAGCGGGGGCCTTCAATGAGCAGTTCTTC;TRB:TGTGCCACCAGCAGTCTGGGGACAGGGTCATCGAATGAGCAGTTCTTC
clonotype1644	1	0.000173731758165	TRA:CATEAYSGAGSYQLTF;TRB:CASSLWGQGETSYNSPLHF	TRA:TGTGCTACGGAAGCGTACTCTGGGGCTGGGAGTTACCAACTCACTTTC;TRB:TGCGCCAGCAGCCTGTGGGGGCAGGGAGAGACCTCCTATAATTCACCCCTCCACTTT
clonotype1647	1	0.000173731758165	TRA:CALTLRGNAGNMLTF;TRA:CAVFTSGTYKYIF;TRB:CASSSEVGNYEQYF;TRB:CASSLGIGTRIHEQFF	TRA:TGTGCTCTGACCCTACGGGGTAATGCAGGCAACATGCTCACCTTT;TRA:TGTGCTGTTTTTACCTCAGGAACCTACAAATACATCTTT;TRB:TGTGCCAGCAGTTCGGAGGTGGGAAACTACGAGCAGTACTTC;TRB:TGTGCCAGCAGTTTAGGAATTGGGACAAGGATACATGAGCAGTTCTTC
clonotype1646	1	0.000173731758165	TRA:CLGNSYGKLTF;TRB:CASSLAPPGQTEKLFF	TRA:TGCCTCGGAAATAGCTATGGAAAGCTGACATTT;TRB:TGTGCCAGCAGCTTGGCCCCTCCGGGACAGACAGAAAAACTGTTTTTT
clonotype1641	1	0.000173731758165	TRA:CAVRKVPTGRRALTF;TRB:CATGLAGADTQYF	TRA:TGTGCTGTGAGGAAGGTCCCCACGGGCAGGAGAGCACTTACTTTT;TRB:TGTGCCACAGGACTAGCGGGAGCAGATACGCAGTATTTT
clonotype1640	1	0.000173731758165	TRA:CATGAMDSSYKLIF;TRB:CASALEGVQSPLHF	TRA:TGTGCTACGGGAGCTATGGATAGCAGCTATAAATTGATCTTC;TRB:TGTGCCAGCGCACTAGAAGGGGTGCAATCACCCCTCCACTTT
clonotype1643	1	0.000173731758165	TRA:CAYYPNFGNEKLTF;TRB:CASSRDRGRVQPQHF	TRA:TGTGCTTATTACCCTAACTTTGGAAATGAGAAATTAACCTTT;TRB:TGTGCCAGCAGCCGGGACAGGGGGCGCGTTCAGCCCCAGCATTTT
clonotype1642	1	0.000173731758165	TRB:CASSFLGPRGNTIYF	TRB:TGTGCCAGCAGTTTTTTGGGTCCTCGGGGAAACACCATATATTTT
clonotype1649	1	0.000173731758165	TRB:CASRGGGSTDTQYF	TRB:TGTGCCAGCAGGGGCGGAGGTAGCACAGATACGCAGTATTTT
clonotype1648	1	0.000173731758165	TRA:CAASTGGGNKLTF;TRB:CAWSTGQANNSPLHF	TRA:TGTGCAGCAAGTACGGGAGGAGGAAACAAACTCACCTTT;TRB:TGTGCCTGGAGTACCGGACAGGCAAATAATTCACCCCTCCACTTT
clonotype1461	1	0.000173731758165	TRA:CAVPSYNFNKFYF;TRB:CSARPRERSATGELFF	TRA:TGTGCTGTTCCGTCCTACAACTTCAACAAATTTTACTTT;TRB:TGCAGTGCTAGACCCCGGGAAAGATCGGCCACCGGGGAGCTGTTTTTT
clonotype1460	1	0.000173731758165	TRA:CAPLTGANNLFF;TRB:CAWSVQTMGTGELFF	TRA:TGTGCTCCTTTAACTGGGGCAAACAACCTCTTCTTT;TRB:TGTGCCTGGAGTGTACAAACGATGGGGACCGGGGAGCTGTTTTTT
clonotype1391	1	0.000173731758165	TRA:CIAFSYGNKLVF;TRB:CASSLRREDTDTQYF	TRA:TGCATCGCTTTTTCCTATGGAAACAAACTGGTCTTT;TRB:TGTGCCAGCAGCTTACGGAGGGAAGACACAGATACGCAGTATTTT
clonotype1390	1	0.000173731758165	TRA:CAYRSNAGNMLTF;TRB:CASSLLGGGNQPQHF;TRB:CAWSTGQANNSPLHF	TRA:TGTGCTTATAGGAGCAATGCAGGCAACATGCTCACCTTT;TRB:TGTGCCAGCAGCCTCTTGGGAGGAGGCAATCAGCCCCAGCATTTT;TRB:TGTGCCTGGAGTACCGGACAGGCAAATAATTCACCCCTCCACTTT
clonotype920	1	0.000173731758165	TRA:CAMSGGILTGGGNKLTF;TRB:CASSPGQNTGELFF	TRA:TGTGCAATGAGCGGGGGTATACTCACGGGAGGAGGAAACAAACTCACCTTT;TRB:TGTGCCAGCAGCCCGGGACAGAACACCGGGGAGCTGTTTTTT
clonotype921	1	0.000173731758165	TRA:CALDSTGGGNKLTF;TRB:CSAEGSASGSSNEQFF	TRA:TGTGCTCTGGATTCCACGGGAGGAGGAAACAAACTCACCTTT;TRB:TGCAGTGCCGAGGGGTCGGCTAGCGGGAGTAGCAATGAGCAGTTCTTC
clonotype922	1	0.000173731758165	TRA:CAASAFGNQFYF;TRB:CASRTLQGASNTGELFF	TRA:TGTGCAGCAAGCGCGTTCGGTAACCAGTTCTATTTT;TRB:TGCGCCAGCAGAACTCTACAGGGAGCCTCGAACACCGGGGAGCTGTTTTTT
clonotype1394	1	0.000173731758165	TRB:CSAQRGTGGLGTEAFF;TRB:CASSYPGANVLTF	TRB:TGCAGTGCTCAGAGAGGGACAGGGGGCTTAGGCACTGAAGCTTTCTTT;TRB:TGTGCCAGCAGTTATCCCGGGGCCAACGTCCTGACTTTC
clonotype1469	1	0.000173731758165	TRA:CAPGLGVAGNKLTF;TRA:CVVNIYARLMF;TRB:CASSFDGRSSGEQYF	TRA:TGTGCTCCGGGCTTAGGGGTTGCAGGCAACAAGCTAACTTTT;TRA:TGTGTGGTGAACATATACGCCAGACTCATGTTT;TRB:TGTGCCAGCAGCTTCGATGGGCGTTCTAGCGGCGAGCAGTACTTC
clonotype1468	1	0.000173731758165	TRA:CAAPNSGNTPLVF;TRB:CASRPRGTGGYFSGNTIYF	TRA:TGTGCTGCGCCCAATTCAGGAAACACACCTCTTGTCTTT;TRB:TGTGCCAGCAGACCCCGGGGGACAGGGGGTTATTTCTCTGGAAACACCATATATTTT
clonotype1399	1	0.000173731758165	TRA:CAMRVREGNQFYF;TRB:CSVSGQRITDTQYF	TRA:TGTGCAATGAGAGTCCGGGAGGGTAACCAGTTCTATTTT;TRB:TGCAGCGTCTCAGGACAGAGAATCACAGATACGCAGTATTTT
clonotype1398	1	0.000173731758165	TRA:CAVRDSKSGGYQKVTF;TRB:CAWSLNEKLFF	TRA:TGTGCTGTGAGAGACTCCAAATCTGGGGGTTACCAGAAAGTTACCTTT;TRB:TGTGCCTGGAGCCTTAATGAAAAACTGTTTTTT
clonotype928	1	0.000173731758165	TRA:CIVREYTGTASKLTF;TRB:CAITGTGGGEQFF	TRA:TGCATCGTCAGAGAATATACCGGCACTGCCAGTAAACTCACCTTT;TRB:TGTGCCATCACCGGGACAGGAGGGGGTGAGCAGTTCTTC
clonotype929	1	0.000173731758165	TRA:CAASGGRGGSNYKLTF;TRB:CASSPYSSGNTIYF	TRA:TGTGCAGCAAGCGGGGGCCGTGGAGGTAGCAACTATAAACTGACATTT;TRB:TGTGCCAGCAGCCCATATAGCTCTGGAAACACCATATATTTT
clonotype1269	1	0.000173731758165	TRA:CATGPIYNQGGKLIF;TRB:CASSEFGLSSYEQYF	TRA:TGTGCTACGGGCCCGATTTATAACCAGGGAGGAAAGCTTATCTTC;TRB:TGTGCCAGCAGTGAATTTGGCCTTAGCTCCTACGAGCAGTACTTC
clonotype1268	1	0.000173731758165	TRA:CAVSNSGSARQLTF;TRB:CASSPPSSYEQYF	TRA:TGTGCTGTTTCCAATTCTGGTTCTGCAAGGCAACTGACCTTT;TRB:TGTGCCAGCTCACCACCGAGCTCCTACGAGCAGTACTTC
clonotype1267	1	0.000173731758165	TRA:CAASKGVGFGNVLHC;TRB:CASSLTGDDQPQHF	TRA:TGTGCAGCAAGCAAGGGAGTGGGCTTTGGGAATGTGCTGCATTGC;TRB:TGTGCCAGTAGTCTAACAGGGGACGATCAGCCCCAGCATTTT
clonotype1266	1	0.000173731758165	TRA:CAASARENFNKFYF;TRB:CASSMGRMNTGELFF	TRA:TGTGCAGCAAGCGCGCGTGAAAACTTCAACAAATTTTACTTT;TRB:TGTGCCAGCAGCATGGGACGGATGAACACCGGGGAGCTGTTTTTT
clonotype1265	1	0.000173731758165	TRA:CAMSTYNFNKFYF	TRA:TGTGCAATGAGCACATACAACTTCAACAAATTTTACTTT
clonotype1264	1	0.000173731758165	TRA:CATGMNNNARLMF;TRB:CSARLGTNTEAFF	TRA:TGTGCTACGGGTATGAATAACAATGCCAGACTCATGTTT;TRB:TGCAGTGCTAGATTGGGGACGAACACTGAAGCTTTCTTT
clonotype1263	1	0.000173731758165	TRA:CAVPTEGGGSQGNLIF;TRB:CASITGPWETQYF	TRA:TGTGCTGTCCCAACGGAGGGAGGAGGAAGCCAAGGAAATCTCATCTTT;TRB:TGTGCCAGCATTACCGGGCCGTGGGAGACCCAGTACTTC
clonotype1262	1	0.000173731758165	TRA:CLVGDIGNQGGKLIF;TRB:CSVEDPGATYTF	TRA:TGCCTCGTGGGTGACATAGGTAACCAGGGAGGAAAGCTTATCTTC;TRB:TGCAGCGTTGAAGACCCGGGGGCTACCTACACCTTC
clonotype1261	1	0.000173731758165	TRA:CAVQAGYSTLTF;TRB:CASSSLTADTQYF	TRA:TGTGCTGTGCAGGCAGGATACAGCACCCTCACCTTT;TRB:TGTGCCAGCAGTTCCCTAACGGCAGATACGCAGTATTTT
clonotype1260	1	0.000173731758165	TRA:CAESSGYGNKLVF;TRA:CAASKTSGSARQLTF;TRB:CASSIGGGEGNIQYF	TRA:TGTGCAGAGAGTAGTGGATATGGAAACAAACTGGTCTTT;TRA:TGTGCAGCAAGCAAGACTTCTGGTTCTGCAAGGCAACTGACCTTT;TRB:TGTGCCAGCAGCATAGGGGGAGGGGAGGGGAACATTCAGTACTTC
clonotype1069	1	0.000173731758165	TRA:CIVRDTMNTGFQKLVF;TRB:CASSLGLAGAQFF	TRA:TGCATCGTCAGGGACACCATGAACACAGGCTTTCAGAAACTTGTATTT;TRB:TGTGCCAGCAGCTTGGGACTAGCGGGAGCCCAGTTCTTC
clonotype1068	1	0.000173731758165	TRA:CATAHTGRRALTF;TRB:CASSERELGNSPLHF	TRA:TGTGCTACGGCCCACACGGGCAGGAGAGCACTTACTTTT;TRB:TGTGCCAGCAGTGAAAGGGAATTGGGTAATTCACCCCTCCACTTT
clonotype1065	1	0.000173731758165	TRA:CAENSGNTPLVF;TRB:CSANHLRGNTEAFF	TRA:TGTGCAGAGAATTCAGGAAACACACCTCTTGTCTTT;TRB:TGCAGTGCCAACCACCTTCGCGGGAACACTGAAGCTTTCTTT
clonotype1064	1	0.000173731758165	TRA:CAMTYSGNTPLVF;TRB:CASRRGQEGDEQYF	TRA:TGTGCAATGACCTATTCAGGAAACACACCTCTTGTCTTT;TRB:TGTGCCAGCAGACGCGGACAGGAAGGGGACGAGCAGTACTTC
clonotype1067	1	0.000173731758165	TRA:CAMSRNDYKLSF;TRB:CATGGTRTARDEQYF	TRA:TGTGCAATGAGCAGGAACGACTACAAGCTCAGCTTT;TRB:TGTGCCACCGGCGGGACTAGGACGGCACGGGACGAGCAGTACTTC
clonotype1066	1	0.000173731758165	TRA:CVVTLNTGFQKLVF;TRB:CASRDNMNTEAFF	TRA:TGTGTGGTGACCCTGAACACAGGCTTTCAGAAACTTGTATTT;TRB:TGTGCCAGCCGGGACAACATGAACACTGAAGCTTTCTTT
clonotype1061	1	0.000173731758165	TRB:CASNAYRGLSPYTF	TRB:TGTGCCAGTAACGCATACAGGGGTCTATCTCCCTACACCTTC
clonotype1060	1	0.000173731758165	TRA:CAENIGDTGRRALTF;TRB:CASSFRQGEGDTQYF	TRA:TGTGCAGAGAATATAGGGGACACGGGCAGGAGAGCACTTACTTTT;TRB:TGCGCCAGCAGCTTTCGACAGGGGGAGGGTGATACGCAGTATTTT
clonotype1063	1	0.000173731758165	TRA:CAASKAGFQKLVF;TRB:CSAGLDGPDTQYF	TRA:TGTGCAGCAAGCAAGGCAGGCTTTCAGAAACTTGTATTT;TRB:TGCAGTGCTGGACTAGATGGGCCAGATACGCAGTATTTT
clonotype1062	1	0.000173731758165	TRA:CAVRNQGGKLIF;TRB:CASSDSDRSYTF	TRA:TGTGCTGTGCGGAACCAGGGAGGAAAGCTTATCTTC;TRB:TGTGCCAGCAGTGACTCGGACAGATCCTACACCTTC
clonotype657	1	0.000173731758165	TRA:CAVGYSGGATNKLIF;TRB:CASSWGQGGYTF	TRA:TGTGCTGTGGGTTACTCTGGTGGTGCTACAAACAAGCTCATCTTT;TRB:TGTGCCAGCAGTTGGGGGCAGGGAGGCTACACCTTC
clonotype655	1	0.000173731758165	TRA:CGAEGAGNMLTF;TRB:CASRISGGKETQYF	TRA:TGTGGAGCAGAAGGTGCAGGCAACATGCTCACCTTT;TRB:TGCGCCAGCAGAATCTCAGGGGGAAAAGAGACCCAGTACTTC
clonotype651	1	0.000173731758165	TRA:CAASMGESSASKIIF;TRB:CASSLTSGSAGELFF	TRA:TGTGCAGCAAGTATGGGGGAAAGCAGTGCTTCCAAGATAATCTTT;TRB:TGCGCCAGCAGCTTGACTAGCGGGAGTGCCGGGGAGCTGTTTTTT
clonotype221	1	0.000173731758165	TRA:CAPPIYNTDKLIF;TRA:CVVSPPPTGYNKLIF;TRB:CASRLDRSSYNSPLHF	TRA:TGCGCTCCGCCTATTTATAACACCGACAAGCTCATCTTT;TRA:TGTGTGGTGAGCCCCCCACCTACTGGCTACAATAAGCTGATTTTT;TRB:TGTGCCAGCAGGCTGGACAGGAGCTCCTATAATTCACCCCTCCACTTT
clonotype220	1	0.000173731758165	TRB:CASSPRTGGYISYEQYF	TRB:TGTGCCAGCAGCCCCCGGACAGGGGGATACATCTCCTACGAGCAGTACTTC
clonotype227	1	0.000173731758165	TRA:CAASLGSGGYNKLIF;TRB:CAWTTTGADTQYF	TRA:TGTGCAGCAAGCCTAGGATCTGGTGGCTACAATAAGCTGATTTTT;TRB:TGTGCCTGGACGACGACAGGGGCCGATACGCAGTATTTT
clonotype225	1	0.000173731758165	TRA:CAVNTGNQFYF;TRB:CASSPRTSGAYNEQFF	TRA:TGTGCAGTTAACACCGGTAACCAGTTCTATTTT;TRB:TGTGCCAGCAGCCCGAGGACTAGCGGGGCGTACAATGAGCAGTTCTTC
clonotype249	1	0.000173731758165	TRA:CAYRRGTGFQKLVF;TRB:CSLTSTGASGSSEQYF	TRA:TGTGCCTATCGAAGGGGCACAGGCTTTCAGAAACTTGTATTT;TRB:TGCAGCCTAACTTCAACCGGTGCTAGCGGGAGTAGCGAGCAGTACTTC
clonotype248	1	0.000173731758165	TRB:CSARERANEQYF	TRB:TGCAGTGCTAGAGAACGGGCCAACGAGCAGTACTTC
clonotype245	1	0.000173731758165	TRB:CSAQLQGGYTF	TRB:TGCAGTGCTCAGCTCCAGGGGGGCTACACCTTC
clonotype244	1	0.000173731758165	TRA:CAVEDGGWGKLQF;TRB:CASSSAGRDSSYNEQFF	TRA:TGTGCTGTGGAGGACGGGGGCTGGGGGAAATTGCAGTTT;TRB:TGTGCCAGCAGTTCCGCCGGACGGGATAGTTCCTACAATGAGCAGTTCTTC
clonotype247	1	0.000173731758165	TRA:CAGATGGANNLFF;TRB:CASSQGLGGQVADTQYF	TRA:TGTGCAGGAGCGACGGGTGGGGCAAACAACCTCTTCTTT;TRB:TGTGCCAGCAGCCAAGGGCTGGGGGGCCAGGTGGCAGATACGCAGTATTTT
clonotype246	1	0.000173731758165	TRA:CGASYDKVIF;TRB:CASSLSAATNEKLFF	TRA:TGTGGAGCCTCCTACGACAAGGTGATATTT;TRB:TGTGCCAGCAGCTTATCTGCCGCAACTAATGAAAAACTGTTTTTT
clonotype241	1	0.000173731758165	TRA:CAVRDGGNAGNMLTF;TRB:CSVWTGGFGQPQHF	TRA:TGTGCTGTGAGAGACGGGGGTAATGCAGGCAACATGCTCACCTTT;TRB:TGCAGCGTTTGGACAGGGGGCTTTGGTCAGCCCCAGCATTTT
clonotype240	1	0.000173731758165	TRA:CAVEEGASYIPTF;TRB:CASSFRQGQGQETQYF	TRA:TGTGCTGTGGAGGAAGGAGCAAGCTACATACCTACATTT;TRB:TGTGCCAGCAGCTTTCGGCAGGGGCAAGGCCAAGAGACCCAGTACTTC
clonotype243	1	0.000173731758165	TRA:CAVLTGGGFKTIF;TRB:CSARGPPGQFF	TRA:TGTGCCGTCTTAACGGGTGGAGGCTTCAAAACTATCTTT;TRB:TGCAGTGCTAGAGGGCCCCCGGGGCAGTTCTTC
clonotype242	1	0.000173731758165	TRA:CASSANQAGTALIF;TRB:CATSDYLQGKKETQYF	TRA:TGTGCATCTTCGGCCAACCAGGCAGGAACTGCTCTGATCTTT;TRB:TGTGCCACCAGTGATTACCTACAGGGGAAAAAAGAGACCCAGTACTTC
clonotype1617	1	0.000173731758165	TRA:CAVPSSGGSYIPTF;TRB:CASSLDSGQPQHF	TRA:TGTGCTGTCCCTTCATCAGGAGGAAGCTACATACCTACATTT;TRB:TGTGCCAGCAGTTTAGACTCAGGTCAGCCCCAGCATTTT
clonotype753	1	0.000173731758165	TRB:CASSAEGAKGQPQHF	TRB:TGTGCCAGCAGTGCAGAGGGGGCGAAGGGTCAGCCCCAGCATTTT
clonotype752	1	0.000173731758165	TRA:CAMIRTGGFKTIF;TRB:CASTLETQETQYF	TRA:TGTGCAATGATTAGGACTGGAGGCTTCAAAACTATCTTT;TRB:TGTGCCAGCACCCTAGAAACCCAAGAGACCCAGTACTTC
clonotype751	1	0.000173731758165	TRB:CSAAGRLQETQYF	TRB:TGCAGTGCTGCGGGACGGCTACAAGAGACCCAGTACTTC
clonotype750	1	0.000173731758165	TRA:CAVSNTGNQFYF;TRB:CASRVMGTDTQYF	TRA:TGTGCTGTCTCGAACACCGGTAACCAGTTCTATTTT;TRB:TGTGCCTCCAGGGTGATGGGCACAGATACGCAGTATTTT
clonotype757	1	0.000173731758165	TRA:CIVMNNNAGNMLTF;TRB:CSANRGQGQYGYTF	TRA:TGCATCGTCATGAATAATAATGCAGGCAACATGCTCACCTTT;TRB:TGCAGTGCTAATCGAGGACAGGGGCAGTATGGCTACACCTTC
clonotype756	1	0.000173731758165	TRB:CASSYPSQGGEQYF;TRB:CAWSTGQANNSPLHF	TRB:TGTGCCAGCAGCTACCCCTCGCAGGGAGGCGAGCAGTACTTC;TRB:TGTGCCTGGAGTACCGGACAGGCAAATAATTCACCCCTCCACTTT
clonotype755	1	0.000173731758165	TRA:CAVSSGTYKYIF;TRB:CASSYGSGADTEAFF	TRA:TGTGCTGTGAGTTCAGGAACCTACAAATACATCTTT;TRB:TGTGCCAGCAGCTACGGGTCAGGGGCGGACACTGAAGCTTTCTTT
clonotype754	1	0.000173731758165	TRA:CAALDSGTYKYIF	TRA:TGTGCAGCCCTAGACTCAGGAACCTACAAATACATCTTT
clonotype759	1	0.000173731758165	TRB:CSASPAGAEETQYF	TRB:TGCAGTGCTAGCCCCGCAGGGGCGGAGGAGACCCAGTACTTC
clonotype758	1	0.000173731758165	TRA:CAMREGEGGGNKLTF;TRB:CSATIPVGVQPQHF	TRA:TGTGCAATGAGAGAGGGCGAGGGAGGAGGAAACAAACTCACCTTT;TRB:TGCAGTGCCACGATCCCGGTCGGTGTCCAGCCCCAGCATTTT
clonotype1728	1	0.000173731758165	TRA:CAVSDTQGGANSKLTF;TRB:CSAGPGETQYF	TRA:TGTGCTGTGAGTGATACTCAAGGTGGAGCCAATAGTAAGCTGACATTT;TRB:TGCAGTGCTGGACCGGGAGAGACCCAGTACTTC
clonotype1729	1	0.000173731758165	TRA:CAGDPFGNEKLTF;TRB:CAWRPRVGAGAFF	TRA:TGTGCAGGAGACCCCTTTGGAAATGAGAAATTAACCTTT;TRB:TGTGCCTGGAGGCCCCGAGTAGGCGCCGGGGCTTTCTTT
clonotype1722	1	0.000173731758165	TRB:CASSSQGGNYGYTF	TRB:TGTGCCAGCAGTTCACAGGGGGGAAACTATGGCTACACCTTC
clonotype1723	1	0.000173731758165	TRA:CAVKGNAGNNRKLIW;TRB:CASSQGEGLSSPLHF	TRA:TGTGCCGTGAAGGGTAATGCTGGCAACAACCGTAAGCTGATTTGG;TRB:TGTGCCAGCAGCCAAGGAGAGGGTCTGAGTTCACCCCTCCACTTT
clonotype1720	1	0.000173731758165	TRA:CIVRPLKAAGNKLTF;TRB:CASGLTAFGNTIYF	TRA:TGCATCGTCAGACCCCTCAAAGCTGCAGGCAACAAGCTAACTTTT;TRB:TGTGCCAGCGGACTGACAGCGTTTGGAAACACCATATATTTT
clonotype1721	1	0.000173731758165	TRA:CAETPSGTYKYIF;TRB:CSAGGTLNTGELFF	TRA:TGTGCAGAGACCCCCTCAGGAACCTACAAATACATCTTT;TRB:TGCAGTGCGGGAGGGACTTTGAACACCGGGGAGCTGTTTTTT
clonotype1726	1	0.000173731758165	TRA:CAMREGPDYKLSF;TRB:CSARRQAANYGYTF	TRA:TGTGCAATGAGAGAGGGACCCGACTACAAGCTCAGCTTT;TRB:TGCAGTGCTAGAAGGCAGGCCGCCAACTATGGCTACACCTTC
clonotype1727	1	0.000173731758165	TRA:CAMSRANNARLMF;TRB:CSAPGTGDMKKLFF;TRB:CAWSTGQANNSPLHF	TRA:TGTGCAATGAGTCGGGCTAACAATGCCAGACTCATGTTT;TRB:TGCAGTGCTCCGGGGACAGGGGACATGAAAAAACTGTTTTTT;TRB:TGTGCCTGGAGTACCGGACAGGCAAATAATTCACCCCTCCACTTT
clonotype1724	1	0.000173731758165	TRA:CVVSDQDSNYQLIW;TRB:CASSQVSAGLRRAFF	TRA:TGTGTGGTGAGCGATCAGGATAGCAACTATCAGTTAATCTGG;TRB:TGTGCCAGCAGCCAAGTATCCGCAGGGCTCCGGCGGGCTTTCTTT
clonotype1725	1	0.000173731758165	TRA:CAASLISSGSARQLTF;TRB:CASSLPNTDEQYF	TRA:TGTGCAGCAAGCCTTATTTCTTCTGGTTCTGCAAGGCAACTGACCTTT;TRB:TGTGCCAGCAGCTTACCCAACACGGACGAGCAGTACTTC
clonotype1090	1	0.000173731758165	TRA:CALSDRGSSASKIIF;TRB:CASSFDRQRGYNQPQHF	TRA:TGTGCTCTGAGTGATCGAGGTAGCAGTGCTTCCAAGATAATCTTT;TRB:TGTGCCAGCAGTTTCGATCGACAGCGGGGATACAATCAGCCCCAGCATTTT
clonotype1091	1	0.000173731758165	TRA:CAVWWEYGNKLVF;TRB:CASSGGMNTEAFF	TRA:TGTGCCGTGTGGTGGGAATATGGAAACAAACTGGTCTTT;TRB:TGTGCCAGTAGTGGAGGGATGAACACTGAAGCTTTCTTT
clonotype1092	1	0.000173731758165	TRA:CAASRSDGQKLLF;TRB:CASSLAGPSIGYTF	TRA:TGTGCAGCAAGCAGGTCAGATGGCCAGAAGCTGCTCTTT;TRB:TGTGCCAGCAGCTTGGCCGGGCCTTCTATCGGCTACACCTTC
clonotype1093	1	0.000173731758165	TRA:CAAGVIGANNLFF;TRA:CAVEEYGNKLVF;TRB:CATHRDRSSYEQYF	TRA:TGTGCAGCAGGGGTCATTGGGGCAAACAACCTCTTCTTT;TRA:TGTGCTGTGGAGGAATATGGAAACAAACTGGTCTTT;TRB:TGTGCCACCCACCGGGACAGGAGCTCCTACGAGCAGTACTTC
clonotype1094	1	0.000173731758165	TRB:CASSFRSYEQYF	TRB:TGTGCCAGCAGTTTCAGGAGCTACGAGCAGTACTTC
clonotype1095	1	0.000173731758165	TRA:CAMSRANNARLMF;TRB:CASSFSDNEQFF	TRA:TGTGCAATGAGTCGGGCTAACAATGCCAGACTCATGTTT;TRB:TGTGCCAGCAGCTTTAGTGACAATGAGCAGTTCTTC
clonotype1096	1	0.000173731758165	TRA:CAVEEGGSYIPTF;TRB:CASSFRQGQGQETQYF;TRB:CASGLVSGGAETQYF	TRA:TGTGCTGTGGAGGAAGGAGGAAGCTACATACCTACATTT;TRB:TGTGCCAGCAGCTTTCGGCAGGGGCAAGGCCAAGAGACCCAGTACTTC;TRB:TGTGCTAGTGGTTTGGTATCCGGGGGGGCCGAGACCCAGTACTTC
clonotype1097	1	0.000173731758165	TRA:CAASSSNTGNQFYF;TRB:CASSSSWLGRGYTF	TRA:TGTGCAGCATCTTCCTCGAACACCGGTAACCAGTTCTATTTT;TRB:TGTGCCAGCAGCTCATCTTGGCTCGGACGTGGCTACACCTTC
clonotype1098	1	0.000173731758165	TRA:CALRPMKTSYDKVIF;TRB:CASGPLPGQGSYNEQFF	TRA:TGTGCTCTGAGGCCCATGAAAACCTCCTACGACAAGGTGATATTT;TRB:TGTGCTAGTGGCCCTCTACCGGGACAGGGCAGCTACAATGAGCAGTTCTTC
clonotype802	1	0.000173731758165	TRA:CAVNKWQGAQKLVF;TRB:CASSPLLSGAYEQYF	TRA:TGTGCTGTGAATAAGTGGCAGGGAGCCCAGAAGCTGGTATTT;TRB:TGTGCCAGCAGCCCCTTGCTTTCGGGAGCCTACGAGCAGTACTTC
clonotype801	1	0.000173731758165	TRA:CAVRDWFGDYGGATNKLIF;TRB:CASSFSGLAGGRYNEQFF	TRA:TGTGCTGTGAGAGACTGGTTTGGGGATTATGGTGGTGCTACAAACAAGCTCATCTTT;TRB:TGTGCCAGCAGTTTTTCCGGACTAGCGGGGGGCCGCTACAATGAGCAGTTCTTC
clonotype800	1	0.000173731758165	TRA:CAFMKQYFGNEKLTF;TRB:CSVEDLGAGGSYGYTF;TRB:CASILAVTNTGELFF	TRA:TGTGCTTTCATGAAGCAGTACTTTGGAAATGAGAAATTAACCTTT;TRB:TGCAGCGTTGAAGATCTGGGGGCAGGGGGGAGCTATGGCTACACCTTC;TRB:TGTGCCAGCATCCTAGCGGTAACGAACACCGGGGAGCTGTTTTTT
clonotype807	1	0.000173731758165	TRA:CAASGGGSQGNLIF;TRB:CAGSTGPLNTEAFF	TRA:TGTGCAGCAAGCGGCGGAGGAAGCCAAGGAAATCTCATCTTT;TRB:TGTGCCGGGTCGACAGGACCCCTGAACACTGAAGCTTTCTTT
clonotype806	1	0.000173731758165	TRB:CASSIERLNYGYTF	TRB:TGTGCCAGTAGTATTGAACGGCTAAACTATGGCTACACCTTC
clonotype805	1	0.000173731758165	TRA:CVVNREGSYIPTF;TRB:CASSLTSGIYEQYF	TRA:TGTGTGGTGAACAGGGAAGGAAGCTACATACCTACATTT;TRB:TGTGCCAGCAGCTTAACTAGCGGGATCTACGAGCAGTACTTC
clonotype804	1	0.000173731758165	TRA:CAASIRSGGYQKVTF;TRB:CAWKSRGADTQYF	TRA:TGTGCAGCAAGCATAAGATCTGGGGGTTACCAGAAAGTTACCTTT;TRB:TGTGCCTGGAAGAGCAGGGGAGCAGATACGCAGTATTTT
clonotype1656	1	0.000173731758165	TRA:CAVREWDNTGKLIF;TRB:CASSTGLAGGNEQFF	TRA:TGTGCTGTGAGAGAATGGGACAACACAGGCAAACTAATCTTT;TRB:TGTGCCAGTAGTACGGGACTAGCGGGAGGGAATGAGCAGTTCTTC
clonotype1657	1	0.000173731758165	TRA:CAGAEYKLSF;TRB:CASTYGGTSSYEQYF	TRA:TGTGCAGGAGCTGAGTACAAGCTCAGCTTT;TRB:TGTGCCAGCACCTATGGGGGGACTAGCTCCTACGAGCAGTACTTC
clonotype1654	1	0.000173731758165	TRA:CALITNSGYALNF;TRB:CASSPNTPGTGSLEQYF	TRA:TGTGCTCTGATAACAAATTCCGGGTATGCACTCAACTTC;TRB:TGTGCCAGCTCACCGAACACTCCGGGGACAGGCTCGTTGGAGCAGTACTTC
clonotype1655	1	0.000173731758165	TRA:CAVSGNSGGSNYKLTF;TRB:CATSDSGYGANVLTF	TRA:TGTGCTGTGAGTGGGAATAGTGGAGGTAGCAACTATAAACTGACATTT;TRB:TGTGCCACCAGTGATTCGGGGTATGGGGCCAACGTCCTGACTTTC
clonotype1652	1	0.000173731758165	TRA:CALTPTQGGSEKLVF;TRB:CASSHSRGAGGREQFF	TRA:TGTGCTCTGACTCCAACTCAGGGCGGATCTGAAAAGCTGGTCTTT;TRB:TGTGCCAGTAGCCATTCTCGGGGGGCGGGCGGGCGAGAGCAGTTCTTC
clonotype1653	1	0.000173731758165	TRA:CAYRGGLETSGSRLTF;TRB:CASSLRAEKETQYF	TRA:TGTGCTTATAGGGGGGGGTTGGAAACCAGTGGCTCTAGGTTGACCTTT;TRB:TGTGCCAGCAGCCTGAGGGCCGAAAAAGAGACCCAGTACTTC
clonotype1650	1	0.000173731758165	TRA:CILKKTSYDKVIF;TRB:CASSPLDSNTEAFF	TRA:TGCATCCTGAAGAAAACCTCCTACGACAAGGTGATATTT;TRB:TGTGCCAGCTCACCACTGGACAGTAACACTGAAGCTTTCTTT
clonotype1651	1	0.000173731758165	TRA:CLVGDIGNQGGKLIF;TRB:CASSWLAGVRRNEQFF	TRA:TGCCTCGTGGGTGACATAGGTAACCAGGGAGGAAAGCTTATCTTC;TRB:TGTGCCAGCAGCTGGCTAGCGGGAGTCAGGCGCAATGAGCAGTTCTTC
clonotype1658	1	0.000173731758165	TRA:CAVLTGGGFKTIF;TRB:CASILAVTNTGELFF;TRB:CASSMAGVLDEQYF	TRA:TGTGCCGTCTTAACGGGTGGAGGCTTCAAAACTATCTTT;TRB:TGTGCCAGCATCCTAGCGGTAACGAACACCGGGGAGCTGTTTTTT;TRB:TGTGCCAGTAGTATGGCGGGAGTCCTCGACGAGCAGTACTTC
clonotype1659	1	0.000173731758165	TRA:CILSPNYGQNFVF;TRB:CASSFPGGGGEKLFF	TRA:TGCATCCTGAGCCCCAACTATGGTCAGAATTTTGTCTTT;TRB:TGTGCCAGCAGCTTCCCAGGGGGTGGAGGGGAAAAACTGTTTTTT
clonotype650	1	0.000173731758165	TRA:CAGPAMEYGNKLVF;TRB:CASSQGEIYEQYF;TRB:CAWSAVGGRAEAFF	TRA:TGTGCCGGGCCCGCCATGGAATATGGAAACAAACTGGTCTTT;TRB:TGTGCCAGCAGCCAGGGGGAAATCTACGAGCAGTACTTC;TRB:TGTGCCTGGAGTGCAGTGGGAGGCAGGGCTGAAGCTTTCTTT
clonotype1388	1	0.000173731758165	TRA:CAENTGFQKLVF;TRB:CASSLTSGIYEQYF;TRB:CASTPGQVNTEAFF	TRA:TGTGCAGAGAACACAGGCTTTCAGAAACTTGTATTT;TRB:TGTGCCAGCAGCTTAACTAGCGGGATCTACGAGCAGTACTTC;TRB:TGTGCCAGTACCCCGGGACAGGTGAACACTGAAGCTTTCTTT
clonotype1389	1	0.000173731758165	TRB:CASRGGGSVQETQYF	TRB:TGCGCCAGCCGGGGAGGGGGATCCGTCCAAGAGACCCAGTACTTC
clonotype1384	1	0.000173731758165	TRB:CASSPSIEQSTGELFF	TRB:TGTGCCAGCTCACCAAGTATCGAACAGTCCACCGGGGAGCTGTTTTTT
clonotype1385	1	0.000173731758165	TRB:CASSPSAGNQETQYF	TRB:TGCGCCAGCAGTCCCTCCGCGGGGAACCAAGAGACCCAGTACTTC
clonotype1386	1	0.000173731758165	TRA:CAVKVKAAGNKLTF;TRB:CASSYLTARGNQPQHF	TRA:TGTGCTGTGAAGGTCAAAGCTGCAGGCAACAAGCTAACTTTT;TRB:TGTGCCAGCAGTTACTTGACAGCCCGGGGCAATCAGCCCCAGCATTTT
clonotype1387	1	0.000173731758165	TRA:CAVGPNQGGKLIF;TRB:CASDFNRGQETQYF	TRA:TGTGCTGTGGGCCCCAACCAGGGAGGAAAGCTTATCTTC;TRB:TGTGCCAGCGACTTCAATAGGGGGCAAGAGACCCAGTACTTC
clonotype1380	1	0.000173731758165	TRB:CASSRNNGDLILFF	TRB:TGTGCCAGCAGTCGAAATAATGGTGACCTTATACTGTTTTTT
clonotype1381	1	0.000173731758165	TRB:CASSLMQGEQYF	TRB:TGTGCCAGCAGCTTAATGCAGGGCGAGCAGTACTTC
clonotype1382	1	0.000173731758165	TRA:CAVFTGGGNKLTF;TRA:CVVNREGSYIPTF;TRB:CASSLGQGRNYGYTF;TRB:CASSRSSGANVLTF	TRA:TGTGCTGTCTTCACGGGAGGAGGAAACAAACTCACCTTT;TRA:TGTGTGGTGAACAGGGAAGGAAGCTACATACCTACATTT;TRB:TGCGCCAGCAGCTTGGGGCAGGGCCGAAACTATGGCTACACCTTC;TRB:TGTGCCAGCAGTCGAAGCTCTGGGGCCAACGTCCTGACTTTC
clonotype1383	1	0.000173731758165	TRA:CAVWGGGSNYKLTF;TRB:CASTQSYTSSYNEQFF	TRA:TGTGCTGTGTGGGGTGGAGGTAGCAACTATAAACTGACATTT;TRB:TGTGCCAGCACTCAATCGTACACGAGCTCCTACAATGAGCAGTTCTTC
clonotype1472	1	0.000173731758165	TRB:CSAGPSTNEKLFF	TRB:TGCAGTGCTGGACCGTCAACTAATGAAAAACTGTTTTTT
clonotype936	1	0.000173731758165	TRA:CAMSARGSQGNLIF;TRB:CSVVAGLAGMQYF	TRA:TGTGCAATGAGCGCGCGGGGAAGCCAAGGAAATCTCATCTTT;TRB:TGCAGCGTTGTTGCTGGACTAGCGGGCATGCAGTACTTC
clonotype935	1	0.000173731758165	TRA:CAVNMGGGADGLTF;TRB:CSAHPSGLSYEQYF	TRA:TGTGCCGTGAACATGGGAGGAGGTGCTGACGGACTCACCTTT;TRB:TGCAGTGCCCACCCATCGGGACTTTCCTACGAGCAGTACTTC
clonotype934	1	0.000173731758165	TRA:CAVRDTLLTGGGNKLTF;TRA:CAVGSEAAGNKLTF;TRB:CASSLGAGTGGYDTQYF	TRA:TGTGCTGTGAGAGACACCTTACTCACGGGAGGAGGAAACAAACTCACCTTT;TRA:TGTGCTGTGGGGTCGGAGGCTGCAGGCAACAAGCTAACTTTT;TRB:TGTGCCAGCAGCTTGGGGGCCGGGACAGGGGGCTACGATACGCAGTATTTT
clonotype1476	1	0.000173731758165	TRA:CVVNRNTGFQKLVF;TRB:CASSPRGRLVTYNEQFF	TRA:TGTGTGGTGAACAGGAACACAGGCTTTCAGAAACTTGTATTT;TRB:TGTGCCAGCAGCCCCCGAGGTAGACTAGTGACCTACAATGAGCAGTTCTTC
clonotype932	1	0.000173731758165	TRB:CASSYSVADSYEQYF	TRB:TGTGCCAGCAGTTACTCGGTAGCGGACTCCTACGAGCAGTACTTC
clonotype1474	1	0.000173731758165	TRA:CAEINAGNQFYF;TRB:CASSIPGAYEQYF	TRA:TGTGCAGAGATCAACGCCGGTAACCAGTTCTATTTT;TRB:TGTGCCAGTAGTATCCCCGGCGCCTACGAGCAGTACTTC
clonotype1475	1	0.000173731758165	TRB:CASSYTLENSPLHF	TRB:TGTGCCAGCTCATACACGCTCGAGAATTCACCCCTCCACTTT
clonotype1478	1	0.000173731758165	TRB:CASSPGLANTGELFF	TRB:TGTGCCAGCAGCCCGGGACTTGCGAACACCGGGGAGCTGTTTTTT
clonotype1479	1	0.000173731758165	TRA:CAASAWGNVLHC;TRB:CASSSRTGYGYTF	TRA:TGTGCAGCAAGCGCGTGGGGGAATGTGCTGCATTGC;TRB:TGTGCCAGCAGCTCTAGGACAGGCTATGGCTACACCTTC
clonotype939	1	0.000173731758165	TRA:CAFMKHTEYGNKLVF;TRB:CATTTRYTQYF	TRA:TGTGCTTTCATGAAGCATACGGAATATGGAAACAAACTGGTCTTT;TRB:TGTGCCACCACGACTAGATATACGCAGTATTTT
clonotype938	1	0.000173731758165	TRA:CATAAPNNAGNMLTF;TRB:CASSIRGPKSSYNSPLHF	TRA:TGTGCTACGGCCGCCCCTAATAATGCAGGCAACATGCTCACCTTT;TRB:TGTGCCAGTAGTATAAGGGGCCCCAAGAGCTCCTATAATTCACCCCTCCACTTT
clonotype1278	1	0.000173731758165	TRB:CSLDRGQGASDEQFF	TRB:TGCAGCCTCGACCGTGGACAGGGGGCTTCGGATGAGCAGTTCTTC
clonotype1279	1	0.000173731758165	TRA:CAEEGNTPLVF;TRB:CASSSTGGSTEAFF	TRA:TGTGCAGAGGAAGGAAACACACCTCTTGTCTTT;TRB:TGTGCCAGCAGCTCGACAGGGGGATCGACTGAAGCTTTCTTT
clonotype1270	1	0.000173731758165	TRA:CIVKNYGGSQGNLIF;TRB:CSVRTGETQYF	TRA:TGCATCGTCAAGAATTATGGAGGAAGCCAAGGAAATCTCATCTTT;TRB:TGCAGCGTTCGGACCGGGGAGACCCAGTACTTC
clonotype1271	1	0.000173731758165	TRB:CASSSQGAGANVLTF	TRB:TGTGCCAGCAGTTCACAGGGGGCTGGGGCCAACGTCCTGACTTTC
clonotype1272	1	0.000173731758165	TRA:CATISGNTGKLIF;TRB:CASSENRVGVWGTQQFF	TRA:TGTGCTACAATCTCTGGCAACACAGGCAAACTAATCTTT;TRB:TGTGCCAGTAGTGAGAACAGGGTTGGGGTCTGGGGGACGCAGCAGTTCTTC
clonotype1273	1	0.000173731758165	TRA:CAASGNTGNQFYF;TRB:CATSDTPQGPANEKLFF	TRA:TGTGCAGCAAGCGGGAACACCGGTAACCAGTTCTATTTT;TRB:TGTGCCACCAGTGATACCCCACAGGGCCCGGCGAATGAAAAACTGTTTTTT
clonotype1274	1	0.000173731758165	TRA:CVVSPNYGGATNKLIF;TRB:CASSQEVVSHEQFF	TRA:TGTGTGGTGAGCCCGAATTATGGTGGTGCTACAAACAAGCTCATCTTT;TRB:TGTGCCAGCAGCCAAGAAGTGGTCTCCCATGAGCAGTTCTTC
clonotype1275	1	0.000173731758165	TRA:CALSDGFNNNDMRF;TRB:CASSPDRNKSKRSPLHF	TRA:TGTGCTCTGAGTGATGGGTTCAATAACAATGACATGCGCTTT;TRB:TGTGCCAGCAGTCCGGACCGGAATAAGTCTAAGCGGTCACCCCTCCACTTT
clonotype1276	1	0.000173731758165	TRA:CALSEPAYSSASKIIF;TRA:CAVRDRSSASKIIF;TRB:CASSRDSEDTQYF	TRA:TGTGCTCTGAGTGAGCCTGCCTACAGCAGTGCTTCCAAGATAATCTTT;TRA:TGTGCTGTGAGAGACAGGAGCAGTGCTTCCAAGATAATCTTT;TRB:TGTGCCAGCAGCCGCGACTCGGAAGATACGCAGTATTTT
clonotype1277	1	0.000173731758165	TRA:CALRRQAGTALIF;TRB:CASSPTGGYEQYF	TRA:TGTGCTCTGAGGCGACAGGCAGGAACTGCTCTGATCTTT;TRB:TGCGCCAGCAGCCCCACAGGGGGTTACGAGCAGTACTTC
clonotype1078	1	0.000173731758165	TRA:CIVRGMDSSYKLIF;TRB:CASSSGGAWTGELFF	TRA:TGCATCGTCAGGGGGATGGATAGCAGCTATAAATTGATCTTC;TRB:TGTGCCAGCAGTTCCGGGGGGGCGTGGACCGGGGAGCTGTTTTTT
clonotype1079	1	0.000173731758165	TRA:CAYRSRNNNNDMRF;TRB:CASSLRDRGLYGYTF	TRA:TGTGCTTATAGGAGCCGGAACAATAACAATGACATGCGCTTT;TRB:TGTGCCAGCAGCTTAAGGGACAGGGGGCTCTATGGCTACACCTTC
clonotype1076	1	0.000173731758165	TRA:CAVRDGDNNARLMF;TRB:CASSKTGPSGNTIYF	TRA:TGTGCTGTGAGAGACGGGGATAACAATGCCAGACTCATGTTT;TRB:TGTGCCAGCAGTAAGACAGGACCCTCCGGAAACACCATATATTTT
clonotype1077	1	0.000173731758165	TRB:CAWSGGQNTEAFF	TRB:TGTGCCTGGAGTGGGGGACAGAACACTGAAGCTTTCTTT
clonotype1074	1	0.000173731758165	TRB:CASSSYRGVGNTIYF	TRB:TGTGCCAGCAGCTCTTACAGGGGGGTCGGAAACACCATATATTTT
clonotype1075	1	0.000173731758165	TRA:CAATPNTGFQKLVF;TRB:CASRPIRTSDQPQHF	TRA:TGTGCTGCTACCCCGAACACAGGCTTTCAGAAACTTGTATTT;TRB:TGTGCCAGCAGACCCATCCGGACATCCGATCAGCCCCAGCATTTT
clonotype1072	1	0.000173731758165	TRA:CAMRTNSGGYQKVTF;TRB:CASSAGSTGKNIQYF	TRA:TGTGCAATGAGGACCAATTCTGGGGGTTACCAGAAAGTTACCTTT;TRB:TGCGCCAGCAGCGCCGGATCAACGGGCAAAAACATTCAGTACTTC
clonotype1073	1	0.000173731758165	TRA:CIVRPRTGANNLFF;TRB:CASSSGPGSGNQPQHF	TRA:TGCATCGTCAGACCCCGAACTGGGGCAAACAACCTCTTCTTT;TRB:TGTGCCAGCAGCTCCGGACCGGGGAGCGGCAATCAGCCCCAGCATTTT
clonotype1070	1	0.000173731758165	TRA:CAASARGSNYKLTF;TRB:CASRPGTGRTDTQYF	TRA:TGTGCAGCAAGCGCGAGGGGTAGCAACTATAAACTGACATTT;TRB:TGCGCCAGCAGACCCGGGACAGGGAGGACAGATACGCAGTATTTT
clonotype1071	1	0.000173731758165	TRA:CAASTNFGNEKLTF;TRB:CASSQDRGVTQYF	TRA:TGTGCAGCAAGCACTAACTTTGGAAATGAGAAATTAACCTTT;TRB:TGTGCCAGCAGCCAAGATAGGGGGGTGACCCAGTACTTC
clonotype238	1	0.000173731758165	TRA:CVVSAPPNTGFQKLVF;TRB:CASSMSRDYEQYF	TRA:TGTGTGGTGAGCGCCCCCCCGAACACAGGCTTTCAGAAACTTGTATTT;TRB:TGTGCCAGTAGTATGTCCAGGGACTACGAGCAGTACTTC
clonotype239	1	0.000173731758165	TRA:CLVGDIGNQGGKLIF;TRA:CALTNGQAGTALIF;TRB:CARTFRDRGYEQYF;TRB:CASSPGGSNYGYTF;TRB:CAWSTGQANNSPLHF	TRA:TGCCTCGTGGGTGACATAGGTAACCAGGGAGGAAAGCTTATCTTC;TRA:TGTGCTCTGACGAATGGGCAGGCAGGAACTGCTCTGATCTTT;TRB:TGCGCCAGAACCTTCCGGGACAGGGGTTACGAGCAGTACTTC;TRB:TGCGCCAGCAGCCCAGGGGGCAGTAACTATGGCTACACCTTC;TRB:TGTGCCTGGAGTACCGGACAGGCAAATAATTCACCCCTCCACTTT
clonotype230	1	0.000173731758165	TRA:CAATRYSSASKIIF;TRB:CASSLVENTEAFF	TRA:TGTGCAGCAACGAGGTACAGCAGTGCTTCCAAGATAATCTTT;TRB:TGTGCCAGCAGCTTGGTGGAGAACACTGAAGCTTTCTTT
clonotype231	1	0.000173731758165	TRA:CAYRSYQTSGSRLTF;TRB:CASSPTGQENIQYF	TRA:TGTGCTTATAGGAGCTATCAAACCAGTGGCTCTAGGTTGACCTTT;TRB:TGCGCCAGCAGCCCCACAGGGCAGGAAAACATTCAGTACTTC
clonotype232	1	0.000173731758165	TRA:CVVNREGSYIPTF;TRB:CASSLLGGGNQPQHF;TRB:CASSRSSGANVLTF	TRA:TGTGTGGTGAACAGGGAAGGAAGCTACATACCTACATTT;TRB:TGTGCCAGCAGCCTCTTGGGAGGAGGCAATCAGCCCCAGCATTTT;TRB:TGTGCCAGCAGTCGAAGCTCTGGGGCCAACGTCCTGACTTTC
clonotype233	1	0.000173731758165	TRA:CAAHKAAGNKLTF;TRB:CSAGETGDQPQHF	TRA:TGTGCAGCCCACAAAGCTGCAGGCAACAAGCTAACTTTT;TRB:TGCAGCGCCGGTGAGACAGGGGATCAGCCCCAGCATTTT
clonotype234	1	0.000173731758165	TRA:CAYRRIRNNNARLMF;TRB:CASSQMVTEQFF	TRA:TGTGCTTATAGGAGGATCCGGAATAACAATGCCAGACTCATGTTT;TRB:TGTGCCAGCAGCCAAATGGTCACAGAGCAGTTCTTC
clonotype235	1	0.000173731758165	TRA:CALLIQGAQKLVF;TRB:CASSAGQRATEAFF	TRA:TGTGCTCTTCTAATTCAGGGAGCCCAGAAGCTGGTATTT;TRB:TGTGCCAGCAGCGCTGGACAGCGGGCCACTGAAGCTTTCTTT
clonotype236	1	0.000173731758165	TRA:CAASRVEAAGNKLTF;TRB:CASSPGKPNTEAFF	TRA:TGTGCAGCAAGTAGGGTCGAAGCTGCAGGCAACAAGCTAACTTTT;TRB:TGTGCCAGCAGCCCGGGTAAACCGAACACTGAAGCTTTCTTT
clonotype237	1	0.000173731758165	TRB:CASSLEGNGDTIYF;TRB:CASSTGQGYDEQFF	TRB:TGTGCCAGCAGCTTGGAGGGGAATGGGGACACCATATATTTT;TRB:TGTGCCAGTAGTACAGGACAGGGGTACGATGAGCAGTTCTTC
clonotype586	1	0.000173731758165	TRA:CATGLQGGSEKLVF;TRB:CASSLGGAGGSPLHF	TRA:TGTGCTACGGGCCTTCAGGGCGGATCTGAAAAGCTGGTCTTT;TRB:TGTGCCAGCAGCTTGGGAGGTGCCGGAGGTTCACCCCTCCACTTT
clonotype587	1	0.000173731758165	TRA:CAPRTGNQFYF;TRB:CASSLRGQGNSPLHF	TRA:TGTGCTCCACGTACCGGTAACCAGTTCTATTTT;TRB:TGTGCCAGCAGCTTGAGGGGACAGGGTAATTCACCCCTCCACTTT
clonotype584	1	0.000173731758165	TRA:CAVEANRGSNYKLTF;TRB:CASSFPVGTQYF	TRA:TGTGCTGTGGAGGCCAACAGAGGTAGCAACTATAAACTGACATTT;TRB:TGCGCCAGCAGTTTCCCGGTCGGGACCCAGTACTTC
clonotype585	1	0.000173731758165	TRA:CAVQGGVGDMRF;TRB:CASSFDTHLEAFF	TRA:TGTGCTGTGCAGGGGGGCGTGGGTGACATGCGCTTT;TRB:TGTGCCAGTAGTTTCGATACCCACCTTGAAGCTTTCTTT
clonotype582	1	0.000173731758165	TRA:CAENIRGGSYIPTF;TRA:CAGLLILTGGGNKLTF;TRB:CAWSTGQANNSPLHF	TRA:TGTGCAGAGAATATTCGAGGAGGAAGCTACATACCTACATTT;TRA:TGTGCCGGCCTACTCATACTCACGGGAGGAGGAAACAAACTCACCTTT;TRB:TGTGCCTGGAGTACCGGACAGGCAAATAATTCACCCCTCCACTTT
clonotype583	1	0.000173731758165	TRA:CAASAGRGSTLGRLYF;TRA:CAVQAWNTDKLIF;TRB:CASSLEGSDTQYF	TRA:TGTGCAGCAAGCGCGGGGAGAGGCTCAACCCTGGGGAGGCTATACTTT;TRA:TGTGCTGTGCAGGCCTGGAACACCGACAAGCTCATCTTT;TRB:TGTGCCAGCAGCTTAGAGGGGTCGGATACGCAGTATTTT
clonotype580	1	0.000173731758165	TRB:CASTPTGQLYEQYF	TRB:TGTGCCAGCACCCCTACGGGACAGTTATACGAGCAGTACTTC
clonotype581	1	0.000173731758165	TRB:CSARDPGLSNQPQHF	TRB:TGCAGTGCTAGAGACCCCGGACTCAGCAATCAGCCCCAGCATTTT
clonotype588	1	0.000173731758165	TRA:CILSGGGGADGLTF;TRB:CSASNARGALDTQYF	TRA:TGCATCCTGAGCGGTGGCGGAGGTGCTGACGGACTCACCTTT;TRB:TGCAGTGCGAGCAACGCGCGGGGGGCCCTAGATACGCAGTATTTT
clonotype589	1	0.000173731758165	TRA:CAAIRGSSYKLIF;TRB:CSALGPNTEAFF	TRA:TGTGCAGCAATCCGTGGTAGCAGCTATAAATTGATCTTC;TRB:TGCAGTGCTCTGGGACCCAACACTGAAGCTTTCTTT
clonotype344	1	0.000173731758165	TRA:CAGLSGGGADGLTF;TRB:CASSQDTGTGGYTF	TRA:TGTGCTGGGCTGTCAGGAGGAGGTGCTGACGGACTCACCTTT;TRB:TGTGCCAGCAGCCAAGATACGGGTACCGGCGGCTACACCTTC
clonotype345	1	0.000173731758165	TRA:CAVTPSGNTGKLIF;TRB:CASSIEAGTGEQYF	TRA:TGTGCTGTGACCCCCTCTGGCAACACAGGCAAACTAATCTTT;TRB:TGTGCCAGTAGTATAGAAGCAGGAACGGGCGAGCAGTACTTC
clonotype346	1	0.000173731758165	TRB:CASSLVDGTAYEQYF	TRB:TGTGCCAGCAGCTTAGTGGATGGGACGGCCTACGAGCAGTACTTC
clonotype347	1	0.000173731758165	TRA:CAVKPPGNTGKLIF;TRB:CASSPTPGYTGELFF	TRA:TGTGCTGTGAAGCCCCCGGGCAACACAGGCAAACTAATCTTT;TRB:TGCGCCAGCAGCCCAACCCCGGGCTACACCGGGGAGCTGTTTTTT
clonotype340	1	0.000173731758165	TRA:CAVLI;TRB:CASSEISGSSYEQYF	TRA:TGTGCTGTCCTGATA;TRB:TGTGCCAGCAGCGAAATTAGCGGGAGCTCCTACGAGCAGTACTTC
clonotype341	1	0.000173731758165	TRA:CATAEGSSNTGKLIF;TRB:CATSFWVKRQLNTEAFF	TRA:TGTGCTACGGCCGAAGGCTCTAGCAACACAGGCAAACTAATCTTT;TRB:TGTGCCACGTCATTTTGGGTAAAGAGGCAGCTAAACACTGAAGCTTTCTTT
clonotype342	1	0.000173731758165	TRB:CASSRTGANSNQPQHF	TRB:TGTGCCAGCAGTAGGACAGGGGCAAATAGCAATCAGCCCCAGCATTTT
clonotype343	1	0.000173731758165	TRA:CAMSGNYGQNFVF;TRB:CSGEHSSGNTIYF	TRA:TGTGCAATGAGCGGGAACTATGGTCAGAATTTTGTCTTT;TRB:TGCAGTGGCGAGCACTCCTCTGGAAACACCATATATTTT
clonotype348	1	0.000173731758165	TRA:CAASNNAGNMLTF;TRB:CASSLRGADEQYF	TRA:TGTGCAGCAAGTAATAATGCAGGCAACATGCTCACCTTT;TRB:TGTGCCAGCAGCCTCAGAGGAGCGGACGAGCAGTACTTC
clonotype349	1	0.000173731758165	TRA:CALTRRDDKIIF;TRB:CATSREGRRANTEAFF	TRA:TGTGCTCTGACGCGCAGAGATGACAAGATCATCTTT;TRB:TGTGCCACCAGCAGAGAAGGCAGGCGGGCGAACACTGAAGCTTTCTTT
clonotype568	1	0.000173731758165	TRA:CAVRLEGGSQGNLIF;TRB:CASSLTYADEQFF	TRA:TGTGCTGTCCGACTAGAAGGAGGAAGCCAAGGAAATCTCATCTTT;TRB:TGTGCCAGCAGCTTAACGTATGCGGATGAGCAGTTCTTC
clonotype569	1	0.000173731758165	TRA:CVVSAYAGGFKTIF;TRB:CASSQVGSSGNTIYF	TRA:TGTGTGGTGAGCGCGTATGCTGGAGGCTTCAAAACTATCTTT;TRB:TGCGCCAGCAGCCAAGTCGGCAGCTCTGGAAACACCATATATTTT
clonotype564	1	0.000173731758165	TRA:CALRTGYSTLTF;TRB:CAISEPGGENTEAFF	TRA:TGTGCTCTGAGAACAGGATACAGCACCCTCACCTTT;TRB:TGTGCCATCAGTGAACCAGGGGGGGAGAACACTGAAGCTTTCTTT
clonotype565	1	0.000173731758165	TRA:CAVGALSGNTPLVF;TRB:CASSLGGGDEQYF	TRA:TGTGCTGTGGGTGCACTTTCAGGAAACACACCTCTTGTCTTT;TRB:TGTGCCAGCAGTTTAGGGGGAGGGGACGAGCAGTACTTC
clonotype566	1	0.000173731758165	TRA:CAALRGWELPTHF;TRA:CAYRSGNTDKLIF;TRB:CASSNFRGSPLHF	TRA:TGTGCAGCACTAAGGGGCTGGGAGTTACCAACTCACTTT;TRA:TGTGCTTATAGGAGCGGGAACACCGACAAGCTCATCTTT;TRB:TGTGCCAGCAGTAACTTCAGGGGTTCACCCCTCCACTTT
clonotype567	1	0.000173731758165	TRA:CVGGRAGRRALTF;TRB:CASGLVLSSGTPNYGYTF	TRA:TGTGTGGGGGGACGGGCGGGCAGGAGAGCACTTACTTTT;TRB:TGTGCTAGTGGTTTGGTACTATCGTCAGGGACTCCTAACTATGGCTACACCTTC
clonotype560	1	0.000173731758165	TRA:CAVTPGNQFYF;TRB:CASSAGTLSYNEQFF	TRA:TGTGCTGTCACCCCCGGTAACCAGTTCTATTTT;TRB:TGTGCCAGTAGTGCCGGGACTCTTTCCTACAATGAGCAGTTCTTC
clonotype561	1	0.000173731758165	TRA:CAMQGAQKLVF;TRB:CSAIGQTYNEQFF	TRA:TGTGCAATGCAGGGAGCCCAGAAGCTGGTATTT;TRB:TGCAGTGCTATCGGACAGACCTACAATGAGCAGTTCTTC
clonotype562	1	0.000173731758165	TRA:CAPLMNRDDKIIF;TRB:CASSQEQGNTIYF	TRA:TGTGCTCCCCTCATGAACAGAGATGACAAGATCATCTTT;TRB:TGTGCCAGCAGCCAAGAACAGGGAAACACCATATATTTT
clonotype563	1	0.000173731758165	TRA:CVVSFPTGRRALTF;TRB:CAWRSAGLDYGYTF	TRA:TGTGTTGTGAGTTTCCCCACGGGCAGGAGAGCACTTACTTTT;TRB:TGTGCCTGGAGGAGTGCGGGTTTGGACTATGGCTACACCTTC
clonotype1462	1	0.000173731758165	TRA:CAAQGSGTYKYIF;TRB:CASSPGTGSTYEQYF	TRA:TGTGCAGCACAGGGCTCAGGAACCTACAAATACATCTTT;TRB:TGTGCCAGTAGTCCCGGGACAGGGTCTACCTACGAGCAGTACTTC
clonotype692	1	0.000173731758165	TRA:CVVGGTGTASKLTF;TRB:CASRLTGGNTGELFF	TRA:TGTGTGGTGGGAGGTACCGGCACTGCCAGTAAACTCACCTTT;TRB:TGTGCCAGCAGATTAACAGGGGGGAACACCGGGGAGCTGTTTTTT
clonotype161	1	0.000173731758165	TRA:CALGPRNDYKLSF	TRA:TGTGCTCTGGGACCGCGTAACGACTACAAGCTCAGCTTT
clonotype690	1	0.000173731758165	TRA:CAMKGAGRRALTF;TRB:CASSSGQGNLQETQYF	TRA:TGTGCAATGAAGGGGGCGGGCAGGAGAGCACTTACTTTT;TRB:TGTGCCAGCAGCTCCGGACAGGGAAATTTGCAGGAGACCCAGTACTTC
clonotype163	1	0.000173731758165	TRA:CVVNKGYSTLTF;TRB:CASSEGRAAGNTIYF	TRA:TGTGTGGTGAACAAAGGATACAGCACCCTCACCTTT;TRB:TGTGCCAGCAGTGAAGGCAGAGCGGCCGGAAACACCATATATTTT
clonotype164	1	0.000173731758165	TRA:CADGGYQKVTF;TRB:CASSLEGNGDTIYF	TRA:TGTGCGGACGGGGGTTACCAGAAAGTTACCTTT;TRB:TGTGCCAGCAGCTTGGAGGGGAATGGGGACACCATATATTTT
clonotype165	1	0.000173731758165	TRB:CASSLRDRNSPLHF	TRB:TGTGCCAGCAGTCTCCGGGACAGAAATTCACCCCTCCACTTT
clonotype166	1	0.000173731758165	TRA:CAVSEGTGGFKTIF;TRB:CASSLVPTGNQPQHF	TRA:TGTGCTGTGAGTGAAGGTACTGGAGGCTTCAAAACTATCTTT;TRB:TGTGCCAGCAGTTTGGTACCGACAGGAAATCAGCCCCAGCATTTT
clonotype695	1	0.000173731758165	TRB:CASSPGLAGGQETQYF	TRB:TGCGCCAGCAGCCCTGGACTAGCGGGGGGGCAAGAGACCCAGTACTTC
clonotype168	1	0.000173731758165	TRA:CIVRLLTGGGNKLTF;TRA:CAFSGTYKYIF;TRB:CASSLAGAGHRNQPQHF	TRA:TGCATCGTCAGACTTCTCACGGGAGGAGGAAACAAACTCACCTTT;TRA:TGTGCCTTCTCAGGAACCTACAAATACATCTTT;TRB:TGTGCCAGCAGTCTAGCGGGGGCAGGTCATCGCAATCAGCCCCAGCATTTT
clonotype169	1	0.000173731758165	TRA:CVVSGGAGGGADGLTF;TRB:CASSYGGGGSNQPQHF	TRA:TGTGTGGTGAGCGGCGGGGCAGGAGGAGGTGCTGACGGACTCACCTTT;TRB:TGTGCCAGCAGTTACGGAGGGGGCGGGAGCAATCAGCCCCAGCATTTT
clonotype698	1	0.000173731758165	TRB:CASSTGQVPYEQYF	TRB:TGCGCCAGCAGCACCGGACAGGTTCCCTACGAGCAGTACTTC
clonotype699	1	0.000173731758165	TRA:CAERVSDGQKLLF;TRB:CASLGRVNEQFF	TRA:TGTGCAGAGAGGGTTTCAGATGGCCAGAAGCTGCTCTTT;TRB:TGTGCCAGCCTCGGAAGGGTAAATGAGCAGTTCTTC
clonotype1717	1	0.000173731758165	TRA:CATENTGNQFYF;TRB:CSALRGTNTGELFF	TRA:TGTGCTACGGAGAACACCGGTAACCAGTTCTATTTT;TRB:TGCAGTGCCCTTCGGGGGACAAACACCGGGGAGCTGTTTTTT
clonotype1716	1	0.000173731758165	TRA:CAVGISGGYNKLIF;TRB:CAWKRLGSTEAFF	TRA:TGTGCTGTGGGTATTTCTGGTGGCTACAATAAGCTGATTTTT;TRB:TGTGCCTGGAAACGGCTCGGGAGCACTGAAGCTTTCTTT
clonotype1715	1	0.000173731758165	TRA:CALSPLNSGNTPLVF	TRA:TGTGCTCTAAGTCCCCTAAATTCAGGAAACACACCTCTTGTCTTT
clonotype1714	1	0.000173731758165	TRA:CAMREGPSSASKIIF;TRB:CASSPWSGRLNEQFF	TRA:TGTGCAATGAGAGAGGGCCCCAGCAGTGCTTCCAAGATAATCTTT;TRB:TGTGCCAGCAGCCCCTGGAGCGGTCGGCTTAATGAGCAGTTCTTC
clonotype1713	1	0.000173731758165	TRA:CAVSAGSGYSTLTF;TRB:CASSLGPGAAWGYGYTF	TRA:TGTGCTGTGAGTGCGGGTTCAGGATACAGCACCCTCACCTTT;TRB:TGTGCCAGCAGCTTGGGCCCGGGCGCAGCGTGGGGCTATGGCTACACCTTC
clonotype1712	1	0.000173731758165	TRA:CIVSPRMDSSYKLIF	TRA:TGCATCGTCAGTCCCCGGATGGATAGCAGCTATAAATTGATCTTC
clonotype1711	1	0.000173731758165	TRA:CIVSSVANQAGTALIF;TRB:CASSSTRGYTF	TRA:TGCATCGTCAGCTCGGTGGCCAACCAGGCAGGAACTGCTCTGATCTTT;TRB:TGTGCCAGCAGCTCCACTCGGGGCTACACCTTC
clonotype1710	1	0.000173731758165	TRA:CAVQDSGGGADGLTF;TRB:CASSLAGTATPYEQYF	TRA:TGTGCTGTTCAAGATTCAGGAGGAGGTGCTGACGGACTCACCTTT;TRB:TGCGCCAGCAGCTTGGCCGGAACAGCTACCCCATACGAGCAGTACTTC
clonotype1719	1	0.000173731758165	TRA:CLVGDIGNQGGKLIF;TRB:CASSSAGYGGDNYGYTF	TRA:TGCCTCGTGGGTGACATAGGTAACCAGGGAGGAAAGCTTATCTTC;TRB:TGTGCCAGTAGCTCCGCGGGGTATGGGGGGGACAACTATGGCTACACCTTC
clonotype1718	1	0.000173731758165	TRA:CIVSVYGQNFVF;TRB:CASSPGGGLREQYF	TRA:TGCATCGTCAGTGTCTATGGTCAGAATTTTGTCTTT;TRB:TGCGCCAGCAGCCCTGGGGGGGGCTTACGGGAGCAGTACTTC
clonotype1464	1	0.000173731758165	TRA:CAPSTGNQFYF;TRB:CATQEAGNYGYTF	TRA:TGTGCCCCTTCCACCGGTAACCAGTTCTATTTT;TRB:TGTGCCACCCAAGAGGCAGGGAACTATGGCTACACCTTC
clonotype768	1	0.000173731758165	TRA:CAVRPSGSARQLTF;TRB:CASRLSTEQYF	TRA:TGTGCTGTGCGCCCATCTGGTTCTGCAAGGCAACTGACCTTT;TRB:TGTGCCAGCAGACTTTCTACCGAGCAGTACTTC
clonotype769	1	0.000173731758165	TRB:CASSQGGGVADTQYF	TRB:TGTGCCAGCAGCCAAGGGGGTGGGGTAGCCGATACGCAGTATTTT
clonotype766	1	0.000173731758165	TRB:CASSQGQTNSPLHF	TRB:TGTGCCAGCTCACAGGGACAGACAAATTCACCCCTCCACTTT
clonotype767	1	0.000173731758165	TRA:CAVRADRGSTLGRLYF;TRB:CASSVGLLLNSRNTEAFF	TRA:TGTGCTGTGAGGGCCGACAGAGGCTCAACCCTGGGGAGGCTATACTTT;TRB:TGTGCCAGCAGCGTAGGACTACTCCTTAATAGTAGGAACACTGAAGCTTTCTTT
clonotype764	1	0.000173731758165	TRA:CAVRGDNYGQNFVF;TRB:CASSSPRATYF	TRA:TGTGCTGTGAGAGGGGATAACTATGGTCAGAATTTTGTCTTT;TRB:TGTGCCAGCAGCTCCCCGCGGGCCACGTACTTC
clonotype765	1	0.000173731758165	TRA:CIVRGTNAGGTSYGKLTF;TRB:CASSSTDRGLYGYTF	TRA:TGCATCGTCAGGGGAACTAATGCTGGTGGTACTAGCTATGGAAAGCTGACATTT;TRB:TGTGCCAGCAGCTCTACCGACAGGGGACTCTATGGCTACACCTTC
clonotype762	1	0.000173731758165	TRA:CAVRGNYGGSQGNLIF;TRB:CASSITGQETQYF	TRA:TGTGCTGTCAGGGGAAATTATGGAGGAAGCCAAGGAAATCTCATCTTT;TRB:TGTGCCAGTAGTATCACAGGGCAAGAGACCCAGTACTTC
clonotype763	1	0.000173731758165	TRA:CAVNYQAAGNKLTF;TRB:CASSYLAGGPSGNEQFF	TRA:TGTGCCGTGAACTATCAAGCTGCAGGCAACAAGCTAACTTTT;TRB:TGTGCCAGCAGTTACTTAGCGGGAGGGCCCTCGGGCAATGAGCAGTTCTTC
clonotype760	1	0.000173731758165	TRA:CAVLPFNTGFQKLVF;TRB:CASSSLPGQDPYGYTF	TRA:TGTGCTGTGCTCCCTTTTAACACAGGCTTTCAGAAACTTGTATTT;TRB:TGTGCCAGCAGCTCTCTCCCCGGACAGGACCCTTATGGCTACACCTTC
clonotype761	1	0.000173731758165	TRB:CASSEAAGAAEAFF	TRB:TGTGCCAGCAGTGAAGCCGCGGGGGCAGCTGAAGCTTTCTTT
clonotype836	1	0.000173731758165	TRA:CAVHPNYGQNFVF;TRB:CASSLKMNLEQYF	TRA:TGTGCTGTGCACCCAAACTATGGTCAGAATTTTGTCTTT;TRB:TGTGCCAGCAGCTTAAAAATGAACCTCGAGCAGTACTTC
clonotype837	1	0.000173731758165	TRB:CASSSDTDNTIYF	TRB:TGCGCCAGCAGCTCGGACACCGATAACACCATATATTTT
clonotype834	1	0.000173731758165	TRA:CAETPGSSNTGKLIF;TRB:CASSLGTSGANVLTF	TRA:TGTGCAGAGACCCCAGGCTCTAGCAACACAGGCAAACTAATCTTT;TRB:TGTGCCAGCAGCTTAGGCACCTCTGGGGCCAACGTCCTGACTTTC
clonotype835	1	0.000173731758165	TRB:CAISDSSGANVLTF	TRB:TGTGCCATCAGCGACAGTTCTGGGGCCAACGTCCTGACTTTC
clonotype832	1	0.000173731758165	TRB:CRGELGQGRITSTDTQYF	TRB:TGCAGAGGGGAACTTGGGCAGGGGCGAATCACTAGCACAGATACGCAGTATTTT
clonotype833	1	0.000173731758165	TRA:CAVPPLLNNARLMF;TRB:CASSEDRHNEQFF	TRA:TGTGCCGTGCCCCCCCTCCTAAACAATGCCAGACTCATGTTT;TRB:TGTGCCAGCAGCGAGGACAGGCACAATGAGCAGTTCTTC
clonotype830	1	0.000173731758165	TRB:CASSQDGGSVGNTQYF	TRB:TGTGCCAGCAGCCAAGATGGAGGCAGCGTGGGGAATACGCAGTATTTT
clonotype831	1	0.000173731758165	TRA:CAYRNIQGAQKLVF;TRB:CASSNGGLGEKLFF	TRA:TGTGCTTATAGGAATATTCAGGGAGCCCAGAAGCTGGTATTT;TRB:TGTGCCAGCAGTAACGGGGGGCTTGGTGAAAAACTGTTTTTT
clonotype838	1	0.000173731758165	TRA:CAGGIVWGSDSWGKLQF;TRB:CASSIYPSGGARETQYF	TRA:TGTGCAGGAGGCATCGTATGGGGGTCTGACAGCTGGGGGAAATTGCAGTTT;TRB:TGTGCCAGTAGTATATACCCGAGCGGGGGGGCCAGAGAGACCCAGTACTTC
clonotype839	1	0.000173731758165	TRA:CAVSEYNNNDMRF	TRA:TGTGCTGTGAGTGAATACAATAACAATGACATGCGCTTT
clonotype1663	1	0.000173731758165	TRA:CAVEGGDDKIIF;TRB:CASSYNRGGSQPQHF	TRA:TGTGCTGTCGAGGGGGGAGATGACAAGATCATCTTT;TRB:TGTGCCAGCAGTTACAACAGGGGAGGGAGCCAGCCCCAGCATTTT
clonotype1662	1	0.000173731758165	TRA:CAENRGSQGNLIF;TRB:CASSQDRASGGTTDTQYF	TRA:TGTGCAGAGAATAGAGGAAGCCAAGGAAATCTCATCTTT;TRB:TGTGCCAGCAGCCAAGATCGGGCCAGCGGGGGGACCACAGATACGCAGTATTTT
clonotype1661	1	0.000173731758165	TRA:CAGRDSNYQLIW;TRB:CASSWGDSAETQYF	TRA:TGTGCTGGGCGTGATAGCAACTATCAGTTAATCTGG;TRB:TGCGCCAGCAGCTGGGGGGACAGTGCAGAGACCCAGTACTTC
clonotype1660	1	0.000173731758165	TRB:CASSFSGTAHEKLFF	TRB:TGTGCCAGCAGCTTCTCCGGGACAGCGCATGAAAAACTGTTTTTT
clonotype1667	1	0.000173731758165	TRA:CAENGRAAGNKLTF;TRB:CASSLGRDVGGYTF	TRA:TGTGCAGAGAATGGACGGGCTGCAGGCAACAAGCTAACTTTT;TRB:TGTGCCAGCAGCTTGGGCAGGGACGTTGGTGGCTACACCTTC
clonotype1666	1	0.000173731758165	TRA:CAVGTGGSYIPTF;TRA:CAVSEGVGYSSASKIIF;TRB:CAWSRTGVIDEQYF	TRA:TGTGCTGTAGGAACAGGAGGAAGCTACATACCTACATTT;TRA:TGTGCTGTGAGTGAGGGGGTTGGGTACAGCAGTGCTTCCAAGATAATCTTT;TRB:TGTGCCTGGAGTAGGACAGGAGTTATCGACGAGCAGTACTTC
clonotype1665	1	0.000173731758165	TRA:CIVRVTRGINSGGGADGLTF;TRB:CASSQVAGGGTQYF	TRA:TGCATCGTCAGAGTCACGAGGGGGATTAATTCAGGAGGAGGTGCTGACGGACTCACCTTT;TRB:TGCGCCAGCAGCCAAGTAGCGGGGGGAGGGACCCAGTACTTC
clonotype1664	1	0.000173731758165	TRA:CAASKGGFQKLVF;TRB:CSASRQSYGYTF	TRA:TGTGCAGCAAGCAAGGGAGGCTTTCAGAAACTTGTATTT;TRB:TGCAGTGCTTCCCGACAGAGCTATGGCTACACCTTC
clonotype1669	1	0.000173731758165	TRA:CAASKGTSGSRLTF;TRB:CASSEYGSYGYTF	TRA:TGTGCAGCAAGCAAGGGAACCAGTGGCTCTAGGTTGACCTTT;TRB:TGTGCCAGCAGTGAATATGGCAGTTATGGCTACACCTTC
clonotype1668	1	0.000173731758165	TRB:CASSLSRGRLGYGYTF	TRB:TGTGCCAGCAGTTTATCGCGGGGGCGGCTGGGCTATGGCTACACCTTC
clonotype1449	1	0.000173731758165	TRB:CASSVLAGGHYNEQFF;TRB:CAWSTGQANNSPLHF	TRB:TGTGCCAGCAGCGTATTAGCGGGAGGGCACTACAATGAGCAGTTCTTC;TRB:TGTGCCTGGAGTACCGGACAGGCAAATAATTCACCCCTCCACTTT
clonotype1448	1	0.000173731758165	TRA:CAVEDLDFQKLVF;TRB:CASSLLNTGTGGGDTQYF	TRA:TGTGCTGTGGAGGATCTGGACTTTCAGAAACTTGTATTT;TRB:TGCGCCAGCAGCTTGTTAAACACCGGGACAGGGGGCGGGGATACGCAGTATTTT
clonotype1447	1	0.000173731758165	TRA:CAVPGSGNTGKLIF;TRA:CAVGGETSGSRLTF;TRB:CASSLATTAYSPLHF;TRB:CASSYNRGGSQPQHF	TRA:TGTGCTGTCCCCGGCTCTGGCAACACAGGCAAACTAATCTTT;TRA:TGTGCTGTGGGCGGGGAAACCAGTGGCTCTAGGTTGACCTTT;TRB:TGTGCCAGCAGCTTAGCGACAACAGCTTATTCACCCCTCCACTTT;TRB:TGTGCCAGCAGTTACAACAGGGGAGGGAGCCAGCCCCAGCATTTT
clonotype1446	1	0.000173731758165	TRB:CASSQRDRGANTGELFF	TRB:TGTGCCAGCAGCCAAAGGGATCGGGGGGCGAACACCGGGGAGCTGTTTTTT
clonotype1445	1	0.000173731758165	TRA:CILRDKHAAGNKLTF;TRA:CALNNQGGKLIF;TRA:CVVTHTSGTYKYIF;TRB:CASSVRSGLAGGPRDEQFF;TRB:CASRPREDQPQHF	TRA:TGCATCCTGAGAGACAAGCACGCTGCAGGCAACAAGCTAACTTTT;TRA:TGTGCTCTGAATAACCAGGGAGGAAAGCTTATCTTC;TRA:TGTGTGGTGACCCATACCTCAGGAACCTACAAATACATCTTT;TRB:TGTGCCAGCAGCGTCAGGTCGGGTTTAGCGGGGGGGCCAAGAGATGAGCAGTTCTTC;TRB:TGTGCCAGTAGACCTAGGGAGGATCAGCCCCAGCATTTT
clonotype1444	1	0.000173731758165	TRA:CAVSSAGNKLTF;TRB:CASSFPGTGLVDTQYF	TRA:TGTGCTGTGAGTTCTGCAGGCAACAAGCTAACTTTT;TRB:TGTGCCAGCAGCTTTCCCGGGACAGGGCTCGTAGATACGCAGTATTTT
clonotype1443	1	0.000173731758165	TRA:CVVNREGSYIPTF;TRB:CASSLRRTGDTQYF;TRB:CASSRSSGANVLTF	TRA:TGTGTGGTGAACAGGGAAGGAAGCTACATACCTACATTT;TRB:TGTGCCAGCAGCTTAAGGAGAACTGGAGATACGCAGTATTTT;TRB:TGTGCCAGCAGTCGAAGCTCTGGGGCCAACGTCCTGACTTTC
clonotype1442	1	0.000173731758165	TRB:CASSESSSYNSPLHF	TRB:TGTGCCAGCAGCGAAAGTAGCTCCTATAATTCACCCCTCCACTTT
clonotype1441	1	0.000173731758165	TRB:CASLGTYEQYF	TRB:TGTGCCAGTTTGGGAACCTACGAGCAGTACTTC
clonotype1440	1	0.000173731758165	TRA:CALTTGGFKTIF;TRB:CASSRRVAGGRGNSPLHF	TRA:TGTGCTCTCACTACTGGAGGCTTCAAAACTATCTTT;TRB:TGTGCCAGCAGCCGGAGGGTGGCAGGGGGCAGGGGGAATTCACCCCTCCACTTT
clonotype902	1	0.000173731758165	TRA:CAYRRTGAQKLVF;TRB:CSLLQGEETQYF	TRA:TGTGCTTATAGGAGAACGGGAGCCCAGAAGCTGGTATTT;TRB:TGCAGCCTTCTCCAGGGAGAAGAGACCCAGTACTTC
clonotype903	1	0.000173731758165	TRA:CAALSGGSYIPTF;TRB:CASSVSGTAYEQYF	TRA:TGTGCTGCGCTATCAGGAGGAAGCTACATACCTACATTT;TRB:TGTGCCAGCAGCGTCTCCGGGACAGCCTACGAGCAGTACTTC
clonotype900	1	0.000173731758165	TRB:CASSSTPGQGTSNEQFF	TRB:TGTGCCAGCAGCTCCACACCGGGACAGGGAACTTCCAATGAGCAGTTCTTC
clonotype901	1	0.000173731758165	TRA:CAASKDNARLMF;TRB:CASSRQGPDSSPLHF	TRA:TGTGCAGCAAGTAAGGACAATGCCAGACTCATGTTT;TRB:TGTGCCAGCAGCCGACAGGGACCGGATAGTTCACCCCTCCACTTT
clonotype906	1	0.000173731758165	TRA:CLVGDIGNQGGKLIF;TRA:CAFMKQYFGNEKLTF;TRB:CASILAVTNTGELFF;TRB:CAWSTGQANNSPLHF	TRA:TGCCTCGTGGGTGACATAGGTAACCAGGGAGGAAAGCTTATCTTC;TRA:TGTGCTTTCATGAAGCAGTACTTTGGAAATGAGAAATTAACCTTT;TRB:TGTGCCAGCATCCTAGCGGTAACGAACACCGGGGAGCTGTTTTTT;TRB:TGTGCCTGGAGTACCGGACAGGCAAATAATTCACCCCTCCACTTT
clonotype907	1	0.000173731758165	TRA:CAVNSNSGYALNF;TRB:CASSGYGLEGNTIYF	TRA:TGTGCCGTGAACTCAAATTCCGGGTATGCACTCAACTTC;TRB:TGTGCCAGCAGTGGATACGGACTGGAAGGAAACACCATATATTTT
clonotype904	1	0.000173731758165	TRB:CASSGYGGNNEQFF	TRB:TGTGCCAGCTCAGGGTACGGGGGGAACAATGAGCAGTTCTTC
clonotype905	1	0.000173731758165	TRA:CAVGNNNARLMF;TRB:CASSYSTGGTIYF	TRA:TGTGCTGTGGGGAATAACAATGCCAGACTCATGTTT;TRB:TGTGCCAGCAGTTACTCGACGGGTGGCACCATATATTTT
clonotype224	1	0.000173731758165	TRA:CLVGDIGNQGGKLIF;TRA:CVVNGRSYIPTF;TRB:CASSGREVRETQYF;TRB:CAWSTGQANNSPLHF	TRA:TGCCTCGTGGGTGACATAGGTAACCAGGGAGGAAAGCTTATCTTC;TRA:TGTGTGGTGAACGGGCGAAGCTACATACCTACATTT;TRB:TGTGCCAGCTCCGGCAGGGAGGTGAGGGAGACCCAGTACTTC;TRB:TGTGCCTGGAGTACCGGACAGGCAAATAATTCACCCCTCCACTTT
clonotype908	1	0.000173731758165	TRA:CAETQGGKLIF;TRB:CASRRVSQDTYEQYF;TRB:CASSPPGLAGDNEQFF	TRA:TGTGCAGAGACCCAGGGAGGAAAGCTTATCTTC;TRB:TGTGCCAGCAGGAGGGTATCACAGGATACCTACGAGCAGTACTTC;TRB:TGTGCCAGCTCACCCCCGGGACTAGCGGGAGACAATGAGCAGTTCTTC
clonotype909	1	0.000173731758165	TRA:CAASKGGGSQGNLIF;TRB:CASSPGTANTGELFF	TRA:TGTGCAGCAAGTAAAGGCGGAGGAAGCCAAGGAAATCTCATCTTT;TRB:TGCGCCAGCAGCCCCGGGACCGCGAACACCGGGGAGCTGTTTTTT
clonotype1511	1	0.000173731758165	TRB:CASSLGPPGQAISYNSPLHF	TRB:TGCGCCAGCAGCTTGGGGCCTCCGGGACAGGCGATCTCCTATAATTCACCCCTCCACTTT
clonotype1285	1	0.000173731758165	TRA:CAVNMDTGRRALTF;TRB:CASRATGLGEETQYF	TRA:TGTGCCGTGAATATGGACACGGGCAGGAGAGCACTTACTTTT;TRB:TGTGCCAGCAGGGCAACAGGGTTAGGGGAAGAGACCCAGTACTTC
clonotype1284	1	0.000173731758165	TRA:CAGGSGNTPLVF;TRB:CASSEGQGRGYTF	TRA:TGTGCTGGAGGTTCAGGAAACACACCTCTTGTCTTT;TRB:TGTGCCAGCAGTGAAGGACAGGGGAGAGGCTACACCTTC
clonotype1287	1	0.000173731758165	TRA:CAASIRGGSNYKLTF;TRB:CASSPLDGKANYGYTF	TRA:TGTGCAGCAAGTATACGGGGAGGTAGCAACTATAAACTGACATTT;TRB:TGTGCCAGCAGCCCGTTGGACGGAAAAGCTAACTATGGCTACACCTTC
clonotype1286	1	0.000173731758165	TRB:CASSGRQGGQPQHF;TRB:CASILAVTNTGELFF	TRB:TGTGCCAGCAGTGGCCGGCAAGGCGGTCAGCCCCAGCATTTT;TRB:TGTGCCAGCATCCTAGCGGTAACGAACACCGGGGAGCTGTTTTTT
clonotype1281	1	0.000173731758165	TRA:CAVCGATNKLIF	TRA:TGTGCTGTGTGTGGTGCTACAAACAAGCTCATCTTT
clonotype1280	1	0.000173731758165	TRA:CATDGHQAGTALIF;TRB:CASSQSAGEKLFF	TRA:TGTGCTACGGACGGTCACCAGGCAGGAACTGCTCTGATCTTT;TRB:TGTGCCAGTAGCCAAAGCGCAGGCGAAAAACTGTTTTTT
clonotype1283	1	0.000173731758165	TRA:CALRRGGGNKLTF;TRB:CATSVGTGTGSYNEQFF	TRA:TGTGCCCTTAGGAGGGGAGGAGGAAACAAACTCACCTTT;TRB:TGTGCCACCAGTGTGGGAACCGGGACAGGGAGCTACAATGAGCAGTTCTTC
clonotype1282	1	0.000173731758165	TRA:CAVVRMDSSYKLIF;TRB:CASSSGTGSTGELFF	TRA:TGTGCTGTAGTTCGGATGGATAGCAGCTATAAATTGATCTTC;TRB:TGTGCCAGCAGCTCCGGGACAGGGAGCACCGGGGAGCTGTTTTTT
clonotype1289	1	0.000173731758165	TRA:CAASSSPMDSNYQLIW;TRB:CSARGGDSEAFF	TRA:TGTGCAGCAAGCAGCAGCCCCATGGATAGCAACTATCAGTTAATCTGG;TRB:TGCAGTGCTAGAGGGGGGGATTCTGAAGCTTTCTTT
clonotype1288	1	0.000173731758165	TRA:CAENRGKLIF;TRA:CAVIPLPVDSSYKLIF;TRB:CASSGQTNTEAFF	TRA:TGTGCAGAGAACCGAGGAAAGCTTATCTTC;TRA:TGTGCTGTGATTCCCTTACCGGTGGATAGCAGCTATAAATTGATCTTC;TRB:TGTGCCAGCAGTGGGCAGACTAACACTGAAGCTTTCTTT
clonotype1049	1	0.000173731758165	TRB:CASSQDPRGYGYTF;TRB:CASSGLQGKEDTQYF	TRB:TGCGCCAGCAGCCAAGATCCCAGAGGCTATGGCTACACCTTC;TRB:TGTGCCAGCAGTGGTTTACAGGGGAAGGAAGATACGCAGTATTTT
clonotype1048	1	0.000173731758165	TRA:CVPDNYGQNFVF;TRB:CASRKDRRRAGANVLTF	TRA:TGTGTTCCCGATAACTATGGTCAGAATTTTGTCTTT;TRB:TGTGCCAGCAGAAAGGACAGGAGAAGGGCTGGGGCCAACGTCCTGACTTTC
clonotype1043	1	0.000173731758165	TRB:CASSQDRGYRAGYGYTF	TRB:TGTGCCAGCAGCCAAGATCGGGGTTACAGGGCAGGCTATGGCTACACCTTC
clonotype1042	1	0.000173731758165	TRA:CAASYLGNARLMF;TRB:CASSLTGAAGVRTGELFF	TRA:TGTGCAGCAAGCTATTTAGGAAATGCCAGACTCATGTTT;TRB:TGTGCCAGCTCATTGACCGGGGCGGCGGGAGTCCGTACCGGGGAGCTGTTTTTT
clonotype1041	1	0.000173731758165	TRA:CAVSFDSWGKLQF;TRB:CASSLGQGKNEAFF	TRA:TGTGCTGTGAGTTTTGACAGCTGGGGGAAATTGCAGTTT;TRB:TGTGCCAGCAGCTTGGGACAGGGGAAGAATGAAGCTTTCTTT
clonotype1040	1	0.000173731758165	TRB:CSARDPRGRAIGQFF	TRB:TGCAGTGCTAGAGATCCTCGCGGGAGGGCCATTGGGCAGTTCTTC
clonotype1047	1	0.000173731758165	TRB:CATSRDAASGGAGELFF	TRB:TGTGCCACCAGCAGAGATGCGGCTAGCGGGGGTGCCGGGGAGCTGTTTTTT
clonotype1046	1	0.000173731758165	TRA:CAAEVTGTASKLTF;TRB:CAISEGGSGTEAFF	TRA:TGTGCAGCCGAGGTTACCGGCACTGCCAGTAAACTCACCTTT;TRB:TGTGCCATCAGTGAGGGGGGGTCTGGCACTGAAGCTTTCTTT
clonotype1045	1	0.000173731758165	TRB:CATSAWGVADTDTQYF	TRB:TGTGCCACCAGTGCCTGGGGAGTAGCGGACACAGATACGCAGTATTTT
clonotype1044	1	0.000173731758165	TRA:CILIAPGNTGKLIF;TRB:CASSEFGDQETQYF	TRA:TGCATCCTGATAGCGCCCGGCAACACAGGCAAACTAATCTTT;TRB:TGTGCCAGCAGTGAGTTCGGAGACCAAGAGACCCAGTACTTC
clonotype229	1	0.000173731758165	TRA:CLVGDIGNQGGKLIF;TRB:CASSLVQGISYEQYF;TRB:CAWSTGQANNSPLHF	TRA:TGCCTCGTGGGTGACATAGGTAACCAGGGAGGAAAGCTTATCTTC;TRB:TGTGCCAGCAGCTTAGTCCAGGGGATCTCCTACGAGCAGTACTTC;TRB:TGTGCCTGGAGTACCGGACAGGCAAATAATTCACCCCTCCACTTT
clonotype228	1	0.000173731758165	TRA:CAASRGNNDMRF;TRB:CSVGVSTDTQYF	TRA:TGTGCAGCAAGTAGAGGTAACAATGACATGCGCTTT;TRB:TGCAGCGTTGGGGTTAGCACAGATACGCAGTATTTT
clonotype226	1	0.000173731758165	TRA:CAVSTYSSASKIIF;TRB:CASSSGQGTIKLFF	TRA:TGTGCCGTGTCAACGTACAGCAGTGCTTCCAAGATAATCTTT;TRB:TGTGCCAGCAGTTCGGGACAGGGGACGATAAAACTGTTTTTT
clonotype591	1	0.000173731758165	TRA:CAARKDTGFQKLVF;TRB:CASSPDRGGYTF	TRA:TGTGCAGCAAGAAAGGACACAGGCTTTCAGAAACTTGTATTT;TRB:TGTGCCAGCAGTCCGGACAGGGGAGGCTACACCTTC
clonotype590	1	0.000173731758165	TRA:CAETPF;TRB:CATSEGGHSGELFF;TRB:CASSMAGVLDEQYF	TRA:TGTGCAGAGACCCCGTTT;TRB:TGTGCCACCTCTGAGGGGGGGCATTCCGGGGAGCTGTTTTTT;TRB:TGTGCCAGTAGTATGGCGGGAGTCCTCGACGAGCAGTACTTC
clonotype593	1	0.000173731758165	TRB:CATGQGFYEQYF	TRB:TGTGCCACCGGACAGGGGTTCTACGAGCAGTACTTC
clonotype592	1	0.000173731758165	TRA:CASIFSKIIF;TRB:CASSPGTSGNNEQFF	TRA:TGTGCCTCTATTTTCTCCAAGATAATCTTT;TRB:TGCGCCAGCAGCCCCGGGACTAGCGGGAACAATGAGCAGTTCTTC
clonotype595	1	0.000173731758165	TRA:CAVSDDGGFKTIF;TRB:CASSLPGQLKHEQYF	TRA:TGTGCTGTGAGTGATGATGGAGGCTTCAAAACTATCTTT;TRB:TGTGCCAGCAGCTTACCCGGACAACTCAAGCACGAGCAGTACTTC
clonotype594	1	0.000173731758165	TRA:CAASRTGTASKLTF;TRA:CVVNRDDKIIF;TRB:CASSYPSGVTSGRRQGSSYEQYF	TRA:TGTGCAGCAAGTAGGACCGGCACTGCCAGTAAACTCACCTTT;TRA:TGTGTGGTGAACAGAGATGACAAGATCATCTTT;TRB:TGTGCCAGCAGTTACCCTTCGGGGGTCACTAGCGGGAGAAGACAGGGTTCCTCCTACGAGCAGTACTTC
clonotype597	1	0.000173731758165	TRB:CASSIGRQGYDEQYF	TRB:TGTGCCAGTAGTATTGGTAGACAGGGGTATGACGAGCAGTACTTC
clonotype596	1	0.000173731758165	TRA:CAVRVGGGADGLTF;TRB:CASSPGPRGQYF	TRA:TGTGCTGTGAGAGTAGGAGGAGGTGCTGACGGACTCACCTTT;TRB:TGTGCCAGCAGCCCCGGGCCCCGCGGGCAGTATTTT
clonotype599	1	0.000173731758165	TRA:CAGGTAGNKLTF;TRB:CASSLSPRDTEAFF	TRA:TGTGCCGGCGGAACTGCAGGCAACAAGCTAACTTTT;TRB:TGTGCCAGCAGCTTAAGTCCCAGGGACACTGAAGCTTTCTTT
clonotype598	1	0.000173731758165	TRB:CSAALRGGELFF	TRB:TGCAGCGCCGCTCTCAGGGGCGGGGAGCTGTTTTTT
clonotype357	1	0.000173731758165	TRB:CASSLREQGSTEAFF	TRB:TGCGCCAGCAGCTTGAGGGAACAGGGATCCACTGAAGCTTTCTTT
clonotype356	1	0.000173731758165	TRA:CLVGDIGNQGGKLIF;TRB:CATSFSGETQYF;TRB:CAWSTGQANNSPLHF	TRA:TGCCTCGTGGGTGACATAGGTAACCAGGGAGGAAAGCTTATCTTC;TRB:TGTGCCACCAGTTTCTCTGGGGAGACCCAGTACTTC;TRB:TGTGCCTGGAGTACCGGACAGGCAAATAATTCACCCCTCCACTTT
clonotype355	1	0.000173731758165	TRB:CASSLGGQGISGNTIYF	TRB:TGTGCCAGCAGCTTAGGGGGACAGGGGATCTCTGGAAACACCATATATTTT
clonotype354	1	0.000173731758165	TRA:CAGTAAGNKLTF;TRB:CASTTSGTSGNQPQHF	TRA:TGTGCAGGGACGGCTGCAGGCAACAAGCTAACTTTT;TRB:TGTGCCAGTACCACAAGTGGGACATCGGGCAATCAGCCCCAGCATTTT
clonotype353	1	0.000173731758165	TRA:CVVSENSGYSTLTF;TRB:CASSLAGTGNYEQYF;TRB:CASSYNRGGSQPQHF	TRA:TGTGTTGTGAGTGAGAATTCAGGATACAGCACCCTCACCTTT;TRB:TGTGCCAGCAGCTTAGCGGGGACAGGGAACTACGAGCAGTACTTC;TRB:TGTGCCAGCAGTTACAACAGGGGAGGGAGCCAGCCCCAGCATTTT
clonotype352	1	0.000173731758165	TRA:CLVGDIGNQGGKLIF;TRB:CASSPDSRFIYGYTF	TRA:TGCCTCGTGGGTGACATAGGTAACCAGGGAGGAAAGCTTATCTTC;TRB:TGTGCCAGCAGTCCGGACAGTAGGTTCATCTATGGCTACACCTTC
clonotype351	1	0.000173731758165	TRA:CLVGDIGNQGGKLIF;TRA:CAFMNNNARLMF;TRB:CASSLGTFSGNTIYF	TRA:TGCCTCGTGGGTGACATAGGTAACCAGGGAGGAAAGCTTATCTTC;TRA:TGTGCTTTCATGAATAACAATGCCAGACTCATGTTT;TRB:TGTGCCAGCAGTTTAGGTACCTTCTCTGGAAACACCATATATTTT
clonotype350	1	0.000173731758165	TRB:CASSLDRNNSPLHF	TRB:TGTGCCAGCAGCTTGGACAGGAATAATTCACCCCTCCACTTT
clonotype359	1	0.000173731758165	TRA:CAASGRNNNARLMF;TRA:CAYLNYGGSQGNLIF;TRB:CASSSDSYEQYF	TRA:TGTGCAGCAAGCGGACGGAATAACAATGCCAGACTCATGTTT;TRA:TGTGCTTACCTGAATTATGGAGGAAGCCAAGGAAATCTCATCTTT;TRB:TGTGCCAGCAGTTCGGACTCATACGAGCAGTACTTC
clonotype358	1	0.000173731758165	TRA:CAASQGTGNQFYF;TRB:CASSAGTPSYNEQFF	TRA:TGTGCAGCAAGCCAGGGCACCGGTAACCAGTTCTATTTT;TRB:TGCGCCAGCAGTGCCGGGACTCCCTCCTACAATGAGCAGTTCTTC
clonotype579	1	0.000173731758165	TRA:CAASYGARLMF;TRA:CAGDNNAGNMLTF;TRB:CSARGGGPLGYEQYF	TRA:TGTGCAGCAAGCTACGGTGCCAGACTCATGTTT;TRA:TGTGCAGGGGATAATAATGCAGGCAACATGCTCACCTTT;TRB:TGCAGTGCTAGGGGGGGGGGTCCTCTCGGTTACGAGCAGTACTTC
clonotype578	1	0.000173731758165	TRA:CLVGDIGNQGGKLIF;TRA:CALSLSNSGGSNYKLTF	TRA:TGCCTCGTGGGTGACATAGGTAACCAGGGAGGAAAGCTTATCTTC;TRA:TGTGCTCTGAGTCTCTCGAATAGTGGAGGTAGCAACTATAAACTGACATTT
clonotype577	1	0.000173731758165	TRA:CAGPRAGNNRKLIW;TRA:CAPTACRAGNNRKLIW;TRB:CASKMGQYYGYTF	TRA:TGTGCAGGGCCACGGGCTGGCAACAACCGTAAGCTGATTTGG;TRA:TGTGCTCCTACCGCTTGCCGGGCTGGCAACAACCGTAAGCTGATTTGG;TRB:TGTGCCTCAAAGATGGGGCAGTACTATGGCTACACCTTC
clonotype576	1	0.000173731758165	TRA:CAVSPGSSNTGKLIF	TRA:TGTGCCGTGAGTCCCGGCTCTAGCAACACAGGCAAACTAATCTTT
clonotype575	1	0.000173731758165	TRA:CAVNMVAGNTPLVF;TRB:CASSLAGHDQYF	TRA:TGTGCCGTGAACATGGTAGCGGGAAACACACCTCTTGTCTTT;TRB:TGCGCCAGCAGCTTGGCCGGACACGATCAGTACTTC
clonotype574	1	0.000173731758165	TRA:CAATSNFGNEKLTF;TRB:CASSSGLAYNEQFF	TRA:TGTGCAGCAACCTCTAACTTTGGAAATGAGAAATTAACCTTT;TRB:TGTGCCAGCAGCTCCGGACTAGCCTACAATGAGCAGTTCTTC
clonotype573	1	0.000173731758165	TRA:CAVSGGGADGLTF;TRB:CASSERGRSNSPLHF	TRA:TGTGCTGTCTCAGGAGGAGGTGCTGACGGACTCACCTTT;TRB:TGTGCCAGCAGTGAAAGGGGGCGCAGCAATTCACCCCTCCACTTT
clonotype572	1	0.000173731758165	TRA:CAVISRGNNRLAF;TRA:CAVTVTGYSSASKIIF;TRB:CASSQDRDGEKLFF	TRA:TGTGCCGTGATCTCGCGGGGGAACAACAGACTCGCTTTT;TRA:TGTGCTGTGACCGTGACGGGGTACAGCAGTGCTTCCAAGATAATCTTT;TRB:TGTGCCAGCAGCCAGGACAGGGATGGAGAAAAACTGTTTTTT
clonotype571	1	0.000173731758165	TRB:CSARESSGRKDEQYF	TRB:TGCAGTGCTAGAGAATCCAGCGGGAGGAAGGACGAGCAGTACTTC
clonotype570	1	0.000173731758165	TRA:CVVNRAGGFKTIF;TRB:CASSSVPATNEKLFF	TRA:TGTGTGGTGAACCGGGCTGGAGGCTTCAAAACTATCTTT;TRB:TGTGCCAGCAGTTCCGTTCCCGCAACTAATGAAAAACTGTTTTTT
clonotype825	1	0.000173731758165	TRA:CILSPNLGDSGYALNF;TRB:CASSSYLGSGQETQYF	TRA:TGCATCCTGAGCCCCAATTTAGGGGATTCCGGGTATGCACTCAACTTC;TRB:TGTGCCAGCAGCTCTTATCTGGGTAGCGGGCAAGAGACCCAGTACTTC
clonotype824	1	0.000173731758165	TRA:CAASPREAAGNKLTF;TRB:CASRRGGFSGANVLTF	TRA:TGTGCAGCAAGTCCCCGGGAAGCTGCAGGCAACAAGCTAACTTTT;TRB:TGTGCCAGCAGACGGGGAGGTTTCTCTGGGGCCAACGTCCTGACTTTC
clonotype689	1	0.000173731758165	TRA:CAASKTADYKLSF;TRB:CASSPQGEKLFF	TRA:TGTGCAGCAAGTAAAACGGCCGACTACAAGCTCAGCTTT;TRB:TGTGCCAGCAGTCCTCAGGGGGAGAAACTGTTTTTT
clonotype688	1	0.000173731758165	TRA:CAVTPWSSASKIIF;TRB:CASSWDRTNNEQFF	TRA:TGTGCTGTGACCCCGTGGAGCAGTGCTTCCAAGATAATCTTT;TRB:TGCGCCAGCAGCTGGGACAGGACTAACAATGAGCAGTTCTTC
clonotype685	1	0.000173731758165	TRB:CASRQGQETQYF	TRB:TGTGCCAGCAGACAGGGCCAAGAGACCCAGTACTTC
clonotype684	1	0.000173731758165	TRB:CASSTPGETQYF	TRB:TGTGCCAGTAGTACCCCCGGGGAGACCCAGTACTTC
clonotype687	1	0.000173731758165	TRB:CASSPEGSGELFF	TRB:TGTGCCAGCAGCCCAGAGGGGTCCGGGGAGCTGTTTTTT
clonotype686	1	0.000173731758165	TRA:CAGVLVGTSGSRLTF;TRB:CASSGGTSGGAKQFF;TRB:CASPVRGGAGANVLTF	TRA:TGTGCAGGAGTTTTAGTGGGGACCAGTGGCTCTAGGTTGACCTTT;TRB:TGCGCCAGCAGCGGCGGGACTAGCGGGGGGGCAAAGCAGTTCTTC;TRB:TGTGCCAGCCCCGTTCGAGGGGGCGCTGGGGCCAACGTCCTGACTTTC
clonotype681	1	0.000173731758165	TRA:CALYNFNKFYF;TRB:CSAYRGHGANVLTF	TRA:TGTGCTCTTTACAACTTCAACAAATTTTACTTT;TRB:TGCAGTGCGTACAGGGGGCATGGGGCCAACGTCCTGACTTTC
clonotype680	1	0.000173731758165	TRA:CAALTSGTYKYIF;TRB:CASSLGAANQPQHF	TRA:TGTGCTGCTCTTACCTCAGGAACCTACAAATACATCTTT;TRB:TGTGCCAGTAGTTTGGGGGCGGCTAATCAGCCCCAGCATTTT
clonotype683	1	0.000173731758165	TRA:CATAEAGATNKLIF;TRB:CASSRSIIRGPGNTIYF	TRA:TGTGCTACGGCCGAGGCGGGTGCTACAAACAAGCTCATCTTT;TRB:TGCGCCAGCAGCCGAAGCATAATCAGGGGGCCCGGAAACACCATATATTTT
clonotype682	1	0.000173731758165	TRA:CIANNYGQNFVF	TRA:TGCATCGCCAATAACTATGGTCAGAATTTTGTCTTT
clonotype173	1	0.000173731758165	TRA:CAVSERTIIQGAQKLVF;TRB:CSARVRTGGMGSRSYEQYF	TRA:TGTGCTGTGAGTGAAAGGACCATAATTCAGGGAGCCCAGAAGCTGGTATTT;TRB:TGCAGTGCTAGAGTGCGGACAGGGGGAATGGGGAGCAGGTCCTACGAGCAGTACTTC
clonotype172	1	0.000173731758165	TRB:CASSTGGTAVPDEQFF	TRB:TGTGCCAGCAGCACCGGAGGGACAGCCGTTCCCGATGAGCAGTTCTTC
clonotype171	1	0.000173731758165	TRA:CAASGRNNAGNMLTF;TRB:CSARETWRVSNEKLFF	TRA:TGTGCAGCAAGCGGAAGGAATAATGCAGGCAACATGCTCACCTTT;TRB:TGCAGTGCTAGAGAAACCTGGAGGGTCTCTAATGAAAAACTGTTTTTT
clonotype170	1	0.000173731758165	TRA:CAATTSGTYKYIF;TRB:CASSPMGFSYNEQFF	TRA:TGTGCAGCTACTACCTCAGGAACCTACAAATACATCTTT;TRB:TGTGCCAGCAGCCCGATGGGATTCTCCTACAATGAGCAGTTCTTC
clonotype177	1	0.000173731758165	TRA:CAGELF;TRA:CAVRSSGTYKYIF;TRB:CASSPDRGGNQPQHF;TRB:CAWSVRGLASYEQYF	TRA:TGTGCAGGAGAACTCTTT;TRA:TGTGCTGTGAGGTCCTCAGGAACCTACAAATACATCTTT;TRB:TGTGCCAGCTCACCCGATCGGGGGGGCAATCAGCCCCAGCATTTT;TRB:TGTGCCTGGAGTGTACGGGGACTAGCATCTTACGAGCAGTACTTC
clonotype176	1	0.000173731758165	TRA:CAVSASYNQGGKLIF;TRB:CASSLALAGAADEQYF	TRA:TGTGCTGTGAGTGCCTCTTATAACCAGGGAGGAAAGCTTATCTTC;TRB:TGCGCCAGCAGCTTGGCCTTAGCAGGGGCGGCGGACGAGCAGTACTTC
clonotype175	1	0.000173731758165	TRA:CAGPGRAGNMLTF;TRB:CASSLMASGVMWELFF	TRA:TGTGCAGGCCCCGGGAGGGCAGGCAACATGCTCACCTTT;TRB:TGCGCCAGCAGCTTGATGGCTAGCGGGGTGATGTGGGAGCTGTTTTTT
clonotype174	1	0.000173731758165	TRB:CSARVLGGLGNTIYF	TRB:TGCAGTGCTAGAGTTCTCGGGGGGCTCGGAAACACCATATATTTT
clonotype179	1	0.000173731758165	TRB:CAWSGGGDSYNSPLHF	TRB:TGTGCCTGGAGTGGGGGGGGGGATTCCTATAATTCACCCCTCCACTTT
clonotype178	1	0.000173731758165	TRA:CAVNAQGGYQKVTF;TRB:CASRQGRSTVTEAFF	TRA:TGTGCCGTGAATGCGCAAGGGGGTTACCAGAAAGTTACCTTT;TRB:TGTGCCAGTAGACAGGGAAGAAGTACGGTCACTGAAGCTTTCTTT
clonotype1700	1	0.000173731758165	TRB:CASSQGSYEQYF	TRB:TGTGCCAGCAGCCAGGGCTCCTACGAGCAGTACTTC
clonotype1701	1	0.000173731758165	TRB:CASSSRLGASYEQYF	TRB:TGTGCCAGCAGCTCACGGCTAGGTGCATCCTACGAGCAGTACTTC
clonotype1702	1	0.000173731758165	TRA:CAVGSNRDDKIIF;TRA:CVVSGSGGSYIPTF	TRA:TGCGCTGTGGGGTCGAACAGAGATGACAAGATCATCTTT;TRA:TGTGTGGTGAGTGGATCAGGAGGAAGCTACATACCTACATTT
clonotype1703	1	0.000173731758165	TRA:CAASPEFHDKIIF;TRB:CASSQAGTGEKLFF	TRA:TGTGCAGCAAGCCCGGAATTTCATGACAAGATCATCTTT;TRB:TGCGCCAGCAGCCAAGCGGGGACAGGTGAAAAACTGTTTTTT
clonotype1704	1	0.000173731758165	TRA:CAVRALSGGYNKLIF;TRB:CASILTGGVSNQPQHF	TRA:TGTGCTGTGAGAGCCCTTTCTGGTGGCTACAATAAGCTGATTTTT;TRB:TGTGCCAGCATTCTAACAGGGGGCGTAAGCAATCAGCCCCAGCATTTT
clonotype1705	1	0.000173731758165	TRA:CLVGDTGNQGGKLIF	TRA:TGCCTCGTGGGTGACACAGGTAACCAGGGAGGAAAGCTTATCTTC
clonotype1706	1	0.000173731758165	TRA:CLVGDIGNQGGKLIF;TRA:CAVEEGGSYIPTF;TRB:CASSFRQGQGQETQYF	TRA:TGCCTCGTGGGTGACATAGGTAACCAGGGAGGAAAGCTTATCTTC;TRA:TGTGCTGTGGAGGAAGGAGGAAGCTACATACCTACATTT;TRB:TGTGCCAGCAGCTTTCGGCAGGGGCAAGGCCAAGAGACCCAGTACTTC
clonotype1707	1	0.000173731758165	TRB:CASSPNSGGEQYF	TRB:TGTGCCAGCAGCCCAAATAGTGGGGGCGAGCAGTACTTC
clonotype1708	1	0.000173731758165	TRA:CAVGRRSNDYKLSF;TRB:CSAPSETGYTGELFF	TRA:TGTGCTGTGGGCAGACGTTCTAACGACTACAAGCTCAGCTTT;TRB:TGCAGTGCTCCGTCGGAGACAGGGTATACCGGGGAGCTGTTTTTT
clonotype1709	1	0.000173731758165	TRB:CASSVQGGELFF	TRB:TGTGCCAGCAGTGTTCAGGGAGGGGAACTGTTTTTT
clonotype779	1	0.000173731758165	TRB:CASSLQGAQNSPLHF	TRB:TGTGCCAGCAGTTTACAGGGGGCGCAGAATTCACCCCTCCACTTT
clonotype778	1	0.000173731758165	TRA:CATGGGYKLIF;TRB:CASSRGQPGTDTQYF	TRA:TGTGCTACGGGGGGGGGCTATAAATTGATCTTC;TRB:TGTGCCAGCAGTAGAGGACAGCCCGGCACAGATACGCAGTATTTT
clonotype771	1	0.000173731758165	TRB:CASSSPSGSGELFF	TRB:TGTGCCAGCAGTTCCCCCTCAGGGTCCGGGGAGCTGTTTTTT
clonotype770	1	0.000173731758165	TRA:CLVGDANTGFQKLVF;TRB:CASSVGDRGSNEQFF	TRA:TGCCTCGTGGGTGACGCGAACACAGGCTTTCAGAAACTTGTATTT;TRB:TGTGCCAGCAGCGTGGGGGACAGGGGTAGCAATGAGCAGTTCTTC
clonotype773	1	0.000173731758165	TRB:CAISETGGLRGNTIYF	TRB:TGTGCCATCAGTGAGACAGGGGGCCTGAGGGGAAACACCATATATTTT
clonotype772	1	0.000173731758165	TRA:CAGWGNFNKFYF;TRB:CASSRTGYSTDTQYF	TRA:TGTGCAGGGTGGGGCAACTTCAACAAATTTTACTTT;TRB:TGTGCCAGCAGCCGGACAGGGTATTCCACAGATACGCAGTATTTT
clonotype775	1	0.000173731758165	TRA:CATAISSNDYKLSF;TRB:CASIALGTVNTEAFF	TRA:TGTGCTACGGCCATCTCTTCTAACGACTACAAGCTCAGCTTT;TRB:TGTGCCAGCATCGCACTCGGGACAGTGAACACTGAAGCTTTCTTT
clonotype774	1	0.000173731758165	TRA:CAESMRAGNMLTF;TRB:CATRGSGVTEAFF	TRA:TGTGCAGAGAGTATGAGAGCAGGCAACATGCTCACCTTT;TRB:TGTGCCACCAGGGGTTCCGGGGTAACTGAAGCTTTCTTT
clonotype777	1	0.000173731758165	TRA:CAVSVPLPFGGGGNKLTF;TRB:CASSRGANYGYTF	TRA:TGTGCTGTGAGTGTCCCACTCCCTTTTGGGGGAGGAGGAAACAAACTCACCTTT;TRB:TGTGCCAGCAGCAGAGGAGCTAACTATGGCTACACCTTC
clonotype776	1	0.000173731758165	TRB:CASSDNRDLF	TRB:TGTGCCAGCAGCGACAACCGGGATCTCTTC
clonotype821	1	0.000173731758165	TRA:CAASGGNKLVF;TRB:CSARDLGTSGGAWDIQYF	TRA:TGTGCAGCAAGCGGTGGAAACAAACTGGTCTTT;TRB:TGCAGTGCTAGAGATTTGGGGACTAGCGGGGGGGCTTGGGACATTCAGTACTTC
clonotype820	1	0.000173731758165	TRA:CVVSDYQGAQKLVF;TRB:CASRNGGSNQPQHF	TRA:TGTGTTGTGAGTGACTATCAGGGAGCCCAGAAGCTGGTATTT;TRB:TGTGCCAGTAGGAATGGGGGTAGCAATCAGCCCCAGCATTTT
clonotype823	1	0.000173731758165	TRA:CAFMTYYTGANSKLTF;TRB:CAISPGTGGLLNEQFF	TRA:TGTGCTTTCATGACCTACTATACTGGAGCCAATAGTAAGCTGACATTT;TRB:TGTGCCATCAGTCCCGGGACAGGGGGTTTATTGAATGAGCAGTTCTTC
clonotype822	1	0.000173731758165	TRB:CASSSPTGRRAAQYF;TRB:CASSIWGWASRADTQYF	TRB:TGTGCCAGCAGCTCCCCGACAGGTAGAAGAGCGGCCCAGTACTTC;TRB:TGTGCCAGTAGTATCTGGGGGTGGGCCTCACGGGCAGATACGCAGTATTTT
clonotype1678	1	0.000173731758165	TRA:CAVREGDKVIF;TRB:CASSLAAGPNNEQFF	TRA:TGTGCTGTGAGGGAGGGCGACAAGGTGATATTT;TRB:TGTGCCAGCAGCTTAGCGGCGGGCCCAAACAATGAGCAGTTCTTC
clonotype1679	1	0.000173731758165	TRA:CAVLRRGGSARQLTF;TRB:CASSLARGDTQYF	TRA:TGTGCTGTGCTGCGGCGGGGAGGATCTGCAAGGCAACTGACCTTT;TRB:TGTGCCAGCAGCTTGGCCCGGGGGGATACGCAGTATTTT
clonotype827	1	0.000173731758165	TRA:CAASKAGTALIF;TRB:CASSMSSGTDTQYF	TRA:TGTGCAGCAAGCAAGGCAGGAACTGCTCTGATCTTT;TRB:TGCGCCAGCAGCATGAGTAGCGGGACAGATACGCAGTATTTT
clonotype826	1	0.000173731758165	TRA:CAASRGNTPLVF;TRB:CASSQVEGTGYTF	TRA:TGTGCAGCAAGTAGGGGAAACACACCTCTTGTCTTT;TRB:TGTGCCAGCAGCCAAGTCGAGGGAACTGGCTACACCTTC
clonotype1674	1	0.000173731758165	TRA:CAVEAYNAGNNRKLIW;TRB:CASSPRIQVTDTQYF	TRA:TGTGCTGTGGAGGCCTATAATGCTGGCAACAACCGTAAGCTGATTTGG;TRB:TGTGCCAGCAGCCCCAGGATACAGGTCACAGATACGCAGTATTTT
clonotype828	1	0.000173731758165	TRA:CIVRVLGTSGTYKYIF	TRA:TGCATCGTCAGAGTCCTAGGGACCTCAGGAACCTACAAATACATCTTT
clonotype1676	1	0.000173731758165	TRA:CLVGPDTGRRALTF;TRA:CAETYSSASKIIF;TRB:CSARTSGGNNEQFF	TRA:TGCCTCGTGGGCCCGGACACGGGCAGGAGAGCACTTACTTTT;TRA:TGTGCAGAGACGTACAGCAGTGCTTCCAAGATAATCTTT;TRB:TGCAGTGCTAGGACTAGCGGGGGGAACAATGAGCAGTTCTTC
clonotype1677	1	0.000173731758165	TRA:CATAAARANSKLTF;TRB:CASSLGLTDTQYF	TRA:TGTGCTACGGCCGCCGCGAGGGCCAATAGTAAGCTGACATTT;TRB:TGTGCCAGCAGCTTAGGGTTGACAGATACGCAGTATTTT
clonotype1670	1	0.000173731758165	TRA:CAGRGSGGSNYKLTF;TRB:CASSSLGYEQYF;TRB:CAWSTGQANNSPLHF	TRA:TGTGCAGGAAGGGGAAGTGGAGGTAGCAACTATAAACTGACATTT;TRB:TGCGCCAGCAGCTCACTAGGGTACGAGCAGTACTTC;TRB:TGTGCCTGGAGTACCGGACAGGCAAATAATTCACCCCTCCACTTT
clonotype1671	1	0.000173731758165	TRB:CASSFEETQYF	TRB:TGTGCCAGCAGTTTTGAGGAGACCCAGTACTTC
clonotype1672	1	0.000173731758165	TRA:CAVRSNDMRF;TRB:CSAPLEGDGELFF	TRA:TGTGCTGTCAGAAGCAATGACATGCGCTTT;TRB:TGCAGTGCCCCACTCGAAGGGGACGGGGAGCTGTTTTTT
clonotype1673	1	0.000173731758165	TRA:CIVRVFNAGGTSYGKLTF;TRB:CAITQGQGSGNTIYF	TRA:TGCATCGTCAGAGTCTTTAATGCTGGTGGTACTAGCTATGGAAAGCTGACATTT;TRB:TGTGCCATCACCCAGGGACAGGGCTCTGGAAACACCATATATTTT
clonotype1458	1	0.000173731758165	TRA:CALSERDFGNEKLTF;TRB:CASSSTGNYGYTF	TRA:TGTGCTCTGAGTGAGCGGGACTTTGGAAATGAGAAATTAACCTTT;TRB:TGTGCCAGCAGCTCTACAGGGAATTATGGCTACACCTTC
clonotype1459	1	0.000173731758165	TRA:CVVPGGLNAGNMLTF;TRB:CASSYGKSTEAFF	TRA:TGTGTGGTGCCGGGGGGCTTAAATGCAGGCAACATGCTCACCTTT;TRB:TGTGCCAGCAGTTACGGAAAGAGCACTGAAGCTTTCTTT
clonotype919	1	0.000173731758165	TRA:CAMRWSGSARQLTF;TRB:CASGRGGTEAFF	TRA:TGTGCAATGAGATGGTCTGGTTCTGCAAGGCAACTGACCTTT;TRB:TGTGCCAGCGGCAGAGGGGGGACTGAAGCTTTCTTT
clonotype918	1	0.000173731758165	TRA:CAAREIKAAGNKLTF;TRA:CAVQSGGYQKVTF;TRB:CASSLGLAFQYF	TRA:TGTGCAGCAAGGGAGATCAAAGCTGCAGGCAACAAGCTAACTTTT;TRA:TGTGCTGTGCAGTCTGGGGGTTACCAGAAAGTTACCTTT;TRB:TGTGCCAGCAGCCTGGGACTAGCGTTCCAGTACTTC
clonotype915	1	0.000173731758165	TRB:CSASDRNSPLHF	TRB:TGCAGTGCTTCCGACAGGAATTCACCCCTCCACTTT
clonotype1451	1	0.000173731758165	TRA:CAVEGAASGTYKYIF;TRB:CASSTLETQYF	TRA:TGTGCTGTGGAGGGGGCGGCCTCAGGAACCTACAAATACATCTTT;TRB:TGTGCCAGCAGCACCCTAGAGACCCAGTACTTC
clonotype1452	1	0.000173731758165	TRB:CSARKTGGGGQPQHF	TRB:TGCAGTGCTAGGAAAACAGGGGGCGGCGGTCAGCCCCAGCATTTT
clonotype1453	1	0.000173731758165	TRB:CASSYGDTEAFF	TRB:TGTGCCAGCAGTTACGGGGACACTGAAGCTTTCTTT
clonotype911	1	0.000173731758165	TRB:CASIADRANYGYTF	TRB:TGTGCCAGCATCGCGGACAGAGCTAACTATGGCTACACCTTC
clonotype1455	1	0.000173731758165	TRA:CAASGSSNTGKLIF;TRB:CASSYRDNYEQYF	TRA:TGTGCAGCAAGCGGGTCTAGCAACACAGGCAAACTAATCTTT;TRB:TGTGCCAGCAGTTACCGGGACAACTACGAGCAGTACTTC
clonotype1456	1	0.000173731758165	TRA:CILRVNTGGFKTIF;TRA:CAGVPGSARQLTF;TRB:CASNPSGRQPQHF	TRA:TGCATCCTGAGAGTAAATACTGGAGGCTTCAAAACTATCTTT;TRA:TGTGCAGGAGTACCTGGTTCTGCAAGGCAACTGACCTTT;TRB:TGTGCCAGTAACCCCTCAGGGCGACAGCCCCAGCATTTT
clonotype1457	1	0.000173731758165	TRA:CAAGSSYKLIF;TRB:CASSSQVSQGVGTEAFF	TRA:TGTGCAGCAGGGAGCAGCTATAAATTGATCTTC;TRB:TGTGCCAGCAGCTCCCAGGTTAGCCAGGGGGTCGGCACTGAAGCTTTCTTT
clonotype1296	1	0.000173731758165	TRB:CSAHGPAAYEQYF	TRB:TGCAGTGCTCACGGCCCAGCCGCCTACGAGCAGTACTTC
clonotype1297	1	0.000173731758165	TRA:CAERQNQGGKLIF;TRA:CAGALLKGQNFVF;TRB:CASTEGGDYYGYTF	TRA:TGTGCAGAGAGGCAAAACCAGGGAGGAAAGCTTATCTTC;TRA:TGTGCTGGAGCCCTCCTGAAGGGTCAGAATTTTGTCTTT;TRB:TGTGCCAGTACCGAGGGGGGAGATTACTATGGCTACACCTTC
clonotype1294	1	0.000173731758165	TRA:CAFKAGTASKLTF;TRB:CSAHTSGLGETQYF	TRA:TGTGCCTTTAAGGCCGGCACTGCCAGTAAACTCACCTTT;TRB:TGCAGTGCTCACACTAGCGGCCTCGGGGAGACCCAGTACTTC
clonotype1295	1	0.000173731758165	TRB:CAWSDRGNEQFF	TRB:TGTGCCTGGAGTGATCGGGGGAATGAGCAGTTCTTC
clonotype1292	1	0.000173731758165	TRB:CASSLQANTEAFF	TRB:TGTGCCAGCAGTTTACAGGCAAACACTGAAGCTTTCTTT
clonotype1293	1	0.000173731758165	TRA:CATDVWGTDKLIF;TRB:CAISDSNRDQETQYF	TRA:TGTGCTACGGATGTCTGGGGCACCGACAAGCTCATCTTT;TRB:TGTGCCATCAGTGACTCCAACAGGGACCAAGAGACCCAGTACTTC
clonotype1290	1	0.000173731758165	TRA:CLVGSGFNDYKLSF	TRA:TGCCTCGTGGGTTCAGGGTTTAACGACTACAAGCTCAGCTTT
clonotype1291	1	0.000173731758165	TRA:CALIGDDKIIF;TRB:CASSRLAGTPYEQYF;TRB:CASSMAGVLDEQYF	TRA:TGTGCTCTGATTGGAGATGACAAGATCATCTTT;TRB:TGTGCCAGCAGTCGACTAGCGGGGACCCCCTACGAGCAGTACTTC;TRB:TGTGCCAGTAGTATGGCGGGAGTCCTCGACGAGCAGTACTTC
clonotype1298	1	0.000173731758165	TRB:CASSQDPEYQETQYF	TRB:TGTGCCAGCAGCCAAGATCCCGAGTACCAAGAGACCCAGTACTTC
clonotype1299	1	0.000173731758165	TRA:CAVEKAGNTPLVF;TRB:CASVAGQGNTGANVLTF;TRB:CAWMRDAYNEQFF	TRA:TGTGCTGTGGAGAAGGCAGGAAACACACCTCTTGTCTTT;TRB:TGTGCCAGCGTTGCGGGACAGGGCAACACTGGGGCCAACGTCCTGACTTTC;TRB:TGTGCCTGGATGCGGGATGCCTACAATGAGCAGTTCTTC
clonotype1054	1	0.000173731758165	TRA:CAEGLSGGSYIPTF	TRA:TGTGCAGAGGGGCTATCAGGAGGAAGCTACATACCTACATTT
clonotype1055	1	0.000173731758165	TRA:CVVSASGGSYIPTF;TRB:CASSVQVSNQPQHF	TRA:TGTGTGGTGTCCGCATCAGGAGGAAGCTACATACCTACATTT;TRB:TGTGCCAGCAGTGTACAGGTTAGCAATCAGCCCCAGCATTTT
clonotype1056	1	0.000173731758165	TRA:CIVRVRGFGGSQGNLIF;TRB:CSAREATSGQNTEAFF	TRA:TGCATCGTCAGAGTCAGGGGATTTGGAGGAAGCCAAGGAAATCTCATCTTT;TRB:TGCAGTGCTAGAGAGGCTACCTCCGGTCAGAACACTGAAGCTTTCTTT
clonotype1057	1	0.000173731758165	TRA:CAMSASTGANSKLTF;TRA:CAPLVLNSGGSNYKLTF;TRB:CASKHGRGEGYYGYTF	TRA:TGTGCAATGAGCGCCTCGACTGGAGCCAATAGTAAGCTGACATTT;TRA:TGTGCTCCCCTCGTTCTCAATAGTGGAGGTAGCAACTATAAACTGACATTT;TRB:TGCGCCAGCAAACACGGGAGGGGTGAAGGTTACTATGGCTACACCTTC
clonotype1050	1	0.000173731758165	TRA:CARKRGGGYQKVTF;TRB:CSASSGTGRTDTQYF	TRA:TGTGCTCGCAAGCGTGGTGGGGGTTACCAGAAAGTTACCTTT;TRB:TGCAGCGCTTCGAGTGGGACAGGGAGGACAGATACGCAGTATTTT
clonotype1051	1	0.000173731758165	TRA:CAASYSGAGSYQLTF;TRB:CASSQQAPHSPLHF	TRA:TGTGCAGCAAGCTACTCTGGGGCTGGGAGTTACCAACTCACTTTC;TRB:TGTGCCAGCAGCCAACAGGCCCCGCACTCACCCCTCCACTTT
clonotype1052	1	0.000173731758165	TRB:CASSLSPGRGETQYF	TRB:TGTGCCAGCAGTTTGAGCCCGGGAAGAGGAGAGACCCAGTACTTC
clonotype1053	1	0.000173731758165	TRA:CATDEDSSYKLIF;TRB:CASTMQGGGQPQHF;TRB:CASGLPPEGQYF	TRA:TGTGCTACGGACGAGGATAGCAGCTATAAATTGATCTTC;TRB:TGTGCCAGCACTATGCAGGGGGGCGGACAGCCCCAGCATTTT;TRB:TGTGCTAGTGGTTTGCCTCCGGAGGGACAGTACTTC
clonotype1058	1	0.000173731758165	TRA:CAVGNNFNKFYF;TRB:CASSLKGPETQYF	TRA:TGTGCTGTGGGAAACAACTTCAACAAATTTTACTTT;TRB:TGTGCCAGCAGCTTGAAAGGTCCAGAGACCCAGTACTTC
clonotype1059	1	0.000173731758165	TRA:CAVNNNARLMF;TRB:CASTDGPSGSSGANVLTF	TRA:TGTGCTGTGAATAACAATGCCAGACTCATGTTT;TRB:TGTGCCAGTACCGATGGGCCTAGCGGAAGCTCTGGGGCCAACGTCCTGACTTTC
clonotype1450	1	0.000173731758165	TRA:CAFMKQYFGNEKLTF;TRB:CASSLFRGSYSGNTIYF;TRB:CASILAVTNTGELFF	TRA:TGTGCTTTCATGAAGCAGTACTTTGGAAATGAGAAATTAACCTTT;TRB:TGTGCCAGCAGTTTGTTCAGGGGGTCCTACTCTGGAAACACCATATATTTT;TRB:TGTGCCAGCATCCTAGCGGTAACGAACACCGGGGAGCTGTTTTTT
clonotype914	1	0.000173731758165	TRB:CASRPYIRQASNTEAFF	TRB:TGTGCCAGCAGACCATATATCAGACAGGCTTCGAACACTGAAGCTTTCTTT
clonotype917	1	0.000173731758165	TRA:CIVSASTGTASKLTF;TRB:CASSLAIRGGGTEAFF	TRA:TGCATCGTCAGCGCCTCTACCGGCACTGCCAGTAAACTCACCTTT;TRB:TGCGCCAGCAGCTTGGCCATTCGGGGGGGAGGGACTGAAGCTTTCTTT
clonotype916	1	0.000173731758165	TRA:CLVGDIGNQGGKLIF;TRB:CAWSAVGGRAEAFF	TRA:TGCCTCGTGGGTGACATAGGTAACCAGGGAGGAAAGCTTATCTTC;TRB:TGTGCCTGGAGTGCAGTGGGAGGCAGGGCTGAAGCTTTCTTT
clonotype1454	1	0.000173731758165	TRA:CLVGDIGNQGGKLIF;TRB:CAWSTGQANNSPLHF	TRA:TGCCTCGTGGGTGACATAGGTAACCAGGGAGGAAAGCTTATCTTC;TRB:TGTGCTTGGAGTACCGGACAGGCAAATAATTCACCCCTCCACTTT
clonotype910	1	0.000173731758165	TRA:CAVQEEDKIIF;TRB:CASAGTATITDTQYF	TRA:TGTGCTGTGCAGGAGGAGGACAAGATCATCTTT;TRB:TGTGCCAGTGCCGGGACAGCGACCATCACAGATACGCAGTATTTT
clonotype912	1	0.000173731758165	TRA:CAVTPSGANNLFF;TRB:CASSRGTTDTQYF	TRA:TGTGCTGTGACCCCAAGTGGGGCAAACAACCTCTTCTTT;TRB:TGTGCCAGCAGCAGAGGGACCACAGATACGCAGTATTTT
clonotype216	1	0.000173731758165	TRA:CAYKRGGSNYKLTF	TRA:TGTGCTTATAAGCGTGGAGGTAGCAACTATAAACTGACATTT
clonotype217	1	0.000173731758165	TRA:CAVRDTGATNKLIF;TRB:CASSQGEMGTDSNQPQHF	TRA:TGTGCTGTGAGAGACACAGGTGCTACAAACAAGCTCATCTTT;TRB:TGCGCCAGCAGCCAAGGTGAGATGGGGACAGATAGCAATCAGCCCCAGCATTTT
clonotype214	1	0.000173731758165	TRB:CASSLGQRNTGELFF	TRB:TGTGCCAGCAGCTTGGGACAGAGGAACACCGGGGAGCTGTTTTTT
clonotype215	1	0.000173731758165	TRB:CASSPGGTSGGYEQYF	TRB:TGTGCCAGCAGCCCAGGGGGAACTAGCGGGGGCTACGAGCAGTACTTC
clonotype212	1	0.000173731758165	TRA:CAMSANQAGTALIF;TRB:CAISVDSSGNTIYF	TRA:TGTGCAATGAGCGCAAACCAGGCAGGAACTGCTCTGATCTTT;TRB:TGTGCCATCAGTGTGGACAGCTCTGGAAACACCATATATTTT
clonotype213	1	0.000173731758165	TRA:CAVRVGNEKLTF;TRB:CASRGLAGIDEQYF	TRA:TGTGCTGTGAGAGTCGGAAATGAGAAATTAACCTTT;TRB:TGCGCCAGCAGGGGACTAGCGGGGATCGACGAGCAGTACTTC
clonotype210	1	0.000173731758165	TRA:CAVNPGGNSYGKLTF	TRA:TGTGCCGTGAACCCTGGTGGTAATAGCTATGGAAAGCTGACATTT
clonotype211	1	0.000173731758165	TRB:CASRGQAAYNEQFF	TRB:TGTGCCAGCAGGGGGCAGGCGGCCTACAATGAGCAGTTCTTC
clonotype856	1	0.000173731758165	TRB:CASSRPGTGHGYTF	TRB:TGTGCCAGCAGTCGACCCGGGACAGGCCATGGCTACACCTTC
clonotype218	1	0.000173731758165	TRB:CSASLRGVAGDQETQYF;TRB:CASSQGPSFGSEAFF	TRB:TGCAGTGCTAGCCTTCGTGGGGTAGCGGGGGATCAAGAGACCCAGTACTTC;TRB:TGTGCCAGTAGCCAGGGTCCCAGCTTTGGAAGTGAAGCTTTCTTT
clonotype219	1	0.000173731758165	TRA:CAVRHSGGGADGLTF;TRB:CASGFAGLAKNIQYF	TRA:TGTGCAGTCCGCCATTCAGGAGGAGGTGCTGACGGACTCACCTTT;TRB:TGTGCTAGTGGTTTCGCAGGGTTGGCCAAAAACATTCAGTACTTC
clonotype857	1	0.000173731758165	TRA:CARSNTGNQFYF;TRB:CASSLTTSGNTIYF	TRA:TGTGCCCGATCGAACACCGGTAACCAGTTCTATTTT;TRB:TGTGCCAGCAGTTTAACCACCTCTGGAAACACCATATATTTT
clonotype1563	1	0.000173731758165	TRA:CAMSAKDYGQNFVF;TRB:CASSWQGGEQYF	TRA:TGTGCAATGAGCGCGAAAGACTATGGTCAGAATTTTGTCTTT;TRB:TGTGCCAGCAGCTGGCAGGGTGGCGAGCAGTACTTC
clonotype1515	1	0.000173731758165	TRA:CAVGPFDYKLSF;TRB:CASSDTDTQYF	TRA:TGTGCTGTGGGGCCCTTCGACTACAAGCTCAGCTTT;TRB:TGTGCCAGCTCCGACACAGATACGCAGTATTTT
clonotype851	1	0.000173731758165	TRA:CAASNWGDYKLSF;TRB:CSVATGTGGTEAFF	TRA:TGTGCAGCAAGTAATTGGGGCGACTACAAGCTCAGCTTT;TRB:TGCAGTGTTGCAACCGGGACAGGGGGGACTGAAGCTTTCTTT
clonotype852	1	0.000173731758165	TRA:CAVNAADGQKLLF;TRB:CASSSRAGGEAFF	TRA:TGTGCCGTGAATGCGGCAGATGGCCAGAAGCTGCTCTTT;TRB:TGTGCCAGCAGCTCCCGGGCGGGTGGAGAAGCTTTCTTT
clonotype1516	1	0.000173731758165	TRA:CAANNAGNMLTF;TRB:CAWRYAGAGAFF	TRA:TGTGCAGCTAATAATGCAGGCAACATGCTCACCTTT;TRB:TGTGCCTGGAGGTACGCGGGGGCTGGAGCTTTCTTT
clonotype362	1	0.000173731758165	TRB:CASSLVDRGYGYTF	TRB:TGTGCCAGCAGCTTAGTCGACAGGGGTTATGGCTACACCTTC
clonotype363	1	0.000173731758165	TRA:CATDAGGNNRLAF;TRA:CAVRGRAAGNKLTF;TRB:CSAGLSGGAGEQFF;TRB:CASSPPPRVRSNQPQHF	TRA:TGTGCTACGGACGCGGGAGGGAACAACAGACTCGCTTTT;TRA:TGTGCTGTGAGAGGTAGAGCTGCAGGCAACAAGCTAACTTTT;TRB:TGCAGTGCTGGCCTCAGCGGGGGGGCCGGTGAGCAGTTCTTC;TRB:TGTGCCAGCAGTCCGCCTCCCCGGGTCAGGAGTAATCAGCCCCAGCATTTT
clonotype360	1	0.000173731758165	TRA:CAVPQGGSEKLVF;TRB:CASSLKGRDYGYTF	TRA:TGTGCTGTGCCCCAGGGCGGATCTGAAAAGCTGGTCTTT;TRB:TGTGCCAGCAGTTTAAAGGGGCGCGACTATGGCTACACCTTC
clonotype361	1	0.000173731758165	TRA:CAVGARLMF;TRB:CASSQSYTGELFF;TRB:CAWSTGQANNSPLHF	TRA:TGTGCTGTGGGTGCCAGACTCATGTTT;TRB:TGTGCCAGCAGTCAATCATATACCGGGGAGCTGTTTTTT;TRB:TGTGCCTGGAGTACCGGACAGGCAAATAATTCACCCCTCCACTTT
clonotype366	1	0.000173731758165	TRA:CAERPNSYGKLTF;TRB:CASSSRGQNEQYF	TRA:TGTGCAGAGAGACCGAATAGCTATGGAAAGCTGACATTT;TRB:TGTGCCAGCAGCTCCAGGGGGCAGAACGAGCAGTACTTC
clonotype367	1	0.000173731758165	TRA:CAFIGGSQGNLIF;TRB:CSAPLGDRGWAYGYTF;TRB:CAWSTGQANNSPLHF	TRA:TGTGCTTTCATTGGAGGAAGCCAAGGAAATCTCATCTTT;TRB:TGCAGTGCTCCTTTGGGGGACAGGGGATGGGCCTATGGCTACACCTTC;TRB:TGTGCCTGGAGTACCGGACAGGCAAATAATTCACCCCTCCACTTT
clonotype364	1	0.000173731758165	TRA:CALIQNTGGFKTIF;TRB:CASSQEGTGGIGNYGYTF	TRA:TGTGCTCTGATTCAAAATACTGGAGGCTTCAAAACTATCTTT;TRB:TGTGCCAGCAGCCAAGAGGGGACAGGGGGAATCGGTAACTATGGCTACACCTTC
clonotype365	1	0.000173731758165	TRA:CIVRGMDSSYKLIF;TRB:CASSFRQGQGQETQYF;TRB:CASSSGGAWTGELFF	TRA:TGCATCGTCAGGGGGATGGATAGCAGCTATAAATTGATCTTC;TRB:TGTGCCAGCAGCTTTCGGCAGGGGCAAGGCCAAGAGACCCAGTACTTC;TRB:TGTGCCAGCAGTTCCGGGGGGGCGTGGACCGGGGAGCTGTTTTTT
clonotype368	1	0.000173731758165	TRA:CAERERGNTPLVF;TRB:CSAAQGLSETQYF	TRA:TGTGCAGAGAGGGAGAGAGGAAACACACCTCTTGTCTTT;TRB:TGCAGTGCTGCCCAGGGGCTGTCGGAGACCCAGTACTTC
clonotype369	1	0.000173731758165	TRA:CAVTTDSWGKLQF;TRB:CASSLGQGAYNEQFF	TRA:TGTGCTGTGACAACTGACAGCTGGGGGAAATTGCAGTTT;TRB:TGTGCCAGCAGCTTAGGACAGGGGGCGTACAATGAGCAGTTCTTC
clonotype548	1	0.000173731758165	TRA:CALSYGGGATNKLIF;TRB:CSAILQGMRETQYF	TRA:TGTGCTCTGAGTTACGGTGGTGGTGCTACAAACAAGCTCATCTTT;TRB:TGCAGTGCCATTCTCCAGGGGATGCGAGAGACCCAGTACTTC
clonotype549	1	0.000173731758165	TRA:CAASAPGNTPLVF;TRB:CAWSAGVKTEAFF	TRA:TGTGCAGCAAGCGCCCCAGGAAACACACCTCTTGTCTTT;TRB:TGTGCCTGGAGTGCGGGGGTCAAGACTGAAGCTTTCTTT
clonotype542	1	0.000173731758165	TRA:CALSEGNYQLIW;TRB:CASSQDLGDEQFF	TRA:TGTGCTCTGAGTGAGGGCAACTATCAGTTAATCTGG;TRB:TGTGCCAGCAGCCAGGACCTGGGGGATGAGCAGTTCTTC
clonotype543	1	0.000173731758165	TRA:CAVNRGGFGNVLHC;TRB:CASSLAGGDEKLFF	TRA:TGTGCCGTGAACCGGGGAGGCTTTGGGAATGTGCTGCATTGC;TRB:TGTGCCAGCAGCTTGGCGGGGGGGGATGAAAAACTGTTTTTT
clonotype540	1	0.000173731758165	TRA:CAMREVWMDSSYKLIF;TRB:CATSDPQESNQPQHF	TRA:TGTGCAATGAGAGAGGTATGGATGGATAGCAGCTATAAATTGATCTTC;TRB:TGTGCCACCAGTGACCCGCAGGAGAGCAATCAGCCCCAGCATTTT
clonotype541	1	0.000173731758165	TRA:CAASIGAGNNRKLIW;TRB:CASSLEGSGETQYF	TRA:TGTGCAGCAAGTATAGGGGCTGGCAACAACCGTAAGCTGATTTGG;TRB:TGTGCCAGCAGCTTAGAAGGGTCTGGGGAGACCCAGTACTTC
clonotype546	1	0.000173731758165	TRA:CAMSPYSSASKIIF;TRB:CSARTSGTGGIKETQYF	TRA:TGTGCAATGTCGCCATACAGCAGTGCTTCCAAGATAATCTTT;TRB:TGCAGTGCTAGAACCTCCGGTACGGGGGGGATTAAAGAGACCCAGTACTTC
clonotype547	1	0.000173731758165	TRA:CALSEREAGTALIF;TRB:CASSFLGLNTEAFF	TRA:TGTGCTCTGAGTGAGCGCGAGGCAGGAACTGCTCTGATCTTT;TRB:TGTGCCAGCAGTTTTCTGGGGCTGAACACTGAAGCTTTCTTT
clonotype544	1	0.000173731758165	TRA:CIVKSAGATNKLIF;TRB:CSARGTSGFEQYF	TRA:TGCATCGTCAAGAGCGCTGGTGCTACAAACAAGCTCATCTTT;TRB:TGCAGTGCTAGAGGGACTAGCGGGTTCGAGCAGTACTTC
clonotype545	1	0.000173731758165	TRA:CAVRETGNAGKSTF;TRB:CATSRDGTATNEKLFF	TRA:TGTGCTGTGAGAGAAACCGGCAATGCAGGCAAATCAACCTTT;TRB:TGTGCCACCAGCAGAGATGGCACAGCAACTAATGAAAAACTGTTTTTT
clonotype784	1	0.000173731758165	TRA:CAFMKPYGTASKLTF;TRB:CASSLRGGDGGELFF	TRA:TGTGCTTTCATGAAGCCATATGGCACTGCCAGTAAACTCACCTTT;TRB:TGCGCCAGCAGCTTAAGAGGGGGCGATGGCGGGGAGCTGTTTTTT
clonotype785	1	0.000173731758165	TRA:CAYGGSWGKLQF;TRB:CSSRSGSGTDTQYF	TRA:TGTGCTTATGGCGGCAGCTGGGGGAAATTGCAGTTT;TRB:TGCAGCAGTCGTAGCGGCTCAGGGACAGATACGCAGTATTTT
clonotype786	1	0.000173731758165	TRA:CAVSPLIYNQGGKLIF;TRB:CSARPPLRLNTEAFF	TRA:TGTGCTGTGAGTCCTCTGATTTATAACCAGGGAGGAAAGCTTATCTTC;TRB:TGCAGTGCTAGACCTCCGCTACGCCTGAACACTGAAGCTTTCTTT
clonotype787	1	0.000173731758165	TRA:CATDAKARGGADGLTF;TRA:CASRRDSGGSNYKLTF;TRB:CASSPTGRPSGNTIYF	TRA:TGTGCTACGGACGCGAAGGCCCGAGGAGGTGCTGACGGACTCACCTTT;TRA:TGTGCTTCTCGGAGGGATAGTGGAGGTAGCAACTATAAACTGACATTT;TRB:TGTGCCAGCAGTCCTACGGGCAGGCCCTCTGGAAACACCATATATTTT
clonotype780	1	0.000173731758165	TRA:CAVRVWATPTSSSL;TRB:CASSQDGSYNSPLHF	TRA:TGTGCTGTGAGAGTTTGGGCGACACCGACAAGCTCATCTTTG;TRB:TGTGCCAGCTCACAAGACGGCTCCTATAATTCACCCCTCCACTTT
clonotype781	1	0.000173731758165	TRA:CAVNERGDSSASKIIF;TRB:CASSLGQGHFPGELFF	TRA:TGTGCCGTGAACGAAAGGGGAGACAGCAGTGCTTCCAAGATAATCTTT;TRB:TGTGCCAGCAGCTTGGGTCAGGGGCATTTCCCCGGGGAGCTGTTTTTT
clonotype782	1	0.000173731758165	TRA:CAGPRAGNNRKLIW;TRB:CASSLGGRETQYF;TRB:CAWSTGQANNSPLHF	TRA:TGTGCAGGGCCTAGGGCTGGCAACAACCGTAAGCTGATTTGG;TRB:TGTGCCAGCAGCTTAGGGGGGCGGGAGACCCAGTACTTC;TRB:TGTGCCTGGAGTACCGGACAGGCAAATAATTCACCCCTCCACTTT
clonotype783	1	0.000173731758165	TRA:CAATTGNQFYF;TRB:CASSPSGRASAGEQFF	TRA:TGTGCAGCAACGACCGGTAACCAGTTCTATTTT;TRB:TGTGCCAGCTCACCTAGCGGGAGGGCTTCGGCGGGTGAGCAGTTCTTC
clonotype788	1	0.000173731758165	TRB:CASSGGTRANQPQHF	TRB:TGTGCCAGCAGCGGAGGGACGCGCGCCAATCAGCCCCAGCATTTT
clonotype789	1	0.000173731758165	TRA:CALRGGNNNARLMF;TRB:CANGQGGYEQYF	TRA:TGTGCTCTAAGGGGCGGTAATAACAATGCCAGACTCATGTTT;TRB:TGTGCCAACGGACAGGGGGGGTACGAGCAGTACTTC
clonotype1609	1	0.000173731758165	TRA:CADNAGNNRKLIW;TRB:CAWSSGHTDTQYF	TRA:TGTGCAGACAATGCTGGCAACAACCGTAAGCTGATTTGG;TRB:TGTGCCTGGAGTAGCGGGCACACAGATACGCAGTATTTT
clonotype1608	1	0.000173731758165	TRA:CAASLNAGGNSYGKLTF;TRB:CAWSVSLGHSYEQYF	TRA:TGTGCAGCAAGCCTTAATGCTGGTGGTAATAGCTATGGAAAGCTGACATTT;TRB:TGTGCCTGGAGTGTATCTCTAGGACACTCCTACGAGCAGTACTTC
clonotype1601	1	0.000173731758165	TRA:CALSPITPVGNDYKLSF;TRA:CALSKASGTYKYIF;TRB:CASSLASVAYGYTF	TRA:TGTGCTCTGAGCCCGATTACCCCTGTGGGCAACGACTACAAGCTCAGCTTT;TRA:TGTGCTCTGAGTAAGGCCTCAGGAACCTACAAATACATCTTT;TRB:TGTGCCAGCAGCTTAGCCTCGGTGGCCTATGGCTACACCTTC
clonotype1600	1	0.000173731758165	TRA:CAINTGTASKLTF;TRB:CASSPPGGNTEAFF	TRA:TGTGCCATTAATACCGGCACTGCCAGTAAACTCACCTTT;TRB:TGTGCCAGCTCACCACCTGGGGGGAACACTGAAGCTTTCTTT
clonotype1603	1	0.000173731758165	TRA:CAERGEKKGGKLIF;TRB:CASSLGTGGRNQPQHF	TRA:TGTGCAGAGAGGGGGGAAAAAAAGGGAGGAAAGCTTATCTTC;TRB:TGTGCCAGCAGCTTAGGGACAGGGGGACGCAATCAGCCCCAGCATTTT
clonotype1602	1	0.000173731758165	TRB:CASGIPPETQYF	TRB:TGTGCTAGTGGGATCCCCCCAGAGACCCAGTACTTC
clonotype1605	1	0.000173731758165	TRA:CAVSESNSGYALNF;TRB:CASSTGLATNEQFF	TRA:TGTGCTGTGAGTGAATCAAATTCCGGGTATGCACTCAACTTC;TRB:TGCGCCAGCAGCACCGGACTAGCTACCAATGAGCAGTTCTTC
clonotype1604	1	0.000173731758165	TRB:CASSDGGGAQYEQYF	TRB:TGTGCCAGCAGTGACGGGGGGGGGGCCCAATACGAGCAGTACTTC
clonotype1607	1	0.000173731758165	TRA:CAESSDNFNKFYF;TRA:CAVPFSGNTGKLIF;TRB:CASSLVQTGELFF	TRA:TGTGCAGAGAGTAGCGACAACTTCAACAAATTTTACTTT;TRA:TGTGCCGTCCCATTTTCTGGCAACACAGGCAAACTAATCTTT;TRB:TGTGCCAGCAGTTTAGTGCAGACCGGGGAGCTGTTTTTT
clonotype1606	1	0.000173731758165	TRA:CAVSPGRTGGFKTIF;TRB:CASSYPEQANGYEQYF	TRA:TGTGCTGTGAGTCCCGGGAGGACTGGAGGCTTCAAAACTATCTTT;TRB:TGTGCCAGCAGTTACCCCGAGCAGGCAAACGGTTACGAGCAGTACTTC
clonotype968	1	0.000173731758165	TRA:CAYRSAYSGAGSYQLTF;TRB:CASSESRGGADTQYF	TRA:TGTGCTTATAGGAGCGCATACTCTGGGGCTGGGAGTTACCAACTCACTTTC;TRB:TGCGCCAGCAGTGAGTCGAGGGGGGGCGCAGATACGCAGTATTTT
clonotype969	1	0.000173731758165	TRA:CAVRLHTL;TRB:CSARTGVHEQYF	TRA:TGCGCTGTGAGATTACATACTCTG;TRB:TGCAGTGCTAGGACCGGGGTACACGAGCAGTACTTC
clonotype960	1	0.000173731758165	TRA:CAENIQGSARQLTF;TRB:CASSGSRGNEQFF	TRA:TGTGCAGAGAATATTCAAGGTTCTGCAAGGCAACTGACCTTT;TRB:TGTGCCAGCAGTGGCTCCAGGGGGAATGAGCAGTTCTTC
clonotype961	1	0.000173731758165	TRA:CAMRPKGSSNTGKLIF;TRA:CAVALRQGGGNKLTF;TRB:CASSWLAGVRRNEQFF	TRA:TGTGCAATGAGGCCGAAGGGCTCTAGCAACACAGGCAAACTAATCTTT;TRA:TGTGCTGTGGCCCTGAGGCAGGGAGGAGGAAACAAACTCACCTTT;TRB:TGTGCCAGCAGCTGGCTAGCGGGAGTCAGGCGCAATGAGCAGTTCTTC
clonotype962	1	0.000173731758165	TRA:CGADPNDYKLSF;TRB:CASSQDPGAGNSPLHF	TRA:TGTGGAGCAGACCCTAACGACTACAAGCTCAGCTTT;TRB:TGTGCCAGCAGCCAAGATCCGGGGGCAGGTAATTCACCCCTCCACTTT
clonotype963	1	0.000173731758165	TRB:CASSFTSGYEQYF	TRB:TGTGCCAGCAGCTTCACTAGCGGCTACGAGCAGTACTTC
clonotype964	1	0.000173731758165	TRA:CGNQGGKLIF;TRB:CASSQEGPMSGVRPSSYNEQFF	TRA:TGTGGGAACCAGGGAGGAAAGCTTATCTTC;TRB:TGCGCCAGCAGCCAAGAAGGGCCAATGTCGGGAGTGAGACCAAGCTCCTACAATGAGCAGTTCTTC
clonotype965	1	0.000173731758165	TRA:CATVLQGAQKLVF;TRB:CASSLSVGGQGEQYF	TRA:TGTGCTACGGTCTTACAGGGAGCCCAGAAGCTGGTATTT;TRB:TGCGCCAGCAGCTTGTCGGTGGGAGGGCAGGGCGAGCAGTACTTC
clonotype966	1	0.000173731758165	TRA:CAASRWGAQKLVF;TRB:CATSDFDRDGNTEAFF	TRA:TGTGCAGCAAGCAGGTGGGGAGCCCAGAAGCTGGTATTT;TRB:TGTGCCACCAGTGATTTCGACAGGGATGGGAACACTGAAGCTTTCTTT
clonotype967	1	0.000173731758165	TRA:CAVEDRGGQKLLF;TRB:CASSSGRNYEQYF	TRA:TGTGCTGTGGAGGATCGAGGTGGCCAGAAGCTGCTCTTT;TRB:TGTGCCAGCAGCTCCGGACGGAACTACGAGCAGTACTTC
clonotype1115	1	0.000173731758165	TRA:CAMSFMNTGNQFYF;TRB:CASSYTRYPSGNTIYF	TRA:TGTGCAATGAGTTTTATGAACACCGGTAACCAGTTCTATTTT;TRB:TGTGCCAGCAGTTACACCCGATACCCCTCTGGAAACACCATATATTTT
clonotype1114	1	0.000173731758165	TRA:CAYRRRSGGSNYKLTF;TRB:CSARDQRGADTQYF	TRA:TGTGCTTATAGGAGGAGGAGTGGAGGTAGCAACTATAAACTGACATTT;TRB:TGCAGTGCTAGGGACCAGCGGGGAGCAGATACGCAGTATTTT
clonotype1117	1	0.000173731758165	TRA:CLVGDIGNQGGKLIF;TRA:CVVISNSGYALNF;TRB:CAWNGPSIGEKLFF	TRA:TGCCTCGTGGGTGACATAGGTAACCAGGGAGGAAAGCTTATCTTC;TRA:TGTGTTGTGATTTCAAATTCCGGGTATGCACTCAACTTC;TRB:TGTGCCTGGAACGGACCCTCTATAGGGGAAAAACTGTTTTTT
clonotype1116	1	0.000173731758165	TRA:CAGDSNAGGNSYGKLTF;TRB:CASSFGAGGVETQYF	TRA:TGTGCTGGAGACTCGAATGCTGGTGGTAATAGCTATGGAAAGCTGACATTT;TRB:TGTGCCAGCAGTTTTGGGGCAGGGGGCGTTGAGACCCAGTACTTC
clonotype1111	1	0.000173731758165	TRB:CASSRGPNQPQHF	TRB:TGCGCCAGCAGCCGGGGTCCCAATCAGCCCCAGCATTTT
clonotype1110	1	0.000173731758165	TRA:CLVGDIGNQGGKLIF;TRB:CASSLSGGKHQETQYF	TRA:TGCCTCGTGGGTGACATAGGTAACCAGGGAGGAAAGCTTATCTTC;TRB:TGTGCCAGCAGCTTATCGGGCGGCAAGCATCAAGAGACCCAGTACTTC
clonotype1113	1	0.000173731758165	TRB:CASSLVQGISYEQYF;TRB:CAWSTGQANNSPLHF	TRB:TGTGCCAGCAGCTTAGTCCAGGGGATCTCCTACGAGCAGTACTTC;TRB:TGTGCCTGGAGTACCGGACAGGCAAATAATTCACCCCTCCACTTT
clonotype1112	1	0.000173731758165	TRA:CAVQATGGYQKVTF;TRB:CASSLERQGTQPQHF	TRA:TGTGCTGTGCAGGCGACTGGGGGTTACCAGAAAGTTACCTTT;TRB:TGTGCCAGCAGCTTGGAGCGCCAGGGGACTCAGCCCCAGCATTTT
clonotype1119	1	0.000173731758165	TRA:CALSAGSSNTGKLIF;TRB:CASSPGTGLYEQYF	TRA:TGTGCTCTGAGTGCTGGCTCTAGCAACACAGGCAAACTAATCTTT;TRB:TGTGCCAGCAGCCCCGGGACAGGACTGTACGAGCAGTACTTC
clonotype1118	1	0.000173731758165	TRA:CALGAGGYNKLIF;TRB:CASSITGTRGDGNTIYF	TRA:TGTGCCCTGGGGGCCGGTGGCTACAATAAGCTGATTTTT;TRB:TGTGCCAGCAGCATCACCGGGACACGGGGCGATGGAAACACCATATATTTT
clonotype1599	1	0.000173731758165	TRA:CAPGPLPGGYNKLIF;TRA:CVVNRGDTGRRALTF;TRB:CASSPPVDTQYF	TRA:TGTGCCCCGGGACCCCTCCCTGGTGGCTACAATAAGCTGATTTTT;TRA:TGTGTGGTGAACCGGGGGGACACGGGCAGGAGAGCACTTACTTTT;TRB:TGTGCCAGCTCACCACCGGTAGATACGCAGTATTTT
clonotype1598	1	0.000173731758165	TRB:CASSSEAERGTGELFF	TRB:TGTGCCAGTAGCTCCGAGGCGGAGCGTGGCACCGGGGAGCTGTTTTTT
clonotype1591	1	0.000173731758165	TRA:CAMSYDNYGQNFVF;TRB:CASSPGTGAKIGTDTQYF	TRA:TGTGCAATGAGTTACGATAACTATGGTCAGAATTTTGTCTTT;TRB:TGTGCCAGCAGCCCGGGAACAGGGGCCAAGATCGGTACAGATACGCAGTATTTT
clonotype1590	1	0.000173731758165	TRA:CLVGDIGNQGGKLIF;TRB:CASSYAPGLAGVNEQFF;TRB:CAWSTGQANNSPLHF	TRA:TGCCTCGTGGGTGACATAGGTAACCAGGGAGGAAAGCTTATCTTC;TRB:TGTGCCAGCAGTTACGCCCCCGGACTAGCGGGAGTGAATGAGCAGTTCTTC;TRB:TGTGCCTGGAGTACCGGACAGGCAAATAATTCACCCCTCCACTTT
clonotype1593	1	0.000173731758165	TRA:CAVFGNQFYF;TRB:CASRRQDNEKLFF	TRA:TGTGCTGTCTTCGGTAACCAGTTCTATTTT;TRB:TGTGCCAGTAGAAGACAGGACAATGAAAAACTGTTTTTT
clonotype1592	1	0.000173731758165	TRA:CAFMKHASGGADGLTF;TRB:CASGGGGQNTEAFF	TRA:TGTGCTTTCATGAAGCATGCTTCAGGAGGTGCTGACGGACTCACCTTT;TRB:TGCGCCAGCGGAGGGGGGGGCCAGAACACTGAAGCTTTCTTT
clonotype1595	1	0.000173731758165	TRB:CASSLSEQGNTIYF	TRB:TGTGCCAGCAGTTTAAGTGAACAGGGAAACACCATATATTTT
clonotype1594	1	0.000173731758165	TRA:CAGPGAGSYQLTF;TRB:CASSTSGREFFSYEQYF	TRA:TGTGCTGGCCCTGGGGCTGGGAGTTACCAACTCACTTTC;TRB:TGTGCCAGCAGTACTAGCGGGAGAGAATTCTTTTCCTACGAGCAGTACTTC
clonotype1597	1	0.000173731758165	TRA:CAVSDSGGYQKVTF	TRA:TGTGCTGTGAGTGATTCTGGGGGTTACCAGAAAGTTACCTTT
clonotype1596	1	0.000173731758165	TRB:CSARANVDYNSPLHF	TRB:TGCAGTGCTAGAGCCAATGTAGATTATAATTCACCCCTCCACTTT
clonotype1021	1	0.000173731758165	TRA:CAVQIDSGYALNF;TRB:CASSQDSRNEKLFF	TRA:TGTGCTGTGCAGATCGATTCCGGGTATGCACTCAACTTC;TRB:TGTGCCAGCAGCCAAGATTCCCGGAATGAAAAACTGTTTTTT
clonotype1020	1	0.000173731758165	TRA:CAARKTSYDKVIF;TRB:CASSPPTGGEKLFF	TRA:TGTGCAGCAAGGAAAACCTCCTACGACAAGGTGATATTT;TRB:TGTGCCAGCAGCCCCCCGACAGGGGGTGAAAAACTGTTTTTT
clonotype1023	1	0.000173731758165	TRA:CAVMVFAGANSKLTF;TRB:CASSLVGEGIQYF	TRA:TGTGCTGTGATGGTCTTCGCTGGAGCCAATAGTAAGCTGACATTT;TRB:TGCGCCAGCAGCTTGGTTGGGGAGGGCATTCAGTACTTC
clonotype1022	1	0.000173731758165	TRA:CIVSSRDDKIIF;TRB:CSARERTGYFGYTF	TRA:TGCATCGTCAGTAGCAGAGATGACAAGATCATCTTT;TRB:TGCAGTGCTAGAGAGAGGACAGGGTATTTTGGCTACACCTTC
clonotype1025	1	0.000173731758165	TRA:CAASPRSYNTDKLIF;TRB:CASSLGRGPQREQYF	TRA:TGTGCAGCAAGCCCAAGATCTTATAACACCGACAAGCTCATCTTT;TRB:TGTGCCAGCAGCTTAGGAAGGGGCCCCCAGCGGGAGCAGTACTTC
clonotype1024	1	0.000173731758165	TRA:CVGGGGADGLTF;TRB:CASSEGRGFGYGYTF	TRA:TGTGTGGGGGGGGGAGGTGCTGACGGACTCACCTTT;TRB:TGTGCCAGCAGTGAAGGGAGGGGGTTCGGCTATGGCTACACCTTC
clonotype1027	1	0.000173731758165	TRA:CALLYNTDKLIF;TRB:CSVDGLAGGPPNEQFF	TRA:TGTGCTCTTCTTTATAACACCGACAAGCTCATCTTT;TRB:TGCAGCGTTGACGGGTTAGCGGGAGGGCCTCCCAATGAGCAGTTCTTC
clonotype1026	1	0.000173731758165	TRA:CAYNTDKLIF;TRB:CSATVKVGTEAFF	TRA:TGTGCCTATAACACCGACAAGCTCATCTTT;TRB:TGCAGTGCTACCGTGAAAGTCGGGACTGAAGCTTTCTTT
clonotype1029	1	0.000173731758165	TRA:CILRANRGSNYKLTF;TRB:CAWRPGQTSTDTQYF	TRA:TGCATCCTGAGAGCTAACCGAGGTAGCAACTATAAACTGACATTT;TRB:TGTGCCTGGAGACCGGGACAGACTAGCACAGATACGCAGTATTTT
clonotype1028	1	0.000173731758165	TRA:CATASNNNARLMF;TRB:CASSQGVNEQFF	TRA:TGTGCTACGGCCTCGAATAACAATGCCAGACTCATGTTT;TRB:TGTGCCAGCAGCCAAGGCGTGAATGAGCAGTTCTTC
clonotype1425	1	0.000173731758165	TRA:CAMRGNWDSGYSTLTF;TRB:CSARSWDIGEQYF	TRA:TGTGCAATGAGAGGGAACTGGGATTCAGGATACAGCACCCTCACCTTT;TRB:TGCAGTGCTAGATCGTGGGACATCGGCGAGCAGTACTTC
clonotype1356	1	0.000173731758165	TRA:CAGLYSSASKIIF;TRB:CASSPQGRTYEQYF	TRA:TGTGCAGGGTTGTACAGCAGTGCTTCCAAGATAATCTTT;TRB:TGTGCCAGCTCACCACAGGGGAGGACCTACGAGCAGTACTTC
clonotype1427	1	0.000173731758165	TRA:CAASEGNQGGKLIF;TRB:CASKKAGQGPYTF	TRA:TGTGCAGCAAGTGAGGGGAACCAGGGAGGAAAGCTTATCTTC;TRB:TGTGCCAGCAAAAAAGCGGGACAGGGTCCCTACACCTTC
clonotype1426	1	0.000173731758165	TRA:CAVNWNTGFQKLVF;TRB:CASSRQGLENTEAFF	TRA:TGTGCCGTGAACTGGAACACAGGCTTTCAGAAACTTGTATTT;TRB:TGCGCCAGCAGCCGGCAGGGGTTGGAAAACACTGAAGCTTTCTTT
clonotype1339	1	0.000173731758165	TRA:CLVGDIGNQGGKLIF;TRB:CASSFGQTGETQYF;TRB:CAWSTGQANNSPLHF	TRA:TGCCTCGTGGGTGACATAGGTAACCAGGGAGGAAAGCTTATCTTC;TRB:TGCGCCAGCAGCTTCGGGCAGACTGGTGAGACCCAGTACTTC;TRB:TGTGCCTGGAGTACCGGACAGGCAAATAATTCACCCCTCCACTTT
clonotype1338	1	0.000173731758165	TRB:CAWSPGQGTYNEQFF	TRB:TGTGCCTGGAGCCCGGGACAGGGGACCTACAATGAGCAGTTCTTC
clonotype1335	1	0.000173731758165	TRA:CALSPTSNQAGTALIF;TRB:CASGRLGGGNTEAFF	TRA:TGTGCTCTGAGCCCAACCTCAAACCAGGCAGGAACTGCTCTGATCTTT;TRB:TGTGCCAGCGGCCGACTAGGGGGGGGGAACACTGAAGCTTTCTTT
clonotype1353	1	0.000173731758165	TRA:CILLTNNNARLMF;TRB:CASSQRTGGSNVLTF	TRA:TGCATCCTGCTTACAAATAACAATGCCAGACTCATGTTT;TRB:TGTGCCAGCAGCCAGCGGACCGGGGGGTCCAACGTCCTGACTTTC
clonotype1337	1	0.000173731758165	TRA:CALTSSNYQLIW;TRB:CASSLNGWGDTGELFF	TRA:TGTGCTCTGACCTCCAGCAACTATCAGTTAATCTGG;TRB:TGTGCCAGCAGCTTAAATGGTTGGGGAGACACCGGGGAGCTGTTTTTT
clonotype1336	1	0.000173731758165	TRA:CAQTGYSSASKIIF;TRB:CASSTGLGQPQHF	TRA:TGTGCCCAAACGGGGTACAGCAGTGCTTCCAAGATAATCTTT;TRB:TGTGCCAGTAGTACGGGGTTGGGGCAGCCCCAGCATTTT
clonotype1331	1	0.000173731758165	TRA:CAVQRYMEYGNKLVF;TRA:CAYYSGANSKLTF;TRB:CASSRVGKINYGYTF	TRA:TGTGCTGTGCAGCGATACATGGAATATGGAAACAAACTGGTCTTT;TRA:TGTGCTTATTACTCAGGAGCCAATAGTAAGCTGACATTT;TRB:TGTGCCAGTAGTAGAGTCGGCAAAATTAACTATGGCTACACCTTC
clonotype1330	1	0.000173731758165	TRA:CAEGTGGYNKLIF;TRB:CASGSGAGALDTQYF	TRA:TGTGCAGAGGGAACTGGTGGCTACAATAAGCTGATTTTT;TRB:TGTGCTAGCGGGTCGGGAGCGGGGGCCCTGGATACGCAGTATTTT
clonotype1333	1	0.000173731758165	TRB:CASGPQRGPYEQYF	TRB:TGTGCCAGCGGTCCTCAGCGGGGCCCCTACGAGCAGTACTTC
clonotype1420	1	0.000173731758165	TRA:CACLLALNF;TRB:CASSLYLGSLYNEQFF	TRA:TGTGCTTGCCTCTTAGCACTCAACTTC;TRB:TGTGCCAGCAGTTTGTACCTAGGTAGCCTTTACAATGAGCAGTTCTTC
clonotype1351	1	0.000173731758165	TRA:CAASLDHGNKLVF;TRB:CSARDREIGYTF	TRA:TGTGCAGCAAGTCTCGACCATGGAAACAAACTGGTCTTT;TRB:TGCAGTGCCCGGGACAGGGAGATTGGCTACACCTTC
clonotype1350	1	0.000173731758165	TRA:CAPRSGSSNTGKLIF;TRA:CVVNIARGTYKYIF;TRB:CASSGTGASRSGYTF	TRA:TGTGCTCCGCGATCAGGCTCTAGCAACACAGGCAAACTAATCTTT;TRA:TGTGTGGTGAACATCGCCCGAGGAACCTACAAATACATCTTT;TRB:TGCGCCAGCAGCGGAACAGGGGCAAGCCGCTCTGGCTACACCTTC
clonotype1194	1	0.000173731758165	TRA:CAVRSSDMRF;TRB:CASSRGGENEQFF	TRA:TGTGCTGTCAGATCAAGCGACATGCGCTTT;TRB:TGTGCCAGCAGCCGAGGGGGCGAAAATGAGCAGTTCTTC
clonotype1192	1	0.000173731758165	TRA:CAMKRSTLGRLYF;TRB:CSARDEEEQFF	TRA:TGTGCAATGAAACGCTCAACCCTGGGGAGGCTATACTTT;TRB:TGCAGTGCTAGGGATGAGGAGGAGCAGTTCTTC
clonotype201	1	0.000173731758165	TRA:CAVLKAAGNKLTF;TRB:CATSPSDTEAFF	TRA:TGTGCTGTTCTCAAAGCTGCAGGCAACAAGCTAACTTTT;TRB:TGTGCCACCAGCCCTTCGGACACTGAAGCTTTCTTT
clonotype200	1	0.000173731758165	TRA:CAGQPPGNARLMF;TRB:CASSVRQGSNQPQHF	TRA:TGTGCTGGGCAGCCCCCGGGGAATGCCAGACTCATGTTT;TRB:TGTGCCAGCAGCGTCCGACAGGGTAGCAATCAGCCCCAGCATTTT
clonotype203	1	0.000173731758165	TRA:CAVGSQGNLIF;TRB:CASSFGYGRGTYEQYF	TRA:TGTGCTGTTGGAAGCCAAGGAAATCTCATCTTT;TRB:TGTGCCAGCAGTTTTGGGTATGGCAGGGGGACATACGAGCAGTACTTC
clonotype202	1	0.000173731758165	TRA:CAETPSGTYKYIF;TRA:CALRIGAGNNRKLIW;TRB:CSAGGTLNTGELFF	TRA:TGTGCAGAGACCCCCTCAGGAACCTACAAATACATCTTT;TRA:TGTGCTCTGAGAATAGGGGCTGGCAACAACCGTAAGCTGATTTGG;TRB:TGCAGTGCGGGAGGGACTTTGAACACCGGGGAGCTGTTTTTT
clonotype205	1	0.000173731758165	TRA:CLVGDIGNQGGKLIF;TRA:CALQTGANNLFF;TRB:CASSSDSNQPQHF;TRB:CAWSTGQANNSPLHF	TRA:TGCCTCGTGGGTGACATAGGTAACCAGGGAGGAAAGCTTATCTTC;TRA:TGTGCTCTACAAACTGGGGCAAACAACCTCTTCTTT;TRB:TGTGCCAGCTCATCCGACTCGAATCAGCCCCAGCATTTT;TRB:TGTGCCTGGAGTACCGGACAGGCAAATAATTCACCCCTCCACTTT
clonotype204	1	0.000173731758165	TRB:CASSAEQGADYGYTF	TRB:TGTGCCAGCAGCGCTGAACAGGGGGCGGACTATGGCTACACCTTC
clonotype207	1	0.000173731758165	TRA:CATDRGSNFGNEKLTF;TRB:CASSEVRGLGYTEAFF	TRA:TGTGCTACGGACCGAGGCTCTAACTTTGGAAATGAGAAATTAACCTTT;TRB:TGTGCCAGCAGTGAAGTCAGGGGGTTGGGATACACTGAAGCTTTCTTT
clonotype206	1	0.000173731758165	TRA:CLVGDIGNQGGKLIF;TRB:CASSLMTLTGELFF	TRA:TGCCTCGTGGGTGACATAGGTAACCAGGGAGGAAAGCTTATCTTC;TRB:TGTGCCAGCAGTTTAATGACCCTCACCGGGGAGCTGTTTTTT
clonotype209	1	0.000173731758165	TRB:CASSPKTGGWGDEQFF	TRB:TGTGCCAGCAGTCCAAAAACAGGTGGCTGGGGGGATGAGCAGTTCTTC
clonotype208	1	0.000173731758165	TRA:CAVTADSGGYQKVTF;TRB:CASSDTGATNEKLFF	TRA:TGTGCTGTGACCGCCGATTCTGGGGGTTACCAGAAAGTTACCTTT;TRB:TGTGCCAGCAGTGATACAGGCGCAACTAATGAAAAACTGTTTTTT
clonotype379	1	0.000173731758165	TRA:CAASWGSARQLTF;TRB:CASSLEPSGTNIQYF	TRA:TGTGCAGCCTCATGGGGTTCTGCAAGGCAACTGACCTTT;TRB:TGTGCCAGCAGCTTGGAGCCCAGCGGGACGAACATTCAGTACTTC
clonotype378	1	0.000173731758165	TRA:CAGGSSGTYKYIF;TRB:CAIRQGGQRYEQYF	TRA:TGTGCAGGAGGCAGTTCGGGAACCTACAAATACATCTTT;TRB:TGTGCCATCAGACAGGGAGGACAAAGGTACGAGCAGTACTTC
clonotype375	1	0.000173731758165	TRA:CAAYPGGYQKVTF;TRB:CASSWLAGVRRNEQFF	TRA:TGTGCAGCGTACCCTGGGGGTTACCAGAAAGTTACCTTT;TRB:TGTGCCAGCAGCTGGCTAGCGGGAGTCAGGCGCAATGAGCAGTTCTTC
clonotype374	1	0.000173731758165	TRA:CAFLNTNAGKSTF;TRB:CASSQDTSGRASHEQYF	TRA:TGTGCTTTCCTTAACACCAATGCAGGCAAATCAACCTTT;TRB:TGTGCCAGCAGCCAAGATACTAGCGGGAGGGCCTCCCACGAGCAGTACTTC
clonotype377	1	0.000173731758165	TRA:CAVKRTDKLIF;TRB:CASSYRDTHSPLHF	TRA:TGTGCTGTCAAGAGGACCGACAAGCTCATCTTT;TRB:TGTGCCAGCAGTTACCGGGACACCCATTCACCCCTCCACTTT
clonotype376	1	0.000173731758165	TRA:CILSGSGAGSYQLTF;TRB:CASSLRGTGSMNTEAFF	TRA:TGCATCCTGAGTGGGTCTGGGGCTGGGAGTTACCAACTCACTTTC;TRB:TGTGCCAGCAGCTTGAGAGGAACAGGTAGCATGAACACTGAAGCTTTCTTT
clonotype371	1	0.000173731758165	TRA:CIVMNYGGSQGNLIF;TRB:CASSLRAPGRSTEAFF	TRA:TGCATCGTAATGAATTATGGAGGAAGCCAAGGAAATCTCATCTTT;TRB:TGTGCCAGCAGCCTACGGGCCCCGGGACGTAGCACTGAAGCTTTCTTT
clonotype370	1	0.000173731758165	TRA:CATARGTGGFKTIF;TRB:CASSRGLAGGFSYNEQFF	TRA:TGTGCTACGGCCCGGGGTACTGGAGGCTTCAAAACTATCTTT;TRB:TGTGCCAGCAGTCGAGGACTAGCGGGGGGTTTCTCCTACAATGAGCAGTTCTTC
clonotype373	1	0.000173731758165	TRB:CASSPGGSGNQPQHF	TRB:TGTGCCAGCAGTCCGGGGGGCAGCGGCAATCAGCCCCAGCATTTT
clonotype372	1	0.000173731758165	TRB:CASSPGNGNIEQYF	TRB:TGTGCCAGCAGCCCAGGGAACGGTAATATCGAGCAGTACTTC
clonotype555	1	0.000173731758165	TRA:CALTPNSGYSTLTF;TRB:CSARVRGLAGGLPPFF	TRA:TGTGCTCTGACCCCAAATTCAGGATACAGCACCCTCACCTTT;TRB:TGCAGTGCTAGAGTACGGGGACTAGCGGGGGGGCTCCCCCCTTTCTTC
clonotype554	1	0.000173731758165	TRB:CASSVGTTTYNEQFF	TRB:TGCGCCAGCAGTGTCGGGACTACGACTTACAATGAGCAGTTCTTC
clonotype557	1	0.000173731758165	TRA:CAVGITSGTYKYIF;TRB:CASSFSVNTEAFF	TRA:TGTGCTGTGGGGATTACCTCAGGAACCTACAAATACATCTTT;TRB:TGTGCCAGCAGCTTTAGTGTGAACACTGAAGCTTTCTTT
clonotype556	1	0.000173731758165	TRA:CAGGSNSGYALNF;TRB:CASSYGGADTEAFF	TRA:TGTGCAGGAGGCTCAAATTCCGGGTATGCACTCAACTTC;TRB:TGTGCCAGCAGTTACGGGGGCGCGGACACTGAAGCTTTCTTT
clonotype551	1	0.000173731758165	TRA:CAPRNTGNQFYF;TRB:CASKGTHSGNEQFF	TRA:TGTGCACCCAGGAACACCGGTAACCAGTTCTATTTT;TRB:TGTGCCAGTAAGGGCACCCATAGCGGCAATGAGCAGTTCTTC
clonotype550	1	0.000173731758165	TRA:CALNTNAGKSTF;TRB:CASTLPQGTTGELFF	TRA:TGTGCTTTAAACACCAATGCAGGCAAATCAACCTTT;TRB:TGTGCCAGTACCCTACCCCAGGGGACAACCGGGGAGCTGTTTTTT
clonotype553	1	0.000173731758165	TRA:CILAVDATNKLIF;TRB:CASSSSNVGYGYTF	TRA:TGCATCCTGGCGGTAGATGCTACAAACAAGCTCATCTTT;TRB:TGTGCCAGCAGCTCCTCGAACGTGGGCTATGGCTACACCTTC
clonotype552	1	0.000173731758165	TRA:CAVSVPVHARLMF;TRB:CASSSDTGDGYTF	TRA:TGTGCTGTGAGCGTCCCGGTTCATGCCAGACTCATGTTT;TRB:TGTGCCAGCAGCTCGGACACAGGGGATGGCTACACCTTC
clonotype559	1	0.000173731758165	TRB:CASSPFRGEAFF;TRB:CASSASFTGEENSPLHF	TRB:TGTGCCAGCAGTCCCTTCAGAGGGGAAGCTTTCTTT;TRB:TGTGCCAGCAGTGCATCCTTCACAGGGGAAGAGAATTCACCCCTCCACTTT
clonotype558	1	0.000173731758165	TRA:CAVSEGGYQKVTF;TRB:CASSLRTGSIETQYF	TRA:TGTGCTGTGAGTGAAGGGGGTTACCAGAAAGTTACCTTT;TRB:TGTGCCAGCAGCCTACGGACAGGGTCGATAGAGACCCAGTACTTC
clonotype159	1	0.000173731758165	TRA:CALDISNNNDMRF;TRB:CASTPGTANYGYTF	TRA:TGTGCTCTAGACATAAGCAATAACAATGACATGCGCTTT;TRB:TGTGCCAGCACCCCCGGGACGGCGAACTATGGCTACACCTTC
clonotype158	1	0.000173731758165	TRA:CAVSGSYGKLTF;TRB:CASSEMGETQYF	TRA:TGTGCTGTGAGCGGTAGCTATGGAAAGCTGACATTT;TRB:TGTGCCAGCAGTGAGATGGGAGAGACCCAGTACTTC
clonotype153	1	0.000173731758165	TRA:CAASKRTALIF;TRB:CASSLAGSQYNSPLHF	TRA:TGTGCAGCAAGTAAGAGAACTGCTCTGATCTTT;TRB:TGTGCCAGCAGCTTAGCAGGGTCGCAATATAATTCACCCCTCCACTTT
clonotype155	1	0.000173731758165	TRA:CVVNREGSYIPTF;TRB:CASSPTSATNEKLFF;TRB:CASSRSSGANVLTF;TRB:CAWSTGQANNSPLHF	TRA:TGTGTGGTGAACAGGGAAGGAAGCTACATACCTACATTT;TRB:TGTGCCAGCAGCCCCACATCCGCAACTAATGAAAAACTGTTTTTT;TRB:TGTGCCAGCAGTCGAAGCTCTGGGGCCAACGTCCTGACTTTC;TRB:TGTGCCTGGAGTACCGGACAGGCAAATAATTCACCCCTCCACTTT
clonotype154	1	0.000173731758165	TRA:CATDTNAGKSTF;TRB:CASSQETDTGGPANEQYF	TRA:TGTGCCACTGACACCAATGCAGGCAAATCAACCTTT;TRB:TGCGCCAGCAGCCAAGAGACCGATACGGGGGGGCCAGCGAACGAGCAGTACTTC
clonotype157	1	0.000173731758165	TRA:CAENKGTASKLTF;TRB:CAWIRENTILGYGYTF	TRA:TGTGCAGAGAATAAGGGCACTGCCAGTAAACTCACCTTT;TRB:TGTGCCTGGATTCGCGAGAACACCATTTTGGGCTATGGCTACACCTTC
clonotype156	1	0.000173731758165	TRA:CAVRDIPPGGSGYSTLTF;TRB:CASSPGNTEAFF	TRA:TGTGCTGTGAGAGACATACCGCCCGGGGGTTCAGGATACAGCACCCTCACCTTT;TRB:TGTGCCAGCTCGCCGGGCAACACTGAAGCTTTCTTT
clonotype797	1	0.000173731758165	TRB:CASSSQGAPLHF	TRB:TGTGCCAGCAGTTCGCAGGGGGCACCCCTCCACTTT
clonotype796	1	0.000173731758165	TRA:CLVVPTDSWGKLQF;TRB:CASSPDKTGGSYEQYF	TRA:TGCCTCGTGGTTCCTACTGACAGCTGGGGGAAATTGCAGTTT;TRB:TGTGCCAGCTCACCCGACAAGACAGGGGGCTCCTACGAGCAGTACTTC
clonotype795	1	0.000173731758165	TRA:CILRDGYGGSQGNLIF;TRA:CAFMTHTGANSKLTF;TRB:CASSSAGFGGRTEAFF	TRA:TGCATCCTGAGAGACGGCTATGGAGGAAGCCAAGGAAATCTCATCTTT;TRA:TGTGCTTTCATGACTCATACTGGAGCCAATAGTAAGCTGACATTT;TRB:TGTGCCAGCAGTTCCGCTGGGTTCGGGGGAAGGACTGAAGCTTTCTTT
clonotype794	1	0.000173731758165	TRA:CAVGANTNAGKSTF;TRB:CASTRDTGLEQYF	TRA:TGTGCTGTGGGGGCAAACACCAATGCAGGCAAATCAACCTTT;TRB:TGTGCCAGCACTAGGGACACGGGGCTCGAGCAGTACTTC
clonotype793	1	0.000173731758165	TRA:CAYRSAAGTRLMF;TRB:CASTGQGSYNEQFF	TRA:TGTGCTTATAGGAGCGCGGCAGGGACCAGACTCATGTTT;TRB:TGTGCCAGCACGGGACAGGGTTCCTACAATGAGCAGTTCTTC
clonotype792	1	0.000173731758165	TRA:CIVRGKTGNQFYF;TRB:CATSPQGTEAFF	TRA:TGCATCGTCAGAGGAAAGACCGGTAACCAGTTCTATTTT;TRB:TGTGCCACCAGCCCACAGGGAACTGAAGCTTTCTTT
clonotype791	1	0.000173731758165	TRA:CVVDRIQAGTALIF;TRB:CASSLQGGNTEAFF	TRA:TGTGTGGTGGACCGAATACAGGCAGGAACTGCTCTGATCTTT;TRB:TGTGCCAGCAGTCTCCAGGGGGGCAACACTGAAGCTTTCTTT
clonotype790	1	0.000173731758165	TRA:CAGETGGFKTIF;TRB:CASRTSGPSYNEQFF	TRA:TGTGCAGGTGAGACTGGAGGCTTCAAAACTATCTTT;TRB:TGTGCCAGCAGAACCTCGGGACCATCCTACAATGAGCAGTTCTTC
clonotype799	1	0.000173731758165	TRA:CAESNNFNKFYF;TRB:CGRTSGANVLTF	TRA:TGTGCAGAGAGTAACAACTTCAACAAATTTTACTTT;TRB:TGTGGTCGGACCTCTGGGGCCAACGTCCTGACTTTC
clonotype798	1	0.000173731758165	TRB:CAWSREGDQPQHF	TRB:TGTGCCTGGAGTAGGGAGGGGGATCAGCCCCAGCATTTT
clonotype1618	1	0.000173731758165	TRB:CASSSSGGVGGYTF;TRB:CAWSTGQANNSPLHF	TRB:TGTGCCAGCAGCTCTAGTGGGGGGGTAGGAGGCTACACCTTC;TRB:TGTGCCTGGAGTACCGGACAGGCAAATAATTCACCCCTCCACTTT
clonotype1619	1	0.000173731758165	TRA:CAVPTGGGNKLTF;TRB:CASSPRTGGAAKNIQYF	TRA:TGTGCTGTCCCCACGGGAGGAGGAAACAAACTCACCTTT;TRB:TGTGCCAGCAGCCCGAGGACGGGAGGGGCAGCCAAAAACATTCAGTACTTC
clonotype1612	1	0.000173731758165	TRA:CATWTGTASKLTF;TRA:CALRKYGGSQGNLIF;TRB:CASSQDYGGSGQYF	TRA:TGTGCTACATGGACCGGCACTGCCAGTAAACTCACCTTT;TRA:TGTGCTCTGAGAAAGTATGGAGGAAGCCAAGGAAATCTCATCTTT;TRB:TGTGCCAGCAGCCAAGATTATGGGGGATCCGGGCAGTACTTC
clonotype1613	1	0.000173731758165	TRA:CATDNYGQNFVF;TRB:CSAARGVGGPGETQYF	TRA:TGTGCTACGGACAACTATGGTCAGAATTTTGTCTTT;TRB:TGCAGTGCCGCCCGAGGAGTGGGGGGGCCGGGGGAGACCCAGTACTTC
clonotype1610	1	0.000173731758165	TRA:CALGGYNQGGKLIF;TRA:CAVQAYKNARLMF;TRB:CASSPRERTNNEQFF	TRA:TGTGCTCTAGGCGGTTATAACCAGGGAGGAAAGCTTATCTTC;TRA:TGTGCTGTGCAGGCGTATAAGAATGCCAGACTCATGTTT;TRB:TGTGCCAGCAGCCCTCGGGAGCGGACGAACAATGAGCAGTTCTTC
clonotype1611	1	0.000173731758165	TRA:CAGVRGATNKLIF;TRB:CSAQYSNQPQHF	TRA:TGTGCAGGAGTTCGAGGTGCTACAAACAAGCTCATCTTT;TRB:TGCAGTGCCCAATATAGCAATCAGCCCCAGCATTTT
clonotype1616	1	0.000173731758165	TRA:CAFMKGSNYQLIW;TRB:CATSDRLAGGPPVTQYF	TRA:TGTGCTTTCATGAAGGGGAGCAACTATCAGTTAATCTGG;TRB:TGTGCCACCAGTGACCGACTAGCGGGAGGGCCACCCGTTACGCAGTATTTT
clonotype809	1	0.000173731758165	TRA:CAVIYNQGGKLIF;TRB:CASSFDRAAAYEQYF	TRA:TGTGCTGTGATTTATAACCAGGGAGGAAAGCTTATCTTC;TRB:TGCGCCAGCAGTTTTGACAGGGCGGCAGCCTACGAGCAGTACTTC
clonotype1614	1	0.000173731758165	TRA:CAVQPAFSGGYNKLIF;TRB:CASSPPGGTGELFF	TRA:TGTGCTGTGCAGCCCGCGTTTTCTGGTGGCTACAATAAGCTGATTTTT;TRB:TGTGCCAGCTCACCACCTGGAGGTACCGGGGAGCTGTTTTTT
clonotype1615	1	0.000173731758165	TRA:CAASAWNTGNQFYF;TRB:CASSSRVGQLYGYTF	TRA:TGTGCAGCAAGCGCCTGGAACACCGGTAACCAGTTCTATTTT;TRB:TGTGCCAGCAGCTCCAGGGTGGGACAGCTATATGGCTACACCTTC
clonotype808	1	0.000173731758165	TRA:CALSDDFGNEKLTF;TRB:CASSLSKGRVNQPQHF	TRA:TGTGCTCTGAGTGATGACTTTGGAAATGAGAAATTAACCTTT;TRB:TGTGCCAGCAGTTTATCTAAGGGTAGAGTGAATCAGCCCCAGCATTTT
clonotype803	1	0.000173731758165	TRA:CAETGANNLFF;TRB:CASSFGQSRFYGYTF	TRA:TGTGCAGAAACTGGGGCAAACAACCTCTTCTTT;TRB:TGCGCCAGCAGCTTCGGACAGAGTCGTTTCTATGGCTACACCTTC
clonotype1099	1	0.000173731758165	TRB:CASSLGTGNQPQHF	TRB:TGTGCCAGCAGCCTGGGGACAGGGAATCAGCCCCAGCATTTT
clonotype979	1	0.000173731758165	TRA:CIVRVALVPLFNNNDMRF;TRB:CSARDPVNQPQHF	TRA:TGCATCGTCAGAGTCGCCCTCGTACCCCTCTTTAATAACAATGACATGCGCTTT;TRB:TGCAGTGCTAGAGATCCCGTTAATCAGCCCCAGCATTTT
clonotype978	1	0.000173731758165	TRA:CAESSSGGYQKVTF;TRB:CASSMVGPGANVLTF	TRA:TGTGCAGAGAGTTCTTCTGGGGGTTACCAGAAAGTTACCTTT;TRB:TGTGCCAGTAGTATGGTGGGACCTGGGGCCAACGTCCTGACTTTC
clonotype973	1	0.000173731758165	TRA:CVVSDRNNNARLMF;TRB:CSARDPRTSGGGEQFF	TRA:TGTGTTGTGAGTGATCGAAATAACAATGCCAGACTCATGTTT;TRB:TGCAGTGCTAGAGATCCCCGGACTAGCGGGGGGGGTGAGCAGTTCTTC
clonotype972	1	0.000173731758165	TRA:CILRGLIDDKIIF;TRA:CAGAPFNYGGSQGNLIF;TRB:CASSEEGSGAGGVDTQYF	TRA:TGCATCCTGAGGGGCCTCATAGATGACAAGATCATCTTT;TRA:TGTGCAGGAGCCCCCTTCAATTATGGAGGAAGCCAAGGAAATCTCATCTTT;TRB:TGTGCCAGCAGTGAAGAAGGTTCGGGAGCGGGAGGTGTCGATACGCAGTATTTT
clonotype971	1	0.000173731758165	TRA:CIVRPSDSWGKLQF;TRB:CASSVEVSATAYEQYF	TRA:TGCATCGTCAGACCCTCTGACAGCTGGGGGAAATTGCAGTTT;TRB:TGTGCCAGCAGCGTAGAGGTATCAGCTACCGCCTACGAGCAGTACTTC
clonotype970	1	0.000173731758165	TRB:CASSYSLTRAMTDTQYF	TRB:TGTGCCAGCAGTTACTCTCTAACTAGAGCGATGACAGATACGCAGTATTTT
clonotype977	1	0.000173731758165	TRA:CALSDQNAGKSTF;TRB:CASSYSRRNTGELFF	TRA:TGTGCTCTGAGTGATCAGAATGCAGGCAAATCAACCTTT;TRB:TGTGCCAGCAGTTACTCGAGGCGGAACACCGGGGAGCTGTTTTTT
clonotype976	1	0.000173731758165	TRA:CAVSPNSGGSNYKLTF;TRB:CASSEALGGARGKLFF	TRA:TGTGCTGTGAGCCCGAATAGTGGAGGTAGCAACTATAAACTGACATTT;TRB:TGTGCCAGCAGTGAAGCGTTGGGGGGGGCGAGGGGAAAACTGTTTTTT
clonotype975	1	0.000173731758165	TRA:CAAGTNNRKLIW;TRB:CSASGRVDEQYF	TRA:TGTGCAGCCGGCACCAACAACCGTAAGCTGATTTGG;TRB:TGCAGTGCTAGCGGGAGGGTCGACGAGCAGTACTTC
clonotype974	1	0.000173731758165	TRA:CIVRVAGTDKLIF;TRB:CSGKTAGIEKLFF	TRA:TGCATCGTCAGAGTCGCGGGCACCGACAAGCTCATCTTT;TRB:TGCAGTGGAAAGACAGCCGGGATAGAAAAACTGTTTTTT
clonotype1106	1	0.000173731758165	TRA:CAAWGNSGGGADGLTF;TRB:CASSSSLAQAAYEQYF	TRA:TGTGCTGCCTGGGGCAATTCAGGAGGAGGTGCTGACGGACTCACCTTT;TRB:TGTGCCAGCAGCTCGTCGCTAGCCCAGGCGGCATACGAGCAGTACTTC
clonotype1107	1	0.000173731758165	TRA:CALSGGSGNTGKLIF;TRB:CASSRTNRGYNEQFF	TRA:TGTGCTCTAAGTGGCGGCTCTGGCAACACAGGCAAACTAATCTTT;TRB:TGTGCCAGCAGTCGCACAAACAGGGGCTACAATGAGCAGTTCTTC
clonotype1104	1	0.000173731758165	TRB:CASTIGRRAFF;TRB:CAWSRNPPGTDTQYF	TRB:TGTGCCAGCACCATAGGGAGGAGAGCTTTCTTT;TRB:TGTGCCTGGAGTAGGAACCCTCCGGGCACAGATACGCAGTATTTT
clonotype1105	1	0.000173731758165	TRA:CAATGGGGNKLTF;TRB:CSTYHRETDTQYF	TRA:TGTGCAGCAACCGGGGGAGGAGGAAACAAACTCACCTTT;TRB:TGCAGTACCTACCACAGGGAAACAGATACGCAGTATTTT
clonotype1102	1	0.000173731758165	TRB:CASSVGRGGVSEAFF	TRB:TGTGCCAGCAGCGTGGGCCGCGGGGGGGTCTCTGAAGCTTTCTTT
clonotype1103	1	0.000173731758165	TRA:CAASIDGGFKTIF;TRB:CASSSGDRNYGYTF	TRA:TGTGCAGCAAGCATTGATGGAGGCTTCAAAACTATCTTT;TRB:TGCGCCAGCAGCTCAGGAGATCGTAACTATGGCTACACCTTC
clonotype1100	1	0.000173731758165	TRA:CAVGGTASKLTF;TRB:CASSHVRGPGGSYNEQFF	TRA:TGTGCTGTGGGCGGCACTGCCAGTAAACTCACCTTT;TRB:TGCGCCAGCAGCCACGTGAGGGGGCCTGGGGGCTCCTACAATGAGCAGTTCTTC
clonotype1101	1	0.000173731758165	TRA:CIVRVAIQGAQKLVF;TRB:CASSQVTGIQGYTF	TRA:TGCATCGTCAGAGTCGCAATTCAGGGAGCCCAGAAGCTGGTATTT;TRB:TGCGCCAGCAGCCAAGTTACCGGTATACAAGGCTACACCTTC
clonotype1108	1	0.000173731758165	TRB:CASSSWTSGGASYEQYF	TRB:TGCGCCAGCAGCTCCTGGACTAGCGGGGGTGCCTCCTACGAGCAGTACTTC
clonotype1109	1	0.000173731758165	TRA:CAAVDRGSTLGRLYF;TRB:CASSQVRTGSGANVLTF	TRA:TGTGCAGCAGTCGACAGAGGCTCAACCCTGGGGAGGCTATACTTT;TRB:TGTGCCAGCAGCCAAGTTCGCACTGGCTCTGGGGCCAACGTCCTGACTTTC
clonotype1588	1	0.000173731758165	TRA:CAVGISSGSARQLTF;TRB:CATRGASNQPQHF	TRA:TGTGCTGTGGGAATTTCTTCTGGTTCTGCAAGGCAACTGACCTTT;TRB:TGTGCCACGAGGGGGGCTAGCAATCAGCCCCAGCATTTT
clonotype1589	1	0.000173731758165	TRB:CASSQDRQLATGELFF	TRB:TGCGCCAGCAGCCAAGATCGGCAGCTGGCCACCGGGGAGCTGTTTTTT
clonotype1582	1	0.000173731758165	TRA:CVVSDHGGGTSYGKLTF;TRB:CASSLGLAGVETQYF	TRA:TGTGTTGTGAGTGATCATGGTGGTGGTACTAGCTATGGAAAGCTGACATTT;TRB:TGTGCCAGCAGCTTGGGACTAGCGGGAGTGGAGACCCAGTACTTC
clonotype1583	1	0.000173731758165	TRA:CAASKDNRKLIW;TRA:CALTGSGGSNYKLTF;TRB:CATSDPGRSGDTQYF	TRA:TGTGCAGCAAGCAAAGACAACCGTAAGCTGATTTGG;TRA:TGTGCTCTAACGGGTAGTGGAGGTAGCAACTATAAACTGACATTT;TRB:TGTGCCACCAGTGATCCGGGCCGCTCCGGAGATACGCAGTATTTT
clonotype1580	1	0.000173731758165	TRA:CAVGGWGGSYIPTF;TRB:CASTAYGADTQYF	TRA:TGTGCTGTGGGTGGTTGGGGAGGAAGCTACATACCTACATTT;TRB:TGTGCCAGCACCGCTTATGGGGCGGATACGCAGTATTTT
clonotype1581	1	0.000173731758165	TRA:CIAINFGNEKLTF;TRB:CSAPGIKETQYF	TRA:TGCATCGCCATTAACTTTGGAAATGAGAAATTAACCTTT;TRB:TGCAGTGCTCCCGGAATCAAGGAGACCCAGTACTTC
clonotype1586	1	0.000173731758165	TRB:CASSPGQGNTEAFF	TRB:TGTGCCAGCAGCCCCGGACAGGGGAACACTGAAGCTTTCTTT
clonotype1587	1	0.000173731758165	TRA:CAGAGGTSYGKLTF;TRB:CASSFSGAGNYGYTF	TRA:TGTGCTGGAGCTGGTGGTACTAGCTATGGAAAGCTGACATTT;TRB:TGTGCCAGCAGTTTTTCAGGGGCCGGAAACTATGGCTACACCTTC
clonotype1584	1	0.000173731758165	TRA:CIVRVEGGNNRLAF;TRB:CATSRDRLRGANVLTF	TRA:TGCATCGTCAGAGTCGAAGGCGGGAACAACAGACTCGCTTTT;TRB:TGTGCCACCAGCAGAGATCGGTTGCGCGGGGCCAACGTCCTGACTTTC
clonotype1585	1	0.000173731758165	TRA:CAETLPNGNKLVF;TRB:CASSLNPGGNEKLFF	TRA:TGTGCAGAGACCCTCCCAAATGGAAACAAACTGGTCTTT;TRB:TGTGCCAGCAGCTTAAATCCGGGGGGAAATGAAAAACTGTTTTTT
clonotype1032	1	0.000173731758165	TRA:CAVGGTGNQFYF;TRB:CSARGGIWTEAFF	TRA:TGTGCTGTGGGAGGCACCGGTAACCAGTTCTATTTT;TRB:TGCAGTGCTAGAGGGGGGATTTGGACTGAAGCTTTCTTT
clonotype1033	1	0.000173731758165	TRB:CASRAPGQGAKDTQYF	TRB:TGTGCCAGCAGGGCTCCGGGACAGGGGGCGAAAGATACGCAGTATTTT
clonotype1030	1	0.000173731758165	TRA:CAVNARAGNMLTF;TRB:CASSLAPGQGAEAFF	TRA:TGTGCCGTGAATGCAAGAGCAGGCAACATGCTCACCTTT;TRB:TGTGCCAGCAGTCTCGCCCCGGGACAGGGGGCTGAAGCTTTCTTT
clonotype1031	1	0.000173731758165	TRB:CSVGVQRGAYNEQFF;TRB:CASSFTDYGYTF	TRB:TGCAGCGTTGGGGTCCAGCGGGGGGCCTACAATGAGCAGTTCTTC;TRB:TGTGCCAGCAGTTTTACAGACTATGGCTACACCTTC
clonotype1036	1	0.000173731758165	TRB:CSALPGGGSTDTQYF	TRB:TGCAGTGCACTTCCGGGGGGCGGGAGCACAGATACGCAGTATTTT
clonotype1037	1	0.000173731758165	TRA:CAAWATTGYSTLTF;TRB:CASSRGLAGKSYEQYF	TRA:TGTGCAGCATGGGCCACGACAGGATACAGCACCCTCACCTTT;TRB:TGTGCCAGCAGTAGGGGACTAGCGGGAAAGTCCTACGAGCAGTACTTC
clonotype1034	1	0.000173731758165	TRA:CAASSISSGSARQLTF;TRB:CASTLLGGNYGYTF	TRA:TGTGCAGCAAGCTCGATTTCTTCTGGTTCTGCAAGGCAACTGACCTTT;TRB:TGTGCCAGCACGCTGTTGGGGGGTAACTATGGCTACACCTTC
clonotype1035	1	0.000173731758165	TRA:CILRDVEAGNMLTF;TRB:CASSSGRINYGYTF	TRA:TGCATCCTGAGAGACGTCGAGGCAGGCAACATGCTCACCTTT;TRB:TGTGCCAGCAGCTCTGGACGGATTAACTATGGCTACACCTTC
clonotype1038	1	0.000173731758165	TRA:CAGVRLNNNAGNMLTF;TRB:CASSSQSRGEAFF	TRA:TGTGCAGGAGTACGCCTTAATAATAATGCAGGCAACATGCTCACCTTT;TRB:TGTGCCAGCAGCTCTCAATCGCGGGGTGAAGCTTTCTTT
clonotype1039	1	0.000173731758165	TRA:CAASMRSGGYQKVTF;TRB:CASSSSQEDTQYF	TRA:TGTGCAGCAAGCATGCGCTCTGGGGGTTACCAGAAAGTTACCTTT;TRB:TGTGCCAGCAGCTCCAGCCAAGAGGATACGCAGTATTTT
clonotype829	1	0.000173731758165	TRA:CAMRENFNKFYF;TRA:CAPGTGGGNKLTF;TRA:CAFMKQYFGNEKLTF;TRB:CSARFGRMGTDTQYF;TRB:CASILAVTNTGELFF	TRA:TGTGCAATGAGAGAGAACTTCAACAAATTTTACTTT;TRA:TGTGCCCCGGGGACGGGAGGAGGAAACAAACTCACCTTT;TRA:TGTGCTTTCATGAAGCAGTACTTTGGAAATGAGAAATTAACCTTT;TRB:TGCAGTGCTAGATTTGGGCGAATGGGCACAGATACGCAGTATTTT;TRB:TGTGCCAGCATCCTAGCGGTAACGAACACCGGGGAGCTGTTTTTT
clonotype1328	1	0.000173731758165	TRA:CALFRGKLIF;TRB:CASSQRLQGALDTVYGYTF	TRA:TGTGCTCTGTTCAGAGGAAAGCTTATCTTC;TRB:TGTGCCAGCAGCCAACGGCTACAGGGGGCTCTTGATACCGTCTATGGCTACACCTTC
clonotype1329	1	0.000173731758165	TRA:CALSVKYGQNFVF;TRB:CASTGGRGRQETQYF	TRA:TGTGCTCTGAGTGTAAAGTATGGTCAGAATTTTGTCTTT;TRB:TGTGCCAGCACCGGGGGCAGGGGAAGGCAAGAGACCCAGTACTTC
clonotype1326	1	0.000173731758165	TRA:CATDAKNYGQNFVF;TRB:CASRATGARDYGYTF	TRA:TGTGCTACGGACGCCAAGAACTATGGTCAGAATTTTGTCTTT;TRB:TGTGCCAGCAGGGCCACAGGGGCGCGGGACTATGGCTACACCTTC
clonotype1327	1	0.000173731758165	TRA:CALVPSGGYNKLIF;TRB:CASSQGGALYEQYF	TRA:TGTGCTCTTGTACCTTCTGGTGGCTACAATAAGCTGATTTTT;TRB:TGTGCCAGCAGCCAAGGGGGGGCTCTTTACGAGCAGTACTTC
clonotype1324	1	0.000173731758165	TRB:CASSLLGGGNQPQHF;TRB:CAWSTGQANNSPLHF	TRB:TGTGCCAGCAGCCTCTTGGGAGGAGGCAATCAGCCCCAGCATTTT;TRB:TGTGCCTGGAGTACCGGACAGGCAAATAATTCACCCCTCCACTTT
clonotype1325	1	0.000173731758165	TRA:CLVGDIGNQGGKLIF;TRB:CASSASGSYEQYF;TRB:CAWSTGQANNSPLHF	TRA:TGCCTCGTGGGTGACATAGGTAACCAGGGAGGAAAGCTTATCTTC;TRB:TGTGCCAGCAGTGCTAGCGGGAGCTACGAGCAGTACTTC;TRB:TGTGCCTGGAGTACCGGACAGGCAAATAATTCACCCCTCCACTTT
clonotype1322	1	0.000173731758165	TRA:CAATLLAPKLIF;TRB:CATSDRGGAQETQYF	TRA:TGTGCAGCAACCCTTCTGGCCCCTAAGCTGATTTTT;TRB:TGTGCCACCAGTGATAGGGGGGGGGCGCAAGAGACCCAGTACTTC
clonotype1323	1	0.000173731758165	TRA:CAVMGYGGATNKLIF;TRA:CALSGSGL;TRB:CASSFRPLVDEQFF	TRA:TGTGCCGTGATGGGATATGGTGGTGCTACAAACAAGCTCATCTTT;TRA:TGTGCTCTAAGTGGGTCGGGTCTG;TRB:TGTGCCAGCAGCTTCAGGCCCCTCGTGGATGAGCAGTTCTTC
clonotype1320	1	0.000173731758165	TRA:CAGGSNYKLTF;TRB:CASSAGPSWLANYGYTF	TRA:TGTGCAGGAGGTAGCAACTATAAACTGACATTT;TRB:TGTGCCAGCAGTGCGGGTCCTTCCTGGTTAGCTAACTATGGCTACACCTTC
clonotype1321	1	0.000173731758165	TRA:CAASPAGYNKLIF;TRB:CASSLEGSRSQETQYF	TRA:TGTGCCGCTTCTCCTGCTGGCTACAATAAGCTGATTTTT;TRB:TGTGCCAGCAGCTTGGAGGGGTCGAGAAGCCAAGAGACCCAGTACTTC
clonotype942	1	0.000173731758165	TRA:CAYRSNAGNMLTF;TRB:CASSLLGGGNQPQHF;TRB:CASSQGAGEQFF	TRA:TGTGCTTATAGGAGCAATGCAGGCAACATGCTCACCTTT;TRB:TGTGCCAGCAGCCTCTTGGGAGGAGGCAATCAGCCCCAGCATTTT;TRB:TGTGCCAGCTCACAGGGGGCCGGTGAGCAGTTCTTC
clonotype308	1	0.000173731758165	TRB:CSVTGQYEQYF	TRB:TGCAGCGTCACCGGACAGTACGAGCAGTACTTC
clonotype309	1	0.000173731758165	TRA:CALSAQNGGYQKVTF;TRA:CAVSGF;TRB:CASSLAGEGLYEQFF	TRA:TGTGCTCTGAGTGCCCAAAACGGGGGTTACCAGAAAGTTACCTTT;TRA:TGTGCTGTGAGTGGGTTT;TRB:TGTGCCAGCAGTTTAGCGGGAGAGGGGCTGTATGAGCAGTTCTTC
clonotype300	1	0.000173731758165	TRA:CAGDNFNKFYF;TRB:CASSTTGTKVETQYF	TRA:TGTGCTGGTGACAACTTCAACAAATTTTACTTT;TRB:TGTGCCAGCAGCACGACTGGGACTAAGGTTGAGACCCAGTACTTC
clonotype301	1	0.000173731758165	TRB:CASRQGPPRETQYF	TRB:TGTGCCAGCAGACAGGGCCCCCCAAGAGAGACCCAGTACTTC
clonotype302	1	0.000173731758165	TRA:CASLDGSDGQKLLF;TRB:CASSETGKPYGYTF	TRA:TGTGCCTCCCTTGATGGTTCAGATGGCCAGAAGCTGCTCTTT;TRB:TGTGCCAGCAGTGAAACCGGGAAACCCTATGGCTACACCTTC
clonotype303	1	0.000173731758165	TRA:CLVGDIGNQGGKLIF;TRB:CAWRYRGGASPQHF	TRA:TGCCTCGTGGGTGACATAGGTAACCAGGGAGGAAAGCTTATCTTC;TRB:TGTGCCTGGAGATACCGGGGGGGGGCATCGCCCCAGCATTTT
clonotype304	1	0.000173731758165	TRA:CATALLNNNDMRF;TRB:CASSPGGTSGGYEQYF	TRA:TGTGCTACGGCCCTCCTTAATAACAATGACATGCGCTTT;TRB:TGTGCCAGCAGCCCAGGGGGAACTAGCGGGGGCTACGAGCAGTACTTC
clonotype305	1	0.000173731758165	TRB:CASSLSSGSTDTQYF	TRB:TGCGCCAGCAGCCTTTCTAGCGGGAGCACAGATACGCAGTATTTT
clonotype306	1	0.000173731758165	TRA:CAASQGGNTPLVF;TRB:CASSFDLRGKQYF	TRA:TGTGCAGCTTCTCAAGGAGGAAACACACCTCTTGTCTTT;TRB:TGTGCCAGCAGTTTTGACCTACGGGGTAAGCAGTACTTC
clonotype307	1	0.000173731758165	TRA:CALRRTGFQKLVF;TRB:CATSRIGTSGSPLHF	TRA:TGTGCTCTAAGAAGGACAGGCTTTCAGAAACTTGTATTT;TRB:TGTGCCACCAGCAGAATCGGGACCTCGGGTTCACCCCTCCACTTT
clonotype417	1	0.000173731758165	TRA:CVVTQGGSQGNLIF;TRB:CASSLQGAELHNEKLFF	TRA:TGTGTGGTGACTCAGGGAGGAAGCCAAGGAAATCTCATCTTT;TRB:TGCGCCAGCAGCTTACAGGGGGCAGAGCTTCATAATGAAAAACTGTTTTTT
clonotype940	1	0.000173731758165	TRA:CAPLKVDARLMF;TRB:CASSPGLAGGYYEQYF	TRA:TGTGCACCCTTAAAGGTGGATGCCAGACTCATGTTT;TRB:TGTGCCAGCAGCCCTGGACTAGCGGGAGGATATTACGAGCAGTACTTC
clonotype520	1	0.000173731758165	TRA:CAMSRANNARLMF;TRB:CSAPGTGDMKKLFF;TRB:CASILAVTNTGELFF	TRA:TGTGCAATGAGTCGGGCTAACAATGCCAGACTCATGTTT;TRB:TGCAGTGCTCCGGGGACAGGGGACATGAAAAAACTGTTTTTT;TRB:TGTGCCAGCATCCTAGCGGTAACGAACACCGGGGAGCTGTTTTTT
clonotype521	1	0.000173731758165	TRA:CAAIPLMGANNLFF;TRB:CAWSGQLNTEAFF	TRA:TGTGCAGCAATCCCTTTGATGGGGGCAAACAACCTCTTCTTT;TRB:TGTGCCTGGTCGGGACAGCTGAACACTGAAGCTTTCTTT
clonotype522	1	0.000173731758165	TRB:CASDFGTAYNEQFF	TRB:TGTGCCAGCGATTTTGGTACCGCCTACAATGAGCAGTTCTTC
clonotype523	1	0.000173731758165	TRB:CATLGQYNEQFF	TRB:TGTGCCACTCTAGGACAATACAATGAGCAGTTCTTC
clonotype524	1	0.000173731758165	TRA:CAVSDQAGANNLFF;TRB:CASSPRSSSYNEQFF	TRA:TGTGCTGTGAGTGATCAAGCTGGGGCAAACAACCTCTTCTTT;TRB:TGTGCCAGCAGCCCGCGATCGAGCTCCTACAATGAGCAGTTCTTC
clonotype525	1	0.000173731758165	TRA:CAVSATGRRALTF;TRB:CASSRDNQPQHF	TRA:TGTGCTGTGAGTGCCACGGGCAGGAGAGCACTTACTTTT;TRB:TGTGCCAGCAGTCGGGACAATCAGCCCCAGCATTTT
clonotype526	1	0.000173731758165	TRA:CAFMKQYFGNEKLTF;TRB:CSARDPLAKNEQFF;TRB:CASILAVTNTGELFF	TRA:TGTGCTTTCATGAAGCAGTACTTTGGAAATGAGAAATTAACCTTT;TRB:TGCAGTGCTAGAGACCCACTAGCGAAAAATGAGCAGTTCTTC;TRB:TGTGCCAGCATCCTAGCGGTAACGAACACCGGGGAGCTGTTTTTT
clonotype527	1	0.000173731758165	TRA:CAVYSGGGADGLTF;TRB:CSARDWGETQYF	TRA:TGTGCTGTCTATTCAGGAGGAGGTGCTGACGGACTCACCTTT;TRB:TGCAGTGCTAGGGACTGGGGAGAGACCCAGTACTTC
clonotype528	1	0.000173731758165	TRA:CAMSEELLEKLTF;TRA:CALSESFFPTGANSKLTF;TRB:CSARPSTGGRTQYF	TRA:TGTGCAATGAGCGAGGAGCTTCTTGAGAAATTAACCTTT;TRA:TGTGCTCTGAGTGAGTCCTTTTTCCCTACTGGAGCCAATAGTAAGCTGACATTT;TRB:TGCAGTGCTAGACCCTCTACAGGGGGGAGGACCCAGTACTTC
clonotype529	1	0.000173731758165	TRA:CVVNQGGKLIF;TRB:CASSQRRVGETQYF	TRA:TGTGTGGTGAACCAGGGAGGAAAGCTTATCTTC;TRB:TGTGCCAGCAGCCAAAGGAGGGTAGGGGAGACCCAGTACTTC
clonotype937	1	0.000173731758165	TRA:CAAPSGGYNKLIF;TRB:CASSLNGVQETQYF	TRA:TGTGCAGCCCCTTCTGGTGGCTACAATAAGCTGATTTTT;TRB:TGTGCCAGCAGCTTAAATGGGGTCCAAGAGACCCAGTACTTC
clonotype1473	1	0.000173731758165	TRA:CAARTSGGSYIPTF;TRB:CASSAQGVNTEAFF	TRA:TGTGCAGCACGGACGTCAGGAGGAAGCTACATACCTACATTT;TRB:TGTGCCAGCAGTGCACAGGGCGTGAACACTGAAGCTTTCTTT
clonotype1470	1	0.000173731758165	TRA:CAVRQWGSQGNLIF;TRB:CASSTGGGNQPQHF	TRA:TGTGCTGTGAGGCAGTGGGGAAGCCAAGGAAATCTCATCTTT;TRB:TGTGCCAGCAGTACAGGGGGCGGCAATCAGCCCCAGCATTTT
clonotype414	1	0.000173731758165	TRA:CAPYNQGGKLIF;TRB:CATSDSPPDNEQFF	TRA:TGTGCTCCTTATAACCAGGGAGGAAAGCTTATCTTC;TRB:TGTGCCACCAGTGATTCCCCACCCGACAATGAGCAGTTCTTC
clonotype415	1	0.000173731758165	TRA:CAMKMYSGGGADGLTF;TRB:CASSMGQGSSGYTF	TRA:TGTGCAATGAAAATGTATTCAGGAGGAGGTGCTGACGGACTCACCTTT;TRB:TGTGCCAGCAGTATGGGACAGGGGAGTAGTGGCTACACCTTC
clonotype416	1	0.000173731758165	TRB:CASSYSGGGAVSSYNEQFF	TRB:TGTGCCAGCAGTTACAGTGGCGGGGGGGCCGTTAGCTCCTACAATGAGCAGTTCTTC
clonotype1471	1	0.000173731758165	TRB:CASGLTGIAYNEQFF	TRB:TGTGCCAGCGGGCTTACTGGAATTGCCTACAATGAGCAGTTCTTC
clonotype410	1	0.000173731758165	TRA:CALTLLTGANNLFF;TRB:CAISSGDRLGYEQYF	TRA:TGTGCTCTCACCTTATTAACTGGGGCAAACAACCTCTTCTTT;TRB:TGTGCCATCAGCTCCGGGGACCGGCTCGGGTACGAGCAGTACTTC
clonotype411	1	0.000173731758165	TRA:CATSNSGGSNYKLTF;TRB:CATGPRGGELFF	TRA:TGTGCTACCTCTAATAGTGGAGGTAGCAACTATAAACTGACATTT;TRB:TGTGCTACCGGACCGAGGGGCGGGGAGCTGTTTTTT
clonotype412	1	0.000173731758165	TRA:CALFMNTGFQKLVF;TRA:CAVVPTGGGNKLTF;TRB:CASSPQWGQGRNEQYF;TRB:CAWSTGQANNSPLHF	TRA:TGTGCTCTGTTCATGAACACAGGCTTTCAGAAACTTGTATTT;TRA:TGTGCTGTGGTTCCCACGGGAGGAGGAAACAAACTCACCTTT;TRB:TGTGCCAGCAGTCCCCAGTGGGGACAGGGAAGGAACGAGCAGTACTTC;TRB:TGTGCCTGGAGTACCGGACAGGCAAATAATTCACCCCTCCACTTT
clonotype413	1	0.000173731758165	TRA:CAAKYIGGGADGLTF;TRB:CASSFEGSGTQYF	TRA:TGTGCAGCAAAGTATATAGGGGGAGGTGCTGACGGACTCACCTTT;TRB:TGTGCCAGCAGCTTTGAGGGTTCGGGGACCCAGTACTTC
clonotype933	1	0.000173731758165	TRA:CAMKSQGAQKLVF;TRB:CASSPGGPSAAFF	TRA:TGTGCAATGAAGTCTCAGGGAGCCCAGAAGCTGGTATTT;TRB:TGTGCCAGCAGCCCCGGGGGGCCGTCGGCGGCTTTCTTT
clonotype418	1	0.000173731758165	TRA:CVVNIRVKTSYDKVIF;TRB:CASSKVVAGVNIQYF;TRB:CASSSGTSGWETQYF	TRA:TGTGTGGTGAACATTCGCGTGAAAACCTCCTACGACAAGGTGATATTT;TRB:TGTGCCAGCAGCAAAGTAGTGGCAGGGGTGAACATTCAGTACTTC;TRB:TGTGCCAGCAGCTCCGGGACTAGCGGATGGGAGACCCAGTACTTC
clonotype419	1	0.000173731758165	TRA:CVVSDLGQGGSEKLVF;TRB:CASTTATGNTIYF	TRA:TGTGTTGTGAGTGATCTGGGTCAGGGCGGATCTGAAAAGCTGGTCTTT;TRB:TGTGCCAGCACCACTGCAACTGGAAACACCATATATTTT
clonotype1477	1	0.000173731758165	TRA:CLVGRSYKLIF;TRB:CASSLAVSLATDTQYF	TRA:TGCCTCGTGGGTCGCAGCTATAAATTGATCTTC;TRB:TGTGCCAGCAGCTTAGCGGTCAGCTTAGCCACAGATACGCAGTATTTT
