# Supplementary material for: Somatic mTOR mutation in clonally expanded T lymphocytes associated with chronic graft versus host disease
Source: Nat Commun. 2020 May 7;11:2246. doi: 10.1038/s41467-020-16115-w (PMC7206083; doi:10.1038/s41467-020-16115-w)
Supplement: Supplementary file 4 — Supplementary Data 1 [file 41467_2020_16115_MOESM4_ESM.zip › TCRseq_2017_consensus_annotations.csv]

clonotype_id	consensus_id	length	chain	v_gene	d_gene	j_gene	c_gene	full_length	productive	cdr3	cdr3_nt	reads	umis
clonotype1000	clonotype1000_consensus_1	541	TRB	TRBV12-4	TRBD2	TRBJ1-1	TRBC1	True	True	CASSRRGGEAYTEAFF	TGTGCCAGCAGCCGGAGGGGGGGCGAGGCGTACACTGAAGCTTTCTTT	3254	3
clonotype1001	clonotype1001_consensus_1	669	TRB	TRBV5-6	TRBD1	TRBJ2-3	TRBC2	True	True	CASSLDGAGGTDTQYF	TGTGCCAGCAGCTTAGACGGGGCCGGAGGCACAGATACGCAGTATTTT	7559	8
clonotype1001	clonotype1001_consensus_2	751	TRA	TRAV8-6	None	TRAJ3	TRAC	True	True	CAVSGAQYSSASKIIF	TGTGCTGTGAGTGGCGCCCAATACAGCAGTGCTTCCAAGATAATCTTT	5874	6
clonotype1002	clonotype1002_consensus_1	473	TRA	TRAV5	None	TRAJ39	TRAC	True	True	CASIYNAGNMLTF	TGTGCATCGATTTATAATGCAGGCAACATGCTCACCTTT	2281	2
clonotype1002	clonotype1002_consensus_2	530	TRB	TRBV7-2	TRBD2	TRBJ2-7	TRBC2	True	True	CASSEQGTSYEQYF	TGTGCCAGCAGCGAACAAGGGACTAGCTACGAGCAGTACTTC	20351	21
clonotype1002	clonotype1002_consensus_3	454	TRA	TRAV9-2	None	TRAJ34	TRAC	True	True	CALTKPYNTDKLIF	TGTGCTCTGACTAAACCCTATAACACCGACAAGCTCATCTTT	1744	3
clonotype1003	clonotype1003_consensus_1	951	TRB	TRBV4-2	TRBD2	TRBJ2-3	TRBC1	True	True	CASSQGLAGAPAYTDTQYF	TGTGCCAGCAGCCAAGGTCTAGCGGGGGCCCCAGCTTACACAGATACGCAGTATTTT	5491	6
clonotype1003	clonotype1003_consensus_2	581	TRA	TRAV12-1	None	TRAJ39	TRAC	True	True	CVVVNAGNMLTF	TGTGTGGTCGTTAATGCAGGCAACATGCTCACCTTT	3982	4
clonotype1004	clonotype1004_consensus_1	522	TRA	TRAV9-2	None	TRAJ35	TRAC	True	True	CALSERGFGNVLHC	TGTGCTCTGAGTGAACGAGGCTTTGGGAATGTGCTGCATTGC	8150	7
clonotype1004	clonotype1004_consensus_2	615	TRA	TRAV17	None	TRAJ15	TRAC	True	True	CATDKGHQAGTALIF	TGTGCTACGGACAAAGGGCACCAGGCAGGAACTGCTCTGATCTTT	4801	5
clonotype1004	clonotype1004_consensus_3	792	TRB	TRBV7-2	None	TRBJ1-3	TRBC1	True	True	CASSLNGLSGNTIYF	TGTGCCAGCAGCTTAAATGGGCTCTCTGGAAACACCATATATTTT	18702	17
clonotype1005	clonotype1005_consensus_1	711	TRB	TRBV5-4	TRBD2	TRBJ2-5	TRBC2	True	True	CASSLISGGLETQYF	TGTGCCAGCAGCTTGATTAGCGGGGGTTTAGAGACCCAGTACTTC	11734	14
clonotype1005	clonotype1005_consensus_2	505	TRA	TRAV13-1	None	TRAJ6	TRAC	True	True	CAASGSYIPTF	TGTGCAGCCTCGGGAAGCTACATACCTACATTT	4514	4
clonotype1006	clonotype1006_consensus_1	568	TRA	TRAV8-6	None	TRAJ33	TRAC	True	True	CAVFSMDSNYQLIW	TGTGCTGTTTTCTCTATGGATAGCAACTATCAGTTAATCTGG	1201	1
clonotype1006	clonotype1006_consensus_2	526	TRB	TRBV6-5	TRBD2	TRBJ2-7	TRBC2	True	True	CASGAGGSYEQYF	TGTGCCAGCGGAGCGGGAGGGTCCTACGAGCAGTACTTC	5701	7
clonotype1007	clonotype1007_consensus_1	525	TRB	TRBV6-3	TRBD1	TRBJ1-5	TRBC1	True	True	CASSYWAGDSNQPQHF	TGTGCCAGCAGTTACTGGGCAGGGGATAGCAATCAGCCCCAGCATTTT	3860	4
clonotype1007	clonotype1007_consensus_2	552	TRA	TRAV12-3	None	TRAJ29	TRAC	True	True	CAMSRRNTPLVF	TGTGCAATGAGCCGAAGGAACACACCTCTTGTCTTT	4375	3
clonotype1008	clonotype1008_consensus_1	687	TRA	TRAV3	None	TRAJ9	TRAC	True	True	CAVRDNTGGFKTIF	TGTGCTGTGAGGGATAATACTGGAGGCTTCAAAACTATCTTT	5250	6
clonotype1008	clonotype1008_consensus_2	496	TRA	TRAV4	None	TRAJ23	TRAC	True	True	CLVGDIGNQGGKLIF	TGCCTCGTGGGTGACATAGGTAACCAGGGAGGAAAGCTTATCTTC	3679	3
clonotype1008	clonotype1008_consensus_3	634	TRB	TRBV5-1	TRBD1	TRBJ2-1	TRBC2	True	True	CASSLEVREANEQFF	TGCGCCAGCAGCTTGGAGGTCAGGGAAGCGAATGAGCAGTTCTTC	6907	8
clonotype1009	clonotype1009_consensus_1	575	TRA	TRAV26-1	None	TRAJ54	TRAC	True	True	CIVLSGRAQKLVF	TGCATCGTCCTCTCAGGTCGAGCCCAGAAGCTGGTATTT	2321	2
clonotype1009	clonotype1009_consensus_2	672	TRB	TRBV20-1	TRBD2	TRBJ2-3	TRBC1	True	True	CSARDRVAGRTDTQYF	TGCAGTGCTAGAGATAGGGTAGCGGGGCGCACAGATACGCAGTATTTT	8610	9
clonotype100	clonotype100_consensus_1	587	TRA	TRAV5	None	TRAJ6	TRAC	True	True	CAEGLSGGSYIPTF	TGTGCAGAGGGGCTATCAGGAGGAAGCTACATACCTACATTT	10250	10
clonotype100	clonotype100_consensus_2	933	TRB	TRBV28	TRBD1	TRBJ1-4	TRBC1	True	True	CASRKQQGSRLFF	TGTGCCAGCAGAAAACAACAGGGTTCAAGACTGTTTTTT	12731	13
clonotype1010	clonotype1010_consensus_1	568	TRB	TRBV30	None	TRBJ1-1	TRBC1	True	True	CAWSVPADEAFF	TGTGCCTGGAGTGTACCCGCGGACGAAGCTTTCTTT	534	1
clonotype1010	clonotype1010_consensus_2	640	TRA	TRAV12-1	None	TRAJ29	TRAC	True	True	CVVNLRSGNTPLVF	TGTGTGGTGAACTTACGATCAGGAAACACACCTCTTGTCTTT	7588	6
clonotype1011	clonotype1011_consensus_1	653	TRB	TRBV24-1	None	TRBJ1-5	TRBC1	True	True	CATSAYSNQPQHF	TGTGCCACCAGTGCCTATAGCAATCAGCCCCAGCATTTT	9074	9
clonotype1011	clonotype1011_consensus_2	579	TRA	TRAV29DV5	None	TRAJ49	TRAC	True	True	CAASPTNTGNQFYF	TGTGCAGCAAGCCCTACGAACACCGGTAACCAGTTCTATTTT	1007	1
clonotype1012	clonotype1012_consensus_1	1122	TRB	TRBV4-1	TRBD1	TRBJ1-4	TRBC1	True	True	CASSPGTGVNEKLFF	TGCGCCAGCAGCCCCGGGACAGGGGTGAATGAAAAACTGTTTTTT	13504	13
clonotype1013	clonotype1013_consensus_1	555	TRA	TRAV12-3	None	TRAJ31	TRAC	True	True	CAMSRANNARLMF	TGTGCAATGAGTCGGGCTAACAATGCCAGACTCATGTTT	5154	4
clonotype1014	clonotype1014_consensus_1	547	TRB	TRBV6-3	TRBD1	TRBJ1-2	TRBC1	True	True	CASRNPGGGYGYTF	TGTGCCAGCAGGAACCCAGGGGGAGGCTATGGCTACACCTTC	5089	5
clonotype1014	clonotype1014_consensus_2	513	TRA	TRAV21	None	TRAJ20	TRAC	True	True	CAVIDDYKLSF	TGTGCTGTGATCGACGACTACAAGCTCAGCTTT	8223	6
clonotype1015	clonotype1015_consensus_1	522	TRB	TRBV24-1	TRBD2	TRBJ2-7	TRBC2	True	True	CATSDGSPGSYEQYF	TGTGCCACCAGTGATGGATCCCCAGGGAGTTACGAGCAGTACTTC	3166	4
clonotype1016	clonotype1016_consensus_1	528	TRA	TRAV38-1	None	TRAJ49	TRAC	True	True	CAFMKRDTGNQFYF	TGTGCTTTCATGAAGAGGGACACCGGTAACCAGTTCTATTTT	3279	3
clonotype1016	clonotype1016_consensus_2	489	TRB	TRBV4-1	TRBD2	TRBJ2-1	TRBC2	True	True	CASSQDQAGGRYEQFF	TGCGCCAGCAGCCAAGATCAAGCGGGGGGGCGGTATGAGCAGTTCTTC	9047	9
clonotype1017	clonotype1017_consensus_1	671	TRA	TRAV8-6	None	TRAJ38	TRAC	True	True	CAVSDQAGNNRKLIW	TGTGCTGTGAGTGATCAAGCTGGCAACAACCGTAAGCTGATTTGG	2315	2
clonotype1017	clonotype1017_consensus_2	911	TRB	TRBV7-2	TRBD2	TRBJ2-5	TRBC2	True	True	CASSLAAENQETQYF	TGTGCCAGCAGCTTAGCAGCGGAAAACCAAGAGACCCAGTACTTC	28234	31
clonotype1018	clonotype1018_consensus_1	449	TRA	TRAV2	None	TRAJ37	TRAC	True	True	CAGSSGNTGKLIF	TGTGCCGGTTCCTCTGGCAACACAGGCAAACTAATCTTT	1144	1
clonotype1018	clonotype1018_consensus_2	536	TRB	TRBV6-1	None	TRBJ2-7	TRBC2	True	True	CASSESAGDSYEQYF	TGTGCCAGCAGTGAATCGGCCGGGGACTCCTACGAGCAGTACTTC	6280	6
clonotype1019	clonotype1019_consensus_1	518	TRA	TRAV13-1	None	TRAJ11	TRAC	True	True	CAASMGYSTLTF	TGTGCAGCAAGTATGGGATACAGCACCCTCACCTTT	1845	2
clonotype1019	clonotype1019_consensus_2	551	TRB	TRBV6-1	TRBD2	TRBJ2-3	TRBC2	True	True	CASSDSGRKRPDTQYF	TGTGCCAGCAGTGATTCAGGGCGGAAGCGGCCAGATACGCAGTATTTT	8080	9
clonotype101	clonotype101_consensus_1	689	TRA	TRAV3	None	TRAJ9	TRAC	True	True	CAVRGGNTGGFKTIF	TGTGCTGTGAGAGGGGGGAATACTGGAGGCTTCAAAACTATCTTT	7369	7
clonotype101	clonotype101_consensus_2	596	TRB	TRBV18	TRBD1	TRBJ2-1	TRBC2	True	True	CASSPGTGRTDEQFF	TGTGCCAGCTCACCGGGGACAGGGCGGACCGATGAGCAGTTCTTC	26071	30
clonotype1020	clonotype1020_consensus_1	542	TRB	TRBV12-3	TRBD1	TRBJ1-4	TRBC1	True	True	CASSPPTGGEKLFF	TGTGCCAGCAGCCCCCCGACAGGGGGTGAAAAACTGTTTTTT	10951	10
clonotype1020	clonotype1020_consensus_2	574	TRA	TRAV23DV6	None	TRAJ50	TRAC	True	True	CAARKTSYDKVIF	TGTGCAGCAAGGAAAACCTCCTACGACAAGGTGATATTT	3813	4
clonotype1021	clonotype1021_consensus_1	514	TRA	TRAV20	None	TRAJ41	TRAC	True	True	CAVQIDSGYALNF	TGTGCTGTGCAGATCGATTCCGGGTATGCACTCAACTTC	2141	2
clonotype1021	clonotype1021_consensus_2	897	TRB	TRBV4-2	None	TRBJ1-4	TRBC1	True	True	CASSQDSRNEKLFF	TGTGCCAGCAGCCAAGATTCCCGGAATGAAAAACTGTTTTTT	3253	4
clonotype1022	clonotype1022_consensus_1	573	TRA	TRAV26-1	None	TRAJ30	TRAC	True	True	CIVSSRDDKIIF	TGCATCGTCAGTAGCAGAGATGACAAGATCATCTTT	2747	3
clonotype1022	clonotype1022_consensus_2	678	TRB	TRBV20-1	TRBD1	TRBJ1-2	TRBC1	True	True	CSARERTGYFGYTF	TGCAGTGCTAGAGAGAGGACAGGGTATTTTGGCTACACCTTC	6077	5
clonotype1023	clonotype1023_consensus_1	629	TRB	TRBV5-1	TRBD2	TRBJ2-4	TRBC2	True	True	CASSLVGEGIQYF	TGCGCCAGCAGCTTGGTTGGGGAGGGCATTCAGTACTTC	4979	7
clonotype1023	clonotype1023_consensus_2	511	TRA	TRAV21	None	TRAJ56	TRAC	True	True	CAVMVFAGANSKLTF	TGTGCTGTGATGGTCTTCGCTGGAGCCAATAGTAAGCTGACATTT	2800	3
clonotype1024	clonotype1024_consensus_1	550	TRA	TRAV12-1	None	TRAJ45	TRAC	True	True	CVGGGGADGLTF	TGTGTGGGGGGGGGAGGTGCTGACGGACTCACCTTT	2743	3
clonotype1024	clonotype1024_consensus_2	717	TRB	TRBV6-1	TRBD2	TRBJ1-2	TRBC1	True	True	CASSEGRGFGYGYTF	TGTGCCAGCAGTGAAGGGAGGGGGTTCGGCTATGGCTACACCTTC	4229	4
clonotype1025	clonotype1025_consensus_1	737	TRB	TRBV7-9	TRBD2	TRBJ2-7	TRBC2	True	True	CASSLGRGPQREQYF	TGTGCCAGCAGCTTAGGAAGGGGCCCCCAGCGGGAGCAGTACTTC	15811	16
clonotype1025	clonotype1025_consensus_2	541	TRA	TRAV23DV6	None	TRAJ34	TRAC	True	True	CAASPRSYNTDKLIF	TGTGCAGCAAGCCCAAGATCTTATAACACCGACAAGCTCATCTTT	3748	3
clonotype1026	clonotype1026_consensus_1	699	TRB	TRBV20-1	None	TRBJ1-1	TRBC1	True	True	CSATVKVGTEAFF	TGCAGTGCTACCGTGAAAGTCGGGACTGAAGCTTTCTTT	6850	7
clonotype1026	clonotype1026_consensus_2	749	TRA	TRAV25	None	TRAJ34	TRAC	True	True	CAYNTDKLIF	TGTGCCTATAACACCGACAAGCTCATCTTT	2489	3
clonotype1027	clonotype1027_consensus_1	549	TRA	TRAV16	None	TRAJ34	TRAC	True	True	CALLYNTDKLIF	TGTGCTCTTCTTTATAACACCGACAAGCTCATCTTT	4392	5
clonotype1027	clonotype1027_consensus_2	550	TRB	TRBV29-1	TRBD2	TRBJ2-1	TRBC2	True	True	CSVDGLAGGPPNEQFF	TGCAGCGTTGACGGGTTAGCGGGAGGGCCTCCCAATGAGCAGTTCTTC	21968	22
clonotype1028	clonotype1028_consensus_1	527	TRA	TRAV17	None	TRAJ31	TRAC	True	True	CATASNNNARLMF	TGTGCTACGGCCTCGAATAACAATGCCAGACTCATGTTT	848	1
clonotype1028	clonotype1028_consensus_2	476	TRB	TRBV4-2	None	TRBJ2-1	TRBC2	True	True	CASSQGVNEQFF	TGTGCCAGCAGCCAAGGCGTGAATGAGCAGTTCTTC	1427	2
clonotype1029	clonotype1029_consensus_1	560	TRA	TRAV26-2	None	TRAJ53	TRAC	True	True	CILRANRGSNYKLTF	TGCATCCTGAGAGCTAACCGAGGTAGCAACTATAAACTGACATTT	4526	4
clonotype1029	clonotype1029_consensus_2	832	TRB	TRBV30	TRBD1	TRBJ2-3	TRBC2	True	True	CAWRPGQTSTDTQYF	TGTGCCTGGAGACCGGGACAGACTAGCACAGATACGCAGTATTTT	13689	14
clonotype102	clonotype102_consensus_1	682	TRA	TRAV8-3	None	TRAJ22	TRAC	True	True	CAVGASSGSARQLTF	TGTGCTGTGGGTGCTTCTTCTGGTTCTGCAAGGCAACTGACCTTT	5343	8
clonotype102	clonotype102_consensus_2	660	TRB	TRBV28	None	TRBJ1-5	TRBC1	True	True	CASRGGSNQPQHF	TGTGCCAGCAGGGGCGGTAGCAATCAGCCCCAGCATTTT	19270	21
clonotype1030	clonotype1030_consensus_1	540	TRB	TRBV2	TRBD1	TRBJ1-1	TRBC1	True	True	CASSLAPGQGAEAFF	TGTGCCAGCAGTCTCGCCCCGGGACAGGGGGCTGAAGCTTTCTTT	4854	6
clonotype1030	clonotype1030_consensus_2	643	TRA	TRAV8-1	None	TRAJ39	TRAC	True	True	CAVNARAGNMLTF	TGTGCCGTGAATGCAAGAGCAGGCAACATGCTCACCTTT	816	1
clonotype1031	clonotype1031_consensus_1	689	TRB	TRBV12-3	None	TRBJ1-2	TRBC1	True	True	CASSFTDYGYTF	TGTGCCAGCAGTTTTACAGACTATGGCTACACCTTC	10837	10
clonotype1031	clonotype1031_consensus_2	636	TRB	TRBV29-1	TRBD2	TRBJ2-1	TRBC2	True	True	CSVGVQRGAYNEQFF	TGCAGCGTTGGGGTCCAGCGGGGGGCCTACAATGAGCAGTTCTTC	2361	2
clonotype1032	clonotype1032_consensus_1	553	TRB	TRBV20-1	TRBD1	TRBJ1-1	TRBC1	True	True	CSARGGIWTEAFF	TGCAGTGCTAGAGGGGGGATTTGGACTGAAGCTTTCTTT	6188	6
clonotype1032	clonotype1032_consensus_2	668	TRA	TRAV8-3	None	TRAJ49	TRAC	True	True	CAVGGTGNQFYF	TGTGCTGTGGGAGGCACCGGTAACCAGTTCTATTTT	1769	3
clonotype1033	clonotype1033_consensus_1	756	TRB	TRBV7-2	TRBD1	TRBJ2-3	TRBC2	True	True	CASRAPGQGAKDTQYF	TGTGCCAGCAGGGCTCCGGGACAGGGGGCGAAAGATACGCAGTATTTT	33183	33
clonotype1034	clonotype1034_consensus_1	553	TRB	TRBV7-9	TRBD1	TRBJ1-2	TRBC1	True	True	CASTLLGGNYGYTF	TGTGCCAGCACGCTGTTGGGGGGTAACTATGGCTACACCTTC	8529	9
clonotype1034	clonotype1034_consensus_2	585	TRA	TRAV29DV5	None	TRAJ22	TRAC	True	True	CAASSISSGSARQLTF	TGTGCAGCAAGCTCGATTTCTTCTGGTTCTGCAAGGCAACTGACCTTT	9010	7
clonotype1035	clonotype1035_consensus_1	535	TRB	TRBV13	None	TRBJ1-2	TRBC1	True	True	CASSSGRINYGYTF	TGTGCCAGCAGCTCTGGACGGATTAACTATGGCTACACCTTC	10914	12
clonotype1035	clonotype1035_consensus_2	576	TRA	TRAV26-2	None	TRAJ39	TRAC	True	True	CILRDVEAGNMLTF	TGCATCCTGAGAGACGTCGAGGCAGGCAACATGCTCACCTTT	5635	4
clonotype1036	clonotype1036_consensus_1	504	TRB	TRBV20-1	TRBD1	TRBJ2-3	TRBC2	True	True	CSALPGGGSTDTQYF	TGCAGTGCACTTCCGGGGGGCGGGAGCACAGATACGCAGTATTTT	2466	3
clonotype1037	clonotype1037_consensus_1	529	TRA	TRAV23DV6	None	TRAJ11	TRAC	True	True	CAAWATTGYSTLTF	TGTGCAGCATGGGCCACGACAGGATACAGCACCCTCACCTTT	2822	2
clonotype1037	clonotype1037_consensus_2	598	TRB	TRBV6-1	TRBD2	TRBJ2-7	TRBC2	True	True	CASSRGLAGKSYEQYF	TGTGCCAGCAGTAGGGGACTAGCGGGAAAGTCCTACGAGCAGTACTTC	7214	11
clonotype1038	clonotype1038_consensus_1	572	TRA	TRAV27	None	TRAJ39	TRAC	True	True	CAGVRLNNNAGNMLTF	TGTGCAGGAGTACGCCTTAATAATAATGCAGGCAACATGCTCACCTTT	5891	5
clonotype1038	clonotype1038_consensus_2	738	TRB	TRBV5-4	TRBD2	TRBJ1-1	TRBC1	True	True	CASSSQSRGEAFF	TGTGCCAGCAGCTCTCAATCGCGGGGTGAAGCTTTCTTT	6450	8
clonotype1039	clonotype1039_consensus_1	540	TRA	TRAV23DV6	None	TRAJ13	TRAC	True	True	CAASMRSGGYQKVTF	TGTGCAGCAAGCATGCGCTCTGGGGGTTACCAGAAAGTTACCTTT	5131	6
clonotype1039	clonotype1039_consensus_2	522	TRB	TRBV11-2	None	TRBJ2-3	TRBC2	True	True	CASSSSQEDTQYF	TGTGCCAGCAGCTCCAGCCAAGAGGATACGCAGTATTTT	14072	15
clonotype103	clonotype103_consensus_1	560	TRA	TRAV23DV6	None	TRAJ39	TRAC	True	True	CAAKVPGNMLTF	TGTGCAGCAAAAGTCCCAGGCAACATGCTCACCTTT	15370	13
clonotype103	clonotype103_consensus_2	686	TRB	TRBV12-3	TRBD2	TRBJ1-2	TRBC1	True	True	CASSFGRTNYGYTF	TGTGCCAGCAGTTTTGGCAGGACTAACTATGGCTACACCTTC	18694	18
clonotype1040	clonotype1040_consensus_1	529	TRB	TRBV20-1	TRBD2	TRBJ2-1	TRBC2	True	True	CSARDPRGRAIGQFF	TGCAGTGCTAGAGATCCTCGCGGGAGGGCCATTGGGCAGTTCTTC	6624	8
clonotype1041	clonotype1041_consensus_1	681	TRA	TRAV8-4	None	TRAJ24	TRAC	True	True	CAVSFDSWGKLQF	TGTGCTGTGAGTTTTGACAGCTGGGGGAAATTGCAGTTT	1059	2
clonotype1041	clonotype1041_consensus_2	512	TRB	TRBV7-2	TRBD1	TRBJ1-1	TRBC1	True	True	CASSLGQGKNEAFF	TGTGCCAGCAGCTTGGGACAGGGGAAGAATGAAGCTTTCTTT	12336	11
clonotype1042	clonotype1042_consensus_1	713	TRB	TRBV18	TRBD2	TRBJ2-2	TRBC2	True	True	CASSLTGAAGVRTGELFF	TGTGCCAGCTCATTGACCGGGGCGGCGGGAGTCCGTACCGGGGAGCTGTTTTTT	7129	10
clonotype1042	clonotype1042_consensus_2	577	TRA	TRAV29DV5	None	TRAJ31	TRAC	True	True	CAASYLGNARLMF	TGTGCAGCAAGCTATTTAGGAAATGCCAGACTCATGTTT	2145	3
clonotype1043	clonotype1043_consensus_1	747	TRB	TRBV4-2	TRBD1	TRBJ1-2	TRBC1	True	True	CASSQDRGYRAGYGYTF	TGTGCCAGCAGCCAAGATCGGGGTTACAGGGCAGGCTATGGCTACACCTTC	9479	9
clonotype1044	clonotype1044_consensus_1	535	TRB	TRBV2	None	TRBJ2-5	TRBC2	True	True	CASSEFGDQETQYF	TGTGCCAGCAGTGAGTTCGGAGACCAAGAGACCCAGTACTTC	7584	8
clonotype1044	clonotype1044_consensus_2	557	TRA	TRAV26-2	None	TRAJ37	TRAC	True	True	CILIAPGNTGKLIF	TGCATCCTGATAGCGCCCGGCAACACAGGCAAACTAATCTTT	2023	2
clonotype1045	clonotype1045_consensus_1	549	TRB	TRBV24-1	TRBD2	TRBJ2-3	TRBC2	True	True	CATSAWGVADTDTQYF	TGTGCCACCAGTGCCTGGGGAGTAGCGGACACAGATACGCAGTATTTT	11851	15
clonotype1046	clonotype1046_consensus_1	579	TRA	TRAV29DV5	None	TRAJ44	TRAC	True	True	CAAEVTGTASKLTF	TGTGCAGCCGAGGTTACCGGCACTGCCAGTAAACTCACCTTT	3067	3
clonotype1046	clonotype1046_consensus_2	557	TRB	TRBV10-3	TRBD1	TRBJ1-1	TRBC1	True	True	CAISEGGSGTEAFF	TGTGCCATCAGTGAGGGGGGGTCTGGCACTGAAGCTTTCTTT	1831	2
clonotype1047	clonotype1047_consensus_1	395	TRB	TRBV15	TRBD2	TRBJ2-2	TRBC2	True	True	CATSRDAASGGAGELFF	TGTGCCACCAGCAGAGATGCGGCTAGCGGGGGTGCCGGGGAGCTGTTTTTT	2048	2
clonotype1048	clonotype1048_consensus_1	853	TRB	TRBV7-6	TRBD1	TRBJ2-6	TRBC2	True	True	CASRKDRRRAGANVLTF	TGTGCCAGCAGAAAGGACAGGAGAAGGGCTGGGGCCAACGTCCTGACTTTC	16269	16
clonotype1048	clonotype1048_consensus_2	584	TRA	TRAV17	None	TRAJ26	TRAC	True	True	CVPDNYGQNFVF	TGTGTTCCCGATAACTATGGTCAGAATTTTGTCTTT	3520	3
clonotype1049	clonotype1049_consensus_1	738	TRB	TRBV2	TRBD1	TRBJ2-3	TRBC1	True	True	CASSGLQGKEDTQYF	TGTGCCAGCAGTGGTTTACAGGGGAAGGAAGATACGCAGTATTTT	10385	12
clonotype1049	clonotype1049_consensus_2	690	TRB	TRBV4-1	TRBD1	TRBJ1-2	TRBC1	True	True	CASSQDPRGYGYTF	TGCGCCAGCAGCCAAGATCCCAGAGGCTATGGCTACACCTTC	7209	9
clonotype104	clonotype104_consensus_1	602	TRA	TRAV30	None	TRAJ54	TRAC	True	True	CGTETPGAQKLVF	TGCGGCACAGAGACTCCGGGAGCCCAGAAGCTGGTATTT	10126	8
clonotype104	clonotype104_consensus_2	526	TRB	TRBV20-1	TRBD2	TRBJ2-3	TRBC2	True	True	CSAREAGVDTQYF	TGCAGTGCTAGGGAGGCGGGAGTAGATACGCAGTATTTT	14115	16
clonotype1050	clonotype1050_consensus_1	498	TRA	TRAV9-2	None	TRAJ13	TRAC	True	True	CARKRGGGYQKVTF	TGTGCTCGCAAGCGTGGTGGGGGTTACCAGAAAGTTACCTTT	1648	1
clonotype1050	clonotype1050_consensus_2	527	TRB	TRBV29-1	TRBD1	TRBJ2-3	TRBC2	True	True	CSASSGTGRTDTQYF	TGCAGCGCTTCGAGTGGGACAGGGAGGACAGATACGCAGTATTTT	10546	10
clonotype1051	clonotype1051_consensus_1	521	TRA	TRAV29DV5	None	TRAJ28	TRAC	True	True	CAASYSGAGSYQLTF	TGTGCAGCAAGCTACTCTGGGGCTGGGAGTTACCAACTCACTTTC	3826	3
clonotype1051	clonotype1051_consensus_2	562	TRB	TRBV14	None	TRBJ1-6	TRBC1	True	True	CASSQQAPHSPLHF	TGTGCCAGCAGCCAACAGGCCCCGCACTCACCCCTCCACTTT	11667	11
clonotype1052	clonotype1052_consensus_1	512	TRB	TRBV12-3	TRBD2	TRBJ2-5	TRBC2	True	True	CASSLSPGRGETQYF	TGTGCCAGCAGTTTGAGCCCGGGAAGAGGAGAGACCCAGTACTTC	10617	11
clonotype1053	clonotype1053_consensus_1	588	TRA	TRAV17	None	TRAJ12	TRAC	True	True	CATDEDSSYKLIF	TGTGCTACGGACGAGGATAGCAGCTATAAATTGATCTTC	4564	4
clonotype1053	clonotype1053_consensus_2	720	TRB	TRBV6-1	TRBD1	TRBJ1-5	TRBC1	True	True	CASTMQGGGQPQHF	TGTGCCAGCACTATGCAGGGGGGCGGACAGCCCCAGCATTTT	4538	5
clonotype1053	clonotype1053_consensus_3	693	TRB	TRBV12-5	TRBD2	TRBJ2-7	TRBC2	True	True	CASGLPPEGQYF	TGTGCTAGTGGTTTGCCTCCGGAGGGACAGTACTTC	11806	12
clonotype1054	clonotype1054_consensus_1	587	TRA	TRAV5	None	TRAJ6	TRAC	True	True	CAEGLSGGSYIPTF	TGTGCAGAGGGGCTATCAGGAGGAAGCTACATACCTACATTT	3858	3
clonotype1055	clonotype1055_consensus_1	500	TRB	TRBV2	TRBD1	TRBJ1-5	TRBC1	True	True	CASSVQVSNQPQHF	TGTGCCAGCAGTGTACAGGTTAGCAATCAGCCCCAGCATTTT	3023	3
clonotype1055	clonotype1055_consensus_2	555	TRA	TRAV12-1	None	TRAJ6	TRAC	True	True	CVVSASGGSYIPTF	TGTGTGGTGTCCGCATCAGGAGGAAGCTACATACCTACATTT	8834	8
clonotype1056	clonotype1056_consensus_1	880	TRB	TRBV20-1	None	TRBJ1-1	TRBC1	True	True	CSAREATSGQNTEAFF	TGCAGTGCTAGAGAGGCTACCTCCGGTCAGAACACTGAAGCTTTCTTT	8097	10
clonotype1056	clonotype1056_consensus_2	556	TRA	TRAV26-1	None	TRAJ42	TRAC	True	True	CIVRVRGFGGSQGNLIF	TGCATCGTCAGAGTCAGGGGATTTGGAGGAAGCCAAGGAAATCTCATCTTT	2507	2
clonotype1057	clonotype1057_consensus_1	566	TRA	TRAV12-3	None	TRAJ56	TRAC	True	True	CAMSASTGANSKLTF	TGTGCAATGAGCGCCTCGACTGGAGCCAATAGTAAGCTGACATTT	2929	2
clonotype1057	clonotype1057_consensus_2	544	TRB	TRBV5-1	TRBD2	TRBJ1-2	TRBC1	True	True	CASKHGRGEGYYGYTF	TGCGCCAGCAAACACGGGAGGGGTGAAGGTTACTATGGCTACACCTTC	3431	4
clonotype1057	clonotype1057_consensus_3	537	TRA	TRAV16	None	TRAJ53	TRAC	True	True	CAPLVLNSGGSNYKLTF	TGTGCTCCCCTCGTTCTCAATAGTGGAGGTAGCAACTATAAACTGACATTT	3630	3
clonotype1058	clonotype1058_consensus_1	732	TRB	TRBV7-2	TRBD1	TRBJ2-5	TRBC1	True	True	CASSLKGPETQYF	TGTGCCAGCAGCTTGAAAGGTCCAGAGACCCAGTACTTC	22738	24
clonotype1058	clonotype1058_consensus_2	515	TRA	TRAV2	None	TRAJ21	TRAC	True	True	CAVGNNFNKFYF	TGTGCTGTGGGAAACAACTTCAACAAATTTTACTTT	2764	2
clonotype1059	clonotype1059_consensus_1	961	TRA	TRAV1-2	None	TRAJ31	TRAC	True	True	CAVNNNARLMF	TGTGCTGTGAATAACAATGCCAGACTCATGTTT	6399	7
clonotype1059	clonotype1059_consensus_2	736	TRB	TRBV19	TRBD2	TRBJ2-6	TRBC2	True	True	CASTDGPSGSSGANVLTF	TGTGCCAGTACCGATGGGCCTAGCGGAAGCTCTGGGGCCAACGTCCTGACTTTC	10098	12
clonotype105	clonotype105_consensus_1	713	TRB	TRBV6-5	TRBD1	TRBJ1-4	TRBC1	True	True	CASSSRGHNEKLFF	TGTGCCAGCAGTTCTAGGGGGCACAATGAAAAACTGTTTTTT	16657	15
clonotype105	clonotype105_consensus_2	498	TRA	TRAV9-2	None	TRAJ9	TRAC	True	True	CALTLNTGGFKTIF	TGTGCTCTGACCTTAAATACTGGAGGCTTCAAAACTATCTTT	5895	4
clonotype1060	clonotype1060_consensus_1	561	TRB	TRBV5-1	TRBD1	TRBJ2-3	TRBC2	True	True	CASSFRQGEGDTQYF	TGCGCCAGCAGCTTTCGACAGGGGGAGGGTGATACGCAGTATTTT	4806	5
clonotype1060	clonotype1060_consensus_2	579	TRA	TRAV13-2	None	TRAJ5	TRAC	True	True	CAENIGDTGRRALTF	TGTGCAGAGAATATAGGGGACACGGGCAGGAGAGCACTTACTTTT	5651	5
clonotype1061	clonotype1061_consensus_1	845	TRB	TRBV19	TRBD1	TRBJ1-2	TRBC1	True	True	CASNAYRGLSPYTF	TGTGCCAGTAACGCATACAGGGGTCTATCTCCCTACACCTTC	2893	4
clonotype1062	clonotype1062_consensus_1	486	TRA	TRAV22	None	TRAJ23	TRAC	True	True	CAVRNQGGKLIF	TGTGCTGTGCGGAACCAGGGAGGAAAGCTTATCTTC	1100	1
clonotype1062	clonotype1062_consensus_2	469	TRB	TRBV6-4	TRBD1	TRBJ1-2	TRBC1	True	True	CASSDSDRSYTF	TGTGCCAGCAGTGACTCGGACAGATCCTACACCTTC	1992	2
clonotype1063	clonotype1063_consensus_1	574	TRA	TRAV23DV6	None	TRAJ8	TRAC	True	True	CAASKAGFQKLVF	TGTGCAGCAAGCAAGGCAGGCTTTCAGAAACTTGTATTT	5380	6
clonotype1063	clonotype1063_consensus_2	546	TRB	TRBV20-1	None	TRBJ2-3	TRBC2	True	True	CSAGLDGPDTQYF	TGCAGTGCTGGACTAGATGGGCCAGATACGCAGTATTTT	6643	8
clonotype1064	clonotype1064_consensus_1	558	TRA	TRAV12-3	None	TRAJ29	TRAC	True	True	CAMTYSGNTPLVF	TGTGCAATGACCTATTCAGGAAACACACCTCTTGTCTTT	4492	3
clonotype1064	clonotype1064_consensus_2	596	TRB	TRBV7-2	TRBD1	TRBJ2-7	TRBC2	True	True	CASRRGQEGDEQYF	TGTGCCAGCAGACGCGGACAGGAAGGGGACGAGCAGTACTTC	21020	21
clonotype1065	clonotype1065_consensus_1	514	TRA	TRAV13-2	None	TRAJ29	TRAC	True	True	CAENSGNTPLVF	TGTGCAGAGAATTCAGGAAACACACCTCTTGTCTTT	3959	3
clonotype1065	clonotype1065_consensus_2	565	TRB	TRBV20-1	None	TRBJ1-1	TRBC1	True	True	CSANHLRGNTEAFF	TGCAGTGCCAACCACCTTCGCGGGAACACTGAAGCTTTCTTT	14291	14
clonotype1066	clonotype1066_consensus_1	610	TRA	TRAV12-1	None	TRAJ8	TRAC	True	True	CVVTLNTGFQKLVF	TGTGTGGTGACCCTGAACACAGGCTTTCAGAAACTTGTATTT	1383	1
clonotype1066	clonotype1066_consensus_2	498	TRB	TRBV2	TRBD1	TRBJ1-1	TRBC1	True	True	CASRDNMNTEAFF	TGTGCCAGCCGGGACAACATGAACACTGAAGCTTTCTTT	2833	3
clonotype1067	clonotype1067_consensus_1	535	TRA	TRAV12-3	None	TRAJ20	TRAC	True	True	CAMSRNDYKLSF	TGTGCAATGAGCAGGAACGACTACAAGCTCAGCTTT	2560	2
clonotype1067	clonotype1067_consensus_2	582	TRB	TRBV15	TRBD2	TRBJ2-7	TRBC2	True	True	CATGGTRTARDEQYF	TGTGCCACCGGCGGGACTAGGACGGCACGGGACGAGCAGTACTTC	6755	7
clonotype1068	clonotype1068_consensus_1	595	TRA	TRAV17	None	TRAJ5	TRAC	True	True	CATAHTGRRALTF	TGTGCTACGGCCCACACGGGCAGGAGAGCACTTACTTTT	2852	4
clonotype1068	clonotype1068_consensus_2	582	TRB	TRBV6-1	None	TRBJ1-6	TRBC1	True	True	CASSERELGNSPLHF	TGTGCCAGCAGTGAAAGGGAATTGGGTAATTCACCCCTCCACTTT	3875	3
clonotype1069	clonotype1069_consensus_1	680	TRA	TRAV26-1	None	TRAJ8	TRAC	True	True	CIVRDTMNTGFQKLVF	TGCATCGTCAGGGACACCATGAACACAGGCTTTCAGAAACTTGTATTT	8600	8
clonotype1069	clonotype1069_consensus_2	720	TRB	TRBV5-4	TRBD2	TRBJ2-1	TRBC2	True	True	CASSLGLAGAQFF	TGTGCCAGCAGCTTGGGACTAGCGGGAGCCCAGTTCTTC	42429	49
clonotype106	clonotype106_consensus_1	495	TRA	TRAV9-2	None	TRAJ23	TRAC	True	True	CALRGSQGGKLIF	TGTGCTCTGAGGGGATCCCAGGGAGGAAAGCTTATCTTC	4947	5
clonotype106	clonotype106_consensus_2	574	TRB	TRBV20-1	None	TRBJ2-1	TRBC2	True	True	CSATLKAYANEQFF	TGCAGTGCTACCCTAAAGGCCTACGCCAATGAGCAGTTCTTC	16769	16
clonotype1070	clonotype1070_consensus_1	765	TRA	TRAV29DV5	None	TRAJ53	TRAC	True	True	CAASARGSNYKLTF	TGTGCAGCAAGCGCGAGGGGTAGCAACTATAAACTGACATTT	2584	3
clonotype1070	clonotype1070_consensus_2	517	TRB	TRBV5-1	TRBD1	TRBJ2-3	TRBC2	True	True	CASRPGTGRTDTQYF	TGCGCCAGCAGACCCGGGACAGGGAGGACAGATACGCAGTATTTT	10574	11
clonotype1071	clonotype1071_consensus_1	518	TRA	TRAV29DV5	None	TRAJ48	TRAC	True	True	CAASTNFGNEKLTF	TGTGCAGCAAGCACTAACTTTGGAAATGAGAAATTAACCTTT	1484	2
clonotype1071	clonotype1071_consensus_2	745	TRB	TRBV3-1	TRBD1	TRBJ2-5	TRBC2	True	True	CASSQDRGVTQYF	TGTGCCAGCAGCCAAGATAGGGGGGTGACCCAGTACTTC	8560	9
clonotype1072	clonotype1072_consensus_1	561	TRA	TRAV12-3	None	TRAJ13	TRAC	True	True	CAMRTNSGGYQKVTF	TGTGCAATGAGGACCAATTCTGGGGGTTACCAGAAAGTTACCTTT	4231	3
clonotype1072	clonotype1072_consensus_2	515	TRB	TRBV5-1	None	TRBJ2-4	TRBC2	True	True	CASSAGSTGKNIQYF	TGCGCCAGCAGCGCCGGATCAACGGGCAAAAACATTCAGTACTTC	17387	21
clonotype1073	clonotype1073_consensus_1	726	TRB	TRBV6-5	TRBD1	TRBJ1-5	TRBC1	True	True	CASSSGPGSGNQPQHF	TGTGCCAGCAGCTCCGGACCGGGGAGCGGCAATCAGCCCCAGCATTTT	7931	8
clonotype1073	clonotype1073_consensus_2	641	TRA	TRAV26-1	None	TRAJ36	TRAC	True	True	CIVRPRTGANNLFF	TGCATCGTCAGACCCCGAACTGGGGCAAACAACCTCTTCTTT	4231	4
clonotype1074	clonotype1074_consensus_1	545	TRB	TRBV11-2	TRBD1	TRBJ1-3	TRBC1	True	True	CASSSYRGVGNTIYF	TGTGCCAGCAGCTCTTACAGGGGGGTCGGAAACACCATATATTTT	5084	5
clonotype1075	clonotype1075_consensus_1	654	TRB	TRBV28	TRBD1	TRBJ1-5	TRBC1	True	True	CASRPIRTSDQPQHF	TGTGCCAGCAGACCCATCCGGACATCCGATCAGCCCCAGCATTTT	5008	6
clonotype1075	clonotype1075_consensus_2	488	TRA	TRAV21	None	TRAJ8	TRAC	True	True	CAATPNTGFQKLVF	TGTGCTGCTACCCCGAACACAGGCTTTCAGAAACTTGTATTT	4535	4
clonotype1076	clonotype1076_consensus_1	545	TRB	TRBV6-5	TRBD1	TRBJ1-3	TRBC1	True	True	CASSKTGPSGNTIYF	TGTGCCAGCAGTAAGACAGGACCCTCCGGAAACACCATATATTTT	6572	7
clonotype1076	clonotype1076_consensus_2	687	TRA	TRAV3	None	TRAJ31	TRAC	True	True	CAVRDGDNNARLMF	TGTGCTGTGAGAGACGGGGATAACAATGCCAGACTCATGTTT	7351	9
clonotype1077	clonotype1077_consensus_1	748	TRB	TRBV30	TRBD1	TRBJ1-1	TRBC1	True	True	CAWSGGQNTEAFF	TGTGCCTGGAGTGGGGGACAGAACACTGAAGCTTTCTTT	846	1
clonotype1078	clonotype1078_consensus_1	853	TRA	TRAV26-1	None	TRAJ12	TRAC	True	True	CIVRGMDSSYKLIF	TGCATCGTCAGGGGGATGGATAGCAGCTATAAATTGATCTTC	4338	5
clonotype1078	clonotype1078_consensus_2	630	TRB	TRBV28	TRBD1	TRBJ2-2	TRBC2	True	True	CASSSGGAWTGELFF	TGTGCCAGCAGTTCCGGGGGGGCGTGGACCGGGGAGCTGTTTTTT	12452	13
clonotype1079	clonotype1079_consensus_1	500	TRA	TRAV38-2DV8	None	TRAJ43	TRAC	True	True	CAYRSRNNNNDMRF	TGTGCTTATAGGAGCCGGAACAATAACAATGACATGCGCTTT	2108	2
clonotype1079	clonotype1079_consensus_2	523	TRB	TRBV7-3	TRBD1	TRBJ1-2	TRBC1	True	True	CASSLRDRGLYGYTF	TGTGCCAGCAGCTTAAGGGACAGGGGGCTCTATGGCTACACCTTC	13725	14
clonotype107	clonotype107_consensus_1	599	TRA	TRAV29DV5	None	TRAJ32	TRAC	True	True	CAASANYGGATNKLIF	TGTGCAGCAAGCGCGAATTATGGTGGTGCTACAAACAAGCTCATCTTT	7308	7
clonotype107	clonotype107_consensus_2	629	TRB	TRBV5-1	TRBD2	TRBJ2-5	TRBC1	True	True	CASQREGTFTQYF	TGCGCCAGCCAAAGGGAGGGAACGTTTACCCAGTACTTC	21358	24
clonotype1080	clonotype1080_consensus_1	497	TRA	TRAV4	None	TRAJ23	TRAC	True	True	CLVGDIGNQGGKLIF	TGCCTCGTGGGTGACATAGGTAACCAGGGAGGAAAGCTTATCTTC	1097	1
clonotype1080	clonotype1080_consensus_2	533	TRB	TRBV25-1	TRBD1	TRBJ2-2	TRBC2	True	True	CASSPPGGNTGELFF	TGTGCCAGCAGTCCGCCGGGGGGGAACACCGGGGAGCTGTTTTTT	822	1
clonotype1081	clonotype1081_consensus_1	693	TRB	TRBV6-1	None	TRBJ2-7	TRBC2	True	True	CASTRWGTYEQYF	TGTGCCAGCACCAGATGGGGAACTTACGAGCAGTACTTC	3118	4
clonotype1081	clonotype1081_consensus_2	500	TRA	TRAV21	None	TRAJ34	TRAC	True	True	CAVRYNTDKLIF	TGTGCTGTCCGTTATAACACCGACAAGCTCATCTTT	8436	8
clonotype1082	clonotype1082_consensus_1	692	TRA	TRAV8-4	None	TRAJ8	TRAC	True	True	CAVSDLGGFQKLVF	TGTGCTGTGAGTGATTTAGGGGGCTTTCAGAAACTTGTATTT	3194	3
clonotype1082	clonotype1082_consensus_2	475	TRB	TRBV28	None	TRBJ1-2	TRBC1	True	True	CASSQDWGYGYTF	TGTGCCAGCAGTCAAGATTGGGGCTATGGCTACACCTTC	7267	6
clonotype1083	clonotype1083_consensus_1	689	TRB	TRBV7-2	TRBD2	TRBJ2-7	TRBC2	True	True	CASSVSLAGGEQYF	TGTGCCAGCAGCGTCTCACTAGCGGGAGGCGAGCAGTACTTC	33805	34
clonotype1084	clonotype1084_consensus_1	570	TRA	TRAV23DV6	None	TRAJ54	TRAC	True	True	CAASMGAQKLVF	TGTGCAGCAAGCATGGGAGCCCAGAAGCTGGTATTT	4527	5
clonotype1084	clonotype1084_consensus_2	723	TRB	TRBV29-1	TRBD1	TRBJ1-2	TRBC1	True	True	CSVPRTGGAGYTF	TGCAGCGTCCCCCGGACAGGGGGCGCGGGCTACACCTTC	19029	17
clonotype1085	clonotype1085_consensus_1	559	TRB	TRBV20-1	TRBD2	TRBJ2-5	TRBC2	True	True	CSAPTSSRETQYF	TGCAGTGCTCCGACTAGTTCTCGGGAGACCCAGTACTTC	12448	13
clonotype1085	clonotype1085_consensus_2	591	TRA	TRAV26-2	None	TRAJ49	TRAC	True	True	CILRDVSGNQFYF	TGCATCCTGAGAGACGTCTCCGGTAACCAGTTCTATTTT	3893	4
clonotype1086	clonotype1086_consensus_1	508	TRA	TRAV4	None	TRAJ23	TRAC	True	True	CLVGDIGNQGGKLIF	TGCCTCGTGGGTGACATAGGTAACCAGGGAGGAAAGCTTATCTTC	1896	3
clonotype1086	clonotype1086_consensus_2	548	TRB	TRBV30	TRBD1	TRBJ1-6	TRBC1	True	True	CAWSTGQAKNSPLHF	TGTGCCTGGAGTACCGGACAGGCAAAAAATTCACCCCTCCACTTT	855	1
clonotype1087	clonotype1087_consensus_1	508	TRB	TRBV7-9	TRBD1	TRBJ1-2	TRBC1	True	True	CASSLGEAFMGYTF	TGTGCCAGCAGCCTGGGAGAGGCCTTTATGGGCTACACCTTC	10777	10
clonotype1087	clonotype1087_consensus_2	700	TRA	TRAV8-2	None	TRAJ29	TRAC	True	True	CVVSDRNSGNTPLVF	TGTGTTGTGAGTGATCGGAATTCAGGAAACACACCTCTTGTCTTT	5061	5
clonotype1088	clonotype1088_consensus_1	677	TRB	TRBV19	TRBD1	TRBJ1-1	TRBC1	True	True	CASSMASGYRRTEAFF	TGTGCCAGTAGTATGGCGTCAGGGTATCGAAGGACTGAAGCTTTCTTT	7508	7
clonotype1088	clonotype1088_consensus_2	583	TRA	TRAV29DV5	None	TRAJ52	TRAC	True	True	CAAKTGGTSYGKLTF	TGTGCAGCAAAGACTGGTGGTACTAGCTATGGAAAGCTGACATTT	7519	7
clonotype1089	clonotype1089_consensus_1	575	TRA	TRAV12-2	None	TRAJ23	TRAC	True	True	CAVIYNQGGKLIF	TGTGCCGTTATTTATAACCAGGGAGGAAAGCTTATCTTC	5557	4
clonotype1089	clonotype1089_consensus_2	845	TRB	TRBV30	TRBD1	TRBJ1-5	TRBC1	True	True	CAWGTVNSNQPQHF	TGTGCCTGGGGGACAGTTAATAGCAATCAGCCCCAGCATTTT	6582	7
clonotype108	clonotype108_consensus_1	494	TRA	TRAV38-2DV8	None	TRAJ31	TRAC	True	True	CAYRSAAGTRLMF	TGTGCTTATAGGAGCGCGGCAGGGACCAGACTCATGTTT	2292	2
clonotype1090	clonotype1090_consensus_1	670	TRB	TRBV28	TRBD2	TRBJ1-5	TRBC1	True	True	CASSFDRQRGYNQPQHF	TGTGCCAGCAGTTTCGATCGACAGCGGGGATACAATCAGCCCCAGCATTTT	5613	6
clonotype1090	clonotype1090_consensus_2	500	TRA	TRAV9-2	None	TRAJ3	TRAC	True	True	CALSDRGSSASKIIF	TGTGCTCTGAGTGATCGAGGTAGCAGTGCTTCCAAGATAATCTTT	1675	2
clonotype1091	clonotype1091_consensus_1	675	TRB	TRBV19	TRBD2	TRBJ1-1	TRBC1	True	True	CASSGGMNTEAFF	TGTGCCAGTAGTGGAGGGATGAACACTGAAGCTTTCTTT	6056	6
clonotype1091	clonotype1091_consensus_2	555	TRA	TRAV12-2	None	TRAJ47	TRAC	True	True	CAVWWEYGNKLVF	TGTGCCGTGTGGTGGGAATATGGAAACAAACTGGTCTTT	2711	2
clonotype1092	clonotype1092_consensus_1	677	TRB	TRBV5-4	None	TRBJ1-2	TRBC1	True	True	CASSLAGPSIGYTF	TGTGCCAGCAGCTTGGCCGGGCCTTCTATCGGCTACACCTTC	3832	4
clonotype1092	clonotype1092_consensus_2	515	TRA	TRAV29DV5	None	TRAJ16	TRAC	True	True	CAASRSDGQKLLF	TGTGCAGCAAGCAGGTCAGATGGCCAGAAGCTGCTCTTT	1217	1
clonotype1093	clonotype1093_consensus_1	551	TRA	TRAV36DV7	None	TRAJ47	TRAC	True	True	CAVEEYGNKLVF	TGTGCTGTGGAGGAATATGGAAACAAACTGGTCTTT	2168	2
clonotype1093	clonotype1093_consensus_2	623	TRB	TRBV10-3	TRBD1	TRBJ2-7	TRBC2	True	True	CATHRDRSSYEQYF	TGTGCCACCCACCGGGACAGGAGCTCCTACGAGCAGTACTTC	15665	18
clonotype1093	clonotype1093_consensus_3	576	TRA	TRAV29DV5	None	TRAJ36	TRAC	True	True	CAAGVIGANNLFF	TGTGCAGCAGGGGTCATTGGGGCAAACAACCTCTTCTTT	4764	4
clonotype1094	clonotype1094_consensus_1	481	TRB	TRBV28	None	TRBJ2-7	TRBC2	True	True	CASSFRSYEQYF	TGTGCCAGCAGTTTCAGGAGCTACGAGCAGTACTTC	8321	8
clonotype1095	clonotype1095_consensus_1	506	TRB	TRBV11-2	None	TRBJ2-1	TRBC2	True	True	CASSFSDNEQFF	TGTGCCAGCAGCTTTAGTGACAATGAGCAGTTCTTC	960	1
clonotype1095	clonotype1095_consensus_2	538	TRA	TRAV12-3	None	TRAJ31	TRAC	True	True	CAMSRANNARLMF	TGTGCAATGAGTCGGGCTAACAATGCCAGACTCATGTTT	3910	3
clonotype1096	clonotype1096_consensus_1	573	TRB	TRBV7-9	TRBD1	TRBJ2-5	TRBC2	True	True	CASSFRQGQGQETQYF	TGTGCCAGCAGCTTTCGGCAGGGGCAAGGCCAAGAGACCCAGTACTTC	15304	16
clonotype1096	clonotype1096_consensus_2	501	TRA	TRAV2	None	TRAJ6	TRAC	True	True	CAVEEGGSYIPTF	TGTGCTGTGGAGGAAGGAGGAAGCTACATACCTACATTT	2688	2
clonotype1096	clonotype1096_consensus_3	576	TRB	TRBV12-5	TRBD1	TRBJ2-5	TRBC2	True	True	CASGLVSGGAETQYF	TGTGCTAGTGGTTTGGTATCCGGGGGGGCCGAGACCCAGTACTTC	6022	7
clonotype1097	clonotype1097_consensus_1	603	TRB	TRBV7-9	None	TRBJ1-2	TRBC1	True	True	CASSSSWLGRGYTF	TGTGCCAGCAGCTCATCTTGGCTCGGACGTGGCTACACCTTC	5976	8
clonotype1097	clonotype1097_consensus_2	507	TRA	TRAV13-1	None	TRAJ49	TRAC	True	True	CAASSSNTGNQFYF	TGTGCAGCATCTTCCTCGAACACCGGTAACCAGTTCTATTTT	1783	2
clonotype1098	clonotype1098_consensus_1	497	TRA	TRAV9-2	None	TRAJ50	TRAC	True	True	CALRPMKTSYDKVIF	TGTGCTCTGAGGCCCATGAAAACCTCCTACGACAAGGTGATATTT	892	1
clonotype1098	clonotype1098_consensus_2	530	TRB	TRBV12-5	TRBD1	TRBJ2-1	TRBC2	True	True	CASGPLPGQGSYNEQFF	TGTGCTAGTGGCCCTCTACCGGGACAGGGCAGCTACAATGAGCAGTTCTTC	3561	4
clonotype1099	clonotype1099_consensus_1	530	TRB	TRBV12-3	TRBD1	TRBJ1-5	TRBC1	True	True	CASSLGTGNQPQHF	TGTGCCAGCAGCCTGGGGACAGGGAATCAGCCCCAGCATTTT	1328	1
clonotype109	clonotype109_consensus_1	692	TRB	TRBV11-2	TRBD1	TRBJ1-2	TRBC1	True	True	CASSYEGGLGYGYTF	TGTGCCAGCAGCTACGAGGGGGGGCTTGGCTATGGCTACACCTTC	32463	32
clonotype109	clonotype109_consensus_2	693	TRA	TRAV8-6	None	TRAJ17	TRAC	True	True	CAVRTAGNKLTF	TGTGCTGTGAGAACTGCAGGCAACAAGCTAACTTTT	13662	14
clonotype10	clonotype10_consensus_1	1256	TRB	TRBV6-5	TRBD1	TRBJ1-5	TRBC1	True	True	CASSTGGGNQPQHF	TGTGCCAGCAGTACAGGGGGCGGCAATCAGCCCCAGCATTTT	272420	290
clonotype10	clonotype10_consensus_2	769	TRA	TRAV26-1	None	TRAJ9	TRAC	True	True	CIVRVQGGGFKTIF	TGCATCGTCAGAGTCCAGGGTGGAGGCTTCAAAACTATCTTT	210832	192
clonotype1100	clonotype1100_consensus_1	1014	TRB	TRBV4-1	TRBD1	TRBJ2-1	TRBC2	True	True	CASSHVRGPGGSYNEQFF	TGCGCCAGCAGCCACGTGAGGGGGCCTGGGGGCTCCTACAATGAGCAGTTCTTC	21905	22
clonotype1100	clonotype1100_consensus_2	694	TRA	TRAV8-6	None	TRAJ44	TRAC	True	True	CAVGGTASKLTF	TGTGCTGTGGGCGGCACTGCCAGTAAACTCACCTTT	3763	3
clonotype1101	clonotype1101_consensus_1	619	TRB	TRBV4-1	TRBD2	TRBJ1-2	TRBC1	True	True	CASSQVTGIQGYTF	TGCGCCAGCAGCCAAGTTACCGGTATACAAGGCTACACCTTC	6702	7
clonotype1101	clonotype1101_consensus_2	564	TRA	TRAV26-1	None	TRAJ54	TRAC	True	True	CIVRVAIQGAQKLVF	TGCATCGTCAGAGTCGCAATTCAGGGAGCCCAGAAGCTGGTATTT	2541	3
clonotype1102	clonotype1102_consensus_1	683	TRB	TRBV9	TRBD2	TRBJ1-1	TRBC1	True	True	CASSVGRGGVSEAFF	TGTGCCAGCAGCGTGGGCCGCGGGGGGGTCTCTGAAGCTTTCTTT	4629	5
clonotype1103	clonotype1103_consensus_1	502	TRB	TRBV5-1	None	TRBJ1-2	TRBC1	True	True	CASSSGDRNYGYTF	TGCGCCAGCAGCTCAGGAGATCGTAACTATGGCTACACCTTC	9537	9
clonotype1103	clonotype1103_consensus_2	775	TRA	TRAV23DV6	None	TRAJ9	TRAC	True	True	CAASIDGGFKTIF	TGTGCAGCAAGCATTGATGGAGGCTTCAAAACTATCTTT	1450	2
clonotype1104	clonotype1104_consensus_1	518	TRB	TRBV12-4	TRBD2	TRBJ1-1	TRBC1	True	True	CASTIGRRAFF	TGTGCCAGCACCATAGGGAGGAGAGCTTTCTTT	2312	2
clonotype1104	clonotype1104_consensus_2	676	TRB	TRBV30	None	TRBJ2-3	TRBC2	True	True	CAWSRNPPGTDTQYF	TGTGCCTGGAGTAGGAACCCTCCGGGCACAGATACGCAGTATTTT	4307	5
clonotype1105	clonotype1105_consensus_1	572	TRB	TRBV20-1	TRBD1	TRBJ2-3	TRBC2	True	True	CSTYHRETDTQYF	TGCAGTACCTACCACAGGGAAACAGATACGCAGTATTTT	21171	20
clonotype1105	clonotype1105_consensus_2	594	TRA	TRAV13-1	None	TRAJ10	TRAC	True	True	CAATGGGGNKLTF	TGTGCAGCAACCGGGGGAGGAGGAAACAAACTCACCTTT	4354	4
clonotype1106	clonotype1106_consensus_1	769	TRB	TRBV5-4	TRBD1	TRBJ2-7	TRBC2	True	True	CASSSSLAQAAYEQYF	TGTGCCAGCAGCTCGTCGCTAGCCCAGGCGGCATACGAGCAGTACTTC	9139	10
clonotype1106	clonotype1106_consensus_2	623	TRA	TRAV41	None	TRAJ45	TRAC	True	True	CAAWGNSGGGADGLTF	TGTGCTGCCTGGGGCAATTCAGGAGGAGGTGCTGACGGACTCACCTTT	2410	2
clonotype1107	clonotype1107_consensus_1	536	TRA	TRAV16	None	TRAJ37	TRAC	True	True	CALSGGSGNTGKLIF	TGTGCTCTAAGTGGCGGCTCTGGCAACACAGGCAAACTAATCTTT	2513	2
clonotype1107	clonotype1107_consensus_2	589	TRB	TRBV25-1	TRBD1	TRBJ2-1	TRBC2	True	True	CASSRTNRGYNEQFF	TGTGCCAGCAGTCGCACAAACAGGGGCTACAATGAGCAGTTCTTC	3065	3
clonotype1108	clonotype1108_consensus_1	538	TRB	TRBV5-1	TRBD2	TRBJ2-7	TRBC2	True	True	CASSSWTSGGASYEQYF	TGCGCCAGCAGCTCCTGGACTAGCGGGGGTGCCTCCTACGAGCAGTACTTC	7576	10
clonotype1109	clonotype1109_consensus_1	547	TRB	TRBV3-1	TRBD1	TRBJ2-6	TRBC2	True	True	CASSQVRTGSGANVLTF	TGTGCCAGCAGCCAAGTTCGCACTGGCTCTGGGGCCAACGTCCTGACTTTC	12166	14
clonotype1109	clonotype1109_consensus_2	583	TRA	TRAV29DV5	None	TRAJ18	TRAC	True	True	CAAVDRGSTLGRLYF	TGTGCAGCAGTCGACAGAGGCTCAACCCTGGGGAGGCTATACTTT	3915	4
clonotype110	clonotype110_consensus_1	509	TRA	TRAV4	None	TRAJ23	TRAC	True	True	CLVGDIGNQGGKLIF	TGCCTCGTGGGTGACATAGGTAACCAGGGAGGAAAGCTTATCTTC	5674	5
clonotype110	clonotype110_consensus_2	513	TRA	TRAV38-1	None	TRAJ48	TRAC	True	True	CAFMKQYFGNEKLTF	TGTGCTTTCATGAAGCAGTACTTTGGAAATGAGAAATTAACCTTT	4452	4
clonotype110	clonotype110_consensus_3	609	TRB	TRBV2	TRBD2	TRBJ2-2	TRBC2	True	True	CASILAVTNTGELFF	TGTGCCAGCATCCTAGCGGTAACGAACACCGGGGAGCTGTTTTTT	23351	22
clonotype1110	clonotype1110_consensus_1	502	TRA	TRAV4	None	TRAJ23	TRAC	True	True	CLVGDIGNQGGKLIF	TGCCTCGTGGGTGACATAGGTAACCAGGGAGGAAAGCTTATCTTC	1532	2
clonotype1110	clonotype1110_consensus_2	584	TRB	TRBV7-2	TRBD2	TRBJ2-5	TRBC2	True	True	CASSLSGGKHQETQYF	TGTGCCAGCAGCTTATCGGGCGGCAAGCATCAAGAGACCCAGTACTTC	1014	1
clonotype1111	clonotype1111_consensus_1	685	TRB	TRBV4-1	None	TRBJ1-5	TRBC1	True	True	CASSRGPNQPQHF	TGCGCCAGCAGCCGGGGTCCCAATCAGCCCCAGCATTTT	9893	9
clonotype1112	clonotype1112_consensus_1	533	TRB	TRBV5-5	TRBD1	TRBJ1-5	TRBC1	True	True	CASSLERQGTQPQHF	TGTGCCAGCAGCTTGGAGCGCCAGGGGACTCAGCCCCAGCATTTT	6402	6
clonotype1112	clonotype1112_consensus_2	523	TRA	TRAV20	None	TRAJ13	TRAC	True	True	CAVQATGGYQKVTF	TGTGCTGTGCAGGCGACTGGGGGTTACCAGAAAGTTACCTTT	1310	1
clonotype1113	clonotype1113_consensus_1	508	TRB	TRBV7-8	TRBD1	TRBJ2-7	TRBC2	True	True	CASSLVQGISYEQYF	TGTGCCAGCAGCTTAGTCCAGGGGATCTCCTACGAGCAGTACTTC	993	2
clonotype1113	clonotype1113_consensus_2	578	TRB	TRBV30	TRBD1	TRBJ1-6	TRBC1	True	True	CAWSTGQANNSPLHF	TGTGCCTGGAGTACCGGACAGGCAAATAATTCACCCCTCCACTTT	4489	5
clonotype1114	clonotype1114_consensus_1	552	TRA	TRAV38-2DV8	None	TRAJ53	TRAC	True	True	CAYRRRSGGSNYKLTF	TGTGCTTATAGGAGGAGGAGTGGAGGTAGCAACTATAAACTGACATTT	3000	3
clonotype1114	clonotype1114_consensus_2	576	TRB	TRBV20-1	TRBD2	TRBJ2-3	TRBC2	True	True	CSARDQRGADTQYF	TGCAGTGCTAGGGACCAGCGGGGAGCAGATACGCAGTATTTT	14745	13
clonotype1115	clonotype1115_consensus_1	545	TRB	TRBV6-5	None	TRBJ1-3	TRBC1	True	True	CASSYTRYPSGNTIYF	TGTGCCAGCAGTTACACCCGATACCCCTCTGGAAACACCATATATTTT	4257	7
clonotype1115	clonotype1115_consensus_2	558	TRA	TRAV12-3	None	TRAJ49	TRAC	True	True	CAMSFMNTGNQFYF	TGTGCAATGAGTTTTATGAACACCGGTAACCAGTTCTATTTT	1135	1
clonotype1116	clonotype1116_consensus_1	515	TRB	TRBV12-3	TRBD1	TRBJ2-5	TRBC2	True	True	CASSFGAGGVETQYF	TGTGCCAGCAGTTTTGGGGCAGGGGGCGTTGAGACCCAGTACTTC	3457	5
clonotype1116	clonotype1116_consensus_2	532	TRA	TRAV21	None	TRAJ52	TRAC	True	True	CAGDSNAGGNSYGKLTF	TGTGCTGGAGACTCGAATGCTGGTGGTAATAGCTATGGAAAGCTGACATTT	1191	1
clonotype1117	clonotype1117_consensus_1	511	TRA	TRAV4	None	TRAJ23	TRAC	True	True	CLVGDIGNQGGKLIF	TGCCTCGTGGGTGACATAGGTAACCAGGGAGGAAAGCTTATCTTC	3350	3
clonotype1117	clonotype1117_consensus_2	794	TRB	TRBV30	None	TRBJ1-4	TRBC1	True	True	CAWNGPSIGEKLFF	TGTGCCTGGAACGGACCCTCTATAGGGGAAAAACTGTTTTTT	4743	5
clonotype1117	clonotype1117_consensus_3	668	TRA	TRAV8-2	None	TRAJ41	TRAC	True	True	CVVISNSGYALNF	TGTGTTGTGATTTCAAATTCCGGGTATGCACTCAACTTC	2348	2
clonotype1118	clonotype1118_consensus_1	548	TRA	TRAV12-2	None	TRAJ4	TRAC	True	True	CALGAGGYNKLIF	TGTGCCCTGGGGGCCGGTGGCTACAATAAGCTGATTTTT	1036	1
clonotype1118	clonotype1118_consensus_2	775	TRB	TRBV28	TRBD1	TRBJ1-3	TRBC1	True	True	CASSITGTRGDGNTIYF	TGTGCCAGCAGCATCACCGGGACACGGGGCGATGGAAACACCATATATTTT	4129	5
clonotype1119	clonotype1119_consensus_1	613	TRB	TRBV7-2	TRBD1	TRBJ2-7	TRBC2	True	True	CASSPGTGLYEQYF	TGTGCCAGCAGCCCCGGGACAGGACTGTACGAGCAGTACTTC	39603	41
clonotype1119	clonotype1119_consensus_2	500	TRA	TRAV9-2	None	TRAJ37	TRAC	True	True	CALSAGSSNTGKLIF	TGTGCTCTGAGTGCTGGCTCTAGCAACACAGGCAAACTAATCTTT	4365	4
clonotype111	clonotype111_consensus_1	616	TRB	TRBV20-1	TRBD1	TRBJ1-1	TRBC1	True	True	CSARLVGGTEAFF	TGCAGTGCTAGACTAGTAGGGGGGACTGAAGCTTTCTTT	2500	3
clonotype1120	clonotype1120_consensus_1	699	TRB	TRBV5-6	TRBD2	TRBJ2-2	TRBC2	True	True	CASSRTILAGNTGELFF	TGTGCCAGCAGCCGGACTATTCTAGCGGGGAACACCGGGGAGCTGTTTTTT	1113	1
clonotype1121	clonotype1121_consensus_1	681	TRA	TRAV8-4	None	TRAJ54	TRAC	True	True	CAVSSPGGAQKLVF	TGTGCTGTGAGTTCCCCCGGGGGAGCCCAGAAGCTGGTATTT	3370	3
clonotype1121	clonotype1121_consensus_2	828	TRB	TRBV5-6	TRBD1	TRBJ1-3	TRBC1	True	True	CASSPTFRDRFGNTIYF	TGTGCCAGCAGCCCGACCTTCCGGGACAGGTTTGGAAACACCATATATTTT	2717	3
clonotype1122	clonotype1122_consensus_1	694	TRB	TRBV7-2	TRBD1	TRBJ1-5	TRBC1	True	True	CASSTVQGGKPQHF	TGTGCCAGCAGCACGGTACAGGGGGGTAAGCCCCAGCATTTT	28233	30
clonotype1122	clonotype1122_consensus_2	570	TRA	TRAV22	None	TRAJ48	TRAC	True	True	CAANDNFGNEKLTF	TGTGCTGCGAATGATAACTTTGGAAATGAGAAATTAACCTTT	1302	1
clonotype1123	clonotype1123_consensus_1	686	TRA	TRAV3	None	TRAJ31	TRAC	True	True	CAVRDSDNNARLMF	TGTGCTGTGAGAGACAGCGACAACAATGCCAGACTCATGTTT	5132	6
clonotype1124	clonotype1124_consensus_1	672	TRB	TRBV18	None	TRBJ1-1	TRBC1	True	True	CASSLSGPNTEAFF	TGTGCCAGCTCACTTTCCGGGCCGAACACTGAAGCTTTCTTT	10240	14
clonotype1124	clonotype1124_consensus_2	540	TRA	TRAV27	None	TRAJ37	TRAC	True	True	CAGAQGSSNTGKLIF	TGTGCAGGAGCCCAAGGCTCTAGCAACACAGGCAAACTAATCTTT	2951	3
clonotype1125	clonotype1125_consensus_1	638	TRB	TRBV30	None	TRBJ1-6	TRBC1	True	True	CAWSFDSPLHF	TGTGCCTGGAGTTTCGATTCACCCCTCCACTTT	8766	9
clonotype1125	clonotype1125_consensus_2	624	TRA	TRAV41	None	TRAJ45	TRAC	True	True	CAVGPYSGGGADGLTF	TGTGCTGTCGGGCCGTATTCAGGAGGAGGTGCTGACGGACTCACCTTT	865	1
clonotype1126	clonotype1126_consensus_1	506	TRB	TRBV6-5	TRBD2	TRBJ2-1	TRBC2	True	True	CASSSPPSGAEQFF	TGTGCCAGCAGTTCGCCCCCTAGCGGGGCTGAGCAGTTCTTC	3222	3
clonotype1127	clonotype1127_consensus_1	699	TRB	TRBV5-5	TRBD2	TRBJ1-3	TRBC1	True	True	CASSLRREGGSSGNTIYF	TGTGCCAGCAGCTTACGGAGGGAGGGAGGAAGCTCTGGAAACACCATATATTTT	5179	6
clonotype1127	clonotype1127_consensus_2	592	TRA	TRAV12-2	None	TRAJ52	TRAC	True	True	CAVKSNAGGTSYGKLTF	TGTGCCGTGAAAAGTAATGCTGGTGGTACTAGCTATGGAAAGCTGACATTT	4696	4
clonotype1128	clonotype1128_consensus_1	452	TRA	TRAV9-2	None	TRAJ8	TRAC	True	True	CALSEKTGFQKLVF	TGTGCTCTGAGTGAAAAAACAGGCTTTCAGAAACTTGTATTT	700	1
clonotype1128	clonotype1128_consensus_2	729	TRB	TRBV18	TRBD1	TRBJ1-6	TRBC1	True	True	CASSLATDSNSPLHF	TGTGCCAGCTCGCTTGCGACAGATTCAAATTCACCCCTCCACTTT	2438	3
clonotype1129	clonotype1129_consensus_1	493	TRA	TRAV4	None	TRAJ23	TRAC	True	True	CLVGDIGNQGGKLIF	TGCCTCGTGGGTGACATAGGTAACCAGGGAGGAAAGCTTATCTTC	2536	2
clonotype1129	clonotype1129_consensus_2	681	TRA	TRAV8-3	None	TRAJ43	TRAC	True	True	CAVAVGNNDMRF	TGTGCTGTGGCTGTCGGTAACAATGACATGCGCTTT	1970	3
clonotype1129	clonotype1129_consensus_3	764	TRB	TRBV30	TRBD1	TRBJ1-6	TRBC1	True	True	CAWSTGQANNSPLHF	TGTGCCTGGAGTACCGGACAGGCAAATAATTCACCCCTCCACTTT	2315	3
clonotype1129	clonotype1129_consensus_4	699	TRB	TRBV7-9	TRBD1	TRBJ1-1	TRBC1	True	True	CASSLGQGSVGAFF	TGTGCCAGCAGCTTAGGACAGGGTAGTGTGGGGGCTTTCTTT	3307	4
clonotype112	clonotype112_consensus_1	568	TRB	TRBV6-3	TRBD2	TRBJ2-3	TRBC2	True	True	CASSSGTSGGKSADTQYF	TGTGCCAGCAGTTCCGGGACTAGCGGGGGGAAGAGCGCAGATACGCAGTATTTT	14453	18
clonotype112	clonotype112_consensus_2	554	TRA	TRAV12-2	None	TRAJ22	TRAC	True	True	CAAPSGSARQLTF	TGTGCCGCCCCTTCTGGTTCTGCAAGGCAACTGACCTTT	9394	8
clonotype1130	clonotype1130_consensus_1	730	TRB	TRBV4-1	TRBD2	TRBJ2-7	TRBC2	True	True	CASSQELGGGYEQYF	TGCGCCAGCAGCCAAGAATTGGGAGGTGGGTACGAGCAGTACTTC	6395	6
clonotype1130	clonotype1130_consensus_2	502	TRA	TRAV9-2	None	TRAJ33	TRAC	True	True	CALSTVPDSNYQLIW	TGTGCTCTGAGCACTGTCCCGGATAGCAACTATCAGTTAATCTGG	1203	1
clonotype1131	clonotype1131_consensus_1	495	TRA	TRAV9-2	None	TRAJ50	TRAC	True	True	CALMKTSYDKVIF	TGTGCTCTGATGAAAACCTCCTACGACAAGGTGATATTT	2717	2
clonotype1131	clonotype1131_consensus_2	493	TRB	TRBV24-1	TRBD1	TRBJ2-3	TRBC2	True	True	CATSVSQGRGDTQYF	TGTGCCACCAGTGTTAGTCAGGGGCGGGGAGATACGCAGTATTTT	2560	2
clonotype1132	clonotype1132_consensus_1	530	TRB	TRBV6-5	TRBD2	TRBJ1-6	TRBC1	True	True	CASSYTTSLSSPLHF	TGTGCCAGCAGTTACACCACTAGCTTGAGTTCACCCCTCCACTTT	2501	3
clonotype1133	clonotype1133_consensus_1	545	TRB	TRBV27	TRBD1	TRBJ2-1	TRBC2	True	True	CASSPSGPNEQFF	TGTGCCAGCAGTCCCAGTGGTCCCAATGAGCAGTTCTTC	5114	6
clonotype1133	clonotype1133_consensus_2	532	TRA	TRAV13-1	None	TRAJ4	TRAC	True	True	CAARPLSGGYNKLIF	TGTGCAGCAAGGCCCCTTTCTGGTGGCTACAATAAGCTGATTTTT	5451	6
clonotype1134	clonotype1134_consensus_1	551	TRA	TRAV38-2DV8	None	TRAJ53	TRAC	True	True	CAYRSAGSGGSNYKLTF	TGTGCTTATAGGAGCGCAGGTAGTGGAGGTAGCAACTATAAACTGACATTT	5335	5
clonotype1134	clonotype1134_consensus_2	532	TRB	TRBV27	TRBD2	TRBJ2-2	TRBC2	True	True	CASSLLAGVAGELFF	TGTGCCAGCAGTTTACTAGCGGGAGTGGCCGGGGAGCTGTTTTTT	3653	4
clonotype1135	clonotype1135_consensus_1	544	TRA	TRAV12-1	None	TRAJ6	TRAC	True	True	CVVNREGSYIPTF	TGTGTGGTGAACAGGGAAGGAAGCTACATACCTACATTT	784	1
clonotype1135	clonotype1135_consensus_2	603	TRB	TRBV2	TRBD1	TRBJ2-6	TRBC2	True	True	CASSSQGAGANVLTF	TGTGCCAGCAGTTCACAGGGGGCTGGGGCCAACGTCCTGACTTTC	12239	13
clonotype1136	clonotype1136_consensus_1	517	TRA	TRAV13-1	None	TRAJ49	TRAC	True	True	CAARADQFYF	TGTGCAGCAAGGGCTGACCAGTTCTATTTT	2316	2
clonotype1136	clonotype1136_consensus_2	650	TRB	TRBV19	None	TRBJ2-3	TRBC2	True	True	CASSIGFWGTDTQYF	TGTGCCAGTAGTATAGGGTTCTGGGGAACAGATACGCAGTATTTT	2001	3
clonotype1137	clonotype1137_consensus_1	758	TRB	TRBV7-2	TRBD1	TRBJ1-5	TRBC1	True	True	CASSLGQTYNQPQHF	TGTGCCAGCAGCTTAGGACAGACTTACAATCAGCCCCAGCATTTT	27079	26
clonotype1137	clonotype1137_consensus_2	483	TRA	TRAV4	None	TRAJ48	TRAC	True	True	CLVNFGNEKLTF	TGCCTCGTGAACTTTGGAAATGAGAAATTAACCTTT	1925	2
clonotype1138	clonotype1138_consensus_1	509	TRA	TRAV4	None	TRAJ23	TRAC	True	True	CLVGDIGNQGGKLIV	TGCCTCGTGGGTGACATAGGTAACCAGGGAGGAAAGCTTATCGTC	1180	1
clonotype1139	clonotype1139_consensus_1	714	TRB	TRBV6-3	TRBD2	TRBJ2-1	TRBC2	True	True	CASSYFFSSGRNEQFF	TGTGCCAGCAGTTACTTTTTTAGTAGCGGACGAAATGAGCAGTTCTTC	10006	11
clonotype1139	clonotype1139_consensus_2	606	TRA	TRAV41	None	TRAJ45	TRAC	True	True	CAVGADGLTF	TGTGCTGTTGGTGCTGACGGACTCACCTTT	4874	5
clonotype1139	clonotype1139_consensus_3	523	TRA	TRAV13-2	None	TRAJ49	TRAC	True	True	CAEIHGNQFYF	TGTGCAGAGATACACGGTAACCAGTTCTATTTT	2632	2
clonotype113	clonotype113_consensus_1	654	TRA	TRAV8-6	None	TRAJ17	TRAC	True	True	CAVSTAAAGNKLTF	TGTGCTGTGAGTACGGCAGCTGCAGGCAACAAGCTAACTTTT	3773	4
clonotype113	clonotype113_consensus_2	684	TRB	TRBV27	TRBD1	TRBJ1-5	TRBC1	True	True	CASSPTRDQPQHF	TGTGCCAGCAGTCCCACACGGGATCAGCCCCAGCATTTT	15623	17
clonotype1140	clonotype1140_consensus_1	519	TRB	TRBV5-1	TRBD1	TRBJ2-3	TRBC2	True	True	CASRTGQDTDTQYF	TGCGCCAGCCGTACGGGACAGGACACAGATACGCAGTATTTT	22160	25
clonotype1140	clonotype1140_consensus_2	552	TRA	TRAV14DV4	None	TRAJ6	TRAC	True	True	CAMREGGSGGSYIPTF	TGTGCAATGAGAGAGGGCGGATCAGGAGGAAGCTACATACCTACATTT	2223	2
clonotype1140	clonotype1140_consensus_3	676	TRA	TRAV8-3	None	TRAJ6	TRAC	True	True	CAVGSSGGSYIPTF	TGTGCTGTGGGCTCATCAGGAGGAAGCTACATACCTACATTT	1477	3
clonotype1141	clonotype1141_consensus_1	612	TRA	TRAV12-3	None	TRAJ3	TRAC	True	True	CAMILYSSASKIIF	TGTGCAATGATCCTGTACAGCAGTGCTTCCAAGATAATCTTT	3097	2
clonotype1141	clonotype1141_consensus_2	943	TRB	TRBV3-1	TRBD1	TRBJ2-5	TRBC1	True	True	CASAWDRMGETQYF	TGTGCCAGCGCTTGGGACAGGATGGGAGAGACCCAGTACTTC	11619	12
clonotype1142	clonotype1142_consensus_1	711	TRB	TRBV29-1	TRBD1	TRBJ1-1	TRBC1	True	True	CSANRGAEAFF	TGCAGCGCAAACAGGGGGGCAGAAGCTTTCTTT	9313	9
clonotype1142	clonotype1142_consensus_2	496	TRA	TRAV38-2DV8	None	TRAJ39	TRAC	True	True	CAYRSNAGNMLTF	TGTGCTTATAGGAGCAATGCAGGCAACATGCTCACCTTT	1173	1
clonotype1143	clonotype1143_consensus_1	485	TRA	TRAV9-2	None	TRAJ53	TRAC	True	True	CALSLSNSGGSNYKLTF	TGTGCTCTGAGTCTCTCGAATAGTGGAGGTAGCAACTATAAACTGACATTT	2850	2
clonotype1143	clonotype1143_consensus_2	541	TRB	TRBV6-5	TRBD1	TRBJ1-5	TRBC1	True	True	CASSTGGGNQPQHF	TGTGCCAGCAGTACAGGGGGCGGCAATCAGCCCCAGCATTTT	1165	1
clonotype1143	clonotype1143_consensus_3	588	TRA	TRAV26-1	None	TRAJ9	TRAC	True	True	CIVRVQGGGFKTIF	TGCATCGTCAGAGTCCAGGGTGGAGGCTTCAAAACTATCTTT	2685	2
clonotype1144	clonotype1144_consensus_1	636	TRB	TRBV19	TRBD2	TRBJ2-1	TRBC2	True	True	CASPSGRGEQFF	TGTGCCAGTCCTAGCGGGAGGGGTGAGCAGTTCTTC	6165	7
clonotype1145	clonotype1145_consensus_1	866	TRB	TRBV28	TRBD1	TRBJ2-5	TRBC2	True	True	CASSRGAAPETQYF	TGTGCCAGCAGCAGGGGTGCCGCTCCAGAGACCCAGTACTTC	9524	9
clonotype1145	clonotype1145_consensus_2	580	TRA	TRAV8-6	None	TRAJ9	TRAC	True	True	CAVSAGGGFKTIF	TGTGCTGTGAGTGCGGGTGGAGGCTTCAAAACTATCTTT	3733	3
clonotype1146	clonotype1146_consensus_1	481	TRB	TRBV5-1	None	TRBJ1-3	TRBC1	True	True	CASSLYAGNTIYF	TGCGCCAGCAGCTTGTACGCTGGAAACACCATATATTTT	3349	3
clonotype1146	clonotype1146_consensus_2	548	TRA	TRAV17	None	TRAJ52	TRAC	True	True	CATDATAGGTSYGKLTF	TGTGCTACGGACGCCACCGCTGGTGGTACTAGCTATGGAAAGCTGACATTT	1019	1
clonotype1147	clonotype1147_consensus_1	505	TRA	TRAV4	None	TRAJ39	TRAC	True	True	CLVYNNAGNMLTF	TGCCTCGTCTATAATAATGCAGGCAACATGCTCACCTTT	1198	1
clonotype1147	clonotype1147_consensus_2	592	TRB	TRBV18	TRBD1	TRBJ1-1	TRBC1	True	True	CASSPRGFGPEAFF	TGTGCCAGCTCACCACGGGGGTTCGGCCCTGAAGCTTTCTTT	3440	4
clonotype1147	clonotype1147_consensus_3	584	TRB	TRBV4-2	TRBD2	TRBJ2-3	TRBC2	True	True	CASSQDTSGESTDTQYF	TGTGCCAGCAGCCAAGATACTAGCGGGGAAAGCACAGATACGCAGTATTTT	3448	4
clonotype1148	clonotype1148_consensus_1	491	TRB	TRBV20-1	TRBD1	TRBJ1-4	TRBC1	True	True	CSAPGTGDKKKLFF	TGCAGTGCTCCGGGGACAGGGGACAAAAAAAAACTGTTTTTT	867	2
clonotype1148	clonotype1148_consensus_2	555	TRA	TRAV12-3	None	TRAJ31	TRAC	True	True	CAMSRANNARLMF	TGTGCAATGAGTCGGGCTAACAATGCCAGACTCATGTTT	2736	2
clonotype1149	clonotype1149_consensus_1	713	TRB	TRBV20-1	TRBD1	TRBJ1-1	TRBC1	True	True	CSAYGGWGAARGNTEAFF	TGCAGTGCTTATGGTGGTTGGGGGGCGGCGCGGGGGAACACTGAAGCTTTCTTT	17477	18
clonotype114	clonotype114_consensus_1	591	TRA	TRAV17	None	TRAJ39	TRAC	True	True	CATDANNAGNMLTF	TGTGCTACGGACGCAAATAATGCAGGCAACATGCTCACCTTT	4823	5
clonotype114	clonotype114_consensus_2	637	TRB	TRBV5-1	TRBD1	TRBJ2-2	TRBC2	True	True	CASRKSGGNTGELFF	TGCGCCAGCCGCAAATCAGGGGGTAACACCGGGGAGCTGTTTTTT	5725	6
clonotype1150	clonotype1150_consensus_1	509	TRA	TRAV6	None	TRAJ10	TRAC	True	True	CALITGGGNKLTF	TGTGCTCTTATCACGGGAGGAGGAAACAAACTCACCTTT	4918	6
clonotype1150	clonotype1150_consensus_2	659	TRB	TRBV20-1	TRBD1	TRBJ1-1	TRBC1	True	True	CSAYGGWGAARGNTEAFF	TGCAGTGCTTATGGTGGTTGGGGGGCGGCGCGGGGGAACACTGAAGCTTTCTTT	14870	15
clonotype1151	clonotype1151_consensus_1	517	TRB	TRBV12-5	TRBD1	TRBJ2-2	TRBC2	True	True	CASGPGGHGELFF	TGTGCTAGTGGCCCGGGGGGGCACGGGGAGCTGTTTTTT	2708	3
clonotype1151	clonotype1151_consensus_2	508	TRA	TRAV13-1	None	TRAJ4	TRAC	True	True	CAVVGLSGYNKLIF	TGTGCAGTAGTGGGGTTAAGTGGCTACAATAAGCTGATTTTT	2516	2
clonotype1152	clonotype1152_consensus_1	635	TRA	TRAV12-3	None	TRAJ38	TRAC	True	True	CAMSGAGNNRKLIW	TGTGCAATGAGCGGGGCTGGCAACAACCGTAAGCTGATTTGG	4428	4
clonotype1152	clonotype1152_consensus_2	520	TRB	TRBV20-1	TRBD2	TRBJ2-5	TRBC2	True	True	CSARNGIETQYF	TGCAGTGCTAGAAACGGGATAGAGACCCAGTACTTC	2198	3
clonotype1153	clonotype1153_consensus_1	681	TRB	TRBV5-1	TRBD2	TRBJ1-2	TRBC1	True	True	CASSEGVYGYTF	TGCGCCAGCAGTGAGGGTGTCTATGGCTACACCTTC	14831	15
clonotype1153	clonotype1153_consensus_2	642	TRA	TRAV12-2	None	TRAJ10	TRAC	True	True	CATPGPGGGNKLTF	TGTGCCACGCCGGGCCCGGGAGGAGGAAACAAACTCACCTTT	7775	7
clonotype1154	clonotype1154_consensus_1	564	TRB	TRBV6-5	TRBD1	TRBJ2-5	TRBC2	True	True	CASSLRGTGVSETQYF	TGTGCCAGCAGTCTTAGGGGGACAGGGGTTTCAGAGACCCAGTACTTC	5027	7
clonotype1155	clonotype1155_consensus_1	510	TRA	TRAV6	None	TRAJ4	TRAC	True	True	CALDLPGGYNKLIF	TGTGCTCTAGACTTACCTGGTGGCTACAATAAGCTGATTTTT	2526	2
clonotype1155	clonotype1155_consensus_2	849	TRB	TRBV19	None	TRBJ1-1	TRBC1	True	True	CASSRAYLNTEAFF	TGTGCCAGTAGTAGAGCCTATTTGAACACTGAAGCTTTCTTT	9538	11
clonotype1156	clonotype1156_consensus_1	516	TRB	TRBV12-3	TRBD1	TRBJ1-1	TRBC1	True	True	CASSFGTGGGTEAFF	TGTGCCAGCAGCTTCGGGACAGGGGGCGGCACTGAAGCTTTCTTT	11064	11
clonotype1156	clonotype1156_consensus_2	658	TRA	TRAV8-1	None	TRAJ22	TRAC	True	True	CAVTRGSARQLTF	TGTGCCGTGACGAGAGGTTCTGCAAGGCAACTGACCTTT	4000	4
clonotype1157	clonotype1157_consensus_1	581	TRB	TRBV30	TRBD1	TRBJ1-6	TRBC1	True	True	CAWSTGQANNSPLHF	TGTGCCTGGAGTACCGGACAGGCAAATAATTCACCCCTCCACTTT	5129	5
clonotype1157	clonotype1157_consensus_2	558	TRB	TRBV7-2	TRBD2	TRBJ2-1	TRBC2	True	True	CASSPSGGTNNEQFF	TGTGCCAGCAGTCCTAGCGGGGGGACGAACAATGAGCAGTTCTTC	15391	16
clonotype1157	clonotype1157_consensus_3	488	TRA	TRAV13-1	None	TRAJ20	TRAC	True	True	CAASIHDYKLSF	TGTGCAGCAAGTATACACGACTACAAGCTCAGCTTT	617	1
clonotype1158	clonotype1158_consensus_1	518	TRB	TRBV7-2	TRBD2	TRBJ2-3	TRBC2	True	True	CASSLAPFRRADTQYF	TGTGCCAGCAGCTTAGCTCCCTTTAGGAGGGCAGATACGCAGTATTTT	2545	3
clonotype1159	clonotype1159_consensus_1	568	TRB	TRBV20-1	TRBD1	TRBJ2-7	TRBC2	True	True	CSARILWGDRYEQYF	TGCAGTGCTAGAATCCTCTGGGGAGACAGGTACGAGCAGTACTTC	5775	6
clonotype1159	clonotype1159_consensus_2	693	TRA	TRAV29DV5	None	TRAJ40	TRAC	True	True	CAPLSGTYKYIF	TGTGCACCACTCTCAGGAACCTACAAATACATCTTT	2794	3
clonotype1159	clonotype1159_consensus_3	415	TRA	TRAV26-1	None	TRAJ23	TRAC	True	True	CIVRAIYNQGGKLIF	TGCATCGTCAGAGCCATTTATAACCAGGGAGGAAAGCTTATCTTC	449	2
clonotype115	clonotype115_consensus_1	597	TRA	TRAV12-2	None	TRAJ9	TRAC	True	True	CAVLTGGGFKTIF	TGTGCCGTCTTAACGGGTGGAGGCTTCAAAACTATCTTT	10469	9
clonotype115	clonotype115_consensus_2	590	TRB	TRBV30	TRBD1	TRBJ1-6	TRBC1	True	True	CAWSTGQANNSPLHF	TGTGCCTGGAGTACCGGACAGGCAAATAATTCACCCCTCCACTTT	3788	4
clonotype115	clonotype115_consensus_3	653	TRB	TRBV19	TRBD2	TRBJ2-7	TRBC2	True	True	CASSMAGVLDEQYF	TGTGCCAGTAGTATGGCGGGAGTCCTCGACGAGCAGTACTTC	10810	12
clonotype1160	clonotype1160_consensus_1	563	TRB	TRBV5-1	TRBD1	TRBJ2-5	TRBC2	True	True	CASSRDSGGGETQYF	TGCGCCAGCAGCAGAGACTCAGGGGGCGGAGAGACCCAGTACTTC	3779	4
clonotype1161	clonotype1161_consensus_1	556	TRB	TRBV2	TRBD1	TRBJ2-7	TRBC2	True	True	CASSESRGGHEQYF	TGTGCCAGCAGTGAATCCCGGGGGGGCCACGAGCAGTACTTC	1314	1
clonotype1161	clonotype1161_consensus_2	543	TRA	TRAV4	None	TRAJ23	TRAC	True	True	CLVGDIGNQGGKLIF	TGCCTCGTGGGTGACATAGGTAACCAGGGAGGAAAGCTTATCTTC	1322	2
clonotype1162	clonotype1162_consensus_1	495	TRB	TRBV4-1	TRBD1	TRBJ1-3	TRBC1	True	True	CASSQDGPEYSGNTIYF	TGCGCCAGCAGCCAAGATGGACCGGAGTACTCTGGAAACACCATATATTTT	3807	4
clonotype1162	clonotype1162_consensus_2	620	TRB	TRBV30	TRBD1	TRBJ1-6	TRBC1	True	True	CAWSTGQANNSPLHF	TGTGCCTGGAGTACCGGACAGGCAAATAATTCACCCCTCCACTTT	1676	2
clonotype1163	clonotype1163_consensus_1	557	TRA	TRAV5	None	TRAJ3	TRAC	True	True	CAETSYSSASKIIF	TGTGCAGAGACCTCATACAGCAGTGCTTCCAAGATAATCTTT	4818	6
clonotype1163	clonotype1163_consensus_2	531	TRB	TRBV2	TRBD1	TRBJ1-1	TRBC1	True	True	CASRDPQGMPEAFF	TGTGCCAGCAGGGATCCACAGGGGATGCCTGAAGCTTTCTTT	3606	4
clonotype1164	clonotype1164_consensus_1	493	TRA	TRAV38-2DV8	None	TRAJ39	TRAC	True	True	CAYRSNAGNLTF	TGTGCTTATAGGAGCAATGCAGGCAATCTCACCTTT	612	1
clonotype1164	clonotype1164_consensus_2	666	TRB	TRBV6-5	TRBD2	TRBJ1-5	TRBC1	True	True	CASSLLGGGNQPQHF	TGTGCCAGCAGCCTCTTGGGAGGAGGCAATCAGCCCCAGCATTTT	5399	6
clonotype1165	clonotype1165_consensus_1	682	TRB	TRBV12-4	None	TRBJ2-2	TRBC2	True	True	CASSSTNTGELFF	TGTGCCAGCAGTTCGACGAACACCGGGGAGCTGTTTTTT	10573	13
clonotype1165	clonotype1165_consensus_2	609	TRA	TRAV41	None	TRAJ34	TRAC	True	True	CAVEKDDKLIF	TGTGCTGTCGAAAAAGACGACAAGCTCATCTTT	6897	7
clonotype1166	clonotype1166_consensus_1	513	TRA	TRAV4	None	TRAJ17	TRAC	True	True	CLAEAAGNKLTF	TGCCTCGCCGAAGCTGCAGGCAACAAGCTAACTTTT	5592	6
clonotype1166	clonotype1166_consensus_2	676	TRB	TRBV29-1	TRBD1	TRBJ2-3	TRBC2	True	True	CSVRGGTGGGDTQYF	TGCAGCGTTCGTGGGGGGACAGGTGGAGGCGATACGCAGTATTTT	17511	19
clonotype1166	clonotype1166_consensus_3	475	TRA	TRAV9-2	None	TRAJ11	TRAC	True	True	CAPSEGSTLTF	TGTGCTCCCAGCGAGGGAAGCACCCTCACCTTT	5115	4
clonotype1167	clonotype1167_consensus_1	502	TRA	TRAV9-2	None	TRAJ45	TRAC	True	True	CALLISGGGADGLTF	TGTGCTCTCCTCATTTCAGGAGGAGGTGCTGACGGACTCACCTTT	2419	2
clonotype1167	clonotype1167_consensus_2	537	TRB	TRBV6-6	TRBD2	TRBJ2-5	TRBC2	True	True	CASRLLSGETQYF	TGTGCCAGCAGGCTCCTTAGCGGGGAGACCCAGTACTTC	7440	11
clonotype1167	clonotype1167_consensus_3	627	TRA	TRAV8-3	None	TRAJ43	TRAC	True	True	CAVGYSMRF	TGTGCTGTGGGTTATTCCATGCGCTTT	1748	2
clonotype1168	clonotype1168_consensus_1	499	TRA	TRAV38-2DV8	None	TRAJ49	TRAC	True	True	CAYRSAFTGNQFYF	TGTGCTTATAGGAGCGCGTTTACCGGTAACCAGTTCTATTTT	14199	13
clonotype1168	clonotype1168_consensus_2	766	TRB	TRBV28	TRBD1	TRBJ2-7	TRBC2	True	True	CASSLNTRTGDEQYF	TGTGCCAGCAGTTTAAACACACGGACAGGGGACGAGCAGTACTTC	10314	10
clonotype1169	clonotype1169_consensus_1	1056	TRB	TRBV30	None	TRBJ1-1	TRBC1	True	True	CAWKRLGSTEAFF	TGTGCCTGGAAACGGCTCGGGAGCACTGAAGCTTTCTTT	2234	2
clonotype116	clonotype116_consensus_1	656	TRA	TRAV19	None	TRAJ13	TRAC	True	True	CALRDPDSGGYQKVTF	TGTGCTCTGAGGGATCCCGATTCTGGGGGTTACCAGAAAGTTACCTTT	11120	10
clonotype116	clonotype116_consensus_2	509	TRB	TRBV27	None	TRBJ1-1	TRBC1	True	True	CASSLLPSKEAFF	TGTGCCAGCAGTTTATTGCCCTCCAAGGAGGCTTTCTTT	4401	4
clonotype1170	clonotype1170_consensus_1	560	TRB	TRBV2	TRBD2	TRBJ2-5	TRBC2	True	True	CASPEVAGEGTQYF	TGTGCCAGCCCCGAAGTCGCGGGAGAGGGGACCCAGTACTTC	6459	8
clonotype1170	clonotype1170_consensus_2	558	TRA	TRAV12-1	None	TRAJ52	TRAC	True	True	CVVANAGGTSYGKLTF	TGTGTGGTGGCTAATGCTGGTGGTACTAGCTATGGAAAGCTGACATTT	3965	4
clonotype1171	clonotype1171_consensus_1	546	TRB	TRBV9	TRBD1	TRBJ2-3	TRBC2	True	True	CASSPRYRGDTQYF	TGTGCCAGCAGCCCCAGATACAGGGGGGATACGCAGTATTTT	8179	8
clonotype1171	clonotype1171_consensus_2	672	TRA	TRAV25	None	TRAJ10	TRAC	True	True	CAGPGVTGGGNKLTF	TGTGCAGGGCCCGGGGTCACGGGAGGAGGAAACAAACTCACCTTT	997	2
clonotype1171	clonotype1171_consensus_3	716	TRA	TRAV16	None	TRAJ35	TRAC	True	True	CALSGEGFGNVLHC	TGTGCTCTAAGTGGCGAGGGCTTTGGGAATGTGCTGCATTGC	3778	5
clonotype1172	clonotype1172_consensus_1	507	TRA	TRAV20	None	TRAJ32	TRAC	True	True	CAVCGATNKLIF	TGTGCTGTGTGTGGTGCTACAAACAAGCTCATCTTT	2587	2
clonotype1172	clonotype1172_consensus_2	676	TRB	TRBV15	TRBD1	TRBJ1-2	TRBC1	True	True	CATSPVAGSRYGYTF	TGTGCCACCAGCCCAGTAGCAGGGTCCCGTTATGGCTACACCTTC	2361	3
clonotype1172	clonotype1172_consensus_3	769	TRB	TRBV30	TRBD1	TRBJ1-6	TRBC1	True	True	CAWSTGQANNSPLHF	TGTGCCTGGAGTACCGGACAGGCAAATAATTCACCCCTCCACTTT	1448	3
clonotype1173	clonotype1173_consensus_1	538	TRB	TRBV6-6	TRBD2	TRBJ2-3	TRBC2	True	True	CASSYSTAGGPDTQYF	TGTGCCAGCAGTTACTCGACAGCGGGGGGGCCAGATACGCAGTATTTT	3653	4
clonotype1174	clonotype1174_consensus_1	565	TRB	TRBV11-2	None	TRBJ1-3	TRBC1	True	True	CASSLDQDSGNTIYF	TGTGCCAGCAGCTTAGACCAGGACTCTGGAAACACCATATATTTT	4166	5
clonotype1174	clonotype1174_consensus_2	498	TRA	TRAV9-2	None	TRAJ45	TRAC	True	True	CALNQGGGADGLTF	TGTGCTCTGAATCAAGGAGGAGGTGCTGACGGACTCACCTTT	1140	1
clonotype1175	clonotype1175_consensus_1	573	TRB	TRBV7-6	TRBD2	TRBJ2-7	TRBC2	True	True	CASSSGLAGGFDEQYF	TGTGCCAGCAGCTCTGGACTAGCGGGAGGGTTCGACGAGCAGTACTTC	10457	10
clonotype1175	clonotype1175_consensus_2	640	TRA	TRAV26-1	None	TRAJ20	TRAC	True	True	CIVRARSNDYKLSF	TGCATCGTCAGGGCTCGTTCTAACGACTACAAGCTCAGCTTT	5895	5
clonotype1176	clonotype1176_consensus_1	576	TRB	TRBV7-9	TRBD1	TRBJ2-7	TRBC2	True	True	CASSGLTGASSYEQYF	TGTGCCAGCAGCGGCCTGACAGGGGCAAGCTCCTACGAGCAGTACTTC	8508	10
clonotype1177	clonotype1177_consensus_1	688	TRB	TRBV5-1	TRBD1	TRBJ1-1	TRBC1	True	True	CASSLGGGNTEAFF	TGCGCCAGCAGCTTGGGGGGCGGGAACACTGAAGCTTTCTTT	11659	15
clonotype1177	clonotype1177_consensus_2	606	TRA	TRAV23DV6	None	TRAJ11	TRAC	True	True	CAASGYSTLTF	TGTGCAGCAAGCGGATACAGCACCCTCACCTTT	10553	10
clonotype1178	clonotype1178_consensus_1	957	TRB	TRBV7-6	TRBD1	TRBJ2-6	TRBC2	True	True	CASSKGEANVLTF	TGTGCCAGCAGTAAGGGGGAAGCCAACGTCCTGACTTTC	16408	17
clonotype1178	clonotype1178_consensus_2	503	TRA	TRAV20	None	TRAJ49	TRAC	True	True	CAVRSNQFYF	TGTGCTGTGAGAAGTAACCAGTTCTATTTT	2352	2
clonotype1179	clonotype1179_consensus_1	527	TRB	TRBV20-1	None	TRBJ1-2	TRBC1	True	True	CSAVRPLDYGYTF	TGCAGTGCAGTGCGACCGCTGGACTATGGCTACACCTTC	11824	11
clonotype117	clonotype117_consensus_1	587	TRB	TRBV20-1	TRBD1	TRBJ1-1	TRBC1	True	True	CSAARQGNTEAFF	TGCAGTGCTGCGCGACAGGGCAACACTGAAGCTTTCTTT	11993	12
clonotype117	clonotype117_consensus_2	552	TRA	TRAV16	None	TRAJ29	TRAC	True	True	CALKTRGNTPLVF	TGTGCTCTAAAAACGCGAGGAAACACACCTCTTGTCTTT	3249	3
clonotype1180	clonotype1180_consensus_1	567	TRA	TRAV19	None	TRAJ21	TRAC	True	True	CALRLYNFNKFYF	TGTGCTCTGAGGCTATACAACTTCAACAAATTTTACTTT	2743	2
clonotype1180	clonotype1180_consensus_2	733	TRB	TRBV2	None	TRBJ2-1	TRBC2	True	True	CASSEMGSEQFF	TGTGCCAGCAGTGAAATGGGTAGTGAGCAGTTCTTC	19990	20
clonotype1181	clonotype1181_consensus_1	556	TRA	TRAV13-2	None	TRAJ3	TRAC	True	True	CAENGALVSSASKIIF	TGTGCAGAGAATGGGGCCCTAGTCAGCAGTGCTTCCAAGATAATCTTT	4964	6
clonotype1181	clonotype1181_consensus_2	483	TRA	TRAV2	None	TRAJ9	TRAC	True	True	CAVGVDTGGFKTIF	TGTGCTGTGGGGGTCGATACTGGAGGCTTCAAAACTATCTTT	5435	6
clonotype1181	clonotype1181_consensus_3	555	TRB	TRBV6-3	None	TRBJ2-7	TRBC2	True	True	CASSYSGEQYF	TGTGCCAGCAGTTACTCCGGCGAGCAGTACTTC	25562	26
clonotype1182	clonotype1182_consensus_1	514	TRA	TRAV20	None	TRAJ4	TRAC	True	True	CAAAWLSGGYNKLIF	TGTGCTGCCGCCTGGCTTTCTGGTGGCTACAATAAGCTGATTTTT	2485	2
clonotype1182	clonotype1182_consensus_2	636	TRB	TRBV5-1	TRBD1	TRBJ2-5	TRBC2	True	True	CASSPGGGQETQYF	TGCGCCAGCAGCCCCGGTGGGGGCCAAGAGACCCAGTACTTC	3895	5
clonotype1183	clonotype1183_consensus_1	506	TRA	TRAV13-1	None	TRAJ53	TRAC	True	True	CAVGGSNYKLTF	TGTGCAGTGGGAGGTAGCAACTATAAACTGACATTT	7541	8
clonotype1183	clonotype1183_consensus_2	593	TRB	TRBV7-2	TRBD1	TRBJ2-7	TRBC2	True	True	CASSPTAGQGNEQYF	TGTGCCAGCAGTCCTACTGCGGGACAGGGGAACGAGCAGTACTTC	34889	35
clonotype1184	clonotype1184_consensus_1	692	TRB	TRBV7-2	TRBD1	TRBJ1-5	TRBC1	True	True	CASSGYGALNQPQHF	TGTGCCAGCAGCGGTTACGGGGCCCTCAATCAGCCCCAGCATTTT	12929	15
clonotype1184	clonotype1184_consensus_2	579	TRA	TRAV29DV5	None	TRAJ49	TRAC	True	True	CAAILPGNQFYF	TGTGCAGCAATTCTACCCGGTAACCAGTTCTATTTT	6969	6
clonotype1185	clonotype1185_consensus_1	576	TRA	TRAV25	None	TRAJ30	TRAC	True	True	CAAYRDDKIIF	TGTGCTGCGTACAGAGATGACAAGATCATCTTT	4197	4
clonotype1185	clonotype1185_consensus_2	823	TRB	TRBV19	None	TRBJ1-5	TRBC1	True	True	CASSKSNNQPQHF	TGTGCCAGTAGTAAGTCAAACAATCAGCCCCAGCATTTT	6167	6
clonotype1185	clonotype1185_consensus_3	839	TRB	TRBV9	None	TRBJ1-3	TRBC1	True	True	CASSASGDPGNTIYF	TGTGCCAGCAGCGCCTCAGGAGATCCTGGAAACACCATATATTTT	5695	6
clonotype1186	clonotype1186_consensus_1	532	TRA	TRAV29DV5	None	TRAJ35	TRAC	True	True	CAASEGGFGNVLHC	TGTGCAGCAAGCGAAGGGGGCTTTGGGAATGTGCTGCATTGC	2106	2
clonotype1186	clonotype1186_consensus_2	546	TRA	TRAV12-2	None	TRAJ9	TRAC	True	True	CAVLTGGGFKTIF	TGTGCCGTCTTAACGGGTGGAGGCTTCAAAACTATCTTT	3220	2
clonotype1186	clonotype1186_consensus_3	830	TRB	TRBV19	TRBD2	TRBJ2-7	TRBC2	True	True	CASSMAGVLDEQYF	TGTGCCAGTAGTATGGCGGGAGTCCTCGACGAGCAGTACTTC	1668	2
clonotype1187	clonotype1187_consensus_1	497	TRA	TRAV4	None	TRAJ23	TRAC	True	True	CLVGDIGNQGGKLIF	TGCCTCGTGGGTGACATAGGTAACCAGGGAGGAAAGCTTATCTTC	1198	1
clonotype1187	clonotype1187_consensus_2	503	TRB	TRBV20-1	TRBD2	TRBJ1-3	TRBC1	True	True	CSAANSGTLGNTIYF	TGCAGTGCTGCAAACTCCGGGACCCTAGGAAACACCATATATTTT	2391	2
clonotype1188	clonotype1188_consensus_1	501	TRB	TRBV20-1	TRBD1	TRBJ1-2	TRBC1	True	True	CSARGHRGNYGYTF	TGCAGTGCTAGAGGTCACAGGGGGAACTATGGCTACACCTTC	5800	6
clonotype1188	clonotype1188_consensus_2	495	TRA	TRAV38-2DV8	None	TRAJ52	TRAC	True	True	CAYRRRAGGNSYGKLTF	TGTGCTTATAGGAGAAGAGCTGGTGGTAATAGCTATGGAAAGCTGACATTT	1436	2
clonotype1189	clonotype1189_consensus_1	1467	TRB	TRBV19	TRBD1	TRBJ2-4	TRBC1	True	True	CASSTGTGGVIQYF	TGTGCCAGTAGTACCGGGACAGGTGGAGTCATTCAGTACTTC	5599	8
clonotype1189	clonotype1189_consensus_2	575	TRA	TRAV29DV5	None	TRAJ23	TRAC	True	True	CAASGNPGRKAYLRT	TGTGCAGCAAGCGGAAATCCAGGGAGGAAAGCTTATCTTCGGACA	374	1
clonotype118	clonotype118_consensus_1	528	TRB	TRBV7-2	TRBD2	TRBJ2-1	TRBC2	True	True	CASRSASSGRGGYNEQFF	TGTGCCAGCCGGAGCGCTTCCAGCGGGAGGGGGGGCTACAATGAGCAGTTCTTC	22949	24
clonotype1190	clonotype1190_consensus_1	486	TRA	TRAV4	None	TRAJ23	TRAC	True	True	CLVGDIGNQGGKLIF	TGCCTCGTGGGTGACATAGGTAACCAGGGAGGAAAGCTTATCTTC	1281	1
clonotype1190	clonotype1190_consensus_2	568	TRB	TRBV10-3	TRBD1	TRBJ2-2	TRBC2	True	True	CAISEGLGQGAENTGELFF	TGTGCCATCAGTGAGGGTTTGGGACAGGGGGCCGAGAACACCGGGGAGCTGTTTTTT	9554	10
clonotype1191	clonotype1191_consensus_1	660	TRB	TRBV9	TRBD1	TRBJ2-1	TRBC2	True	True	CASSVGGGSYNEQFF	TGTGCCAGCAGCGTAGGAGGGGGCTCCTACAATGAGCAGTTCTTC	645	1
clonotype1192	clonotype1192_consensus_1	455	TRA	TRAV12-3	None	TRAJ18	TRAC	True	True	CAMKRSTLGRLYF	TGTGCAATGAAACGCTCAACCCTGGGGAGGCTATACTTT	1020	1
clonotype1192	clonotype1192_consensus_2	697	TRB	TRBV20-1	None	TRBJ2-1	TRBC2	True	True	CSARDEEEQFF	TGCAGTGCTAGGGATGAGGAGGAGCAGTTCTTC	7488	8
clonotype1193	clonotype1193_consensus_1	843	TRB	TRBV18	TRBD2	TRBJ2-4	TRBC2	True	True	CASSPPGDGIQYF	TGTGCCAGCTCACCACCAGGGGACGGCATTCAGTACTTC	9377	10
clonotype1193	clonotype1193_consensus_2	498	TRA	TRAV9-2	None	TRAJ54	TRAC	True	True	CALSTLLGAQKLVF	TGTGCTCTGAGTACACTTCTGGGAGCCCAGAAGCTGGTATTT	2431	2
clonotype1194	clonotype1194_consensus_1	551	TRB	TRBV6-5	TRBD1	TRBJ2-1	TRBC2	True	True	CASSRGGENEQFF	TGTGCCAGCAGCCGAGGGGGCGAAAATGAGCAGTTCTTC	8018	7
clonotype1194	clonotype1194_consensus_2	604	TRA	TRAV41	None	TRAJ43	TRAC	True	True	CAVRSSDMRF	TGTGCTGTCAGATCAAGCGACATGCGCTTT	3193	3
clonotype1195	clonotype1195_consensus_1	763	TRB	TRBV6-3	None	TRBJ2-2	TRBC2	True	True	CASSFVTKYTGELFF	TGTGCCAGCAGTTTCGTGACCAAATACACCGGGGAGCTGTTTTTT	10720	12
clonotype1195	clonotype1195_consensus_2	578	TRA	TRAV17	None	TRAJ54	TRAC	True	True	CATALIIQGAQKLVF	TGTGCTACGGCCCTTATAATTCAGGGAGCCCAGAAGCTGGTATTT	470	1
clonotype1196	clonotype1196_consensus_1	515	TRA	TRAV20	None	TRAJ23	TRAC	True	True	CAVHFYNQGGKLIF	TGTGCTGTGCATTTTTATAACCAGGGAGGAAAGCTTATCTTC	8202	7
clonotype1196	clonotype1196_consensus_2	585	TRB	TRBV5-1	TRBD2	TRBJ2-1	TRBC2	True	True	CASSLGLAGAYNEQFF	TGCGCCAGCAGCTTGGGACTAGCGGGAGCCTACAATGAGCAGTTCTTC	15519	17
clonotype1197	clonotype1197_consensus_1	525	TRB	TRBV7-9	TRBD2	TRBJ1-2	TRBC1	True	True	CASSLAGGSNYGYTF	TGTGCCAGCAGCTTAGCGGGCGGGTCTAACTATGGCTACACCTTC	12519	12
clonotype1197	clonotype1197_consensus_2	494	TRA	TRAV4	None	TRAJ23	TRAC	True	True	CLVGDIGNQGGKLIF	TGCCTCGTGGGTGACATAGGTAACCAGGGAGGAAAGCTTATCTTC	2571	3
clonotype1197	clonotype1197_consensus_3	594	TRB	TRBV30	TRBD1	TRBJ1-6	TRBC1	True	True	CAWSTGQANNSPLHF	TGTGCCTGGAGTACCGGACAGGCAAATAATTCACCCCTCCACTTT	7065	7
clonotype1197	clonotype1197_consensus_4	501	TRA	TRAV17	None	TRAJ8	TRAC	True	True	CATVETGFQKLVF	TGTGCTACGGTAGAGACAGGCTTTCAGAAACTTGTATTT	2683	2
clonotype1198	clonotype1198_consensus_1	506	TRA	TRAV4	None	TRAJ23	TRAC	True	True	CLVGDIGNQGGKLIF	TGCCTCGTGGGTGACATAGGTAACCAGGGAGGAAAGCTTATCTTC	2821	4
clonotype1198	clonotype1198_consensus_2	673	TRB	TRBV4-1	TRBD1	TRBJ2-4	TRBC2	True	True	CASSQDPAGPSIAKNIQYF	TGCGCCAGCAGCCAAGATCCCGCAGGGCCCAGCATAGCCAAAAACATTCAGTACTTC	10420	11
clonotype1198	clonotype1198_consensus_3	832	TRB	TRBV30	TRBD1	TRBJ1-6	TRBC1	True	True	CAWSTGQANNSPLHF	TGTGCCTGGAGTACCGGACAGGCAAATAATTCACCCCTCCACTTT	5126	5
clonotype1198	clonotype1198_consensus_4	567	TRA	TRAV19	None	TRAJ23	TRAC	True	True	CALNQGGKLIF	TGTGCTCTGAACCAGGGAGGAAAGCTTATCTTC	7211	8
clonotype1199	clonotype1199_consensus_1	846	TRB	TRBV9	TRBD2	TRBJ2-7	TRBC1	True	True	CASSVGGTSGNSEQYF	TGTGCCAGCAGCGTAGGTGGGACTAGCGGGAATAGCGAGCAGTACTTC	16321	17
clonotype1199	clonotype1199_consensus_2	510	TRA	TRAV2	None	TRAJ10	TRAC	True	True	CAVSQGNKLTF	TGTGCCGTCTCTCAAGGAAACAAACTCACCTTT	6468	5
clonotype119	clonotype119_consensus_1	554	TRB	TRBV7-8	TRBD2	TRBJ2-5	TRBC2	True	True	CASSLALGSTQETQYF	TGTGCCAGCAGCTTAGCGCTGGGGTCTACCCAAGAGACCCAGTACTTC	13051	13
clonotype11	clonotype11_consensus_1	763	TRB	TRBV6-3	TRBD2	TRBJ1-5	TRBC1	True	True	CASSYNRGGSQPQHF	TGTGCCAGCAGTTACAACAGGGGAGGGAGCCAGCCCCAGCATTTT	251563	277
clonotype1200	clonotype1200_consensus_1	490	TRA	TRAV4	None	TRAJ23	TRAC	True	True	CLVGDIGNQGGKLIF	TGCCTCGTGGGTGACATAGGTAACCAGGGAGGAAAGCTTATCTTC	1351	1
clonotype1200	clonotype1200_consensus_2	686	TRB	TRBV11-2	TRBD1	TRBJ1-3	TRBC1	True	True	CASSLEGNGDTIYF	TGTGCCAGCAGCTTGGAGGGGAATGGGGACACCATATATTTT	6035	6
clonotype1201	clonotype1201_consensus_1	699	TRB	TRBV20-1	TRBD1	TRBJ2-7	TRBC1	True	True	CSARILWGDRYEQYF	TGCAGTGCTAGAATCCTCTGGGGAGACAGGTACGAGCAGTACTTC	7488	7
clonotype1201	clonotype1201_consensus_2	568	TRA	TRAV26-1	None	TRAJ23	TRAC	True	True	CIVRAIYNQGGKLIF	TGCATCGTCAGAGCCATTTATAACCAGGGAGGAAAGCTTATCTTC	1482	1
clonotype1202	clonotype1202_consensus_1	651	TRA	TRAV16	None	TRAJ39	TRAC	True	True	CALTPNNAGNMLTF	TGTGCTCTAACCCCTAATAATGCAGGCAACATGCTCACCTTT	1602	3
clonotype1202	clonotype1202_consensus_2	583	TRB	TRBV7-9	TRBD1	TRBJ2-5	TRBC2	True	True	CASSSIAGVETQYF	TGTGCCAGCAGCTCAATAGCGGGGGTAGAGACCCAGTACTTC	6806	7
clonotype1203	clonotype1203_consensus_1	706	TRB	TRBV19	TRBD2	TRBJ1-1	TRBC1	True	True	CASSSAGGFGTEAFF	TGTGCCAGTAGCTCGGCTGGAGGTTTTGGCACTGAAGCTTTCTTT	8444	10
clonotype1204	clonotype1204_consensus_1	511	TRB	TRBV14	TRBD2	TRBJ1-5	TRBC1	True	True	CASSRDHNQPQHF	TGTGCCAGCAGCCGGGACCACAATCAGCCCCAGCATTTT	1065	1
clonotype1205	clonotype1205_consensus_1	509	TRA	TRAV38-1	None	TRAJ43	TRAC	True	True	CAFMNNNDMRF	TGTGCTTTCATGAACAACAATGACATGCGCTTT	3114	4
clonotype1205	clonotype1205_consensus_2	548	TRB	TRBV10-3	TRBD1	TRBJ2-7	TRBC2	True	True	CAISLGDYEQYF	TGTGCCATCAGCCTAGGGGACTACGAGCAGTACTTC	17934	19
clonotype1206	clonotype1206_consensus_1	459	TRA	TRAV9-2	None	TRAJ26	TRAC	True	True	CALSDASDNYGQNFVF	TGTGCTCTGAGTGATGCATCGGATAACTATGGTCAGAATTTTGTCTTT	3734	3
clonotype1206	clonotype1206_consensus_2	473	TRB	TRBV28	None	TRBJ2-5	TRBC2	True	True	CASSLFRGTQYF	TGTGCCAGCAGTTTGTTTCGCGGGACCCAGTACTTC	10078	9
clonotype1207	clonotype1207_consensus_1	783	TRA	TRAV23DV6	None	TRAJ45	TRAC	True	True	CAARGGGGADGLTF	TGTGCAGCAAGAGGGGGAGGAGGTGCTGACGGACTCACCTTT	3738	4
clonotype1207	clonotype1207_consensus_2	570	TRB	TRBV20-1	TRBD2	TRBJ2-1	TRBC2	True	True	CSARRPGGNSYNEQFF	TGCAGTGCTAGGAGACCGGGCGGGAACTCCTACAATGAGCAGTTCTTC	13132	13
clonotype1208	clonotype1208_consensus_1	842	TRB	TRBV19	None	TRBJ2-2	TRBC2	True	True	CASRPSNTGELFF	TGTGCCAGCAGGCCTTCGAACACCGGGGAGCTGTTTTTT	11023	12
clonotype1208	clonotype1208_consensus_2	571	TRA	TRAV19	None	TRAJ23	TRAC	True	True	CALRPGNQGGKLIF	TGTGCTCTGCGCCCGGGGAACCAGGGAGGAAAGCTTATCTTC	6345	6
clonotype1208	clonotype1208_consensus_3	660	TRA	TRAV8-6	None	TRAJ12	TRAC	True	True	CAVSRMDSSYKLIF	TGTGCTGTGAGTCGGATGGATAGCAGCTATAAATTGATCTTC	1854	2
clonotype1209	clonotype1209_consensus_1	488	TRA	TRAV27	None	TRAJ41	TRAC	True	True	CAGNSGYALNF	TGTGCGGGGAATTCCGGGTATGCACTCAACTTC	1261	1
clonotype1209	clonotype1209_consensus_2	723	TRB	TRBV30	TRBD1	TRBJ1-6	TRBC1	True	True	CAWSTGQANNSPLHF	TGTGCCTGGAGTACCGGACAGGCAAATAATTCACCCCTCCACTTT	1573	2
clonotype1209	clonotype1209_consensus_3	700	TRB	TRBV6-5	TRBD1	TRBJ2-5	TRBC2	True	True	CASSLRGTGVSETQYF	TGTGCCAGCAGTCTTAGGGGGACAGGGGTTTCAGAGACCCAGTACTTC	6603	7
clonotype120	clonotype120_consensus_1	741	TRB	TRBV3-1	None	TRBJ1-2	TRBC1	True	True	CASSPPDPVKGYGYTF	TGTGCCAGCAGCCCTCCGGACCCAGTCAAAGGCTATGGCTACACCTTC	22001	23
clonotype120	clonotype120_consensus_2	543	TRA	TRAV26-1	None	TRAJ30	TRAC	True	True	CIAGSANRDDKIIF	TGCATCGCCGGGTCCGCGAACAGAGATGACAAGATCATCTTT	4020	3
clonotype1210	clonotype1210_consensus_1	499	TRA	TRAV22	None	TRAJ17	TRAC	True	True	CAVVRLGAAGNKLTF	TGTGCTGTGGTCCGGCTTGGAGCTGCAGGCAACAAGCTAACTTTT	1400	1
clonotype1210	clonotype1210_consensus_2	689	TRB	TRBV19	TRBD2	TRBJ2-3	TRBC2	True	True	CASSKGTSGRTPTDTQYF	TGTGCCAGTAGCAAGGGGACTAGCGGGAGGACGCCGACAGATACGCAGTATTTT	6588	9
clonotype1211	clonotype1211_consensus_1	531	TRA	TRAV20	None	TRAJ58	TRAC	True	True	CAVQGEETSGSRLTF	TGTGCTGTGCAGGGGGAAGAAACCAGTGGCTCTAGGTTGACCTTT	3689	4
clonotype1211	clonotype1211_consensus_2	526	TRB	TRBV20-1	None	TRBJ2-3	TRBC2	True	True	CSASPGSADTQYF	TGCAGTGCTAGCCCGGGGTCGGCAGATACGCAGTATTTT	13950	15
clonotype1212	clonotype1212_consensus_1	485	TRB	TRBV28	TRBD1	TRBJ1-5	TRBC1	True	True	CASSLGDRAKPQHF	TGTGCCAGCAGTTTAGGGGACAGGGCCAAGCCCCAGCATTTT	747	1
clonotype1212	clonotype1212_consensus_2	542	TRA	TRAV38-1	None	TRAJ45	TRAC	True	True	CAFMKWVGGGADGLTF	TGTGCTTTCATGAAGTGGGTAGGAGGAGGTGCTGACGGACTCACCTTT	723	1
clonotype1213	clonotype1213_consensus_1	573	TRB	TRBV2	TRBD1	TRBJ2-5	TRBC2	True	True	CASSVLVGQGVETQYF	TGTGCCAGCAGTGTATTAGTAGGACAGGGGGTAGAGACCCAGTACTTC	7081	8
clonotype1213	clonotype1213_consensus_2	578	TRA	TRAV26-1	None	TRAJ29	TRAC	True	True	CIVRVVYSGNTPLVF	TGCATCGTCAGAGTCGTGTATTCAGGAAACACACCTCTTGTCTTT	3291	3
clonotype1214	clonotype1214_consensus_1	521	TRB	TRBV27	TRBD1	TRBJ1-6	TRBC1	True	True	CASSLFLAGGLVPLHF	TGTGCCAGCAGTTTGTTCTTGGCAGGCGGCCTTGTGCCCCTCCACTTT	1829	3
clonotype1214	clonotype1214_consensus_2	615	TRA	TRAV41	None	TRAJ40	TRAC	True	True	CAVNPSGTYKYIF	TGTGCTGTTAACCCCTCAGGAACCTACAAATACATCTTT	3499	3
clonotype1215	clonotype1215_consensus_1	556	TRA	TRAV12-1	None	TRAJ36	TRAC	True	True	CVVNKVTGANNLFF	TGTGTGGTGAACAAGGTGACTGGGGCAAACAACCTCTTCTTT	4690	4
clonotype1215	clonotype1215_consensus_2	729	TRB	TRBV7-9	None	TRBJ1-5	TRBC1	True	True	CASSSHAAPAQHF	TGTGCCAGCAGCTCCCATGCGGCCCCGGCCCAGCATTTT	19430	20
clonotype1216	clonotype1216_consensus_1	554	TRB	TRBV7-2	TRBD1	TRBJ1-6	TRBC1	True	True	CASSSRQGGPLHF	TGTGCCAGCAGCTCGCGACAGGGAGGACCCCTCCACTTT	11598	12
clonotype1216	clonotype1216_consensus_2	565	TRA	TRAV22	None	TRAJ39	TRAC	True	True	CAADNAGNMLTF	TGTGCTGCCGATAATGCAGGCAACATGCTCACCTTT	2147	3
clonotype1217	clonotype1217_consensus_1	684	TRB	TRBV19	TRBD1	TRBJ2-5	TRBC2	True	True	CASSIGTGGRKTQYF	TGTGCCAGTAGTATAGGGACAGGGGGCCGGAAGACCCAGTACTTC	9583	10
clonotype1218	clonotype1218_consensus_1	519	TRB	TRBV5-1	TRBD2	TRBJ1-1	TRBC1	True	True	CASSPGGGENTEAFF	TGCGCCAGCAGCCCCGGGGGGGGGGAAAACACTGAAGCTTTCTTT	2487	2
clonotype1218	clonotype1218_consensus_2	499	TRA	TRAV16	None	TRAJ20	TRAC	True	True	CALMGGDYKLSF	TGTGCTCTCATGGGAGGCGACTACAAGCTCAGCTTT	1267	1
clonotype1219	clonotype1219_consensus_1	673	TRA	TRAV8-2	None	TRAJ49	TRAC	True	True	CVVSVPTGNQFYF	TGTGTTGTGAGTGTCCCCACCGGTAACCAGTTCTATTTT	3545	3
clonotype1219	clonotype1219_consensus_2	522	TRA	TRAV27	None	TRAJ40	TRAC	True	True	CLMGTYKYIF	TGTCTAATGGGAACCTACAAATACATCTTT	4468	4
clonotype1219	clonotype1219_consensus_3	689	TRB	TRBV18	None	TRBJ2-5	TRBC2	True	True	CASSPPEIFSETQYF	TGTGCCAGCTCACCTCCCGAGATTTTTAGCGAGACCCAGTACTTC	4417	5
clonotype121	clonotype121_consensus_1	697	TRA	TRAV8-2	None	TRAJ43	TRAC	True	True	CVVSDRNNNNDMRF	TGTGTTGTGAGTGATAGGAACAATAACAATGACATGCGCTTT	4791	6
clonotype121	clonotype121_consensus_2	649	TRB	TRBV28	TRBD1	TRBJ1-2	TRBC1	True	True	CASSLPGTDGYTF	TGTGCCAGCAGTTTACCCGGGACAGACGGCTACACCTTC	18080	18
clonotype1220	clonotype1220_consensus_1	541	TRA	TRAV12-1	None	TRAJ33	TRAC	True	True	CVVNKRSNYQLIW	TGTGTGGTGAACAAGCGAAGCAACTATCAGTTAATCTGG	424	1
clonotype1220	clonotype1220_consensus_2	694	TRB	TRBV11-2	TRBD1	TRBJ1-4	TRBC1	True	True	CASSPLGGQGAGEKLFF	TGTGCCAGCAGCCCACTGGGGGGACAGGGGGCCGGGGAAAAACTGTTTTTT	4357	5
clonotype1221	clonotype1221_consensus_1	550	TRA	TRAV23DV6	None	TRAJ34	TRAC	True	True	CAASSNTDKLIF	TGTGCAGCAAGCTCTAACACCGACAAGCTCATCTTT	4641	4
clonotype1221	clonotype1221_consensus_2	854	TRB	TRBV19	TRBD1	TRBJ2-3	TRBC2	True	True	CASGQVRGTQYF	TGTGCCAGCGGACAGGTTCGGGGTACGCAGTATTTT	7938	11
clonotype1222	clonotype1222_consensus_1	504	TRB	TRBV10-1	TRBD1	TRBJ2-7	TRBC2	True	True	CASGGQGLGEQYF	TGCGCCAGCGGGGGACAGGGCCTCGGAGAGCAGTACTTC	10402	11
clonotype1223	clonotype1223_consensus_1	579	TRA	TRAV29DV5	None	TRAJ30	TRAC	True	True	CAASARRRDDKIIF	TGTGCAGCAAGCGCTAGGCGCAGAGATGACAAGATCATCTTT	4954	4
clonotype1223	clonotype1223_consensus_2	646	TRB	TRBV9	TRBD2	TRBJ1-1	TRBC1	True	True	CASSVVRSGNTEAFF	TGTGCCAGCAGCGTAGTACGGAGCGGGAACACTGAAGCTTTCTTT	1127	1
clonotype1224	clonotype1224_consensus_1	707	TRB	TRBV20-1	TRBD1	TRBJ1-5	TRBC1	True	True	CSARDTGTGGNQPQHF	TGCAGTGCTAGAGATACCGGGACAGGGGGCAATCAGCCCCAGCATTTT	19154	20
clonotype1224	clonotype1224_consensus_2	585	TRA	TRAV36DV7	None	TRAJ48	TRAC	True	True	CAVLNFGNEKLTF	TGTGCTGTCCTTAACTTTGGAAATGAGAAATTAACCTTT	7321	7
clonotype1225	clonotype1225_consensus_1	509	TRB	TRBV24-1	TRBD2	TRBJ2-5	TRBC2	True	True	CATSDSGLAVQETQYF	TGTGCCACCAGTGATTCGGGACTAGCGGTCCAAGAGACCCAGTACTTC	4570	5
clonotype1226	clonotype1226_consensus_1	513	TRA	TRAV13-1	None	TRAJ53	TRAC	True	True	CAASKEGSNYKLTF	TGTGCAGCAAGTAAAGAAGGTAGCAACTATAAACTGACATTT	3832	4
clonotype1226	clonotype1226_consensus_2	583	TRB	TRBV20-1	TRBD2	TRBJ2-1	TRBC2	True	True	CSANSPSNNEQFF	TGCAGTGCGAATAGCCCTTCAAACAATGAGCAGTTCTTC	9352	11
clonotype1227	clonotype1227_consensus_1	533	TRA	TRAV17	None	TRAJ42	TRAC	True	True	CAPGGSQGNLIF	TGTGCTCCTGGAGGAAGCCAAGGAAATCTCATCTTT	2771	2
clonotype1227	clonotype1227_consensus_2	476	TRB	TRBV28	TRBD1	TRBJ1-5	TRBC1	True	True	CASSPPHRVRSNQPQHF	TGTGCCAGCAGTCCGCCCCACAGGGTTAGGAGCAATCAGCCCCAGCATTTT	3419	3
clonotype1228	clonotype1228_consensus_1	500	TRA	TRAV4	None	TRAJ23	TRAC	True	True	CLVGDIGNQGGKLIF	TGCCTCGTGGGTGACATAGGTAACCAGGGAGGAAAGCTTATCTTC	1470	2
clonotype1228	clonotype1228_consensus_2	526	TRA	TRAV5	None	TRAJ4	TRAC	True	True	CAEKRSGGYNKLIF	TGTGCAGAGAAGAGATCTGGTGGCTACAATAAGCTGATTTTT	5630	5
clonotype1228	clonotype1228_consensus_3	707	TRB	TRBV20-1	TRBD2	TRBJ1-3	TRBC1	True	True	CSAPYPGEGTGNTIYF	TGCAGTGCTCCATACCCAGGGGAGGGCACTGGAAACACCATATATTTT	15555	15
clonotype1229	clonotype1229_consensus_1	516	TRB	TRBV6-1	TRBD2	TRBJ1-1	TRBC1	True	True	CASSLGGGTEAFF	TGTGCCAGCAGTCTCGGGGGGGGCACTGAAGCTTTCTTT	587	1
clonotype122	clonotype122_consensus_1	512	TRA	TRAV4	None	TRAJ23	TRAC	True	True	CLVGDIGNQGGKLIF	TGCCTCGTGGGTGACATAGGTAACCAGGGAGGAAAGCTTATCTTC	5969	6
clonotype122	clonotype122_consensus_2	653	TRB	TRBV30	TRBD1	TRBJ1-6	TRBC1	True	True	CAWSTGQANNSPLHF	TGTGCCTGGAGTACCGGACAGGCAAATAATTCACCCCTCCACTTT	4897	5
clonotype122	clonotype122_consensus_3	585	TRB	TRBV2	TRBD2	TRBJ2-2	TRBC2	True	True	CASILAVTNTGELFF	TGTGCCAGCATCCTAGCGGTAACGAACACCGGGGAGCTGTTTTTT	15334	15
clonotype1230	clonotype1230_consensus_1	508	TRB	TRBV12-3	None	TRBJ2-3	TRBC2	True	True	CASADPPLVDTQYF	TGTGCCAGCGCCGACCCTCCTTTAGTGGATACGCAGTATTTT	6000	6
clonotype1231	clonotype1231_consensus_1	801	TRA	TRAV8-3	None	TRAJ39	TRAC	True	True	CAVGEVGNNAGNMLTF	TGTGCTGTGGGTGAAGTGGGTAATAATGCAGGCAACATGCTCACCTTT	5049	6
clonotype1231	clonotype1231_consensus_2	673	TRB	TRBV10-3	TRBD2	TRBJ2-5	TRBC1	True	True	CAIRAGGETQYF	TGTGCCATCAGGGCGGGAGGGGAGACCCAGTACTTC	23262	27
clonotype1232	clonotype1232_consensus_1	504	TRA	TRAV39	None	TRAJ33	TRAC	True	True	CAVVIMDSNYQLIW	TGTGCCGTGGTCATCATGGATAGCAACTATCAGTTAATCTGG	923	1
clonotype1232	clonotype1232_consensus_2	524	TRB	TRBV2	None	TRBJ1-2	TRBC1	True	True	CASRDRLLYGYTF	TGTGCCAGCAGGGACAGACTGCTCTATGGCTACACCTTC	1729	2
clonotype1233	clonotype1233_consensus_1	506	TRA	TRAV4	None	TRAJ31	TRAC	True	True	CLVGDANNNARLMF	TGCCTCGTGGGTGACGCGAATAACAATGCCAGACTCATGTTT	3699	3
clonotype1233	clonotype1233_consensus_2	865	TRB	TRBV24-1	TRBD1	TRBJ2-1	TRBC1	True	True	CATSDPHQGAKQFF	TGTGCCACCAGTGATCCCCATCAGGGGGCTAAGCAGTTCTTC	8553	11
clonotype1234	clonotype1234_consensus_1	713	TRB	TRBV18	TRBD1	TRBJ1-2	TRBC1	True	True	CASSQAFGQGGDYGYTF	TGTGCCAGCTCACAAGCTTTCGGACAGGGGGGTGACTATGGCTACACCTTC	4528	5
clonotype1234	clonotype1234_consensus_2	582	TRA	TRAV29DV5	None	TRAJ53	TRAC	True	True	CAASLSGGSNYKLTF	TGTGCAGCAAGCTTAAGTGGAGGTAGCAACTATAAACTGACATTT	4425	4
clonotype1235	clonotype1235_consensus_1	698	TRB	TRBV19	TRBD2	TRBJ2-4	TRBC2	True	True	CASSRGLAGSGLAKNIQYF	TGTGCCAGTAGTAGGGGACTAGCGGGGTCCGGCCTAGCCAAAAACATTCAGTACTTC	2960	4
clonotype1235	clonotype1235_consensus_2	515	TRA	TRAV8-6	None	TRAJ52	TRAC	True	True	CAVREGDAGGTSYGKLTF	TGTGCTGTGAGGGAGGGAGATGCTGGTGGTACTAGCTATGGAAAGCTGACATTT	815	1
clonotype1236	clonotype1236_consensus_1	581	TRA	TRAV16	None	TRAJ23	TRAC	True	True	CALSGSNQGGKLIF	TGTGCTCTAAGTGGGAGTAACCAGGGAGGAAAGCTTATCTTC	3685	4
clonotype1236	clonotype1236_consensus_2	529	TRB	TRBV6-5	TRBD2	TRBJ1-5	TRBC1	True	True	CASSPPGQPQHF	TGTGCCAGCAGTCCTCCGGGACAGCCCCAGCATTTT	5013	6
clonotype1237	clonotype1237_consensus_1	732	TRB	TRBV5-4	TRBD2	TRBJ2-2	TRBC2	True	True	CASSLGQGGTGELFF	TGTGCCAGCAGCTTGGGGCAGGGAGGGACCGGGGAGCTGTTTTTT	8693	11
clonotype1237	clonotype1237_consensus_2	599	TRA	TRAV19	None	TRAJ39	TRAC	True	True	CALSLFGNNAGNMLTF	TGTGCTCTGAGCCTATTTGGGAATAATGCAGGCAACATGCTCACCTTT	3209	3
clonotype1238	clonotype1238_consensus_1	573	TRA	TRAV22	None	TRAJ40	TRAC	True	True	CAVEGGSGTYKYIF	TGTGCTGTGGAGGGCGGCTCAGGAACCTACAAATACATCTTT	5903	5
clonotype1238	clonotype1238_consensus_2	760	TRB	TRBV30	None	TRBJ1-1	TRBC1	True	True	CAWSSRILGAFF	TGTGCCTGGAGTTCAAGGATTCTCGGAGCTTTCTTT	6743	7
clonotype1239	clonotype1239_consensus_1	578	TRB	TRBV6-5	TRBD1	TRBJ2-3	TRBC2	True	True	CASSPTGSTDTQYF	TGTGCCAGCAGTCCGACGGGGAGCACAGATACGCAGTATTTT	15308	16
clonotype123	clonotype123_consensus_1	555	TRA	TRAV26-1	None	TRAJ17	TRAC	True	True	CIVRVGAAGNKLTF	TGCATCGTCAGAGTAGGGGCTGCAGGCAACAAGCTAACTTTT	2083	2
clonotype123	clonotype123_consensus_2	573	TRB	TRBV6-1	TRBD2	TRBJ1-5	TRBC1	True	True	CASVGEGGQPQHF	TGTGCCAGCGTTGGGGAGGGAGGGCAGCCCCAGCATTTT	6527	9
clonotype1240	clonotype1240_consensus_1	687	TRB	TRBV5-1	TRBD1	TRBJ1-6	TRBC1	True	True	CASSMDRGSSPLHF	TGCGCCAGCAGCATGGACAGGGGAAGCTCACCCCTCCACTTT	20535	20
clonotype1240	clonotype1240_consensus_2	499	TRA	TRAV12-1	None	TRAJ16	TRAC	True	True	CVVWF	TGTGTGGTCTGGTTT	5016	4
clonotype1241	clonotype1241_consensus_1	514	TRA	TRAV12-3	None	TRAJ17	TRAC	True	True	CAIDKAAGNKLTF	TGTGCAATCGACAAAGCTGCAGGCAACAAGCTAACTTTT	1411	1
clonotype1241	clonotype1241_consensus_2	505	TRB	TRBV5-6	None	TRBJ2-7	TRBC2	True	True	CASTLVGSASYEQYF	TGTGCCAGCACTCTTGTCGGTTCTGCCTCCTACGAGCAGTACTTC	4027	5
clonotype1242	clonotype1242_consensus_1	663	TRA	TRAV8-6	None	TRAJ37	TRAC	True	True	CAVGSSNTGKLIF	TGTGCTGTTGGCTCTAGCAACACAGGCAAACTAATCTTT	2145	2
clonotype1242	clonotype1242_consensus_2	710	TRB	TRBV19	TRBD1	TRBJ2-7	TRBC2	True	True	CASSIAGINEQYF	TGTGCCAGTAGTATAGCAGGGATCAACGAGCAGTACTTC	3691	5
clonotype1243	clonotype1243_consensus_1	705	TRB	TRBV20-1	TRBD2	TRBJ2-3	TRBC2	True	True	CSAPRASGRADTQYF	TGCAGTGCCCCACGGGCTAGCGGGAGGGCAGATACGCAGTATTTT	9862	10
clonotype1243	clonotype1243_consensus_2	562	TRA	TRAV12-2	None	TRAJ52	TRAC	True	True	CAASDPNAGGNSYGKLTF	TGTGCCGCGTCAGACCCTAATGCTGGTGGTAATAGCTATGGAAAGCTGACATTT	2886	3
clonotype1244	clonotype1244_consensus_1	691	TRB	TRBV5-1	TRBD2	TRBJ2-7	TRBC2	True	True	CASSLGVVSSIQKYF	TGCGCCAGCAGCTTGGGGGTGGTCAGCTCAATTCAGAAGTACTTC	20721	22
clonotype1244	clonotype1244_consensus_2	547	TRA	TRAV17	None	TRAJ52	TRAC	True	True	CATERSNAGGTSYGKLTF	TGTGCTACGGAGAGGTCTAATGCTGGTGGTACTAGCTATGGAAAGCTGACATTT	4838	4
clonotype1245	clonotype1245_consensus_1	478	TRB	TRBV9	TRBD1	TRBJ2-2	TRBC2	True	True	CARRTDFEPGSCFF	TGTGCCAGAAGGACAGATTTTGAACCGGGGAGCTGTTTTTTT	411	1
clonotype1245	clonotype1245_consensus_2	529	TRA	TRAV13-1	None	TRAJ37	TRAC	True	True	CAADGSSNTGKLIF	TGTGCAGCTGATGGCTCTAGCAACACAGGCAAACTAATCTTT	4108	5
clonotype1246	clonotype1246_consensus_1	567	TRA	TRAV1-2	None	TRAJ37	TRAC	True	True	CAVRRGSSNTGKLIF	TGTGCTGTGAGAAGGGGCTCTAGCAACACAGGCAAACTAATCTTT	2465	2
clonotype1246	clonotype1246_consensus_2	518	TRA	TRAV13-1	None	TRAJ10	TRAC	True	True	CAASIGLTGGGNKLTF	TGTGCAGCAAGTATAGGCCTCACGGGAGGAGGAAACAAACTCACCTTT	4008	3
clonotype1247	clonotype1247_consensus_1	634	TRB	TRBV7-9	TRBD1	TRBJ2-5	TRBC1	True	True	CASSFRQGQGQETQYF	TGTGCCAGCAGCTTTCGGCAGGGGCAAGGCCAAGAGACCCAGTACTTC	14397	17
clonotype1247	clonotype1247_consensus_2	453	TRA	TRAV9-2	None	TRAJ5	TRAC	True	True	CALKLDTGRRALTF	TGTGCTCTGAAATTGGACACGGGCAGGAGAGCACTTACTTTT	338	1
clonotype1247	clonotype1247_consensus_3	598	TRB	TRBV27	None	TRBJ1-2	TRBC1	True	True	CATSDPYYGYTF	TGTGCCACCTCGGACCCTTACTATGGCTACACCTTC	3776	4
clonotype1248	clonotype1248_consensus_1	499	TRA	TRAV12-2	None	TRAJ33	TRAC	True	True	CAVNVDSNYQLIW	TGTGCCGTGAACGTGGATAGCAACTATCAGTTAATCTGG	1239	1
clonotype1248	clonotype1248_consensus_2	532	TRB	TRBV3-1	TRBD1	TRBJ1-1	TRBC1	True	True	CASSGQAHTEAFF	TGTGCCAGCAGCGGACAGGCCCACACTGAAGCTTTCTTT	9432	10
clonotype1249	clonotype1249_consensus_1	541	TRB	TRBV10-3	TRBD1	TRBJ2-7	TRBC2	True	True	CAVRDSAYEQYF	TGTGCCGTCCGGGACAGCGCCTACGAGCAGTACTTC	4908	6
clonotype124	clonotype124_consensus_1	746	TRB	TRBV19	TRBD1	TRBJ2-6	TRBC2	True	True	CASTIRGRGGSGANVLTF	TGTGCCAGTACCATTAGGGGCCGGGGCGGCTCTGGGGCCAACGTCCTGACTTTC	11197	13
clonotype124	clonotype124_consensus_2	678	TRA	TRAV5	None	TRAJ29	TRAC	True	True	CAETRNSGNTPLVF	TGTGCAGAGACCCGGAATTCAGGAAACACACCTCTTGTCTTT	6923	6
clonotype1250	clonotype1250_consensus_1	512	TRB	TRBV27	TRBD2	TRBJ2-1	TRBC2	True	True	CATTRIAGYNEQFF	TGTGCCACCACAAGAATAGCGGGATACAATGAGCAGTTCTTC	957	1
clonotype1250	clonotype1250_consensus_2	557	TRA	TRAV38-2DV8	None	TRAJ43	TRAC	True	True	CAYRSAQRYMRF	TGTGCTTATAGGAGCGCGCAGAGGTACATGCGCTTT	5858	7
clonotype1251	clonotype1251_consensus_1	708	TRB	TRBV20-1	TRBD1	TRBJ1-1	TRBC1	True	True	CSAEGTGGRRNTEAFF	TGCAGTGCTGAGGGGACAGGGGGGAGAAGGAACACTGAAGCTTTCTTT	12035	11
clonotype1251	clonotype1251_consensus_2	558	TRA	TRAV12-3	None	TRAJ52	TRAC	True	True	CAMTGGTSYGKLTF	TGTGCAATGACTGGTGGTACTAGCTATGGAAAGCTGACATTT	2128	2
clonotype1252	clonotype1252_consensus_1	510	TRA	TRAV4	None	TRAJ23	TRAC	True	True	CLVGDIGNQGGKLIF	TGCCTCGTGGGTGACATAGGTAACCAGGGAGGAAAGCTTATCTTC	3346	4
clonotype1252	clonotype1252_consensus_2	682	TRB	TRBV7-9	TRBD1	TRBJ1-1	TRBC1	True	True	CASSFHQGAGTEAFF	TGTGCCAGCAGCTTCCACCAGGGGGCTGGCACTGAAGCTTTCTTT	4329	4
clonotype1253	clonotype1253_consensus_1	729	TRA	TRAV8-6	None	TRAJ5	TRAC	True	True	CAVSGGRRALTF	TGTGCTGTGAGTGGGGGCAGGAGAGCACTTACTTTT	5807	6
clonotype1254	clonotype1254_consensus_1	505	TRA	TRAV4	None	TRAJ23	TRAC	True	True	CLVGDIGNQGGKLIF	TGCCTCGTGGGTGACATAGGTAACCAGGGAGGAAAGCTTATCTTC	1339	2
clonotype1254	clonotype1254_consensus_2	504	TRB	TRBV7-9	TRBD1	TRBJ1-6	TRBC1	True	True	CASSQEGGLNSPLHF	TGTGCCAGCAGCCAAGAGGGGGGCCTAAATTCACCCCTCCACTTT	1215	1
clonotype1255	clonotype1255_consensus_1	697	TRB	TRBV7-3	None	TRBJ2-3	TRBC2	True	True	CASSLMASTDTQYF	TGTGCCAGCAGCTTAATGGCTAGCACAGATACGCAGTATTTT	28717	28
clonotype1255	clonotype1255_consensus_2	513	TRA	TRAV26-2	None	TRAJ53	TRAC	True	True	CILYSGGSNYKLTF	TGCATCCTGTATAGTGGAGGTAGCAACTATAAACTGACATTT	9528	7
clonotype1256	clonotype1256_consensus_1	353	TRA	TRAV16	None	TRAJ54	TRAC	True	True	CARREGAQKLVF	TGTGCCCGTAGGGAGGGAGCCCAGAAGCTGGTATTT	1581	1
clonotype1256	clonotype1256_consensus_2	562	TRB	TRBV7-2	TRBD1	TRBJ1-2	TRBC1	True	True	CASSPPGAVDIYGYTF	TGTGCCAGCAGCCCCCCGGGGGCGGTGGATATCTATGGCTACACCTTC	6882	7
clonotype1257	clonotype1257_consensus_1	531	TRA	TRAV26-1	None	TRAJ9	TRAC	True	True	CIVRVNTGGFKTIF	TGCATCGTCAGAGTAAATACTGGAGGCTTCAAAACTATCTTT	8731	7
clonotype1257	clonotype1257_consensus_2	604	TRB	TRBV29-1	TRBD1	TRBJ1-2	TRBC1	True	True	CSVGTDNGYTF	TGCAGCGTTGGCACGGACAATGGCTACACCTTC	6554	6
clonotype1258	clonotype1258_consensus_1	505	TRB	TRBV10-3	None	TRBJ2-7	TRBC2	True	True	CAISLSPGSYEQYF	TGTGCCATCAGTCTATCTCCAGGCTCCTACGAGCAGTACTTC	16335	17
clonotype1258	clonotype1258_consensus_2	516	TRA	TRAV21	None	TRAJ21	TRAC	True	True	CAALYNFNKFYF	TGTGCTGCATTATACAACTTCAACAAATTTTACTTT	7693	7
clonotype1259	clonotype1259_consensus_1	629	TRA	TRAV26-1	None	TRAJ20	TRAC	True	True	CIVRVESDYKLSF	TGCATCGTCAGAGTCGAGAGCGACTACAAGCTCAGCTTT	6368	7
clonotype1259	clonotype1259_consensus_2	639	TRB	TRBV30	None	TRBJ1-1	TRBC1	True	True	CAWSLGTEAFF	TGTGCCTGGAGTTTGGGGACTGAAGCTTTCTTT	4850	5
clonotype125	clonotype125_consensus_1	682	TRB	TRBV19	TRBD1	TRBJ1-1	TRBC1	True	True	CASSPTGDTEAFF	TGTGCCAGTAGTCCAACAGGGGACACTGAAGCTTTCTTT	14164	14
clonotype125	clonotype125_consensus_2	616	TRA	TRAV41	None	TRAJ54	TRAC	True	True	CAVLQGAQKLVF	TGTGCTGTTCTTCAGGGAGCCCAGAAGCTGGTATTT	10252	9
clonotype1260	clonotype1260_consensus_1	760	TRB	TRBV28	TRBD2	TRBJ2-4	TRBC2	True	True	CASSIGGGEGNIQYF	TGTGCCAGCAGCATAGGGGGAGGGGAGGGGAACATTCAGTACTTC	5612	6
clonotype1260	clonotype1260_consensus_2	572	TRA	TRAV23DV6	None	TRAJ22	TRAC	True	True	CAASKTSGSARQLTF	TGTGCAGCAAGCAAGACTTCTGGTTCTGCAAGGCAACTGACCTTT	2969	4
clonotype1260	clonotype1260_consensus_3	556	TRA	TRAV5	None	TRAJ47	TRAC	True	True	CAESSGYGNKLVF	TGTGCAGAGAGTAGTGGATATGGAAACAAACTGGTCTTT	1760	2
clonotype1261	clonotype1261_consensus_1	571	TRA	TRAV20	None	TRAJ11	TRAC	True	True	CAVQAGYSTLTF	TGTGCTGTGCAGGCAGGATACAGCACCCTCACCTTT	9175	8
clonotype1261	clonotype1261_consensus_2	613	TRB	TRBV6-3	TRBD2	TRBJ2-3	TRBC2	True	True	CASSSLTADTQYF	TGTGCCAGCAGTTCCCTAACGGCAGATACGCAGTATTTT	4795	6
clonotype1262	clonotype1262_consensus_1	468	TRA	TRAV4	None	TRAJ23	TRAC	True	True	CLVGDIGNQGGKLIF	TGCCTCGTGGGTGACATAGGTAACCAGGGAGGAAAGCTTATCTTC	2076	3
clonotype1262	clonotype1262_consensus_2	568	TRB	TRBV29-1	TRBD1	TRBJ1-2	TRBC1	True	True	CSVEDPGATYTF	TGCAGCGTTGAAGACCCGGGGGCTACCTACACCTTC	11946	11
clonotype1263	clonotype1263_consensus_1	559	TRA	TRAV41	None	TRAJ42	TRAC	True	True	CAVPTEGGGSQGNLIF	TGTGCTGTCCCAACGGAGGGAGGAGGAAGCCAAGGAAATCTCATCTTT	1205	1
clonotype1263	clonotype1263_consensus_2	718	TRB	TRBV2	TRBD2	TRBJ2-5	TRBC2	True	True	CASITGPWETQYF	TGTGCCAGCATTACCGGGCCGTGGGAGACCCAGTACTTC	10408	9
clonotype1264	clonotype1264_consensus_1	499	TRA	TRAV17	None	TRAJ31	TRAC	True	True	CATGMNNNARLMF	TGTGCTACGGGTATGAATAACAATGCCAGACTCATGTTT	2039	2
clonotype1264	clonotype1264_consensus_2	703	TRB	TRBV20-1	TRBD2	TRBJ1-1	TRBC1	True	True	CSARLGTNTEAFF	TGCAGTGCTAGATTGGGGACGAACACTGAAGCTTTCTTT	10018	9
clonotype1265	clonotype1265_consensus_1	635	TRA	TRAV12-3	None	TRAJ21	TRAC	True	True	CAMSTYNFNKFYF	TGTGCAATGAGCACATACAACTTCAACAAATTTTACTTT	1224	1
clonotype1266	clonotype1266_consensus_1	579	TRA	TRAV29DV5	None	TRAJ21	TRAC	True	True	CAASARENFNKFYF	TGTGCAGCAAGCGCGCGTGAAAACTTCAACAAATTTTACTTT	2308	2
clonotype1266	clonotype1266_consensus_2	714	TRB	TRBV5-6	None	TRBJ2-2	TRBC2	True	True	CASSMGRMNTGELFF	TGTGCCAGCAGCATGGGACGGATGAACACCGGGGAGCTGTTTTTT	12106	13
clonotype1267	clonotype1267_consensus_1	718	TRB	TRBV19	TRBD1	TRBJ1-5	TRBC1	True	True	CASSLTGDDQPQHF	TGTGCCAGTAGTCTAACAGGGGACGATCAGCCCCAGCATTTT	3327	4
clonotype1267	clonotype1267_consensus_2	543	TRA	TRAV23DV6	None	TRAJ35	TRAC	True	True	CAASKGVGFGNVLHC	TGTGCAGCAAGCAAGGGAGTGGGCTTTGGGAATGTGCTGCATTGC	1148	1
clonotype1268	clonotype1268_consensus_1	523	TRA	TRAV21	None	TRAJ22	TRAC	True	True	CAVSNSGSARQLTF	TGTGCTGTTTCCAATTCTGGTTCTGCAAGGCAACTGACCTTT	6084	6
clonotype1268	clonotype1268_consensus_2	689	TRB	TRBV18	None	TRBJ2-7	TRBC2	True	True	CASSPPSSYEQYF	TGTGCCAGCTCACCACCGAGCTCCTACGAGCAGTACTTC	4178	6
clonotype1269	clonotype1269_consensus_1	509	TRB	TRBV25-1	None	TRBJ2-7	TRBC2	True	True	CASSEFGLSSYEQYF	TGTGCCAGCAGTGAATTTGGCCTTAGCTCCTACGAGCAGTACTTC	3314	3
clonotype1269	clonotype1269_consensus_2	593	TRA	TRAV17	None	TRAJ23	TRAC	True	True	CATGPIYNQGGKLIF	TGTGCTACGGGCCCGATTTATAACCAGGGAGGAAAGCTTATCTTC	2121	2
clonotype126	clonotype126_consensus_1	691	TRA	TRAV8-6	None	TRAJ11	TRAC	True	True	CAVSPGYSTLTF	TGTGCTGTGAGCCCAGGATACAGCACCCTCACCTTT	4097	4
clonotype126	clonotype126_consensus_2	608	TRB	TRBV6-1	TRBD2	TRBJ1-1	TRBC1	True	True	CASNREGTEAFF	TGTGCCAGCAATCGAGAGGGGACTGAAGCTTTCTTT	10103	11
clonotype1270	clonotype1270_consensus_1	712	TRB	TRBV29-1	TRBD1	TRBJ2-5	TRBC1	True	True	CSVRTGETQYF	TGCAGCGTTCGGACCGGGGAGACCCAGTACTTC	26773	25
clonotype1270	clonotype1270_consensus_2	595	TRA	TRAV26-1	None	TRAJ42	TRAC	True	True	CIVKNYGGSQGNLIF	TGCATCGTCAAGAATTATGGAGGAAGCCAAGGAAATCTCATCTTT	4638	5
clonotype1271	clonotype1271_consensus_1	559	TRB	TRBV2	TRBD1	TRBJ2-6	TRBC2	True	True	CASSSQGAGANVLTF	TGTGCCAGCAGTTCACAGGGGGCTGGGGCCAACGTCCTGACTTTC	5136	5
clonotype1272	clonotype1272_consensus_1	594	TRA	TRAV17	None	TRAJ37	TRAC	True	True	CATISGNTGKLIF	TGTGCTACAATCTCTGGCAACACAGGCAAACTAATCTTT	5927	5
clonotype1272	clonotype1272_consensus_2	855	TRB	TRBV19	TRBD1	TRBJ2-1	TRBC2	True	True	CASSENRVGVWGTQQFF	TGTGCCAGTAGTGAGAACAGGGTTGGGGTCTGGGGGACGCAGCAGTTCTTC	14662	18
clonotype1273	clonotype1273_consensus_1	536	TRB	TRBV24-1	TRBD1	TRBJ1-4	TRBC1	True	True	CATSDTPQGPANEKLFF	TGTGCCACCAGTGATACCCCACAGGGCCCGGCGAATGAAAAACTGTTTTTT	7518	8
clonotype1273	clonotype1273_consensus_2	576	TRA	TRAV29DV5	None	TRAJ49	TRAC	True	True	CAASGNTGNQFYF	TGTGCAGCAAGCGGGAACACCGGTAACCAGTTCTATTTT	2553	2
clonotype1274	clonotype1274_consensus_1	690	TRB	TRBV4-2	TRBD2	TRBJ2-1	TRBC2	True	True	CASSQEVVSHEQFF	TGTGCCAGCAGCCAAGAAGTGGTCTCCCATGAGCAGTTCTTC	7852	10
clonotype1274	clonotype1274_consensus_2	492	TRA	TRAV10	None	TRAJ32	TRAC	True	True	CVVSPNYGGATNKLIF	TGTGTGGTGAGCCCGAATTATGGTGGTGCTACAAACAAGCTCATCTTT	1465	1
clonotype1275	clonotype1275_consensus_1	718	TRB	TRBV6-3	TRBD2	TRBJ1-6	TRBC1	True	True	CASSPDRNKSKRSPLHF	TGTGCCAGCAGTCCGGACCGGAATAAGTCTAAGCGGTCACCCCTCCACTTT	12125	11
clonotype1275	clonotype1275_consensus_2	636	TRA	TRAV9-2	None	TRAJ43	TRAC	True	True	CALSDGFNNNDMRF	TGTGCTCTGAGTGATGGGTTCAATAACAATGACATGCGCTTT	4918	4
clonotype1276	clonotype1276_consensus_1	503	TRB	TRBV7-2	None	TRBJ2-3	TRBC2	True	True	CASSRDSEDTQYF	TGTGCCAGCAGCCGCGACTCGGAAGATACGCAGTATTTT	17898	17
clonotype1276	clonotype1276_consensus_2	689	TRA	TRAV3	None	TRAJ3	TRAC	True	True	CAVRDRSSASKIIF	TGTGCTGTGAGAGACAGGAGCAGTGCTTCCAAGATAATCTTT	5268	5
clonotype1276	clonotype1276_consensus_3	573	TRA	TRAV19	None	TRAJ3	TRAC	True	True	CALSEPAYSSASKIIF	TGTGCTCTGAGTGAGCCTGCCTACAGCAGTGCTTCCAAGATAATCTTT	1767	2
clonotype1277	clonotype1277_consensus_1	516	TRA	TRAV9-2	None	TRAJ15	TRAC	True	True	CALRRQAGTALIF	TGTGCTCTGAGGCGACAGGCAGGAACTGCTCTGATCTTT	9975	9
clonotype1277	clonotype1277_consensus_2	1092	TRB	TRBV4-1	TRBD1	TRBJ2-7	TRBC2	True	True	CASSPTGGYEQYF	TGCGCCAGCAGCCCCACAGGGGGTTACGAGCAGTACTTC	24458	23
clonotype1278	clonotype1278_consensus_1	530	TRB	TRBV20-1	TRBD1	TRBJ2-1	TRBC2	True	True	CSLDRGQGASDEQFF	TGCAGCCTCGACCGTGGACAGGGGGCTTCGGATGAGCAGTTCTTC	9604	9
clonotype1279	clonotype1279_consensus_1	878	TRB	TRBV5-4	TRBD1	TRBJ1-1	TRBC1	True	True	CASSSTGGSTEAFF	TGTGCCAGCAGCTCGACAGGGGGATCGACTGAAGCTTTCTTT	4335	4
clonotype1279	clonotype1279_consensus_2	516	TRA	TRAV5	None	TRAJ29	TRAC	True	True	CAEEGNTPLVF	TGTGCAGAGGAAGGAAACACACCTCTTGTCTTT	1130	1
clonotype127	clonotype127_consensus_1	577	TRB	TRBV2	TRBD1	TRBJ2-3	TRBC2	True	True	CASSGLQGKEDTQYF	TGTGCCAGCAGTGGTTTACAGGGGAAGGAAGATACGCAGTATTTT	9038	8
clonotype1280	clonotype1280_consensus_1	564	TRA	TRAV17	None	TRAJ15	TRAC	True	True	CATDGHQAGTALIF	TGTGCTACGGACGGTCACCAGGCAGGAACTGCTCTGATCTTT	4690	5
clonotype1280	clonotype1280_consensus_2	726	TRB	TRBV19	None	TRBJ1-4	TRBC1	True	True	CASSQSAGEKLFF	TGTGCCAGTAGCCAAAGCGCAGGCGAAAAACTGTTTTTT	4568	4
clonotype1281	clonotype1281_consensus_1	571	TRA	TRAV20	None	TRAJ32	TRAC	True	True	CAVCGATNKLIF	TGTGCTGTGTGTGGTGCTACAAACAAGCTCATCTTT	2179	2
clonotype1282	clonotype1282_consensus_1	699	TRB	TRBV7-3	TRBD1	TRBJ2-2	TRBC2	True	True	CASSSGTGSTGELFF	TGTGCCAGCAGCTCCGGGACAGGGAGCACCGGGGAGCTGTTTTTT	21505	21
clonotype1282	clonotype1282_consensus_2	692	TRA	TRAV8-6	None	TRAJ12	TRAC	True	True	CAVVRMDSSYKLIF	TGTGCTGTAGTTCGGATGGATAGCAGCTATAAATTGATCTTC	3321	3
clonotype1283	clonotype1283_consensus_1	519	TRA	TRAV24	None	TRAJ10	TRAC	True	True	CALRRGGGNKLTF	TGTGCCCTTAGGAGGGGAGGAGGAAACAAACTCACCTTT	844	1
clonotype1283	clonotype1283_consensus_2	513	TRB	TRBV24-1	TRBD1	TRBJ2-1	TRBC2	True	True	CATSVGTGTGSYNEQFF	TGTGCCACCAGTGTGGGAACCGGGACAGGGAGCTACAATGAGCAGTTCTTC	10773	10
clonotype1284	clonotype1284_consensus_1	562	TRA	TRAV22	None	TRAJ29	TRAC	True	True	CAGGSGNTPLVF	TGTGCTGGAGGTTCAGGAAACACACCTCTTGTCTTT	1023	1
clonotype1284	clonotype1284_consensus_2	734	TRB	TRBV2	TRBD1	TRBJ1-2	TRBC1	True	True	CASSEGQGRGYTF	TGTGCCAGCAGTGAAGGACAGGGGAGAGGCTACACCTTC	9315	10
clonotype1285	clonotype1285_consensus_1	525	TRB	TRBV2	TRBD1	TRBJ2-5	TRBC2	True	True	CASRATGLGEETQYF	TGTGCCAGCAGGGCAACAGGGTTAGGGGAAGAGACCCAGTACTTC	5957	7
clonotype1285	clonotype1285_consensus_2	757	TRA	TRAV8-1	None	TRAJ5	TRAC	True	True	CAVNMDTGRRALTF	TGTGCCGTGAATATGGACACGGGCAGGAGAGCACTTACTTTT	5890	6
clonotype1286	clonotype1286_consensus_1	578	TRB	TRBV2	TRBD2	TRBJ2-2	TRBC2	True	True	CASILAVTNTGELFF	TGTGCCAGCATCCTAGCGGTAACGAACACCGGGGAGCTGTTTTTT	1667	2
clonotype1286	clonotype1286_consensus_2	563	TRB	TRBV6-1	TRBD1	TRBJ1-5	TRBC1	True	True	CASSGRQGGQPQHF	TGTGCCAGCAGTGGCCGGCAAGGCGGTCAGCCCCAGCATTTT	6415	7
clonotype1287	clonotype1287_consensus_1	640	TRB	TRBV6-6	None	TRBJ1-2	TRBC1	True	True	CASSPLDGKANYGYTF	TGTGCCAGCAGCCCGTTGGACGGAAAAGCTAACTATGGCTACACCTTC	13210	15
clonotype1287	clonotype1287_consensus_2	531	TRA	TRAV13-1	None	TRAJ53	TRAC	True	True	CAASIRGGSNYKLTF	TGTGCAGCAAGTATACGGGGAGGTAGCAACTATAAACTGACATTT	1399	1
clonotype1288	clonotype1288_consensus_1	789	TRB	TRBV2	None	TRBJ1-1	TRBC1	True	True	CASSGQTNTEAFF	TGTGCCAGCAGTGGGCAGACTAACACTGAAGCTTTCTTT	3187	5
clonotype1288	clonotype1288_consensus_2	735	TRA	TRAV8-4	None	TRAJ12	TRAC	True	True	CAVIPLPVDSSYKLIF	TGTGCTGTGATTCCCTTACCGGTGGATAGCAGCTATAAATTGATCTTC	11211	13
clonotype1288	clonotype1288_consensus_3	554	TRA	TRAV13-2	None	TRAJ23	TRAC	True	True	CAENRGKLIF	TGTGCAGAGAACCGAGGAAAGCTTATCTTC	4961	4
clonotype1289	clonotype1289_consensus_1	651	TRB	TRBV20-1	TRBD1	TRBJ1-1	TRBC1	True	True	CSARGGDSEAFF	TGCAGTGCTAGAGGGGGGGATTCTGAAGCTTTCTTT	5702	6
clonotype1289	clonotype1289_consensus_2	576	TRA	TRAV23DV6	None	TRAJ33	TRAC	True	True	CAASSSPMDSNYQLIW	TGTGCAGCAAGCAGCAGCCCCATGGATAGCAACTATCAGTTAATCTGG	2108	2
clonotype128	clonotype128_consensus_1	583	TRB	TRBV9	TRBD2	TRBJ2-7	TRBC2	True	True	CASSYPSQGGEQYF	TGTGCCAGCAGCTACCCCTCGCAGGGAGGCGAGCAGTACTTC	9576	8
clonotype1290	clonotype1290_consensus_1	557	TRA	TRAV4	None	TRAJ20	TRAC	True	True	CLVGSGFNDYKLSF	TGCCTCGTGGGTTCAGGGTTTAACGACTACAAGCTCAGCTTT	2171	2
clonotype1291	clonotype1291_consensus_1	489	TRA	TRAV9-2	None	TRAJ30	TRAC	True	True	CALIGDDKIIF	TGTGCTCTGATTGGAGATGACAAGATCATCTTT	2240	2
clonotype1291	clonotype1291_consensus_2	583	TRB	TRBV6-3	TRBD2	TRBJ2-7	TRBC2	True	True	CASSRLAGTPYEQYF	TGTGCCAGCAGTCGACTAGCGGGGACCCCCTACGAGCAGTACTTC	1995	2
clonotype1291	clonotype1291_consensus_3	840	TRB	TRBV19	TRBD2	TRBJ2-7	TRBC2	True	True	CASSMAGVLDEQYF	TGTGCCAGTAGTATGGCGGGAGTCCTCGACGAGCAGTACTTC	7972	10
clonotype1292	clonotype1292_consensus_1	647	TRB	TRBV28	None	TRBJ1-1	TRBC1	True	True	CASSLQANTEAFF	TGTGCCAGCAGTTTACAGGCAAACACTGAAGCTTTCTTT	9900	9
clonotype1293	clonotype1293_consensus_1	647	TRA	TRAV17	None	TRAJ34	TRAC	True	True	CATDVWGTDKLIF	TGTGCTACGGATGTCTGGGGCACCGACAAGCTCATCTTT	6773	6
clonotype1293	clonotype1293_consensus_2	554	TRB	TRBV10-3	TRBD1	TRBJ2-5	TRBC2	True	True	CAISDSNRDQETQYF	TGTGCCATCAGTGACTCCAACAGGGACCAAGAGACCCAGTACTTC	21522	23
clonotype1294	clonotype1294_consensus_1	695	TRB	TRBV20-1	TRBD2	TRBJ2-5	TRBC2	True	True	CSAHTSGLGETQYF	TGCAGTGCTCACACTAGCGGCCTCGGGGAGACCCAGTACTTC	10226	11
clonotype1294	clonotype1294_consensus_2	498	TRA	TRAV24	None	TRAJ44	TRAC	True	True	CAFKAGTASKLTF	TGTGCCTTTAAGGCCGGCACTGCCAGTAAACTCACCTTT	4272	4
clonotype1295	clonotype1295_consensus_1	824	TRB	TRBV30	TRBD1	TRBJ2-1	TRBC1	True	True	CAWSDRGNEQFF	TGTGCCTGGAGTGATCGGGGGAATGAGCAGTTCTTC	12136	14
clonotype1296	clonotype1296_consensus_1	524	TRB	TRBV20-1	None	TRBJ2-7	TRBC2	True	True	CSAHGPAAYEQYF	TGCAGTGCTCACGGCCCAGCCGCCTACGAGCAGTACTTC	5640	5
clonotype1297	clonotype1297_consensus_1	559	TRA	TRAV5	None	TRAJ23	TRAC	True	True	CAERQNQGGKLIF	TGTGCAGAGAGGCAAAACCAGGGAGGAAAGCTTATCTTC	2282	2
clonotype1297	clonotype1297_consensus_2	941	TRA	TRAV1-2	None	TRAJ26	TRAC	True	True	CAGALLKGQNFVF	TGTGCTGGAGCCCTCCTGAAGGGTCAGAATTTTGTCTTT	6068	6
clonotype1297	clonotype1297_consensus_3	693	TRB	TRBV19	TRBD1	TRBJ1-2	TRBC1	True	True	CASTEGGDYYGYTF	TGTGCCAGTACCGAGGGGGGAGATTACTATGGCTACACCTTC	4677	6
clonotype1298	clonotype1298_consensus_1	565	TRB	TRBV4-2	None	TRBJ2-5	TRBC2	True	True	CASSQDPEYQETQYF	TGTGCCAGCAGCCAAGATCCCGAGTACCAAGAGACCCAGTACTTC	11102	11
clonotype1299	clonotype1299_consensus_1	826	TRB	TRBV30	TRBD2	TRBJ2-1	TRBC1	True	True	CAWMRDAYNEQFF	TGTGCCTGGATGCGGGATGCCTACAATGAGCAGTTCTTC	12463	13
clonotype1299	clonotype1299_consensus_2	488	TRA	TRAV36DV7	None	TRAJ29	TRAC	True	True	CAVEKAGNTPLVF	TGTGCTGTGGAGAAGGCAGGAAACACACCTCTTGTCTTT	2551	2
clonotype1299	clonotype1299_consensus_3	749	TRB	TRBV7-2	TRBD1	TRBJ2-6	TRBC1	True	True	CASVAGQGNTGANVLTF	TGTGCCAGCGTTGCGGGACAGGGCAACACTGGGGCCAACGTCCTGACTTTC	21210	22
clonotype129	clonotype129_consensus_1	510	TRA	TRAV13-2	None	TRAJ24	TRAC	True	True	CAEDSWGKLQF	TGTGCAGAGGACAGCTGGGGGAAATTGCAGTTT	5587	4
clonotype129	clonotype129_consensus_2	733	TRB	TRBV11-3	TRBD2	TRBJ2-2	TRBC2	True	True	CASSLRGSQAGELFF	TGTGCCAGCAGCTTACGGGGGAGTCAAGCCGGGGAGCTGTTTTTT	5840	9
clonotype12	clonotype12_consensus_1	1140	TRB	TRBV7-9	TRBD1	TRBJ2-5	TRBC1	True	True	CASSFRQGQGQETQYF	TGTGCCAGCAGCTTTCGGCAGGGGCAAGGCCAAGAGACCCAGTACTTC	581336	634
clonotype1300	clonotype1300_consensus_1	620	TRB	TRBV11-2	None	TRBJ1-2	TRBC1	True	True	CASSPSGISGYTF	TGTGCCAGCAGCCCCTCGGGTATTAGTGGCTACACCTTC	9750	10
clonotype1300	clonotype1300_consensus_2	579	TRA	TRAV29DV5	None	TRAJ53	TRAC	True	True	CAASAKGSNYKLTF	TGTGCAGCAAGCGCGAAGGGTAGCAACTATAAACTGACATTT	5383	6
clonotype1301	clonotype1301_consensus_1	556	TRA	TRAV12-2	None	TRAJ42	TRAC	True	True	CAVNGYGGSQGNLIF	TGTGCCGTGAACGGGTATGGAGGAAGCCAAGGAAATCTCATCTTT	1134	1
clonotype1301	clonotype1301_consensus_2	689	TRB	TRBV2	None	TRBJ2-3	TRBC2	True	True	CASSDTVNTDTQYF	TGTGCCAGCAGTGATACAGTAAACACAGATACGCAGTATTTT	11460	12
clonotype1302	clonotype1302_consensus_1	494	TRB	TRBV4-3	TRBD2	TRBJ1-1	TRBC1	True	True	CASSQHYAYSAGEGEAFF	TGCGCCAGCAGCCAACATTATGCTTACAGCGCGGGGGAAGGTGAAGCTTTCTTT	721	1
clonotype1303	clonotype1303_consensus_1	574	TRB	TRBV4-3	TRBD2	TRBJ2-2	TRBC2	True	True	CASSQDLGGGVNTGELFF	TGCGCCAGCAGCCAAGATCTAGGGGGCGGGGTGAACACCGGGGAGCTGTTTTTT	4272	5
clonotype1303	clonotype1303_consensus_2	556	TRA	TRAV23DV6	None	TRAJ34	TRAC	True	True	CAAGRGSNTDKLIF	TGTGCAGCAGGCAGGGGGTCCAACACCGACAAGCTCATCTTT	1332	1
clonotype1304	clonotype1304_consensus_1	553	TRA	TRAV12-2	None	TRAJ37	TRAC	True	True	CAVSPGSSNTGKLIF	TGTGCCGTGAGTCCCGGCTCTAGCAACACAGGCAAACTAATCTTT	1468	1
clonotype1304	clonotype1304_consensus_2	714	TRB	TRBV10-2	TRBD2	TRBJ1-2	TRBC1	True	True	CASSEGLANYGYTF	TGCGCCAGCAGTGAGGGTCTAGCTAACTATGGCTACACCTTC	7946	8
clonotype1305	clonotype1305_consensus_1	511	TRB	TRBV12-3	TRBD1	TRBJ1-4	TRBC1	True	True	CASSPTTGTNEKLFF	TGTGCCAGCAGCCCCACTACAGGGACGAATGAAAAACTGTTTTTT	4462	4
clonotype1306	clonotype1306_consensus_1	511	TRA	TRAV4	None	TRAJ23	TRAC	True	True	CLVGDIGNQGGKLIF	TGCCTCGTGGGTGACATAGGTAACCAGGGAGGAAAGCTTATCTTC	2094	2
clonotype1306	clonotype1306_consensus_2	519	TRA	TRAV38-1	None	TRAJ48	TRAC	True	True	CAFMKQYFGNEKLTF	TGTGCTTTCATGAAGCAGTACTTTGGAAATGAGAAATTAACCTTT	2211	2
clonotype1306	clonotype1306_consensus_3	737	TRB	TRBV30	TRBD1	TRBJ1-6	TRBC1	True	True	CAWSTGQANNSPLHF	TGTGCCTGGAGTACCGGACAGGCAAATAATTCACCCCTCCACTTT	3423	4
clonotype1307	clonotype1307_consensus_1	499	TRA	TRAV12-1	None	TRAJ24	TRAC	True	True	CVVTMTTDSWGKLQF	TGTGTGGTGACCATGACAACTGACAGCTGGGGGAAATTGCAGTTT	1176	1
clonotype1307	clonotype1307_consensus_2	676	TRB	TRBV19	None	TRBJ2-3	TRBC2	True	True	CASSIPLQLDPFGTDTQYF	TGTGCCAGTAGTATACCCCTTCAGTTGGACCCCTTTGGCACAGATACGCAGTATTTT	4400	5
clonotype1308	clonotype1308_consensus_1	469	TRA	TRAV9-2	None	TRAJ11	TRAC	True	True	CALGGYSTLTF	TGTGCTCTGGGAGGATACAGCACCCTCACCTTT	4211	4
clonotype1308	clonotype1308_consensus_2	525	TRB	TRBV7-2	TRBD1	TRBJ1-5	TRBC1	True	True	CASSPGDRGTNQPQHF	TGTGCCAGCAGCCCGGGTGACAGGGGGACCAATCAGCCCCAGCATTTT	8484	9
clonotype1309	clonotype1309_consensus_1	581	TRA	TRAV23DV6	None	TRAJ47	TRAC	True	True	CAASSGGNKLVF	TGTGCAGCAAGCAGTGGCGGAAACAAACTGGTCTTT	3376	3
clonotype1309	clonotype1309_consensus_2	689	TRB	TRBV11-2	None	TRBJ1-3	TRBC1	True	True	CASSLQYSGNTIYF	TGTGCCAGCAGCTTACAGTACTCTGGAAACACCATATATTTT	6009	6
clonotype130	clonotype130_consensus_1	708	TRB	TRBV5-4	TRBD2	TRBJ2-2	TRBC2	True	True	CAGGLAGPGNTGELFF	TGTGCCGGGGGACTAGCGGGACCGGGTAACACCGGGGAGCTGTTTTTT	12365	12
clonotype130	clonotype130_consensus_2	573	TRA	TRAV13-1	None	TRAJ37	TRAC	True	True	CAADGSSNTGKLIF	TGTGCAGCTGATGGCTCTAGCAACACAGGCAAACTAATCTTT	12223	11
clonotype1310	clonotype1310_consensus_1	769	TRB	TRBV19	TRBD1	TRBJ1-1	TRBC1	True	True	CASSSGRGNTEAFF	TGTGCCAGTAGTAGTGGCAGGGGGAACACTGAAGCTTTCTTT	2717	3
clonotype1311	clonotype1311_consensus_1	546	TRB	TRBV11-1	TRBD2	TRBJ2-4	TRBC2	True	True	CASSFGAGGNRQVQYF	TGTGCCAGCAGCTTTGGAGCGGGAGGGAACCGTCAGGTTCAGTACTTC	18974	18
clonotype1311	clonotype1311_consensus_2	767	TRA	TRAV25	None	TRAJ37	TRAC	True	True	CAGPFSSNTGKLIF	TGTGCAGGACCCTTCTCTAGCAACACAGGCAAACTAATCTTT	10136	10
clonotype1312	clonotype1312_consensus_1	553	TRB	TRBV5-1	TRBD2	TRBJ2-5	TRBC2	True	True	CASSPASTEETQYF	TGCGCCAGCAGCCCAGCTAGCACCGAAGAGACCCAGTACTTC	6896	9
clonotype1313	clonotype1313_consensus_1	659	TRB	TRBV29-1	None	TRBJ1-4	TRBC1	True	True	CSVSATNEKLFF	TGCAGCGTCAGTGCAACTAATGAAAAACTGTTTTTT	13517	12
clonotype1314	clonotype1314_consensus_1	510	TRA	TRAV39	None	TRAJ53	TRAC	True	True	CAVDTPGSNYKLTF	TGTGCCGTGGACACCCCAGGTAGCAACTATAAACTGACATTT	5701	5
clonotype1314	clonotype1314_consensus_2	542	TRB	TRBV6-6	TRBD1	TRBJ2-5	TRBC2	True	True	CASSYSDTRGTQYF	TGTGCCAGCAGTTATTCGGACACACGCGGGACCCAGTACTTC	14426	16
clonotype1315	clonotype1315_consensus_1	582	TRA	TRAV26-1	None	TRAJ31	TRAC	True	True	CIVRGNARLMF	TGCATCGTCAGAGGAAATGCCAGACTCATGTTT	1215	1
clonotype1315	clonotype1315_consensus_2	768	TRB	TRBV5-1	TRBD1	TRBJ2-5	TRBC2	True	True	CASSATGGYQETQYF	TGCGCCAGCAGCGCGACGGGGGGATACCAAGAGACCCAGTACTTC	9833	10
clonotype1316	clonotype1316_consensus_1	683	TRB	TRBV12-4	None	TRBJ1-2	TRBC1	True	True	CASSLHSGSHGYTF	TGTGCCAGCAGTTTGCACTCAGGATCCCATGGCTACACCTTC	4491	6
clonotype1317	clonotype1317_consensus_1	726	TRB	TRBV19	TRBD2	TRBJ2-3	TRBC2	True	True	CASSIDLTGAGDTQYF	TGTGCCAGTAGTATCGATTTGACGGGAGCTGGAGATACGCAGTATTTT	11560	12
clonotype1317	clonotype1317_consensus_2	563	TRA	TRAV27	None	TRAJ17	TRAC	True	True	CAGVKAAGNKLTF	TGTGCAGGAGTCAAAGCTGCAGGCAACAAGCTAACTTTT	4683	4
clonotype1317	clonotype1317_consensus_3	550	TRA	TRAV12-2	None	TRAJ16	TRAC	True	True	CAVNRKDGQKLLF	TGTGCCGTGAACAGAAAGGATGGCCAGAAGCTGCTCTTT	2004	2
clonotype1317	clonotype1317_consensus_4	585	TRB	TRBV12-5	TRBD2	TRBJ2-4	TRBC2	True	True	CASGLGQGDIQYF	TGTGCTAGTGGTTTGGGGCAGGGAGACATTCAGTACTTC	14826	15
clonotype1318	clonotype1318_consensus_1	693	TRB	TRBV7-3	None	TRBJ2-1	TRBC2	True	True	CASSLTEASHEQFF	TGTGCCAGCAGCTTAACGGAAGCTTCCCATGAGCAGTTCTTC	14430	15
clonotype1318	clonotype1318_consensus_2	680	TRA	TRAV8-4	None	TRAJ4	TRAC	True	True	CAVSDMPSGGYNKLIF	TGTGCTGTGAGTGATATGCCCTCTGGTGGCTACAATAAGCTGATTTTT	3651	4
clonotype1319	clonotype1319_consensus_1	719	TRB	TRBV19	TRBD1	TRBJ1-1	TRBC1	True	True	CASSSLRTGGSTEAFF	TGTGCCAGTAGTTCCCTCCGGACAGGGGGGAGTACTGAAGCTTTCTTT	13768	15
clonotype1319	clonotype1319_consensus_2	612	TRA	TRAV12-1	None	TRAJ9	TRAC	True	True	CVVNMGTGGFKTIF	TGTGTGGTGAACATGGGGACTGGAGGCTTCAAAACTATCTTT	5810	5
clonotype131	clonotype131_consensus_1	701	TRB	TRBV20-1	None	TRBJ1-5	TRBC1	True	True	CSAMEPTTNQPQHF	TGCAGTGCTATGGAGCCCACCACCAATCAGCCCCAGCATTTT	32695	32
clonotype131	clonotype131_consensus_2	536	TRA	TRAV13-1	None	TRAJ35	TRAC	True	True	CAASIGGFGNVLHC	TGTGCAGCAAGTATAGGAGGCTTTGGGAATGTGCTGCATTGC	8570	7
clonotype1320	clonotype1320_consensus_1	537	TRA	TRAV12-3	None	TRAJ53	TRAC	True	True	CAGGSNYKLTF	TGTGCAGGAGGTAGCAACTATAAACTGACATTT	1214	1
clonotype1320	clonotype1320_consensus_2	565	TRB	TRBV27	TRBD2	TRBJ1-2	TRBC1	True	True	CASSAGPSWLANYGYTF	TGTGCCAGCAGTGCGGGTCCTTCCTGGTTAGCTAACTATGGCTACACCTTC	1041	3
clonotype1321	clonotype1321_consensus_1	648	TRA	TRAV8-1	None	TRAJ4	TRAC	True	True	CAASPAGYNKLIF	TGTGCCGCTTCTCCTGCTGGCTACAATAAGCTGATTTTT	6966	8
clonotype1321	clonotype1321_consensus_2	700	TRB	TRBV5-4	TRBD1	TRBJ2-5	TRBC2	True	True	CASSLEGSRSQETQYF	TGTGCCAGCAGCTTGGAGGGGTCGAGAAGCCAAGAGACCCAGTACTTC	13727	18
clonotype1322	clonotype1322_consensus_1	493	TRB	TRBV24-1	TRBD1	TRBJ2-5	TRBC2	True	True	CATSDRGGAQETQYF	TGTGCCACCAGTGATAGGGGGGGGGCGCAAGAGACCCAGTACTTC	3607	4
clonotype1322	clonotype1322_consensus_2	592	TRA	TRAV13-1	None	TRAJ4	TRAC	True	True	CAATLLAPKLIF	TGTGCAGCAACCCTTCTGGCCCCTAAGCTGATTTTT	2239	2
clonotype1323	clonotype1323_consensus_1	612	TRA	TRAV8-1	None	TRAJ32	TRAC	True	True	CAVMGYGGATNKLIF	TGTGCCGTGATGGGATATGGTGGTGCTACAAACAAGCTCATCTTT	3261	3
clonotype1323	clonotype1323_consensus_2	599	TRB	TRBV7-3	None	TRBJ2-1	TRBC2	True	True	CASSFRPLVDEQFF	TGTGCCAGCAGCTTCAGGCCCCTCGTGGATGAGCAGTTCTTC	11786	14
clonotype1323	clonotype1323_consensus_3	658	TRA	TRAV16	None	TRAJ28	TRAC	True	True	CALSGSGL	TGTGCTCTAAGTGGGTCGGGTCTG	1430	2
clonotype1324	clonotype1324_consensus_1	687	TRB	TRBV30	TRBD1	TRBJ1-6	TRBC1	True	True	CAWSTGQANNSPLHF	TGTGCCTGGAGTACCGGACAGGCAAATAATTCACCCCTCCACTTT	2279	2
clonotype1324	clonotype1324_consensus_2	719	TRB	TRBV6-5	TRBD2	TRBJ1-5	TRBC1	True	True	CASSLLGGGNQPQHF	TGTGCCAGCAGCCTCTTGGGAGGAGGCAATCAGCCCCAGCATTTT	2900	3
clonotype1325	clonotype1325_consensus_1	510	TRA	TRAV4	None	TRAJ23	TRAC	True	True	CLVGDIGNQGGKLIF	TGCCTCGTGGGTGACATAGGTAACCAGGGAGGAAAGCTTATCTTC	1699	2
clonotype1325	clonotype1325_consensus_2	629	TRB	TRBV30	TRBD1	TRBJ1-6	TRBC1	True	True	CAWSTGQANNSPLHF	TGTGCCTGGAGTACCGGACAGGCAAATAATTCACCCCTCCACTTT	4172	4
clonotype1325	clonotype1325_consensus_3	591	TRB	TRBV2	TRBD2	TRBJ2-7	TRBC2	True	True	CASSASGSYEQYF	TGTGCCAGCAGTGCTAGCGGGAGCTACGAGCAGTACTTC	6173	7
clonotype1326	clonotype1326_consensus_1	510	TRB	TRBV6-3	TRBD1	TRBJ1-2	TRBC1	True	True	CASRATGARDYGYTF	TGTGCCAGCAGGGCCACAGGGGCGCGGGACTATGGCTACACCTTC	2866	3
clonotype1326	clonotype1326_consensus_2	588	TRA	TRAV17	None	TRAJ26	TRAC	True	True	CATDAKNYGQNFVF	TGTGCTACGGACGCCAAGAACTATGGTCAGAATTTTGTCTTT	5348	5
clonotype1327	clonotype1327_consensus_1	555	TRB	TRBV3-1	TRBD1	TRBJ2-7	TRBC2	True	True	CASSQGGALYEQYF	TGTGCCAGCAGCCAAGGGGGGGCTCTTTACGAGCAGTACTTC	5843	6
clonotype1327	clonotype1327_consensus_2	510	TRA	TRAV6	None	TRAJ4	TRAC	True	True	CALVPSGGYNKLIF	TGTGCTCTTGTACCTTCTGGTGGCTACAATAAGCTGATTTTT	1376	1
clonotype1328	clonotype1328_consensus_1	563	TRA	TRAV21	None	TRAJ23	TRAC	True	True	CALFRGKLIF	TGTGCTCTGTTCAGAGGAAAGCTTATCTTC	8000	7
clonotype1328	clonotype1328_consensus_2	519	TRB	TRBV4-2	TRBD1	TRBJ1-2	TRBC1	True	True	CASSQRLQGALDTVYGYTF	TGTGCCAGCAGCCAACGGCTACAGGGGGCTCTTGATACCGTCTATGGCTACACCTTC	2020	2
clonotype1329	clonotype1329_consensus_1	701	TRB	TRBV5-4	TRBD1	TRBJ2-5	TRBC2	True	True	CASTGGRGRQETQYF	TGTGCCAGCACCGGGGGCAGGGGAAGGCAAGAGACCCAGTACTTC	7954	9
clonotype1329	clonotype1329_consensus_2	565	TRA	TRAV19	None	TRAJ26	TRAC	True	True	CALSVKYGQNFVF	TGTGCTCTGAGTGTAAAGTATGGTCAGAATTTTGTCTTT	3340	3
clonotype132	clonotype132_consensus_1	683	TRA	TRAV4	None	TRAJ23	TRAC	True	True	CLVGDIGNQGGKLIF	TGCCTCGTGGGTGACATAGGTAACCAGGGAGGAAAGCTTATCTTC	2228	2
clonotype132	clonotype132_consensus_2	753	TRB	TRBV30	TRBD1	TRBJ1-6	TRBC1	True	True	CAWSTGQANNSPLHF	TGTGCCTGGAGTACCGGACAGGCAAATAATTCACCCCTCCACTTT	4070	4
clonotype132	clonotype132_consensus_3	725	TRB	TRBV6-3	TRBD2	TRBJ1-5	TRBC1	True	True	CASSYNRGGSQPQHF	TGTGCCAGCAGTTACAACAGGGGAGGGAGCCAGCCCCAGCATTTT	8568	11
clonotype1330	clonotype1330_consensus_1	533	TRB	TRBV12-5	TRBD1	TRBJ2-3	TRBC2	True	True	CASGSGAGALDTQYF	TGTGCTAGCGGGTCGGGAGCGGGGGCCCTGGATACGCAGTATTTT	5949	8
clonotype1330	clonotype1330_consensus_2	554	TRA	TRAV5	None	TRAJ4	TRAC	True	True	CAEGTGGYNKLIF	TGTGCAGAGGGAACTGGTGGCTACAATAAGCTGATTTTT	7018	7
clonotype1331	clonotype1331_consensus_1	674	TRB	TRBV19	None	TRBJ1-2	TRBC1	True	True	CASSRVGKINYGYTF	TGTGCCAGTAGTAGAGTCGGCAAAATTAACTATGGCTACACCTTC	4168	4
clonotype1331	clonotype1331_consensus_2	580	TRA	TRAV20	None	TRAJ47	TRAC	True	True	CAVQRYMEYGNKLVF	TGTGCTGTGCAGCGATACATGGAATATGGAAACAAACTGGTCTTT	4615	4
clonotype1331	clonotype1331_consensus_3	491	TRA	TRAV38-2DV8	None	TRAJ56	TRAC	True	True	CAYYSGANSKLTF	TGTGCTTATTACTCAGGAGCCAATAGTAAGCTGACATTT	1985	2
clonotype1332	clonotype1332_consensus_1	545	TRB	TRBV27	TRBD1	TRBJ1-2	TRBC1	True	True	CASTATGHNTGYTF	TGTGCCAGCACGGCGACAGGCCATAACACTGGCTACACCTTC	5326	5
clonotype1333	clonotype1333_consensus_1	545	TRB	TRBV3-1	TRBD2	TRBJ2-7	TRBC2	True	True	CASGPQRGPYEQYF	TGTGCCAGCGGTCCTCAGCGGGGCCCCTACGAGCAGTACTTC	11835	11
clonotype1334	clonotype1334_consensus_1	674	TRB	TRBV21-1	TRBD1	TRBJ1-4	TRBC1	True	True	CASRNRAPRGEKLFF	TGTGCCAGCAGGAACCGGGCCCCACGGGGGGAAAAACTGTTTTTT	4437	6
clonotype1334	clonotype1334_consensus_2	558	TRA	TRAV26-1	None	TRAJ9	TRAC	True	True	CIVRVQGGGFKTIF	TGCATCGTCAGAGTCCAGGGTGGAGGCTTCAAAACTATCTTT	3518	4
clonotype1334	clonotype1334_consensus_3	705	TRB	TRBV20-1	None	TRBJ2-3	TRBC2	True	True	CSARDGRPPSDTQYF	TGCAGTGCTAGAGATGGACGGCCCCCCTCAGATACGCAGTATTTT	15029	22
clonotype1334	clonotype1334_consensus_4	555	TRA	TRAV12-2	None	TRAJ22	TRAC	True	True	CAPLSGSARQLTF	TGTGCCCCCTTATCTGGTTCTGCAAGGCAACTGACCTTT	6060	6
clonotype1335	clonotype1335_consensus_1	504	TRA	TRAV9-2	None	TRAJ15	TRAC	True	True	CALSPTSNQAGTALIF	TGTGCTCTGAGCCCAACCTCAAACCAGGCAGGAACTGCTCTGATCTTT	5356	5
clonotype1335	clonotype1335_consensus_2	538	TRB	TRBV12-3	TRBD2	TRBJ1-1	TRBC1	True	True	CASGRLGGGNTEAFF	TGTGCCAGCGGCCGACTAGGGGGGGGGAACACTGAAGCTTTCTTT	3938	4
clonotype1336	clonotype1336_consensus_1	493	TRA	TRAV6	None	TRAJ3	TRAC	True	True	CAQTGYSSASKIIF	TGTGCCCAAACGGGGTACAGCAGTGCTTCCAAGATAATCTTT	1690	2
clonotype1336	clonotype1336_consensus_2	962	TRB	TRBV19	None	TRBJ1-5	TRBC1	True	True	CASSTGLGQPQHF	TGTGCCAGTAGTACGGGGTTGGGGCAGCCCCAGCATTTT	8171	10
clonotype1337	clonotype1337_consensus_1	492	TRA	TRAV9-2	None	TRAJ33	TRAC	True	True	CALTSSNYQLIW	TGTGCTCTGACCTCCAGCAACTATCAGTTAATCTGG	1077	1
clonotype1337	clonotype1337_consensus_2	519	TRB	TRBV7-3	TRBD2	TRBJ2-2	TRBC2	True	True	CASSLNGWGDTGELFF	TGTGCCAGCAGCTTAAATGGTTGGGGAGACACCGGGGAGCTGTTTTTT	5542	6
clonotype1338	clonotype1338_consensus_1	660	TRB	TRBV30	TRBD1	TRBJ2-1	TRBC2	True	True	CAWSPGQGTYNEQFF	TGTGCCTGGAGCCCGGGACAGGGGACCTACAATGAGCAGTTCTTC	9570	12
clonotype1339	clonotype1339_consensus_1	510	TRA	TRAV4	None	TRAJ23	TRAC	True	True	CLVGDIGNQGGKLIF	TGCCTCGTGGGTGACATAGGTAACCAGGGAGGAAAGCTTATCTTC	2614	3
clonotype1339	clonotype1339_consensus_2	576	TRB	TRBV30	TRBD1	TRBJ1-6	TRBC1	True	True	CAWSTGQANNSPLHF	TGTGCCTGGAGTACCGGACAGGCAAATAATTCACCCCTCCACTTT	1518	2
clonotype1339	clonotype1339_consensus_3	513	TRB	TRBV5-1	None	TRBJ2-5	TRBC2	True	True	CASSFGQTGETQYF	TGCGCCAGCAGCTTCGGGCAGACTGGTGAGACCCAGTACTTC	8984	9
clonotype133	clonotype133_consensus_1	540	TRA	TRAV1-2	None	TRAJ37	TRAC	True	True	CAVPSSGNTGKLIF	TGTGCTGTCCCTTCCTCTGGCAACACAGGCAAACTAATCTTT	2593	3
clonotype1340	clonotype1340_consensus_1	546	TRB	TRBV6-6	TRBD2	TRBJ2-1	TRBC2	True	True	CASSPGLAGNNEQFF	TGTGCCAGCAGTCCCGGTTTAGCGGGGAACAATGAGCAGTTCTTC	11842	12
clonotype1341	clonotype1341_consensus_1	559	TRB	TRBV20-1	TRBD2	TRBJ2-5	TRBC2	True	True	CSARDRWGWAQYF	TGCAGTGCTAGAGATCGATGGGGATGGGCCCAGTACTTC	8643	9
clonotype1341	clonotype1341_consensus_2	569	TRA	TRAV23DV6	None	TRAJ44	TRAC	True	True	CAASMKLSKLTF	TGTGCAGCAAGCATGAAACTAAGTAAACTCACCTTT	6140	8
clonotype1341	clonotype1341_consensus_3	722	TRA	TRAV8-3	None	TRAJ49	TRAC	True	True	CAVVPNTGNQFYF	TGTGCTGTGGTCCCGAACACCGGTAACCAGTTCTATTTT	2762	3
clonotype1342	clonotype1342_consensus_1	473	TRA	TRAV4	None	TRAJ23	TRAC	True	True	CLVGDIGNQGGKLIF	TGCCTCGTGGGTGACATTGGTAACCAGGGAGGAAAGCTTATCTTC	1203	1
clonotype1342	clonotype1342_consensus_2	677	TRB	TRBV30	TRBD1	TRBJ1-6	TRBC1	True	True	CAWSTGQANNSPLHF	TGTGCCTGGAGTACCGGACAGGCAAATAATTCACCCCTCCACTTT	1854	2
clonotype1343	clonotype1343_consensus_1	490	TRA	TRAV38-2DV8	None	TRAJ48	TRAC	True	True	CAYSGNEKLTF	TGTGCTTATAGCGGAAATGAGAAATTAACCTTT	4120	4
clonotype1343	clonotype1343_consensus_2	525	TRB	TRBV7-9	TRBD1	TRBJ2-7	TRBC2	True	True	CASSFFTTGSYEQYF	TGTGCCAGCAGCTTTTTTACGACTGGGTCCTACGAGCAGTACTTC	4374	5
clonotype1344	clonotype1344_consensus_1	786	TRA	TRAV23DV6	None	TRAJ58	TRAC	True	True	CAAFKRETSGSRLTF	TGTGCAGCATTTAAAAGGGAAACCAGTGGCTCTAGGTTGACCTTT	1934	2
clonotype1344	clonotype1344_consensus_2	640	TRB	TRBV19	None	TRBJ2-3	TRBC2	True	True	CASSSRPGTDTQYF	TGTGCCAGTAGTTCCCGTCCCGGCACAGATACGCAGTATTTT	4413	4
clonotype1345	clonotype1345_consensus_1	643	TRB	TRBV28	None	TRBJ1-2	TRBC1	True	True	CASSFVGYGYTF	TGTGCCAGCAGTTTTGTCGGGTATGGCTACACCTTC	3404	4
clonotype1345	clonotype1345_consensus_2	488	TRA	TRAV36DV7	None	TRAJ38	TRAC	True	True	CAVDAGNNRKLIW	TGTGCTGTGGACGCTGGCAACAACCGTAAGCTGATTTGG	2604	2
clonotype1345	clonotype1345_consensus_3	583	TRA	TRAV12-3	None	TRAJ52	TRAC	True	True	CAMSGGAGGTSYGKLTF	TGTGCAATGAGCGGCGGTGCTGGTGGTACTAGCTATGGAAAGCTGACATTT	8976	8
clonotype1346	clonotype1346_consensus_1	574	TRA	TRAV20	None	TRAJ48	TRAC	True	True	CAVVNFGNEKLTF	TGTGCTGTGGTGAACTTTGGAAATGAGAAATTAACCTTT	5154	5
clonotype1346	clonotype1346_consensus_2	860	TRB	TRBV9	None	TRBJ1-3	TRBC1	True	True	CASRTHGSSGNTIYF	TGTGCCAGCAGAACGCATGGAAGCTCTGGAAACACCATATATTTT	4931	7
clonotype1347	clonotype1347_consensus_1	572	TRA	TRAV23DV6	None	TRAJ42	TRAC	True	True	CAASTDYGGSQGNLIF	TGTGCAGCAAGCACAGATTATGGAGGAAGCCAAGGAAATCTCATCTTT	7619	8
clonotype1347	clonotype1347_consensus_2	692	TRB	TRBV6-6	None	TRBJ1-3	TRBC1	True	True	CASSLLSGNTIYF	TGTGCCAGCAGCCTCCTCTCTGGAAACACCATATATTTT	4297	5
clonotype1348	clonotype1348_consensus_1	480	TRA	TRAV9-2	None	TRAJ42	TRAC	True	True	CALSDRGSQGNLIF	TGTGCTCTGAGTGATCGAGGAAGCCAAGGAAATCTCATCTTT	2818	2
clonotype1348	clonotype1348_consensus_2	547	TRB	TRBV11-2	TRBD1	TRBJ2-7	TRBC2	True	True	CASSLDQGSGLGYEQYF	TGTGCCAGCAGCTTAGATCAGGGGAGTGGGTTAGGCTACGAGCAGTACTTC	7640	12
clonotype1349	clonotype1349_consensus_1	511	TRA	TRAV4	None	TRAJ23	TRAC	True	True	CLVGDIGNQGGKLIF	TGCCTCGTGGGTGACATAGGTAACCAGGGAGGAAAGCTTATCTTC	2016	2
clonotype1349	clonotype1349_consensus_2	745	TRB	TRBV18	TRBD1	TRBJ1-5	TRBC1	True	True	CASSGQGGNQPQHF	TGTGCCAGCTCGGGACAGGGTGGCAATCAGCCCCAGCATTTT	13961	17
clonotype134	clonotype134_consensus_1	681	TRB	TRBV20-1	TRBD2	TRBJ2-4	TRBC2	True	True	CSASSTSWTKNIQYF	TGCAGTGCTAGCTCGACTAGCTGGACCAAAAACATTCAGTACTTC	54090	54
clonotype134	clonotype134_consensus_2	846	TRA	TRAV26-1	None	TRAJ37	TRAC	True	True	CIVRVGSGNTGKLIF	TGCATCGTCAGAGTCGGCTCTGGCAACACAGGCAAACTAATCTTT	15187	14
clonotype1350	clonotype1350_consensus_1	642	TRA	TRAV12-1	None	TRAJ40	TRAC	True	True	CVVNIARGTYKYIF	TGTGTGGTGAACATCGCCCGAGGAACCTACAAATACATCTTT	6151	5
clonotype1350	clonotype1350_consensus_2	515	TRB	TRBV5-1	TRBD1	TRBJ1-2	TRBC1	True	True	CASSGTGASRSGYTF	TGCGCCAGCAGCGGAACAGGGGCAAGCCGCTCTGGCTACACCTTC	6975	7
clonotype1350	clonotype1350_consensus_3	457	TRA	TRAV9-2	None	TRAJ37	TRAC	True	True	CAPRSGSSNTGKLIF	TGTGCTCCGCGATCAGGCTCTAGCAACACAGGCAAACTAATCTTT	2382	2
clonotype1351	clonotype1351_consensus_1	549	TRB	TRBV20-1	TRBD1	TRBJ1-2	TRBC1	True	True	CSARDREIGYTF	TGCAGTGCCCGGGACAGGGAGATTGGCTACACCTTC	18961	21
clonotype1351	clonotype1351_consensus_2	544	TRA	TRAV13-1	None	TRAJ47	TRAC	True	True	CAASLDHGNKLVF	TGTGCAGCAAGTCTCGACCATGGAAACAAACTGGTCTTT	9594	9
clonotype1352	clonotype1352_consensus_1	540	TRA	TRAV38-2DV8	None	TRAJ43	TRAC	True	True	CAYRSANNNDMRF	TGTGCTTATAGGAGCGCGAATAACAATGACATGCGCTTT	10219	10
clonotype1352	clonotype1352_consensus_2	582	TRB	TRBV18	TRBD2	TRBJ2-4	TRBC2	True	True	CASSSAIAKNIQYF	TGTGCCAGCTCTAGCGCAATAGCCAAAAACATTCAGTACTTC	7440	8
clonotype1353	clonotype1353_consensus_1	557	TRA	TRAV26-2	None	TRAJ31	TRAC	True	True	CILLTNNNARLMF	TGCATCCTGCTTACAAATAACAATGCCAGACTCATGTTT	6867	6
clonotype1353	clonotype1353_consensus_2	580	TRB	TRBV3-1	TRBD1	TRBJ2-6	TRBC2	True	True	CASSQRTGGSNVLTF	TGTGCCAGCAGCCAGCGGACCGGGGGGTCCAACGTCCTGACTTTC	14953	15
clonotype1354	clonotype1354_consensus_1	606	TRB	TRBV29-1	TRBD1	TRBJ1-1	TRBC1	True	True	CSARQGNTEAFF	TGCAGCGCGAGACAGGGTAACACTGAAGCTTTCTTT	4217	4
clonotype1354	clonotype1354_consensus_2	562	TRA	TRAV5	None	TRAJ15	TRAC	True	True	CAERINQAGTALIF	TGTGCAGAGAGGATTAACCAGGCAGGAACTGCTCTGATCTTT	4918	4
clonotype1355	clonotype1355_consensus_1	691	TRA	TRAV17	None	TRAJ15	TRAC	True	True	CATALNQAGTALIF	TGTGCTACGGCCCTTAACCAGGCAGGAACTGCTCTGATCTTT	7810	7
clonotype1355	clonotype1355_consensus_2	546	TRB	TRBV12-3	TRBD2	TRBJ1-1	TRBC1	True	True	CASSPGTSAAFF	TGTGCCAGCAGCCCTGGGACCTCGGCAGCTTTCTTT	20731	20
clonotype1356	clonotype1356_consensus_1	642	TRB	TRBV18	TRBD2	TRBJ2-7	TRBC2	True	True	CASSPQGRTYEQYF	TGTGCCAGCTCACCACAGGGGAGGACCTACGAGCAGTACTTC	11314	11
clonotype1356	clonotype1356_consensus_2	553	TRA	TRAV25	None	TRAJ3	TRAC	True	True	CAGLYSSASKIIF	TGTGCAGGGTTGTACAGCAGTGCTTCCAAGATAATCTTT	1869	2
clonotype1357	clonotype1357_consensus_1	562	TRA	TRAV36DV7	None	TRAJ49	TRAC	True	True	CAVPTGNQFYF	TGTGCTGTCCCCACCGGTAACCAGTTCTATTTT	1223	1
clonotype1357	clonotype1357_consensus_2	593	TRB	TRBV29-1	TRBD1	TRBJ2-3	TRBC2	True	True	CSVAHLTGDTQYF	TGCAGCGTTGCCCACTTAACAGGGGATACGCAGTATTTT	14589	14
clonotype1358	clonotype1358_consensus_1	553	TRA	TRAV26-2	None	TRAJ49	TRAC	True	True	CILRFTGNQFYF	TGCATCCTGAGATTCACCGGTAACCAGTTCTATTTT	8159	8
clonotype1358	clonotype1358_consensus_2	696	TRB	TRBV7-8	None	TRBJ2-7	TRBC2	True	True	CASSPRTVLYEQYF	TGTGCCAGCAGCCCCCGGACGGTGCTCTACGAGCAGTACTTC	29052	29
clonotype1359	clonotype1359_consensus_1	679	TRA	TRAV8-3	None	TRAJ24	TRAC	True	True	CPPTLLGEIAVWSRDP	TGTCCCCCCACCTTGCTGGGGGAAATTGCAGTTTGGAGCAGGGACCCA	2564	2
clonotype1359	clonotype1359_consensus_2	552	TRA	TRAV26-1	None	TRAJ23	TRAC	True	True	CIVSPPYNQGGKLIF	TGCATCGTCAGTCCCCCTTATAACCAGGGAGGAAAGCTTATCTTC	3114	3
clonotype1359	clonotype1359_consensus_3	645	TRB	TRBV30	None	TRBJ2-6	TRBC2	True	True	CAWNPGSTGANVLTF	TGTGCCTGGAACCCAGGTAGCACTGGGGCCAACGTCCTGACTTTC	6451	8
clonotype135	clonotype135_consensus_1	658	TRB	TRBV20-1	TRBD2	TRBJ2-1	TRBC1	True	True	CSARDPRTSGGGEQFF	TGCAGTGCTAGAGATCCCCGGACTAGCGGGGGGGGTGAGCAGTTCTTC	7649	8
clonotype1360	clonotype1360_consensus_1	510	TRB	TRBV4-1	TRBD2	TRBJ2-3	TRBC2	True	True	CASSTPPSGGFTDTQYF	TGCGCCAGCAGCACCCCTCCTAGCGGGGGTTTCACAGATACGCAGTATTTT	8016	7
clonotype1360	clonotype1360_consensus_2	560	TRA	TRAV12-1	None	TRAJ6	TRAC	True	True	CVVNRVTGGSYIPTF	TGTGTGGTGAACAGGGTAACAGGAGGAAGCTACATACCTACATTT	12637	11
clonotype1361	clonotype1361_consensus_1	654	TRB	TRBV30	TRBD2	TRBJ2-3	TRBC2	True	True	CAWSWRFGTDTQYF	TGTGCCTGGAGTTGGAGGTTCGGTACAGATACGCAGTATTTT	9389	9
clonotype1361	clonotype1361_consensus_2	560	TRA	TRAV36DV7	None	TRAJ28	TRAC	True	True	CAVEAASGAGSYQLTF	TGTGCTGTGGAGGCCGCCTCTGGGGCTGGGAGTTACCAACTCACTTTC	4157	4
clonotype1362	clonotype1362_consensus_1	586	TRA	TRAV26-1	None	TRAJ50	TRAC	True	True	CIVASLFMKTSYDKVIF	TGCATCGTCGCCTCCCTCTTTATGAAAACCTCCTACGACAAGGTGATATTT	5792	5
clonotype1363	clonotype1363_consensus_1	582	TRB	TRBV12-3	TRBD1	TRBJ2-7	TRBC2	True	True	CASSLASGQGAYEQYF	TGTGCCAGCAGTTTAGCGTCGGGACAGGGGGCTTACGAGCAGTACTTC	13800	13
clonotype1363	clonotype1363_consensus_2	727	TRA	TRAV3	None	TRAJ5	TRAC	True	True	CAVRLQTGRRALTF	TGTGCTGTGAGACTACAAACGGGCAGGAGAGCACTTACTTTT	4008	5
clonotype1364	clonotype1364_consensus_1	545	TRA	TRAV12-2	None	TRAJ17	TRAC	True	True	CAVEAAGNKLTF	TGTGCCGTGGAGGCTGCAGGCAACAAGCTAACTTTT	3833	3
clonotype1364	clonotype1364_consensus_2	703	TRB	TRBV5-4	TRBD2	TRBJ2-5	TRBC2	True	True	CASSLDRGLGETQYF	TGTGCCAGCAGCTTGGACAGGGGACTAGGAGAGACCCAGTACTTC	8198	9
clonotype1365	clonotype1365_consensus_1	554	TRB	TRBV6-5	TRBD1	TRBJ2-1	TRBC2	True	True	CASSSDPYTGSAYNEQFF	TGTGCCAGCAGTTCCGACCCTTATACAGGGAGCGCCTACAATGAGCAGTTCTTC	6604	7
clonotype1365	clonotype1365_consensus_2	561	TRA	TRAV26-1	None	TRAJ20	TRAC	True	True	CIVRVGYDYKLSF	TGCATCGTCAGAGTTGGGTACGACTACAAGCTCAGCTTT	2717	2
clonotype1366	clonotype1366_consensus_1	711	TRB	TRBV7-2	None	TRBJ2-4	TRBC2	True	True	CASSPSWTVAKNIQYF	TGTGCCAGCAGCCCCTCGTGGACCGTAGCCAAAAACATTCAGTACTTC	23885	24
clonotype1366	clonotype1366_consensus_2	512	TRA	TRAV29DV5	None	TRAJ31	TRAC	True	True	CAASPTRFNARLMF	TGTGCAGCAAGCCCCACCAGATTTAATGCCAGACTCATGTTT	1568	1
clonotype1367	clonotype1367_consensus_1	516	TRB	TRBV12-3	TRBD1	TRBJ1-2	TRBC1	True	True	CASSQSQDYGYTF	TGTGCCAGCAGCCAATCACAGGACTATGGCTACACCTTC	7488	8
clonotype1367	clonotype1367_consensus_2	547	TRA	TRAV12-1	None	TRAJ13	TRAC	True	True	CVVNSGGYQKVTF	TGTGTGGTGAACTCTGGGGGTTACCAGAAAGTTACCTTT	2869	3
clonotype1368	clonotype1368_consensus_1	681	TRB	TRBV10-3	TRBD2	TRBJ2-7	TRBC1	True	True	CAISDPGRSYEQYF	TGTGCCATCAGTGACCCGGGACGGAGCTACGAGCAGTACTTC	6306	7
clonotype1368	clonotype1368_consensus_2	640	TRA	TRAV12-3	None	TRAJ49	TRAC	True	True	CAMSPGVTGNQFYF	TGTGCAATGAGCCCTGGAGTCACCGGTAACCAGTTCTATTTT	2759	3
clonotype1369	clonotype1369_consensus_1	612	TRA	TRAV41	None	TRAJ32	TRAC	True	True	CAVKRGATNKLIF	TGTGCTGTCAAGCGTGGTGCTACAAACAAGCTCATCTTT	1933	3
clonotype1369	clonotype1369_consensus_2	548	TRB	TRBV6-5	TRBD1	TRBJ2-7	TRBC2	True	True	CASSYGPTGDYEQYF	TGTGCCAGCAGTTACGGGCCCACAGGGGACTACGAGCAGTACTTC	4408	6
clonotype136	clonotype136_consensus_1	709	TRA	TRAV36DV7	None	TRAJ53	TRAC	True	True	CAPDSGGSNYKLTF	TGTGCTCCTGATAGTGGAGGTAGCAACTATAAACTGACATTT	13855	13
clonotype136	clonotype136_consensus_2	497	TRB	TRBV28	TRBD1	TRBJ1-5	TRBC1	True	True	CASTPGTGQPQHF	TGTGCCAGCACCCCAGGCACAGGACAGCCCCAGCATTTT	31112	31
clonotype1370	clonotype1370_consensus_1	572	TRB	TRBV6-3	TRBD1	TRBJ2-4	TRBC2	True	True	CASSYGPGGQNIQYF	TGTGCCAGCAGTTACGGGCCTGGGGGTCAAAACATTCAGTACTTC	6082	8
clonotype1371	clonotype1371_consensus_1	522	TRB	TRBV24-1	TRBD1	TRBJ1-2	TRBC1	True	True	CATSDPGQALYGYTF	TGTGCCACCAGTGACCCGGGACAGGCCCTCTATGGCTACACCTTC	5807	5
clonotype1371	clonotype1371_consensus_2	539	TRA	TRAV13-2	None	TRAJ53	TRAC	True	True	CAENTPSGSNYKLTF	TGTGCAGAGAATACCCCTTCGGGTAGCAACTATAAACTGACATTT	3884	3
clonotype1372	clonotype1372_consensus_1	717	TRB	TRBV6-3	TRBD1	TRBJ2-5	TRBC2	True	True	CASSSPTGGGTQYF	TGTGCCAGCAGTTCCCCGACCGGGGGAGGGACCCAGTACTTC	10763	11
clonotype1372	clonotype1372_consensus_2	468	TRA	TRAV9-2	None	TRAJ43	TRAC	True	True	CALWYYNNNDMRF	TGTGCTCTGTGGTACTACAATAACAATGACATGCGCTTT	6431	6
clonotype1373	clonotype1373_consensus_1	703	TRA	TRAV8-6	None	TRAJ49	TRAC	True	True	CAVSPGNQFYF	TGTGCTGTGAGCCCCGGTAACCAGTTCTATTTT	2639	2
clonotype1373	clonotype1373_consensus_2	568	TRB	TRBV7-9	TRBD1	TRBJ2-4	TRBC2	True	True	CASSLGVGTGRGNIQYF	TGTGCCAGCAGCTTAGGGGTGGGGACAGGGCGAGGAAACATTCAGTACTTC	8198	9
clonotype1374	clonotype1374_consensus_1	699	TRB	TRBV11-2	TRBD2	TRBJ2-1	TRBC2	True	True	CASSLESGGFYNEQFF	TGTGCCAGCAGCTTAGAGAGCGGGGGTTTTTACAATGAGCAGTTCTTC	4115	6
clonotype1374	clonotype1374_consensus_2	544	TRA	TRAV12-2	None	TRAJ43	TRAC	True	True	CAVNPGDDMRF	TGTGCCGTGAATCCCGGGGATGACATGCGCTTT	1811	2
clonotype1375	clonotype1375_consensus_1	440	TRA	TRAV39	None	TRAJ43	TRAC	True	True	CAVLDWYDMRF	TGTGCCGTTCTGGACTGGTATGACATGCGCTTT	1556	1
clonotype1375	clonotype1375_consensus_2	579	TRB	TRBV20-1	None	TRBJ1-1	TRBC1	True	True	CSARDMQVNTEAFF	TGCAGTGCTAGAGATATGCAGGTCAACACTGAAGCTTTCTTT	9103	11
clonotype1376	clonotype1376_consensus_1	635	TRB	TRBV19	TRBD1	TRBJ2-7	TRBC2	True	True	CASSEGGGSYEQYF	TGTGCCAGTAGTGAAGGGGGGGGCTCCTACGAGCAGTACTTC	2550	3
clonotype1376	clonotype1376_consensus_2	512	TRA	TRAV4	None	TRAJ23	TRAC	True	True	CLVGDIGNQGGKLIF	TGCCTCGTGGGTGACATAGGTAACCAGGGAGGAAAGCTTATCTTC	4306	4
clonotype1377	clonotype1377_consensus_1	546	TRB	TRBV7-9	TRBD1	TRBJ1-4	TRBC1	True	True	CASSTRQGRSEKLFF	TGTGCCAGCAGCACTAGACAGGGTCGGAGTGAAAAACTGTTTTTT	3728	4
clonotype1377	clonotype1377_consensus_2	544	TRA	TRAV21	None	TRAJ4	TRAC	True	True	CAVTPPFSGGYNKLIF	TGTGCTGTGACCCCCCCATTTTCTGGTGGCTACAATAAGCTGATTTTT	4222	4
clonotype1378	clonotype1378_consensus_1	685	TRB	TRBV19	TRBD1	TRBJ1-6	TRBC1	True	True	CASNYLGQNNSPLHF	TGTGCCAGTAATTATCTGGGACAGAATAATTCACCCCTCCACTTT	9685	10
clonotype1379	clonotype1379_consensus_1	662	TRA	TRAV8-6	None	TRAJ44	TRAC	True	True	CALGGTASKLTF	TGTGCCTTGGGCGGCACTGCCAGTAAACTCACCTTT	3422	3
clonotype1379	clonotype1379_consensus_2	661	TRB	TRBV29-1	TRBD1	TRBJ1-4	TRBC1	True	True	CSVGQINEKLFF	TGCAGCGTCGGACAGATTAATGAAAAACTGTTTTTT	6751	7
clonotype137	clonotype137_consensus_1	935	TRB	TRBV28	TRBD2	TRBJ2-3	TRBC2	True	True	CASSSPGTRGEDF	TGTGCCAGCAGTTCGCCCGGGACTAGGGGAGAAGATTTT	39541	41
clonotype1380	clonotype1380_consensus_1	545	TRB	TRBV12-3	None	TRBJ1-4	TRBC1	True	True	CASSRNNGDLILFF	TGTGCCAGCAGTCGAAATAATGGTGACCTTATACTGTTTTTT	1401	1
clonotype1381	clonotype1381_consensus_1	589	TRB	TRBV7-9	TRBD1	TRBJ2-7	TRBC2	True	True	CASSLMQGEQYF	TGTGCCAGCAGCTTAATGCAGGGCGAGCAGTACTTC	16903	18
clonotype1382	clonotype1382_consensus_1	554	TRA	TRAV12-1	None	TRAJ6	TRAC	True	True	CVVNREGSYIPTF	TGTGTGGTGAACAGGGAAGGAAGCTACATACCTACATTT	1021	2
clonotype1382	clonotype1382_consensus_2	532	TRA	TRAV1-2	None	TRAJ10	TRAC	True	True	CAVFTGGGNKLTF	TGTGCTGTCTTCACGGGAGGAGGAAACAAACTCACCTTT	3295	3
clonotype1382	clonotype1382_consensus_3	597	TRB	TRBV5-1	TRBD1	TRBJ1-2	TRBC1	True	True	CASSLGQGRNYGYTF	TGCGCCAGCAGCTTGGGGCAGGGCCGAAACTATGGCTACACCTTC	5536	7
clonotype1382	clonotype1382_consensus_4	604	TRB	TRBV27	None	TRBJ2-6	TRBC1	True	True	CASSRSSGANVLTF	TGTGCCAGCAGTCGAAGCTCTGGGGCCAACGTCCTGACTTTC	4840	7
clonotype1383	clonotype1383_consensus_1	679	TRA	TRAV8-3	None	TRAJ53	TRAC	True	True	CAVWGGGSNYKLTF	TGTGCTGTGTGGGGTGGAGGTAGCAACTATAAACTGACATTT	5812	6
clonotype1383	clonotype1383_consensus_2	603	TRB	TRBV6-3	None	TRBJ2-1	TRBC2	True	True	CASTQSYTSSYNEQFF	TGTGCCAGCACTCAATCGTACACGAGCTCCTACAATGAGCAGTTCTTC	16982	16
clonotype1384	clonotype1384_consensus_1	678	TRB	TRBV18	TRBD2	TRBJ2-2	TRBC2	True	True	CASSPSIEQSTGELFF	TGTGCCAGCTCACCAAGTATCGAACAGTCCACCGGGGAGCTGTTTTTT	13077	16
clonotype1385	clonotype1385_consensus_1	545	TRB	TRBV5-1	TRBD2	TRBJ2-5	TRBC2	True	True	CASSPSAGNQETQYF	TGCGCCAGCAGTCCCTCCGCGGGGAACCAAGAGACCCAGTACTTC	4197	6
clonotype1386	clonotype1386_consensus_1	487	TRA	TRAV21	None	TRAJ17	TRAC	True	True	CAVKVKAAGNKLTF	TGTGCTGTGAAGGTCAAAGCTGCAGGCAACAAGCTAACTTTT	6029	8
clonotype1386	clonotype1386_consensus_2	721	TRB	TRBV6-3	TRBD1	TRBJ1-5	TRBC1	True	True	CASSYLTARGNQPQHF	TGTGCCAGCAGTTACTTGACAGCCCGGGGCAATCAGCCCCAGCATTTT	10592	11
clonotype1387	clonotype1387_consensus_1	676	TRA	TRAV8-3	None	TRAJ23	TRAC	True	True	CAVGPNQGGKLIF	TGTGCTGTGGGCCCCAACCAGGGAGGAAAGCTTATCTTC	1016	2
clonotype1387	clonotype1387_consensus_2	601	TRB	TRBV2	TRBD1	TRBJ2-5	TRBC2	True	True	CASDFNRGQETQYF	TGTGCCAGCGACTTCAATAGGGGGCAAGAGACCCAGTACTTC	5221	5
clonotype1388	clonotype1388_consensus_1	701	TRB	TRBV7-9	TRBD2	TRBJ2-7	TRBC2	True	True	CASSLTSGIYEQYF	TGTGCCAGCAGCTTAACTAGCGGGATCTACGAGCAGTACTTC	7997	9
clonotype1388	clonotype1388_consensus_2	812	TRB	TRBV19	TRBD1	TRBJ1-1	TRBC1	True	True	CASTPGQVNTEAFF	TGTGCCAGTACCCCGGGACAGGTGAACACTGAAGCTTTCTTT	3134	4
clonotype1388	clonotype1388_consensus_3	526	TRA	TRAV13-2	None	TRAJ8	TRAC	True	True	CAENTGFQKLVF	TGTGCAGAGAACACAGGCTTTCAGAAACTTGTATTT	1465	1
clonotype1389	clonotype1389_consensus_1	514	TRB	TRBV5-1	TRBD2	TRBJ2-5	TRBC2	True	True	CASRGGGSVQETQYF	TGCGCCAGCCGGGGAGGGGGATCCGTCCAAGAGACCCAGTACTTC	5864	7
clonotype138	clonotype138_consensus_1	638	TRB	TRBV7-2	None	TRBJ2-1	TRBC2	True	True	CASSLAEANYNEQFF	TGTGCCAGCAGCTTAGCGGAAGCGAACTACAATGAGCAGTTCTTC	47571	48
clonotype1390	clonotype1390_consensus_1	496	TRA	TRAV38-2DV8	None	TRAJ39	TRAC	True	True	CAYRSNAGNMLTF	TGTGCTTATAGGAGCAATGCAGGCAACATGCTCACCTTT	2513	3
clonotype1390	clonotype1390_consensus_2	769	TRB	TRBV30	TRBD1	TRBJ1-6	TRBC1	True	True	CAWSTGQANNSPLHF	TGTGCCTGGAGTACCGGACAGGCAAATAATTCACCCCTCCACTTT	3376	3
clonotype1390	clonotype1390_consensus_3	712	TRB	TRBV6-5	TRBD2	TRBJ1-5	TRBC1	True	True	CASSLLGGGNQPQHF	TGTGCCAGCAGCCTCTTGGGAGGAGGCAATCAGCCCCAGCATTTT	3311	3
clonotype1391	clonotype1391_consensus_1	519	TRA	TRAV26-1	None	TRAJ47	TRAC	True	True	CIAFSYGNKLVF	TGCATCGCTTTTTCCTATGGAAACAAACTGGTCTTT	948	1
clonotype1391	clonotype1391_consensus_2	534	TRB	TRBV7-3	TRBD2	TRBJ2-3	TRBC2	True	True	CASSLRREDTDTQYF	TGTGCCAGCAGCTTACGGAGGGAAGACACAGATACGCAGTATTTT	9629	12
clonotype1392	clonotype1392_consensus_1	607	TRA	TRAV8-6	None	TRAJ47	TRAC	True	True	CAVKEYGNKLVF	TGTGCTGTGAAGGAATATGGAAACAAACTGGTCTTT	911	1
clonotype1392	clonotype1392_consensus_2	576	TRB	TRBV6-5	TRBD1	TRBJ2-7	TRBC2	True	True	CASSRFETGVSEQYF	TGTGCCAGCAGCCGGTTTGAGACAGGGGTCTCCGAGCAGTACTTC	6402	7
clonotype1393	clonotype1393_consensus_1	603	TRB	TRBV10-2	TRBD1	TRBJ2-1	TRBC2	True	True	CASSPGQGGEQFF	TGCGCCAGCAGTCCGGGACAGGGAGGTGAGCAGTTCTTC	32656	33
clonotype1393	clonotype1393_consensus_2	486	TRA	TRAV10	None	TRAJ9	TRAC	True	True	CVVSGNTGGFKTIF	TGTGTGGTGAGCGGCAATACTGGAGGCTTCAAAACTATCTTT	3293	3
clonotype1394	clonotype1394_consensus_1	505	TRB	TRBV12-4	None	TRBJ2-6	TRBC2	True	True	CASSYPGANVLTF	TGTGCCAGCAGTTATCCCGGGGCCAACGTCCTGACTTTC	2645	2
clonotype1394	clonotype1394_consensus_2	533	TRB	TRBV20-1	TRBD1	TRBJ1-1	TRBC1	True	True	CSAQRGTGGLGTEAFF	TGCAGTGCTCAGAGAGGGACAGGGGGCTTAGGCACTGAAGCTTTCTTT	2246	2
clonotype1395	clonotype1395_consensus_1	764	TRA	TRAV5	None	TRAJ29	TRAC	True	True	CAETSGNTPLVF	TGTGCAGAGACCTCAGGAAACACACCTCTTGTCTTT	4238	4
clonotype1395	clonotype1395_consensus_2	693	TRB	TRBV12-3	TRBD2	TRBJ2-5	TRBC2	True	True	CASSGLAGGIGETQYF	TGTGCCAGCAGTGGACTAGCGGGAGGGATCGGAGAGACCCAGTACTTC	4629	4
clonotype1396	clonotype1396_consensus_1	510	TRA	TRAV4	None	TRAJ23	TRAC	True	True	CLVGDIGNQGGKLIF	TGCCTCGTGGGTGACATAGGTAACCAGGGAGGAAAGCTTATCTTC	1459	1
clonotype1396	clonotype1396_consensus_2	584	TRB	TRBV28	TRBD2	TRBJ2-7	TRBC2	True	True	CASSSAGSKQYF	TGTGCCAGCAGTTCCGCAGGGAGTAAGCAGTACTTC	7732	7
clonotype1397	clonotype1397_consensus_1	586	TRA	TRAV29DV5	None	TRAJ52	TRAC	True	True	CAALGGGGTSYGKLTF	TGTGCAGCCTTGGGAGGTGGTGGTACTAGCTATGGAAAGCTGACATTT	3142	3
clonotype1397	clonotype1397_consensus_2	528	TRA	TRAV27	None	TRAJ29	TRAC	True	True	CAGSNSGNTPLVF	TGTGCAGGTAGTAATTCAGGAAACACACCTCTTGTCTTT	1507	2
clonotype1397	clonotype1397_consensus_3	693	TRB	TRBV15	TRBD1	TRBJ1-1	TRBC1	True	True	CATSRDWGVSTEAFF	TGTGCCACCAGCAGAGACTGGGGGGTGAGCACTGAAGCTTTCTTT	4582	5
clonotype1398	clonotype1398_consensus_1	548	TRA	TRAV1-2	None	TRAJ13	TRAC	True	True	CAVRDSKSGGYQKVTF	TGTGCTGTGAGAGACTCCAAATCTGGGGGTTACCAGAAAGTTACCTTT	4719	4
clonotype1398	clonotype1398_consensus_2	704	TRB	TRBV30	None	TRBJ1-4	TRBC1	True	True	CAWSLNEKLFF	TGTGCCTGGAGCCTTAATGAAAAACTGTTTTTT	12015	12
clonotype1399	clonotype1399_consensus_1	560	TRA	TRAV14DV4	None	TRAJ49	TRAC	True	True	CAMRVREGNQFYF	TGTGCAATGAGAGTCCGGGAGGGTAACCAGTTCTATTTT	3554	3
clonotype1399	clonotype1399_consensus_2	564	TRB	TRBV29-1	TRBD1	TRBJ2-3	TRBC2	True	True	CSVSGQRITDTQYF	TGCAGCGTCTCAGGACAGAGAATCACAGATACGCAGTATTTT	11729	11
clonotype139	clonotype139_consensus_1	668	TRB	TRBV29-1	None	TRBJ1-1	TRBC1	True	True	CSVESRIMNTEAFF	TGCAGCGTTGAGTCACGGATCATGAACACTGAAGCTTTCTTT	21627	23
clonotype139	clonotype139_consensus_2	701	TRA	TRAV6	None	TRAJ4	TRAC	True	True	CALDGRTGGYNKLIF	TGTGCTCTAGACGGGAGGACTGGTGGCTACAATAAGCTGATTTTT	3790	4
clonotype13	clonotype13_consensus_1	765	TRB	TRBV2	TRBD2	TRBJ2-2	TRBC2	True	True	CASILAVTNTGELFF	TGTGCCAGCATCCTAGCGGTAACGAACACCGGGGAGCTGTTTTTT	422938	450
clonotype1400	clonotype1400_consensus_1	550	TRA	TRAV12-2	None	TRAJ54	TRAC	True	True	CAVNNQGAQKLVF	TGTGCCGTGAACAACCAGGGAGCCCAGAAGCTGGTATTT	4839	5
clonotype1400	clonotype1400_consensus_2	715	TRB	TRBV20-1	TRBD2	TRBJ2-3	TRBC2	True	True	CSAGTSGRASGF	TGCAGTGCCGGGACTAGCGGGAGGGCCTCAGGATTT	12548	13
clonotype1401	clonotype1401_consensus_1	529	TRB	TRBV11-2	TRBD1	TRBJ1-1	TRBC1	True	True	CASSSQGSTEAFF	TGTGCCAGCAGCTCCCAGGGGAGCACTGAAGCTTTCTTT	3839	4
clonotype1401	clonotype1401_consensus_2	485	TRA	TRAV9-2	None	TRAJ39	TRAC	True	True	CAPAGNMLTF	TGTGCTCCGGCGGGCAACATGCTCACCTTT	1463	1
clonotype1402	clonotype1402_consensus_1	681	TRB	TRBV20-1	None	TRBJ2-3	TRBC2	True	True	CSAPKTALRADTQYF	TGCAGTGCTCCCAAGACTGCTCTTAGGGCAGATACGCAGTATTTT	4934	6
clonotype1402	clonotype1402_consensus_2	511	TRA	TRAV13-1	None	TRAJ49	TRAC	True	True	CAASIPPTGNQFYF	TGTGCAGCAAGTATACCCCCTACCGGTAACCAGTTCTATTTT	6027	5
clonotype1403	clonotype1403_consensus_1	546	TRB	TRBV7-9	None	TRBJ2-5	TRBC2	True	True	CASTLPSGGTQYF	TGTGCCAGCACCCTACCCTCAGGAGGGACCCAGTACTTC	1705	2
clonotype1404	clonotype1404_consensus_1	645	TRB	TRBV20-1	TRBD1	TRBJ2-1	TRBC2	True	True	CSARESGRSYNEQFF	TGCAGTGCTAGAGAGTCGGGGCGCTCCTACAATGAGCAGTTCTTC	28768	28
clonotype1404	clonotype1404_consensus_2	470	TRA	TRAV9-2	None	TRAJ23	TRAC	True	True	CALRVNQGGKLIF	TGTGCTCTGAGGGTGAACCAGGGAGGAAAGCTTATCTTC	2802	2
clonotype1405	clonotype1405_consensus_1	498	TRB	TRBV20-1	TRBD2	TRBJ2-7	TRBC2	True	True	CSATGLAYEQYF	TGCAGTGCTACGGGACTAGCATACGAGCAGTACTTC	4768	5
clonotype1405	clonotype1405_consensus_2	461	TRA	TRAV40	None	TRAJ33	TRAC	True	True	CLLGADPMDSNYQLIW	TGTCTTCTGGGAGCAGACCCAATGGATAGCAACTATCAGTTAATCTGG	854	1
clonotype1406	clonotype1406_consensus_1	539	TRA	TRAV23DV6	None	TRAJ58	TRAC	True	True	CASFTQETSGSRLTF	TGCGCCTCCTTCACCCAAGAAACCAGTGGCTCTAGGTTGACCTTT	2687	3
clonotype1406	clonotype1406_consensus_2	535	TRB	TRBV5-1	TRBD2	TRBJ2-5	TRBC2	True	True	CASSLGLGPETQYF	TGCGCCAGCAGCTTGGGATTAGGTCCGGAGACCCAGTACTTC	6645	9
clonotype1407	clonotype1407_consensus_1	757	TRB	TRBV30	TRBD1	TRBJ1-1	TRBC1	True	True	CAWSVQGGTTTGAFF	TGTGCCTGGAGTGTCCAGGGGGGAACCACAACGGGAGCTTTCTTT	2779	3
clonotype1408	clonotype1408_consensus_1	682	TRB	TRBV2	TRBD2	TRBJ2-2	TRBC2	True	True	CASILAVTNTGELFF	TGTGCCAGCATCCTAGCGGTAACGAACACCGGGGAGCTGTTTTTT	9873	10
clonotype1408	clonotype1408_consensus_2	491	TRA	TRAV38-1	None	TRAJ48	TRAC	True	True	CAFMKQYFGNEKLTF	TGTGCTTTCATGAAGCAGTACTTTGGAAATGAGAAATTAACCTTT	3976	3
clonotype1408	clonotype1408_consensus_3	499	TRA	TRAV13-1	None	TRAJ57	TRAC	True	True	CAAIFKLSQALPIPGGSEKLVF	TGTGCAGCCATTTTCAAACTTTCTCAGGCTCTGCCTATCCCGGGCGGATCTGAAAAGCTGGTCTTT	2231	2
clonotype1409	clonotype1409_consensus_1	592	TRB	TRBV6-1	TRBD2	TRBJ2-1	TRBC2	True	True	CASSGDGSSYNEQFF	TGTGCCAGCAGTGGGGACGGTAGCTCCTACAATGAGCAGTTCTTC	4110	5
clonotype1409	clonotype1409_consensus_2	565	TRA	TRAV1-2	None	TRAJ37	TRAC	True	True	CAVPGSGNTGKLIF	TGTGCTGTCCCCGGCTCTGGCAACACAGGCAAACTAATCTTT	2223	3
clonotype140	clonotype140_consensus_1	691	TRA	TRAV26-1	None	TRAJ36	TRAC	True	True	CIVRATGANNLFF	TGCATCGTCAGGGCAACTGGGGCAAACAACCTCTTCTTT	13880	14
clonotype140	clonotype140_consensus_2	727	TRB	TRBV29-1	None	TRBJ2-5	TRBC2	True	True	CSVEGQRNQETQYF	TGCAGCGTTGAAGGCCAACGGAACCAAGAGACCCAGTACTTC	58865	59
clonotype1410	clonotype1410_consensus_1	546	TRA	TRAV39	None	TRAJ37	TRAC	True	True	CAVCRSSNTGKLIF	TGTGCCGTATGTCGCTCTAGCAACACAGGCAAACTAATCTTT	4256	3
clonotype1410	clonotype1410_consensus_2	577	TRB	TRBV6-5	TRBD1	TRBJ2-3	TRBC2	True	True	CASKISGQGIAYTQYF	TGTGCCAGCAAAATTTCCGGACAGGGGATTGCTTATACGCAGTATTTT	10917	12
clonotype1411	clonotype1411_consensus_1	501	TRA	TRAV20	None	TRAJ27	TRAC	True	True	CGEAGKSTF	TGTGGCGAGGCAGGCAAATCAACCTTT	5581	5
clonotype1411	clonotype1411_consensus_2	691	TRB	TRBV18	TRBD2	TRBJ1-6	TRBC1	True	True	CASSPFGGNNSPLHF	TGTGCCAGCTCACCATTTGGCGGGAATAATTCACCCCTCCACTTT	5743	7
clonotype1412	clonotype1412_consensus_1	572	TRA	TRAV19	None	TRAJ9	TRAC	True	True	CALSVPNTGGFKTIF	TGTGCTCTGAGTGTCCCAAATACTGGAGGCTTCAAAACTATCTTT	8639	9
clonotype1412	clonotype1412_consensus_2	571	TRB	TRBV7-9	TRBD1	TRBJ2-2	TRBC2	True	True	CASSRLSQGTGELFF	TGTGCCAGCAGCCGCTTGAGTCAGGGCACCGGGGAGCTGTTTTTT	21741	21
clonotype1413	clonotype1413_consensus_1	687	TRB	TRBV5-1	TRBD1	TRBJ1-4	TRBC1	True	True	CASSSQGTNEKLFF	TGCGCCAGCAGCTCACAGGGAACTAATGAAAAACTGTTTTTT	5974	7
clonotype1413	clonotype1413_consensus_2	504	TRA	TRAV13-1	None	TRAJ15	TRAC	True	True	CAASKGQAGTALIF	TGTGCAGCAAGTAAGGGCCAGGCAGGAACTGCTCTGATCTTT	1210	1
clonotype1414	clonotype1414_consensus_1	493	TRB	TRBV29-1	TRBD2	TRBJ2-5	TRBC2	True	True	CSVEDARGWKETQYF	TGCAGCGTTGAAGATGCGCGGGGATGGAAAGAGACCCAGTACTTC	3961	4
clonotype1415	clonotype1415_consensus_1	756	TRB	TRBV30	TRBD2	TRBJ1-2	TRBC1	True	True	CAWSVGRAGYTF	TGTGCCTGGAGTGTAGGAAGGGCTGGCTACACCTTC	6689	7
clonotype1415	clonotype1415_consensus_2	553	TRA	TRAV23DV6	None	TRAJ49	TRAC	True	True	CAASSTGNQFYF	TGTGCAGCAAGCTCCACCGGTAACCAGTTCTATTTT	1510	2
clonotype1416	clonotype1416_consensus_1	553	TRB	TRBV2	None	TRBJ2-5	TRBC2	True	True	CASSFDVETQYF	TGTGCCAGCTCTTTCGATGTTGAGACCCAGTACTTC	7626	7
clonotype1416	clonotype1416_consensus_2	701	TRA	TRAV3	None	TRAJ10	TRAC	True	True	CAVKRATGGGNKLTF	TGTGCTGTGAAAAGGGCTACGGGAGGAGGAAACAAACTCACCTTT	6320	8
clonotype1416	clonotype1416_consensus_3	707	TRA	TRAV8-2	None	TRAJ3	TRAC	True	True	CVVRASSSASKIIF	TGTGTTGTGAGGGCGTCCAGCAGTGCTTCCAAGATAATCTTT	5525	6
clonotype1417	clonotype1417_consensus_1	656	TRB	TRBV28	TRBD1	TRBJ1-3	TRBC1	True	True	CASSEQAAALSGNTIYF	TGTGCCAGCAGCGAACAGGCGGCCGCCCTCTCTGGAAACACCATATATTTT	1030	1
clonotype1417	clonotype1417_consensus_2	547	TRA	TRAV12-2	None	TRAJ11	TRAC	True	True	CAVNSLYSTLTF	TGTGCCGTGAACTCGTTATACAGCACCCTCACCTTT	4752	4
clonotype1418	clonotype1418_consensus_1	549	TRA	TRAV26-2	None	TRAJ58	TRAC	True	True	CILLTSGSRLTF	TGCATCCTGCTGACCAGTGGCTCTAGGTTGACCTTT	2383	3
clonotype1418	clonotype1418_consensus_2	592	TRB	TRBV2	TRBD1	TRBJ2-5	TRBC2	True	True	CASSESGFQETQYF	TGTGCCAGCAGTGAGTCAGGGTTCCAAGAGACCCAGTACTTC	4264	5
clonotype1419	clonotype1419_consensus_1	529	TRB	TRBV3-1	TRBD2	TRBJ1-5	TRBC1	True	True	CASSDDSTPSAGGRPQHF	TGTGCCAGCAGCGACGACAGTACCCCGAGCGCGGGGGGAAGGCCCCAGCATTTT	4115	5
clonotype1419	clonotype1419_consensus_2	510	TRA	TRAV9-2	None	TRAJ49	TRAC	True	True	CALSTNTGNQFYF	TGTGCTCTGTCTACGAACACCGGTAACCAGTTCTATTTT	2337	2
clonotype141	clonotype141_consensus_1	615	TRA	TRAV38-2DV8	None	TRAJ39	TRAC	True	True	CAYRSNAGNMLTF	TGTGCTTATAGGAGCAATGCAGGCAACATGCTCACCTTT	4697	6
clonotype1420	clonotype1420_consensus_1	496	TRA	TRAV38-1	None	TRAJ41	TRAC	True	True	CACLLALNF	TGTGCTTGCCTCTTAGCACTCAACTTC	1107	1
clonotype1420	clonotype1420_consensus_2	634	TRB	TRBV12-3	None	TRBJ2-1	TRBC2	True	True	CASSLYLGSLYNEQFF	TGTGCCAGCAGTTTGTACCTAGGTAGCCTTTACAATGAGCAGTTCTTC	9578	10
clonotype1421	clonotype1421_consensus_1	485	TRA	TRAV4	None	TRAJ23	TRAC	True	True	CLVGDIGNQGGKLIF	TGCCTCGTGGGTGACATAGGTAACCAGGGAGGAAAGCTTATCTTC	1395	2
clonotype1421	clonotype1421_consensus_2	570	TRA	TRAV12-2	None	TRAJ9	TRAC	True	True	CAVLTGGGFKTIF	TGTGCCGTCTTAACGGGTGGAGGCTTCAAAACTATCTTT	4681	4
clonotype1421	clonotype1421_consensus_3	686	TRB	TRBV19	TRBD2	TRBJ2-7	TRBC2	True	True	CASSMAGVLDEQYF	TGTGCCAGTAGTATGGCGGGAGTCCTCGACGAGCAGTACTTC	4270	5
clonotype1422	clonotype1422_consensus_1	558	TRA	TRAV23DV6	None	TRAJ10	TRAC	True	True	CAASGLTGGGNKLTF	TGTGCAGCAAGCGGGCTCACGGGAGGAGGAAACAAACTCACCTTT	6554	6
clonotype1422	clonotype1422_consensus_2	574	TRB	TRBV3-1	TRBD1	TRBJ2-7	TRBC2	True	True	CASSKRGGGDEQYF	TGTGCCAGCAGCAAACGGGGGGGGGGCGACGAGCAGTACTTC	6458	8
clonotype1423	clonotype1423_consensus_1	648	TRB	TRBV30	TRBD2	TRBJ2-1	TRBC2	True	True	CACSRGTQSEQFF	TGTGCCTGCTCCCGGGGGACACAATCTGAGCAGTTCTTC	8187	9
clonotype1424	clonotype1424_consensus_1	577	TRA	TRAV19	None	TRAJ58	TRAC	True	True	CALSEFTSGSRLTF	TGTGCTCTGAGTGAATTCACCAGTGGCTCTAGGTTGACCTTT	8531	8
clonotype1424	clonotype1424_consensus_2	551	TRB	TRBV7-2	None	TRBJ2-7	TRBC2	True	True	CASSRDRLGEQYF	TGTGCCAGCAGTAGGGATCGGCTAGGGGAGCAGTACTTC	31519	31
clonotype1425	clonotype1425_consensus_1	700	TRB	TRBV20-1	TRBD1	TRBJ2-7	TRBC2	True	True	CSARSWDIGEQYF	TGCAGTGCTAGATCGTGGGACATCGGCGAGCAGTACTTC	31528	38
clonotype1425	clonotype1425_consensus_2	591	TRA	TRAV14DV4	None	TRAJ11	TRAC	True	True	CAMRGNWDSGYSTLTF	TGTGCAATGAGAGGGAACTGGGATTCAGGATACAGCACCCTCACCTTT	5922	6
clonotype1426	clonotype1426_consensus_1	553	TRA	TRAV12-2	None	TRAJ8	TRAC	True	True	CAVNWNTGFQKLVF	TGTGCCGTGAACTGGAACACAGGCTTTCAGAAACTTGTATTT	4518	4
clonotype1426	clonotype1426_consensus_2	690	TRB	TRBV5-1	TRBD1	TRBJ1-1	TRBC1	True	True	CASSRQGLENTEAFF	TGCGCCAGCAGCCGGCAGGGGTTGGAAAACACTGAAGCTTTCTTT	6027	6
clonotype1427	clonotype1427_consensus_1	494	TRA	TRAV13-1	None	TRAJ23	TRAC	True	True	CAASEGNQGGKLIF	TGTGCAGCAAGTGAGGGGAACCAGGGAGGAAAGCTTATCTTC	1361	1
clonotype1427	clonotype1427_consensus_2	732	TRB	TRBV7-9	TRBD1	TRBJ1-2	TRBC1	True	True	CASKKAGQGPYTF	TGTGCCAGCAAAAAAGCGGGACAGGGTCCCTACACCTTC	10558	11
clonotype1428	clonotype1428_consensus_1	516	TRB	TRBV5-1	TRBD1	TRBJ1-1	TRBC1	True	True	CASSSGADRNTEAFF	TGCGCCAGCAGCTCCGGGGCGGACAGGAACACTGAAGCTTTCTTT	7844	10
clonotype1428	clonotype1428_consensus_2	530	TRA	TRAV1-1	None	TRAJ23	TRAC	True	True	CAVRPKNQGGKLIF	TGCGCTGTGAGACCTAAAAACCAGGGAGGAAAGCTTATCTTC	5345	5
clonotype1429	clonotype1429_consensus_1	553	TRA	TRAV25	None	TRAJ15	TRAC	True	True	CAGVTQAGTALIF	TGTGCAGGGGTCACCCAGGCAGGAACTGCTCTGATCTTT	2659	3
clonotype1429	clonotype1429_consensus_2	712	TRB	TRBV20-1	TRBD1	TRBJ1-1	TRBC1	True	True	CSARGQGFGARSEAFF	TGCAGTGCGAGGGGACAGGGGTTCGGAGCTCGGAGTGAAGCTTTCTTT	9811	10
clonotype142	clonotype142_consensus_1	595	TRA	TRAV17	None	TRAJ43	TRAC	True	True	CATGYKGDMRF	TGTGCTACGGGGTACAAGGGTGACATGCGCTTT	8155	7
clonotype142	clonotype142_consensus_2	551	TRB	TRBV10-2	TRBD1	TRBJ1-2	TRBC2	True	True	CASSPGGGGYTF	TGCGCCAGCAGTCCCGGCGGCGGAGGCTACACCTTC	14813	18
clonotype1430	clonotype1430_consensus_1	700	TRB	TRBV20-1	TRBD1	TRBJ1-1	TRBC1	True	True	CSAGTGSNTEAFF	TGCAGTGCGGGGACAGGGTCGAACACTGAAGCTTTCTTT	5666	6
clonotype1431	clonotype1431_consensus_1	471	TRA	TRAV26-2	None	TRAJ40	TRAC	True	True	CILLSGTYKYIF	TGCATCCTCCTGTCAGGAACCTACAAATACATCTTT	1931	2
clonotype1431	clonotype1431_consensus_2	565	TRB	TRBV9	TRBD1	TRBJ1-1	TRBC1	True	True	CASSVAGAGATNTEAFF	TGTGCCAGCAGCGTAGCTGGGGCAGGGGCCACGAACACTGAAGCTTTCTTT	5872	6
clonotype1432	clonotype1432_consensus_1	684	TRB	TRBV19	TRBD2	TRBJ1-2	TRBC1	True	True	CASSPGTYLPYGYTF	TGTGCCAGTAGTCCTGGGACCTACCTTCCCTATGGCTACACCTTC	8776	10
clonotype1432	clonotype1432_consensus_2	554	TRA	TRAV5	None	TRAJ27	TRAC	True	True	CAESCSKSTF	TGTGCAGAGAGTTGCAGCAAATCAACCTTT	4320	4
clonotype1433	clonotype1433_consensus_1	505	TRA	TRAV16	None	TRAJ49	TRAC	True	True	CALKPGNQFYF	TGTGCTCTAAAACCCGGTAACCAGTTCTATTTT	1431	1
clonotype1433	clonotype1433_consensus_2	691	TRB	TRBV12-3	TRBD1	TRBJ2-2	TRBC2	True	True	CASRQTGLNTGELFF	TGTGCCAGCAGACAGACAGGGTTGAACACCGGGGAGCTGTTTTTT	13068	12
clonotype1434	clonotype1434_consensus_1	628	TRA	TRAV41	None	TRAJ42	TRAC	True	True	CARMNYGGSQGNLIF	TGTGCCCGCATGAATTATGGAGGAAGCCAAGGAAATCTCATCTTT	4599	4
clonotype1435	clonotype1435_consensus_1	678	TRB	TRBV20-1	TRBD2	TRBJ2-1	TRBC2	True	True	CSASKGREEQFF	TGCAGTGCTAGTAAAGGGAGAGAGGAGCAGTTCTTC	18930	19
clonotype1436	clonotype1436_consensus_1	492	TRA	TRAV35	None	TRAJ37	TRAC	True	True	CAGQSGSSNTGKLIF	TGTGCTGGGCAGAGTGGCTCTAGCAACACAGGCAAACTAATCTTT	127	1
clonotype1436	clonotype1436_consensus_2	588	TRB	TRBV10-3	None	TRBJ1-3	TRBC1	True	True	CAISRTGSGNTIYF	TGTGCCATCAGTCGAACGGGGTCTGGAAACACCATATATTTT	5789	7
clonotype1437	clonotype1437_consensus_1	476	TRB	TRBV28	TRBD2	TRBJ2-4	TRBC2	True	True	CASSIGGGEGNIQYF	TGTGCCAGCAGCATAGGGGGAGGGGAGGGGAACATTCAGTACTTC	3782	4
clonotype1437	clonotype1437_consensus_2	508	TRA	TRAV5	None	TRAJ47	TRAC	True	True	CAESSGYGNKLVF	TGTGCAGAGAGTAGTGGATATGGAAACAAACTGGTCTTT	1527	2
clonotype1438	clonotype1438_consensus_1	505	TRA	TRAV39	None	TRAJ48	TRAC	True	True	CAPTFGNEKLTF	TGTGCCCCTACTTTTGGAAATGAGAAATTAACCTTT	1019	2
clonotype1438	clonotype1438_consensus_2	549	TRA	TRAV26-2	None	TRAJ56	TRAC	True	True	CILRDRGGTGANSKLTF	TGCATCCTGAGAGACCGGGGGGGTACTGGAGCCAATAGTAAGCTGACATTT	4380	4
clonotype1438	clonotype1438_consensus_3	558	TRB	TRBV11-2	TRBD1	TRBJ2-3	TRBC2	True	True	CASSLEWTDTDTQYF	TGTGCCAGCAGCTTAGAGTGGACAGACACAGATACGCAGTATTTT	21079	20
clonotype1439	clonotype1439_consensus_1	614	TRA	TRAV8-6	None	TRAJ54	TRAC	True	True	CAVSAQGAQKLVF	TGTGCTGTGAGTGCCCAGGGAGCCCAGAAGCTGGTATTT	1896	2
clonotype1439	clonotype1439_consensus_2	733	TRB	TRBV3-1	TRBD1	TRBJ1-2	TRBC1	True	True	CASSVGEYGYTF	TGTGCCAGCAGCGTCGGAGAGTATGGCTACACCTTC	10468	10
clonotype143	clonotype143_consensus_1	510	TRA	TRAV4	None	TRAJ23	TRAC	True	True	CLVGDIGNQGGKLIF	TGCCTCGTGGGTGACATAGGTAACCAGGGAGGAAAGCTTATCTTC	3483	4
clonotype143	clonotype143_consensus_2	567	TRA	TRAV22	None	TRAJ42	TRAC	True	True	CAVGGSQGNLIF	TGTGCTGTGGGGGGAAGCCAAGGAAATCTCATCTTT	4419	5
clonotype143	clonotype143_consensus_3	642	TRB	TRBV30	TRBD1	TRBJ1-6	TRBC1	True	True	CAWSTGQANNSPLHF	TGTGCCTGGAGTACCGGACAGGCAAATAATTCACCCCTCCACTTT	2365	4
clonotype143	clonotype143_consensus_4	571	TRB	TRBV11-2	TRBD1	TRBJ1-3	TRBC1	True	True	CASSLEGNGDTIYF	TGTGCCAGCAGCTTGGAGGGGAATGGGGACACCATATATTTT	4490	5
clonotype1440	clonotype1440_consensus_1	431	TRA	TRAV9-2	None	TRAJ9	TRAC	True	True	CALTTGGFKTIF	TGTGCTCTCACTACTGGAGGCTTCAAAACTATCTTT	588	1
clonotype1440	clonotype1440_consensus_2	730	TRB	TRBV5-4	TRBD1	TRBJ1-6	TRBC1	True	True	CASSRRVAGGRGNSPLHF	TGTGCCAGCAGCCGGAGGGTGGCAGGGGGCAGGGGGAATTCACCCCTCCACTTT	8646	9
clonotype1441	clonotype1441_consensus_1	573	TRB	TRBV6-1	None	TRBJ2-7	TRBC2	True	True	CASLGTYEQYF	TGTGCCAGTTTGGGAACCTACGAGCAGTACTTC	3462	4
clonotype1442	clonotype1442_consensus_1	675	TRB	TRBV9	None	TRBJ1-6	TRBC1	True	True	CASSESSSYNSPLHF	TGTGCCAGCAGCGAAAGTAGCTCCTATAATTCACCCCTCCACTTT	4464	5
clonotype1443	clonotype1443_consensus_1	742	TRA	TRAV12-1	None	TRAJ6	TRAC	True	True	CVVNREGSYIPTF	TGTGTGGTGAACAGGGAAGGAAGCTACATACCTACATTT	3840	3
clonotype1443	clonotype1443_consensus_2	709	TRB	TRBV7-2	None	TRBJ2-3	TRBC2	True	True	CASSLRRTGDTQYF	TGTGCCAGCAGCTTAAGGAGAACTGGAGATACGCAGTATTTT	11880	13
clonotype1443	clonotype1443_consensus_3	690	TRB	TRBV27	None	TRBJ2-6	TRBC2	True	True	CASSRSSGANVLTF	TGTGCCAGCAGTCGAAGCTCTGGGGCCAACGTCCTGACTTTC	8910	9
clonotype1444	clonotype1444_consensus_1	686	TRA	TRAV8-4	None	TRAJ17	TRAC	True	True	CAVSSAGNKLTF	TGTGCTGTGAGTTCTGCAGGCAACAAGCTAACTTTT	4571	8
clonotype1444	clonotype1444_consensus_2	616	TRB	TRBV7-2	TRBD1	TRBJ2-3	TRBC2	True	True	CASSFPGTGLVDTQYF	TGTGCCAGCAGCTTTCCCGGGACAGGGCTCGTAGATACGCAGTATTTT	46992	43
clonotype1445	clonotype1445_consensus_1	702	TRB	TRBV19	TRBD2	TRBJ1-5	TRBC1	True	True	CASRPREDQPQHF	TGTGCCAGTAGACCTAGGGAGGATCAGCCCCAGCATTTT	1544	4
clonotype1445	clonotype1445_consensus_2	484	TRA	TRAV26-2	None	TRAJ17	TRAC	True	True	CILRDKHAAGNKLTF	TGCATCCTGAGAGACAAGCACGCTGCAGGCAACAAGCTAACTTTT	2862	2
clonotype1445	clonotype1445_consensus_3	637	TRA	TRAV12-1	None	TRAJ40	TRAC	True	True	CVVTHTSGTYKYIF	TGTGTGGTGACCCATACCTCAGGAACCTACAAATACATCTTT	8821	8
clonotype1445	clonotype1445_consensus_4	490	TRA	TRAV9-2	None	TRAJ23	TRAC	True	True	CALNNQGGKLIF	TGTGCTCTGAATAACCAGGGAGGAAAGCTTATCTTC	2120	3
clonotype1445	clonotype1445_consensus_5	732	TRB	TRBV9	TRBD2	TRBJ2-1	TRBC2	True	True	CASSVRSGLAGGPRDEQFF	TGTGCCAGCAGCGTCAGGTCGGGTTTAGCGGGGGGGCCAAGAGATGAGCAGTTCTTC	4499	6
clonotype1446	clonotype1446_consensus_1	572	TRB	TRBV3-1	TRBD1	TRBJ2-2	TRBC2	True	True	CASSQRDRGANTGELFF	TGTGCCAGCAGCCAAAGGGATCGGGGGGCGAACACCGGGGAGCTGTTTTTT	6661	7
clonotype1447	clonotype1447_consensus_1	558	TRA	TRAV1-2	None	TRAJ37	TRAC	True	True	CAVPGSGNTGKLIF	TGTGCTGTCCCCGGCTCTGGCAACACAGGCAAACTAATCTTT	2209	2
clonotype1447	clonotype1447_consensus_2	709	TRB	TRBV7-2	None	TRBJ1-6	TRBC1	True	True	CASSLATTAYSPLHF	TGTGCCAGCAGCTTAGCGACAACAGCTTATTCACCCCTCCACTTT	16352	16
clonotype1447	clonotype1447_consensus_3	491	TRA	TRAV36DV7	None	TRAJ58	TRAC	True	True	CAVGGETSGSRLTF	TGTGCTGTGGGCGGGGAAACCAGTGGCTCTAGGTTGACCTTT	2548	3
clonotype1447	clonotype1447_consensus_4	733	TRB	TRBV6-3	TRBD2	TRBJ1-5	TRBC1	True	True	CASSYNRGGSQPQHF	TGTGCCAGCAGTTACAACAGGGGAGGGAGCCAGCCCCAGCATTTT	6307	6
clonotype1448	clonotype1448_consensus_1	449	TRA	TRAV2	None	TRAJ8	TRAC	True	True	CAVEDLDFQKLVF	TGTGCTGTGGAGGATCTGGACTTTCAGAAACTTGTATTT	1098	1
clonotype1448	clonotype1448_consensus_2	689	TRB	TRBV5-1	TRBD1	TRBJ2-3	TRBC2	True	True	CASSLLNTGTGGGDTQYF	TGCGCCAGCAGCTTGTTAAACACCGGGACAGGGGGCGGGGATACGCAGTATTTT	3682	5
clonotype1449	clonotype1449_consensus_1	655	TRB	TRBV30	TRBD1	TRBJ1-6	TRBC1	True	True	CAWSTGQANNSPLHF	TGTGCCTGGAGTACCGGACAGGCAAATAATTCACCCCTCCACTTT	1405	2
clonotype1449	clonotype1449_consensus_2	689	TRB	TRBV9	TRBD2	TRBJ2-1	TRBC2	True	True	CASSVLAGGHYNEQFF	TGTGCCAGCAGCGTATTAGCGGGAGGGCACTACAATGAGCAGTTCTTC	3330	5
clonotype144	clonotype144_consensus_1	609	TRB	TRBV7-9	None	TRBJ2-2	TRBC2	True	True	CASSPPRQNTGELFF	TGTGCCAGCAGCCCCCCAAGGCAGAACACCGGGGAGCTGTTTTTT	15087	21
clonotype1450	clonotype1450_consensus_1	562	TRB	TRBV2	TRBD2	TRBJ2-2	TRBC2	True	True	CASILAVTNTGELFF	TGTGCCAGCATCCTAGCGGTAACGAACACCGGGGAGCTGTTTTTT	10100	13
clonotype1450	clonotype1450_consensus_2	479	TRA	TRAV38-1	None	TRAJ48	TRAC	True	True	CAFMKQYFGNEKLTF	TGTGCTTTCATGAAGCAGTACTTTGGAAATGAGAAATTAACCTTT	1036	1
clonotype1450	clonotype1450_consensus_3	521	TRB	TRBV12-4	TRBD1	TRBJ1-3	TRBC1	True	True	CASSLFRGSYSGNTIYF	TGTGCCAGCAGTTTGTTCAGGGGGTCCTACTCTGGAAACACCATATATTTT	4771	4
clonotype1451	clonotype1451_consensus_1	510	TRA	TRAV21	None	TRAJ40	TRAC	True	True	CAVEGAASGTYKYIF	TGTGCTGTGGAGGGGGCGGCCTCAGGAACCTACAAATACATCTTT	2372	2
clonotype1451	clonotype1451_consensus_2	680	TRB	TRBV7-2	None	TRBJ2-5	TRBC2	True	True	CASSTLETQYF	TGTGCCAGCAGCACCCTAGAGACCCAGTACTTC	19360	19
clonotype1452	clonotype1452_consensus_1	543	TRB	TRBV20-1	TRBD1	TRBJ1-5	TRBC1	True	True	CSARKTGGGGQPQHF	TGCAGTGCTAGGAAAACAGGGGGCGGCGGTCAGCCCCAGCATTTT	2674	3
clonotype1453	clonotype1453_consensus_1	714	TRB	TRBV6-5	None	TRBJ1-1	TRBC1	True	True	CASSYGDTEAFF	TGTGCCAGCAGTTACGGGGACACTGAAGCTTTCTTT	12148	13
clonotype1454	clonotype1454_consensus_1	510	TRA	TRAV4	None	TRAJ23	TRAC	True	True	CLVGDIGNQGGKLIF	TGCCTCGTGGGTGACATAGGTAACCAGGGAGGAAAGCTTATCTTC	2468	3
clonotype1454	clonotype1454_consensus_2	662	TRB	TRBV30	TRBD1	TRBJ1-6	TRBC1	True	True	CAWSTGQANNSPLHF	TGTGCTTGGAGTACCGGACAGGCAAATAATTCACCCCTCCACTTT	3552	5
clonotype1455	clonotype1455_consensus_1	517	TRB	TRBV6-6	TRBD1	TRBJ2-7	TRBC2	True	True	CASSYRDNYEQYF	TGTGCCAGCAGTTACCGGGACAACTACGAGCAGTACTTC	6497	7
clonotype1455	clonotype1455_consensus_2	579	TRA	TRAV29DV5	None	TRAJ37	TRAC	True	True	CAASGSSNTGKLIF	TGTGCAGCAAGCGGGTCTAGCAACACAGGCAAACTAATCTTT	3406	3
clonotype1456	clonotype1456_consensus_1	540	TRA	TRAV26-2	None	TRAJ9	TRAC	True	True	CILRVNTGGFKTIF	TGCATCCTGAGAGTAAATACTGGAGGCTTCAAAACTATCTTT	2510	2
clonotype1456	clonotype1456_consensus_2	563	TRA	TRAV27	None	TRAJ22	TRAC	True	True	CAGVPGSARQLTF	TGTGCAGGAGTACCTGGTTCTGCAAGGCAACTGACCTTT	3908	5
clonotype1456	clonotype1456_consensus_3	847	TRB	TRBV19	TRBD1	TRBJ1-5	TRBC1	True	True	CASNPSGRQPQHF	TGTGCCAGTAACCCCTCAGGGCGACAGCCCCAGCATTTT	8225	8
clonotype1457	clonotype1457_consensus_1	728	TRB	TRBV7-2	TRBD1	TRBJ1-1	TRBC1	True	True	CASSSQVSQGVGTEAFF	TGTGCCAGCAGCTCCCAGGTTAGCCAGGGGGTCGGCACTGAAGCTTTCTTT	14275	13
clonotype1457	clonotype1457_consensus_2	564	TRA	TRAV23DV6	None	TRAJ12	TRAC	True	True	CAAGSSYKLIF	TGTGCAGCAGGGAGCAGCTATAAATTGATCTTC	10557	9
clonotype1458	clonotype1458_consensus_1	532	TRB	TRBV9	TRBD1	TRBJ1-2	TRBC1	True	True	CASSSTGNYGYTF	TGTGCCAGCAGCTCTACAGGGAATTATGGCTACACCTTC	4967	5
clonotype1458	clonotype1458_consensus_2	571	TRA	TRAV19	None	TRAJ48	TRAC	True	True	CALSERDFGNEKLTF	TGTGCTCTGAGTGAGCGGGACTTTGGAAATGAGAAATTAACCTTT	2886	3
clonotype1459	clonotype1459_consensus_1	472	TRA	TRAV10	None	TRAJ39	TRAC	True	True	CVVPGGLNAGNMLTF	TGTGTGGTGCCGGGGGGCTTAAATGCAGGCAACATGCTCACCTTT	2332	2
clonotype1459	clonotype1459_consensus_2	1077	TRB	TRBV6-5	None	TRBJ1-1	TRBC1	True	True	CASSYGKSTEAFF	TGTGCCAGCAGTTACGGAAAGAGCACTGAAGCTTTCTTT	4570	5
clonotype145	clonotype145_consensus_1	531	TRB	TRBV29-1	TRBD1	TRBJ1-2	TRBC1	True	True	CSVYLRAHYGYTF	TGCAGCGTTTACCTGAGAGCCCACTATGGCTACACCTTC	14415	15
clonotype1460	clonotype1460_consensus_1	678	TRB	TRBV30	None	TRBJ2-2	TRBC2	True	True	CAWSVQTMGTGELFF	TGTGCCTGGAGTGTACAAACGATGGGGACCGGGGAGCTGTTTTTT	19231	19
clonotype1460	clonotype1460_consensus_2	510	TRA	TRAV17	None	TRAJ36	TRAC	True	True	CAPLTGANNLFF	TGTGCTCCTTTAACTGGGGCAAACAACCTCTTCTTT	3338	4
clonotype1461	clonotype1461_consensus_1	707	TRB	TRBV20-1	TRBD2	TRBJ2-2	TRBC2	True	True	CSARPRERSATGELFF	TGCAGTGCTAGACCCCGGGAAAGATCGGCCACCGGGGAGCTGTTTTTT	3404	3
clonotype1461	clonotype1461_consensus_2	498	TRA	TRAV21	None	TRAJ21	TRAC	True	True	CAVPSYNFNKFYF	TGTGCTGTTCCGTCCTACAACTTCAACAAATTTTACTTT	1123	1
clonotype1462	clonotype1462_consensus_1	507	TRA	TRAV13-1	None	TRAJ40	TRAC	True	True	CAAQGSGTYKYIF	TGTGCAGCACAGGGCTCAGGAACCTACAAATACATCTTT	1594	1
clonotype1462	clonotype1462_consensus_2	653	TRB	TRBV19	TRBD1	TRBJ2-7	TRBC2	True	True	CASSPGTGSTYEQYF	TGTGCCAGTAGTCCCGGGACAGGGTCTACCTACGAGCAGTACTTC	7069	7
clonotype1463	clonotype1463_consensus_1	595	TRB	TRBV18	TRBD2	TRBJ2-5	TRBC2	True	True	CASSPRASGGTQETQYF	TGTGCCAGCTCACCTCGGGCTAGCGGGGGAACTCAAGAGACCCAGTACTTC	2911	4
clonotype1463	clonotype1463_consensus_2	501	TRA	TRAV6	None	TRAJ16	TRAC	True	True	CALSDGQKLLF	TGTGCTCTGTCCGATGGCCAGAAGCTGCTCTTT	1189	1
clonotype1464	clonotype1464_consensus_1	609	TRA	TRAV41	None	TRAJ49	TRAC	True	True	CAPSTGNQFYF	TGTGCCCCTTCCACCGGTAACCAGTTCTATTTT	5383	5
clonotype1464	clonotype1464_consensus_2	494	TRB	TRBV24-1	TRBD2	TRBJ1-2	TRBC1	True	True	CATQEAGNYGYTF	TGTGCCACCCAAGAGGCAGGGAACTATGGCTACACCTTC	2349	2
clonotype1465	clonotype1465_consensus_1	570	TRB	TRBV5-1	TRBD2	TRBJ1-5	TRBC1	True	True	CASSPSGDPSQPQHF	TGCGCCAGCAGCCCATCGGGAGACCCCAGCCAGCCCCAGCATTTT	12090	13
clonotype1466	clonotype1466_consensus_1	555	TRA	TRAV12-3	None	TRAJ11	TRAC	True	True	CAMSARGYSTLTF	TGTGCAATGAGCGCTAGAGGATACAGCACCCTCACCTTT	5221	4
clonotype1466	clonotype1466_consensus_2	697	TRB	TRBV12-3	TRBD2	TRBJ2-7	TRBC2	True	True	CASTQQPPGRRAYEQYF	TGTGCCAGCACCCAACAGCCACCGGGACGTCGGGCCTACGAGCAGTACTTC	12077	12
clonotype1467	clonotype1467_consensus_1	683	TRA	TRAV8-3	None	TRAJ42	TRAC	True	True	CAVGAGYGGSQGNLIF	TGTGCTGTGGGTGCGGGATATGGAGGAAGCCAAGGAAATCTCATCTTT	4639	6
clonotype1467	clonotype1467_consensus_2	717	TRB	TRBV29-1	TRBD1	TRBJ1-2	TRBC1	True	True	CSATRVIQKNYGYTF	TGCAGCGCCACCAGGGTCATCCAAAAGAACTATGGCTACACCTTC	9594	11
clonotype1468	clonotype1468_consensus_1	849	TRB	TRBV5-6	TRBD1	TRBJ1-3	TRBC1	True	True	CASRPRGTGGYFSGNTIYF	TGTGCCAGCAGACCCCGGGGGACAGGGGGTTATTTCTCTGGAAACACCATATATTTT	1171	1
clonotype1468	clonotype1468_consensus_2	464	TRA	TRAV35	None	TRAJ29	TRAC	True	True	CAAPNSGNTPLVF	TGTGCTGCGCCCAATTCAGGAAACACACCTCTTGTCTTT	1248	1
clonotype1469	clonotype1469_consensus_1	613	TRA	TRAV16	None	TRAJ17	TRAC	True	True	CAPGLGVAGNKLTF	TGTGCTCCGGGCTTAGGGGTTGCAGGCAACAAGCTAACTTTT	6953	7
clonotype1469	clonotype1469_consensus_2	601	TRB	TRBV7-3	TRBD2	TRBJ2-7	TRBC2	True	True	CASSFDGRSSGEQYF	TGTGCCAGCAGCTTCGATGGGCGTTCTAGCGGCGAGCAGTACTTC	33645	38
clonotype1469	clonotype1469_consensus_3	685	TRA	TRAV12-1	None	TRAJ31	TRAC	True	True	CVVNIYARLMF	TGTGTGGTGAACATATACGCCAGACTCATGTTT	8682	9
clonotype146	clonotype146_consensus_1	553	TRA	TRAV5	None	TRAJ27	TRAC	True	True	CAESIPNAGKSTF	TGTGCAGAGAGTATCCCCAATGCAGGCAAATCAACCTTT	11724	12
clonotype146	clonotype146_consensus_2	733	TRB	TRBV7-9	None	TRBJ2-1	TRBC2	True	True	CASSRDTDNEQFF	TGTGCCAGCAGCCGTGACACAGACAATGAGCAGTTCTTC	60854	66
clonotype1470	clonotype1470_consensus_1	547	TRA	TRAV21	None	TRAJ42	TRAC	True	True	CAVRQWGSQGNLIF	TGTGCTGTGAGGCAGTGGGGAAGCCAAGGAAATCTCATCTTT	2018	3
clonotype1470	clonotype1470_consensus_2	696	TRB	TRBV6-5	TRBD1	TRBJ1-5	TRBC1	True	True	CASSTGGGNQPQHF	TGTGCCAGCAGTACAGGGGGCGGCAATCAGCCCCAGCATTTT	15698	17
clonotype1471	clonotype1471_consensus_1	639	TRB	TRBV7-2	None	TRBJ2-1	TRBC2	True	True	CASGLTGIAYNEQFF	TGTGCCAGCGGGCTTACTGGAATTGCCTACAATGAGCAGTTCTTC	24247	23
clonotype1472	clonotype1472_consensus_1	616	TRB	TRBV20-1	None	TRBJ1-4	TRBC1	True	True	CSAGPSTNEKLFF	TGCAGTGCTGGACCGTCAACTAATGAAAAACTGTTTTTT	2572	2
clonotype1473	clonotype1473_consensus_1	587	TRB	TRBV2	TRBD1	TRBJ1-1	TRBC1	True	True	CASSAQGVNTEAFF	TGTGCCAGCAGTGCACAGGGCGTGAACACTGAAGCTTTCTTT	2979	4
clonotype1473	clonotype1473_consensus_2	556	TRA	TRAV23DV6	None	TRAJ6	TRAC	True	True	CAARTSGGSYIPTF	TGTGCAGCACGGACGTCAGGAGGAAGCTACATACCTACATTT	1135	1
clonotype1474	clonotype1474_consensus_1	669	TRB	TRBV19	None	TRBJ2-7	TRBC2	True	True	CASSIPGAYEQYF	TGTGCCAGTAGTATCCCCGGCGCCTACGAGCAGTACTTC	5674	6
clonotype1474	clonotype1474_consensus_2	509	TRA	TRAV13-2	None	TRAJ49	TRAC	True	True	CAEINAGNQFYF	TGTGCAGAGATCAACGCCGGTAACCAGTTCTATTTT	1086	2
clonotype1475	clonotype1475_consensus_1	690	TRB	TRBV27	None	TRBJ1-6	TRBC1	True	True	CASSYTLENSPLHF	TGTGCCAGCTCATACACGCTCGAGAATTCACCCCTCCACTTT	3884	4
clonotype1476	clonotype1476_consensus_1	557	TRA	TRAV12-1	None	TRAJ8	TRAC	True	True	CVVNRNTGFQKLVF	TGTGTGGTGAACAGGAACACAGGCTTTCAGAAACTTGTATTT	8229	8
clonotype1476	clonotype1476_consensus_2	561	TRB	TRBV7-8	TRBD2	TRBJ2-1	TRBC2	True	True	CASSPRGRLVTYNEQFF	TGTGCCAGCAGCCCCCGAGGTAGACTAGTGACCTACAATGAGCAGTTCTTC	19900	25
clonotype1477	clonotype1477_consensus_1	509	TRB	TRBV7-2	TRBD1	TRBJ2-3	TRBC2	True	True	CASSLAVSLATDTQYF	TGTGCCAGCAGCTTAGCGGTCAGCTTAGCCACAGATACGCAGTATTTT	16604	18
clonotype1477	clonotype1477_consensus_2	480	TRA	TRAV4	None	TRAJ12	TRAC	True	True	CLVGRSYKLIF	TGCCTCGTGGGTCGCAGCTATAAATTGATCTTC	1367	1
clonotype1478	clonotype1478_consensus_1	802	TRB	TRBV5-4	TRBD2	TRBJ2-2	TRBC2	True	True	CASSPGLANTGELFF	TGTGCCAGCAGCCCGGGACTTGCGAACACCGGGGAGCTGTTTTTT	8416	9
clonotype1479	clonotype1479_consensus_1	573	TRA	TRAV29DV5	None	TRAJ35	TRAC	True	True	CAASAWGNVLHC	TGTGCAGCAAGCGCGTGGGGGAATGTGCTGCATTGC	2351	2
clonotype1479	clonotype1479_consensus_2	534	TRB	TRBV7-9	TRBD1	TRBJ1-2	TRBC1	True	True	CASSSRTGYGYTF	TGTGCCAGCAGCTCTAGGACAGGCTATGGCTACACCTTC	6847	8
clonotype147	clonotype147_consensus_1	550	TRA	TRAV12-2	None	TRAJ9	TRAC	True	True	CAVLTGGGFKTIF	TGTGCCGTCTTAACGGGTGGAGGCTTCAAAACTATCTTT	9037	7
clonotype1480	clonotype1480_consensus_1	610	TRA	TRAV8-6	None	TRAJ37	TRAC	True	True	CAGGSSNTGKLIF	TGTGCTGGGGGCTCTAGCAACACAGGCAAACTAATCTTT	934	1
clonotype1480	clonotype1480_consensus_2	668	TRB	TRBV19	None	TRBJ2-1	TRBC2	True	True	CASSRDSLLEQFF	TGTGCCAGTAGTCGAGACTCCCTTTTAGAGCAGTTCTTC	3846	4
clonotype1481	clonotype1481_consensus_1	703	TRB	TRBV9	TRBD2	TRBJ2-2	TRBC2	True	True	CASSVTSGSRGELFF	TGTGCCAGCAGCGTCACTAGCGGGAGCCGAGGGGAGCTGTTTTTT	16992	19
clonotype1481	clonotype1481_consensus_2	572	TRA	TRAV23DV6	None	TRAJ33	TRAC	True	True	CAASMSPNYQLIW	TGTGCAGCAAGCATGTCCCCCAACTATCAGTTAATCTGG	9379	9
clonotype1482	clonotype1482_consensus_1	764	TRB	TRBV19	None	TRBJ2-4	TRBC1	True	True	CASSIPDGKNIQYF	TGTGCCAGTAGTATCCCAGACGGAAAAAACATTCAGTACTTC	3785	5
clonotype1482	clonotype1482_consensus_2	575	TRA	TRAV5	None	TRAJ36	TRAC	True	True	CAESIAGANNLFF	TGTGCAGAGAGTATCGCCGGGGCAAACAACCTCTTCTTT	11942	13
clonotype1483	clonotype1483_consensus_1	715	TRB	TRBV7-2	TRBD2	TRBJ1-4	TRBC1	True	True	CASSKNTGGWGEKLFF	TGTGCCAGCAGTAAAAATACGGGCGGTTGGGGTGAAAAACTGTTTTTT	19156	19
clonotype1483	clonotype1483_consensus_2	671	TRA	TRAV12-1	None	TRAJ26	TRAC	True	True	CVVNGDNYGQNFVF	TGTGTGGTGAACGGGGATAACTATGGTCAGAATTTTGTCTTT	6617	6
clonotype1484	clonotype1484_consensus_1	565	TRB	TRBV4-2	TRBD2	TRBJ2-3	TRBC2	True	True	CASSQDPSGGGFGRTDTQYF	TGTGCCAGCAGCCAAGATCCGAGCGGGGGGGGATTTGGTCGCACAGATACGCAGTATTTT	7364	9
clonotype1484	clonotype1484_consensus_2	646	TRA	TRAV8-6	None	TRAJ49	TRAC	True	True	CAVSGSGNQFYF	TGTGCTGTGAGTGGCTCCGGTAACCAGTTCTATTTT	1273	1
clonotype1485	clonotype1485_consensus_1	604	TRA	TRAV17	None	TRAJ6	TRAC	True	True	CATVSGGSYIPTF	TGTGCTACGGTATCAGGAGGAAGCTACATACCTACATTT	3597	4
clonotype1485	clonotype1485_consensus_2	613	TRB	TRBV7-2	None	TRBJ2-1	TRBC2	True	True	CASSLGGRGDNEQFF	TGTGCCAGCAGCTTAGGTGGGCGCGGAGACAATGAGCAGTTCTTC	24647	27
clonotype1486	clonotype1486_consensus_1	504	TRA	TRAV6	None	TRAJ6	TRAC	True	True	CAPPSGGSYIPTF	TGTGCTCCACCATCAGGAGGAAGCTACATACCTACATTT	2644	2
clonotype1486	clonotype1486_consensus_2	591	TRB	TRBV2	TRBD1	TRBJ1-1	TRBC1	True	True	CASSPDRGQGTEAFF	TGTGCCAGCAGCCCAGACAGGGGGCAAGGCACTGAAGCTTTCTTT	3720	4
clonotype1487	clonotype1487_consensus_1	485	TRA	TRAV39	None	TRAJ43	TRAC	True	True	CAVVGNDMRF	TGTGCCGTGGTCGGCAATGACATGCGCTTT	1238	1
clonotype1487	clonotype1487_consensus_2	724	TRB	TRBV5-5	None	TRBJ2-5	TRBC2	True	True	CASSLSVHPVQETQYF	TGTGCCAGCAGCTTGAGCGTCCATCCTGTACAAGAGACCCAGTACTTC	22159	22
clonotype1488	clonotype1488_consensus_1	556	TRA	TRAV26-2	None	TRAJ26	TRAC	True	True	CILRDDNYGQNFVF	TGCATCCTGAGAGATGATAACTATGGTCAGAATTTTGTCTTT	8234	8
clonotype1488	clonotype1488_consensus_2	543	TRB	TRBV28	None	TRBJ2-1	TRBC2	True	True	CASSAVGASYNEQFF	TGTGCCAGCAGTGCCGTCGGCGCCTCCTACAATGAGCAGTTCTTC	14719	15
clonotype1489	clonotype1489_consensus_1	683	TRB	TRBV27	None	TRBJ2-7	TRBC1	True	True	CASSLNRAYEQYF	TGTGCCAGCAGTTTGAACAGAGCCTACGAGCAGTACTTC	442	1
clonotype1489	clonotype1489_consensus_2	519	TRA	TRAV21	None	TRAJ17	TRAC	True	True	CAVSPAAGNKLTF	TGTGCTGTGAGCCCGGCTGCGGGCAACAAGCTAACTTTT	780	1
clonotype148	clonotype148_consensus_1	507	TRA	TRAV9-2	None	TRAJ53	TRAC	True	True	CALSLSNSGGSNYKLTF	TGTGCTCTGAGTCTCTCGAATAGTGGAGGTAGCAACTATAAACTGACATTT	6578	6
clonotype1490	clonotype1490_consensus_1	657	TRB	TRBV30	TRBD1	TRBJ2-1	TRBC2	True	True	CACHPPGQGVNEQFF	TGTGCCTGCCACCCCCCGGGACAGGGGGTCAATGAGCAGTTCTTC	10742	12
clonotype1491	clonotype1491_consensus_1	690	TRB	TRBV5-1	TRBD1	TRBJ2-2	TRBC2	True	True	CASSQVTGVTGELFF	TGCGCCAGCAGCCAAGTAACAGGTGTCACCGGGGAGCTGTTTTTT	14598	16
clonotype1492	clonotype1492_consensus_1	469	TRB	TRBV20-1	None	TRBJ1-1	TRBC1	True	True	CSARLNTEAFF	TGCAGTGCTAGACTGAACACTGAAGCTTTCTTT	3786	4
clonotype1492	clonotype1492_consensus_2	580	TRA	TRAV26-1	None	TRAJ15	TRAC	True	True	CIVSLSYQAGTALIF	TGCATCGTCAGCCTCTCTTACCAGGCAGGAACTGCTCTGATCTTT	3627	4
clonotype1493	clonotype1493_consensus_1	692	TRB	TRBV2	TRBD2	TRBJ2-2	TRBC2	True	True	CASILAVTNTGELFF	TGTGCCAGCATCCTAGCGGTAACGAACACCGGGGAGCTGTTTTTT	8452	10
clonotype1493	clonotype1493_consensus_2	524	TRA	TRAV38-1	None	TRAJ48	TRAC	True	True	CAFMKQYFGNEKLTF	TGTGCTTTCATGAAGCAGTACTTTGGAAATGAGAAATTAACCTTT	909	1
clonotype1493	clonotype1493_consensus_3	621	TRB	TRBV6-5	TRBD1	TRBJ2-7	TRBC2	True	True	CTSVPAVTPWAGELSYEQYF	TGTACTTCTGTGCCAGCAGTTACCCCGTGGGCAGGGGAACTCTCCTACGAGCAGTACTTC	1122	2
clonotype1494	clonotype1494_consensus_1	488	TRA	TRAV38-2DV8	None	TRAJ54	TRAC	True	True	CALVQGAQKLVF	TGTGCTTTAGTTCAGGGAGCCCAGAAGCTGGTATTT	2779	3
clonotype1494	clonotype1494_consensus_2	521	TRB	TRBV12-4	TRBD1	TRBJ2-5	TRBC2	True	True	CASSPGQGQETQYF	TGTGCCAGCAGTCCGGGACAGGGCCAAGAGACCCAGTACTTC	7630	7
clonotype1495	clonotype1495_consensus_1	594	TRA	TRAV26-2	None	TRAJ47	TRAC	True	True	CILRDVKEYGNKLVF	TGCATCCTGAGAGACGTTAAGGAATATGGAAACAAACTGGTCTTT	5877	6
clonotype1496	clonotype1496_consensus_1	695	TRB	TRBV7-3	TRBD1	TRBJ1-1	TRBC1	True	True	CASRPTGVSTEAFF	TGTGCCAGCAGACCGACAGGAGTGTCCACTGAAGCTTTCTTT	22332	24
clonotype1496	clonotype1496_consensus_2	563	TRA	TRAV13-1	None	TRAJ24	TRAC	True	True	CAASIGGADSWGKLQF	TGTGCAGCAAGTATAGGAGGGGCTGACAGCTGGGGGAAATTGCAGTTT	4832	5
clonotype1497	clonotype1497_consensus_1	599	TRB	TRBV30	TRBD2	TRBJ1-1	TRBC1	True	True	CAWSAVGGRAEAFF	TGTGCCTGGAGTGCAGTGGGAGGCAGGGCTGAAGCTTTCTTT	751	1
clonotype1497	clonotype1497_consensus_2	541	TRA	TRAV39	None	TRAJ47	TRAC	True	True	CAGPAMEYGNKLVF	TGTGCCGGGCCCGCCATGGAATATGGAAACAAACTGGTCTTT	2624	3
clonotype1498	clonotype1498_consensus_1	732	TRB	TRBV30	TRBD2	TRBJ1-2	TRBC1	True	True	CAWALGGTAGNGYTF	TGTGCCTGGGCGCTGGGGGGGACAGCGGGTAATGGCTACACCTTC	2729	5
clonotype1499	clonotype1499_consensus_1	535	TRB	TRBV6-5	None	TRBJ2-3	TRBC2	True	True	CASSTRDTQYF	TGTGCCAGCAGTACCCGGGATACGCAGTATTTT	4328	5
clonotype149	clonotype149_consensus_1	698	TRB	TRBV30	TRBD1	TRBJ1-6	TRBC1	True	True	CAWSTGQANNSPLHF	TGTGCCTGGAGTACCGGACAGGCAAATAATTCACCCCTCCACTTT	6448	6
clonotype149	clonotype149_consensus_2	649	TRB	TRBV6-3	TRBD2	TRBJ1-5	TRBC1	True	True	CASSYNRGGSQPQHF	TGTGCCAGCAGTTACAACAGGGGAGGGAGCCAGCCCCAGCATTTT	15472	15
clonotype14	clonotype14_consensus_1	833	TRB	TRBV7-9	TRBD2	TRBJ2-7	TRBC2	True	True	CASSLTSGIYEQYF	TGTGCCAGCAGCTTAACTAGCGGGATCTACGAGCAGTACTTC	486290	530
clonotype14	clonotype14_consensus_2	553	TRA	TRAV38-1	None	TRAJ47	TRAC	True	True	CAFMKHPSVGGNKLVF	TGTGCTTTCATGAAGCACCCCTCTGTGGGGGGAAACAAACTGGTCTTT	96741	92
clonotype1500	clonotype1500_consensus_1	500	TRA	TRAV30	None	TRAJ48	TRAC	True	True	CGTGANFGNEKLTF	TGCGGCACAGGGGCTAACTTTGGAAATGAGAAATTAACCTTT	1835	2
clonotype1500	clonotype1500_consensus_2	516	TRB	TRBV3-1	TRBD1	TRBJ1-4	TRBC1	True	True	CASSQLTREKLFF	TGTGCCAGCAGCCAACTCACACGGGAAAAACTGTTTTTT	3399	3
clonotype1501	clonotype1501_consensus_1	552	TRB	TRBV20-1	None	TRBJ1-2	TRBC1	True	True	CSARPRGKARGYTF	TGCAGTGCTAGGCCCCGTGGCAAGGCAAGAGGCTACACCTTC	3201	4
clonotype1501	clonotype1501_consensus_2	523	TRA	TRAV27	None	TRAJ49	TRAC	True	True	CAGAIGDTGNQFYF	TGTGCAGGAGCGATTGGGGACACCGGTAACCAGTTCTATTTT	2195	3
clonotype1502	clonotype1502_consensus_1	588	TRB	TRBV7-9	TRBD2	TRBJ2-7	TRBC2	True	True	CASSLTSGIYEQYF	TGTGCCAGCAGCTTAACTAGCGGGATCTACGAGCAGTACTTC	8278	9
clonotype1502	clonotype1502_consensus_2	541	TRA	TRAV38-1	None	TRAJ47	TRAC	True	True	CAFMKHPSVGGNKLVF	TGTGCTTTCATGAAGCACCCCTCTGTGGGGGGAAACAAACTGGTCTTT	167	1
clonotype1502	clonotype1502_consensus_3	545	TRB	TRBV2	TRBD2	TRBJ2-2	TRBC2	True	True	CASILAVTNTGELFF	TGTGCCAGCATCCTAGCGGTAACGAACACCGGGGAGCTGTTTTTT	6394	8
clonotype1503	clonotype1503_consensus_1	551	TRB	TRBV6-6	TRBD1	TRBJ2-7	TRBC2	True	True	CASAGQGAYEQYF	TGTGCCAGCGCGGGACAGGGGGCCTACGAGCAGTACTTC	17560	18
clonotype1503	clonotype1503_consensus_2	551	TRA	TRAV27	None	TRAJ31	TRAC	True	True	CAGGRNARLMF	TGTGCAGGGGGGCGGAATGCCAGACTCATGTTT	7747	7
clonotype1504	clonotype1504_consensus_1	839	TRB	TRBV5-6	TRBD2	TRBJ2-1	TRBC2	True	True	CASSSTRTYNEQFF	TGTGCCAGCAGCTCGACTAGAACTTACAATGAGCAGTTCTTC	27232	31
clonotype1504	clonotype1504_consensus_2	611	TRA	TRAV23DV6	None	TRAJ33	TRAC	True	True	CAASDGSNYQLIW	TGTGCAGCAAGCGATGGGAGCAACTATCAGTTAATCTGG	8618	7
clonotype1505	clonotype1505_consensus_1	698	TRA	TRAV8-1	None	TRAJ40	TRAC	True	True	CAVEASGTYKYIF	TGTGCCGTGGAGGCCTCAGGAACCTACAAATACATCTTT	4529	4
clonotype1505	clonotype1505_consensus_2	745	TRB	TRBV28	None	TRBJ1-6	TRBC1	True	True	CASSPPGDSPLHF	TGTGCCAGCAGTCCCCCCGGGGATTCACCCCTCCACTTT	3006	3
clonotype1506	clonotype1506_consensus_1	701	TRB	TRBV20-1	None	TRBJ1-5	TRBC1	True	True	CSAMEPTTNQPQHF	TGCAGTGCTATGGAGCCCACCACCAATCAGCCCCAGCATTTT	12454	12
clonotype1507	clonotype1507_consensus_1	612	TRB	TRBV7-9	TRBD1	TRBJ1-1	TRBC1	True	True	CASSSRAGLINTEAFF	TGTGCCAGCAGCTCCAGGGCAGGGTTGATAAACACTGAAGCTTTCTTT	10449	12
clonotype1507	clonotype1507_consensus_2	529	TRA	TRAV1-1	None	TRAJ23	TRAC	True	True	CAAAQGGKLIF	TGCGCTGCGGCCCAGGGAGGAAAGCTTATCTTC	6172	6
clonotype1507	clonotype1507_consensus_3	700	TRA	TRAV3	None	TRAJ8	TRAC	True	True	CAVRDKRTGFQKLVF	TGTGCTGTGAGAGACAAAAGGACAGGCTTTCAGAAACTTGTATTT	6016	7
clonotype1508	clonotype1508_consensus_1	652	TRB	TRBV10-3	TRBD2	TRBJ2-7	TRBC2	True	True	CATTDWTYEQYF	TGTGCCACTACGGACTGGACCTACGAGCAGTACTTC	9067	7
clonotype1509	clonotype1509_consensus_1	560	TRB	TRBV7-9	TRBD2	TRBJ2-7	TRBC2	True	True	CASSLTSGIYEQYF	TGTGCCAGCAGCTTAACTAGCGGGATCTACGAGCAGTACTTC	6379	6
clonotype1509	clonotype1509_consensus_2	537	TRA	TRAV1-2	None	TRAJ37	TRAC	True	True	CAVPGSGNTGKLIF	TGTGCTGTCCCCGGCTCTGGCAACACAGGCAAACTAATCTTT	1430	1
clonotype150	clonotype150_consensus_1	580	TRA	TRAV29DV5	None	TRAJ57	TRAC	True	True	CAASSQGGSEKLVF	TGTGCAGCAAGTTCTCAGGGCGGATCTGAAAAGCTGGTCTTT	4374	4
clonotype150	clonotype150_consensus_2	668	TRB	TRBV24-1	None	TRBJ1-5	TRBC1	True	True	CATSDLEDGQPQHF	TGTGCCACCAGTGATTTGGAGGACGGCCAGCCCCAGCATTTT	15564	16
clonotype1510	clonotype1510_consensus_1	691	TRB	TRBV12-5	None	TRBJ1-1	TRBC1	True	True	CASGLDRTEAFF	TGTGCTAGTGGTTTGGACCGTACTGAAGCTTTCTTT	13217	12
clonotype1510	clonotype1510_consensus_2	664	TRA	TRAV26-1	None	TRAJ13	TRAC	True	True	CIVRVATGGYQKVTF	TGCATCGTCAGAGTCGCGACCGGGGGTTACCAGAAAGTTACCTTT	2420	2
clonotype1510	clonotype1510_consensus_3	689	TRB	TRBV3-1	TRBD1	TRBJ1-1	TRBC1	True	True	CASSPGQGNTEAFF	TGTGCCAGCAGCCCCGGACAGGGGAACACTGAAGCTTTCTTT	21089	19
clonotype1511	clonotype1511_consensus_1	527	TRB	TRBV5-1	TRBD1	TRBJ1-6	TRBC1	True	True	CASSLGPPGQAISYNSPLHF	TGCGCCAGCAGCTTGGGGCCTCCGGGACAGGCGATCTCCTATAATTCACCCCTCCACTTT	5121	5
clonotype1512	clonotype1512_consensus_1	529	TRB	TRBV7-3	TRBD2	TRBJ2-5	TRBC2	True	True	CASSSSGGAGKRETQYF	TGTGCCAGCAGCTCCTCGGGAGGGGCCGGCAAGCGAGAGACCCAGTACTTC	14983	16
clonotype1512	clonotype1512_consensus_2	491	TRA	TRAV9-2	None	TRAJ38	TRAC	True	True	CALKAGNNRKLIW	TGTGCTCTGAAGGCTGGCAACAACCGTAAGCTGATTTGG	3850	3
clonotype1513	clonotype1513_consensus_1	514	TRA	TRAV20	None	TRAJ9	TRAC	True	True	CAVQLNTGGFKTIF	TGTGCTGTGCAGCTAAATACTGGAGGCTTCAAAACTATCTTT	6082	7
clonotype1513	clonotype1513_consensus_2	584	TRB	TRBV24-1	TRBD2	TRBJ1-2	TRBC1	True	True	CATSDITWGYTF	TGTGCCACCAGTGATATAACGTGGGGCTACACCTTC	2078	2
clonotype1514	clonotype1514_consensus_1	936	TRB	TRBV5-6	None	TRBJ1-2	TRBC1	True	True	CASSLSQDGYTF	TGTGCCAGCAGCTTATCCCAAGATGGCTACACCTTC	16453	17
clonotype1514	clonotype1514_consensus_2	574	TRA	TRAV20	None	TRAJ39	TRAC	True	True	CAVRNNAGNMLTF	TGTGCTGTGCGAAATAATGCAGGCAACATGCTCACCTTT	10079	10
clonotype1514	clonotype1514_consensus_3	615	TRA	TRAV8-4	None	TRAJ45	TRAC	True	True	CAVRTGGADGLTF	TGTGCTGTGAGGACGGGAGGTGCTGACGGACTCACCTTT	2131	2
clonotype1514	clonotype1514_consensus_4	508	TRA	TRAV4	None	TRAJ23	TRAC	True	True	CLVGDIGNQGGKLIF	TGCCTCGTGGGTGACATAGGTAACCAGGGAGGAAAGCTTATCTTC	3601	3
clonotype1514	clonotype1514_consensus_5	771	TRB	TRBV30	TRBD1	TRBJ1-6	TRBC1	True	True	CAWSTGQANNSPLHF	TGTGCCTGGAGTACCGGACAGGCAAATAATTCACCCCTCCACTTT	3995	4
clonotype1514	clonotype1514_consensus_6	746	TRB	TRBV6-3	TRBD2	TRBJ2-7	TRBC2	True	True	CASSYSTSEYYEQYF	TGTGCCAGCAGTTACTCGACTAGCGAGTACTACGAGCAGTACTTC	9915	10
clonotype1515	clonotype1515_consensus_1	561	TRA	TRAV22	None	TRAJ20	TRAC	True	True	CAVGPFDYKLSF	TGTGCTGTGGGGCCCTTCGACTACAAGCTCAGCTTT	2141	2
clonotype1515	clonotype1515_consensus_2	605	TRB	TRBV7-9	None	TRBJ2-3	TRBC2	True	True	CASSDTDTQYF	TGTGCCAGCTCCGACACAGATACGCAGTATTTT	13232	15
clonotype1516	clonotype1516_consensus_1	531	TRA	TRAV13-1	None	TRAJ39	TRAC	True	True	CAANNAGNMLTF	TGTGCAGCTAATAATGCAGGCAACATGCTCACCTTT	2156	2
clonotype1516	clonotype1516_consensus_2	586	TRB	TRBV30	TRBD2	TRBJ1-1	TRBC1	True	True	CAWRYAGAGAFF	TGTGCCTGGAGGTACGCGGGGGCTGGAGCTTTCTTT	6552	6
clonotype1517	clonotype1517_consensus_1	692	TRA	TRAV3	None	TRAJ10	TRAC	True	True	CAVRDKAGGGNKLTF	TGTGCTGTGAGAGACAAGGCGGGAGGAGGAAACAAACTCACCTTT	7939	8
clonotype1517	clonotype1517_consensus_2	681	TRB	TRBV12-4	TRBD1	TRBJ1-1	TRBC1	True	True	CASSYGQAKAFF	TGTGCCAGCAGTTATGGACAGGCAAAAGCTTTCTTT	12400	14
clonotype1518	clonotype1518_consensus_1	652	TRB	TRBV20-1	TRBD2	TRBJ1-2	TRBC1	True	True	CSARKRDGPYGYTF	TGCAGTGCTAGAAAACGGGACGGACCCTATGGCTACACCTTC	12029	12
clonotype1519	clonotype1519_consensus_1	561	TRB	TRBV4-2	TRBD2	TRBJ2-7	TRBC2	True	True	CASSQRRDSTYEQYF	TGTGCCAGCAGCCAAAGACGGGACTCCACCTACGAGCAGTACTTC	13782	15
clonotype1519	clonotype1519_consensus_2	479	TRA	TRAV2	None	TRAJ5	TRAC	True	True	CPPYTGRRALTF	TGTCCCCCTTACACGGGCAGGAGAGCACTTACTTTT	3487	3
clonotype151	clonotype151_consensus_1	510	TRA	TRAV4	None	TRAJ23	TRAC	True	True	CLVGDIGNQGGKLIF	TGCCTCGTGGGTGACATAGGTAACCAGGGAGGAAAGCTTATCTTC	2841	2
clonotype151	clonotype151_consensus_2	886	TRB	TRBV30	TRBD1	TRBJ1-6	TRBC1	True	True	CAWSTGQANNSPLHF	TGTGCCTGGAGTACCGGACAGGCAAATAATTCACCCCTCCACTTT	3315	4
clonotype151	clonotype151_consensus_3	562	TRB	TRBV7-9	TRBD2	TRBJ2-7	TRBC2	True	True	CASSLTSGIYEQYF	TGTGCCAGCAGCTTAACTAGCGGGATCTACGAGCAGTACTTC	10815	11
clonotype1520	clonotype1520_consensus_1	504	TRB	TRBV2	TRBD2	TRBJ2-2	TRBC2	True	True	CASILAVTNTGELFF	TGTGCCAGCATCCTAGCGGTAACGAACACCGGGGAGCTGTTTTTT	5258	5
clonotype1520	clonotype1520_consensus_2	579	TRA	TRAV29DV5	None	TRAJ31	TRAC	True	True	CAAASHYNNARLMF	TGTGCAGCAGCAAGTCATTATAACAATGCCAGACTCATGTTT	3593	3
clonotype1520	clonotype1520_consensus_3	522	TRB	TRBV27	None	TRBJ2-6	TRBC2	True	True	CASSRSSGANVLTF	TGTGCCAGCAGTCGAAGCTCTGGGGCCAACGTCCTGACTTTC	3277	3
clonotype1521	clonotype1521_consensus_1	654	TRB	TRBV28	TRBD1	TRBJ1-4	TRBC1	True	True	CASSSGQGGRATNEKLFF	TGTGCCAGCAGTTCCGGACAGGGGGGACGAGCAACTAATGAAAAACTGTTTTTT	2685	3
clonotype1522	clonotype1522_consensus_1	568	TRA	TRAV25	None	TRAJ27	TRAC	True	True	CAGLVNAGKSTF	TGTGCAGGGCTGGTCAATGCAGGCAAATCAACCTTT	5759	6
clonotype1522	clonotype1522_consensus_2	700	TRB	TRBV20-1	TRBD1	TRBJ1-4	TRBC1	True	True	CSALHGGTEKLFF	TGCAGTGCCCTACATGGGGGAACAGAAAAACTGTTTTTT	22495	23
clonotype1523	clonotype1523_consensus_1	502	TRA	TRAV13-1	None	TRAJ30	TRAC	True	True	CAAYMNRDDKIIF	TGTGCAGCATATATGAACAGAGATGACAAGATCATCTTT	1487	1
clonotype1523	clonotype1523_consensus_2	842	TRB	TRBV30	None	TRBJ1-2	TRBC1	True	True	CAWSVTYGYTF	TGTGCCTGGAGTGTAACCTATGGCTACACCTTC	18513	18
clonotype1524	clonotype1524_consensus_1	483	TRA	TRAV4	None	TRAJ23	TRAC	True	True	CLVGDIGNQGGKLIF	TGCCTCGTGGGTGACATAGGTAACCAGGGAGGAAAGCTTATCTTC	1073	1
clonotype1524	clonotype1524_consensus_2	535	TRB	TRBV5-1	None	TRBJ2-1	TRBC2	True	True	CASSYDNEQFF	TGCGCCAGCAGTTATGACAATGAGCAGTTCTTC	1300	2
clonotype1525	clonotype1525_consensus_1	478	TRA	TRAV26-2	None	TRAJ54	TRAC	True	True	CILKIQGAQKLVF	TGCATCCTCAAAATCCAGGGAGCCCAGAAGCTGGTATTT	2552	2
clonotype1525	clonotype1525_consensus_2	694	TRB	TRBV27	TRBD1	TRBJ2-7	TRBC1	True	True	CASSGDAGAIPVEYYEQYF	TGTGCCAGCAGTGGGGACGCAGGGGCCATCCCTGTTGAGTACTACGAGCAGTACTTC	12693	12
clonotype1526	clonotype1526_consensus_1	574	TRB	TRBV7-9	TRBD1	TRBJ2-5	TRBC2	True	True	CASSSGTDSGAGQETQYF	TGTGCCAGCAGCTCCGGGACAGACAGTGGGGCTGGCCAAGAGACCCAGTACTTC	12926	14
clonotype1526	clonotype1526_consensus_2	676	TRA	TRAV8-2	None	TRAJ3	TRAC	True	True	CVVSDSPWRSSASKIIF	TGTGTTGTGAGTGATTCTCCCTGGAGAAGCAGTGCTTCCAAGATAATCTTT	4572	6
clonotype1527	clonotype1527_consensus_1	571	TRA	TRAV29DV5	None	TRAJ34	TRAC	True	True	CAVGGNTDKLIF	TGTGCAGTCGGGGGTAACACCGACAAGCTCATCTTT	787	1
clonotype1528	clonotype1528_consensus_1	623	TRB	TRBV30	TRBD2	TRBJ2-7	TRBC2	True	True	CAWMGLAGGRSYEQYF	TGTGCCTGGATGGGACTAGCGGGAGGGAGGTCCTACGAGCAGTACTTC	2874	4
clonotype1528	clonotype1528_consensus_2	507	TRA	TRAV26-1	None	TRAJ38	TRAC	True	True	CSVHNAGNNRKLIW	TGCAGCGTCCATAATGCTGGCAACAACCGTAAGCTGATTTGG	1422	2
clonotype1529	clonotype1529_consensus_1	551	TRB	TRBV5-1	TRBD2	TRBJ2-1	TRBC2	True	True	CASSLGLAGYNEQFF	TGCGCCAGCAGCCTGGGACTAGCGGGTTACAATGAGCAGTTCTTC	7642	9
clonotype1529	clonotype1529_consensus_2	514	TRA	TRAV26-1	None	TRAJ22	TRAC	True	True	CIVRVISSGSARQLTF	TGCATCGTCAGAGTCATCTCTTCTGGTTCTGCAAGGCAACTGACCTTT	1369	1
clonotype152	clonotype152_consensus_1	484	TRA	TRAV22	None	TRAJ43	TRAC	True	True	CAVPSGNNNDMRF	TGTGCTGTCCCTTCGGGCAATAACAATGACATGCGCTTT	3511	3
clonotype152	clonotype152_consensus_2	702	TRB	TRBV19	None	TRBJ1-2	TRBC1	True	True	CASSTLVGGYTF	TGTGCCAGTAGTACCTTGGTTGGCGGCTACACCTTC	16493	18
clonotype1530	clonotype1530_consensus_1	697	TRB	TRBV24-1	TRBD2	TRBJ2-5	TRBC2	True	True	CATSDSAGAVQETQYF	TGTGCCACCAGTGATTCGGCGGGAGCAGTACAAGAGACCCAGTACTTC	5587	6
clonotype1530	clonotype1530_consensus_2	577	TRA	TRAV14DV4	None	TRAJ23	TRAC	True	True	CATSQGGKLIF	TGTGCCACCAGTCAGGGAGGAAAGCTTATCTTC	2858	3
clonotype1530	clonotype1530_consensus_3	733	TRA	TRAV8-1	None	TRAJ23	TRAC	True	True	CAVIYNQGGKLIF	TGTGCCGTGATTTATAACCAGGGAGGAAAGCTTATCTTC	4052	4
clonotype1531	clonotype1531_consensus_1	570	TRA	TRAV29DV5	None	TRAJ36	TRAC	True	True	CAATGANNLFF	TGTGCAGCAACTGGGGCAAACAACCTCTTCTTT	5754	6
clonotype1532	clonotype1532_consensus_1	538	TRB	TRBV3-1	None	TRBJ2-1	TRBC2	True	True	CASSQDSSYYNEQFF	TGTGCCAGCAGCCAAGACTCCTCATACTACAATGAGCAGTTCTTC	8747	9
clonotype1533	clonotype1533_consensus_1	681	TRB	TRBV5-1	TRBD1	TRBJ2-1	TRBC2	True	True	CASSLAVRGNEQFF	TGCGCCAGCAGCCTCGCGGTCAGGGGGAATGAGCAGTTCTTC	8903	10
clonotype1533	clonotype1533_consensus_2	496	TRA	TRAV38-2DV8	None	TRAJ39	TRAC	True	True	CAYRGLNNAGNMLTF	TGTGCTTATAGGGGGTTGAATAATGCAGGCAACATGCTCACCTTT	1712	2
clonotype1533	clonotype1533_consensus_3	648	TRB	TRBV21-1	None	TRBJ2-2	TRBC2	True	True	CASSKDRDTGELFF	TGTGCCAGCAGCAAAGACAGAGACACCGGGGAGCTGTTTTTT	4603	4
clonotype1534	clonotype1534_consensus_1	852	TRB	TRBV5-4	None	TRBJ1-4	TRBC1	True	True	CASSLGGRHNEKLFF	TGTGCCAGCAGCTTGGGAGGCAGGCATAATGAAAAACTGTTTTTT	7631	8
clonotype1534	clonotype1534_consensus_2	556	TRA	TRAV12-2	None	TRAJ52	TRAC	True	True	CALNAGGNSYGKLTF	TGTGCGTTAAATGCTGGTGGTAATAGCTATGGAAAGCTGACATTT	3436	4
clonotype1535	clonotype1535_consensus_1	504	TRA	TRAV13-1	None	TRAJ37	TRAC	True	True	CAASRSNTGKLIF	TGTGCAGCAAGTAGGAGCAACACAGGCAAACTAATCTTT	3059	3
clonotype1535	clonotype1535_consensus_2	567	TRA	TRAV12-1	None	TRAJ45	TRAC	True	True	CVVSPSPRPGGGADGLTF	TGTGTGGTGAGCCCCTCACCCCGCCCAGGAGGAGGTGCTGACGGACTCACCTTT	2076	3
clonotype1535	clonotype1535_consensus_3	552	TRB	TRBV7-2	TRBD1	TRBJ1-2	TRBC1	True	True	CASSLGGFRGGGYTF	TGTGCCAGCAGCTTAGGTGGATTCAGGGGGGGGGGCTACACCTTC	15473	16
clonotype1536	clonotype1536_consensus_1	688	TRB	TRBV29-1	None	TRBJ2-2	TRBC2	True	True	CSVSRSNTGELFF	TGCAGCGTTAGCAGATCGAACACCGGGGAGCTGTTTTTT	18419	19
clonotype1536	clonotype1536_consensus_2	519	TRA	TRAV13-2	None	TRAJ37	TRAC	True	True	CAENMGSNTGKLIF	TGTGCAGAGAATATGGGGAGCAACACAGGCAAACTAATCTTT	2047	2
clonotype1537	clonotype1537_consensus_1	728	TRB	TRBV7-3	TRBD2	TRBJ2-1	TRBC2	True	True	CASSPTGTSGSNEQFF	TGTGCCAGCAGTCCCACCGGGACTAGCGGGAGTAATGAGCAGTTCTTC	19333	20
clonotype1537	clonotype1537_consensus_2	498	TRA	TRAV9-2	None	TRAJ27	TRAC	True	True	CALARHTNAGKSTF	TGTGCTCTGGCTCGCCACACCAATGCAGGCAAATCAACCTTT	3890	4
clonotype1537	clonotype1537_consensus_3	503	TRA	TRAV13-1	None	TRAJ6	TRAC	True	True	CAASMSGGSYIPTF	TGTGCAGCAAGTATGTCAGGAGGAAGCTACATACCTACATTT	5061	5
clonotype1537	clonotype1537_consensus_4	1008	TRB	TRBV7-6	TRBD1	TRBJ2-5	TRBC2	True	True	CASSFRQGQGQETQYF	TGTGCCAGCAGCTTTCGGCAGGGGCAAGGCCAAGAGACCCAGTACTTC	4163	6
clonotype1538	clonotype1538_consensus_1	532	TRB	TRBV24-1	None	TRBJ1-5	TRBC1	True	True	CATSDQNSVNQPQHF	TGTGCCACCAGTGATCAAAACAGCGTCAATCAGCCCCAGCATTTT	2645	4
clonotype1539	clonotype1539_consensus_1	520	TRB	TRBV6-1	TRBD1	TRBJ2-7	TRBC2	True	True	CASSGGQLSYEQYF	TGTGCCAGCAGTGGGGGCCAACTCTCCTACGAGCAGTACTTC	1159	1
clonotype1539	clonotype1539_consensus_2	505	TRA	TRAV4	None	TRAJ23	TRAC	True	True	CLVGDIGNQGGKLIF	TGCCTCGTGGGTGACATAGGTAACCAGGGAGGAAAGCTTATCTTC	2319	2
clonotype153	clonotype153_consensus_1	524	TRB	TRBV7-9	None	TRBJ1-6	TRBC1	True	True	CASSLAGSQYNSPLHF	TGTGCCAGCAGCTTAGCAGGGTCGCAATATAATTCACCCCTCCACTTT	6055	6
clonotype153	clonotype153_consensus_2	501	TRA	TRAV13-1	None	TRAJ15	TRAC	True	True	CAASKRTALIF	TGTGCAGCAAGTAAGAGAACTGCTCTGATCTTT	1748	2
clonotype1540	clonotype1540_consensus_1	713	TRB	TRBV5-5	None	TRBJ2-7	TRBC2	True	True	CASSLRAVSSYEQYF	TGTGCCAGCAGCTTGCGTGCCGTCAGCTCCTACGAGCAGTACTTC	6421	8
clonotype1541	clonotype1541_consensus_1	560	TRB	TRBV2	TRBD2	TRBJ2-2	TRBC2	True	True	CASILAVTNTGELFF	TGTGCCAGCATCCTAGCGGTAACGAACACCGGGGAGCTGTTTTTT	1744	2
clonotype1541	clonotype1541_consensus_2	637	TRA	TRAV12-1	None	TRAJ31	TRAC	True	True	CVVNAHNARLMF	TGTGTGGTGAACGCTCACAATGCCAGACTCATGTTT	3542	4
clonotype1542	clonotype1542_consensus_1	512	TRA	TRAV17	None	TRAJ10	TRAC	True	True	CANTGGGNKLTF	TGTGCTAACACGGGAGGAGGAAACAAACTCACCTTT	7087	6
clonotype1542	clonotype1542_consensus_2	749	TRB	TRBV19	TRBD2	TRBJ1-1	TRBC1	True	True	CASSIGRAGRDTEAFF	TGTGCCAGTAGTATCGGAAGAGCGGGCAGGGACACTGAAGCTTTCTTT	18090	18
clonotype1543	clonotype1543_consensus_1	492	TRB	TRBV29-1	TRBD1	TRBJ2-5	TRBC2	True	True	CSVLRTGRIGTQYF	TGCAGCGTTCTAAGGACAGGGAGAATAGGGACCCAGTACTTC	4118	3
clonotype1543	clonotype1543_consensus_2	583	TRA	TRAV14DV4	None	TRAJ52	TRAC	True	True	CAMEVGTSYGKLTF	TGTGCAATGGAGGTTGGTACTAGCTATGGAAAGCTGACATTT	2785	4
clonotype1544	clonotype1544_consensus_1	741	TRB	TRBV7-6	None	TRBJ2-1	TRBC2	True	True	CASSLKRTGPYNEQFF	TGTGCCAGCAGCCTAAAAAGAACCGGCCCCTACAATGAGCAGTTCTTC	70100	77
clonotype1544	clonotype1544_consensus_2	670	TRA	TRAV8-4	None	TRAJ36	TRAC	True	True	CAVTTTQTGANNLFF	TGTGCTGTGACCACTACTCAAACTGGGGCAAACAACCTCTTCTTT	13099	16
clonotype1545	clonotype1545_consensus_1	728	TRB	TRBV29-1	TRBD2	TRBJ2-1	TRBC1	True	True	CSVEGEGTEQFF	TGCAGCGTTGAAGGTGAGGGCACTGAGCAGTTCTTC	7764	10
clonotype1545	clonotype1545_consensus_2	561	TRA	TRAV12-3	None	TRAJ57	TRAC	True	True	CAMSPLQGGSEKLVF	TGTGCAATGAGCCCCCTTCAGGGCGGATCTGAAAAGCTGGTCTTT	1364	2
clonotype1546	clonotype1546_consensus_1	583	TRB	TRBV2	TRBD2	TRBJ2-2	TRBC2	True	True	CASILAVTNTGELFF	TGTGCCAGCATCCTAGCGGTAACGAACACCGGGGAGCTGTTTTTT	7035	8
clonotype1546	clonotype1546_consensus_2	566	TRA	TRAV35	None	TRAJ48	TRAC	True	True	CAGTPFGNEKLTF	TGTGCTGGCACCCCCTTTGGAAATGAGAAATTAACCTTT	831	2
clonotype1546	clonotype1546_consensus_3	566	TRB	TRBV7-2	None	TRBJ1-2	TRBC1	True	True	CASSSQTRYTF	TGTGCCAGCAGCTCCCAGACGCGCTACACCTTC	5471	5
clonotype1547	clonotype1547_consensus_1	481	TRA	TRAV21	None	TRAJ8	TRAC	True	True	CAVNTGFQKLVF	TGTGCTGTGAACACAGGCTTTCAGAAACTTGTATTT	1399	2
clonotype1547	clonotype1547_consensus_2	510	TRB	TRBV7-2	None	TRBJ2-1	TRBC2	True	True	CASSPPPPGEQFF	TGTGCCAGCAGCCCACCCCCCCCGGGTGAGCAGTTCTTC	2542	3
clonotype1548	clonotype1548_consensus_1	587	TRA	TRAV17	None	TRAJ11	TRAC	True	True	CATAFNSGYSTLTF	TGTGCTACGGCCTTCAATTCAGGATACAGCACCCTCACCTTT	1181	1
clonotype1548	clonotype1548_consensus_2	667	TRB	TRBV19	TRBD2	TRBJ2-5	TRBC2	True	True	CASAGSFQETQYF	TGTGCCAGTGCCGGAAGCTTCCAAGAGACCCAGTACTTC	7598	8
clonotype1549	clonotype1549_consensus_1	559	TRA	TRAV27	None	TRAJ48	TRAC	True	True	CAGGPPHPRNEKLTF	TGTGCAGGAGGTCCTCCCCACCCAAGAAATGAGAAATTAACCTTT	5139	5
clonotype1549	clonotype1549_consensus_2	520	TRA	TRAV21	None	TRAJ8	TRAC	True	True	CAVPNTGFQKLVF	TGTGCTGTGCCCAACACAGGCTTTCAGAAACTTGTATTT	3793	3
clonotype1549	clonotype1549_consensus_3	498	TRB	TRBV9	TRBD2	TRBJ2-7	TRBC2	True	True	CASSYPSQGGEQYF	TGTGCCAGCAGCTACCCCTCGCAGGGAGGCGAGCAGTACTTC	3774	5
clonotype1549	clonotype1549_consensus_4	637	TRB	TRBV30	TRBD1	TRBJ1-6	TRBC1	True	True	CAWSTGQANNSPLHF	TGTGCCTGGAGTACCGGACAGGCAAATAATTCACCCCTCCACTTT	1998	2
clonotype1549	clonotype1549_consensus_5	526	TRB	TRBV7-9	TRBD1	TRBJ2-5	TRBC2	True	True	CASSFRQGQGQETQYF	TGTGCCAGCAGCTTTCGGCAGGGGCAAGGCCAAGAGACCCAGTACTTC	8235	9
clonotype154	clonotype154_consensus_1	546	TRA	TRAV12-2	None	TRAJ27	TRAC	True	True	CATDTNAGKSTF	TGTGCCACTGACACCAATGCAGGCAAATCAACCTTT	3524	3
clonotype154	clonotype154_consensus_2	494	TRB	TRBV4-1	TRBD1	TRBJ2-7	TRBC2	True	True	CASSQETDTGGPANEQYF	TGCGCCAGCAGCCAAGAGACCGATACGGGGGGGCCAGCGAACGAGCAGTACTTC	4326	5
clonotype1550	clonotype1550_consensus_1	689	TRB	TRBV5-1	TRBD2	TRBJ1-1	TRBC1	True	True	CASQRRAGGDTEAFF	TGCGCCAGCCAACGCAGGGCCGGGGGAGACACTGAAGCTTTCTTT	1543	3
clonotype1550	clonotype1550_consensus_2	653	TRA	TRAV8-4	None	TRAJ8	TRAC	True	True	CAVSDPGTGFQKLVF	TGTGCTGTGAGTGACCCGGGCACAGGCTTTCAGAAACTTGTATTT	1816	2
clonotype1551	clonotype1551_consensus_1	700	TRB	TRBV20-1	None	TRBJ1-4	TRBC1	True	True	CSARRPGMENCFF	TGCAGTGCCCGCCGTCCTGGGATGGAAAACTGTTTTTTT	11587	12
clonotype1552	clonotype1552_consensus_1	556	TRB	TRBV7-9	None	TRBJ2-1	TRBC2	True	True	CASSLDLSYNEQFF	TGTGCCAGCAGCTTGGATCTCTCCTACAATGAGCAGTTCTTC	17117	19
clonotype1552	clonotype1552_consensus_2	516	TRA	TRAV6	None	TRAJ37	TRAC	True	True	CALDGIGSGNTGKLIF	TGTGCTCTAGACGGGATAGGCTCTGGCAACACAGGCAAACTAATCTTT	2445	2
clonotype1553	clonotype1553_consensus_1	553	TRA	TRAV23DV6	None	TRAJ8	TRAC	True	True	CAARKDTGFQKLVF	TGTGCAGCAAGAAAGGACACAGGCTTTCAGAAACTTGTATTT	425	1
clonotype1554	clonotype1554_consensus_1	674	TRB	TRBV19	TRBD1	TRBJ1-4	TRBC1	True	True	CASSVLGTGDEKLFF	TGTGCCAGTAGTGTCCTCGGGACAGGTGATGAAAAACTGTTTTTT	1395	2
clonotype1554	clonotype1554_consensus_2	680	TRA	TRAV3	None	TRAJ8	TRAC	True	True	CAVRKGFQKLVF	TGTGCTGTTCGGAAAGGCTTTCAGAAACTTGTATTT	3083	3
clonotype1555	clonotype1555_consensus_1	693	TRB	TRBV5-1	TRBD1	TRBJ2-7	TRBC2	True	True	CASSPTAQGPTYEQYF	TGCGCCAGCAGCCCTACCGCTCAGGGCCCCACCTACGAGCAGTACTTC	11455	15
clonotype1555	clonotype1555_consensus_2	504	TRA	TRAV13-1	None	TRAJ45	TRAC	True	True	CAAIRGGGADGLTF	TGTGCAGCAATAAGAGGAGGAGGTGCTGACGGACTCACCTTT	1280	1
clonotype1556	clonotype1556_consensus_1	534	TRB	TRBV24-1	None	TRBJ2-3	TRBC2	True	True	CATSDPGVDTQYF	TGTGCCACCAGTGATCCCGGGGTGGATACGCAGTATTTT	5426	5
clonotype1557	clonotype1557_consensus_1	583	TRA	TRAV29DV5	None	TRAJ37	TRAC	True	True	CAAFGSSNTGKLIF	TGTGCAGCATTCGGCTCTAGCAACACAGGCAAACTAATCTTT	5305	5
clonotype1557	clonotype1557_consensus_2	908	TRB	TRBV4-1	None	TRBJ2-7	TRBC2	True	True	CASSQTSALNYYEQYF	TGCGCCAGCAGCCAAACGTCCGCCCTCAACTACTACGAGCAGTACTTC	21637	23
clonotype1558	clonotype1558_consensus_1	694	TRA	TRAV8-4	None	TRAJ30	TRAC	True	True	CAVSDSRTGDDKIIF	TGTGCTGTGAGTGATAGCAGGACCGGAGATGACAAGATCATCTTT	3714	6
clonotype1558	clonotype1558_consensus_2	516	TRB	TRBV3-1	TRBD1	TRBJ1-5	TRBC1	True	True	CASSRTGGNQPQHF	TGTGCCAGCAGCCGGACAGGGGGCAATCAGCCCCAGCATTTT	7579	8
clonotype1559	clonotype1559_consensus_1	525	TRB	TRBV7-2	TRBD1	TRBJ2-7	TRBC2	True	True	CASSAHGQGVGEQYF	TGTGCCAGCAGCGCCCACGGACAGGGAGTCGGGGAGCAGTACTTC	11285	10
clonotype1559	clonotype1559_consensus_2	518	TRA	TRAV29DV5	None	TRAJ36	TRAC	True	True	CAASAPAGANNLFF	TGTGCAGCAAGCGCCCCAGCTGGGGCAAACAACCTCTTCTTT	2185	3
clonotype155	clonotype155_consensus_1	491	TRA	TRAV12-1	None	TRAJ6	TRAC	True	True	CVVNREGSYIPTF	TGTGTGGTGAACAGGGAAGGAAGCTACATACCTACATTT	1581	1
clonotype155	clonotype155_consensus_2	886	TRB	TRBV7-2	None	TRBJ1-4	TRBC1	True	True	CASSPTSATNEKLFF	TGTGCCAGCAGCCCCACATCCGCAACTAATGAAAAACTGTTTTTT	840	2
clonotype155	clonotype155_consensus_3	690	TRB	TRBV30	TRBD1	TRBJ1-6	TRBC1	True	True	CAWSTGQANNSPLHF	TGTGCCTGGAGTACCGGACAGGCAAATAATTCACCCCTCCACTTT	2897	3
clonotype155	clonotype155_consensus_4	556	TRB	TRBV27	None	TRBJ2-6	TRBC2	True	True	CASSRSSGANVLTF	TGTGCCAGCAGTCGAAGCTCTGGGGCCAACGTCCTGACTTTC	1458	2
clonotype1560	clonotype1560_consensus_1	570	TRA	TRAV29DV5	None	TRAJ26	TRAC	True	True	CAAQVGQNFVF	TGTGCAGCCCAAGTAGGTCAGAATTTTGTCTTT	5037	5
clonotype1560	clonotype1560_consensus_2	526	TRB	TRBV12-5	TRBD2	TRBJ2-7	TRBC2	True	True	CASGSHLELGGGEQYF	TGTGCTAGTGGTTCCCACCTCGAGCTGGGAGGGGGCGAGCAGTACTTC	2151	3
clonotype1561	clonotype1561_consensus_1	604	TRB	TRBV18	TRBD1	TRBJ1-5	TRBC1	True	True	CASSPRNRGNNQPQHF	TGTGCCAGCTCACCACGGAACAGGGGTAACAATCAGCCCCAGCATTTT	2715	3
clonotype1561	clonotype1561_consensus_2	593	TRA	TRAV14DV4	None	TRAJ5	TRAC	True	True	CAMREDVDTGRRALTF	TGTGCAATGAGAGAAGATGTGGACACGGGCAGGAGAGCACTTACTTTT	827	2
clonotype1562	clonotype1562_consensus_1	523	TRB	TRBV20-1	TRBD1	TRBJ1-5	TRBC1	True	True	CSAPIGTGGPQHF	TGCAGTGCGCCGATCGGGACAGGGGGGCCCCAGCATTTT	4249	4
clonotype1563	clonotype1563_consensus_1	614	TRA	TRAV12-3	None	TRAJ26	TRAC	True	True	CAMSAKDYGQNFVF	TGTGCAATGAGCGCGAAAGACTATGGTCAGAATTTTGTCTTT	15023	13
clonotype1563	clonotype1563_consensus_2	673	TRB	TRBV11-3	TRBD1	TRBJ2-7	TRBC1	True	True	CASSWQGGEQYF	TGTGCCAGCAGCTGGCAGGGTGGCGAGCAGTACTTC	6064	6
clonotype1564	clonotype1564_consensus_1	677	TRB	TRBV19	TRBD2	TRBJ2-3	TRBC2	True	True	CASSGGSGGSTDTQYF	TGTGCCAGTAGCGGCGGGAGCGGGGGGAGCACAGATACGCAGTATTTT	10272	12
clonotype1564	clonotype1564_consensus_2	560	TRA	TRAV25	None	TRAJ53	TRAC	True	True	CAGPGSGGSNYKLTF	TGTGCAGGGCCGGGTAGTGGAGGTAGCAACTATAAACTGACATTT	1933	2
clonotype1565	clonotype1565_consensus_1	689	TRA	TRAV8-1	None	TRAJ4	TRAC	True	True	CAVSPGGYNKLIF	TGTGCCGTGAGCCCTGGTGGCTACAATAAGCTGATTTTT	7942	9
clonotype1565	clonotype1565_consensus_2	569	TRB	TRBV12-4	TRBD1	TRBJ1-1	TRBC1	True	True	CASSFGGSTEAFF	TGTGCCAGCAGTTTCGGGGGGAGCACTGAAGCTTTCTTT	8046	8
clonotype1566	clonotype1566_consensus_1	603	TRA	TRAV25	None	TRAJ52	TRAC	True	True	CAGSNAGGTSYGKLTF	TGTGCAGGCTCAAATGCTGGTGGTACTAGCTATGGAAAGCTGACATTT	4838	6
clonotype1566	clonotype1566_consensus_2	641	TRB	TRBV7-9	TRBD2	TRBJ2-5	TRBC2	True	True	CASSLGTSGYQETQYF	TGTGCCAGCAGCTTAGGTACTAGCGGTTACCAAGAGACCCAGTACTTC	23268	25
clonotype1567	clonotype1567_consensus_1	553	TRA	TRAV12-1	None	TRAJ21	TRAC	True	True	CVVNPRYNFNKFYF	TGTGTGGTGAACCCCCGATACAACTTCAACAAATTTTACTTT	1239	1
clonotype1567	clonotype1567_consensus_2	528	TRB	TRBV7-3	TRBD1	TRBJ1-1	TRBC1	True	True	CASSPGTGIGNTEAFF	TGTGCCAGCAGTCCCGGGACAGGGATCGGGAACACTGAAGCTTTCTTT	9412	9
clonotype1568	clonotype1568_consensus_1	537	TRA	TRAV26-1	None	TRAJ45	TRAC	True	True	CIVRVALGGGADGLTF	TGCATCGTCAGAGTCGCTCTAGGAGGAGGTGCTGACGGACTCACCTTT	1379	1
clonotype1568	clonotype1568_consensus_2	547	TRB	TRBV20-1	TRBD1	TRBJ2-5	TRBC2	True	True	CSARDGGAGETQYF	TGCAGTGCTAGAGATGGAGGGGCAGGGGAGACCCAGTACTTC	7433	8
clonotype1569	clonotype1569_consensus_1	527	TRB	TRBV24-1	TRBD2	TRBJ2-7	TRBC2	True	True	CATGAAGSYEQYF	TGTGCCACCGGGGCGGCGGGTTCCTACGAGCAGTACTTC	9897	9
clonotype1569	clonotype1569_consensus_2	557	TRA	TRAV5	None	TRAJ29	TRAC	True	True	CAERTGNTPLVF	TGTGCAGAGAGGACAGGAAACACACCTCTTGTCTTT	5179	4
clonotype156	clonotype156_consensus_1	696	TRA	TRAV3	None	TRAJ11	TRAC	True	True	CAVRDIPPGGSGYSTLTF	TGTGCTGTGAGAGACATACCGCCCGGGGGTTCAGGATACAGCACCCTCACCTTT	1963	2
clonotype156	clonotype156_consensus_2	836	TRB	TRBV18	None	TRBJ1-1	TRBC1	True	True	CASSPGNTEAFF	TGTGCCAGCTCGCCGGGCAACACTGAAGCTTTCTTT	9890	10
clonotype1570	clonotype1570_consensus_1	520	TRA	TRAV5	None	TRAJ29	TRAC	True	True	CAGGSGNTPLVF	TGTGCAGGGGGCTCAGGAAACACACCTCTTGTCTTT	1135	1
clonotype1570	clonotype1570_consensus_2	505	TRB	TRBV10-1	TRBD1	TRBJ2-3	TRBC2	True	True	CASSGGHGRDTQYF	TGCGCCAGCAGTGGAGGACACGGGCGCGATACGCAGTATTTT	10516	13
clonotype1571	clonotype1571_consensus_1	540	TRB	TRBV7-9	TRBD1	TRBJ2-5	TRBC2	True	True	CASSFRQGQGQETQYF	TGTGCCAGCAGCTTTCGGCAGGGGCAAGGCCAAGAGACCCAGTACTTC	9221	10
clonotype1571	clonotype1571_consensus_2	495	TRA	TRAV22	None	TRAJ42	TRAC	True	True	CAVGGSQGNLIF	TGTGCTGTGGGGGGAAGCCAAGGAAATCTCATCTTT	1476	1
clonotype1571	clonotype1571_consensus_3	534	TRB	TRBV11-2	TRBD1	TRBJ1-3	TRBC1	True	True	CASSLEGNGDTIYF	TGTGCCAGCAGCTTGGAGGGGAATGGGGACACCATATATTTT	1613	2
clonotype1572	clonotype1572_consensus_1	666	TRB	TRBV19	TRBD1	TRBJ2-1	TRBC2	True	True	CASRGGAGTRYNEQFF	TGTGCCAGTAGAGGGGGGGCGGGTACTAGATACAATGAGCAGTTCTTC	1870	2
clonotype1573	clonotype1573_consensus_1	528	TRB	TRBV29-1	TRBD2	TRBJ1-1	TRBC1	True	True	CSVVYILRGEGGEAFF	TGCAGCGTTGTTTATATTTTGCGAGGGGAAGGAGGTGAAGCTTTCTTT	7579	8
clonotype1573	clonotype1573_consensus_2	557	TRA	TRAV16	None	TRAJ4	TRAC	True	True	CALRGLSGGYNKLIF	TGTGCTCTAAGGGGCCTTTCTGGTGGCTACAATAAGCTGATTTTT	1165	2
clonotype1574	clonotype1574_consensus_1	487	TRA	TRAV38-2DV8	None	TRAJ49	TRAC	True	True	CAQVPTGNQFYF	TGTGCTCAAGTTCCAACCGGTAACCAGTTCTATTTT	1206	1
clonotype1574	clonotype1574_consensus_2	719	TRB	TRBV30	TRBD1	TRBJ1-6	TRBC1	True	True	CAWSTGQANNSPLHF	TGTGCCTGGAGTACCGGACAGGCAAATAATTCACCCCTCCACTTT	1053	1
clonotype1575	clonotype1575_consensus_1	631	TRB	TRBV11-3	TRBD1	TRBJ2-5	TRBC2	True	True	CASSAKGAGQTQYF	TGTGCCAGCAGCGCTAAGGGGGCCGGCCAGACCCAGTACTTC	2158	4
clonotype1576	clonotype1576_consensus_1	474	TRA	TRAV9-2	None	TRAJ53	TRAC	True	True	CAESGGSNYKLTF	TGTGCTGAGAGTGGAGGTAGCAACTATAAACTGACATTT	1788	2
clonotype1576	clonotype1576_consensus_2	930	TRB	TRBV28	None	TRBJ1-2	TRBC1	True	True	CASSLGSIGYTF	TGTGCCAGCAGTTTGGGAAGTATTGGCTACACCTTC	5780	6
clonotype1577	clonotype1577_consensus_1	547	TRB	TRBV6-3	TRBD2	TRBJ2-1	TRBC2	True	True	CASSYSASGRGSYNEQFF	TGTGCCAGCAGTTACTCTGCTAGCGGGAGGGGTTCCTACAATGAGCAGTTCTTC	3183	4
clonotype1577	clonotype1577_consensus_2	579	TRA	TRAV29DV5	None	TRAJ41	TRAC	True	True	CAASARNSGYALNF	TGTGCAGCAAGCGCGCGGAATTCCGGGTATGCACTCAACTTC	1181	1
clonotype1578	clonotype1578_consensus_1	508	TRA	TRAV4	None	TRAJ23	TRAC	True	True	CLVGDIGNQGGKLIF	TGCCTCGTGGGTGACATAGGTAACCAGGGAGGAAAGCTTATCTTC	4576	4
clonotype1578	clonotype1578_consensus_2	692	TRB	TRBV20-1	TRBD2	TRBJ2-1	TRBC2	True	True	CSARDQGRGSYNEQFF	TGCAGTGCTAGAGATCAAGGGCGGGGTTCCTACAATGAGCAGTTCTTC	828	1
clonotype1579	clonotype1579_consensus_1	539	TRA	TRAV13-1	None	TRAJ28	TRAC	True	True	CAASIIPGAGSYQLTF	TGTGCAGCAAGTATCATTCCGGGGGCTGGGAGTTACCAACTCACTTTC	2059	3
clonotype1579	clonotype1579_consensus_2	550	TRB	TRBV3-1	TRBD2	TRBJ2-7	TRBC2	True	True	CASSRSGLTYEQYF	TGTGCCAGCAGTCGTAGCGGGTTAACCTACGAGCAGTACTTC	5611	6
clonotype157	clonotype157_consensus_1	709	TRA	TRAV13-2	None	TRAJ44	TRAC	True	True	CAENKGTASKLTF	TGTGCAGAGAATAAGGGCACTGCCAGTAAACTCACCTTT	2068	2
clonotype157	clonotype157_consensus_2	679	TRB	TRBV30	TRBD2	TRBJ1-2	TRBC1	True	True	CAWIRENTILGYGYTF	TGTGCCTGGATTCGCGAGAACACCATTTTGGGCTATGGCTACACCTTC	3554	5
clonotype1580	clonotype1580_consensus_1	832	TRB	TRBV9	TRBD1	TRBJ2-3	TRBC2	True	True	CASTAYGADTQYF	TGTGCCAGCACCGCTTATGGGGCGGATACGCAGTATTTT	10037	12
clonotype1580	clonotype1580_consensus_2	680	TRA	TRAV8-3	None	TRAJ6	TRAC	True	True	CAVGGWGGSYIPTF	TGTGCTGTGGGTGGTTGGGGAGGAAGCTACATACCTACATTT	829	2
clonotype1581	clonotype1581_consensus_1	505	TRA	TRAV26-1	None	TRAJ48	TRAC	True	True	CIAINFGNEKLTF	TGCATCGCCATTAACTTTGGAAATGAGAAATTAACCTTT	4155	4
clonotype1581	clonotype1581_consensus_2	556	TRB	TRBV20-1	None	TRBJ2-5	TRBC2	True	True	CSAPGIKETQYF	TGCAGTGCTCCCGGAATCAAGGAGACCCAGTACTTC	22204	25
clonotype1582	clonotype1582_consensus_1	816	TRB	TRBV5-4	TRBD2	TRBJ2-5	TRBC1	True	True	CASSLGLAGVETQYF	TGTGCCAGCAGCTTGGGACTAGCGGGAGTGGAGACCCAGTACTTC	18124	20
clonotype1582	clonotype1582_consensus_2	733	TRA	TRAV8-2	None	TRAJ52	TRAC	True	True	CVVSDHGGGTSYGKLTF	TGTGTTGTGAGTGATCATGGTGGTGGTACTAGCTATGGAAAGCTGACATTT	7928	8
clonotype1583	clonotype1583_consensus_1	513	TRB	TRBV24-1	None	TRBJ2-3	TRBC2	True	True	CATSDPGRSGDTQYF	TGTGCCACCAGTGATCCGGGCCGCTCCGGAGATACGCAGTATTTT	14920	16
clonotype1583	clonotype1583_consensus_2	608	TRA	TRAV23DV6	None	TRAJ38	TRAC	True	True	CAASKDNRKLIW	TGTGCAGCAAGCAAAGACAACCGTAAGCTGATTTGG	4790	5
clonotype1583	clonotype1583_consensus_3	556	TRA	TRAV16	None	TRAJ53	TRAC	True	True	CALTGSGGSNYKLTF	TGTGCTCTAACGGGTAGTGGAGGTAGCAACTATAAACTGACATTT	2472	2
clonotype1584	clonotype1584_consensus_1	579	TRA	TRAV26-1	None	TRAJ7	TRAC	True	True	CIVRVEGGNNRLAF	TGCATCGTCAGAGTCGAAGGCGGGAACAACAGACTCGCTTTT	3415	4
clonotype1584	clonotype1584_consensus_2	774	TRB	TRBV15	None	TRBJ2-6	TRBC1	True	True	CATSRDRLRGANVLTF	TGTGCCACCAGCAGAGATCGGTTGCGCGGGGCCAACGTCCTGACTTTC	11167	12
clonotype1585	clonotype1585_consensus_1	702	TRB	TRBV7-2	TRBD1	TRBJ1-4	TRBC1	True	True	CASSLNPGGNEKLFF	TGTGCCAGCAGCTTAAATCCGGGGGGAAATGAAAAACTGTTTTTT	15116	16
clonotype1585	clonotype1585_consensus_2	561	TRA	TRAV13-2	None	TRAJ47	TRAC	True	True	CAETLPNGNKLVF	TGTGCAGAGACCCTCCCAAATGGAAACAAACTGGTCTTT	4556	4
clonotype1586	clonotype1586_consensus_1	701	TRB	TRBV3-1	TRBD1	TRBJ1-1	TRBC1	True	True	CASSPGQGNTEAFF	TGTGCCAGCAGCCCCGGACAGGGGAACACTGAAGCTTTCTTT	7784	8
clonotype1587	clonotype1587_consensus_1	535	TRB	TRBV12-4	TRBD1	TRBJ1-2	TRBC1	True	True	CASSFSGAGNYGYTF	TGTGCCAGCAGTTTTTCAGGGGCCGGAAACTATGGCTACACCTTC	6847	6
clonotype1587	clonotype1587_consensus_2	578	TRA	TRAV20	None	TRAJ52	TRAC	True	True	CAGAGGTSYGKLTF	TGTGCTGGAGCTGGTGGTACTAGCTATGGAAAGCTGACATTT	9393	9
clonotype1588	clonotype1588_consensus_1	638	TRA	TRAV8-3	None	TRAJ22	TRAC	True	True	CAVGISSGSARQLTF	TGTGCTGTGGGAATTTCTTCTGGTTCTGCAAGGCAACTGACCTTT	1974	2
clonotype1588	clonotype1588_consensus_2	643	TRB	TRBV28	TRBD1	TRBJ1-5	TRBC1	True	True	CATRGASNQPQHF	TGTGCCACGAGGGGGGCTAGCAATCAGCCCCAGCATTTT	5099	4
clonotype1589	clonotype1589_consensus_1	663	TRB	TRBV4-3	TRBD2	TRBJ2-2	TRBC2	True	True	CASSQDRQLATGELFF	TGCGCCAGCAGCCAAGATCGGCAGCTGGCCACCGGGGAGCTGTTTTTT	9096	10
clonotype158	clonotype158_consensus_1	565	TRA	TRAV22	None	TRAJ52	TRAC	True	True	CAVSGSYGKLTF	TGTGCTGTGAGCGGTAGCTATGGAAAGCTGACATTT	3851	4
clonotype158	clonotype158_consensus_2	526	TRB	TRBV6-1	None	TRBJ2-5	TRBC2	True	True	CASSEMGETQYF	TGTGCCAGCAGTGAGATGGGAGAGACCCAGTACTTC	8583	8
clonotype1590	clonotype1590_consensus_1	494	TRA	TRAV4	None	TRAJ23	TRAC	True	True	CLVGDIGNQGGKLIF	TGCCTCGTGGGTGACATAGGTAACCAGGGAGGAAAGCTTATCTTC	1259	1
clonotype1590	clonotype1590_consensus_2	719	TRB	TRBV6-6	TRBD2	TRBJ2-1	TRBC2	True	True	CASSYAPGLAGVNEQFF	TGTGCCAGCAGTTACGCCCCCGGACTAGCGGGAGTGAATGAGCAGTTCTTC	3674	4
clonotype1590	clonotype1590_consensus_3	721	TRB	TRBV30	TRBD1	TRBJ1-6	TRBC1	True	True	CAWSTGQANNSPLHF	TGTGCCTGGAGTACCGGACAGGCAAATAATTCACCCCTCCACTTT	1444	2
clonotype1591	clonotype1591_consensus_1	591	TRB	TRBV11-3	TRBD1	TRBJ2-3	TRBC2	True	True	CASSPGTGAKIGTDTQYF	TGTGCCAGCAGCCCGGGAACAGGGGCCAAGATCGGTACAGATACGCAGTATTTT	6813	7
clonotype1591	clonotype1591_consensus_2	457	TRA	TRAV12-3	None	TRAJ26	TRAC	True	True	CAMSYDNYGQNFVF	TGTGCAATGAGTTACGATAACTATGGTCAGAATTTTGTCTTT	1318	1
clonotype1592	clonotype1592_consensus_1	512	TRB	TRBV5-1	TRBD2	TRBJ1-1	TRBC1	True	True	CASGGGGQNTEAFF	TGCGCCAGCGGAGGGGGGGGCCAGAACACTGAAGCTTTCTTT	7463	8
clonotype1592	clonotype1592_consensus_2	484	TRA	TRAV38-1	None	TRAJ45	TRAC	True	True	CAFMKHASGGADGLTF	TGTGCTTTCATGAAGCATGCTTCAGGAGGTGCTGACGGACTCACCTTT	2513	2
clonotype1593	clonotype1593_consensus_1	607	TRA	TRAV41	None	TRAJ49	TRAC	True	True	CAVFGNQFYF	TGTGCTGTCTTCGGTAACCAGTTCTATTTT	3577	3
clonotype1593	clonotype1593_consensus_2	599	TRB	TRBV19	TRBD1	TRBJ1-4	TRBC1	True	True	CASRRQDNEKLFF	TGTGCCAGTAGAAGACAGGACAATGAAAAACTGTTTTTT	1148	1
clonotype1594	clonotype1594_consensus_1	523	TRA	TRAV35	None	TRAJ28	TRAC	True	True	CAGPGAGSYQLTF	TGTGCTGGCCCTGGGGCTGGGAGTTACCAACTCACTTTC	423	3
clonotype1594	clonotype1594_consensus_2	708	TRB	TRBV2	TRBD2	TRBJ2-7	TRBC2	True	True	CASSTSGREFFSYEQYF	TGTGCCAGCAGTACTAGCGGGAGAGAATTCTTTTCCTACGAGCAGTACTTC	6537	7
clonotype1595	clonotype1595_consensus_1	508	TRB	TRBV7-8	None	TRBJ1-3	TRBC1	True	True	CASSLSEQGNTIYF	TGTGCCAGCAGTTTAAGTGAACAGGGAAACACCATATATTTT	4165	4
clonotype1596	clonotype1596_consensus_1	583	TRB	TRBV20-1	None	TRBJ1-6	TRBC1	True	True	CSARANVDYNSPLHF	TGCAGTGCTAGAGCCAATGTAGATTATAATTCACCCCTCCACTTT	11162	10
clonotype1597	clonotype1597_consensus_1	746	TRA	TRAV8-6	None	TRAJ13	TRAC	True	True	CAVSDSGGYQKVTF	TGTGCTGTGAGTGATTCTGGGGGTTACCAGAAAGTTACCTTT	1802	2
clonotype1598	clonotype1598_consensus_1	690	TRB	TRBV19	TRBD1	TRBJ2-2	TRBC2	True	True	CASSSEAERGTGELFF	TGTGCCAGTAGCTCCGAGGCGGAGCGTGGCACCGGGGAGCTGTTTTTT	6303	7
clonotype1599	clonotype1599_consensus_1	569	TRA	TRAV5	None	TRAJ4	TRAC	True	True	CAPGPLPGGYNKLIF	TGTGCCCCGGGACCCCTCCCTGGTGGCTACAATAAGCTGATTTTT	6919	6
clonotype1599	clonotype1599_consensus_2	532	TRB	TRBV18	None	TRBJ2-3	TRBC2	True	True	CASSPPVDTQYF	TGTGCCAGCTCACCACCGGTAGATACGCAGTATTTT	5135	6
clonotype1599	clonotype1599_consensus_3	606	TRA	TRAV12-1	None	TRAJ5	TRAC	True	True	CVVNRGDTGRRALTF	TGTGTGGTGAACCGGGGGGACACGGGCAGGAGAGCACTTACTTTT	3141	3
clonotype159	clonotype159_consensus_1	563	TRA	TRAV6	None	TRAJ43	TRAC	True	True	CALDISNNNDMRF	TGTGCTCTAGACATAAGCAATAACAATGACATGCGCTTT	4486	5
clonotype159	clonotype159_consensus_2	637	TRB	TRBV7-2	TRBD2	TRBJ1-2	TRBC1	True	True	CASTPGTANYGYTF	TGTGCCAGCACCCCCGGGACGGCGAACTATGGCTACACCTTC	22463	23
clonotype15	clonotype15_consensus_1	690	TRB	TRBV11-2	TRBD1	TRBJ1-3	TRBC1	True	True	CASSLEGNGDTIYF	TGTGCCAGCAGCTTGGAGGGGAATGGGGACACCATATATTTT	148732	158
clonotype1600	clonotype1600_consensus_1	586	TRA	TRAV17	None	TRAJ44	TRAC	True	True	CAINTGTASKLTF	TGTGCCATTAATACCGGCACTGCCAGTAAACTCACCTTT	5325	6
clonotype1600	clonotype1600_consensus_2	744	TRB	TRBV18	TRBD1	TRBJ1-1	TRBC1	True	True	CASSPPGGNTEAFF	TGTGCCAGCTCACCACCTGGGGGGAACACTGAAGCTTTCTTT	11048	13
clonotype1601	clonotype1601_consensus_1	557	TRB	TRBV7-9	TRBD1	TRBJ1-2	TRBC1	True	True	CASSLASVAYGYTF	TGTGCCAGCAGCTTAGCCTCGGTGGCCTATGGCTACACCTTC	10698	13
clonotype1601	clonotype1601_consensus_2	580	TRA	TRAV19	None	TRAJ20	TRAC	True	True	CALSPITPVGNDYKLSF	TGTGCTCTGAGCCCGATTACCCCTGTGGGCAACGACTACAAGCTCAGCTTT	4747	5
clonotype1601	clonotype1601_consensus_3	498	TRA	TRAV9-2	None	TRAJ40	TRAC	True	True	CALSKASGTYKYIF	TGTGCTCTGAGTAAGGCCTCAGGAACCTACAAATACATCTTT	3060	2
clonotype1602	clonotype1602_consensus_1	515	TRB	TRBV12-5	None	TRBJ2-5	TRBC2	True	True	CASGIPPETQYF	TGTGCTAGTGGGATCCCCCCAGAGACCCAGTACTTC	2170	2
clonotype1603	clonotype1603_consensus_1	848	TRB	TRBV5-6	TRBD1	TRBJ1-5	TRBC1	True	True	CASSLGTGGRNQPQHF	TGTGCCAGCAGCTTAGGGACAGGGGGACGCAATCAGCCCCAGCATTTT	7394	9
clonotype1603	clonotype1603_consensus_2	536	TRA	TRAV13-2	None	TRAJ23	TRAC	True	True	CAERGEKKGGKLIF	TGTGCAGAGAGGGGGGAAAAAAAGGGAGGAAAGCTTATCTTC	3475	3
clonotype1604	clonotype1604_consensus_1	485	TRB	TRBV2	TRBD1	TRBJ2-7	TRBC2	True	True	CASSDGGGAQYEQYF	TGTGCCAGCAGTGACGGGGGGGGGGCCCAATACGAGCAGTACTTC	2723	3
clonotype1605	clonotype1605_consensus_1	555	TRB	TRBV5-1	TRBD2	TRBJ2-1	TRBC2	True	True	CASSTGLATNEQFF	TGCGCCAGCAGCACCGGACTAGCTACCAATGAGCAGTTCTTC	5617	7
clonotype1605	clonotype1605_consensus_2	645	TRA	TRAV8-4	None	TRAJ41	TRAC	True	True	CAVSESNSGYALNF	TGTGCTGTGAGTGAATCAAATTCCGGGTATGCACTCAACTTC	3219	3
clonotype1606	clonotype1606_consensus_1	630	TRB	TRBV6-6	TRBD2	TRBJ2-7	TRBC2	True	True	CASSYPEQANGYEQYF	TGTGCCAGCAGTTACCCCGAGCAGGCAAACGGTTACGAGCAGTACTTC	8329	8
clonotype1606	clonotype1606_consensus_2	689	TRA	TRAV3	None	TRAJ9	TRAC	True	True	CAVSPGRTGGFKTIF	TGTGCTGTGAGTCCCGGGAGGACTGGAGGCTTCAAAACTATCTTT	1681	2
clonotype1607	clonotype1607_consensus_1	490	TRB	TRBV28	None	TRBJ2-2	TRBC2	True	True	CASSLVQTGELFF	TGTGCCAGCAGTTTAGTGCAGACCGGGGAGCTGTTTTTT	10796	10
clonotype1607	clonotype1607_consensus_2	599	TRA	TRAV5	None	TRAJ21	TRAC	True	True	CAESSDNFNKFYF	TGTGCAGAGAGTAGCGACAACTTCAACAAATTTTACTTT	8273	7
clonotype1607	clonotype1607_consensus_3	561	TRA	TRAV12-2	None	TRAJ37	TRAC	True	True	CAVPFSGNTGKLIF	TGTGCCGTCCCATTTTCTGGCAACACAGGCAAACTAATCTTT	4851	4
clonotype1608	clonotype1608_consensus_1	514	TRA	TRAV13-1	None	TRAJ52	TRAC	True	True	CAASLNAGGNSYGKLTF	TGTGCAGCAAGCCTTAATGCTGGTGGTAATAGCTATGGAAAGCTGACATTT	2159	2
clonotype1608	clonotype1608_consensus_2	656	TRB	TRBV30	TRBD1	TRBJ2-7	TRBC2	True	True	CAWSVSLGHSYEQYF	TGTGCCTGGAGTGTATCTCTAGGACACTCCTACGAGCAGTACTTC	6558	8
clonotype1609	clonotype1609_consensus_1	589	TRB	TRBV30	TRBD2	TRBJ2-3	TRBC2	True	True	CAWSSGHTDTQYF	TGTGCCTGGAGTAGCGGGCACACAGATACGCAGTATTTT	5702	7
clonotype1609	clonotype1609_consensus_2	533	TRA	TRAV13-2	None	TRAJ38	TRAC	True	True	CADNAGNNRKLIW	TGTGCAGACAATGCTGGCAACAACCGTAAGCTGATTTGG	5939	5
clonotype160	clonotype160_consensus_1	546	TRA	TRAV25	None	TRAJ17	TRAC	True	True	CAGQAAGNKLTF	TGTGCAGGGCAAGCTGCAGGCAACAAGCTAACTTTT	1317	1
clonotype160	clonotype160_consensus_2	507	TRB	TRBV6-3	TRBD1	TRBJ2-7	TRBC2	True	True	CASGRTGGDYEQYF	TGTGCCAGCGGGAGGACAGGGGGCGACTACGAGCAGTACTTC	6942	8
clonotype1610	clonotype1610_consensus_1	582	TRA	TRAV20	None	TRAJ31	TRAC	True	True	CAVQAYKNARLMF	TGTGCTGTGCAGGCGTATAAGAATGCCAGACTCATGTTT	6577	6
clonotype1610	clonotype1610_consensus_2	586	TRA	TRAV16	None	TRAJ23	TRAC	True	True	CALGGYNQGGKLIF	TGTGCTCTAGGCGGTTATAACCAGGGAGGAAAGCTTATCTTC	8736	9
clonotype1610	clonotype1610_consensus_3	523	TRB	TRBV5-5	TRBD2	TRBJ2-1	TRBC2	True	True	CASSPRERTNNEQFF	TGTGCCAGCAGCCCTCGGGAGCGGACGAACAATGAGCAGTTCTTC	1908	2
clonotype1611	clonotype1611_consensus_1	695	TRB	TRBV20-1	None	TRBJ1-5	TRBC1	True	True	CSAQYSNQPQHF	TGCAGTGCCCAATATAGCAATCAGCCCCAGCATTTT	36979	41
clonotype1611	clonotype1611_consensus_2	544	TRA	TRAV27	None	TRAJ32	TRAC	True	True	CAGVRGATNKLIF	TGTGCAGGAGTTCGAGGTGCTACAAACAAGCTCATCTTT	5976	5
clonotype1612	clonotype1612_consensus_1	537	TRB	TRBV3-1	TRBD1	TRBJ2-7	TRBC2	True	True	CASSQDYGGSGQYF	TGTGCCAGCAGCCAAGATTATGGGGGATCCGGGCAGTACTTC	8643	10
clonotype1612	clonotype1612_consensus_2	624	TRA	TRAV19	None	TRAJ42	TRAC	True	True	CALRKYGGSQGNLIF	TGTGCTCTGAGAAAGTATGGAGGAAGCCAAGGAAATCTCATCTTT	5921	5
clonotype1612	clonotype1612_consensus_3	704	TRA	TRAV17	None	TRAJ44	TRAC	True	True	CATWTGTASKLTF	TGTGCTACATGGACCGGCACTGCCAGTAAACTCACCTTT	3420	3
clonotype1613	clonotype1613_consensus_1	498	TRA	TRAV17	None	TRAJ26	TRAC	True	True	CATDNYGQNFVF	TGTGCTACGGACAACTATGGTCAGAATTTTGTCTTT	1337	1
clonotype1613	clonotype1613_consensus_2	562	TRB	TRBV20-1	TRBD1	TRBJ2-5	TRBC2	True	True	CSAARGVGGPGETQYF	TGCAGTGCCGCCCGAGGAGTGGGGGGGCCGGGGGAGACCCAGTACTTC	5103	6
clonotype1614	clonotype1614_consensus_1	636	TRB	TRBV18	TRBD2	TRBJ2-2	TRBC2	True	True	CASSPPGGTGELFF	TGTGCCAGCTCACCACCTGGAGGTACCGGGGAGCTGTTTTTT	17294	18
clonotype1614	clonotype1614_consensus_2	590	TRA	TRAV20	None	TRAJ4	TRAC	True	True	CAVQPAFSGGYNKLIF	TGTGCTGTGCAGCCCGCGTTTTCTGGTGGCTACAATAAGCTGATTTTT	6619	7
clonotype1615	clonotype1615_consensus_1	515	TRB	TRBV7-2	TRBD1	TRBJ1-2	TRBC1	True	True	CASSSRVGQLYGYTF	TGTGCCAGCAGCTCCAGGGTGGGACAGCTATATGGCTACACCTTC	11253	13
clonotype1615	clonotype1615_consensus_2	579	TRA	TRAV29DV5	None	TRAJ49	TRAC	True	True	CAASAWNTGNQFYF	TGTGCAGCAAGCGCCTGGAACACCGGTAACCAGTTCTATTTT	2693	3
clonotype1616	clonotype1616_consensus_1	591	TRB	TRBV24-1	TRBD2	TRBJ2-3	TRBC2	True	True	CATSDRLAGGPPVTQYF	TGTGCCACCAGTGACCGACTAGCGGGAGGGCCACCCGTTACGCAGTATTTT	13745	15
clonotype1616	clonotype1616_consensus_2	502	TRA	TRAV38-1	None	TRAJ33	TRAC	True	True	CAFMKGSNYQLIW	TGTGCTTTCATGAAGGGGAGCAACTATCAGTTAATCTGG	8761	8
clonotype1617	clonotype1617_consensus_1	516	TRA	TRAV21	None	TRAJ6	TRAC	True	True	CAVPSSGGSYIPTF	TGTGCTGTCCCTTCATCAGGAGGAAGCTACATACCTACATTT	6194	5
clonotype1617	clonotype1617_consensus_2	559	TRB	TRBV12-3	None	TRBJ1-5	TRBC1	True	True	CASSLDSGQPQHF	TGTGCCAGCAGTTTAGACTCAGGTCAGCCCCAGCATTTT	12849	12
clonotype1618	clonotype1618_consensus_1	499	TRB	TRBV9	TRBD2	TRBJ1-2	TRBC1	True	True	CASSSSGGVGGYTF	TGTGCCAGCAGCTCTAGTGGGGGGGTAGGAGGCTACACCTTC	3215	3
clonotype1618	clonotype1618_consensus_2	591	TRB	TRBV30	TRBD1	TRBJ1-6	TRBC1	True	True	CAWSTGQANNSPLHF	TGTGCCTGGAGTACCGGACAGGCAAATAATTCACCCCTCCACTTT	3120	4
clonotype1619	clonotype1619_consensus_1	471	TRA	TRAV2	None	TRAJ10	TRAC	True	True	CAVPTGGGNKLTF	TGTGCTGTCCCCACGGGAGGAGGAAACAAACTCACCTTT	3105	3
clonotype1619	clonotype1619_consensus_2	771	TRB	TRBV5-6	TRBD2	TRBJ2-4	TRBC2	True	True	CASSPRTGGAAKNIQYF	TGTGCCAGCAGCCCGAGGACGGGAGGGGCAGCCAAAAACATTCAGTACTTC	13599	15
clonotype161	clonotype161_consensus_1	565	TRA	TRAV19	None	TRAJ20	TRAC	True	True	CALGPRNDYKLSF	TGTGCTCTGGGACCGCGTAACGACTACAAGCTCAGCTTT	2313	3
clonotype1620	clonotype1620_consensus_1	559	TRA	TRAV38-1	None	TRAJ23	TRAC	True	True	CAFMRYNQGGKLIF	TGTGCTTTCATGAGGTATAACCAGGGAGGAAAGCTTATCTTC	1542	2
clonotype1620	clonotype1620_consensus_2	718	TRB	TRBV20-1	TRBD2	TRBJ2-7	TRBC2	True	True	CSAKGLAGGPGPSYEQYF	TGCAGTGCTAAGGGACTAGCGGGAGGGCCAGGTCCCTCCTACGAGCAGTACTTC	3378	3
clonotype1621	clonotype1621_consensus_1	501	TRA	TRAV29DV5	None	TRAJ40	TRAC	True	True	CAASGTYKYIF	TGTGCGGCCTCAGGAACCTACAAATACATCTTT	1056	1
clonotype1622	clonotype1622_consensus_1	516	TRB	TRBV10-3	TRBD2	TRBJ2-7	TRBC2	True	True	CAISDTERGVAYEQYF	TGTGCCATCAGTGACACCGAGCGGGGGGTCGCCTACGAGCAGTACTTC	11879	11
clonotype1622	clonotype1622_consensus_2	506	TRA	TRAV13-1	None	TRAJ10	TRAC	True	True	CAASRAGGGNKLTF	TGTGCAGCAAGTAGGGCGGGAGGAGGAAACAAACTCACCTTT	2770	3
clonotype1623	clonotype1623_consensus_1	709	TRA	TRAV8-4	None	TRAJ42	TRAC	True	True	CAVSEENGGSQGNLIF	TGTGCTGTGAGTGAGGAAAATGGAGGAAGCCAAGGAAATCTCATCTTT	3826	4
clonotype1623	clonotype1623_consensus_2	536	TRB	TRBV6-1	None	TRBJ2-7	TRBC2	True	True	CASSVQPQASYEQYF	TGTGCCAGCAGTGTCCAACCTCAGGCGTCCTACGAGCAGTACTTC	5237	6
clonotype1624	clonotype1624_consensus_1	510	TRA	TRAV4	None	TRAJ23	TRAC	True	True	CLVGDIGNQGGKLIF	TGCCTCGTGGGTGACATAGGTAACCAGGGAGGAAAGCTTATCTTC	3834	3
clonotype1624	clonotype1624_consensus_2	508	TRA	TRAV26-2	None	TRAJ47	TRAC	True	True	CILRDMEYGNKLVF	TGCATCCTGAGAGACATGGAATATGGAAACAAACTGGTCTTT	5197	4
clonotype1624	clonotype1624_consensus_3	693	TRB	TRBV10-3	TRBD2	TRBJ2-4	TRBC2	True	True	CAISATSGGWAKNIQYF	TGTGCCATCAGCGCGACTAGCGGGGGATGGGCCAAAAACATTCAGTACTTC	14313	16
clonotype1625	clonotype1625_consensus_1	723	TRB	TRBV18	TRBD1	TRBJ2-2	TRBC2	True	True	CASSPLDSWVTGELFF	TGTGCCAGCTCACCACTTGACAGTTGGGTCACCGGGGAGCTGTTTTTT	10994	13
clonotype1625	clonotype1625_consensus_2	593	TRA	TRAV25	None	TRAJ57	TRAC	True	True	CAGARGGSEKLVF	TGTGCAGGCGCCCGGGGCGGATCTGAAAAGCTGGTCTTT	2423	2
clonotype1626	clonotype1626_consensus_1	520	TRA	TRAV10	None	TRAJ39	TRAC	True	True	CVVSEANAGNMLTF	TGTGTGGTGAGCGAGGCTAATGCAGGCAACATGCTCACCTTT	2452	2
clonotype1626	clonotype1626_consensus_2	695	TRB	TRBV12-3	TRBD1	TRBJ1-4	TRBC1	True	True	CASRTSGTGGAKEKLFF	TGTGCCAGCAGAACCTCCGGGACAGGGGGCGCGAAGGAAAAACTGTTTTTT	1642	2
clonotype1627	clonotype1627_consensus_1	534	TRA	TRAV29DV5	None	TRAJ6	TRAC	True	True	CAAGGGGGSYIPTF	TGTGCAGCAGGGGGAGGAGGAGGAAGCTACATACCTACATTT	1197	1
clonotype1627	clonotype1627_consensus_2	525	TRB	TRBV5-1	TRBD1	TRBJ2-7	TRBC2	True	True	CASSWDSTANSYEQYF	TGCGCCAGCAGCTGGGATTCGACAGCCAACTCCTACGAGCAGTACTTC	6713	8
clonotype1628	clonotype1628_consensus_1	680	TRA	TRAV8-3	None	TRAJ4	TRAC	True	True	CAVDSFSGGYNKLIF	TGTGCTGTGGACTCTTTTTCTGGTGGCTACAATAAGCTGATTTTT	2012	3
clonotype1628	clonotype1628_consensus_2	661	TRB	TRBV29-1	TRBD2	TRBJ2-7	TRBC2	True	True	CSVSTPGSEQYF	TGCAGCGTTTCCACCCCAGGGAGCGAGCAGTACTTC	13298	12
clonotype1628	clonotype1628_consensus_3	466	TRA	TRAV4	None	TRAJ7	TRAC	True	True	CLVGDRLAF	TGCCTCGTGGGTGACAGACTCGCTTTT	2421	3
clonotype1629	clonotype1629_consensus_1	519	TRA	TRAV17	None	TRAJ29	TRAC	True	True	CATMSRTGNTPLVF	TGTGCTACAATGAGTCGGACCGGAAACACACCTCTTGTCTTT	2095	2
clonotype1629	clonotype1629_consensus_2	698	TRB	TRBV20-1	None	TRBJ2-5	TRBC2	True	True	CSALGVLQETQYF	TGCAGTGCCCTCGGGGTTTTACAAGAGACCCAGTACTTC	8020	10
clonotype1629	clonotype1629_consensus_3	771	TRB	TRBV30	TRBD1	TRBJ1-6	TRBC1	True	True	CAWSTGQANNSPLHF	TGTGCCTGGAGTACCGGACAGGCAAATAATTCACCCCTCCACTTT	4378	4
clonotype162	clonotype162_consensus_1	1036	TRB	TRBV5-1	TRBD2	TRBJ2-1	TRBC2	True	True	CASSLELAGGGNEQFF	TGCGCCAGCAGCTTGGAGCTAGCGGGAGGTGGCAATGAGCAGTTCTTC	14210	18
clonotype162	clonotype162_consensus_2	549	TRA	TRAV5	None	TRAJ43	TRAC	True	True	CAESKVNDMRF	TGTGCAGAGAGTAAGGTGAATGACATGCGCTTT	7133	6
clonotype1630	clonotype1630_consensus_1	525	TRB	TRBV7-2	TRBD1	TRBJ1-6	TRBC1	True	True	CASRWTGDNSPLHF	TGTGCCAGCAGATGGACAGGGGACAATTCACCCCTCCACTTT	17967	19
clonotype1630	clonotype1630_consensus_2	505	TRA	TRAV12-2	None	TRAJ13	TRAC	True	True	CAVSGGYQKVTF	TGTGCCGTTTCAGGGGGTTACCAGAAAGTTACCTTT	1510	1
clonotype1631	clonotype1631_consensus_1	495	TRA	TRAV36DV7	None	TRAJ52	TRAC	True	True	CAVPAGGNSYGKLTF	TGTGCTGTCCCTGCTGGTGGTAATAGCTATGGAAAGCTGACATTT	2428	2
clonotype1631	clonotype1631_consensus_2	521	TRB	TRBV20-1	TRBD1	TRBJ2-5	TRBC2	True	True	CSAPRGETQYF	TGCAGTGCCCCTAGGGGGGAGACCCAGTACTTC	14354	14
clonotype1632	clonotype1632_consensus_1	671	TRB	TRBV19	None	TRBJ2-1	TRBC2	True	True	CASKKIGTYNEQFF	TGTGCCAGTAAGAAGATTGGAACCTACAATGAGCAGTTCTTC	12014	11
clonotype1632	clonotype1632_consensus_2	560	TRA	TRAV26-2	None	TRAJ48	TRAC	True	True	CILRDEGFGNEKLTF	TGCATCCTGAGAGACGAGGGCTTTGGAAATGAGAAATTAACCTTT	1437	1
clonotype1633	clonotype1633_consensus_1	584	TRA	TRAV26-1	None	TRAJ45	TRAC	True	True	CIVRVVGGGGADGLTF	TGCATCGTCAGAGTCGTGGGGGGAGGAGGTGCTGACGGACTCACCTTT	2031	3
clonotype1633	clonotype1633_consensus_2	565	TRB	TRBV7-2	TRBD1	TRBJ1-2	TRBC1	True	True	CASSLTGNYGYTF	TGTGCCAGCAGCCTCACAGGGAACTATGGCTACACCTTC	20135	22
clonotype1634	clonotype1634_consensus_1	566	TRB	TRBV18	None	TRBJ1-1	TRBC1	True	True	CASSPLSTKMNTEAFF	TGTGCCAGCTCACCACTTTCAACAAAAATGAACACTGAAGCTTTCTTT	3790	4
clonotype1635	clonotype1635_consensus_1	651	TRA	TRAV23DV6	None	TRAJ37	TRAC	True	True	CAASSSNTGKLIF	TGTGCAGCAAGCAGTAGCAACACAGGCAAACTAATCTTT	8771	8
clonotype1635	clonotype1635_consensus_2	742	TRB	TRBV7-8	TRBD1	TRBJ2-1	TRBC2	True	True	CASSRTANYNEQFF	TGTGCCAGCAGCCGGACAGCAAACTACAATGAGCAGTTCTTC	9034	10
clonotype1636	clonotype1636_consensus_1	564	TRB	TRBV6-5	TRBD1	TRBJ2-3	TRBC2	True	True	CASKISGQGIAYTQYF	TGTGCCAGCAAAATTTCCGGACAGGGGATTGCTTATACGCAGTATTTT	3550	4
clonotype1637	clonotype1637_consensus_1	519	TRB	TRBV7-2	None	TRBJ1-4	TRBC1	True	True	CASSSTTATNEKLFF	TGTGCCAGCAGCTCCACAACCGCAACTAATGAAAAACTGTTTTTT	11690	11
clonotype1638	clonotype1638_consensus_1	687	TRA	TRAV8-3	None	TRAJ10	TRAC	True	True	CAVVPTGGGNKLTF	TGTGCTGTGGTTCCCACGGGAGGAGGAAACAAACTCACCTTT	2230	3
clonotype1639	clonotype1639_consensus_1	512	TRB	TRBV5-1	TRBD1	TRBJ2-7	TRBC2	True	True	CASSLAPGDPYEQYF	TGCGCCAGCAGCTTGGCCCCAGGGGACCCCTACGAGCAGTACTTC	3309	4
clonotype1639	clonotype1639_consensus_2	609	TRA	TRAV12-1	None	TRAJ34	TRAC	True	True	CVVNTDKLIF	TGTGTGGTGAACACCGACAAGCTCATCTTT	2437	2
clonotype163	clonotype163_consensus_1	619	TRB	TRBV2	TRBD2	TRBJ1-3	TRBC1	True	True	CASSEGRAAGNTIYF	TGTGCCAGCAGTGAAGGCAGAGCGGCCGGAAACACCATATATTTT	9829	9
clonotype163	clonotype163_consensus_2	538	TRA	TRAV12-1	None	TRAJ11	TRAC	True	True	CVVNKGYSTLTF	TGTGTGGTGAACAAAGGATACAGCACCCTCACCTTT	6885	7
clonotype1640	clonotype1640_consensus_1	539	TRB	TRBV27	TRBD2	TRBJ1-6	TRBC1	True	True	CASALEGVQSPLHF	TGTGCCAGCGCACTAGAAGGGGTGCAATCACCCCTCCACTTT	6238	6
clonotype1640	clonotype1640_consensus_2	540	TRA	TRAV17	None	TRAJ12	TRAC	True	True	CATGAMDSSYKLIF	TGTGCTACGGGAGCTATGGATAGCAGCTATAAATTGATCTTC	3173	3
clonotype1641	clonotype1641_consensus_1	556	TRA	TRAV21	None	TRAJ5	TRAC	True	True	CAVRKVPTGRRALTF	TGTGCTGTGAGGAAGGTCCCCACGGGCAGGAGAGCACTTACTTTT	2454	2
clonotype1641	clonotype1641_consensus_2	634	TRB	TRBV19	TRBD2	TRBJ2-3	TRBC2	True	True	CATGLAGADTQYF	TGTGCCACAGGACTAGCGGGAGCAGATACGCAGTATTTT	4286	4
clonotype1642	clonotype1642_consensus_1	583	TRB	TRBV12-3	None	TRBJ1-3	TRBC1	True	True	CASSFLGPRGNTIYF	TGTGCCAGCAGTTTTTTGGGTCCTCGGGGAAACACCATATATTTT	1295	2
clonotype1643	clonotype1643_consensus_1	517	TRA	TRAV38-2DV8	None	TRAJ48	TRAC	True	True	CAYYPNFGNEKLTF	TGTGCTTATTACCCTAACTTTGGAAATGAGAAATTAACCTTT	6540	6
clonotype1643	clonotype1643_consensus_2	517	TRB	TRBV12-3	TRBD1	TRBJ1-5	TRBC1	True	True	CASSRDRGRVQPQHF	TGTGCCAGCAGCCGGGACAGGGGGCGCGTTCAGCCCCAGCATTTT	17575	16
clonotype1644	clonotype1644_consensus_1	521	TRA	TRAV17	None	TRAJ28	TRAC	True	True	CATEAYSGAGSYQLTF	TGTGCTACGGAAGCGTACTCTGGGGCTGGGAGTTACCAACTCACTTTC	2012	2
clonotype1644	clonotype1644_consensus_2	1088	TRB	TRBV4-1	TRBD1	TRBJ1-6	TRBC1	True	True	CASSLWGQGETSYNSPLHF	TGCGCCAGCAGCCTGTGGGGGCAGGGAGAGACCTCCTATAATTCACCCCTCCACTTT	4894	7
clonotype1645	clonotype1645_consensus_1	699	TRB	TRBV20-1	TRBD2	TRBJ2-1	TRBC2	True	True	CSARTAGAFNEQFF	TGCAGTGCTAGGACAGCGGGGGCCTTCAATGAGCAGTTCTTC	13304	13
clonotype1645	clonotype1645_consensus_2	668	TRB	TRBV15	TRBD1	TRBJ2-1	TRBC2	True	True	CATSSLGTGSSNEQFF	TGTGCCACCAGCAGTCTGGGGACAGGGTCATCGAATGAGCAGTTCTTC	3933	4
clonotype1645	clonotype1645_consensus_3	531	TRA	TRAV27	None	TRAJ9	TRAC	True	True	CAGVNTGGFKTIF	TGTGCAGGAGTGAATACTGGAGGCTTCAAAACTATCTTT	5151	4
clonotype1646	clonotype1646_consensus_1	471	TRA	TRAV4	None	TRAJ52	TRAC	True	True	CLGNSYGKLTF	TGCCTCGGAAATAGCTATGGAAAGCTGACATTT	1015	1
clonotype1646	clonotype1646_consensus_2	519	TRB	TRBV7-2	TRBD1	TRBJ1-4	TRBC1	True	True	CASSLAPPGQTEKLFF	TGTGCCAGCAGCTTGGCCCCTCCGGGACAGACAGAAAAACTGTTTTTT	12154	12
clonotype1647	clonotype1647_consensus_1	694	TRB	TRBV12-4	TRBD1	TRBJ2-1	TRBC2	True	True	CASSLGIGTRIHEQFF	TGTGCCAGCAGTTTAGGAATTGGGACAAGGATACATGAGCAGTTCTTC	11833	14
clonotype1647	clonotype1647_consensus_2	509	TRA	TRAV2	None	TRAJ40	TRAC	True	True	CAVFTSGTYKYIF	TGTGCTGTTTTTACCTCAGGAACCTACAAATACATCTTT	2511	2
clonotype1647	clonotype1647_consensus_3	717	TRB	TRBV6-5	TRBD2	TRBJ2-7	TRBC2	True	True	CASSSEVGNYEQYF	TGTGCCAGCAGTTCGGAGGTGGGAAACTACGAGCAGTACTTC	9564	9
clonotype1647	clonotype1647_consensus_4	531	TRA	TRAV9-2	None	TRAJ39	TRAC	True	True	CALTLRGNAGNMLTF	TGTGCTCTGACCCTACGGGGTAATGCAGGCAACATGCTCACCTTT	4889	4
clonotype1648	clonotype1648_consensus_1	477	TRA	TRAV13-1	None	TRAJ10	TRAC	True	True	CAASTGGGNKLTF	TGTGCAGCAAGTACGGGAGGAGGAAACAAACTCACCTTT	1616	1
clonotype1648	clonotype1648_consensus_2	559	TRB	TRBV30	TRBD1	TRBJ1-6	TRBC1	True	True	CAWSTGQANNSPLHF	TGTGCCTGGAGTACCGGACAGGCAAATAATTCACCCCTCCACTTT	854	1
clonotype1649	clonotype1649_consensus_1	697	TRB	TRBV5-4	TRBD2	TRBJ2-3	TRBC2	True	True	CASRGGGSTDTQYF	TGTGCCAGCAGGGGCGGAGGTAGCACAGATACGCAGTATTTT	2752	4
clonotype164	clonotype164_consensus_1	677	TRB	TRBV11-2	TRBD1	TRBJ1-3	TRBC1	True	True	CASSLEGNGDTIYF	TGTGCCAGCAGCTTGGAGGGGAATGGGGACACCATATATTTT	2361	3
clonotype164	clonotype164_consensus_2	568	TRA	TRAV25	None	TRAJ13	TRAC	True	True	CADGGYQKVTF	TGTGCGGACGGGGGTTACCAGAAAGTTACCTTT	1222	1
clonotype1650	clonotype1650_consensus_1	520	TRB	TRBV18	TRBD1	TRBJ1-1	TRBC1	True	True	CASSPLDSNTEAFF	TGTGCCAGCTCACCACTGGACAGTAACACTGAAGCTTTCTTT	3660	4
clonotype1650	clonotype1650_consensus_2	558	TRA	TRAV26-2	None	TRAJ50	TRAC	True	True	CILKKTSYDKVIF	TGCATCCTGAAGAAAACCTCCTACGACAAGGTGATATTT	3994	4
clonotype1651	clonotype1651_consensus_1	462	TRA	TRAV4	None	TRAJ23	TRAC	True	True	CLVGDIGNQGGKLIF	TGCCTCGTGGGTGACATAGGTAACCAGGGAGGAAAGCTTATCTTC	1221	1
clonotype1651	clonotype1651_consensus_2	507	TRB	TRBV7-2	TRBD2	TRBJ2-1	TRBC2	True	True	CASSWLAGVRRNEQFF	TGTGCCAGCAGCTGGCTAGCGGGAGTCAGGCGCAATGAGCAGTTCTTC	1094	1
clonotype1652	clonotype1652_consensus_1	739	TRB	TRBV11-3	TRBD2	TRBJ2-1	TRBC2	True	True	CASSHSRGAGGREQFF	TGTGCCAGTAGCCATTCTCGGGGGGCGGGCGGGCGAGAGCAGTTCTTC	4064	7
clonotype1652	clonotype1652_consensus_2	501	TRA	TRAV9-2	None	TRAJ57	TRAC	True	True	CALTPTQGGSEKLVF	TGTGCTCTGACTCCAACTCAGGGCGGATCTGAAAAGCTGGTCTTT	1394	1
clonotype1653	clonotype1653_consensus_1	506	TRB	TRBV7-9	TRBD2	TRBJ2-5	TRBC2	True	True	CASSLRAEKETQYF	TGTGCCAGCAGCCTGAGGGCCGAAAAAGAGACCCAGTACTTC	5297	6
clonotype1653	clonotype1653_consensus_2	504	TRA	TRAV38-2DV8	None	TRAJ58	TRAC	True	True	CAYRGGLETSGSRLTF	TGTGCTTATAGGGGGGGGTTGGAAACCAGTGGCTCTAGGTTGACCTTT	1134	2
clonotype1654	clonotype1654_consensus_1	593	TRB	TRBV18	TRBD1	TRBJ2-7	TRBC2	True	True	CASSPNTPGTGSLEQYF	TGTGCCAGCTCACCGAACACTCCGGGGACAGGCTCGTTGGAGCAGTACTTC	8482	10
clonotype1654	clonotype1654_consensus_2	495	TRA	TRAV9-2	None	TRAJ41	TRAC	True	True	CALITNSGYALNF	TGTGCTCTGATAACAAATTCCGGGTATGCACTCAACTTC	3798	3
clonotype1655	clonotype1655_consensus_1	696	TRA	TRAV8-4	None	TRAJ53	TRAC	True	True	CAVSGNSGGSNYKLTF	TGTGCTGTGAGTGGGAATAGTGGAGGTAGCAACTATAAACTGACATTT	5610	8
clonotype1655	clonotype1655_consensus_2	572	TRB	TRBV24-1	None	TRBJ2-6	TRBC2	True	True	CATSDSGYGANVLTF	TGTGCCACCAGTGATTCGGGGTATGGGGCCAACGTCCTGACTTTC	30368	31
clonotype1656	clonotype1656_consensus_1	536	TRA	TRAV1-2	None	TRAJ37	TRAC	True	True	CAVREWDNTGKLIF	TGTGCTGTGAGAGAATGGGACAACACAGGCAAACTAATCTTT	3396	3
clonotype1656	clonotype1656_consensus_2	644	TRB	TRBV19	TRBD2	TRBJ2-1	TRBC2	True	True	CASSTGLAGGNEQFF	TGTGCCAGTAGTACGGGACTAGCGGGAGGGAATGAGCAGTTCTTC	3459	3
clonotype1657	clonotype1657_consensus_1	553	TRA	TRAV27	None	TRAJ20	TRAC	True	True	CAGAEYKLSF	TGTGCAGGAGCTGAGTACAAGCTCAGCTTT	2183	2
clonotype1657	clonotype1657_consensus_2	576	TRB	TRBV7-2	TRBD2	TRBJ2-7	TRBC2	True	True	CASTYGGTSSYEQYF	TGTGCCAGCACCTATGGGGGGACTAGCTCCTACGAGCAGTACTTC	12775	12
clonotype1658	clonotype1658_consensus_1	589	TRB	TRBV2	TRBD2	TRBJ2-2	TRBC2	True	True	CASILAVTNTGELFF	TGTGCCAGCATCCTAGCGGTAACGAACACCGGGGAGCTGTTTTTT	10885	12
clonotype1658	clonotype1658_consensus_2	489	TRA	TRAV12-2	None	TRAJ9	TRAC	True	True	CAVLTGGGFKTIF	TGTGCCGTCTTAACGGGTGGAGGCTTCAAAACTATCTTT	1372	1
clonotype1658	clonotype1658_consensus_3	708	TRB	TRBV19	TRBD2	TRBJ2-7	TRBC2	True	True	CASSMAGVLDEQYF	TGTGCCAGTAGTATGGCGGGAGTCCTCGACGAGCAGTACTTC	4759	4
clonotype1659	clonotype1659_consensus_1	683	TRB	TRBV7-2	TRBD1	TRBJ1-4	TRBC1	True	True	CASSFPGGGGEKLFF	TGTGCCAGCAGCTTCCCAGGGGGTGGAGGGGAAAAACTGTTTTTT	20809	20
clonotype1659	clonotype1659_consensus_2	510	TRA	TRAV26-2	None	TRAJ26	TRAC	True	True	CILSPNYGQNFVF	TGCATCCTGAGCCCCAACTATGGTCAGAATTTTGTCTTT	4502	4
clonotype165	clonotype165_consensus_1	518	TRB	TRBV27	TRBD1	TRBJ1-6	TRBC1	True	True	CASSLRDRNSPLHF	TGTGCCAGCAGTCTCCGGGACAGAAATTCACCCCTCCACTTT	7944	7
clonotype1660	clonotype1660_consensus_1	511	TRB	TRBV7-9	TRBD1	TRBJ1-4	TRBC1	True	True	CASSFSGTAHEKLFF	TGTGCCAGCAGCTTCTCCGGGACAGCGCATGAAAAACTGTTTTTT	4055	5
clonotype1661	clonotype1661_consensus_1	408	TRA	TRAV35	None	TRAJ33	TRAC	True	True	CAGRDSNYQLIW	TGTGCTGGGCGTGATAGCAACTATCAGTTAATCTGG	2492	2
clonotype1661	clonotype1661_consensus_2	507	TRB	TRBV5-1	TRBD1	TRBJ2-5	TRBC2	True	True	CASSWGDSAETQYF	TGCGCCAGCAGCTGGGGGGACAGTGCAGAGACCCAGTACTTC	3246	3
clonotype1662	clonotype1662_consensus_1	533	TRA	TRAV13-2	None	TRAJ42	TRAC	True	True	CAENRGSQGNLIF	TGTGCAGAGAATAGAGGAAGCCAAGGAAATCTCATCTTT	1165	1
clonotype1662	clonotype1662_consensus_2	571	TRB	TRBV3-1	TRBD2	TRBJ2-3	TRBC2	True	True	CASSQDRASGGTTDTQYF	TGTGCCAGCAGCCAAGATCGGGCCAGCGGGGGGACCACAGATACGCAGTATTTT	13801	14
clonotype1663	clonotype1663_consensus_1	535	TRA	TRAV21	None	TRAJ30	TRAC	True	True	CAVEGGDDKIIF	TGTGCTGTCGAGGGGGGAGATGACAAGATCATCTTT	4209	4
clonotype1663	clonotype1663_consensus_2	719	TRB	TRBV6-3	TRBD2	TRBJ1-5	TRBC1	True	True	CASSYNRGGSQPQHF	TGTGCCAGCAGTTACAACAGGGGAGGGAGCCAGCCCCAGCATTTT	2420	2
clonotype1664	clonotype1664_consensus_1	555	TRB	TRBV20-1	TRBD1	TRBJ1-2	TRBC1	True	True	CSASRQSYGYTF	TGCAGTGCTTCCCGACAGAGCTATGGCTACACCTTC	7685	7
clonotype1664	clonotype1664_consensus_2	574	TRA	TRAV23DV6	None	TRAJ8	TRAC	True	True	CAASKGGFQKLVF	TGTGCAGCAAGCAAGGGAGGCTTTCAGAAACTTGTATTT	6370	5
clonotype1665	clonotype1665_consensus_1	608	TRA	TRAV26-1	None	TRAJ45	TRAC	True	True	CIVRVTRGINSGGGADGLTF	TGCATCGTCAGAGTCACGAGGGGGATTAATTCAGGAGGAGGTGCTGACGGACTCACCTTT	2359	2
clonotype1665	clonotype1665_consensus_2	518	TRB	TRBV4-3	TRBD2	TRBJ2-5	TRBC2	True	True	CASSQVAGGGTQYF	TGCGCCAGCAGCCAAGTAGCGGGGGGAGGGACCCAGTACTTC	8626	10
clonotype1666	clonotype1666_consensus_1	682	TRA	TRAV3	None	TRAJ6	TRAC	True	True	CAVGTGGSYIPTF	TGTGCTGTAGGAACAGGAGGAAGCTACATACCTACATTT	1884	4
clonotype1666	clonotype1666_consensus_2	691	TRA	TRAV8-4	None	TRAJ3	TRAC	True	True	CAVSEGVGYSSASKIIF	TGTGCTGTGAGTGAGGGGGTTGGGTACAGCAGTGCTTCCAAGATAATCTTT	5795	5
clonotype1666	clonotype1666_consensus_3	653	TRB	TRBV30	TRBD1	TRBJ2-7	TRBC2	True	True	CAWSRTGVIDEQYF	TGTGCCTGGAGTAGGACAGGAGTTATCGACGAGCAGTACTTC	7549	8
clonotype1667	clonotype1667_consensus_1	537	TRA	TRAV13-2	None	TRAJ17	TRAC	True	True	CAENGRAAGNKLTF	TGTGCAGAGAATGGACGGGCTGCAGGCAACAAGCTAACTTTT	5150	4
clonotype1667	clonotype1667_consensus_2	606	TRB	TRBV7-9	TRBD1	TRBJ1-2	TRBC1	True	True	CASSLGRDVGGYTF	TGTGCCAGCAGCTTGGGCAGGGACGTTGGTGGCTACACCTTC	10142	10
clonotype1668	clonotype1668_consensus_1	810	TRB	TRBV28	TRBD1	TRBJ1-2	TRBC1	True	True	CASSLSRGRLGYGYTF	TGTGCCAGCAGTTTATCGCGGGGGCGGCTGGGCTATGGCTACACCTTC	4175	4
clonotype1669	clonotype1669_consensus_1	477	TRB	TRBV2	TRBD2	TRBJ1-2	TRBC1	True	True	CASSEYGSYGYTF	TGTGCCAGCAGTGAATATGGCAGTTATGGCTACACCTTC	3036	3
clonotype1669	clonotype1669_consensus_2	575	TRA	TRAV23DV6	None	TRAJ58	TRAC	True	True	CAASKGTSGSRLTF	TGTGCAGCAAGCAAGGGAACCAGTGGCTCTAGGTTGACCTTT	8369	9
clonotype166	clonotype166_consensus_1	695	TRA	TRAV8-6	None	TRAJ9	TRAC	True	True	CAVSEGTGGFKTIF	TGTGCTGTGAGTGAAGGTACTGGAGGCTTCAAAACTATCTTT	30298	32
clonotype166	clonotype166_consensus_2	814	TRB	TRBV28	TRBD1	TRBJ1-5	TRBC1	True	True	CASSLVPTGNQPQHF	TGTGCCAGCAGTTTGGTACCGACAGGAAATCAGCCCCAGCATTTT	12825	14
clonotype1670	clonotype1670_consensus_1	680	TRB	TRBV5-1	TRBD2	TRBJ2-7	TRBC1	True	True	CASSSLGYEQYF	TGCGCCAGCAGCTCACTAGGGTACGAGCAGTACTTC	9509	9
clonotype1670	clonotype1670_consensus_2	765	TRB	TRBV30	TRBD1	TRBJ1-6	TRBC1	True	True	CAWSTGQANNSPLHF	TGTGCCTGGAGTACCGGACAGGCAAATAATTCACCCCTCCACTTT	2248	3
clonotype1670	clonotype1670_consensus_3	536	TRA	TRAV27	None	TRAJ53	TRAC	True	True	CAGRGSGGSNYKLTF	TGTGCAGGAAGGGGAAGTGGAGGTAGCAACTATAAACTGACATTT	1982	2
clonotype1671	clonotype1671_consensus_1	658	TRB	TRBV27	None	TRBJ2-5	TRBC2	True	True	CASSFEETQYF	TGTGCCAGCAGTTTTGAGGAGACCCAGTACTTC	4759	6
clonotype1672	clonotype1672_consensus_1	565	TRA	TRAV41	None	TRAJ43	TRAC	True	True	CAVRSNDMRF	TGTGCTGTCAGAAGCAATGACATGCGCTTT	2035	2
clonotype1672	clonotype1672_consensus_2	703	TRB	TRBV20-1	TRBD1	TRBJ2-2	TRBC2	True	True	CSAPLEGDGELFF	TGCAGTGCCCCACTCGAAGGGGACGGGGAGCTGTTTTTT	7982	8
clonotype1673	clonotype1673_consensus_1	589	TRA	TRAV26-1	None	TRAJ52	TRAC	True	True	CIVRVFNAGGTSYGKLTF	TGCATCGTCAGAGTCTTTAATGCTGGTGGTACTAGCTATGGAAAGCTGACATTT	1126	1
clonotype1673	clonotype1673_consensus_2	486	TRB	TRBV10-3	TRBD1	TRBJ1-3	TRBC1	True	True	CAITQGQGSGNTIYF	TGTGCCATCACCCAGGGACAGGGCTCTGGAAACACCATATATTTT	1983	2
clonotype1674	clonotype1674_consensus_1	545	TRA	TRAV2	None	TRAJ38	TRAC	True	True	CAVEAYNAGNNRKLIW	TGTGCTGTGGAGGCCTATAATGCTGGCAACAACCGTAAGCTGATTTGG	2759	2
clonotype1674	clonotype1674_consensus_2	598	TRB	TRBV7-9	TRBD1	TRBJ2-3	TRBC2	True	True	CASSPRIQVTDTQYF	TGTGCCAGCAGCCCCAGGATACAGGTCACAGATACGCAGTATTTT	13638	17
clonotype1675	clonotype1675_consensus_1	678	TRA	TRAV8-3	None	TRAJ8	TRAC	True	True	CALRGTGFQKLVF	TGTGCTTTAAGGGGGACAGGCTTTCAGAAACTTGTATTT	847	1
clonotype1675	clonotype1675_consensus_2	522	TRB	TRBV5-1	TRBD1	TRBJ2-1	TRBC2	True	True	CASSAVGTGGANEQFF	TGCGCCAGCAGCGCTGTAGGGACAGGGGGGGCGAATGAGCAGTTCTTC	11924	12
clonotype1676	clonotype1676_consensus_1	505	TRA	TRAV4	None	TRAJ5	TRAC	True	True	CLVGPDTGRRALTF	TGCCTCGTGGGCCCGGACACGGGCAGGAGAGCACTTACTTTT	4461	5
clonotype1676	clonotype1676_consensus_2	702	TRB	TRBV20-1	TRBD2	TRBJ2-1	TRBC2	True	True	CSARTSGGNNEQFF	TGCAGTGCTAGGACTAGCGGGGGGAACAATGAGCAGTTCTTC	13103	15
clonotype1676	clonotype1676_consensus_3	554	TRA	TRAV5	None	TRAJ3	TRAC	True	True	CAETYSSASKIIF	TGTGCAGAGACGTACAGCAGTGCTTCCAAGATAATCTTT	8662	7
clonotype1677	clonotype1677_consensus_1	515	TRA	TRAV17	None	TRAJ56	TRAC	True	True	CATAAARANSKLTF	TGTGCTACGGCCGCCGCGAGGGCCAATAGTAAGCTGACATTT	764	1
clonotype1677	clonotype1677_consensus_2	560	TRB	TRBV7-3	None	TRBJ2-3	TRBC2	True	True	CASSLGLTDTQYF	TGTGCCAGCAGCTTAGGGTTGACAGATACGCAGTATTTT	13971	14
clonotype1678	clonotype1678_consensus_1	692	TRA	TRAV8-4	None	TRAJ50	TRAC	True	True	CAVREGDKVIF	TGTGCTGTGAGGGAGGGCGACAAGGTGATATTT	2808	3
clonotype1678	clonotype1678_consensus_2	565	TRB	TRBV7-9	TRBD2	TRBJ2-1	TRBC2	True	True	CASSLAAGPNNEQFF	TGTGCCAGCAGCTTAGCGGCGGGCCCAAACAATGAGCAGTTCTTC	6022	6
clonotype1679	clonotype1679_consensus_1	705	TRB	TRBV5-6	TRBD1	TRBJ2-3	TRBC2	True	True	CASSLARGDTQYF	TGTGCCAGCAGCTTGGCCCGGGGGGATACGCAGTATTTT	15742	16
clonotype1679	clonotype1679_consensus_2	526	TRA	TRAV20	None	TRAJ22	TRAC	True	True	CAVLRRGGSARQLTF	TGTGCTGTGCTGCGGCGGGGAGGATCTGCAAGGCAACTGACCTTT	3476	3
clonotype167	clonotype167_consensus_1	717	TRB	TRBV20-1	TRBD2	TRBJ2-7	TRBC2	True	True	CSALPSGRASYEQYF	TGCAGTGCTCTACCTAGCGGGAGGGCATCCTACGAGCAGTACTTC	25076	25
clonotype167	clonotype167_consensus_2	592	TRA	TRAV20	None	TRAJ52	TRAC	True	True	CAVGFPNAGGTSYGKLTF	TGTGCTGTGGGTTTTCCGAATGCTGGTGGTACTAGCTATGGAAAGCTGACATTT	17659	16
clonotype1680	clonotype1680_consensus_1	569	TRA	TRAV22	None	TRAJ42	TRAC	True	True	CAVGGSQGNLIF	TGTGCTGTGGGGGGAAGCCAAGGAAATCTCATCTTT	3435	4
clonotype1680	clonotype1680_consensus_2	686	TRB	TRBV11-2	TRBD1	TRBJ1-3	TRBC1	True	True	CASSLEGNGDTIYF	TGTGCCAGCAGCTTGGAGGGGAATGGGGACACCATATATTTT	2863	3
clonotype1680	clonotype1680_consensus_3	730	TRB	TRBV27	None	TRBJ2-6	TRBC2	True	True	CASSRSSGANVLTF	TGTGCCAGCAGTCGAAGCTCTGGGGCCAACGTCCTGACTTTC	3927	5
clonotype1681	clonotype1681_consensus_1	548	TRB	TRBV13	TRBD2	TRBJ2-3	TRBC2	True	True	CASSLQPGLAGAITDTQYF	TGTGCCAGCAGCTTACAACCGGGACTAGCGGGGGCCATCACAGATACGCAGTATTTT	14362	14
clonotype1682	clonotype1682_consensus_1	558	TRA	TRAV5	None	TRAJ43	TRAC	True	True	CASIYNNNDMRF	TGTGCATCTATCTACAATAACAATGACATGCGCTTT	4414	4
clonotype1682	clonotype1682_consensus_2	546	TRB	TRBV5-1	TRBD2	TRBJ2-3	TRBC2	True	True	CASSLGGKEADTQYF	TGCGCCAGCAGCTTGGGGGGGAAGGAGGCAGATACGCAGTATTTT	8386	9
clonotype1682	clonotype1682_consensus_3	507	TRB	TRBV21-1	TRBD1	TRBJ1-1	TRBC1	True	True	CASSQGRQGPVNTEAFF	TGTGCCAGCAGCCAGGGGAGACAGGGACCCGTTAACACTGAAGCTTTCTTT	10686	11
clonotype1683	clonotype1683_consensus_1	567	TRA	TRAV26-1	None	TRAJ38	TRAC	True	True	CIVRVARAGNNRKLIW	TGCATCGTCAGAGTCGCGAGGGCTGGCAACAACCGTAAGCTGATTTGG	3626	4
clonotype1683	clonotype1683_consensus_2	534	TRB	TRBV12-3	TRBD1	TRBJ2-5	TRBC2	True	True	CASSLRQGYQETQYF	TGTGCCAGCAGTTTACGACAGGGGTACCAAGAGACCCAGTACTTC	16361	17
clonotype1684	clonotype1684_consensus_1	563	TRB	TRBV12-3	TRBD2	TRBJ2-1	TRBC2	True	True	CASSQGGFREFF	TGTGCCAGCAGTCAGGGAGGCTTTCGTGAGTTCTTC	11134	11
clonotype1684	clonotype1684_consensus_2	528	TRA	TRAV1-2	None	TRAJ36	TRAC	True	True	CAVRSGNNLFF	TGTGCTGTGAGGTCAGGGAACAACCTCTTCTTT	2123	2
clonotype1685	clonotype1685_consensus_1	498	TRA	TRAV9-2	None	TRAJ11	TRAC	True	True	CALTSGTGYSTLTF	TGTGCTCTGACCTCCGGGACAGGATACAGCACCCTCACCTTT	3434	3
clonotype1685	clonotype1685_consensus_2	668	TRB	TRBV29-1	TRBD2	TRBJ1-1	TRBC1	True	True	CSVEPPGRKNTEAFF	TGCAGCGTTGAACCTCCGGGACGGAAGAACACTGAAGCTTTCTTT	17438	16
clonotype1686	clonotype1686_consensus_1	445	TRB	TRBV18	None	TRBJ1-6	TRBC1	True	True	CASSQDGSYNSPLHF	TGTGCCAGCTCACAAGACGGCTCCTATAATTCACCCCTCCACTTT	1216	1
clonotype1687	clonotype1687_consensus_1	743	TRB	TRBV7-9	TRBD1	TRBJ2-5	TRBC2	True	True	CASSFRQGQGQETQYF	TGTGCCAGCAGCTTTCGGCAGGGGCAAGGCCAAGAGACCCAGTACTTC	19066	21
clonotype1687	clonotype1687_consensus_2	527	TRA	TRAV1-2	None	TRAJ37	TRAC	True	True	CAVPGSGNTGKLIF	TGTGCTGTCCCCGGCTCTGGCAACACAGGCAAACTAATCTTT	1079	1
clonotype1688	clonotype1688_consensus_1	592	TRB	TRBV6-3	TRBD1	TRBJ1-1	TRBC1	True	True	CASRTGKGGTEAFF	TGTGCCAGCAGAACAGGGAAAGGCGGCACTGAAGCTTTCTTT	4156	6
clonotype1688	clonotype1688_consensus_2	650	TRA	TRAV8-4	None	TRAJ11	TRAC	True	True	CAVMSNSGYSTLTF	TGTGCTGTGATGTCGAATTCAGGATACAGCACCCTCACCTTT	1114	1
clonotype1689	clonotype1689_consensus_1	525	TRB	TRBV18	TRBD1	TRBJ1-1	TRBC1	True	True	CASSPLAGDTEAFF	TGTGCCAGCTCACCGCTCGCAGGGGACACTGAAGCTTTCTTT	2881	3
clonotype1689	clonotype1689_consensus_2	487	TRA	TRAV26-2	None	TRAJ13	TRAC	True	True	CILRDGGDSGGYQKVTF	TGCATCCTGAGAGACGGGGGGGATTCTGGGGGTTACCAGAAAGTTACCTTT	1426	1
clonotype168	clonotype168_consensus_1	952	TRB	TRBV7-2	TRBD1	TRBJ1-5	TRBC1	True	True	CASSLAGAGHRNQPQHF	TGTGCCAGCAGTCTAGCGGGGGCAGGTCATCGCAATCAGCCCCAGCATTTT	15893	18
clonotype168	clonotype168_consensus_2	582	TRA	TRAV26-1	None	TRAJ10	TRAC	True	True	CIVRLLTGGGNKLTF	TGCATCGTCAGACTTCTCACGGGAGGAGGAAACAAACTCACCTTT	6602	8
clonotype168	clonotype168_consensus_3	536	TRA	TRAV24	None	TRAJ40	TRAC	True	True	CAFSGTYKYIF	TGTGCCTTCTCAGGAACCTACAAATACATCTTT	7630	6
clonotype1690	clonotype1690_consensus_1	643	TRA	TRAV8-3	None	TRAJ15	TRAC	True	True	CAVAGFGGTALIF	TGTGCTGTGGCTGGGTTTGGCGGAACTGCTCTGATCTTT	3160	4
clonotype1690	clonotype1690_consensus_2	592	TRB	TRBV12-3	TRBD1	TRBJ2-1	TRBC2	True	True	CASSRRDSYNEQFF	TGTGCCAGCAGTCGTCGGGACAGTTACAATGAGCAGTTCTTC	15813	16
clonotype1691	clonotype1691_consensus_1	498	TRA	TRAV9-2	None	TRAJ4	TRAC	True	True	CALSGLGGYNKLIF	TGTGCTCTGAGTGGTCTTGGTGGCTACAATAAGCTGATTTTT	3633	3
clonotype1691	clonotype1691_consensus_2	713	TRB	TRBV20-1	None	TRBJ2-5	TRBC2	True	True	CSARDPRQETQYF	TGCAGTGCTAGGGACCCGAGGCAAGAGACCCAGTACTTC	28516	28
clonotype1692	clonotype1692_consensus_1	710	TRB	TRBV27	TRBD1	TRBJ1-4	TRBC1	True	True	CASSFRGGTGGVREKLFF	TGTGCCAGCAGTTTCCGCGGAGGGACAGGGGGCGTTCGGGAAAAACTGTTTTTT	7562	8
clonotype1692	clonotype1692_consensus_2	497	TRA	TRAV4	None	TRAJ23	TRAC	True	True	CLVGDIGNQGGKLIF	TGCCTCGTGGGTGACATAGGTAACCAGGGAGGAAAGCTTATCTTC	3298	3
clonotype1692	clonotype1692_consensus_3	615	TRA	TRAV41	None	TRAJ57	TRAC	True	True	CALTQGGSEKLVF	TGTGCCCTAACTCAGGGCGGATCTGAAAAGCTGGTCTTT	1075	2
clonotype1692	clonotype1692_consensus_4	721	TRB	TRBV30	TRBD1	TRBJ1-6	TRBC1	True	True	CAWSTGQANNSPLHF	TGTGCCTGGAGTACCGGACAGGCAAATAATTCACCCCTCCACTTT	2507	3
clonotype1693	clonotype1693_consensus_1	527	TRB	TRBV3-1	TRBD2	TRBJ2-1	TRBC2	True	True	CASSQTSGGLSYNEQFF	TGTGCCAGCAGCCAAACTAGCGGGGGGCTATCCTACAATGAGCAGTTCTTC	10126	11
clonotype1693	clonotype1693_consensus_2	552	TRA	TRAV26-1	None	TRAJ58	TRAC	True	True	CIVISGSRLTF	TGCATCGTTATTAGTGGCTCTAGGTTGACCTTT	907	1
clonotype1694	clonotype1694_consensus_1	673	TRA	TRAV8-3	None	TRAJ44	TRAC	True	True	CAVTGTASKLTF	TGTGCTGTTACCGGCACTGCCAGTAAACTCACCTTT	1641	3
clonotype1694	clonotype1694_consensus_2	698	TRB	TRBV20-1	TRBD1	TRBJ2-5	TRBC2	True	True	CSVLGGQQETQYF	TGCAGTGTTCTGGGGGGACAGCAAGAGACCCAGTACTTC	14891	17
clonotype1695	clonotype1695_consensus_1	546	TRB	TRBV5-5	TRBD1	TRBJ1-5	TRBC1	True	True	CASTQNGQGDQPQHF	TGTGCCAGCACCCAAAACGGACAGGGAGATCAGCCCCAGCATTTT	4038	4
clonotype1696	clonotype1696_consensus_1	604	TRB	TRBV14	TRBD2	TRBJ2-3	TRBC2	True	True	CASSRNTGLAGLAQYF	TGTGCCAGCAGCCGCAATACGGGACTAGCGGGATTGGCGCAGTATTTT	7444	8
clonotype1696	clonotype1696_consensus_2	573	TRA	TRAV12-2	None	TRAJ6	TRAC	True	True	CAVTSSGGSYIPTF	TGTGCCGTGACCTCATCAGGAGGAAGCTACATACCTACATTT	7127	7
clonotype1697	clonotype1697_consensus_1	511	TRA	TRAV4	None	TRAJ23	TRAC	True	True	CLVGDIGNQGGKLIF	TGCCTCGTGGGTGACATAGGTAACCAGGGAGGAAAGCTTATCTTC	1401	1
clonotype1697	clonotype1697_consensus_2	732	TRB	TRBV3-1	None	TRBJ1-4	TRBC1	True	True	CASSQGGYEKLFF	TGTGCCAGCAGCCAAGGGGGATATGAAAAACTGTTTTTT	3960	4
clonotype1698	clonotype1698_consensus_1	689	TRA	TRAV3	None	TRAJ27	TRAC	True	True	CAVRDRSTNAGKSTF	TGTGCTGTGAGAGACCGGAGCACCAATGCAGGCAAATCAACCTTT	9578	10
clonotype1698	clonotype1698_consensus_2	564	TRB	TRBV6-1	TRBD1	TRBJ2-7	TRBC2	True	True	CASKLEGGSEQYF	TGTGCCAGCAAACTCGAAGGGGGGAGCGAGCAGTACTTC	4556	7
clonotype1699	clonotype1699_consensus_1	482	TRA	TRAV24	None	TRAJ45	TRAC	True	True	CAFQPGGGADGLTF	TGTGCCTTTCAGCCCGGAGGAGGTGCTGACGGACTCACCTTT	1011	1
clonotype1699	clonotype1699_consensus_2	665	TRB	TRBV5-4	TRBD1	TRBJ1-2	TRBC1	True	True	CASSLLDRRYYGYTF	TGTGCCAGCAGCTTGTTGGACAGGCGTTACTATGGCTACACCTTC	4570	5
clonotype169	clonotype169_consensus_1	551	TRB	TRBV6-3	TRBD1	TRBJ1-5	TRBC1	True	True	CASSYGGGGSNQPQHF	TGTGCCAGCAGTTACGGAGGGGGCGGGAGCAATCAGCCCCAGCATTTT	9851	10
clonotype169	clonotype169_consensus_2	510	TRA	TRAV10	None	TRAJ45	TRAC	True	True	CVVSGGAGGGADGLTF	TGTGTGGTGAGCGGCGGGGCAGGAGGAGGTGCTGACGGACTCACCTTT	3232	4
clonotype16	clonotype16_consensus_1	883	TRA	TRAV38-2DV8	None	TRAJ39	TRAC	True	True	CAYRSNAGNMLTF	TGTGCTTATAGGAGCAATGCAGGCAACATGCTCACCTTT	111477	115
clonotype16	clonotype16_consensus_2	1285	TRB	TRBV6-5	TRBD2	TRBJ1-5	TRBC1	True	True	CASSLLGGGNQPQHF	TGTGCCAGCAGCCTCTTGGGAGGAGGCAATCAGCCCCAGCATTTT	182888	201
clonotype1700	clonotype1700_consensus_1	550	TRB	TRBV7-9	TRBD1	TRBJ2-7	TRBC2	True	True	CASSQGSYEQYF	TGTGCCAGCAGCCAGGGCTCCTACGAGCAGTACTTC	8290	9
clonotype1701	clonotype1701_consensus_1	702	TRB	TRBV7-2	None	TRBJ2-7	TRBC2	True	True	CASSSRLGASYEQYF	TGTGCCAGCAGCTCACGGCTAGGTGCATCCTACGAGCAGTACTTC	23501	26
clonotype1702	clonotype1702_consensus_1	536	TRA	TRAV1-1	None	TRAJ30	TRAC	True	True	CAVGSNRDDKIIF	TGCGCTGTGGGGTCGAACAGAGATGACAAGATCATCTTT	5123	5
clonotype1702	clonotype1702_consensus_2	513	TRA	TRAV10	None	TRAJ6	TRAC	True	True	CVVSGSGGSYIPTF	TGTGTGGTGAGTGGATCAGGAGGAAGCTACATACCTACATTT	6920	7
clonotype1703	clonotype1703_consensus_1	509	TRA	TRAV29DV5	None	TRAJ30	TRAC	True	True	CAASPEFHDKIIF	TGTGCAGCAAGCCCGGAATTTCATGACAAGATCATCTTT	2835	2
clonotype1703	clonotype1703_consensus_2	672	TRB	TRBV4-3	TRBD1	TRBJ1-4	TRBC1	True	True	CASSQAGTGEKLFF	TGCGCCAGCAGCCAAGCGGGGACAGGTGAAAAACTGTTTTTT	4328	5
clonotype1704	clonotype1704_consensus_1	723	TRB	TRBV6-1	TRBD1	TRBJ1-5	TRBC1	True	True	CASILTGGVSNQPQHF	TGTGCCAGCATTCTAACAGGGGGCGTAAGCAATCAGCCCCAGCATTTT	5347	8
clonotype1704	clonotype1704_consensus_2	761	TRA	TRAV1-2	None	TRAJ4	TRAC	True	True	CAVRALSGGYNKLIF	TGTGCTGTGAGAGCCCTTTCTGGTGGCTACAATAAGCTGATTTTT	4774	6
clonotype1705	clonotype1705_consensus_1	510	TRA	TRAV4	None	TRAJ23	TRAC	True	True	CLVGDTGNQGGKLIF	TGCCTCGTGGGTGACACAGGTAACCAGGGAGGAAAGCTTATCTTC	2103	2
clonotype1706	clonotype1706_consensus_1	470	TRA	TRAV4	None	TRAJ23	TRAC	True	True	CLVGDIGNQGGKLIF	TGCCTCGTGGGTGACATAGGTAACCAGGGAGGAAAGCTTATCTTC	1728	2
clonotype1706	clonotype1706_consensus_2	640	TRA	TRAV2	None	TRAJ6	TRAC	True	True	CAVEEGGSYIPTF	TGTGCTGTGGAGGAAGGAGGAAGCTACATACCTACATTT	3920	4
clonotype1706	clonotype1706_consensus_3	605	TRB	TRBV7-9	TRBD1	TRBJ2-5	TRBC2	True	True	CASSFRQGQGQETQYF	TGTGCCAGCAGCTTTCGGCAGGGGCAAGGCCAAGAGACCCAGTACTTC	10474	12
clonotype1707	clonotype1707_consensus_1	676	TRB	TRBV7-2	TRBD1	TRBJ2-7	TRBC2	True	True	CASSPNSGGEQYF	TGTGCCAGCAGCCCAAATAGTGGGGGCGAGCAGTACTTC	1756	4
clonotype1708	clonotype1708_consensus_1	691	TRA	TRAV8-3	None	TRAJ20	TRAC	True	True	CAVGRRSNDYKLSF	TGTGCTGTGGGCAGACGTTCTAACGACTACAAGCTCAGCTTT	2601	4
clonotype1708	clonotype1708_consensus_2	704	TRB	TRBV20-1	TRBD1	TRBJ2-2	TRBC2	True	True	CSAPSETGYTGELFF	TGCAGTGCTCCGTCGGAGACAGGGTATACCGGGGAGCTGTTTTTT	4407	4
clonotype1709	clonotype1709_consensus_1	547	TRB	TRBV6-6	TRBD2	TRBJ1-4	TRBC1	True	True	CASSVQGGELFF	TGTGCCAGCAGTGTTCAGGGAGGGGAACTGTTTTTT	3473	3
clonotype170	clonotype170_consensus_1	672	TRA	TRAV23DV6	None	TRAJ40	TRAC	True	True	CAATTSGTYKYIF	TGTGCAGCTACTACCTCAGGAACCTACAAATACATCTTT	5888	5
clonotype170	clonotype170_consensus_2	723	TRB	TRBV5-4	None	TRBJ2-1	TRBC2	True	True	CASSPMGFSYNEQFF	TGTGCCAGCAGCCCGATGGGATTCTCCTACAATGAGCAGTTCTTC	17843	21
clonotype1710	clonotype1710_consensus_1	551	TRB	TRBV5-1	TRBD1	TRBJ2-7	TRBC2	True	True	CASSLAGTATPYEQYF	TGCGCCAGCAGCTTGGCCGGAACAGCTACCCCATACGAGCAGTACTTC	11845	13
clonotype1710	clonotype1710_consensus_2	572	TRA	TRAV22	None	TRAJ45	TRAC	True	True	CAVQDSGGGADGLTF	TGTGCTGTTCAAGATTCAGGAGGAGGTGCTGACGGACTCACCTTT	3191	3
clonotype1711	clonotype1711_consensus_1	701	TRB	TRBV6-6	None	TRBJ1-2	TRBC1	True	True	CASSSTRGYTF	TGTGCCAGCAGCTCCACTCGGGGCTACACCTTC	23095	26
clonotype1711	clonotype1711_consensus_2	619	TRA	TRAV26-1	None	TRAJ15	TRAC	True	True	CIVSSVANQAGTALIF	TGCATCGTCAGCTCGGTGGCCAACCAGGCAGGAACTGCTCTGATCTTT	6792	8
clonotype1712	clonotype1712_consensus_1	537	TRA	TRAV26-1	None	TRAJ12	TRAC	True	True	CIVSPRMDSSYKLIF	TGCATCGTCAGTCCCCGGATGGATAGCAGCTATAAATTGATCTTC	1843	2
clonotype1713	clonotype1713_consensus_1	673	TRA	TRAV8-6	None	TRAJ11	TRAC	True	True	CAVSAGSGYSTLTF	TGTGCTGTGAGTGCGGGTTCAGGATACAGCACCCTCACCTTT	1221	3
clonotype1713	clonotype1713_consensus_2	517	TRB	TRBV5-6	None	TRBJ1-2	TRBC1	True	True	CASSLGPGAAWGYGYTF	TGTGCCAGCAGCTTGGGCCCGGGCGCAGCGTGGGGCTATGGCTACACCTTC	1034	2
clonotype1714	clonotype1714_consensus_1	697	TRB	TRBV11-3	TRBD2	TRBJ2-1	TRBC2	True	True	CASSPWSGRLNEQFF	TGTGCCAGCAGCCCCTGGAGCGGTCGGCTTAATGAGCAGTTCTTC	2417	4
clonotype1714	clonotype1714_consensus_2	583	TRA	TRAV14DV4	None	TRAJ3	TRAC	True	True	CAMREGPSSASKIIF	TGTGCAATGAGAGAGGGCCCCAGCAGTGCTTCCAAGATAATCTTT	2519	2
clonotype1715	clonotype1715_consensus_1	558	TRA	TRAV16	None	TRAJ29	TRAC	True	True	CALSPLNSGNTPLVF	TGTGCTCTAAGTCCCCTAAATTCAGGAAACACACCTCTTGTCTTT	6772	6
clonotype1716	clonotype1716_consensus_1	687	TRA	TRAV8-3	None	TRAJ4	TRAC	True	True	CAVGISGGYNKLIF	TGTGCTGTGGGTATTTCTGGTGGCTACAATAAGCTGATTTTT	6152	7
clonotype1716	clonotype1716_consensus_2	681	TRB	TRBV30	None	TRBJ1-1	TRBC1	True	True	CAWKRLGSTEAFF	TGTGCCTGGAAACGGCTCGGGAGCACTGAAGCTTTCTTT	9543	10
clonotype1717	clonotype1717_consensus_1	543	TRB	TRBV20-1	TRBD1	TRBJ2-2	TRBC2	True	True	CSALRGTNTGELFF	TGCAGTGCCCTTCGGGGGACAAACACCGGGGAGCTGTTTTTT	13319	14
clonotype1717	clonotype1717_consensus_2	632	TRA	TRAV17	None	TRAJ49	TRAC	True	True	CATENTGNQFYF	TGTGCTACGGAGAACACCGGTAACCAGTTCTATTTT	7420	6
clonotype1718	clonotype1718_consensus_1	686	TRB	TRBV5-1	TRBD1	TRBJ2-7	TRBC2	True	True	CASSPGGGLREQYF	TGCGCCAGCAGCCCTGGGGGGGGCTTACGGGAGCAGTACTTC	8070	9
clonotype1718	clonotype1718_consensus_2	502	TRA	TRAV26-1	None	TRAJ26	TRAC	True	True	CIVSVYGQNFVF	TGCATCGTCAGTGTCTATGGTCAGAATTTTGTCTTT	1107	1
clonotype1719	clonotype1719_consensus_1	464	TRA	TRAV4	None	TRAJ23	TRAC	True	True	CLVGDIGNQGGKLIF	TGCCTCGTGGGTGACATAGGTAACCAGGGAGGAAAGCTTATCTTC	1101	1
clonotype1719	clonotype1719_consensus_2	820	TRB	TRBV19	TRBD2	TRBJ1-2	TRBC1	True	True	CASSSAGYGGDNYGYTF	TGTGCCAGTAGCTCCGCGGGGTATGGGGGGGACAACTATGGCTACACCTTC	885	1
clonotype171	clonotype171_consensus_1	570	TRB	TRBV20-1	TRBD2	TRBJ1-4	TRBC1	True	True	CSARETWRVSNEKLFF	TGCAGTGCTAGAGAAACCTGGAGGGTCTCTAATGAAAAACTGTTTTTT	4636	5
clonotype171	clonotype171_consensus_2	496	TRA	TRAV29DV5	None	TRAJ39	TRAC	True	True	CAASGRNNAGNMLTF	TGTGCAGCAAGCGGAAGGAATAATGCAGGCAACATGCTCACCTTT	3033	3
clonotype1720	clonotype1720_consensus_1	591	TRA	TRAV26-1	None	TRAJ17	TRAC	True	True	CIVRPLKAAGNKLTF	TGCATCGTCAGACCCCTCAAAGCTGCAGGCAACAAGCTAACTTTT	3449	4
clonotype1720	clonotype1720_consensus_2	530	TRB	TRBV5-6	TRBD2	TRBJ1-3	TRBC1	True	True	CASGLTAFGNTIYF	TGTGCCAGCGGACTGACAGCGTTTGGAAACACCATATATTTT	7868	9
clonotype1721	clonotype1721_consensus_1	568	TRA	TRAV13-2	None	TRAJ40	TRAC	True	True	CAETPSGTYKYIF	TGTGCAGAGACCCCCTCAGGAACCTACAAATACATCTTT	4774	5
clonotype1721	clonotype1721_consensus_2	563	TRB	TRBV20-1	TRBD2	TRBJ2-2	TRBC2	True	True	CSAGGTLNTGELFF	TGCAGTGCGGGAGGGACTTTGAACACCGGGGAGCTGTTTTTT	26562	26
clonotype1722	clonotype1722_consensus_1	553	TRB	TRBV6-5	TRBD1	TRBJ1-2	TRBC1	True	True	CASSSQGGNYGYTF	TGTGCCAGCAGTTCACAGGGGGGAAACTATGGCTACACCTTC	4794	5
clonotype1723	clonotype1723_consensus_1	644	TRB	TRBV3-1	TRBD2	TRBJ1-6	TRBC1	True	True	CASSQGEGLSSPLHF	TGTGCCAGCAGCCAAGGAGAGGGTCTGAGTTCACCCCTCCACTTT	6499	6
clonotype1723	clonotype1723_consensus_2	603	TRA	TRAV12-2	None	TRAJ38	TRAC	True	True	CAVKGNAGNNRKLIW	TGTGCCGTGAAGGGTAATGCTGGCAACAACCGTAAGCTGATTTGG	4640	4
clonotype1724	clonotype1724_consensus_1	461	TRA	TRAV10	None	TRAJ33	TRAC	True	True	CVVSDQDSNYQLIW	TGTGTGGTGAGCGATCAGGATAGCAACTATCAGTTAATCTGG	1373	1
clonotype1724	clonotype1724_consensus_2	533	TRB	TRBV14	TRBD1	TRBJ1-1	TRBC1	True	True	CASSQVSAGLRRAFF	TGTGCCAGCAGCCAAGTATCCGCAGGGCTCCGGCGGGCTTTCTTT	19493	18
clonotype1725	clonotype1725_consensus_1	585	TRA	TRAV29DV5	None	TRAJ22	TRAC	True	True	CAASLISSGSARQLTF	TGTGCAGCAAGCCTTATTTCTTCTGGTTCTGCAAGGCAACTGACCTTT	5154	5
clonotype1725	clonotype1725_consensus_2	503	TRB	TRBV7-2	TRBD1	TRBJ2-7	TRBC2	True	True	CASSLPNTDEQYF	TGTGCCAGCAGCTTACCCAACACGGACGAGCAGTACTTC	18887	23
clonotype1726	clonotype1726_consensus_1	692	TRB	TRBV20-1	TRBD2	TRBJ1-2	TRBC1	True	True	CSARRQAANYGYTF	TGCAGTGCTAGAAGGCAGGCCGCCAACTATGGCTACACCTTC	2415	3
clonotype1726	clonotype1726_consensus_2	535	TRA	TRAV14DV4	None	TRAJ20	TRAC	True	True	CAMREGPDYKLSF	TGTGCAATGAGAGAGGGACCCGACTACAAGCTCAGCTTT	986	1
clonotype1727	clonotype1727_consensus_1	562	TRB	TRBV20-1	TRBD1	TRBJ1-4	TRBC1	True	True	CSAPGTGDMKKLFF	TGCAGTGCTCCGGGGACAGGGGACATGAAAAAACTGTTTTTT	5114	6
clonotype1727	clonotype1727_consensus_2	632	TRB	TRBV30	TRBD1	TRBJ1-6	TRBC1	True	True	CAWSTGQANNSPLHF	TGTGCCTGGAGTACCGGACAGGCAAATAATTCACCCCTCCACTTT	2159	2
clonotype1727	clonotype1727_consensus_3	561	TRA	TRAV12-3	None	TRAJ31	TRAC	True	True	CAMSRANNARLMF	TGTGCAATGAGTCGGGCTAACAATGCCAGACTCATGTTT	3922	5
clonotype1728	clonotype1728_consensus_1	693	TRB	TRBV20-1	None	TRBJ2-5	TRBC2	True	True	CSAGPGETQYF	TGCAGTGCTGGACCGGGAGAGACCCAGTACTTC	13671	12
clonotype1728	clonotype1728_consensus_2	701	TRA	TRAV8-6	None	TRAJ56	TRAC	True	True	CAVSDTQGGANSKLTF	TGTGCTGTGAGTGATACTCAAGGTGGAGCCAATAGTAAGCTGACATTT	2500	3
clonotype1729	clonotype1729_consensus_1	562	TRA	TRAV27	None	TRAJ48	TRAC	True	True	CAGDPFGNEKLTF	TGTGCAGGAGACCCCTTTGGAAATGAGAAATTAACCTTT	4724	4
clonotype1729	clonotype1729_consensus_2	664	TRB	TRBV30	None	TRBJ1-1	TRBC1	True	True	CAWRPRVGAGAFF	TGTGCCTGGAGGCCCCGAGTAGGCGCCGGGGCTTTCTTT	5035	5
clonotype172	clonotype172_consensus_1	766	TRB	TRBV5-4	TRBD1	TRBJ2-1	TRBC2	True	True	CASSTGGTAVPDEQFF	TGTGCCAGCAGCACCGGAGGGACAGCCGTTCCCGATGAGCAGTTCTTC	8311	9
clonotype1730	clonotype1730_consensus_1	493	TRA	TRAV38-2DV8	None	TRAJ26	TRAC	True	True	CAYYNYGQNFVF	TGTGCTTATTATAACTATGGTCAGAATTTTGTCTTT	2043	5
clonotype1730	clonotype1730_consensus_2	525	TRA	TRAV26-2	None	TRAJ49	TRAC	True	True	CILCTNTGNQFYF	TGCATCCTCTGCACGAACACCGGTAACCAGTTCTATTTT	2794	3
clonotype1730	clonotype1730_consensus_3	546	TRB	TRBV20-1	TRBD1	TRBJ1-3	TRBC1	True	True	CSARDVNRTGVLSWSGNTIYF	TGCAGTGCTAGAGATGTGAACAGGACAGGGGTTCTCAGTTGGTCTGGAAACACCATATATTTT	5422	5
clonotype1731	clonotype1731_consensus_1	730	TRB	TRBV5-4	TRBD2	TRBJ2-1	TRBC2	True	True	CASSGDLTRGEQFF	TGTGCCAGCAGCGGGGACTTGACCCGGGGTGAGCAGTTCTTC	16280	18
clonotype1732	clonotype1732_consensus_1	694	TRB	TRBV5-1	TRBD1	TRBJ1-1	TRBC1	True	True	CASSLGWGQGLTEAFF	TGCGCCAGCAGCTTGGGCTGGGGACAGGGGTTGACTGAAGCTTTCTTT	11198	14
clonotype1732	clonotype1732_consensus_2	582	TRA	TRAV29DV5	None	TRAJ6	TRAC	True	True	CAALLSGGSYIPTF	TGTGCAGCACTTTTATCAGGAGGAAGCTACATACCTACATTT	11499	14
clonotype1733	clonotype1733_consensus_1	586	TRA	TRAV29DV5	None	TRAJ20	TRAC	True	True	CAADSNDYKLSF	TGTGCAGCCGATTCTAACGACTACAAGCTCAGCTTT	7690	6
clonotype1733	clonotype1733_consensus_2	682	TRB	TRBV7-2	TRBD1	TRBJ1-2	TRBC1	True	True	CAARTGNYGYTF	TGTGCCGCCCGGACAGGGAACTATGGCTACACCTTC	14803	14
clonotype1734	clonotype1734_consensus_1	685	TRA	TRAV8-4	None	TRAJ8	TRAC	True	True	CAVSSGTGFQKLVF	TGTGCTGTGAGTAGTGGCACAGGCTTTCAGAAACTTGTATTT	13473	14
clonotype1734	clonotype1734_consensus_2	826	TRB	TRBV5-6	None	TRBJ1-6	TRBC1	True	True	CASSLLSSPLHF	TGTGCCAGCAGCTTGTTGTCCTCACCCCTCCACTTT	4197	4
clonotype1735	clonotype1735_consensus_1	738	TRB	TRBV15	None	TRBJ2-2	TRBC2	True	True	CATQDLGITGELFF	TGTGCCACCCAGGACCTTGGGATAACCGGGGAGCTGTTTTTT	11144	11
clonotype1735	clonotype1735_consensus_2	573	TRA	TRAV26-1	None	TRAJ40	TRAC	True	True	CIVSPSGTYKYIF	TGCATCGTCAGCCCCTCAGGAACCTACAAATACATCTTT	3481	3
clonotype1736	clonotype1736_consensus_1	512	TRB	TRBV12-3	TRBD1	TRBJ1-2	TRBC1	True	True	CASSLAGRDHGYTF	TGTGCCAGCAGTTTAGCGGGACGGGACCATGGCTACACCTTC	6089	6
clonotype1736	clonotype1736_consensus_2	505	TRA	TRAV6	None	TRAJ37	TRAC	True	True	CALDRGTGKLIF	TGTGCTCTAGACCGCGGCACAGGCAAACTAATCTTT	1133	1
clonotype1737	clonotype1737_consensus_1	513	TRB	TRBV7-9	TRBD1	TRBJ2-5	TRBC2	True	True	CASSFRQGQGQETQYF	TGTGCCAGCAGCTTTCGGCAGGGGCAAGGCCAAGAGACCCAGTACTTC	2320	2
clonotype1737	clonotype1737_consensus_2	505	TRB	TRBV9	TRBD2	TRBJ2-1	TRBC2	True	True	CASSVAAGGGGNEQFF	TGTGCCAGCAGCGTAGCGGCGGGAGGGGGAGGCAATGAGCAGTTCTTC	4116	4
clonotype1737	clonotype1737_consensus_3	511	TRA	TRAV13-1	None	TRAJ45	TRAC	True	True	CAAKKPGGADGLTF	TGTGCAGCAAAAAAACCAGGAGGTGCTGACGGACTCACCTTT	3268	3
clonotype1738	clonotype1738_consensus_1	471	TRA	TRAV34	None	TRAJ42	TRAC	True	True	CGAEGREGSQGNLIF	TGTGGAGCAGAAGGAAGGGAAGGAAGCCAAGGAAATCTCATCTTT	1073	1
clonotype1738	clonotype1738_consensus_2	677	TRB	TRBV9	TRBD2	TRBJ2-3	TRBC2	True	True	CASSPTSSITDTQYF	TGTGCCAGCAGCCCGACTAGCTCGATCACAGATACGCAGTATTTT	7176	7
clonotype1739	clonotype1739_consensus_1	664	TRA	TRAV8-4	None	TRAJ24	TRAC	True	True	CAVSGRDSWGKLQF	TGTGCTGTGAGTGGAAGGGACAGCTGGGGGAAATTGCAGTTT	2281	2
clonotype1739	clonotype1739_consensus_2	787	TRB	TRBV5-6	TRBD2	TRBJ2-3	TRBC2	True	True	CASSFEGLEGRSTDTQYF	TGTGCCAGCAGCTTTGAGGGACTTGAGGGACGCAGCACAGATACGCAGTATTTT	9630	13
clonotype173	clonotype173_consensus_1	542	TRB	TRBV20-1	TRBD1	TRBJ2-7	TRBC2	True	True	CSARVRTGGMGSRSYEQYF	TGCAGTGCTAGAGTGCGGACAGGGGGAATGGGGAGCAGGTCCTACGAGCAGTACTTC	8261	8
clonotype173	clonotype173_consensus_2	656	TRA	TRAV8-6	None	TRAJ54	TRAC	True	True	CAVSERTIIQGAQKLVF	TGTGCTGTGAGTGAAAGGACCATAATTCAGGGAGCCCAGAAGCTGGTATTT	1465	2
clonotype1740	clonotype1740_consensus_1	555	TRA	TRAV12-3	None	TRAJ12	TRAC	True	True	CAMSRDSSYKLIF	TGTGCAATGAGCAGGGATAGCAGCTATAAATTGATCTTC	7348	7
clonotype1740	clonotype1740_consensus_2	555	TRA	TRAV21	None	TRAJ15	TRAC	True	True	CAVRHQAGTALIF	TGTGCTGTGAGGCACCAGGCAGGAACTGCTCTGATCTTT	12299	11
clonotype1741	clonotype1741_consensus_1	705	TRB	TRBV20-1	TRBD2	TRBJ2-1	TRBC2	True	True	CSARDLAGGGNEQFF	TGCAGTGCTAGAGATTTAGCGGGAGGGGGCAATGAGCAGTTCTTC	12820	13
clonotype1741	clonotype1741_consensus_2	586	TRA	TRAV17	None	TRAJ56	TRAC	True	True	CAPDTGANSKLTF	TGTGCCCCCGATACTGGAGCCAATAGTAAGCTGACATTT	3078	3
clonotype1742	clonotype1742_consensus_1	505	TRA	TRAV13-1	None	TRAJ4	TRAC	True	True	CAVVGLSGYNKLIF	TGTGCAGTAGTGGGGTTAAGTGGCTACAATAAGCTGATTTTT	2422	2
clonotype1743	clonotype1743_consensus_1	677	TRA	TRAV8-3	None	TRAJ4	TRAC	True	True	CAVGPWGYNKLIF	TGTGCTGTGGGCCCCTGGGGCTACAATAAGCTGATTTTT	692	1
clonotype1743	clonotype1743_consensus_2	520	TRB	TRBV3-1	None	TRBJ1-5	TRBC1	True	True	CASSQGEDETQPQHF	TGTGCCAGCAGCCAAGGGGAAGATGAGACTCAGCCCCAGCATTTT	2304	3
clonotype1744	clonotype1744_consensus_1	490	TRA	TRAV38-1	None	TRAJ34	TRAC	True	True	CAFMRGDTDKLIF	TGTGCTTTCATGAGAGGGGACACCGACAAGCTCATCTTT	1939	3
clonotype1744	clonotype1744_consensus_2	677	TRB	TRBV19	None	TRBJ1-1	TRBC1	True	True	CASSTRLNTEAFF	TGTGCCAGTAGTACTAGGCTGAACACTGAAGCTTTCTTT	4900	6
clonotype1745	clonotype1745_consensus_1	584	TRA	TRAV26-1	None	TRAJ23	TRAC	True	True	CIVRPVYNQGGKLIF	TGCATCGTCAGACCCGTTTATAACCAGGGAGGAAAGCTTATCTTC	5719	5
clonotype1745	clonotype1745_consensus_2	702	TRB	TRBV12-5	TRBD2	TRBJ2-1	TRBC2	True	True	CASGTGLAGSYNEQFF	TGTGCTAGTGGTACCGGACTAGCGGGGTCTTACAATGAGCAGTTCTTC	9119	9
clonotype1746	clonotype1746_consensus_1	552	TRB	TRBV14	TRBD1	TRBJ1-3	TRBC1	True	True	CASSHVKGFGNTIYF	TGTGCCAGCAGCCATGTAAAGGGGTTTGGAAACACCATATATTTT	9416	8
clonotype1746	clonotype1746_consensus_2	557	TRA	TRAV12-3	None	TRAJ36	TRAC	True	True	CAMSGQTGANNLFF	TGTGCAATGAGTGGTCAAACTGGGGCAAACAACCTCTTCTTT	2390	2
clonotype1747	clonotype1747_consensus_1	450	TRA	TRAV4	None	TRAJ23	TRAC	True	True	CLVGDIGNQGGKLIF	TGCCTCGTGGGTGACATAGGTAACCAGGGAGGAAAGCTTATCTTC	1086	2
clonotype1747	clonotype1747_consensus_2	460	TRA	TRAV12-2	None	TRAJ9	TRAC	True	True	CAVLTGGGFKTIF	TGTGCCGTCTTAACGGGTGGAGGCTTCAAAACTATCTTT	1527	2
clonotype1747	clonotype1747_consensus_3	711	TRB	TRBV30	TRBD1	TRBJ1-6	TRBC1	True	True	CAWSTGQANNSPLHF	TGTGCCTGGAGTACCGGACAGGCAAATAATTCACCCCTCCACTTT	1386	2
clonotype1747	clonotype1747_consensus_4	848	TRB	TRBV19	TRBD2	TRBJ2-7	TRBC2	True	True	CASSMAGVLDEQYF	TGTGCCAGTAGTATGGCGGGAGTCCTCGACGAGCAGTACTTC	3041	3
clonotype1748	clonotype1748_consensus_1	767	TRB	TRBV18	TRBD1	TRBJ2-7	TRBC2	True	True	CASSPSRPGQGAGEQYF	TGTGCCAGCTCACCATCGCGCCCGGGACAGGGGGCAGGGGAGCAGTACTTC	15788	17
clonotype1748	clonotype1748_consensus_2	585	TRA	TRAV29DV5	None	TRAJ28	TRAC	True	True	CAASAVSGAGSYQLTF	TGTGCAGCAAGCGCGGTCTCTGGGGCTGGGAGTTACCAACTCACTTTC	4635	4
clonotype1749	clonotype1749_consensus_1	680	TRB	TRBV9	TRBD2	TRBJ2-1	TRBC2	True	True	CASSVLAGAYNEQFF	TGTGCCAGCAGCGTCTTAGCGGGAGCCTACAATGAGCAGTTCTTC	4247	5
clonotype1749	clonotype1749_consensus_2	485	TRB	TRBV6-3	TRBD2	TRBJ1-5	TRBC1	True	True	CASSYNRGGSQPQHF	TGTGCCAGCAGTTACAACAGGGGAGGGAGCCAGCCCCAGCATTTT	2387	2
clonotype174	clonotype174_consensus_1	504	TRB	TRBV20-1	TRBD1	TRBJ1-3	TRBC1	True	True	CSARVLGGLGNTIYF	TGCAGTGCTAGAGTTCTCGGGGGGCTCGGAAACACCATATATTTT	3874	4
clonotype1750	clonotype1750_consensus_1	543	TRB	TRBV20-1	TRBD2	TRBJ2-2	TRBC2	True	True	CSADTGPTGELFF	TGCAGTGCTGATACGGGACCCACCGGGGAGCTGTTTTTT	21574	21
clonotype1750	clonotype1750_consensus_2	565	TRA	TRAV16	None	TRAJ10	TRAC	True	True	CALGPLTGGGNKLTF	TGTGCTCTAGGTCCCCTCACGGGAGGAGGAAACAAACTCACCTTT	7412	8
clonotype1751	clonotype1751_consensus_1	643	TRB	TRBV9	TRBD1	TRBJ2-5	TRBC2	True	True	CASSARGLGAVQETQYF	TGTGCCAGCAGCGCCCGAGGTTTGGGGGCCGTCCAAGAGACCCAGTACTTC	7488	8
clonotype1752	clonotype1752_consensus_1	504	TRB	TRBV10-2	None	TRBJ1-5	TRBC1	True	True	CASGRDQPQHF	TGCGCCAGCGGGCGTGATCAGCCCCAGCATTTT	6861	8
clonotype1752	clonotype1752_consensus_2	500	TRA	TRAV22	None	TRAJ20	TRAC	True	True	CAFNDYKLSF	TGTGCTTTTAACGACTACAAGCTCAGCTTT	1627	2
clonotype1753	clonotype1753_consensus_1	589	TRA	TRAV29DV5	None	TRAJ52	TRAC	True	True	CAARATDGGNSYGKLTF	TGTGCAGCAAGGGCGACCGATGGTGGTAATAGCTATGGAAAGCTGACATTT	2217	2
clonotype1753	clonotype1753_consensus_2	655	TRB	TRBV18	TRBD1	TRBJ1-6	TRBC1	True	True	CASSPSTGRNSPLHF	TGTGCCAGCTCACCCTCGACAGGTCGGAATTCACCCCTCCACTTT	3930	4
clonotype1753	clonotype1753_consensus_3	629	TRA	TRAV41	None	TRAJ45	TRAC	True	True	CAVRVLSSGGGADGLTF	TGTGCTGTCAGAGTCCTATCTTCAGGAGGAGGTGCTGACGGACTCACCTTT	5407	4
clonotype1754	clonotype1754_consensus_1	513	TRB	TRBV20-1	TRBD1	TRBJ2-2	TRBC2	True	True	CSVGQGRTTNTGELFF	TGCAGTGTAGGGCAGGGGCGCACTACGAACACCGGGGAGCTGTTTTTT	6971	7
clonotype1754	clonotype1754_consensus_2	434	TRA	TRAV2	None	TRAJ49	TRAC	True	True	CAVESLF	TGTGCTGTGGAGTCCCTCTTT	1249	1
clonotype1755	clonotype1755_consensus_1	689	TRB	TRBV11-2	TRBD1	TRBJ2-5	TRBC2	True	True	CASSPDRLGETQYF	TGTGCCAGCAGCCCGGACAGACTTGGGGAGACCCAGTACTTC	6251	5
clonotype1755	clonotype1755_consensus_2	523	TRA	TRAV21	None	TRAJ22	TRAC	True	True	CAVSNSGSARQLTF	TGTGCTGTTTCCAATTCTGGTTCTGCAAGGCAACTGACCTTT	3430	4
clonotype1755	clonotype1755_consensus_3	864	TRB	TRBV18	None	TRBJ2-7	TRBC2	True	True	CASSPPSSYEQYF	TGTGCCAGCTCACCACCGAGCTCCTACGAGCAGTACTTC	9530	13
clonotype1756	clonotype1756_consensus_1	518	TRA	TRAV39	None	TRAJ45	TRAC	True	True	CAVVKGSGGGADGLTF	TGTGCCGTGGTCAAGGGTTCAGGAGGAGGTGCTGACGGACTCACCTTT	2299	2
clonotype1756	clonotype1756_consensus_2	557	TRB	TRBV5-1	TRBD1	TRBJ2-7	TRBC2	True	True	CASSLGGRTGPPYEQYF	TGCGCCAGCAGCCTGGGGGGGCGGACAGGGCCCCCCTACGAGCAGTACTTC	12056	13
clonotype1757	clonotype1757_consensus_1	686	TRA	TRAV3	None	TRAJ5	TRAC	True	True	CAVRGDTGRRALTF	TGTGCTGTGAGGGGGGACACGGGCAGGAGAGCACTTACTTTT	5171	5
clonotype1757	clonotype1757_consensus_2	607	TRB	TRBV7-2	TRBD1	TRBJ2-1	TRBC2	True	True	CASSQGQGINEQFF	TGTGCCAGCAGCCAGGGACAGGGAATCAATGAGCAGTTCTTC	22967	27
clonotype1758	clonotype1758_consensus_1	544	TRA	TRAV13-1	None	TRAJ48	TRAC	True	True	CAVANFGNEKLTF	TGTGCAGTCGCTAACTTTGGAAATGAGAAATTAACCTTT	3940	3
clonotype1758	clonotype1758_consensus_2	639	TRB	TRBV19	TRBD1	TRBJ1-6	TRBC1	True	True	CASSPTGVSGSPLHF	TGTGCCAGTAGTCCTACAGGGGTTAGTGGTTCACCCCTCCACTTT	2918	4
clonotype1759	clonotype1759_consensus_1	768	TRB	TRBV12-4	TRBD1	TRBJ1-1	TRBC1	True	True	CASSLGAAEAFF	TGTGCCAGCAGTTTGGGGGCTGCTGAAGCTTTCTTT	5404	7
clonotype175	clonotype175_consensus_1	561	TRA	TRAV27	None	TRAJ39	TRAC	True	True	CAGPGRAGNMLTF	TGTGCAGGCCCCGGGAGGGCAGGCAACATGCTCACCTTT	6836	6
clonotype175	clonotype175_consensus_2	695	TRB	TRBV5-1	TRBD2	TRBJ2-2	TRBC2	True	True	CASSLMASGVMWELFF	TGCGCCAGCAGCTTGATGGCTAGCGGGGTGATGTGGGAGCTGTTTTTT	7060	8
clonotype1760	clonotype1760_consensus_1	541	TRB	TRBV20-1	TRBD2	TRBJ2-7	TRBC2	True	True	CSARDHRLAANTQYEQYF	TGCAGTGCTAGAGATCATCGACTAGCGGCCAATACACAATACGAGCAGTACTTC	4535	5
clonotype1760	clonotype1760_consensus_2	488	TRA	TRAV5	None	TRAJ13	TRAC	True	True	CAGGYQKVTF	TGTGCTGGGGGTTACCAGAAAGTTACCTTT	1004	2
clonotype1761	clonotype1761_consensus_1	683	TRB	TRBV12-3	TRBD1	TRBJ1-2	TRBC1	True	True	CASSGQGHGYTF	TGTGCCAGCAGCGGACAGGGCCATGGCTACACCTTC	6369	6
clonotype1762	clonotype1762_consensus_1	621	TRA	TRAV8-4	None	TRAJ15	TRAC	True	True	CAVSPANQAGTALIF	TGTGCTGTGAGCCCGGCCAACCAGGCAGGAACTGCTCTGATCTTT	1232	1
clonotype1762	clonotype1762_consensus_2	543	TRB	TRBV5-1	TRBD2	TRBJ1-1	TRBC1	True	True	CASRDGKAEAFF	TGCGCCAGCAGGGACGGGAAAGCTGAAGCTTTCTTT	3180	3
clonotype1763	clonotype1763_consensus_1	582	TRA	TRAV41	None	TRAJ47	TRAC	True	True	CAVRRGNKLVF	TGTGCTGTCAGAAGGGGGAACAAACTGGTCTTT	2631	2
clonotype1763	clonotype1763_consensus_2	529	TRB	TRBV20-1	TRBD1	TRBJ2-7	TRBC2	True	True	CSARPSGTATYEQYF	TGCAGTGCTAGACCTTCCGGGACAGCAACCTACGAGCAGTACTTC	6636	6
clonotype1764	clonotype1764_consensus_1	533	TRA	TRAV13-2	None	TRAJ30	TRAC	True	True	CAVAPFRDDKIIF	TGTGCAGTCGCGCCCTTTAGAGATGACAAGATCATCTTT	3511	3
clonotype1764	clonotype1764_consensus_2	520	TRB	TRBV27	TRBD1	TRBJ2-3	TRBC2	True	True	CASSTWGTDTQYF	TGTGCCAGCAGTACATGGGGCACAGATACGCAGTATTTT	3489	6
clonotype1765	clonotype1765_consensus_1	502	TRB	TRBV6-3	None	TRBJ2-3	TRBC2	True	True	CASSYSFLTDTQYF	TGTGCCAGCAGTTACTCTTTCCTGACAGATACGCAGTATTTT	1761	3
clonotype1765	clonotype1765_consensus_2	693	TRA	TRAV3	None	TRAJ53	TRAC	True	True	CAVSGDSGGSNYKLTF	TGTGCTGTGAGTGGGGACAGTGGAGGTAGCAACTATAAACTGACATTT	1116	1
clonotype1766	clonotype1766_consensus_1	524	TRA	TRAV13-1	None	TRAJ11	TRAC	True	True	CAAPMNSGYSTLTF	TGTGCAGCCCCGATGAATTCAGGATACAGCACCCTCACCTTT	6540	6
clonotype1766	clonotype1766_consensus_2	548	TRB	TRBV12-3	None	TRBJ1-3	TRBC1	True	True	CASSRLGTTGNTIYF	TGTGCCAGCAGTCGATTGGGCACCACTGGAAACACCATATATTTT	26360	26
clonotype1767	clonotype1767_consensus_1	705	TRA	TRAV5	None	TRAJ20	TRAC	True	True	CAETPSSNDYKLSF	TGTGCAGAGACACCCTCTTCTAACGACTACAAGCTCAGCTTT	746	1
clonotype1767	clonotype1767_consensus_2	507	TRB	TRBV7-9	TRBD1	TRBJ1-4	TRBC1	True	True	CASSPSQGTNEKLFF	TGTGCCAGCAGCCCTTCCCAGGGGACTAATGAAAAACTGTTTTTT	3058	4
clonotype1768	clonotype1768_consensus_1	522	TRB	TRBV9	TRBD1	TRBJ2-1	TRBC2	True	True	CASSFNRGNEQFF	TGTGCCAGCAGCTTTAACAGGGGTAATGAGCAGTTCTTC	8201	8
clonotype1768	clonotype1768_consensus_2	603	TRA	TRAV41	None	TRAJ47	TRAC	True	True	CAVDPNGNKLVF	TGTGCTGTGGATCCCAATGGAAACAAACTGGTCTTT	2873	2
clonotype1769	clonotype1769_consensus_1	715	TRB	TRBV20-1	TRBD2	TRBJ1-5	TRBC1	True	True	CSARDRRGSYSNQPQHF	TGCAGTGCTAGAGATCGTCGGGGGAGTTATAGCAATCAGCCCCAGCATTTT	4283	4
clonotype176	clonotype176_consensus_1	694	TRB	TRBV5-1	TRBD1	TRBJ2-7	TRBC2	True	True	CASSLALAGAADEQYF	TGCGCCAGCAGCTTGGCCTTAGCAGGGGCGGCGGACGAGCAGTACTTC	9593	11
clonotype176	clonotype176_consensus_2	692	TRA	TRAV8-4	None	TRAJ23	TRAC	True	True	CAVSASYNQGGKLIF	TGTGCTGTGAGTGCCTCTTATAACCAGGGAGGAAAGCTTATCTTC	2191	2
clonotype1770	clonotype1770_consensus_1	536	TRA	TRAV2	None	TRAJ6	TRAC	True	True	CAVEEGGSYIPTF	TGTGCTGTGGAGGAAGGAGGAAGCTACATACCTACATTT	1196	1
clonotype1770	clonotype1770_consensus_2	547	TRB	TRBV20-1	TRBD1	TRBJ1-5	TRBC1	True	True	CSARDRDSLGQPQHF	TGCAGTGCTAGAGATCGGGACAGTCTGGGGCAGCCCCAGCATTTT	4049	5
clonotype1771	clonotype1771_consensus_1	521	TRB	TRBV3-1	TRBD1	TRBJ2-7	TRBC2	True	True	CASSLEGTHYEQYF	TGTGCCAGCAGCCTAGAGGGGACACATTACGAGCAGTACTTC	9185	11
clonotype1771	clonotype1771_consensus_2	657	TRA	TRAV8-6	None	TRAJ27	TRAC	True	True	CAVVGTNAGKSTF	TGTGCTGTGGTAGGCACCAATGCAGGCAAATCAACCTTT	2699	2
clonotype1772	clonotype1772_consensus_1	533	TRA	TRAV13-2	None	TRAJ16	TRAC	True	True	CAENLDGQKLLF	TGTGCAGAGAATCTTGATGGCCAGAAGCTGCTCTTT	2225	2
clonotype1772	clonotype1772_consensus_2	618	TRB	TRBV30	TRBD2	TRBJ2-1	TRBC2	True	True	CAWSVGRYNEQFF	TGTGCCTGGAGTGTGGGACGGTACAATGAGCAGTTCTTC	896	1
clonotype1773	clonotype1773_consensus_1	711	TRB	TRBV27	TRBD1	TRBJ2-5	TRBC2	True	True	CASRLQPGQGEETQYF	TGTGCCAGCAGACTTCAGCCGGGACAGGGAGAAGAGACCCAGTACTTC	5632	9
clonotype1773	clonotype1773_consensus_2	531	TRA	TRAV1-2	None	TRAJ11	TRAC	True	True	CAVRDWRNSGYSTLTF	TGTGCTGTGAGAGATTGGAGGAATTCAGGATACAGCACCCTCACCTTT	2385	2
clonotype1774	clonotype1774_consensus_1	461	TRA	TRAV9-2	None	TRAJ49	TRAC	True	True	CALLRLTGNQFYF	TGTGCTCTGTTACGACTTACCGGTAACCAGTTCTATTTT	2832	2
clonotype1774	clonotype1774_consensus_2	735	TRB	TRBV5-6	TRBD2	TRBJ1-2	TRBC1	True	True	CASSLFYSRENYGYTF	TGTGCCAGCAGCTTGTTTTATAGTCGGGAGAACTATGGCTACACCTTC	5425	6
clonotype1775	clonotype1775_consensus_1	519	TRB	TRBV6-5	TRBD2	TRBJ2-5	TRBC2	True	True	CASSQWIEGETQYF	TGTGCCAGCAGTCAATGGATCGAGGGAGAGACCCAGTACTTC	10354	11
clonotype1775	clonotype1775_consensus_2	467	TRA	TRAV34	None	TRAJ44	TRAC	True	True	CGADGAGTASKLTF	TGTGGAGCAGACGGGGCCGGCACTGCCAGTAAACTCACCTTT	166	1
clonotype1776	clonotype1776_consensus_1	720	TRB	TRBV19	TRBD1	TRBJ1-1	TRBC1	True	True	CASSAQRRDRAAFF	TGTGCCAGTAGTGCGCAGCGACGGGACAGGGCAGCTTTCTTT	4688	5
clonotype1776	clonotype1776_consensus_2	536	TRB	TRBV7-2	TRBD1	TRBJ2-5	TRBC2	True	True	CASSLRTGEETQYF	TGTGCCAGCAGCTTAAGGACAGGGGAAGAGACCCAGTACTTC	7149	8
clonotype1777	clonotype1777_consensus_1	660	TRB	TRBV28	TRBD2	TRBJ2-1	TRBC2	True	True	CASSRGLAGGFSYNEQFF	TGTGCCAGCAGTCGAGGACTAGCGGGGGGTTTCTCCTACAATGAGCAGTTCTTC	6874	7
clonotype1777	clonotype1777_consensus_2	508	TRA	TRAV26-1	None	TRAJ9	TRAC	True	True	CIVRVQGGGFKTIF	TGCATCGTCAGAGTCCAGGGTGGAGGCTTCAAAACTATCTTT	1224	1
clonotype1778	clonotype1778_consensus_1	553	TRA	TRAV12-2	None	TRAJ37	TRAC	True	True	CAGDGSSNTGKLIF	TGTGCCGGTGATGGCTCTAGCAACACAGGCAAACTAATCTTT	3790	3
clonotype1778	clonotype1778_consensus_2	707	TRB	TRBV6-5	TRBD2	TRBJ1-3	TRBC1	True	True	CASSVAGTDIYF	TGTGCCAGCAGTGTAGCCGGGACCGACATATATTTT	5934	6
clonotype177	clonotype177_consensus_1	646	TRA	TRAV8-6	None	TRAJ40	TRAC	True	True	CAVRSSGTYKYIF	TGTGCTGTGAGGTCCTCAGGAACCTACAAATACATCTTT	3135	4
clonotype177	clonotype177_consensus_2	535	TRA	TRAV27	None	TRAJ16	TRAC	True	True	CAGELF	TGTGCAGGAGAACTCTTT	4623	4
clonotype177	clonotype177_consensus_3	867	TRB	TRBV30	TRBD2	TRBJ2-7	TRBC1	True	True	CAWSVRGLASYEQYF	TGTGCCTGGAGTGTACGGGGACTAGCATCTTACGAGCAGTACTTC	4580	5
clonotype177	clonotype177_consensus_4	716	TRB	TRBV18	TRBD1	TRBJ1-5	TRBC1	True	True	CASSPDRGGNQPQHF	TGTGCCAGCTCACCCGATCGGGGGGGCAATCAGCCCCAGCATTTT	4632	5
clonotype178	clonotype178_consensus_1	686	TRB	TRBV19	TRBD1	TRBJ1-1	TRBC1	True	True	CASRQGRSTVTEAFF	TGTGCCAGTAGACAGGGAAGAAGTACGGTCACTGAAGCTTTCTTT	14362	16
clonotype178	clonotype178_consensus_2	650	TRA	TRAV8-1	None	TRAJ13	TRAC	True	True	CAVNAQGGYQKVTF	TGTGCCGTGAATGCGCAAGGGGGTTACCAGAAAGTTACCTTT	3720	4
clonotype179	clonotype179_consensus_1	600	TRB	TRBV30	TRBD1	TRBJ1-6	TRBC1	True	True	CAWSGGGDSYNSPLHF	TGTGCCTGGAGTGGGGGGGGGGATTCCTATAATTCACCCCTCCACTTT	1030	1
clonotype17	clonotype17_consensus_1	735	TRB	TRBV7-9	TRBD2	TRBJ2-7	TRBC2	True	True	CASSLTSGIYEQYF	TGTGCCAGCAGCTTAACTAGCGGGATCTACGAGCAGTACTTC	293434	319
clonotype180	clonotype180_consensus_1	583	TRA	TRAV29DV5	None	TRAJ42	TRAC	True	True	CAASSRYGGSQGNLIF	TGTGCAGCAAGCTCCCGTTATGGAGGAAGCCAAGGAAATCTCATCTTT	1074	1
clonotype180	clonotype180_consensus_2	762	TRB	TRBV5-6	TRBD1	TRBJ1-2	TRBC1	True	True	CASSLAQASYGYTF	TGTGCCAGCAGCTTGGCACAGGCGTCCTATGGCTACACCTTC	4565	5
clonotype181	clonotype181_consensus_1	586	TRB	TRBV7-2	TRBD2	TRBJ1-1	TRBC1	True	True	CASRVPGPTEAFF	TGTGCCAGCAGGGTACCGGGACCGACGGAAGCTTTCTTT	15353	15
clonotype181	clonotype181_consensus_2	724	TRA	TRAV12-3	None	TRAJ29	TRAC	True	True	CAPSSGNTPLVF	TGTGCACCCAGTTCAGGAAACACACCTCTTGTCTTT	2140	2
clonotype182	clonotype182_consensus_1	598	TRA	TRAV25	None	TRAJ4	TRAC	True	True	CAVPFSGGYNKLIF	TGTGCAGTCCCTTTCTCTGGTGGCTACAATAAGCTGATTTTT	2906	3
clonotype182	clonotype182_consensus_2	526	TRB	TRBV27	None	TRBJ1-3	TRBC1	True	True	CASSPRSPAYSGNTIYF	TGTGCCAGCAGTCCGAGATCCCCAGCTTACTCTGGAAACACCATATATTTT	4728	5
clonotype183	clonotype183_consensus_1	525	TRA	TRAV1-1	None	TRAJ27	TRAC	True	True	CAVGTNAGKSTF	TGCGCTGTGGGCACCAATGCAGGCAAATCAACCTTT	6271	5
clonotype183	clonotype183_consensus_2	699	TRB	TRBV3-1	TRBD1	TRBJ1-5	TRBC1	True	True	CASSQAQGFNQPQHF	TGTGCCAGCAGCCAAGCTCAGGGCTTCAATCAGCCCCAGCATTTT	7606	8
clonotype184	clonotype184_consensus_1	525	TRB	TRBV20-1	TRBD2	TRBJ2-2	TRBC2	True	True	CSARGGSGVNTGELFF	TGCAGTGCTAGAGGCGGTAGCGGGGTGAACACCGGGGAGCTGTTTTTT	4357	5
clonotype185	clonotype185_consensus_1	630	TRA	TRAV12-1	None	TRAJ6	TRAC	True	True	CVVNREGSYIPTF	TGTGTGGTGAACAGGGAAGGAAGCTACATACCTACATTT	2016	2
clonotype185	clonotype185_consensus_2	509	TRB	TRBV7-2	TRBD1	TRBJ1-5	TRBC1	True	True	CASSLTGGGNQPQHF	TGTGCCAGCAGTCTCACAGGGGGTGGAAATCAGCCCCAGCATTTT	1131	2
clonotype185	clonotype185_consensus_3	503	TRB	TRBV27	None	TRBJ2-6	TRBC2	True	True	CASSRSSGANVLTF	TGTGCCAGCAGTCGAAGCTCTGGGGCCAACGTCCTGACTTTC	3323	4
clonotype186	clonotype186_consensus_1	650	TRB	TRBV19	TRBD1	TRBJ1-2	TRBC1	True	True	CASSAGISNYGYTF	TGTGCCAGTAGCGCAGGGATTTCTAACTATGGCTACACCTTC	2546	3
clonotype186	clonotype186_consensus_2	663	TRA	TRAV3	None	TRAJ7	TRAC	True	True	CARYGNNRLAF	TGTGCGCGCTATGGGAACAACAGACTCGCTTTT	1567	2
clonotype187	clonotype187_consensus_1	509	TRA	TRAV26-1	None	TRAJ34	TRAC	True	True	CIVPRSYNTDKLIF	TGCATCGTCCCGAGATCTTATAACACCGACAAGCTCATCTTT	1412	1
clonotype187	clonotype187_consensus_2	520	TRB	TRBV12-3	TRBD1	TRBJ2-6	TRBC2	True	True	CASSKGQGRTSGANVLTF	TGTGCCAGCAGTAAAGGACAGGGGAGGACCTCTGGGGCCAACGTCCTGACTTTC	5035	5
clonotype188	clonotype188_consensus_1	562	TRA	TRAV4	None	TRAJ23	TRAC	True	True	CLVGDIGNQGGKLIF	TGCCTCGTGGGTGACATAGGTAACCAGGGAGGAAAGCTTATCTTC	2544	2
clonotype188	clonotype188_consensus_2	606	TRA	TRAV12-1	None	TRAJ6	TRAC	True	True	CVLSRGRGGSYIPTF	TGTGTGCTCTCTCGGGGTAGGGGAGGAAGCTACATACCTACATTT	8561	7
clonotype188	clonotype188_consensus_3	710	TRB	TRBV6-1	TRBD1	TRBJ1-5	TRBC1	True	True	CASGGVDQPQHF	TGTGCCAGCGGGGGGGTCGATCAGCCCCAGCATTTT	4840	5
clonotype189	clonotype189_consensus_1	501	TRB	TRBV9	TRBD1	TRBJ2-5	TRBC2	True	True	CASSVSGRGETQYF	TGTGCCAGCAGCGTATCAGGGCGTGGGGAGACCCAGTACTTC	6103	7
clonotype18	clonotype18_consensus_1	816	TRB	TRBV27	None	TRBJ2-6	TRBC2	True	True	CASSRSSGANVLTF	TGTGCCAGCAGTCGAAGCTCTGGGGCCAACGTCCTGACTTTC	142491	149
clonotype190	clonotype190_consensus_1	521	TRB	TRBV5-1	TRBD2	TRBJ2-7	TRBC2	True	True	CASSPRTSGGYEQYF	TGCGCCAGCAGCCCCAGGACTAGCGGGGGTTACGAGCAGTACTTC	7660	9
clonotype190	clonotype190_consensus_2	507	TRA	TRAV6	None	TRAJ36	TRAC	True	True	CALDPAGANNLFF	TGTGCTCTAGACCCAGCTGGGGCAAACAACCTCTTCTTT	2290	2
clonotype191	clonotype191_consensus_1	592	TRA	TRAV29DV5	None	TRAJ40	TRAC	True	True	CAASGTYKYIF	TGTGCGGCCTCAGGAACCTACAAATACATCTTT	6338	6
clonotype191	clonotype191_consensus_2	696	TRB	TRBV5-1	TRBD1	TRBJ2-7	TRBC2	True	True	CASSLAISRTGAHEQYF	TGCGCCAGCAGCTTGGCGATCTCCCGGACAGGGGCCCACGAGCAGTACTTC	3338	5
clonotype191	clonotype191_consensus_3	762	TRB	TRBV18	TRBD1	TRBJ1-5	TRBC1	True	True	CASSPDRGGNQPQHF	TGTGCCAGCTCACCCGACAGGGGGGGCAATCAGCCCCAGCATTTT	1916	3
clonotype191	clonotype191_consensus_4	518	TRA	TRAV38-1	None	TRAJ56	TRAC	True	True	CAFITGANSKLTF	TGTGCTTTCATAACTGGAGCCAATAGTAAGCTGACATTT	3492	3
clonotype192	clonotype192_consensus_1	703	TRB	TRBV18	None	TRBJ2-3	TRBC2	True	True	CASSPPSTDTQYF	TGTGCCAGCTCACCACCGAGCACAGATACGCAGTATTTT	9757	14
clonotype193	clonotype193_consensus_1	689	TRB	TRBV7-2	TRBD2	TRBJ1-1	TRBC1	True	True	CASSLAGTNTEAFF	TGTGCCAGCAGCTTAGCGGGGACGAACACTGAAGCTTTCTTT	26454	28
clonotype193	clonotype193_consensus_2	576	TRA	TRAV29DV5	None	TRAJ43	TRAC	True	True	CAASAVNYNDMRF	TGTGCAGCAAGCGCGGTAAACTACAATGACATGCGCTTT	3343	3
clonotype194	clonotype194_consensus_1	663	TRB	TRBV20-1	TRBD2	TRBJ1-3	TRBC1	True	True	CSALGGADSGNTIYF	TGCAGTGCCTTGGGCGGGGCCGACTCTGGAAACACCATATATTTT	6068	6
clonotype194	clonotype194_consensus_2	512	TRA	TRAV29DV5	None	TRAJ49	TRAC	True	True	CAASLTGNQFYF	TGTGCAGCAAGCCTCACCGGTAACCAGTTCTATTTT	2595	2
clonotype195	clonotype195_consensus_1	851	TRB	TRBV18	TRBD1	TRBJ1-1	TRBC1	True	True	CASSSRDRGYTEAFF	TGTGCCAGCTCATCAAGGGACAGGGGATACACTGAAGCTTTCTTT	8404	10
clonotype195	clonotype195_consensus_2	513	TRA	TRAV20	None	TRAJ6	TRAC	True	True	CAVQAGGSYIPTF	TGTGCTGTGCAGGCAGGAGGAAGCTACATACCTACATTT	4527	4
clonotype196	clonotype196_consensus_1	498	TRA	TRAV16	None	TRAJ54	TRAC	True	True	CALFQGAQKLVF	TGTGCTCTATTTCAGGGAGCCCAGAAGCTGGTATTT	1157	2
clonotype197	clonotype197_consensus_1	552	TRA	TRAV26-2	None	TRAJ20	TRAC	True	True	CILRANDYKLSF	TGCATCCTGAGAGCTAACGACTACAAGCTCAGCTTT	792	1
clonotype197	clonotype197_consensus_2	923	TRB	TRBV5-1	TRBD1	TRBJ2-1	TRBC1	True	True	CASSPRTDDNEQFF	TGCGCCAGCAGCCCCCGGACAGACGACAATGAGCAGTTCTTC	4218	6
clonotype198	clonotype198_consensus_1	768	TRB	TRBV30	TRBD2	TRBJ1-1	TRBC1	True	True	CAWSWGDGEAFF	TGTGCCTGGAGTTGGGGGGACGGTGAAGCTTTCTTT	2191	3
clonotype199	clonotype199_consensus_1	603	TRB	TRBV7-9	TRBD1	TRBJ1-1	TRBC1	True	True	CASSQGQGWTEAFF	TGTGCCAGCAGCCAGGGACAGGGTTGGACTGAAGCTTTCTTT	4411	5
clonotype199	clonotype199_consensus_2	568	TRA	TRAV19	None	TRAJ37	TRAC	True	True	CALGGSNTGKLIF	TGTGCTCTGGGGGGTAGCAACACAGGCAAACTAATCTTT	2391	2
clonotype19	clonotype19_consensus_1	1255	TRB	TRBV6-5	TRBD1	TRBJ1-5	TRBC1	True	True	CASSTGGGNQPQHF	TGTGCCAGCAGTACAGGGGGCGGCAATCAGCCCCAGCATTTT	80309	92
clonotype1	clonotype1_consensus_1	703	TRA	TRAV4	None	TRAJ23	TRAC	True	True	CLVGDIGNQGGKLIF	TGCCTCGTGGGTGACATAGGTAACCAGGGAGGAAAGCTTATCTTC	2358800	2311
clonotype1	clonotype1_consensus_2	833	TRB	TRBV30	TRBD1	TRBJ1-6	TRBC1	True	True	CAWSTGQANNSPLHF	TGTGCCTGGAGTACCGGACAGGCAAATAATTCACCCCTCCACTTT	2721895	3206
clonotype200	clonotype200_consensus_1	513	TRB	TRBV2	TRBD1	TRBJ1-5	TRBC1	True	True	CASSVRQGSNQPQHF	TGTGCCAGCAGCGTCCGACAGGGTAGCAATCAGCCCCAGCATTTT	5350	5
clonotype200	clonotype200_consensus_2	650	TRA	TRAV35	None	TRAJ31	TRAC	True	True	CAGQPPGNARLMF	TGTGCTGGGCAGCCCCCGGGGAATGCCAGACTCATGTTT	1020	2
clonotype201	clonotype201_consensus_1	572	TRA	TRAV22	None	TRAJ17	TRAC	True	True	CAVLKAAGNKLTF	TGTGCTGTTCTCAAAGCTGCAGGCAACAAGCTAACTTTT	1499	2
clonotype201	clonotype201_consensus_2	504	TRB	TRBV10-3	None	TRBJ1-1	TRBC1	True	True	CATSPSDTEAFF	TGTGCCACCAGCCCTTCGGACACTGAAGCTTTCTTT	8766	9
clonotype202	clonotype202_consensus_1	531	TRA	TRAV13-2	None	TRAJ40	TRAC	True	True	CAETPSGTYKYIF	TGTGCAGAGACCCCCTCAGGAACCTACAAATACATCTTT	2446	2
clonotype202	clonotype202_consensus_2	526	TRB	TRBV20-1	TRBD2	TRBJ2-2	TRBC2	True	True	CSAGGTLNTGELFF	TGCAGTGCGGGAGGGACTTTGAACACCGGGGAGCTGTTTTTT	13212	12
clonotype202	clonotype202_consensus_3	498	TRA	TRAV9-2	None	TRAJ38	TRAC	True	True	CALRIGAGNNRKLIW	TGTGCTCTGAGAATAGGGGCTGGCAACAACCGTAAGCTGATTTGG	1731	3
clonotype203	clonotype203_consensus_1	543	TRB	TRBV7-8	TRBD1	TRBJ2-7	TRBC2	True	True	CASSFGYGRGTYEQYF	TGTGCCAGCAGTTTTGGGTATGGCAGGGGGACATACGAGCAGTACTTC	7263	8
clonotype203	clonotype203_consensus_2	489	TRA	TRAV9-2	None	TRAJ42	TRAC	True	True	CAVGSQGNLIF	TGTGCTGTTGGAAGCCAAGGAAATCTCATCTTT	1488	1
clonotype204	clonotype204_consensus_1	508	TRB	TRBV7-2	TRBD1	TRBJ1-2	TRBC1	True	True	CASSAEQGADYGYTF	TGTGCCAGCAGCGCTGAACAGGGGGCGGACTATGGCTACACCTTC	9313	11
clonotype205	clonotype205_consensus_1	505	TRA	TRAV4	None	TRAJ23	TRAC	True	True	CLVGDIGNQGGKLIF	TGCCTCGTGGGTGACATAGGTAACCAGGGAGGAAAGCTTATCTTC	995	2
clonotype205	clonotype205_consensus_2	813	TRB	TRBV18	None	TRBJ1-5	TRBC1	True	True	CASSSDSNQPQHF	TGTGCCAGCTCATCCGACTCGAATCAGCCCCAGCATTTT	2888	4
clonotype205	clonotype205_consensus_3	766	TRB	TRBV30	TRBD1	TRBJ1-6	TRBC1	True	True	CAWSTGQANNSPLHF	TGTGCCTGGAGTACCGGACAGGCAAATAATTCACCCCTCCACTTT	2898	3
clonotype205	clonotype205_consensus_4	555	TRA	TRAV16	None	TRAJ36	TRAC	True	True	CALQTGANNLFF	TGTGCTCTACAAACTGGGGCAAACAACCTCTTCTTT	3276	3
clonotype206	clonotype206_consensus_1	477	TRA	TRAV4	None	TRAJ23	TRAC	True	True	CLVGDIGNQGGKLIF	TGCCTCGTGGGTGACATAGGTAACCAGGGAGGAAAGCTTATCTTC	1379	1
clonotype206	clonotype206_consensus_2	809	TRB	TRBV28	None	TRBJ2-2	TRBC2	True	True	CASSLMTLTGELFF	TGTGCCAGCAGTTTAATGACCCTCACCGGGGAGCTGTTTTTT	17847	18
clonotype207	clonotype207_consensus_1	511	TRA	TRAV17	None	TRAJ48	TRAC	True	True	CATDRGSNFGNEKLTF	TGTGCTACGGACCGAGGCTCTAACTTTGGAAATGAGAAATTAACCTTT	2480	2
clonotype207	clonotype207_consensus_2	516	TRB	TRBV2	TRBD1	TRBJ1-1	TRBC1	True	True	CASSEVRGLGYTEAFF	TGTGCCAGCAGTGAAGTCAGGGGGTTGGGATACACTGAAGCTTTCTTT	5491	5
clonotype208	clonotype208_consensus_1	704	TRA	TRAV8-4	None	TRAJ13	TRAC	True	True	CAVTADSGGYQKVTF	TGTGCTGTGACCGCCGATTCTGGGGGTTACCAGAAAGTTACCTTT	3847	4
clonotype208	clonotype208_consensus_2	522	TRB	TRBV2	TRBD1	TRBJ1-4	TRBC1	True	True	CASSDTGATNEKLFF	TGTGCCAGCAGTGATACAGGCGCAACTAATGAAAAACTGTTTTTT	1256	1
clonotype209	clonotype209_consensus_1	1084	TRB	TRBV6-1	TRBD1	TRBJ2-1	TRBC2	True	True	CASSPKTGGWGDEQFF	TGTGCCAGCAGTCCAAAAACAGGTGGCTGGGGGGATGAGCAGTTCTTC	5066	5
clonotype20	clonotype20_consensus_1	722	TRB	TRBV19	TRBD2	TRBJ2-7	TRBC2	True	True	CASSMAGVLDEQYF	TGTGCCAGTAGTATGGCGGGAGTCCTCGACGAGCAGTACTTC	83733	99
clonotype210	clonotype210_consensus_1	571	TRA	TRAV12-2	None	TRAJ52	TRAC	True	True	CAVNPGGNSYGKLTF	TGTGCCGTGAACCCTGGTGGTAATAGCTATGGAAAGCTGACATTT	8045	7
clonotype211	clonotype211_consensus_1	587	TRB	TRBV4-2	TRBD1	TRBJ2-1	TRBC2	True	True	CASRGQAAYNEQFF	TGTGCCAGCAGGGGGCAGGCGGCCTACAATGAGCAGTTCTTC	3259	3
clonotype212	clonotype212_consensus_1	637	TRA	TRAV12-3	None	TRAJ15	TRAC	True	True	CAMSANQAGTALIF	TGTGCAATGAGCGCAAACCAGGCAGGAACTGCTCTGATCTTT	11077	9
clonotype212	clonotype212_consensus_2	556	TRB	TRBV10-3	TRBD1	TRBJ1-3	TRBC1	True	True	CAISVDSSGNTIYF	TGTGCCATCAGTGTGGACAGCTCTGGAAACACCATATATTTT	10079	12
clonotype213	clonotype213_consensus_1	612	TRA	TRAV8-4	None	TRAJ48	TRAC	True	True	CAVRVGNEKLTF	TGTGCTGTGAGAGTCGGAAATGAGAAATTAACCTTT	1407	2
clonotype213	clonotype213_consensus_2	527	TRB	TRBV10-2	TRBD2	TRBJ2-7	TRBC2	True	True	CASRGLAGIDEQYF	TGCGCCAGCAGGGGACTAGCGGGGATCGACGAGCAGTACTTC	4661	5
clonotype214	clonotype214_consensus_1	664	TRB	TRBV5-4	TRBD1	TRBJ2-2	TRBC2	True	True	CASSLGQRNTGELFF	TGTGCCAGCAGCTTGGGACAGAGGAACACCGGGGAGCTGTTTTTT	1832	2
clonotype215	clonotype215_consensus_1	577	TRB	TRBV3-1	TRBD2	TRBJ2-7	TRBC2	True	True	CASSPGGTSGGYEQYF	TGTGCCAGCAGCCCAGGGGGAACTAGCGGGGGCTACGAGCAGTACTTC	3761	4
clonotype216	clonotype216_consensus_1	499	TRA	TRAV38-2DV8	None	TRAJ53	TRAC	True	True	CAYKRGGSNYKLTF	TGTGCTTATAAGCGTGGAGGTAGCAACTATAAACTGACATTT	4054	4
clonotype217	clonotype217_consensus_1	531	TRB	TRBV4-3	TRBD1	TRBJ1-5	TRBC1	True	True	CASSQGEMGTDSNQPQHF	TGCGCCAGCAGCCAAGGTGAGATGGGGACAGATAGCAATCAGCCCCAGCATTTT	6505	7
clonotype217	clonotype217_consensus_2	680	TRA	TRAV3	None	TRAJ32	TRAC	True	True	CAVRDTGATNKLIF	TGTGCTGTGAGAGACACAGGTGCTACAAACAAGCTCATCTTT	701	1
clonotype218	clonotype218_consensus_1	663	TRB	TRBV20-1	TRBD2	TRBJ2-5	TRBC1	True	True	CSASLRGVAGDQETQYF	TGCAGTGCTAGCCTTCGTGGGGTAGCGGGGGATCAAGAGACCCAGTACTTC	6089	8
clonotype218	clonotype218_consensus_2	781	TRB	TRBV19	TRBD1	TRBJ1-1	TRBC1	True	True	CASSQGPSFGSEAFF	TGTGCCAGTAGCCAGGGTCCCAGCTTTGGAAGTGAAGCTTTCTTT	9612	11
clonotype219	clonotype219_consensus_1	575	TRB	TRBV12-5	TRBD1	TRBJ2-4	TRBC2	True	True	CASGFAGLAKNIQYF	TGTGCTAGTGGTTTCGCAGGGTTGGCCAAAAACATTCAGTACTTC	9954	11
clonotype219	clonotype219_consensus_2	538	TRA	TRAV27	None	TRAJ45	TRAC	True	True	CAVRHSGGGADGLTF	TGTGCAGTCCGCCATTCAGGAGGAGGTGCTGACGGACTCACCTTT	4139	4
clonotype21	clonotype21_consensus_1	578	TRA	TRAV5	None	TRAJ42	TRAC	True	True	CAESWGGSQGNLIF	TGTGCAGAGAGTTGGGGAGGAAGCCAAGGAAATCTCATCTTT	39992	37
clonotype21	clonotype21_consensus_2	967	TRB	TRBV7-9	TRBD1	TRBJ2-7	TRBC2	True	True	CASSGLTGASSYEQYF	TGTGCCAGCAGCGGCCTGACAGGGGCAAGCTCCTACGAGCAGTACTTC	130914	140
clonotype220	clonotype220_consensus_1	641	TRB	TRBV7-2	TRBD1	TRBJ2-7	TRBC2	True	True	CASSPRTGGYISYEQYF	TGTGCCAGCAGCCCCCGGACAGGGGGATACATCTCCTACGAGCAGTACTTC	932	1
clonotype221	clonotype221_consensus_1	510	TRA	TRAV1-1	None	TRAJ34	TRAC	True	True	CAPPIYNTDKLIF	TGCGCTCCGCCTATTTATAACACCGACAAGCTCATCTTT	2226	2
clonotype221	clonotype221_consensus_2	499	TRA	TRAV10	None	TRAJ4	TRAC	True	True	CVVSPPPTGYNKLIF	TGTGTGGTGAGCCCCCCACCTACTGGCTACAATAAGCTGATTTTT	4470	4
clonotype221	clonotype221_consensus_3	601	TRB	TRBV6-5	TRBD1	TRBJ1-6	TRBC1	True	True	CASRLDRSSYNSPLHF	TGTGCCAGCAGGCTGGACAGGAGCTCCTATAATTCACCCCTCCACTTT	8697	9
clonotype222	clonotype222_consensus_1	540	TRB	TRBV6-5	TRBD2	TRBJ2-1	TRBC2	True	True	CASSLTSGGFNEQFF	TGTGCCAGCAGCCTTACTAGCGGGGGCTTCAATGAGCAGTTCTTC	8583	9
clonotype222	clonotype222_consensus_2	491	TRA	TRAV38-1	None	TRAJ35	TRAC	True	True	CAFRGGFGNVLHC	TGTGCTTTCCGGGGGGGCTTTGGGAATGTGCTGCATTGC	2722	3
clonotype223	clonotype223_consensus_1	639	TRB	TRBV19	TRBD1	TRBJ2-2	TRBC2	True	True	CASSSGTGGARELFF	TGTGCCAGTAGTTCCGGGACAGGGGGTGCCCGGGAGCTGTTTTTT	2028	2
clonotype223	clonotype223_consensus_2	528	TRA	TRAV17	None	TRAJ39	TRAC	True	True	CATGFSMLTF	TGTGCTACGGGCTTTAGCATGCTCACCTTT	1198	1
clonotype224	clonotype224_consensus_1	602	TRA	TRAV12-1	None	TRAJ6	TRAC	True	True	CVVNGRSYIPTF	TGTGTGGTGAACGGGCGAAGCTACATACCTACATTT	3678	5
clonotype224	clonotype224_consensus_2	501	TRA	TRAV4	None	TRAJ23	TRAC	True	True	CLVGDIGNQGGKLIF	TGCCTCGTGGGTGACATAGGTAACCAGGGAGGAAAGCTTATCTTC	1542	2
clonotype224	clonotype224_consensus_3	846	TRB	TRBV18	TRBD2	TRBJ2-5	TRBC1	True	True	CASSGREVRETQYF	TGTGCCAGCTCCGGCAGGGAGGTGAGGGAGACCCAGTACTTC	8241	9
clonotype224	clonotype224_consensus_4	753	TRB	TRBV30	TRBD1	TRBJ1-6	TRBC1	True	True	CAWSTGQANNSPLHF	TGTGCCTGGAGTACCGGACAGGCAAATAATTCACCCCTCCACTTT	1077	2
clonotype225	clonotype225_consensus_1	514	TRA	TRAV27	None	TRAJ49	TRAC	True	True	CAVNTGNQFYF	TGTGCAGTTAACACCGGTAACCAGTTCTATTTT	1413	1
clonotype225	clonotype225_consensus_2	600	TRB	TRBV4-2	TRBD2	TRBJ2-1	TRBC2	True	True	CASSPRTSGAYNEQFF	TGTGCCAGCAGCCCGAGGACTAGCGGGGCGTACAATGAGCAGTTCTTC	12440	12
clonotype226	clonotype226_consensus_1	688	TRB	TRBV12-3	TRBD1	TRBJ1-4	TRBC1	True	True	CASSSGQGTIKLFF	TGTGCCAGCAGTTCGGGACAGGGGACGATAAAACTGTTTTTT	14014	12
clonotype226	clonotype226_consensus_2	781	TRA	TRAV8-1	None	TRAJ3	TRAC	True	True	CAVSTYSSASKIIF	TGTGCCGTGTCAACGTACAGCAGTGCTTCCAAGATAATCTTT	10883	11
clonotype227	clonotype227_consensus_1	542	TRA	TRAV23DV6	None	TRAJ4	TRAC	True	True	CAASLGSGGYNKLIF	TGTGCAGCAAGCCTAGGATCTGGTGGCTACAATAAGCTGATTTTT	827	1
clonotype227	clonotype227_consensus_2	589	TRB	TRBV30	TRBD1	TRBJ2-3	TRBC2	True	True	CAWTTTGADTQYF	TGTGCCTGGACGACGACAGGGGCCGATACGCAGTATTTT	2072	2
clonotype228	clonotype228_consensus_1	659	TRB	TRBV29-1	None	TRBJ2-3	TRBC2	True	True	CSVGVSTDTQYF	TGCAGCGTTGGGGTTAGCACAGATACGCAGTATTTT	13236	14
clonotype228	clonotype228_consensus_2	518	TRA	TRAV13-1	None	TRAJ43	TRAC	True	True	CAASRGNNDMRF	TGTGCAGCAAGTAGAGGTAACAATGACATGCGCTTT	4052	3
clonotype229	clonotype229_consensus_1	509	TRA	TRAV4	None	TRAJ23	TRAC	True	True	CLVGDIGNQGGKLIF	TGCCTCGTGGGTGACATAGGTAACCAGGGAGGAAAGCTTATCTTC	1011	1
clonotype229	clonotype229_consensus_2	700	TRB	TRBV7-8	TRBD1	TRBJ2-7	TRBC2	True	True	CASSLVQGISYEQYF	TGTGCCAGCAGCTTAGTCCAGGGGATCTCCTACGAGCAGTACTTC	346	3
clonotype229	clonotype229_consensus_3	771	TRB	TRBV30	TRBD1	TRBJ1-6	TRBC1	True	True	CAWSTGQANNSPLHF	TGTGCCTGGAGTACCGGACAGGCAAATAATTCACCCCTCCACTTT	2242	3
clonotype22	clonotype22_consensus_1	668	TRB	TRBV20-1	TRBD1	TRBJ1-4	TRBC1	True	True	CSAPGTGDMKKLFF	TGCAGTGCTCCGGGGACAGGGGACATGAAAAAACTGTTTTTT	59326	63
clonotype22	clonotype22_consensus_2	555	TRA	TRAV12-3	None	TRAJ31	TRAC	True	True	CAMSRANNARLMF	TGTGCAATGAGTCGGGCTAACAATGCCAGACTCATGTTT	33002	29
clonotype230	clonotype230_consensus_1	553	TRB	TRBV11-2	None	TRBJ1-1	TRBC1	True	True	CASSLVENTEAFF	TGTGCCAGCAGCTTGGTGGAGAACACTGAAGCTTTCTTT	14658	17
clonotype230	clonotype230_consensus_2	603	TRA	TRAV13-1	None	TRAJ3	TRAC	True	True	CAATRYSSASKIIF	TGTGCAGCAACGAGGTACAGCAGTGCTTCCAAGATAATCTTT	11143	10
clonotype231	clonotype231_consensus_1	495	TRA	TRAV38-2DV8	None	TRAJ58	TRAC	True	True	CAYRSYQTSGSRLTF	TGTGCTTATAGGAGCTATCAAACCAGTGGCTCTAGGTTGACCTTT	2737	3
clonotype231	clonotype231_consensus_2	528	TRB	TRBV5-1	TRBD1	TRBJ2-4	TRBC2	True	True	CASSPTGQENIQYF	TGCGCCAGCAGCCCCACAGGGCAGGAAAACATTCAGTACTTC	16085	16
clonotype232	clonotype232_consensus_1	558	TRA	TRAV12-1	None	TRAJ6	TRAC	True	True	CVVNREGSYIPTF	TGTGTGGTGAACAGGGAAGGAAGCTACATACCTACATTT	3511	3
clonotype232	clonotype232_consensus_2	522	TRB	TRBV27	None	TRBJ2-6	TRBC2	True	True	CASSRSSGANVLTF	TGTGCCAGCAGTCGAAGCTCTGGGGCCAACGTCCTGACTTTC	2602	3
clonotype232	clonotype232_consensus_3	534	TRB	TRBV6-5	TRBD2	TRBJ1-5	TRBC1	True	True	CASSLLGGGNQPQHF	TGTGCCAGCAGCCTCTTGGGAGGAGGCAATCAGCCCCAGCATTTT	3836	4
clonotype233	clonotype233_consensus_1	477	TRA	TRAV13-1	None	TRAJ17	TRAC	True	True	CAAHKAAGNKLTF	TGTGCAGCCCACAAAGCTGCAGGCAACAAGCTAACTTTT	1295	1
clonotype233	clonotype233_consensus_2	549	TRB	TRBV29-1	TRBD1	TRBJ1-5	TRBC1	True	True	CSAGETGDQPQHF	TGCAGCGCCGGTGAGACAGGGGATCAGCCCCAGCATTTT	1745	3
clonotype234	clonotype234_consensus_1	516	TRA	TRAV38-2DV8	None	TRAJ31	TRAC	True	True	CAYRRIRNNNARLMF	TGTGCTTATAGGAGGATCCGGAATAACAATGCCAGACTCATGTTT	3867	4
clonotype234	clonotype234_consensus_2	581	TRB	TRBV6-6	None	TRBJ2-1	TRBC2	True	True	CASSQMVTEQFF	TGTGCCAGCAGCCAAATGGTCACAGAGCAGTTCTTC	11070	11
clonotype235	clonotype235_consensus_1	532	TRA	TRAV16	None	TRAJ54	TRAC	True	True	CALLIQGAQKLVF	TGTGCTCTTCTAATTCAGGGAGCCCAGAAGCTGGTATTT	5552	5
clonotype235	clonotype235_consensus_2	704	TRB	TRBV7-3	TRBD1	TRBJ1-1	TRBC1	True	True	CASSAGQRATEAFF	TGTGCCAGCAGCGCTGGACAGCGGGCCACTGAAGCTTTCTTT	9596	9
clonotype236	clonotype236_consensus_1	580	TRA	TRAV13-1	None	TRAJ17	TRAC	True	True	CAASRVEAAGNKLTF	TGTGCAGCAAGTAGGGTCGAAGCTGCAGGCAACAAGCTAACTTTT	5161	6
clonotype236	clonotype236_consensus_2	855	TRB	TRBV9	None	TRBJ1-1	TRBC1	True	True	CASSPGKPNTEAFF	TGTGCCAGCAGCCCGGGTAAACCGAACACTGAAGCTTTCTTT	12218	12
clonotype237	clonotype237_consensus_1	537	TRB	TRBV11-2	TRBD1	TRBJ1-3	TRBC1	True	True	CASSLEGNGDTIYF	TGTGCCAGCAGCTTGGAGGGGAATGGGGACACCATATATTTT	2140	2
clonotype237	clonotype237_consensus_2	682	TRB	TRBV19	TRBD1	TRBJ2-1	TRBC2	True	True	CASSTGQGYDEQFF	TGTGCCAGTAGTACAGGACAGGGGTACGATGAGCAGTTCTTC	2565	3
clonotype238	clonotype238_consensus_1	681	TRB	TRBV19	TRBD1	TRBJ2-7	TRBC2	True	True	CASSMSRDYEQYF	TGTGCCAGTAGTATGTCCAGGGACTACGAGCAGTACTTC	4835	5
clonotype238	clonotype238_consensus_2	495	TRA	TRAV10	None	TRAJ8	TRAC	True	True	CVVSAPPNTGFQKLVF	TGTGTGGTGAGCGCCCCCCCGAACACAGGCTTTCAGAAACTTGTATTT	5908	5
clonotype239	clonotype239_consensus_1	700	TRA	TRAV4	None	TRAJ23	TRAC	True	True	CLVGDIGNQGGKLIF	TGCCTCGTGGGTGACATAGGTAACCAGGGAGGAAAGCTTATCTTC	3808	4
clonotype239	clonotype239_consensus_2	687	TRA	TRAV9-2	None	TRAJ15	TRAC	True	True	CALTNGQAGTALIF	TGTGCTCTGACGAATGGGCAGGCAGGAACTGCTCTGATCTTT	13081	11
clonotype239	clonotype239_consensus_3	834	TRB	TRBV30	TRBD1	TRBJ1-6	TRBC1	True	True	CAWSTGQANNSPLHF	TGTGCCTGGAGTACCGGACAGGCAAATAATTCACCCCTCCACTTT	3708	4
clonotype239	clonotype239_consensus_4	692	TRB	TRBV5-1	TRBD1	TRBJ1-2	TRBC1	True	True	CASSPGGSNYGYTF	TGCGCCAGCAGCCCAGGGGGCAGTAACTATGGCTACACCTTC	17613	17
clonotype239	clonotype239_consensus_5	683	TRB	TRBV10-1	TRBD1	TRBJ2-7	TRBC2	True	True	CARTFRDRGYEQYF	TGCGCCAGAACCTTCCGGGACAGGGGTTACGAGCAGTACTTC	7342	8
clonotype23	clonotype23_consensus_1	638	TRA	TRAV27	None	TRAJ48	TRAC	True	True	CAGGPPHPRNEKLTF	TGTGCAGGAGGTCCTCCCCACCCAAGAAATGAGAAATTAACCTTT	73351	71
clonotype23	clonotype23_consensus_2	573	TRA	TRAV21	None	TRAJ8	TRAC	True	True	CAVPNTGFQKLVF	TGTGCTGTGCCCAACACAGGCTTTCAGAAACTTGTATTT	72994	64
clonotype23	clonotype23_consensus_3	892	TRB	TRBV9	TRBD2	TRBJ2-7	TRBC2	True	True	CASSYPSQGGEQYF	TGTGCCAGCAGCTACCCCTCGCAGGGAGGCGAGCAGTACTTC	118480	127
clonotype240	clonotype240_consensus_1	449	TRA	TRAV2	None	TRAJ6	TRAC	True	True	CAVEEGASYIPTF	TGTGCTGTGGAGGAAGGAGCAAGCTACATACCTACATTT	1352	1
clonotype240	clonotype240_consensus_2	703	TRB	TRBV7-9	TRBD1	TRBJ2-5	TRBC2	True	True	CASSFRQGQGQETQYF	TGTGCCAGCAGCTTTCGGCAGGGGCAAGGCCAAGAGACCCAGTACTTC	18666	19
clonotype241	clonotype241_consensus_1	687	TRA	TRAV3	None	TRAJ39	TRAC	True	True	CAVRDGGNAGNMLTF	TGTGCTGTGAGAGACGGGGGTAATGCAGGCAACATGCTCACCTTT	3311	5
clonotype241	clonotype241_consensus_2	727	TRB	TRBV29-1	TRBD1	TRBJ1-5	TRBC1	True	True	CSVWTGGFGQPQHF	TGCAGCGTTTGGACAGGGGGCTTTGGTCAGCCCCAGCATTTT	24407	25
clonotype242	clonotype242_consensus_1	840	TRB	TRBV24-1	TRBD1	TRBJ2-5	TRBC1	True	True	CATSDYLQGKKETQYF	TGTGCCACCAGTGATTACCTACAGGGGAAAAAAGAGACCCAGTACTTC	14516	15
clonotype242	clonotype242_consensus_2	599	TRA	TRAV13-1	None	TRAJ15	TRAC	True	True	CASSANQAGTALIF	TGTGCATCTTCGGCCAACCAGGCAGGAACTGCTCTGATCTTT	7658	6
clonotype243	clonotype243_consensus_1	515	TRA	TRAV12-2	None	TRAJ9	TRAC	True	True	CAVLTGGGFKTIF	TGTGCCGTCTTAACGGGTGGAGGCTTCAAAACTATCTTT	2369	2
clonotype243	clonotype243_consensus_2	488	TRB	TRBV20-1	None	TRBJ2-1	TRBC2	True	True	CSARGPPGQFF	TGCAGTGCTAGAGGGCCCCCGGGGCAGTTCTTC	912	1
clonotype244	clonotype244_consensus_1	698	TRB	TRBV28	TRBD2	TRBJ2-1	TRBC2	True	True	CASSSAGRDSSYNEQFF	TGTGCCAGCAGTTCCGCCGGACGGGATAGTTCCTACAATGAGCAGTTCTTC	12315	11
clonotype244	clonotype244_consensus_2	537	TRA	TRAV2	None	TRAJ24	TRAC	True	True	CAVEDGGWGKLQF	TGTGCTGTGGAGGACGGGGGCTGGGGGAAATTGCAGTTT	2995	3
clonotype245	clonotype245_consensus_1	957	TRB	TRBV20-1	TRBD1	TRBJ1-2	TRBC1	True	True	CSAQLQGGYTF	TGCAGTGCTCAGCTCCAGGGGGGCTACACCTTC	4332	4
clonotype246	clonotype246_consensus_1	520	TRB	TRBV7-6	None	TRBJ1-4	TRBC1	True	True	CASSLSAATNEKLFF	TGTGCCAGCAGCTTATCTGCCGCAACTAATGAAAAACTGTTTTTT	971	1
clonotype246	clonotype246_consensus_2	567	TRA	TRAV29DV5	None	TRAJ50	TRAC	True	True	CGASYDKVIF	TGTGGAGCCTCCTACGACAAGGTGATATTT	1231	1
clonotype247	clonotype247_consensus_1	563	TRA	TRAV27	None	TRAJ36	TRAC	True	True	CAGATGGANNLFF	TGTGCAGGAGCGACGGGTGGGGCAAACAACCTCTTCTTT	5008	5
clonotype247	clonotype247_consensus_2	559	TRB	TRBV3-1	TRBD1	TRBJ2-3	TRBC2	True	True	CASSQGLGGQVADTQYF	TGTGCCAGCAGCCAAGGGCTGGGGGGCCAGGTGGCAGATACGCAGTATTTT	5502	7
clonotype248	clonotype248_consensus_1	702	TRB	TRBV20-1	None	TRBJ2-7	TRBC2	True	True	CSARERANEQYF	TGCAGTGCTAGAGAACGGGCCAACGAGCAGTACTTC	15972	16
clonotype249	clonotype249_consensus_1	552	TRA	TRAV12-2	None	TRAJ8	TRAC	True	True	CAYRRGTGFQKLVF	TGTGCCTATCGAAGGGGCACAGGCTTTCAGAAACTTGTATTT	4231	3
clonotype249	clonotype249_consensus_2	542	TRB	TRBV20-1	TRBD2	TRBJ2-7	TRBC2	True	True	CSLTSTGASGSSEQYF	TGCAGCCTAACTTCAACCGGTGCTAGCGGGAGTAGCGAGCAGTACTTC	16282	19
clonotype24	clonotype24_consensus_1	601	TRA	TRAV22	None	TRAJ42	TRAC	True	True	CAVGGSQGNLIF	TGTGCTGTGGGGGGAAGCCAAGGAAATCTCATCTTT	31086	32
clonotype250	clonotype250_consensus_1	528	TRA	TRAV5	None	TRAJ13	TRAC	True	True	CAESSGGYQKVTF	TGTGCAGAGTCTTCTGGGGGTTACCAGAAAGTTACCTTT	3213	3
clonotype250	clonotype250_consensus_2	545	TRB	TRBV30	TRBD2	TRBJ1-5	TRBC1	True	True	CAWSPGSSNQPQHF	TGTGCCTGGAGTCCCGGTAGTAGCAATCAGCCCCAGCATTTT	4210	4
clonotype251	clonotype251_consensus_1	609	TRA	TRAV12-2	None	TRAJ17	TRAC	True	True	CAWEGWAAGNKLTF	TGTGCCTGGGAGGGTTGGGCTGCAGGCAACAAGCTAACTTTT	3134	4
clonotype251	clonotype251_consensus_2	555	TRB	TRBV12-3	TRBD2	TRBJ2-1	TRBC2	True	True	CASSLLTSGSGNEQFF	TGTGCCAGCAGTTTACTTACTAGCGGGAGTGGGAATGAGCAGTTCTTC	7683	8
clonotype252	clonotype252_consensus_1	472	TRA	TRAV26-2	None	TRAJ13	TRAC	True	True	CILRGLSGGYQKVTF	TGCATCCTGAGAGGACTTTCTGGGGGTTACCAGAAAGTTACCTTT	608	1
clonotype253	clonotype253_consensus_1	504	TRA	TRAV9-2	None	TRAJ15	TRAC	True	True	CALLNQAGTALIF	TGTGCTCTGCTGAACCAGGCAGGAACTGCTCTGATCTTT	5583	5
clonotype253	clonotype253_consensus_2	668	TRB	TRBV15	None	TRBJ2-3	TRBC1	True	True	CATSRAAGSAPTQYF	TGTGCCACCAGCAGAGCGGCCGGTTCGGCCCCTACGCAGTATTTT	2958	3
clonotype253	clonotype253_consensus_3	768	TRB	TRBV30	TRBD1	TRBJ1-6	TRBC1	True	True	CAWSTGQANNSPLHF	TGTGCCTGGAGTACCGGACAGGCAAATAATTCACCCCTCCACTTT	2112	2
clonotype254	clonotype254_consensus_1	678	TRB	TRBV20-1	TRBD1	TRBJ1-4	TRBC1	True	True	CSAPGTGDMKKLFF	TGCAGTGCTCCGGGGACAGGGGACATGAAAAAACTGTTTTTT	4066	4
clonotype254	clonotype254_consensus_2	582	TRA	TRAV12-3	None	TRAJ31	TRAC	True	True	CAMSRANNARLMF	TGTGCAATGAGTCGGGCTAACAATGCCAGACTCATGTTT	3565	3
clonotype254	clonotype254_consensus_3	709	TRB	TRBV25-1	TRBD1	TRBJ2-2	TRBC2	True	True	CASSPPGGNTGELFF	TGTGCCAGCAGTCCGCCGGGGGGGAACACCGGGGAGCTGTTTTTT	4464	4
clonotype254	clonotype254_consensus_4	510	TRA	TRAV24	None	TRAJ21	TRAC	True	True	CSGGGNFNKFYF	TGTTCCGGCGGGGGTAACTTCAACAAATTTTACTTT	2041	4
clonotype255	clonotype255_consensus_1	525	TRB	TRBV27	TRBD1	TRBJ2-2	TRBC2	True	True	CASSSRDRNTGELFF	TGTGCCAGCAGTTCCCGGGACAGGAACACCGGGGAGCTGTTTTTT	8246	9
clonotype255	clonotype255_consensus_2	636	TRA	TRAV8-6	None	TRAJ49	TRAC	True	True	CAVRSIAGNQFYF	TGTGCTGTGAGATCTATCGCCGGTAACCAGTTCTATTTT	1144	1
clonotype256	clonotype256_consensus_1	658	TRB	TRBV2	TRBD2	TRBJ2-2	TRBC2	True	True	CASILAVTNTGELFF	TGTGCCAGCATCCTAGCGGTAACGAACACCGGGGAGCTGTTTTTT	2358	2
clonotype256	clonotype256_consensus_2	494	TRA	TRAV13-2	None	TRAJ23	TRAC	True	True	CAENTNQGGKLIF	TGTGCAGAGAACACTAACCAGGGAGGAAAGCTTATCTTC	1373	1
clonotype257	clonotype257_consensus_1	497	TRA	TRAV4	None	TRAJ23	TRAC	True	True	CLVGDIGNQGGKLIF	TGCCTCGTGGGTGACATAGGTAACCAGGGAGGAAAGCTTATCTTC	2974	3
clonotype257	clonotype257_consensus_2	683	TRA	TRAV3	None	TRAJ23	TRAC	True	True	CAVRDHQGGKLIF	TGTGCTGTGAGAGACCACCAGGGAGGAAAGCTTATCTTC	1932	2
clonotype257	clonotype257_consensus_3	572	TRA	TRAV10	None	TRAJ28	TRAC	True	True	CVVNALWGWELPTHF	TGTGTGGTGAACGCACTCTGGGGCTGGGAGTTACCAACTCACTTT	1540	2
clonotype257	clonotype257_consensus_4	676	TRB	TRBV5-6	TRBD1	TRBJ1-1	TRBC1	True	True	CASSRTTSNTEAFF	TGTGCCAGCAGCAGGACAACCTCGAACACTGAAGCTTTCTTT	9194	10
clonotype258	clonotype258_consensus_1	704	TRB	TRBV18	TRBD1	TRBJ2-1	TRBC2	True	True	CASSPTGSHEQFF	TGTGCCAGCTCACCGACAGGGAGCCATGAGCAGTTCTTC	12047	14
clonotype258	clonotype258_consensus_2	483	TRA	TRAV39	None	TRAJ22	TRAC	True	True	CAVDPMTGGSARQLTF	TGTGCCGTGGACCCCATGACGGGAGGTTCTGCAAGGCAACTGACCTTT	2399	2
clonotype259	clonotype259_consensus_1	428	TRA	TRAV38-1	None	TRAJ48	TRAC	True	True	CAFMKQYFGNENLTF	TGTGCTTTCATGAAGCAGTACTTTGGAAATGAGAATTTAACCTTT	1551	1
clonotype259	clonotype259_consensus_2	560	TRB	TRBV2	TRBD2	TRBJ2-2	TRBC2	True	True	CASILAVTNTGELFF	TGTGCCAGCATCCTAGCGGTAACGAACACCGGGGAGCTGTTTTTT	3735	4
clonotype25	clonotype25_consensus_1	937	TRB	TRBV5-4	TRBD1	TRBJ1-2	TRBC1	True	True	CASSLTGVVGYGYTF	TGTGCCAGCAGCCTTACAGGGGTGGTCGGCTATGGCTACACCTTC	38068	49
clonotype25	clonotype25_consensus_2	510	TRA	TRAV9-2	None	TRAJ53	TRAC	True	True	CALSLSNSGGSNYKLTF	TGTGCTCTGAGTCTCTCGAATAGTGGAGGTAGCAACTATAAACTGACATTT	24086	23
clonotype260	clonotype260_consensus_1	577	TRA	TRAV19	None	TRAJ42	TRAC	True	True	CALSELDYGGSQGNLIF	TGTGCTCTGAGTGAGTTGGATTATGGAGGAAGCCAAGGAAATCTCATCTTT	2299	2
clonotype260	clonotype260_consensus_2	658	TRB	TRBV6-1	None	TRBJ1-2	TRBC1	True	True	CASIRTANYGYTF	TGTGCCAGCATTAGAACGGCTAACTATGGCTACACCTTC	5579	7
clonotype261	clonotype261_consensus_1	564	TRB	TRBV5-1	TRBD1	TRBJ1-2	TRBC1	True	True	CASSLSWDSLYGYTF	TGCGCCAGCAGCTTGAGTTGGGACAGTCTTTATGGCTACACCTTC	2882	3
clonotype262	clonotype262_consensus_1	792	TRB	TRBV19	TRBD1	TRBJ1-2	TRBC1	True	True	CASRQGGGYTF	TGTGCCAGCCGACAGGGGGGTGGCTACACCTTC	3689	4
clonotype263	clonotype263_consensus_1	491	TRA	TRAV10	None	TRAJ10	TRAC	True	True	CVVSAGGGNKLTF	TGTGTGGTGAGCGCGGGAGGAGGAAACAAACTCACCTTT	9209	7
clonotype263	clonotype263_consensus_2	464	TRA	TRAV21	None	TRAJ8	TRAC	True	True	CAVNTGFQKLVF	TGTGCTGTGAACACAGGCTTTCAGAAACTTGTATTT	2160	2
clonotype263	clonotype263_consensus_3	501	TRB	TRBV7-2	None	TRBJ2-1	TRBC2	True	True	CASSPPPPGEQFF	TGTGCCAGCAGCCCACCCCCCCCGGGTGAGCAGTTCTTC	9250	9
clonotype264	clonotype264_consensus_1	514	TRB	TRBV7-9	None	TRBJ1-2	TRBC1	True	True	CASSLGLLNYGYTF	TGTGCCAGCAGCTTAGGACTCCTGAACTATGGCTACACCTTC	9684	10
clonotype264	clonotype264_consensus_2	400	TRA	TRAV30	None	TRAJ43	TRAC	True	True	CGTASYNNNDMRF	TGCGGCACAGCTTCGTACAATAACAATGACATGCGCTTT	1494	1
clonotype265	clonotype265_consensus_1	541	TRB	TRBV9	TRBD1	TRBJ2-1	TRBC2	True	True	CASSGGTGQYNEQFF	TGTGCCAGCAGCGGGGGAACGGGACAGTACAATGAGCAGTTCTTC	7831	8
clonotype266	clonotype266_consensus_1	551	TRB	TRBV28	None	TRBJ2-3	TRBC2	True	True	CASSLSGKPSTDTQYF	TGTGCCAGCAGTTTAAGTGGAAAACCTAGCACAGATACGCAGTATTTT	1836	2
clonotype267	clonotype267_consensus_1	649	TRA	TRAV8-4	None	TRAJ48	TRAC	True	True	CAVSEGNFGNEKLTF	TGTGCTGTGAGTGAAGGAAACTTTGGAAATGAGAAATTAACCTTT	2633	3
clonotype267	clonotype267_consensus_2	561	TRB	TRBV11-2	None	TRBJ1-1	TRBC1	True	True	CASSLRPNTEAFF	TGTGCCAGCAGCTTACGGCCGAACACTGAAGCTTTCTTT	4858	6
clonotype267	clonotype267_consensus_3	630	TRB	TRBV30	TRBD1	TRBJ1-6	TRBC1	True	True	CAWSTGQANNSPLHF	TGTGCCTGGAGTACCGGACAGGCAAATAATTCACCCCTCCACTTT	1844	2
clonotype268	clonotype268_consensus_1	506	TRA	TRAV4	None	TRAJ23	TRAC	True	True	CLVGDIGNQGGKLIF	TGCCTCGTGGGTGACATAGGTAACCAGGGAGGAAAGCTTATCTTC	2283	2
clonotype268	clonotype268_consensus_2	481	TRA	TRAV21	None	TRAJ42	TRAC	True	True	CAVKVGGSQGNLIF	TGTGCTGTGAAAGTTGGAGGAAGCCAAGGAAATCTCATCTTT	2587	2
clonotype268	clonotype268_consensus_3	575	TRB	TRBV20-1	TRBD2	TRBJ2-7	TRBC2	True	True	CSAPRVERGGYEQYF	TGCAGTGCTCCTAGGGTTGAGAGGGGAGGCTACGAGCAGTACTTC	9187	10
clonotype269	clonotype269_consensus_1	687	TRB	TRBV5-1	TRBD1	TRBJ1-2	TRBC1	True	True	CASSLDRGRYGYTF	TGCGCCAGCAGCTTGGACCGGGGTCGCTATGGCTACACCTTC	7670	9
clonotype269	clonotype269_consensus_2	543	TRA	TRAV38-2DV8	None	TRAJ49	TRAC	True	True	CAYSSTNTGNQFYF	TGTGCTTATAGTAGTACGAACACCGGTAACCAGTTCTATTTT	4618	5
clonotype26	clonotype26_consensus_1	605	TRA	TRAV29DV5	None	TRAJ40	TRAC	True	True	CAASGTYKYIF	TGTGCGGCCTCAGGAACCTACAAATACATCTTT	30968	29
clonotype26	clonotype26_consensus_2	760	TRB	TRBV18	TRBD1	TRBJ1-5	TRBC1	True	True	CASSPDRGGNQPQHF	TGTGCCAGCTCACCCGACAGGGGGGGCAATCAGCCCCAGCATTTT	54291	60
clonotype270	clonotype270_consensus_1	673	TRA	TRAV8-3	None	TRAJ11	TRAC	True	True	CAPRGGYSTLTF	TGTGCTCCAAGAGGAGGATACAGCACCCTCACCTTT	1898	4
clonotype270	clonotype270_consensus_2	699	TRA	TRAV8-1	None	TRAJ39	TRAC	True	True	CAVNADNAGNMLTF	TGTGCCGTGAATGCGGATAATGCAGGCAACATGCTCACCTTT	5546	6
clonotype270	clonotype270_consensus_3	820	TRB	TRBV5-1	TRBD1	TRBJ1-2	TRBC1	True	True	CASRLTGQHYGYTF	TGCGCCAGCAGACTAACCGGACAGCACTATGGCTACACCTTC	17363	18
clonotype271	clonotype271_consensus_1	564	TRB	TRBV27	TRBD2	TRBJ2-3	TRBC2	True	True	CASSIRDPTRTDTQYF	TGTGCCAGCAGTATCCGGGACCCAACCCGCACAGATACGCAGTATTTT	3559	4
clonotype271	clonotype271_consensus_2	511	TRA	TRAV38-2DV8	None	TRAJ32	TRAC	True	True	CAYRSALNYGGATNKLIF	TGTGCTTATAGGAGCGCCCTAAATTATGGTGGTGCTACAAACAAGCTCATCTTT	1189	1
clonotype272	clonotype272_consensus_1	573	TRA	TRAV20	None	TRAJ21	TRAC	True	True	CAVRLYNFNKFYF	TGTGCTGTGCGGTTATACAACTTCAACAAATTTTACTTT	7472	7
clonotype272	clonotype272_consensus_2	735	TRB	TRBV27	None	TRBJ2-5	TRBC1	True	True	CASSLSGQETQYF	TGTGCCAGCAGTTTATCGGGACAAGAGACCCAGTACTTC	2155	2
clonotype273	clonotype273_consensus_1	713	TRB	TRBV3-1	TRBD1	TRBJ1-2	TRBC1	True	True	CASSQGLEAIYGYTF	TGTGCCAGCAGCCAGGGGCTCGAAGCGATCTATGGCTACACCTTC	5758	6
clonotype273	clonotype273_consensus_2	752	TRB	TRBV30	TRBD1	TRBJ1-6	TRBC1	True	True	CAWSTGQANNSPLHF	TGTGCCTGGAGTACCGGACAGGCAAATAATTCACCCCTCCACTTT	2147	2
clonotype274	clonotype274_consensus_1	557	TRA	TRAV27	None	TRAJ34	TRAC	True	True	CAGLLSDKLIF	TGTGCAGGACTTCTTTCCGACAAGCTCATCTTT	3691	3
clonotype274	clonotype274_consensus_2	577	TRB	TRBV18	TRBD1	TRBJ2-5	TRBC2	True	True	CASSPVSGAGETQYF	TGTGCCAGCTCACCGGTTTCGGGGGCGGGAGAGACCCAGTACTTC	3959	4
clonotype275	clonotype275_consensus_1	579	TRA	TRAV29DV5	None	TRAJ42	TRAC	True	True	CAASAWRSQGNLIF	TGTGCAGCAAGCGCTTGGAGAAGCCAAGGAAATCTCATCTTT	7620	6
clonotype275	clonotype275_consensus_2	819	TRB	TRBV5-4	TRBD2	TRBJ1-3	TRBC1	True	True	CASSLGGGGSSGNTIYF	TGTGCCAGCAGCTTGGGGGGCGGAGGGAGCTCTGGAAACACCATATATTTT	1500	2
clonotype276	clonotype276_consensus_1	519	TRB	TRBV20-1	TRBD1	TRBJ2-1	TRBC2	True	True	CSARVGADEQFF	TGCAGTGCTAGAGTAGGGGCAGATGAGCAGTTCTTC	2336	3
clonotype276	clonotype276_consensus_2	481	TRA	TRAV39	None	TRAJ31	TRAC	True	True	CAVDDARLMF	TGTGCCGTGGACGATGCCAGACTCATGTTT	1333	1
clonotype277	clonotype277_consensus_1	553	TRA	TRAV12-1	None	TRAJ6	TRAC	True	True	CVVNREGSYIPTF	TGTGTGGTGAACAGGGAAGGAAGCTACATACCTACATTT	2410	2
clonotype277	clonotype277_consensus_2	680	TRB	TRBV2	TRBD2	TRBJ2-2	TRBC2	True	True	CASILAVTNTGELFF	TGTGCCAGCATCCTAGCGGTAACGAACACCGGGGAGCTGTTTTTT	4287	4
clonotype277	clonotype277_consensus_3	719	TRB	TRBV27	None	TRBJ2-6	TRBC2	True	True	CASSRSSGANVLTF	TGTGCCAGCAGTCGAAGCTCTGGGGCCAACGTCCTGACTTTC	10964	10
clonotype278	clonotype278_consensus_1	500	TRB	TRBV6-5	TRBD2	TRBJ1-1	TRBC1	True	True	CASGRRASEAFF	TGTGCCAGCGGCCGCCGGGCTAGTGAAGCTTTCTTT	2231	2
clonotype278	clonotype278_consensus_2	504	TRB	TRBV21-1	TRBD2	TRBJ2-6	TRBC2	True	True	CASSKERVTGELSSGANVLTF	TGTGCCAGCAGCAAAGAGCGGGTGACGGGGGAACTAAGCTCTGGGGCCAACGTCCTGACTTTC	3285	3
clonotype279	clonotype279_consensus_1	637	TRA	TRAV8-6	None	TRAJ40	TRAC	True	True	CAVVTSGTYKYIF	TGTGCTGTGGTGACCTCAGGAACCTACAAATACATCTTT	1884	2
clonotype279	clonotype279_consensus_2	515	TRB	TRBV20-1	TRBD1	TRBJ1-2	TRBC1	True	True	CSAIQGADGYTF	TGCAGTGCTATACAGGGGGCGGATGGCTACACCTTC	4075	4
clonotype27	clonotype27_consensus_1	881	TRB	TRBV12-5	TRBD1	TRBJ2-5	TRBC2	True	True	CASGLVSGGAETQYF	TGTGCTAGTGGTTTGGTATCCGGGGGGGCCGAGACCCAGTACTTC	43626	55
clonotype27	clonotype27_consensus_2	988	TRA	TRAV1-2	None	TRAJ37	TRAC	True	True	CAVPSSGNTGKLIF	TGTGCTGTCCCTTCCTCTGGCAACACAGGCAAACTAATCTTT	21737	21
clonotype280	clonotype280_consensus_1	520	TRB	TRBV7-2	None	TRBJ1-5	TRBC1	True	True	CASSLGFRLQPQHF	TGTGCCAGCAGCTTGGGGTTTCGATTACAGCCCCAGCATTTT	22496	24
clonotype280	clonotype280_consensus_2	604	TRA	TRAV29DV5	None	TRAJ28	TRAC	True	True	CAASENSGAGSYQLTF	TGTGCAGCAAGTGAGAACTCTGGGGCTGGGAGTTACCAACTCACTTTC	11380	10
clonotype281	clonotype281_consensus_1	505	TRB	TRBV12-4	TRBD1	TRBJ1-4	TRBC1	True	True	CASRVTGGEKLFF	TGTGCCAGCAGGGTGACAGGGGGCGAAAAACTGTTTTTT	10121	10
clonotype282	clonotype282_consensus_1	506	TRA	TRAV4	None	TRAJ23	TRAC	True	True	CLVGDIGNQGGKLIF	TGCCTCGTGGGTGACATAGGTAACCAGGGAGGAAAGCTTATCTTC	5319	5
clonotype282	clonotype282_consensus_2	602	TRB	TRBV30	TRBD1	TRBJ2-1	TRBC2	True	True	CAWSDPRKDRGNANEQFF	TGTGCCTGGAGTGATCCTCGGAAAGACAGGGGTAACGCCAATGAGCAGTTCTTC	6241	7
clonotype282	clonotype282_consensus_3	555	TRA	TRAV12-1	None	TRAJ10	TRAC	True	True	CVAILTGGGNKLTF	TGTGTGGCGATACTCACGGGAGGAGGAAACAAACTCACCTTT	2529	2
clonotype282	clonotype282_consensus_4	719	TRA	TRAV8-1	None	TRAJ24	TRAC	True	True	CAVRKRTTDSWGKLQF	TGTGCCGTGCGTAAAAGGACAACTGACAGCTGGGGGAAATTGCAGTTT	2010	2
clonotype283	clonotype283_consensus_1	518	TRB	TRBV5-5	TRBD1	TRBJ1-3	TRBC1	True	True	CASSLATGATGNTIYF	TGTGCCAGCAGCTTAGCCACAGGGGCAACTGGAAACACCATATATTTT	3669	3
clonotype283	clonotype283_consensus_2	684	TRA	TRAV8-3	None	TRAJ32	TRAC	True	True	CAVVMNYGGATNKLIF	TGTGCTGTGGTTATGAATTATGGTGGTGCTACAAACAAGCTCATCTTT	981	2
clonotype283	clonotype283_consensus_3	592	TRB	TRBV30	TRBD1	TRBJ1-6	TRBC1	True	True	CAWSTGQANNSPLHF	TGTGCCTGGAGTACCGGACAGGCAAATAATTCACCCCTCCACTTT	2926	3
clonotype284	clonotype284_consensus_1	924	TRB	TRBV5-1	TRBD1	TRBJ2-1	TRBC2	True	True	CASSLVQGIENEQFF	TGCGCCAGCAGCTTGGTACAGGGGATAGAAAATGAGCAGTTCTTC	14619	15
clonotype284	clonotype284_consensus_2	527	TRA	TRAV9-2	None	TRAJ40	TRAC	True	True	CALSPGTYKYIF	TGTGCTCTGAGTCCAGGAACCTACAAATACATCTTT	2785	2
clonotype285	clonotype285_consensus_1	502	TRB	TRBV9	None	TRBJ1-3	TRBC1	True	True	CASSISSESGNTIYF	TGTGCCAGCAGCATCTCCTCAGAATCTGGAAACACCATATATTTT	8085	7
clonotype285	clonotype285_consensus_2	504	TRA	TRAV9-2	None	TRAJ52	TRAC	True	True	CALSSAGGTSYGKLTF	TGTGCTCTGAGTAGTGCTGGTGGTACTAGCTATGGAAAGCTGACATTT	1287	2
clonotype286	clonotype286_consensus_1	668	TRB	TRBV18	None	TRBJ2-7	TRBC2	True	True	CASSPGDRYEQYF	TGTGCCAGCTCACCTGGCGATCGCTACGAGCAGTACTTC	7544	9
clonotype287	clonotype287_consensus_1	689	TRB	TRBV18	TRBD1	TRBJ1-5	TRBC1	True	True	CASSLTGDSNQPQHF	TGTGCCAGCTCATTGACAGGGGACAGCAATCAGCCCCAGCATTTT	2768	3
clonotype287	clonotype287_consensus_2	579	TRA	TRAV29DV5	None	TRAJ27	TRAC	True	True	CAASFNTNAGKSTF	TGTGCAGCAAGTTTTAACACCAATGCAGGCAAATCAACCTTT	2585	2
clonotype288	clonotype288_consensus_1	517	TRB	TRBV6-5	TRBD2	TRBJ2-1	TRBC2	True	True	CASSYRTYNEQFF	TGTGCCAGCAGTTACAGGACTTACAATGAGCAGTTCTTC	9773	10
clonotype288	clonotype288_consensus_2	642	TRA	TRAV41	None	TRAJ42	TRAC	True	True	CAVSMNYGGSQGNLIF	TGTGCTGTCAGTATGAATTATGGAGGAAGCCAAGGAAATCTCATCTTT	4149	4
clonotype289	clonotype289_consensus_1	681	TRB	TRBV11-2	TRBD2	TRBJ2-5	TRBC1	True	True	CASSIGTVKYF	TGTGCCAGCAGCATCGGGACGGTCAAGTACTTC	6380	7
clonotype289	clonotype289_consensus_2	565	TRA	TRAV22	None	TRAJ56	TRAC	True	True	CAGASGANSKLTF	TGTGCTGGAGCCTCTGGAGCCAATAGTAAGCTGACATTT	1628	2
clonotype289	clonotype289_consensus_3	590	TRA	TRAV17	None	TRAJ58	TRAC	True	True	CATVGETSGSRLTF	TGTGCTACGGTGGGAGAAACCAGTGGCTCTAGGTTGACCTTT	4407	4
clonotype28	clonotype28_consensus_1	737	TRA	TRAV26-1	None	TRAJ13	TRAC	True	True	CIVRVATGGYQKVTF	TGCATCGTCAGAGTCGCGACCGGGGGTTACCAGAAAGTTACCTTT	54849	53
clonotype28	clonotype28_consensus_2	742	TRB	TRBV3-1	TRBD1	TRBJ1-1	TRBC1	True	True	CASSPGQGNTEAFF	TGTGCCAGCAGCCCCGGACAGGGGAACACTGAAGCTTTCTTT	126478	132
clonotype290	clonotype290_consensus_1	580	TRA	TRAV19	None	TRAJ36	TRAC	True	True	CALSEAWQTGANNLFF	TGTGCTCTGAGTGAGGCTTGGCAAACTGGGGCAAACAACCTCTTCTTT	7069	8
clonotype290	clonotype290_consensus_2	798	TRB	TRBV4-1	TRBD1	TRBJ2-7	TRBC2	True	True	CASSQGTGGIYEQYF	TGCGCCAGCAGCCAGGGGACAGGGGGAATCTACGAGCAGTACTTC	14141	15
clonotype291	clonotype291_consensus_1	549	TRB	TRBV5-1	TRBD1	TRBJ2-7	TRBC2	True	True	CASSLIGQGGIGQYF	TGCGCCAGCAGCTTGATAGGACAGGGCGGTATAGGGCAGTACTTC	4419	5
clonotype291	clonotype291_consensus_2	634	TRA	TRAV26-1	None	TRAJ49	TRAC	True	True	CIVRASNLNTGNQFYF	TGCATCGTCAGAGCCTCCAACCTTAACACCGGTAACCAGTTCTATTTT	6315	7
clonotype292	clonotype292_consensus_1	574	TRA	TRAV29DV5	None	TRAJ36	TRAC	True	True	CAALDQTGANNLFF	TGTGCAGCTCTCGATCAAACTGGGGCAAACAACCTCTTCTTT	3304	3
clonotype292	clonotype292_consensus_2	877	TRB	TRBV5-4	TRBD1	TRBJ2-7	TRBC2	True	True	CASSFSGGSYEQYF	TGTGCCAGCAGCTTTTCTGGGGGCTCCTACGAGCAGTACTTC	10361	11
clonotype293	clonotype293_consensus_1	854	TRB	TRBV30	TRBD2	TRBJ2-1	TRBC1	True	True	CAWSVTPGLAGVIDNEQFF	TGTGCCTGGAGTGTGACCCCCGGGCTAGCGGGAGTTATTGACAATGAGCAGTTCTTC	21039	21
clonotype293	clonotype293_consensus_2	579	TRA	TRAV26-1	None	TRAJ49	TRAC	True	True	CIVRVANTGNQFYF	TGCATCGTCAGAGTCGCGAACACCGGTAACCAGTTCTATTTT	1196	1
clonotype294	clonotype294_consensus_1	662	TRB	TRBV30	TRBD2	TRBJ2-1	TRBC2	True	True	CAWSVAGAGSRYNEQFF	TGTGCCTGGAGTGTAGCGGGGGCCGGGTCTAGATACAATGAGCAGTTCTTC	9600	11
clonotype294	clonotype294_consensus_2	629	TRA	TRAV12-1	None	TRAJ10	TRAC	True	True	CVVPGGGNKLTF	TGTGTGGTCCCGGGAGGAGGAAACAAACTCACCTTT	9336	7
clonotype295	clonotype295_consensus_1	486	TRA	TRAV9-2	None	TRAJ21	TRAC	True	True	CASSGGKFYF	TGTGCTTCGTCGGGAGGCAAATTTTACTTT	5954	5
clonotype295	clonotype295_consensus_2	689	TRB	TRBV6-6	TRBD2	TRBJ2-3	TRBC2	True	True	CASSYSTSGGADTQYF	TGTGCCAGCAGTTACTCGACTAGCGGGGGGGCAGATACGCAGTATTTT	6965	8
clonotype296	clonotype296_consensus_1	822	TRB	TRBV30	None	TRBJ1-1	TRBC1	True	True	CAWSSRILGAFF	TGTGCCTGGAGTTCAAGGATTCTCGGAGCTTTCTTT	1829	2
clonotype297	clonotype297_consensus_1	703	TRB	TRBV9	TRBD2	TRBJ2-1	TRBC2	True	True	CASSVGTSVYNEQFF	TGTGCCAGCAGCGTAGGGACTAGCGTGTACAATGAGCAGTTCTTC	7121	7
clonotype297	clonotype297_consensus_2	510	TRA	TRAV30	None	TRAJ30	TRAC	True	True	CGPMNRDDKIIF	TGCGGCCCGATGAACAGAGATGACAAGATCATCTTT	4750	5
clonotype298	clonotype298_consensus_1	832	TRB	TRBV30	TRBD1	TRBJ1-6	TRBC1	True	True	CAWSTGQANNSPLHF	TGTGCCTGGAGTACCGGACAGGCAAATAATTCACCCCTCCACTTT	3228	3
clonotype298	clonotype298_consensus_2	686	TRB	TRBV12-3	TRBD2	TRBJ1-6	TRBC1	True	True	CASSLWGDANSPLHF	TGTGCCAGCAGTTTATGGGGGGACGCCAATTCACCCCTCCACTTT	4284	5
clonotype299	clonotype299_consensus_1	527	TRA	TRAV22	None	TRAJ42	TRAC	True	True	CAALNYGGSQGNLIF	TGTGCTGCACTGAATTATGGAGGAAGCCAAGGAAATCTCATCTTT	842	1
clonotype299	clonotype299_consensus_2	568	TRB	TRBV2	TRBD1	TRBJ1-1	TRBC1	True	True	CASSLPTGNLVEAFF	TGTGCCAGCAGTCTACCGACAGGGAACCTAGTGGAAGCTTTCTTT	6011	5
clonotype29	clonotype29_consensus_1	585	TRA	TRAV26-1	None	TRAJ9	TRAC	True	True	CIVRVQGGGFKTIF	TGCATCGTCAGAGTCCAGGGTGGAGGCTTCAAAACTATCTTT	24297	26
clonotype2	clonotype2_consensus_1	833	TRB	TRBV30	TRBD1	TRBJ1-6	TRBC1	True	True	CAWSTGQANNSPLHF	TGTGCCTGGAGTACCGGACAGGCAAATAATTCACCCCTCCACTTT	1804802	2116
clonotype300	clonotype300_consensus_1	685	TRB	TRBV5-4	TRBD2	TRBJ2-5	TRBC2	True	True	CASSTTGTKVETQYF	TGTGCCAGCAGCACGACTGGGACTAAGGTTGAGACCCAGTACTTC	3135	3
clonotype300	clonotype300_consensus_2	419	TRA	TRAV35	None	TRAJ21	TRAC	True	True	CAGDNFNKFYF	TGTGCTGGTGACAACTTCAACAAATTTTACTTT	1576	1
clonotype301	clonotype301_consensus_1	513	TRB	TRBV7-2	TRBD1	TRBJ2-5	TRBC2	True	True	CASRQGPPRETQYF	TGTGCCAGCAGACAGGGCCCCCCAAGAGAGACCCAGTACTTC	5048	5
clonotype302	clonotype302_consensus_1	690	TRB	TRBV28	TRBD2	TRBJ1-2	TRBC1	True	True	CASSETGKPYGYTF	TGTGCCAGCAGTGAAACCGGGAAACCCTATGGCTACACCTTC	3224	3
clonotype302	clonotype302_consensus_2	550	TRA	TRAV12-2	None	TRAJ16	TRAC	True	True	CASLDGSDGQKLLF	TGTGCCTCCCTTGATGGTTCAGATGGCCAGAAGCTGCTCTTT	859	1
clonotype303	clonotype303_consensus_1	654	TRB	TRBV30	TRBD2	TRBJ1-5	TRBC1	True	True	CAWRYRGGASPQHF	TGTGCCTGGAGATACCGGGGGGGGGCATCGCCCCAGCATTTT	954	1
clonotype303	clonotype303_consensus_2	510	TRA	TRAV4	None	TRAJ23	TRAC	True	True	CLVGDIGNQGGKLIF	TGCCTCGTGGGTGACATAGGTAACCAGGGAGGAAAGCTTATCTTC	2467	2
clonotype304	clonotype304_consensus_1	610	TRB	TRBV3-1	TRBD2	TRBJ2-7	TRBC2	True	True	CASSPGGTSGGYEQYF	TGTGCCAGCAGCCCAGGGGGAACTAGCGGGGGCTACGAGCAGTACTTC	13413	13
clonotype304	clonotype304_consensus_2	586	TRA	TRAV17	None	TRAJ43	TRAC	True	True	CATALLNNNDMRF	TGTGCTACGGCCCTCCTTAATAACAATGACATGCGCTTT	2073	2
clonotype305	clonotype305_consensus_1	514	TRB	TRBV5-1	TRBD2	TRBJ2-3	TRBC2	True	True	CASSLSSGSTDTQYF	TGCGCCAGCAGCCTTTCTAGCGGGAGCACAGATACGCAGTATTTT	3835	4
clonotype306	clonotype306_consensus_1	593	TRB	TRBV12-3	None	TRBJ2-7	TRBC2	True	True	CASSFDLRGKQYF	TGTGCCAGCAGTTTTGACCTACGGGGTAAGCAGTACTTC	5739	5
clonotype306	clonotype306_consensus_2	536	TRA	TRAV13-1	None	TRAJ29	TRAC	True	True	CAASQGGNTPLVF	TGTGCAGCTTCTCAAGGAGGAAACACACCTCTTGTCTTT	98	1
clonotype307	clonotype307_consensus_1	560	TRA	TRAV16	None	TRAJ8	TRAC	True	True	CALRRTGFQKLVF	TGTGCTCTAAGAAGGACAGGCTTTCAGAAACTTGTATTT	928	2
clonotype307	clonotype307_consensus_2	668	TRB	TRBV15	TRBD2	TRBJ1-6	TRBC1	True	True	CATSRIGTSGSPLHF	TGTGCCACCAGCAGAATCGGGACCTCGGGTTCACCCCTCCACTTT	1425	3
clonotype308	clonotype308_consensus_1	649	TRB	TRBV29-1	TRBD1	TRBJ2-7	TRBC2	True	True	CSVTGQYEQYF	TGCAGCGTCACCGGACAGTACGAGCAGTACTTC	4522	7
clonotype309	clonotype309_consensus_1	748	TRA	TRAV8-4	None	TRAJ16	TRAC	True	True	CAVSGF	TGTGCTGTGAGTGGGTTT	2534	3
clonotype309	clonotype309_consensus_2	616	TRA	TRAV19	None	TRAJ13	TRAC	True	True	CALSAQNGGYQKVTF	TGTGCTCTGAGTGCCCAAAACGGGGGTTACCAGAAAGTTACCTTT	5979	5
clonotype309	clonotype309_consensus_3	572	TRB	TRBV12-3	TRBD1	TRBJ2-1	TRBC2	True	True	CASSLAGEGLYEQFF	TGTGCCAGCAGTTTAGCGGGAGAGGGGCTGTATGAGCAGTTCTTC	23037	22
clonotype30	clonotype30_consensus_1	693	TRA	TRAV8-3	None	TRAJ10	TRAC	True	True	CAVVPTGGGNKLTF	TGTGCTGTGGTTCCCACGGGAGGAGGAAACAAACTCACCTTT	10968	18
clonotype30	clonotype30_consensus_2	743	TRB	TRBV2	TRBD1	TRBJ2-7	TRBC2	True	True	CASSPQWGQGRNEQYF	TGTGCCAGCAGTCCCCAGTGGGGACAGGGAAGGAACGAGCAGTACTTC	65092	68
clonotype310	clonotype310_consensus_1	626	TRB	TRBV12-4	None	TRBJ1-3	TRBC1	True	True	CASSSTSPPRSGNTIYF	TGTGCCAGCAGTTCGACATCACCCCCCCGGAGCGGAAACACCATATATTTT	8763	9
clonotype310	clonotype310_consensus_2	455	TRA	TRAV4	None	TRAJ23	TRAC	True	True	CLVGDIGNQGGKLIF	TGCCTCGTGGGTGACATAGGTAACCAGGGAGGAAAGCTTATCTTC	1300	1
clonotype311	clonotype311_consensus_1	645	TRA	TRAV8-3	None	TRAJ7	TRAC	True	True	CAVASSYGNNRLAF	TGTGCTGTGGCTTCCTCCTATGGGAACAACAGACTCGCTTTT	1904	2
clonotype311	clonotype311_consensus_2	699	TRB	TRBV27	TRBD1	TRBJ2-6	TRBC1	True	True	CASTLRPGGGANVLTF	TGTGCCAGCACCCTAAGGCCCGGGGGCGGGGCCAACGTCCTGACTTTC	6024	8
clonotype311	clonotype311_consensus_3	980	TRB	TRBV10-1	None	TRBJ1-1	TRBC1	True	True	CASIPPTSGKLDTEAFF	TGCGCCAGCATCCCTCCAACGTCGGGGAAGTTGGACACTGAAGCTTTCTTT	2343	3
clonotype312	clonotype312_consensus_1	570	TRA	TRAV22	None	TRAJ44	TRAC	True	True	CAVEGAGTASKLTF	TGTGCTGTGGAGGGGGCCGGCACTGCCAGTAAACTCACCTTT	3826	3
clonotype312	clonotype312_consensus_2	748	TRB	TRBV7-9	TRBD1	TRBJ1-4	TRBC1	True	True	CASSFSGVGEKLFF	TGTGCCAGCAGCTTCTCGGGGGTGGGGGAAAAACTGTTTTTT	3739	4
clonotype313	clonotype313_consensus_1	468	TRA	TRAV10	None	TRAJ28	TRAC	True	True	CVAYSGAGSYQLTF	TGTGTGGCTTACAGCGGGGCTGGGAGTTACCAACTCACTTTC	2614	2
clonotype313	clonotype313_consensus_2	717	TRB	TRBV19	TRBD2	TRBJ1-1	TRBC1	True	True	CASSIQADTEAFF	TGTGCCAGTAGTATACAAGCGGATACTGAAGCTTTCTTT	11017	12
clonotype314	clonotype314_consensus_1	573	TRA	TRAV12-2	None	TRAJ11	TRAC	True	True	CAVQRNSGYSTLTF	TGTGCCGTCCAGAGGAATTCAGGATACAGCACCCTCACCTTT	4080	4
clonotype314	clonotype314_consensus_2	557	TRB	TRBV7-8	TRBD2	TRBJ2-3	TRBC2	True	True	CASSRDTDTQYF	TGTGCCAGCAGCCGGGACACAGATACGCAGTATTTT	23906	26
clonotype315	clonotype315_consensus_1	524	TRB	TRBV7-2	None	TRBJ1-4	TRBC1	True	True	CASSPTSATNEKLFF	TGTGCCAGCAGCCCCACATCCGCAACTAATGAAAAACTGTTTTTT	19497	21
clonotype315	clonotype315_consensus_2	453	TRA	TRAV9-2	None	TRAJ29	TRAC	True	True	CALFPNSGNTPLVF	TGTGCTCTGTTTCCGAATTCAGGAAACACACCTCTTGTCTTT	4373	4
clonotype316	clonotype316_consensus_1	535	TRB	TRBV3-1	TRBD1	TRBJ1-5	TRBC1	True	True	CASSQGTGDQPQHF	TGTGCCAGCAGCCAAGGAACAGGGGATCAGCCCCAGCATTTT	5296	5
clonotype316	clonotype316_consensus_2	518	TRA	TRAV13-1	None	TRAJ20	TRAC	True	True	CAARTNDYKLSF	TGTGCAGCTCGGACTAACGACTACAAGCTCAGCTTT	3164	3
clonotype317	clonotype317_consensus_1	798	TRB	TRBV5-6	TRBD1	TRBJ2-1	TRBC2	True	True	CASSLGGGRNEQFF	TGCGCCAGCAGCTTGGGGGGGGGTCGGAATGAGCAGTTCTTC	11025	12
clonotype318	clonotype318_consensus_1	549	TRA	TRAV12-2	None	TRAJ22	TRAC	True	True	CAVASGSARQLTF	TGTGCCGTGGCTTCTGGTTCTGCAAGGCAACTGACCTTT	1220	1
clonotype319	clonotype319_consensus_1	489	TRA	TRAV9-2	None	TRAJ20	TRAC	True	True	CALIREYKLSF	TGTGCTCTGATTAGAGAATACAAGCTCAGCTTT	3353	4
[truncated: 1,463 more rows]
