# Supplementary material for: Somatic mTOR mutation in clonally expanded T lymphocytes associated with chronic graft versus host disease
Source: Nat Commun. 2020 May 7;11:2246. doi: 10.1038/s41467-020-16115-w (PMC7206083; doi:10.1038/s41467-020-16115-w)
Supplement: Supplementary file 4 — Supplementary Data 1 [file 41467_2020_16115_MOESM4_ESM.zip › TCRseq_2017_filtered_contig_annotations.csv]

barcode	is_cell	contig_id	high_confidence	length	chain	v_gene	d_gene	j_gene	c_gene	full_length	productive	cdr3	cdr3_nt	reads	umis	raw_clonotype_id	raw_consensus_id
AAACCTGAGCTGAAAT-1	True	AAACCTGAGCTGAAAT-1_contig_1	True	613	TRB	TRBV30	TRBD1	TRBJ1-6	TRBC1	True	True	CAWSTGQANNSPLHF	TGTGCCTGGAGTACCGGACAGGCAAATAATTCACCCCTCCACTTT	1189	2	clonotype2	clonotype2_consensus_1
AAACCTGAGCTGAAAT-1	True	AAACCTGAGCTGAAAT-1_contig_3	True	507	TRA	TRAV12-3	None	TRAJ39	TRAC	True	None	None	None	1277	1	clonotype2	None
AAACCTGAGCTGCCCA-1	True	AAACCTGAGCTGCCCA-1_contig_1	True	561	TRB	TRBV2	TRBD2	TRBJ2-2	TRBC2	True	True	CASILAVTNTGELFF	TGTGCCAGCATCCTAGCGGTAACGAACACCGGGGAGCTGTTTTTT	5556	5	clonotype4	clonotype4_consensus_1
AAACCTGAGCTGCCCA-1	True	AAACCTGAGCTGCCCA-1_contig_3	True	492	TRA	TRAV38-1	None	TRAJ48	TRAC	True	True	CAFMKQYFGNEKLTF	TGTGCTTTCATGAAGCAGTACTTTGGAAATGAGAAATTAACCTTT	1111	1	clonotype4	clonotype4_consensus_2
AAACCTGAGTAGTGCG-1	True	AAACCTGAGTAGTGCG-1_contig_1	True	587	TRB	TRBV7-9	TRBD1	TRBJ2-5	TRBC1	True	True	CASSFRQGQGQETQYF	TGTGCCAGCAGCTTTCGGCAGGGGCAAGGCCAAGAGACCCAGTACTTC	6372	8	clonotype12	clonotype12_consensus_1
AAACCTGAGTAGTGCG-1	True	AAACCTGAGTAGTGCG-1_contig_3	True	495	TRA	TRAV20	None	TRAJ20	TRAC	True	False	CAAPTLNDYKLSF	TGTGCGGCACCCACACTTAACGACTACAAGCTCAGCTTT	203	1	clonotype12	None
AAACCTGCAAACTGTC-1	True	AAACCTGCAAACTGTC-1_contig_1	True	612	TRB	TRBV9	TRBD2	TRBJ2-7	TRBC2	True	True	CASSYPSQGGEQYF	TGTGCCAGCAGCTACCCCTCGCAGGGAGGCGAGCAGTACTTC	10904	13	clonotype23	clonotype23_consensus_3
AAACCTGCAAACTGTC-1	True	AAACCTGCAAACTGTC-1_contig_2	True	565	TRA	TRAV27	None	TRAJ48	TRAC	True	True	CAGGPPHPRNEKLTF	TGTGCAGGAGGTCCTCCCCACCCAAGAAATGAGAAATTAACCTTT	6409	6	clonotype23	clonotype23_consensus_1
AAACCTGCAAACTGTC-1	True	AAACCTGCAAACTGTC-1_contig_3	True	485	TRA	TRAV21	None	TRAJ8	TRAC	True	True	CAVPNTGFQKLVF	TGTGCTGTGCCCAACACAGGCTTTCAGAAACTTGTATTT	5246	4	clonotype23	clonotype23_consensus_2
AAACCTGCACGTCAGC-1	True	AAACCTGCACGTCAGC-1_contig_1	True	721	TRB	TRBV30	TRBD1	TRBJ1-6	TRBC1	True	True	CAWSTGQANNSPLHF	TGTGCCTGGAGTACCGGACAGGCAAATAATTCACCCCTCCACTTT	954	1	clonotype1	clonotype1_consensus_2
AAACCTGCACGTCAGC-1	True	AAACCTGCACGTCAGC-1_contig_4	True	516	TRA	TRAV4	None	TRAJ23	TRAC	True	True	CLVGDIGNQGGKLIF	TGCCTCGTGGGTGACATAGGTAACCAGGGAGGAAAGCTTATCTTC	1131	1	clonotype1	clonotype1_consensus_1
AAACCTGCAGCGTAAG-1	True	AAACCTGCAGCGTAAG-1_contig_1	True	493	TRB	TRBV11-2	TRBD1	TRBJ1-3	TRBC1	True	True	CASSLEGNGDTIYF	TGTGCCAGCAGCTTGGAGGGGAATGGGGACACCATATATTTT	2213	2	clonotype9	clonotype9_consensus_2
AAACCTGCAGCGTAAG-1	True	AAACCTGCAGCGTAAG-1_contig_4	True	565	TRA	TRAV22	None	TRAJ42	TRAC	True	True	CAVGGSQGNLIF	TGTGCTGTGGGGGGAAGCCAAGGAAATCTCATCTTT	1310	1	clonotype9	clonotype9_consensus_1
AAACCTGGTCAGATAA-1	True	AAACCTGGTCAGATAA-1_contig_1	True	549	TRA	TRAV12-2	None	TRAJ9	TRAC	True	True	CAVLTGGGFKTIF	TGTGCCGTCTTAACGGGTGGAGGCTTCAAAACTATCTTT	6638	6	clonotype6	clonotype6_consensus_1
AAACCTGGTCAGATAA-1	True	AAACCTGGTCAGATAA-1_contig_4	True	640	TRB	TRBV19	TRBD2	TRBJ2-7	TRBC2	True	True	CASSMAGVLDEQYF	TGTGCCAGTAGTATGGCGGGAGTCCTCGACGAGCAGTACTTC	5573	6	clonotype6	clonotype6_consensus_2
AAACCTGGTGGCCCTA-1	True	AAACCTGGTGGCCCTA-1_contig_1	True	562	TRB	TRBV2	TRBD2	TRBJ2-2	TRBC2	True	True	CASILAVTNTGELFF	TGTGCCAGCATCCTAGCGGTAACGAACACCGGGGAGCTGTTTTTT	11702	12	clonotype4	clonotype4_consensus_1
AAACCTGGTGGCCCTA-1	True	AAACCTGGTGGCCCTA-1_contig_2	True	529	TRB	TRBV6-5	TRBD1	TRBJ2-7	TRBC2	True	None	None	None	2313	3	clonotype4	None
AAACCTGGTGGCCCTA-1	True	AAACCTGGTGGCCCTA-1_contig_3	True	528	TRA	TRAV38-1	None	TRAJ48	TRAC	True	True	CAFMKQYFGNEKLTF	TGTGCTTTCATGAAGCAGTACTTTGGAAATGAGAAATTAACCTTT	2170	3	clonotype4	clonotype4_consensus_2
AAACCTGGTGGCCCTA-1	True	AAACCTGGTGGCCCTA-1_contig_5	True	653	Multi	None	None	TRAJ45	IGHA2	False	None	None	None	984	1	clonotype4	None
AAACCTGTCTCAACTT-1	True	AAACCTGTCTCAACTT-1_contig_2	True	505	TRA	TRAV12-3	None	TRAJ39	TRAC	True	None	None	None	1462	1	clonotype2	None
AAACCTGTCTCAACTT-1	True	AAACCTGTCTCAACTT-1_contig_4	True	577	TRB	TRBV30	TRBD1	TRBJ1-6	TRBC1	True	True	CAWSTGQANNSPLHF	TGTGCCTGGAGTACCGGACAGGCAAATAATTCACCCCTCCACTTT	1733	3	clonotype2	clonotype2_consensus_1
AAACGGGAGGCGATAC-1	True	AAACGGGAGGCGATAC-1_contig_1	True	524	TRB	TRBV7-9	None	TRBJ1-6	TRBC1	True	True	CASSLAGSQYNSPLHF	TGTGCCAGCAGCTTAGCAGGGTCGCAATATAATTCACCCCTCCACTTT	6055	6	clonotype153	clonotype153_consensus_1
AAACGGGAGGCGATAC-1	True	AAACGGGAGGCGATAC-1_contig_2	True	501	TRA	TRAV13-1	None	TRAJ15	TRAC	True	True	CAASKRTALIF	TGTGCAGCAAGTAAGAGAACTGCTCTGATCTTT	1748	2	clonotype153	clonotype153_consensus_2
AAACGGGAGGGAGTAA-1	True	AAACGGGAGGGAGTAA-1_contig_1	True	494	TRB	TRBV4-1	TRBD1	TRBJ2-7	TRBC2	True	True	CASSQETDTGGPANEQYF	TGCGCCAGCAGCCAAGAGACCGATACGGGGGGGCCAGCGAACGAGCAGTACTTC	4326	5	clonotype154	clonotype154_consensus_2
AAACGGGAGGGAGTAA-1	True	AAACGGGAGGGAGTAA-1_contig_4	True	546	TRA	TRAV12-2	None	TRAJ27	TRAC	True	True	CATDTNAGKSTF	TGTGCCACTGACACCAATGCAGGCAAATCAACCTTT	3524	3	clonotype154	clonotype154_consensus_1
AAACGGGAGTCAAGGC-1	True	AAACGGGAGTCAAGGC-1_contig_1	True	690	TRB	TRBV30	TRBD1	TRBJ1-6	TRBC1	True	True	CAWSTGQANNSPLHF	TGTGCCTGGAGTACCGGACAGGCAAATAATTCACCCCTCCACTTT	2897	3	clonotype155	clonotype155_consensus_3
AAACGGGAGTCAAGGC-1	True	AAACGGGAGTCAAGGC-1_contig_2	True	556	TRB	TRBV27	None	TRBJ2-6	TRBC2	True	True	CASSRSSGANVLTF	TGTGCCAGCAGTCGAAGCTCTGGGGCCAACGTCCTGACTTTC	1458	2	clonotype155	clonotype155_consensus_4
AAACGGGAGTCAAGGC-1	True	AAACGGGAGTCAAGGC-1_contig_3	True	886	TRB	TRBV7-2	None	TRBJ1-4	TRBC1	True	True	CASSPTSATNEKLFF	TGTGCCAGCAGCCCCACATCCGCAACTAATGAAAAACTGTTTTTT	840	2	clonotype155	clonotype155_consensus_2
AAACGGGAGTCAAGGC-1	True	AAACGGGAGTCAAGGC-1_contig_5	True	491	TRA	TRAV12-1	None	TRAJ6	TRAC	True	True	CVVNREGSYIPTF	TGTGTGGTGAACAGGGAAGGAAGCTACATACCTACATTT	1581	1	clonotype155	clonotype155_consensus_1
AAACGGGCACCACCAG-1	True	AAACGGGCACCACCAG-1_contig_1	True	836	TRB	TRBV18	None	TRBJ1-1	TRBC1	True	True	CASSPGNTEAFF	TGTGCCAGCTCGCCGGGCAACACTGAAGCTTTCTTT	9890	10	clonotype156	clonotype156_consensus_2
AAACGGGCACCACCAG-1	True	AAACGGGCACCACCAG-1_contig_3	True	453	TRB	None	None	TRBJ2-3	TRBC1	False	None	None	None	2237	4	clonotype156	None
AAACGGGCACCACCAG-1	True	AAACGGGCACCACCAG-1_contig_4	True	643	Multi	TRBV7-3	TRBD1	TRBJ1-5	TRGC1	True	None	None	None	2009	3	clonotype156	None
AAACGGGCACCACCAG-1	True	AAACGGGCACCACCAG-1_contig_5	True	696	TRA	TRAV3	None	TRAJ11	TRAC	True	True	CAVRDIPPGGSGYSTLTF	TGTGCTGTGAGAGACATACCGCCCGGGGGTTCAGGATACAGCACCCTCACCTTT	1963	2	clonotype156	clonotype156_consensus_1
AAACGGGGTAAACCTC-1	True	AAACGGGGTAAACCTC-1_contig_1	True	539	TRB	TRBV6-3	TRBD2	TRBJ1-5	TRBC1	True	True	CASSYNRGGSQPQHF	TGTGCCAGCAGTTACAACAGGGGAGGGAGCCAGCCCCAGCATTTT	2629	5	clonotype7	clonotype7_consensus_2
AAACGGGGTAAACCTC-1	True	AAACGGGGTAAACCTC-1_contig_3	True	564	TRA	TRAV1-2	None	TRAJ37	TRAC	True	True	CAVPGSGNTGKLIF	TGTGCTGTCCCCGGCTCTGGCAACACAGGCAAACTAATCTTT	3767	4	clonotype7	clonotype7_consensus_1
AAACGGGTCGCAAACT-1	True	AAACGGGTCGCAAACT-1_contig_1	True	679	TRB	TRBV30	TRBD2	TRBJ1-2	TRBC1	True	True	CAWIRENTILGYGYTF	TGTGCCTGGATTCGCGAGAACACCATTTTGGGCTATGGCTACACCTTC	3554	5	clonotype157	clonotype157_consensus_2
AAACGGGTCGCAAACT-1	True	AAACGGGTCGCAAACT-1_contig_2	True	293	TRB	None	None	TRBJ2-3	TRBC2	False	None	None	None	1075	2	clonotype157	None
AAACGGGTCGCAAACT-1	True	AAACGGGTCGCAAACT-1_contig_3	True	709	TRA	TRAV13-2	None	TRAJ44	TRAC	True	True	CAENKGTASKLTF	TGTGCAGAGAATAAGGGCACTGCCAGTAAACTCACCTTT	2068	2	clonotype157	clonotype157_consensus_1
AAAGATGAGGTGCTAG-1	True	AAAGATGAGGTGCTAG-1_contig_1	True	421	TRB	None	None	TRBJ2-4	TRBC2	False	None	None	None	1431	3	clonotype5	None
AAAGATGAGGTGCTAG-1	True	AAAGATGAGGTGCTAG-1_contig_2	True	515	TRB	TRBV27	None	TRBJ2-6	TRBC2	True	True	CASSRSSGANVLTF	TGTGCCAGCAGTCGAAGCTCTGGGGCCAACGTCCTGACTTTC	1033	1	clonotype5	clonotype5_consensus_2
AAAGATGAGGTGCTAG-1	True	AAAGATGAGGTGCTAG-1_contig_3	True	553	TRA	TRAV12-1	None	TRAJ6	TRAC	True	True	CVVNREGSYIPTF	TGTGTGGTGAACAGGGAAGGAAGCTACATACCTACATTT	4992	4	clonotype5	clonotype5_consensus_1
AAAGATGAGTGAAGTT-1	True	AAAGATGAGTGAAGTT-1_contig_1	True	657	TRB	TRBV30	TRBD1	TRBJ1-6	TRBC1	True	True	CAWSTGQANNSPLHF	TGTGCCTGGAGTACCGGACAGGCAAATAATTCACCCCTCCACTTT	2162	2	clonotype1	clonotype1_consensus_2
AAAGATGAGTGAAGTT-1	True	AAAGATGAGTGAAGTT-1_contig_2	True	510	TRA	TRAV4	None	TRAJ23	TRAC	True	True	CLVGDIGNQGGKLIF	TGCCTCGTGGGTGACATAGGTAACCAGGGAGGAAAGCTTATCTTC	3835	3	clonotype1	clonotype1_consensus_1
AAAGATGAGTGGTCCC-1	True	AAAGATGAGTGGTCCC-1_contig_1	True	526	TRB	TRBV6-1	None	TRBJ2-5	TRBC2	True	True	CASSEMGETQYF	TGTGCCAGCAGTGAGATGGGAGAGACCCAGTACTTC	8583	8	clonotype158	clonotype158_consensus_2
AAAGATGAGTGGTCCC-1	True	AAAGATGAGTGGTCCC-1_contig_2	True	565	TRA	TRAV22	None	TRAJ52	TRAC	True	True	CAVSGSYGKLTF	TGTGCTGTGAGCGGTAGCTATGGAAAGCTGACATTT	3851	4	clonotype158	clonotype158_consensus_1
AAAGATGCACCCAGTG-1	True	AAAGATGCACCCAGTG-1_contig_1	True	637	TRB	TRBV7-2	TRBD2	TRBJ1-2	TRBC1	True	True	CASTPGTANYGYTF	TGTGCCAGCACCCCCGGGACGGCGAACTATGGCTACACCTTC	22463	23	clonotype159	clonotype159_consensus_2
AAAGATGCACCCAGTG-1	True	AAAGATGCACCCAGTG-1_contig_2	True	715	TRB	TRBV5-7	None	None	TRBC2	False	None	None	None	10703	11	clonotype159	None
AAAGATGCACCCAGTG-1	True	AAAGATGCACCCAGTG-1_contig_3	True	563	TRA	TRAV6	None	TRAJ43	TRAC	True	True	CALDISNNNDMRF	TGTGCTCTAGACATAAGCAATAACAATGACATGCGCTTT	4486	5	clonotype159	clonotype159_consensus_1
AAAGATGCATCGGTTA-1	True	AAAGATGCATCGGTTA-1_contig_1	True	690	TRB	TRBV27	None	TRBJ2-6	TRBC2	True	True	CASSRSSGANVLTF	TGTGCCAGCAGTCGAAGCTCTGGGGCCAACGTCCTGACTTTC	4197	4	clonotype5	clonotype5_consensus_2
AAAGATGCATCGGTTA-1	True	AAAGATGCATCGGTTA-1_contig_2	True	404	Multi	None	None	TRBJ2-3	TRBC2	False	None	None	None	782	5	clonotype5	None
AAAGATGCATCGGTTA-1	True	AAAGATGCATCGGTTA-1_contig_3	True	544	TRA	TRAV12-1	None	TRAJ6	TRAC	True	True	CVVNREGSYIPTF	TGTGTGGTGAACAGGGAAGGAAGCTACATACCTACATTT	1288	1	clonotype5	clonotype5_consensus_1
AAAGATGTCCTCAACC-1	True	AAAGATGTCCTCAACC-1_contig_1	True	507	TRB	TRBV6-3	TRBD1	TRBJ2-7	TRBC2	True	True	CASGRTGGDYEQYF	TGTGCCAGCGGGAGGACAGGGGGCGACTACGAGCAGTACTTC	6942	8	clonotype160	clonotype160_consensus_2
AAAGATGTCCTCAACC-1	True	AAAGATGTCCTCAACC-1_contig_2	True	546	TRA	TRAV25	None	TRAJ17	TRAC	True	True	CAGQAAGNKLTF	TGTGCAGGGCAAGCTGCAGGCAACAAGCTAACTTTT	1317	1	clonotype160	clonotype160_consensus_1
AAAGATGTCGAGAGCA-1	True	AAAGATGTCGAGAGCA-1_contig_1	True	466	TRB	None	None	TRBJ2-3	TRBC2	False	None	None	None	2292	4	clonotype1	None
AAAGATGTCGAGAGCA-1	True	AAAGATGTCGAGAGCA-1_contig_2	True	766	TRB	TRBV30	TRBD1	TRBJ1-6	TRBC1	True	True	CAWSTGQANNSPLHF	TGTGCCTGGAGTACCGGACAGGCAAATAATTCACCCCTCCACTTT	1232	1	clonotype1	clonotype1_consensus_2
AAAGATGTCGAGAGCA-1	True	AAAGATGTCGAGAGCA-1_contig_3	True	572	Multi	None	None	TRAJ10	TRBC1	False	None	None	None	378	1	clonotype1	None
AAAGATGTCGAGAGCA-1	True	AAAGATGTCGAGAGCA-1_contig_4	True	511	TRA	TRAV4	None	TRAJ23	TRAC	True	True	CLVGDIGNQGGKLIF	TGCCTCGTGGGTGACATAGGTAACCAGGGAGGAAAGCTTATCTTC	1016	1	clonotype1	clonotype1_consensus_1
AAAGCAAAGAATGTTG-1	True	AAAGCAAAGAATGTTG-1_contig_1	True	626	TRB	TRBV30	TRBD1	TRBJ1-6	TRBC1	True	True	CAWSTGQANNSPLHF	TGTGCCTGGAGTACCGGACAGGCAAATAATTCACCCCTCCACTTT	3553	4	clonotype2	clonotype2_consensus_1
AAAGCAAAGAATGTTG-1	True	AAAGCAAAGAATGTTG-1_contig_2	True	308	TRB	None	None	TRBJ2-3	TRBC2	False	None	None	None	1412	2	clonotype2	None
AAAGCAAAGAATGTTG-1	True	AAAGCAAAGAATGTTG-1_contig_3	True	356	TRA	None	None	TRAJ38	TRAC	False	None	None	None	394	1	clonotype2	None
AAAGCAAAGACGCAAC-1	True	AAAGCAAAGACGCAAC-1_contig_1	True	581	TRB	TRBV6-3	TRBD2	TRBJ1-5	TRBC1	True	None	None	None	1694	2	None	None
AAAGCAAAGATAGTCA-1	True	AAAGCAAAGATAGTCA-1_contig_1	True	604	TRB	TRBV30	TRBD1	TRBJ1-6	TRBC1	True	True	CAWSTGQANNSPLHF	TGTGCCTGGAGTACCGGACAGGCAAATAATTCACCCCTCCACTTT	1518	2	clonotype1	clonotype1_consensus_2
AAAGCAAAGATAGTCA-1	True	AAAGCAAAGATAGTCA-1_contig_2	True	458	TRA	TRAV4	None	TRAJ23	TRAC	True	True	CLVGDIGNQGGKLIF	TGCCTCGTGGGTGACATAGGTAACCAGGGAGGAAAGCTTATCTTC	1199	1	clonotype1	clonotype1_consensus_1
AAAGCAAAGATAGTCA-1	True	AAAGCAAAGATAGTCA-1_contig_3	True	288	Multi	None	None	TRBJ2-3	TRBC2	False	None	None	None	663	2	clonotype1	None
AAAGCAAAGATCGGGT-1	True	AAAGCAAAGATCGGGT-1_contig_1	True	550	TRB	TRBV20-1	TRBD1	TRBJ1-4	TRBC1	True	True	CSAPGTGDMKKLFF	TGCAGTGCTCCGGGGACAGGGGACATGAAAAAACTGTTTTTT	2715	3	clonotype22	clonotype22_consensus_1
AAAGCAAAGATCGGGT-1	True	AAAGCAAAGATCGGGT-1_contig_3	True	553	TRA	TRAV12-3	None	TRAJ31	TRAC	True	True	CAMSRANNARLMF	TGTGCAATGAGTCGGGCTAACAATGCCAGACTCATGTTT	1061	1	clonotype22	clonotype22_consensus_2
AAAGCAACACATTTCT-1	True	AAAGCAACACATTTCT-1_contig_1	True	723	TRB	TRBV30	TRBD1	TRBJ1-6	TRBC1	True	True	CAWSTGQANNSPLHF	TGTGCCTGGAGTACCGGACAGGCAAATAATTCACCCCTCCACTTT	5648	6	clonotype2	clonotype2_consensus_1
AAAGCAACATCCCATC-1	True	AAAGCAACATCCCATC-1_contig_1	True	684	TRB	TRBV10-3	TRBD1	TRBJ2-7	TRBC2	True	True	CAISDPRGQGDEQYF	TGTGCCATCAGTGACCCTCGGGGACAGGGGGACGAGCAGTACTTC	15796	17	clonotype74	clonotype74_consensus_2
AAAGCAACATCCCATC-1	True	AAAGCAACATCCCATC-1_contig_2	True	506	TRA	TRAV4	None	TRAJ6	TRAC	True	True	CLSSRGGGSYIPTF	TGCCTCTCTTCCCGGGGAGGAGGAAGCTACATACCTACATTT	7438	7	clonotype74	clonotype74_consensus_1
AAAGCAACATCCCATC-1	True	AAAGCAACATCCCATC-1_contig_4	True	687	TRA	TRAV3	None	TRAJ35	TRAC	True	True	CAVRLPI	TGTGCTGTGAGACTGCCTATA	5803	5	clonotype74	clonotype74_consensus_3
AAAGCAAGTACCGAGA-1	True	AAAGCAAGTACCGAGA-1_contig_1	True	555	Multi	None	None	TRBJ1-1	TRBC1	False	None	None	None	1933	2	clonotype1	None
AAAGCAAGTACCGAGA-1	True	AAAGCAAGTACCGAGA-1_contig_2	True	447	TRB	None	None	TRBJ2-3	TRBC2	False	None	None	None	1472	2	clonotype1	None
AAAGCAAGTACCGAGA-1	True	AAAGCAAGTACCGAGA-1_contig_3	True	493	TRA	TRAV4	None	TRAJ23	TRAC	True	True	CLVGDIGNQGGKLIF	TGCCTCGTGGGTGACATAGGTAACCAGGGAGGAAAGCTTATCTTC	1231	1	clonotype1	clonotype1_consensus_1
AAAGCAAGTACCGAGA-1	True	AAAGCAAGTACCGAGA-1_contig_4	True	752	TRB	TRBV30	TRBD1	TRBJ1-6	TRBC1	True	True	CAWSTGQANNSPLHF	TGTGCCTGGAGTACCGGACAGGCAAATAATTCACCCCTCCACTTT	736	1	clonotype1	clonotype1_consensus_2
AAAGCAAGTCGCCATG-1	True	AAAGCAAGTCGCCATG-1_contig_1	True	688	TRB	TRBV30	TRBD1	TRBJ1-6	TRBC1	True	True	CAWSTGQANNSPLHF	TGTGCCTGGAGTACCGGACAGGCAAATAATTCACCCCTCCACTTT	1892	2	clonotype1	clonotype1_consensus_2
AAAGCAAGTCGCCATG-1	True	AAAGCAAGTCGCCATG-1_contig_2	True	358	TRB	None	None	TRBJ1-5	TRBC1	False	None	None	None	437	2	clonotype1	None
AAAGCAAGTCGCCATG-1	True	AAAGCAAGTCGCCATG-1_contig_4	True	484	TRA	TRAV4	None	TRAJ23	TRAC	True	True	CLVGDIGNQGGKLIF	TGCCTCGTGGGTGACATAGGTAACCAGGGAGGAAAGCTTATCTTC	1176	1	clonotype1	clonotype1_consensus_1
AAAGCAATCTCAAGTG-1	True	AAAGCAATCTCAAGTG-1_contig_1	True	649	TRB	TRBV11-2	TRBD1	TRBJ1-3	TRBC1	True	True	CASSLEGNGDTIYF	TGTGCCAGCAGCTTGGAGGGGAATGGGGACACCATATATTTT	1010	1	clonotype9	clonotype9_consensus_2
AAAGCAATCTCAAGTG-1	True	AAAGCAATCTCAAGTG-1_contig_2	True	385	TRB	None	None	TRBJ1-5	TRBC1	False	None	None	None	307	2	clonotype9	None
AAAGCAATCTCAAGTG-1	True	AAAGCAATCTCAAGTG-1_contig_4	True	562	TRA	TRAV22	None	TRAJ42	TRAC	True	True	CAVGGSQGNLIF	TGTGCTGTGGGGGGAAGCCAAGGAAATCTCATCTTT	1950	2	clonotype9	clonotype9_consensus_1
AAAGCAATCTCGAGTA-1	True	AAAGCAATCTCGAGTA-1_contig_1	True	629	TRB	TRBV30	TRBD1	TRBJ1-6	TRBC1	True	True	CAWSTGQANNSPLHF	TGTGCCTGGAGTACCGGACAGGCAAATAATTCACCCCTCCACTTT	2398	3	clonotype1	clonotype1_consensus_2
AAAGCAATCTCGAGTA-1	True	AAAGCAATCTCGAGTA-1_contig_3	True	444	TRA	TRAV4	None	TRAJ23	TRAC	True	True	CLVGDIGNQGGKLIF	TGCCTCGTGGGTGACATAGGTAACCAGGGAGGAAAGCTTATCTTC	1442	1	clonotype1	clonotype1_consensus_1
AAAGTAGAGAAACCTA-1	True	AAAGTAGAGAAACCTA-1_contig_1	True	688	TRB	TRBV20-1	TRBD2	TRBJ1-2	TRBC1	True	None	None	None	10767	10	clonotype161	None
AAAGTAGAGAAACCTA-1	True	AAAGTAGAGAAACCTA-1_contig_3	True	565	TRA	TRAV19	None	TRAJ20	TRAC	True	True	CALGPRNDYKLSF	TGTGCTCTGGGACCGCGTAACGACTACAAGCTCAGCTTT	2313	3	clonotype161	clonotype161_consensus_1
AAAGTAGAGTGGTAGC-1	True	AAAGTAGAGTGGTAGC-1_contig_1	True	633	TRB	TRBV30	TRBD1	TRBJ1-6	TRBC1	True	True	CAWSTGQANNSPLHF	TGTGCCTGGAGTACCGGACAGGCAAATAATTCACCCCTCCACTTT	3763	4	clonotype2	clonotype2_consensus_1
AAAGTAGCACTGTCGG-1	True	AAAGTAGCACTGTCGG-1_contig_1	True	510	TRA	TRAV4	None	TRAJ23	TRAC	True	True	CLVGDIGNQGGKLIF	TGCCTCGTGGGTGACATAGGTAACCAGGGAGGAAAGCTTATCTTC	3074	3	clonotype1	clonotype1_consensus_1
AAAGTAGCACTGTCGG-1	True	AAAGTAGCACTGTCGG-1_contig_2	True	579	TRB	TRBV30	TRBD1	TRBJ1-6	TRBC1	True	True	CAWSTGQANNSPLHF	TGTGCCTGGAGTACCGGACAGGCAAATAATTCACCCCTCCACTTT	1067	1	clonotype1	clonotype1_consensus_2
AAAGTAGCATCGATGT-1	True	AAAGTAGCATCGATGT-1_contig_1	True	512	TRB	TRBV7-9	TRBD1	TRBJ2-5	TRBC2	True	True	CASSFRQGQGQETQYF	TGTGCCAGCAGCTTTCGGCAGGGGCAAGGCCAAGAGACCCAGTACTTC	10565	11	clonotype8	clonotype8_consensus_1
AAAGTAGCATCGATGT-1	True	AAAGTAGCATCGATGT-1_contig_2	True	451	TRA	TRAV2	None	TRAJ6	TRAC	True	True	CAVEEGGSYIPTF	TGTGCTGTGGAGGAAGGAGGAAGCTACATACCTACATTT	1419	1	clonotype8	clonotype8_consensus_2
AAAGTAGCATGTAAGA-1	True	AAAGTAGCATGTAAGA-1_contig_1	True	1036	TRB	TRBV5-1	TRBD2	TRBJ2-1	TRBC2	True	True	CASSLELAGGGNEQFF	TGCGCCAGCAGCTTGGAGCTAGCGGGAGGTGGCAATGAGCAGTTCTTC	14210	18	clonotype162	clonotype162_consensus_1
AAAGTAGCATGTAAGA-1	True	AAAGTAGCATGTAAGA-1_contig_5	True	549	TRA	TRAV5	None	TRAJ43	TRAC	True	True	CAESKVNDMRF	TGTGCAGAGAGTAAGGTGAATGACATGCGCTTT	7133	6	clonotype162	clonotype162_consensus_2
AAAGTAGCATGTAAGA-1	True	AAAGTAGCATGTAAGA-1_contig_6	True	461	TRA	TRAV9-2	None	TRAJ56	TRAC	True	None	None	None	1953	2	clonotype162	None
AAAGTAGGTACATGTC-1	True	AAAGTAGGTACATGTC-1_contig_1	True	619	TRB	TRBV2	TRBD2	TRBJ1-3	TRBC1	True	True	CASSEGRAAGNTIYF	TGTGCCAGCAGTGAAGGCAGAGCGGCCGGAAACACCATATATTTT	9829	9	clonotype163	clonotype163_consensus_1
AAAGTAGGTACATGTC-1	True	AAAGTAGGTACATGTC-1_contig_2	True	379	TRB	None	None	TRBJ2-3	TRBC2	False	None	None	None	1587	2	clonotype163	None
AAAGTAGGTACATGTC-1	True	AAAGTAGGTACATGTC-1_contig_4	True	538	TRA	TRAV12-1	None	TRAJ11	TRAC	True	True	CVVNKGYSTLTF	TGTGTGGTGAACAAAGGATACAGCACCCTCACCTTT	6885	7	clonotype163	clonotype163_consensus_2
AAAGTAGGTCATCCCT-1	True	AAAGTAGGTCATCCCT-1_contig_1	True	512	TRA	TRAV26-1	None	TRAJ9	TRAC	True	True	CIVRVQGGGFKTIF	TGCATCGTCAGAGTCCAGGGTGGAGGCTTCAAAACTATCTTT	3289	3	clonotype10	clonotype10_consensus_2
AAAGTAGGTCATCCCT-1	True	AAAGTAGGTCATCCCT-1_contig_2	True	567	TRA	TRAV16	None	TRAJ57	TRAC	True	None	None	None	747	2	clonotype10	None
AAAGTAGGTCATCCCT-1	True	AAAGTAGGTCATCCCT-1_contig_3	True	682	TRB	TRBV6-5	TRBD1	TRBJ1-5	TRBC1	True	True	CASSTGGGNQPQHF	TGTGCCAGCAGTACAGGGGGCGGCAATCAGCCCCAGCATTTT	1201	1	clonotype10	clonotype10_consensus_1
AAAGTAGGTCCAGTTA-1	True	AAAGTAGGTCCAGTTA-1_contig_1	True	768	TRB	TRBV30	TRBD1	TRBJ1-6	TRBC1	True	True	CAWSTGQANNSPLHF	TGTGCCTGGAGTACCGGACAGGCAAATAATTCACCCCTCCACTTT	1783	3	clonotype1	clonotype1_consensus_2
AAAGTAGGTCCAGTTA-1	True	AAAGTAGGTCCAGTTA-1_contig_3	True	492	TRA	TRAV4	None	TRAJ23	TRAC	True	True	CLVGDIGNQGGKLIF	TGCCTCGTGGGTGACATAGGTAACCAGGGAGGAAAGCTTATCTTC	1749	2	clonotype1	clonotype1_consensus_1
AAAGTAGGTCGACTGC-1	True	AAAGTAGGTCGACTGC-1_contig_1	True	623	TRA	TRAV4	None	TRAJ11	TRAC	True	None	None	None	2530	2	None	None
AAAGTAGGTCGACTGC-1	True	AAAGTAGGTCGACTGC-1_contig_3	True	578	TRB	TRBV30	TRBD1	TRBJ1-6	TRBC1	True	None	None	None	2364	3	None	None
AAAGTAGTCCCAACGG-1	True	AAAGTAGTCCCAACGG-1_contig_1	True	575	TRA	TRAV26-1	None	TRAJ9	TRAC	True	True	CIVRVQGGGFKTIF	TGCATCGTCAGAGTCCAGGGTGGAGGCTTCAAAACTATCTTT	1514	2	clonotype29	clonotype29_consensus_1
AAAGTAGTCCCAACGG-1	True	AAAGTAGTCCCAACGG-1_contig_3	True	352	TRB	None	None	TRBJ1-5	TRBC1	False	None	None	None	262	2	clonotype29	None
AAATGCCAGACCGGAT-1	True	AAATGCCAGACCGGAT-1_contig_1	True	568	TRA	TRAV25	None	TRAJ13	TRAC	True	True	CADGGYQKVTF	TGTGCGGACGGGGGTTACCAGAAAGTTACCTTT	1222	1	clonotype164	clonotype164_consensus_2
AAATGCCAGACCGGAT-1	True	AAATGCCAGACCGGAT-1_contig_3	True	677	TRB	TRBV11-2	TRBD1	TRBJ1-3	TRBC1	True	True	CASSLEGNGDTIYF	TGTGCCAGCAGCTTGGAGGGGAATGGGGACACCATATATTTT	2361	3	clonotype164	clonotype164_consensus_1
AAATGCCAGACCGGAT-1	True	AAATGCCAGACCGGAT-1_contig_4	True	411	TRB	None	None	TRBJ2-3	TRBC2	False	None	None	None	778	2	clonotype164	None
AAATGCCAGAGGGATA-1	True	AAATGCCAGAGGGATA-1_contig_1	True	719	TRB	TRBV30	TRBD1	TRBJ1-6	TRBC1	True	True	CAWSTGQANNSPLHF	TGTGCCTGGAGTACCGGACAGGCAAATAATTCACCCCTCCACTTT	1430	2	clonotype1	clonotype1_consensus_2
AAATGCCAGAGGGATA-1	True	AAATGCCAGAGGGATA-1_contig_4	True	509	TRA	TRAV4	None	TRAJ23	TRAC	True	True	CLVGDIGNQGGKLIF	TGCCTCGTGGGTGACATAGGTAACCAGGGAGGAAAGCTTATCTTC	1180	1	clonotype1	clonotype1_consensus_1
AAATGCCAGCACACAG-1	True	AAATGCCAGCACACAG-1_contig_1	True	513	TRB	TRBV11-2	TRBD1	TRBJ1-3	TRBC1	True	True	CASSLEGNGDTIYF	TGTGCCAGCAGCTTGGAGGGGAATGGGGACACCATATATTTT	3721	4	clonotype9	clonotype9_consensus_2
AAATGCCAGCACACAG-1	True	AAATGCCAGCACACAG-1_contig_2	True	274	TRB	None	None	TRBJ2-3	TRBC2	False	None	None	None	1125	2	clonotype9	None
AAATGCCAGCACACAG-1	True	AAATGCCAGCACACAG-1_contig_4	True	563	TRA	TRAV22	None	TRAJ42	TRAC	True	True	CAVGGSQGNLIF	TGTGCTGTGGGGGGAAGCCAAGGAAATCTCATCTTT	1118	1	clonotype9	clonotype9_consensus_1
AAATGCCAGCTAGGCA-1	True	AAATGCCAGCTAGGCA-1_contig_1	True	562	TRB	TRBV2	TRBD2	TRBJ2-2	TRBC2	True	True	CASILAVTNTGELFF	TGTGCCAGCATCCTAGCGGTAACGAACACCGGGGAGCTGTTTTTT	11062	9	clonotype13	clonotype13_consensus_1
AAATGCCAGCTAGGCA-1	True	AAATGCCAGCTAGGCA-1_contig_3	True	480	TRA	TRAV38-1	None	TRAJ48	TRAC	True	None	None	None	868	1	clonotype13	None
AAATGCCAGCTGAACG-1	True	AAATGCCAGCTGAACG-1_contig_1	True	518	TRB	TRBV27	TRBD1	TRBJ1-6	TRBC1	True	True	CASSLRDRNSPLHF	TGTGCCAGCAGTCTCCGGGACAGAAATTCACCCCTCCACTTT	7944	7	clonotype165	clonotype165_consensus_1
AAATGCCAGGCAGGTT-1	True	AAATGCCAGGCAGGTT-1_contig_2	True	578	TRB	TRBV30	TRBD1	TRBJ1-6	TRBC1	True	True	CAWSTGQANNSPLHF	TGTGCCTGGAGTACCGGACAGGCAAATAATTCACCCCTCCACTTT	1219	2	clonotype1	clonotype1_consensus_2
AAATGCCAGGCAGGTT-1	True	AAATGCCAGGCAGGTT-1_contig_3	True	275	TRB	None	None	TRBJ2-3	TRBC2	False	None	None	None	1149	2	clonotype1	None
AAATGCCAGGCAGGTT-1	True	AAATGCCAGGCAGGTT-1_contig_4	True	510	TRA	TRAV4	None	TRAJ23	TRAC	True	True	CLVGDIGNQGGKLIF	TGCCTCGTGGGTGACATAGGTAACCAGGGAGGAAAGCTTATCTTC	3516	4	clonotype1	clonotype1_consensus_1
AAATGCCCATTGCGGC-1	True	AAATGCCCATTGCGGC-1_contig_1	True	695	TRA	TRAV8-6	None	TRAJ9	TRAC	True	True	CAVSEGTGGFKTIF	TGTGCTGTGAGTGAAGGTACTGGAGGCTTCAAAACTATCTTT	30298	32	clonotype166	clonotype166_consensus_1
AAATGCCCATTGCGGC-1	True	AAATGCCCATTGCGGC-1_contig_2	True	814	TRB	TRBV28	TRBD1	TRBJ1-5	TRBC1	True	True	CASSLVPTGNQPQHF	TGTGCCAGCAGTTTGGTACCGACAGGAAATCAGCCCCAGCATTTT	12825	14	clonotype166	clonotype166_consensus_2
AAATGCCGTAATTGGA-1	True	AAATGCCGTAATTGGA-1_contig_1	True	419	TRB	None	None	TRBJ2-3	TRBC2	False	None	None	None	774	2	clonotype3	None
AAATGCCGTAATTGGA-1	True	AAATGCCGTAATTGGA-1_contig_2	True	510	TRA	TRAV4	None	TRAJ23	TRAC	True	True	CLVGDIGNQGGKLIF	TGCCTCGTGGGTGACATAGGTAACCAGGGAGGAAAGCTTATCTTC	3373	3	clonotype3	clonotype3_consensus_1
AAATGCCGTCTGCGGT-1	True	AAATGCCGTCTGCGGT-1_contig_1	True	592	TRA	TRAV20	None	TRAJ52	TRAC	True	True	CAVGFPNAGGTSYGKLTF	TGTGCTGTGGGTTTTCCGAATGCTGGTGGTACTAGCTATGGAAAGCTGACATTT	17659	16	clonotype167	clonotype167_consensus_2
AAATGCCGTCTGCGGT-1	True	AAATGCCGTCTGCGGT-1_contig_2	True	717	TRB	TRBV20-1	TRBD2	TRBJ2-7	TRBC2	True	True	CSALPSGRASYEQYF	TGCAGTGCTCTACCTAGCGGGAGGGCATCCTACGAGCAGTACTTC	25076	25	clonotype167	clonotype167_consensus_1
AAATGCCGTCTGCGGT-1	True	AAATGCCGTCTGCGGT-1_contig_3	True	510	TRB	None	None	TRBJ2-7	TRBC2	False	None	None	None	8990	9	clonotype167	None
AAATGCCTCTGCTTGC-1	True	AAATGCCTCTGCTTGC-1_contig_1	True	736	TRB	TRBV30	TRBD1	TRBJ1-6	TRBC1	True	True	CAWSTGQANNSPLHF	TGTGCCTGGAGTACCGGACAGGCAAATAATTCACCCCTCCACTTT	2692	3	clonotype2	clonotype2_consensus_1
AAATGCCTCTGCTTGC-1	True	AAATGCCTCTGCTTGC-1_contig_2	True	465	TRB	None	None	TRBJ2-3	TRBC1	False	None	None	None	1016	2	clonotype2	None
AAATGCCTCTGCTTGC-1	True	AAATGCCTCTGCTTGC-1_contig_3	True	724	TRA	TRAV4	None	None	None	False	None	None	None	323	1	clonotype2	None
AACACGTAGAATAGGG-1	True	AACACGTAGAATAGGG-1_contig_1	True	952	TRB	TRBV7-2	TRBD1	TRBJ1-5	TRBC1	True	True	CASSLAGAGHRNQPQHF	TGTGCCAGCAGTCTAGCGGGGGCAGGTCATCGCAATCAGCCCCAGCATTTT	15893	18	clonotype168	clonotype168_consensus_1
AACACGTAGAATAGGG-1	True	AACACGTAGAATAGGG-1_contig_2	True	536	TRA	TRAV24	None	TRAJ40	TRAC	True	True	CAFSGTYKYIF	TGTGCCTTCTCAGGAACCTACAAATACATCTTT	7630	6	clonotype168	clonotype168_consensus_3
AACACGTAGAATAGGG-1	True	AACACGTAGAATAGGG-1_contig_3	True	582	TRA	TRAV26-1	None	TRAJ10	TRAC	True	True	CIVRLLTGGGNKLTF	TGCATCGTCAGACTTCTCACGGGAGGAGGAAACAAACTCACCTTT	6602	8	clonotype168	clonotype168_consensus_2
AACACGTAGAATAGGG-1	True	AACACGTAGAATAGGG-1_contig_5	True	619	TRB	None	None	TRBJ2-4	TRBC2	False	None	None	None	1910	5	clonotype168	None
AACACGTAGTTCGCAT-1	True	AACACGTAGTTCGCAT-1_contig_1	True	736	TRB	TRBV30	TRBD1	TRBJ1-6	TRBC1	True	True	CAWSTGQANNSPLHF	TGTGCCTGGAGTACCGGACAGGCAAATAATTCACCCCTCCACTTT	4542	5	clonotype2	clonotype2_consensus_1
AACACGTAGTTCGCAT-1	True	AACACGTAGTTCGCAT-1_contig_4	True	509	TRA	TRAV4	None	TRAJ23	TRAC	True	False	CVLLPRG*HR*PGRKAYLRT	TGTGTACTACTGCCTCGTGGGTGACATAGGTAACCAGGGAGGAAAGCTTATCTTCGGACA	1149	1	clonotype2	None
AACACGTCAGGCTCAC-1	True	AACACGTCAGGCTCAC-1_contig_1	True	493	TRA	TRAV4	None	TRAJ23	TRAC	True	None	None	None	2589	3	clonotype2	None
AACACGTCAGGCTCAC-1	True	AACACGTCAGGCTCAC-1_contig_3	True	619	TRB	TRBV30	TRBD1	TRBJ1-6	TRBC1	True	True	CAWSTGQANNSPLHF	TGTGCCTGGAGTACCGGACAGGCAAATAATTCACCCCTCCACTTT	525	2	clonotype2	clonotype2_consensus_1
AACACGTCAGTATAAG-1	True	AACACGTCAGTATAAG-1_contig_1	True	594	TRB	TRBV30	TRBD1	TRBJ1-6	TRBC1	True	True	CAWSTGQANNSPLHF	TGTGCCTGGAGTACCGGACAGGCAAATAATTCACCCCTCCACTTT	3203	3	clonotype1	clonotype1_consensus_2
AACACGTCAGTATAAG-1	True	AACACGTCAGTATAAG-1_contig_4	True	510	TRA	TRAV4	None	TRAJ23	TRAC	True	True	CLVGDIGNQGGKLIF	TGCCTCGTGGGTGACATAGGTAACCAGGGAGGAAAGCTTATCTTC	1212	1	clonotype1	clonotype1_consensus_1
AACACGTGTAAGAGAG-1	True	AACACGTGTAAGAGAG-1_contig_1	True	549	TRB	TRBV11-2	TRBD1	TRBJ1-3	TRBC1	True	True	CASSLEGNGDTIYF	TGTGCCAGCAGCTTGGAGGGGAATGGGGACACCATATATTTT	4781	5	clonotype9	clonotype9_consensus_2
AACACGTGTAAGAGAG-1	True	AACACGTGTAAGAGAG-1_contig_2	True	564	TRA	TRAV22	None	TRAJ42	TRAC	True	True	CAVGGSQGNLIF	TGTGCTGTGGGGGGAAGCCAAGGAAATCTCATCTTT	762	1	clonotype9	clonotype9_consensus_1
AACACGTGTACCGTAT-1	True	AACACGTGTACCGTAT-1_contig_1	True	565	TRA	TRAV2	None	TRAJ6	TRAC	True	True	CAVEEGGSYIPTF	TGTGCTGTGGAGGAAGGAGGAAGCTACATACCTACATTT	1848	2	clonotype8	clonotype8_consensus_2
AACACGTGTACCGTAT-1	True	AACACGTGTACCGTAT-1_contig_3	True	601	TRB	TRBV7-9	TRBD1	TRBJ2-5	TRBC1	True	True	CASSFRQGQGQETQYF	TGTGCCAGCAGCTTTCGGCAGGGGCAAGGCCAAGAGACCCAGTACTTC	2539	4	clonotype8	clonotype8_consensus_1
AACACGTGTAGAGCTG-1	True	AACACGTGTAGAGCTG-1_contig_2	True	290	TRB	None	None	TRBJ2-3	TRBC2	False	None	None	None	945	4	None	None
AACACGTGTCCAGTGC-1	True	AACACGTGTCCAGTGC-1_contig_1	True	567	TRA	TRAV22	None	TRAJ42	TRAC	True	True	CAVGGSQGNLIF	TGTGCTGTGGGGGGAAGCCAAGGAAATCTCATCTTT	2317	2	clonotype9	clonotype9_consensus_1
AACACGTGTCCAGTGC-1	True	AACACGTGTCCAGTGC-1_contig_2	True	550	TRA	TRAV14DV4	None	TRAJ30	TRAC	True	None	None	None	1872	2	clonotype9	None
AACACGTGTCCAGTGC-1	True	AACACGTGTCCAGTGC-1_contig_3	True	518	TRB	TRBV11-2	TRBD1	TRBJ1-3	TRBC1	True	True	CASSLEGNGDTIYF	TGTGCCAGCAGCTTGGAGGGGAATGGGGACACCATATATTTT	6472	6	clonotype9	clonotype9_consensus_2
AACACGTGTCCAGTGC-1	True	AACACGTGTCCAGTGC-1_contig_4	True	274	TRB	None	None	TRBJ2-3	TRBC2	False	None	None	None	992	2	clonotype9	None
AACACGTTCAAACAAG-1	True	AACACGTTCAAACAAG-1_contig_1	True	587	TRB	TRBV6-3	TRBD2	TRBJ1-5	TRBC1	True	True	CASSYNRGGSQPQHF	TGTGCCAGCAGTTACAACAGGGGAGGGAGCCAGCCCCAGCATTTT	4738	5	clonotype7	clonotype7_consensus_2
AACACGTTCAAACAAG-1	True	AACACGTTCAAACAAG-1_contig_2	True	527	TRA	TRAV1-2	None	TRAJ37	TRAC	True	True	CAVPGSGNTGKLIF	TGTGCTGTCCCCGGCTCTGGCAACACAGGCAAACTAATCTTT	1112	1	clonotype7	clonotype7_consensus_1
AACACGTTCACCGGGT-1	True	AACACGTTCACCGGGT-1_contig_1	True	621	TRB	TRBV6-5	TRBD1	TRBJ1-5	TRBC1	True	True	CASSTGGGNQPQHF	TGTGCCAGCAGTACAGGGGGCGGCAATCAGCCCCAGCATTTT	2076	2	clonotype19	clonotype19_consensus_1
AACACGTTCATGCTCC-1	True	AACACGTTCATGCTCC-1_contig_1	True	593	TRB	TRBV30	TRBD1	TRBJ1-6	TRBC1	True	True	CAWSTGQANNSPLHF	TGTGCCTGGAGTACCGGACAGGCAAATAATTCACCCCTCCACTTT	1161	1	clonotype1	clonotype1_consensus_2
AACACGTTCATGCTCC-1	True	AACACGTTCATGCTCC-1_contig_3	True	500	TRA	TRAV4	None	TRAJ23	TRAC	True	True	CLVGDIGNQGGKLIF	TGCCTCGTGGGTGACATAGGTAACCAGGGAGGAAAGCTTATCTTC	5220	4	clonotype1	clonotype1_consensus_1
AACACGTTCATGTGGT-1	True	AACACGTTCATGTGGT-1_contig_1	True	582	TRB	TRBV30	TRBD1	TRBJ1-6	TRBC1	True	True	CAWSTGQANNSPLHF	TGTGCCTGGAGTACCGGACAGGCAAATAATTCACCCCTCCACTTT	1076	1	clonotype1	clonotype1_consensus_2
AACACGTTCATGTGGT-1	True	AACACGTTCATGTGGT-1_contig_3	True	496	TRA	TRAV4	None	TRAJ23	TRAC	True	True	CLVGDIGNQGGKLIF	TGCCTCGTGGGTGACATAGGTAACCAGGGAGGAAAGCTTATCTTC	1279	3	clonotype1	clonotype1_consensus_1
AACACGTTCGGAGCAA-1	True	AACACGTTCGGAGCAA-1_contig_1	True	761	TRB	TRBV5-4	TRBD1	TRBJ1-2	TRBC1	True	True	CASSLTGVVGYGYTF	TGTGCCAGCAGCCTTACAGGGGTGGTCGGCTATGGCTACACCTTC	5346	5	clonotype25	clonotype25_consensus_1
AACACGTTCGGAGCAA-1	True	AACACGTTCGGAGCAA-1_contig_3	True	507	TRA	TRAV9-2	None	TRAJ53	TRAC	True	True	CALSLSNSGGSNYKLTF	TGTGCTCTGAGTCTCTCGAATAGTGGAGGTAGCAACTATAAACTGACATTT	3634	3	clonotype25	clonotype25_consensus_2
AACCATGAGACGCACA-1	True	AACCATGAGACGCACA-1_contig_1	True	551	TRB	TRBV6-3	TRBD1	TRBJ1-5	TRBC1	True	True	CASSYGGGGSNQPQHF	TGTGCCAGCAGTTACGGAGGGGGCGGGAGCAATCAGCCCCAGCATTTT	9851	10	clonotype169	clonotype169_consensus_1
AACCATGAGACGCACA-1	True	AACCATGAGACGCACA-1_contig_2	True	510	TRA	TRAV10	None	TRAJ45	TRAC	True	True	CVVSGGAGGGADGLTF	TGTGTGGTGAGCGGCGGGGCAGGAGGAGGTGCTGACGGACTCACCTTT	3232	4	clonotype169	clonotype169_consensus_2
AACCATGAGACGCACA-1	True	AACCATGAGACGCACA-1_contig_3	True	443	TRA	None	None	TRAJ27	TRAC	False	None	None	None	2447	2	clonotype169	None
AACCATGAGGGTGTGT-1	True	AACCATGAGGGTGTGT-1_contig_1	True	723	TRB	TRBV5-4	None	TRBJ2-1	TRBC2	True	True	CASSPMGFSYNEQFF	TGTGCCAGCAGCCCGATGGGATTCTCCTACAATGAGCAGTTCTTC	17843	21	clonotype170	clonotype170_consensus_2
AACCATGAGGGTGTGT-1	True	AACCATGAGGGTGTGT-1_contig_2	True	672	TRA	TRAV23DV6	None	TRAJ40	TRAC	True	True	CAATTSGTYKYIF	TGTGCAGCTACTACCTCAGGAACCTACAAATACATCTTT	5888	5	clonotype170	clonotype170_consensus_1
AACCATGAGTCAAGGC-1	True	AACCATGAGTCAAGGC-1_contig_1	True	496	TRA	TRAV29DV5	None	TRAJ39	TRAC	True	True	CAASGRNNAGNMLTF	TGTGCAGCAAGCGGAAGGAATAATGCAGGCAACATGCTCACCTTT	3033	3	clonotype171	clonotype171_consensus_2
AACCATGAGTCAAGGC-1	True	AACCATGAGTCAAGGC-1_contig_3	True	570	TRB	TRBV20-1	TRBD2	TRBJ1-4	TRBC1	True	True	CSARETWRVSNEKLFF	TGCAGTGCTAGAGAAACCTGGAGGGTCTCTAATGAAAAACTGTTTTTT	4636	5	clonotype171	clonotype171_consensus_1
AACCATGAGTTCGCGC-1	True	AACCATGAGTTCGCGC-1_contig_1	True	574	TRB	TRBV6-3	TRBD2	TRBJ1-5	TRBC1	True	True	CASSYNRGGSQPQHF	TGTGCCAGCAGTTACAACAGGGGAGGGAGCCAGCCCCAGCATTTT	4075	5	clonotype75	clonotype75_consensus_3
AACCATGAGTTCGCGC-1	True	AACCATGAGTTCGCGC-1_contig_2	True	274	TRB	None	None	TRBJ2-3	TRBC2	False	None	None	None	1604	2	clonotype75	None
AACCATGAGTTCGCGC-1	True	AACCATGAGTTCGCGC-1_contig_3	True	578	TRB	TRBV30	TRBD1	TRBJ1-6	TRBC1	True	True	CAWSTGQANNSPLHF	TGTGCCTGGAGTACCGGACAGGCAAATAATTCACCCCTCCACTTT	1463	2	clonotype75	clonotype75_consensus_2
AACCATGAGTTCGCGC-1	True	AACCATGAGTTCGCGC-1_contig_4	True	515	TRA	TRAV1-2	None	TRAJ37	TRAC	True	True	CAVPGSGNTGKLIF	TGTGCTGTCCCCGGCTCTGGCAACACAGGCAAACTAATCTTT	1423	1	clonotype75	clonotype75_consensus_1
AACCATGCACAGGAGT-1	True	AACCATGCACAGGAGT-1_contig_1	True	553	TRA	TRAV12-1	None	TRAJ6	TRAC	True	True	CVVNREGSYIPTF	TGTGTGGTGAACAGGGAAGGAAGCTACATACCTACATTT	3336	3	clonotype5	clonotype5_consensus_1
AACCATGCACAGGAGT-1	True	AACCATGCACAGGAGT-1_contig_2	True	538	TRA	TRAV1-1	None	TRAJ26	TRAC	True	None	None	None	1304	2	clonotype5	None
AACCATGCACAGGAGT-1	True	AACCATGCACAGGAGT-1_contig_3	True	535	TRB	TRBV27	None	TRBJ2-6	TRBC2	True	True	CASSRSSGANVLTF	TGTGCCAGCAGTCGAAGCTCTGGGGCCAACGTCCTGACTTTC	4364	4	clonotype5	clonotype5_consensus_2
AACCATGCACTCTGTC-1	True	AACCATGCACTCTGTC-1_contig_1	True	766	TRB	TRBV5-4	TRBD1	TRBJ2-1	TRBC2	True	True	CASSTGGTAVPDEQFF	TGTGCCAGCAGCACCGGAGGGACAGCCGTTCCCGATGAGCAGTTCTTC	8311	9	clonotype172	clonotype172_consensus_1
AACCATGCATAAAGGT-1	True	AACCATGCATAAAGGT-1_contig_1	True	542	TRB	TRBV20-1	TRBD1	TRBJ2-7	TRBC2	True	True	CSARVRTGGMGSRSYEQYF	TGCAGTGCTAGAGTGCGGACAGGGGGAATGGGGAGCAGGTCCTACGAGCAGTACTTC	8261	8	clonotype173	clonotype173_consensus_1
AACCATGCATAAAGGT-1	True	AACCATGCATAAAGGT-1_contig_2	True	656	TRA	TRAV8-6	None	TRAJ54	TRAC	True	True	CAVSERTIIQGAQKLVF	TGTGCTGTGAGTGAAAGGACCATAATTCAGGGAGCCCAGAAGCTGGTATTT	1465	2	clonotype173	clonotype173_consensus_2
AACCATGGTCATGCAT-1	True	AACCATGGTCATGCAT-1_contig_1	True	425	TRB	None	None	TRBJ2-3	TRBC2	False	None	None	None	369	1	None	None
AACCATGGTCATGCAT-1	True	AACCATGGTCATGCAT-1_contig_4	True	939	TRA	TRAV4	None	TRAJ23	TRAC	True	False	CVLLPRG*HR*PGRKAYLRT	TGTGTACTACTGCCTCGTGGGTGACATAGGTAACCAGGGAGGAAAGCTTATCTTCGGACA	1756	2	None	None
AACCATGGTCTCCACT-1	True	AACCATGGTCTCCACT-1_contig_1	True	712	TRB	TRBV30	TRBD1	TRBJ1-6	TRBC1	True	True	CAWSTGQANNSPLHF	TGTGCCTGGAGTACCGGACAGGCAAATAATTCACCCCTCCACTTT	2827	4	clonotype1	clonotype1_consensus_2
AACCATGGTCTCCACT-1	True	AACCATGGTCTCCACT-1_contig_2	True	545	TRA	TRAV12-3	None	TRAJ39	TRAC	True	None	None	None	2676	2	clonotype1	None
AACCATGGTCTCCACT-1	True	AACCATGGTCTCCACT-1_contig_3	True	460	TRA	TRAV4	None	TRAJ23	TRAC	True	True	CLVGDIGNQGGKLIF	TGCCTCGTGGGTGACATAGGTAACCAGGGAGGAAAGCTTATCTTC	2429	3	clonotype1	clonotype1_consensus_1
AACCATGGTGCCTGTG-1	True	AACCATGGTGCCTGTG-1_contig_1	True	684	TRB	TRBV19	TRBD2	TRBJ2-7	TRBC2	True	True	CASSMAGVLDEQYF	TGTGCCAGTAGTATGGCGGGAGTCCTCGACGAGCAGTACTTC	5413	7	clonotype6	clonotype6_consensus_2
AACCATGGTGCCTGTG-1	True	AACCATGGTGCCTGTG-1_contig_2	True	497	TRB	TRBV3-1	TRBD2	TRBJ2-1	TRBC2	True	None	None	None	1829	2	clonotype6	None
AACCATGGTGCCTGTG-1	True	AACCATGGTGCCTGTG-1_contig_3	True	548	TRA	TRAV12-2	None	TRAJ9	TRAC	True	True	CAVLTGGGFKTIF	TGTGCCGTCTTAACGGGTGGAGGCTTCAAAACTATCTTT	9020	10	clonotype6	clonotype6_consensus_1
AACCATGGTGGTTTCA-1	True	AACCATGGTGGTTTCA-1_contig_1	True	737	TRB	TRBV27	None	TRBJ2-6	TRBC2	True	True	CASSRSSGANVLTF	TGTGCCAGCAGTCGAAGCTCTGGGGCCAACGTCCTGACTTTC	2861	4	clonotype5	clonotype5_consensus_2
AACCATGGTGGTTTCA-1	True	AACCATGGTGGTTTCA-1_contig_3	True	630	TRA	TRAV12-1	None	TRAJ6	TRAC	True	True	CVVNREGSYIPTF	TGTGTGGTGAACAGGGAAGGAAGCTACATACCTACATTT	1313	2	clonotype5	clonotype5_consensus_1
AACCATGGTGTAACGG-1	True	AACCATGGTGTAACGG-1_contig_1	True	562	TRB	None	None	TRBJ1-1	TRBC1	False	None	None	None	1279	1	None	None
AACCATGGTGTAACGG-1	True	AACCATGGTGTAACGG-1_contig_4	True	545	TRA	TRAV12-3	None	TRAJ39	TRAC	True	None	None	None	1659	1	None	None
AACCATGTCGACGGAA-1	True	AACCATGTCGACGGAA-1_contig_1	True	540	TRB	TRBV7-9	TRBD1	TRBJ2-5	TRBC2	True	True	CASSFRQGQGQETQYF	TGTGCCAGCAGCTTTCGGCAGGGGCAAGGCCAAGAGACCCAGTACTTC	4199	4	clonotype8	clonotype8_consensus_1
AACCATGTCGACGGAA-1	True	AACCATGTCGACGGAA-1_contig_3	True	449	TRA	TRAV2	None	TRAJ6	TRAC	True	True	CAVEEGGSYIPTF	TGTGCTGTGGAGGAAGGAGGAAGCTACATACCTACATTT	932	1	clonotype8	clonotype8_consensus_2
AACCATGTCGCGGATC-1	True	AACCATGTCGCGGATC-1_contig_1	True	362	TRB	TRBV30	TRBD1	TRBJ1-6	TRBC1	True	False	CAWSTGQANNSPLHF	TGTGCCTGGAGTACCGGACAGGCAAATAATTCACCCCTCCACTTT	1930	2	None	None
AACCATGTCGCGGATC-1	True	AACCATGTCGCGGATC-1_contig_2	True	320	TRB	None	None	TRBJ2-3	TRBC2	False	None	None	None	897	2	None	None
AACCGCGAGAACTCGG-1	True	AACCGCGAGAACTCGG-1_contig_1	True	509	TRB	TRBV6-3	TRBD2	TRBJ1-5	TRBC1	True	True	CASSYNRGGSQPQHF	TGTGCCAGCAGTTACAACAGGGGAGGGAGCCAGCCCCAGCATTTT	4574	5	clonotype7	clonotype7_consensus_2
AACCGCGAGAACTCGG-1	True	AACCGCGAGAACTCGG-1_contig_2	True	536	TRA	TRAV1-2	None	TRAJ37	TRAC	True	True	CAVPGSGNTGKLIF	TGTGCTGTCCCCGGCTCTGGCAACACAGGCAAACTAATCTTT	851	1	clonotype7	clonotype7_consensus_1
AACCGCGAGCATGGCA-1	True	AACCGCGAGCATGGCA-1_contig_1	True	642	TRA	TRAV12-2	None	TRAJ9	TRAC	True	True	CAVLTGGGFKTIF	TGTGCCGTCTTAACGGGTGGAGGCTTCAAAACTATCTTT	11529	10	clonotype6	clonotype6_consensus_1
AACCGCGAGCATGGCA-1	True	AACCGCGAGCATGGCA-1_contig_2	True	682	TRB	TRBV19	TRBD2	TRBJ2-7	TRBC2	True	True	CASSMAGVLDEQYF	TGTGCCAGTAGTATGGCGGGAGTCCTCGACGAGCAGTACTTC	3518	5	clonotype6	clonotype6_consensus_2
AACCGCGAGCCTCGTG-1	True	AACCGCGAGCCTCGTG-1_contig_1	True	448	TRA	TRAV4	None	TRAJ23	TRAC	True	True	CLVGDIGNQGGKLIF	TGCCTCGTGGGTGACATAGGTAACCAGGGAGGAAAGCTTATCTTC	700	1	clonotype1	clonotype1_consensus_1
AACCGCGAGCCTCGTG-1	True	AACCGCGAGCCTCGTG-1_contig_3	True	795	TRB	TRBV30	TRBD1	TRBJ1-6	TRBC1	True	True	CAWSTGQANNSPLHF	TGTGCCTGGAGTACCGGACAGGCAAATAATTCACCCCTCCACTTT	1768	4	clonotype1	clonotype1_consensus_2
AACCGCGAGGTAGCTG-1	True	AACCGCGAGGTAGCTG-1_contig_1	True	504	TRB	TRBV20-1	TRBD1	TRBJ1-3	TRBC1	True	True	CSARVLGGLGNTIYF	TGCAGTGCTAGAGTTCTCGGGGGGCTCGGAAACACCATATATTTT	3874	4	clonotype174	clonotype174_consensus_1
AACCGCGAGTCGTTTG-1	True	AACCGCGAGTCGTTTG-1_contig_1	True	585	TRB	TRBV30	None	TRBJ1-4	TRBC1	True	True	CAWNGPSIGEKLFF	TGTGCCTGGAACGGACCCTCTATAGGGGAAAAACTGTTTTTT	2092	2	clonotype76	clonotype76_consensus_1
AACCGCGAGTCGTTTG-1	True	AACCGCGAGTCGTTTG-1_contig_3	True	639	TRA	TRAV8-2	None	TRAJ41	TRAC	True	True	CVVISNSGYALNF	TGTGTTGTGATTTCAAATTCCGGGTATGCACTCAACTTC	816	1	clonotype76	clonotype76_consensus_2
AACCGCGCACAGGCCT-1	True	AACCGCGCACAGGCCT-1_contig_1	True	695	TRB	TRBV5-1	TRBD2	TRBJ2-2	TRBC2	True	True	CASSLMASGVMWELFF	TGCGCCAGCAGCTTGATGGCTAGCGGGGTGATGTGGGAGCTGTTTTTT	7060	8	clonotype175	clonotype175_consensus_2
AACCGCGCACAGGCCT-1	True	AACCGCGCACAGGCCT-1_contig_2	True	561	TRA	TRAV27	None	TRAJ39	TRAC	True	True	CAGPGRAGNMLTF	TGTGCAGGCCCCGGGAGGGCAGGCAACATGCTCACCTTT	6836	6	clonotype175	clonotype175_consensus_1
AACCGCGCACAGGCCT-1	True	AACCGCGCACAGGCCT-1_contig_3	True	604	TRA	TRAV8-4	None	TRAJ41	TRAC	False	None	None	None	1783	2	clonotype175	None
AACCGCGCAGACGTAG-1	True	AACCGCGCAGACGTAG-1_contig_1	True	694	TRB	TRBV5-1	TRBD1	TRBJ2-7	TRBC2	True	True	CASSLALAGAADEQYF	TGCGCCAGCAGCTTGGCCTTAGCAGGGGCGGCGGACGAGCAGTACTTC	9593	11	clonotype176	clonotype176_consensus_1
AACCGCGCAGACGTAG-1	True	AACCGCGCAGACGTAG-1_contig_2	True	692	TRA	TRAV8-4	None	TRAJ23	TRAC	True	True	CAVSASYNQGGKLIF	TGTGCTGTGAGTGCCTCTTATAACCAGGGAGGAAAGCTTATCTTC	2191	2	clonotype176	clonotype176_consensus_2
AACCGCGCAGGACCCT-1	True	AACCGCGCAGGACCCT-1_contig_1	True	535	TRA	TRAV27	None	TRAJ16	TRAC	True	True	CAGELF	TGTGCAGGAGAACTCTTT	4623	4	clonotype177	clonotype177_consensus_2
AACCGCGCAGGACCCT-1	True	AACCGCGCAGGACCCT-1_contig_2	True	646	TRA	TRAV8-6	None	TRAJ40	TRAC	True	True	CAVRSSGTYKYIF	TGTGCTGTGAGGTCCTCAGGAACCTACAAATACATCTTT	3135	4	clonotype177	clonotype177_consensus_1
AACCGCGCAGGACCCT-1	True	AACCGCGCAGGACCCT-1_contig_4	True	867	TRB	TRBV30	TRBD2	TRBJ2-7	TRBC1	True	True	CAWSVRGLASYEQYF	TGTGCCTGGAGTGTACGGGGACTAGCATCTTACGAGCAGTACTTC	4580	5	clonotype177	clonotype177_consensus_3
AACCGCGCAGGACCCT-1	True	AACCGCGCAGGACCCT-1_contig_5	True	716	TRB	TRBV18	TRBD1	TRBJ1-5	TRBC1	True	True	CASSPDRGGNQPQHF	TGTGCCAGCTCACCCGATCGGGGGGGCAATCAGCCCCAGCATTTT	4632	5	clonotype177	clonotype177_consensus_4
AACCGCGCAGGACCCT-1	True	AACCGCGCAGGACCCT-1_contig_6	True	449	TRB	None	None	TRBJ2-3	TRBC1	False	None	None	None	1055	2	clonotype177	None
AACCGCGGTATCTGCA-1	True	AACCGCGGTATCTGCA-1_contig_1	True	650	TRA	TRAV8-1	None	TRAJ13	TRAC	True	True	CAVNAQGGYQKVTF	TGTGCCGTGAATGCGCAAGGGGGTTACCAGAAAGTTACCTTT	3720	4	clonotype178	clonotype178_consensus_2
AACCGCGGTATCTGCA-1	True	AACCGCGGTATCTGCA-1_contig_2	True	686	TRB	TRBV19	TRBD1	TRBJ1-1	TRBC1	True	True	CASRQGRSTVTEAFF	TGTGCCAGTAGACAGGGAAGAAGTACGGTCACTGAAGCTTTCTTT	14362	16	clonotype178	clonotype178_consensus_1
AACCGCGGTTCAGACT-1	True	AACCGCGGTTCAGACT-1_contig_1	True	600	TRB	TRBV30	TRBD1	TRBJ1-6	TRBC1	True	True	CAWSGGGDSYNSPLHF	TGTGCCTGGAGTGGGGGGGGGGATTCCTATAATTCACCCCTCCACTTT	1030	1	clonotype179	clonotype179_consensus_1
AACCGCGTCACTTCAT-1	True	AACCGCGTCACTTCAT-1_contig_1	True	570	TRA	TRAV29DV5	None	TRAJ40	TRAC	True	True	CAASGTYKYIF	TGTGCGGCCTCAGGAACCTACAAATACATCTTT	1471	1	clonotype26	clonotype26_consensus_1
AACCGCGTCACTTCAT-1	True	AACCGCGTCACTTCAT-1_contig_2	True	664	TRB	TRBV23-1	TRBD2	TRBJ2-1	TRBC2	True	None	None	None	3877	6	clonotype26	None
AACCGCGTCACTTCAT-1	True	AACCGCGTCACTTCAT-1_contig_3	True	585	TRB	TRBV18	TRBD1	TRBJ1-5	TRBC1	True	True	CASSPDRGGNQPQHF	TGTGCCAGCTCACCCGACAGGGGGGGCAATCAGCCCCAGCATTTT	3049	4	clonotype26	clonotype26_consensus_2
AACCGCGTCAGTTAGC-1	True	AACCGCGTCAGTTAGC-1_contig_1	True	583	TRA	TRAV29DV5	None	TRAJ42	TRAC	True	True	CAASSRYGGSQGNLIF	TGTGCAGCAAGCTCCCGTTATGGAGGAAGCCAAGGAAATCTCATCTTT	1074	1	clonotype180	clonotype180_consensus_1
AACCGCGTCAGTTAGC-1	True	AACCGCGTCAGTTAGC-1_contig_2	True	762	TRB	TRBV5-6	TRBD1	TRBJ1-2	TRBC1	True	True	CASSLAQASYGYTF	TGTGCCAGCAGCTTGGCACAGGCGTCCTATGGCTACACCTTC	4565	5	clonotype180	clonotype180_consensus_2
AACCGCGTCAGTTAGC-1	True	AACCGCGTCAGTTAGC-1_contig_4	True	268	Multi	None	None	TRAJ10	TRBC1	False	None	None	None	632	1	clonotype180	None
AACCGCGTCCCATTTA-1	True	AACCGCGTCCCATTTA-1_contig_1	True	435	TRB	None	None	TRBJ2-3	TRBC2	False	None	None	None	1539	3	None	None
AACCGCGTCCCATTTA-1	True	AACCGCGTCCCATTTA-1_contig_2	True	528	TRA	TRAV12-3	None	TRAJ39	TRAC	True	None	None	None	1164	1	None	None
AACCGCGTCTAACCGA-1	True	AACCGCGTCTAACCGA-1_contig_1	True	542	TRB	TRBV7-9	TRBD1	TRBJ2-5	TRBC2	True	True	CASSFRQGQGQETQYF	TGTGCCAGCAGCTTTCGGCAGGGGCAAGGCCAAGAGACCCAGTACTTC	11613	12	clonotype12	clonotype12_consensus_1
AACGTTGAGTACTTGC-1	True	AACGTTGAGTACTTGC-1_contig_1	True	586	TRB	TRBV7-2	TRBD2	TRBJ1-1	TRBC1	True	True	CASRVPGPTEAFF	TGTGCCAGCAGGGTACCGGGACCGACGGAAGCTTTCTTT	15353	15	clonotype181	clonotype181_consensus_1
AACGTTGAGTACTTGC-1	True	AACGTTGAGTACTTGC-1_contig_2	True	680	TRA	TRAV27	None	TRAJ49	TRAC	True	None	None	None	4995	4	clonotype181	None
AACGTTGAGTACTTGC-1	True	AACGTTGAGTACTTGC-1_contig_3	True	724	TRA	TRAV12-3	None	TRAJ29	TRAC	True	True	CAPSSGNTPLVF	TGTGCACCCAGTTCAGGAAACACACCTCTTGTCTTT	2140	2	clonotype181	clonotype181_consensus_2
AACGTTGCAGGTGCCT-1	True	AACGTTGCAGGTGCCT-1_contig_1	True	598	TRA	TRAV25	None	TRAJ4	TRAC	True	True	CAVPFSGGYNKLIF	TGTGCAGTCCCTTTCTCTGGTGGCTACAATAAGCTGATTTTT	2906	3	clonotype182	clonotype182_consensus_1
AACGTTGCAGGTGCCT-1	True	AACGTTGCAGGTGCCT-1_contig_2	True	526	TRB	TRBV27	None	TRBJ1-3	TRBC1	True	True	CASSPRSPAYSGNTIYF	TGTGCCAGCAGTCCGAGATCCCCAGCTTACTCTGGAAACACCATATATTTT	4728	5	clonotype182	clonotype182_consensus_2
AACGTTGCATTCTCAT-1	True	AACGTTGCATTCTCAT-1_contig_1	True	562	TRB	TRBV2	TRBD2	TRBJ2-2	TRBC2	True	True	CASILAVTNTGELFF	TGTGCCAGCATCCTAGCGGTAACGAACACCGGGGAGCTGTTTTTT	7546	9	clonotype13	clonotype13_consensus_1
AACGTTGGTATCACCA-1	True	AACGTTGGTATCACCA-1_contig_2	True	591	TRB	TRBV30	TRBD1	TRBJ1-6	TRBC1	True	True	CAWSTGQANNSPLHF	TGTGCCTGGAGTACCGGACAGGCAAATAATTCACCCCTCCACTTT	1180	1	clonotype2	clonotype2_consensus_1
AACGTTGGTATCACCA-1	True	AACGTTGGTATCACCA-1_contig_4	True	580	Multi	None	None	TRAJ17	IGHD	False	None	None	None	196	1	clonotype2	None
AACGTTGGTGCTTCTC-1	True	AACGTTGGTGCTTCTC-1_contig_1	True	470	TRA	TRAV4	None	TRAJ23	TRAC	True	True	CLVGDIGNQGGKLIF	TGCCTCGTGGGTGACATAGGTAACCAGGGAGGAAAGCTTATCTTC	1767	3	clonotype1	clonotype1_consensus_1
AACGTTGGTGCTTCTC-1	True	AACGTTGGTGCTTCTC-1_contig_2	True	595	TRB	TRBV30	TRBD1	TRBJ1-6	TRBC1	True	True	CAWSTGQANNSPLHF	TGTGCCTGGAGTACCGGACAGGCAAATAATTCACCCCTCCACTTT	3008	5	clonotype1	clonotype1_consensus_2
AACGTTGGTGCTTCTC-1	True	AACGTTGGTGCTTCTC-1_contig_3	True	274	TRB	None	None	TRBJ2-3	TRBC2	False	None	None	None	1430	2	clonotype1	None
AACGTTGTCCCTCAGT-1	True	AACGTTGTCCCTCAGT-1_contig_1	True	683	TRB	TRBV27	None	TRBJ2-6	TRBC2	True	True	CASSRSSGANVLTF	TGTGCCAGCAGTCGAAGCTCTGGGGCCAACGTCCTGACTTTC	16194	16	clonotype5	clonotype5_consensus_2
AACGTTGTCCCTCAGT-1	True	AACGTTGTCCCTCAGT-1_contig_2	True	651	TRA	TRAV12-1	None	TRAJ6	TRAC	True	True	CVVNREGSYIPTF	TGTGTGGTGAACAGGGAAGGAAGCTACATACCTACATTT	2449	3	clonotype5	clonotype5_consensus_1
AACGTTGTCTCCGGTT-1	True	AACGTTGTCTCCGGTT-1_contig_1	True	510	TRA	TRAV4	None	TRAJ23	TRAC	True	True	CLVGDIGNQGGKLIF	TGCCTCGTGGGTGACATAGGTAACCAGGGAGGAAAGCTTATCTTC	2225	2	clonotype3	clonotype3_consensus_1
AACGTTGTCTCCGGTT-1	True	AACGTTGTCTCCGGTT-1_contig_3	True	509	TRB	TRBV2	TRBD2	TRBJ2-2	TRBC2	True	None	None	None	2378	2	clonotype3	None
AACTCAGAGATGTTAG-1	True	AACTCAGAGATGTTAG-1_contig_1	True	494	TRA	TRAV4	None	TRAJ23	TRAC	True	True	CLVGDIGNQGGKLIF	TGCCTCGTGGGTGACATAGGTAACCAGGGAGGAAAGCTTATCTTC	2446	2	clonotype3	clonotype3_consensus_1
AACTCAGAGTCGAGTG-1	True	AACTCAGAGTCGAGTG-1_contig_1	True	722	TRB	TRBV30	TRBD1	TRBJ1-6	TRBC1	True	True	CAWSTGQANNSPLHF	TGTGCCTGGAGTACCGGACAGGCAAATAATTCACCCCTCCACTTT	1443	2	clonotype1	clonotype1_consensus_2
AACTCAGAGTCGAGTG-1	True	AACTCAGAGTCGAGTG-1_contig_2	True	445	TRB	None	None	TRBJ2-3	TRBC2	False	None	None	None	800	3	clonotype1	None
AACTCAGAGTCGAGTG-1	True	AACTCAGAGTCGAGTG-1_contig_3	True	460	TRA	TRAV4	None	TRAJ23	TRAC	True	True	CLVGDIGNQGGKLIF	TGCCTCGTGGGTGACATAGGTAACCAGGGAGGAAAGCTTATCTTC	764	1	clonotype1	clonotype1_consensus_1
AACTCAGCAGGACCCT-1	True	AACTCAGCAGGACCCT-1_contig_1	True	525	TRA	TRAV1-1	None	TRAJ27	TRAC	True	True	CAVGTNAGKSTF	TGCGCTGTGGGCACCAATGCAGGCAAATCAACCTTT	6271	5	clonotype183	clonotype183_consensus_1
AACTCAGCAGGACCCT-1	True	AACTCAGCAGGACCCT-1_contig_2	True	699	TRB	TRBV3-1	TRBD1	TRBJ1-5	TRBC1	True	True	CASSQAQGFNQPQHF	TGTGCCAGCAGCCAAGCTCAGGGCTTCAATCAGCCCCAGCATTTT	7606	8	clonotype183	clonotype183_consensus_2
AACTCAGCATTGTGCA-1	True	AACTCAGCATTGTGCA-1_contig_1	True	721	TRB	TRBV3-1	TRBD1	TRBJ1-5	TRBC1	True	True	CASSNRGRDRPQHF	TGTGCCAGCAGTAACAGGGGGCGGGATCGGCCCCAGCATTTT	13979	15	clonotype55	clonotype55_consensus_2
AACTCAGCATTGTGCA-1	True	AACTCAGCATTGTGCA-1_contig_2	True	466	TRB	None	None	TRBJ2-3	TRBC2	False	None	None	None	2378	5	clonotype55	None
AACTCAGCATTGTGCA-1	True	AACTCAGCATTGTGCA-1_contig_3	True	522	TRA	TRAV38-2DV8	None	TRAJ45	TRAC	True	True	CAYRYSGGGADGLTF	TGTGCTTATCGGTATTCAGGAGGAGGTGCTGACGGACTCACCTTT	6116	6	clonotype55	clonotype55_consensus_1
AACTCAGGTAGATTAG-1	True	AACTCAGGTAGATTAG-1_contig_1	True	620	TRB	TRBV30	TRBD1	TRBJ1-6	TRBC1	True	True	CAWSTGQANNSPLHF	TGTGCCTGGAGTACCGGACAGGCAAATAATTCACCCCTCCACTTT	3076	3	clonotype2	clonotype2_consensus_1
AACTCAGGTAGATTAG-1	True	AACTCAGGTAGATTAG-1_contig_4	True	385	TRA	None	None	TRAJ23	TRAC	False	None	None	None	1637	2	clonotype2	None
AACTCAGGTGGTCTCG-1	True	AACTCAGGTGGTCTCG-1_contig_1	True	670	TRB	TRBV19	TRBD2	TRBJ2-7	TRBC2	True	True	CASSMAGVLDEQYF	TGTGCCAGTAGTATGGCGGGAGTCCTCGACGAGCAGTACTTC	4294	6	clonotype6	clonotype6_consensus_2
AACTCAGGTGGTCTCG-1	True	AACTCAGGTGGTCTCG-1_contig_2	True	555	TRA	TRAV12-2	None	TRAJ9	TRAC	True	True	CAVLTGGGFKTIF	TGTGCCGTCTTAACGGGTGGAGGCTTCAAAACTATCTTT	7065	5	clonotype6	clonotype6_consensus_1
AACTCAGGTTCCGTCT-1	True	AACTCAGGTTCCGTCT-1_contig_1	True	420	TRB	None	None	TRBJ2-3	TRBC2	False	None	None	None	4083	6	clonotype77	None
AACTCAGGTTCCGTCT-1	True	AACTCAGGTTCCGTCT-1_contig_3	True	673	TRB	TRBV30	TRBD1	TRBJ1-6	TRBC1	True	True	CAWSTGQANNSPLHF	TGTGCCTGGAGTACCGGACAGGCAAATAATTCACCCCTCCACTTT	1063	1	clonotype77	clonotype77_consensus_2
AACTCAGGTTCCGTCT-1	True	AACTCAGGTTCCGTCT-1_contig_5	True	337	TRA	TRAV1-2	None	TRAJ37	TRAC	True	True	CAVPGSGNTGKLIF	TGTGCTGTCCCCGGCTCTGGCAACACAGGCAAACTAATCTTT	1160	1	clonotype77	clonotype77_consensus_1
AACTCAGGTTCTGGTA-1	True	AACTCAGGTTCTGGTA-1_contig_1	True	525	TRB	TRBV20-1	TRBD2	TRBJ2-2	TRBC2	True	True	CSARGGSGVNTGELFF	TGCAGTGCTAGAGGCGGTAGCGGGGTGAACACCGGGGAGCTGTTTTTT	4357	5	clonotype184	clonotype184_consensus_1
AACTCAGTCCTATGTT-1	True	AACTCAGTCCTATGTT-1_contig_1	True	633	TRB	TRBV30	TRBD1	TRBJ1-6	TRBC1	True	True	CAWSTGQANNSPLHF	TGTGCCTGGAGTACCGGACAGGCAAATAATTCACCCCTCCACTTT	982	2	clonotype1	clonotype1_consensus_2
AACTCAGTCCTATGTT-1	True	AACTCAGTCCTATGTT-1_contig_2	True	471	TRA	TRAV4	None	TRAJ23	TRAC	True	True	CLVGDIGNQGGKLIF	TGCCTCGTGGGTGACATAGGTAACCAGGGAGGAAAGCTTATCTTC	3065	3	clonotype1	clonotype1_consensus_1
AACTCAGTCGTTTATC-1	True	AACTCAGTCGTTTATC-1_contig_1	True	871	TRB	TRBV30	TRBD1	TRBJ1-6	TRBC1	True	True	CAWSTGQANNSPLHF	TGTGCCTGGAGTACCGGACAGGCAAATAATTCACCCCTCCACTTT	2594	3	clonotype2	clonotype2_consensus_1
AACTCAGTCGTTTATC-1	True	AACTCAGTCGTTTATC-1_contig_2	True	287	TRA	TRAV4	None	TRAJ23	TRAC	True	False	CLVGDIGNQGGKLIF	TGCCTCGTGGGTGACATAGGTAACCAGGGAGGAAAGCTTATCTTC	1362	1	clonotype2	None
AACTCAGTCTACCTGC-1	True	AACTCAGTCTACCTGC-1_contig_1	True	503	TRB	TRBV27	None	TRBJ2-6	TRBC2	True	True	CASSRSSGANVLTF	TGTGCCAGCAGTCGAAGCTCTGGGGCCAACGTCCTGACTTTC	3323	4	clonotype185	clonotype185_consensus_3
AACTCAGTCTACCTGC-1	True	AACTCAGTCTACCTGC-1_contig_2	True	509	TRB	TRBV7-2	TRBD1	TRBJ1-5	TRBC1	True	True	CASSLTGGGNQPQHF	TGTGCCAGCAGTCTCACAGGGGGTGGAAATCAGCCCCAGCATTTT	1131	2	clonotype185	clonotype185_consensus_2
AACTCAGTCTACCTGC-1	True	AACTCAGTCTACCTGC-1_contig_3	True	630	TRA	TRAV12-1	None	TRAJ6	TRAC	True	True	CVVNREGSYIPTF	TGTGTGGTGAACAGGGAAGGAAGCTACATACCTACATTT	2016	2	clonotype185	clonotype185_consensus_1
AACTCCCAGAAAGTGG-1	True	AACTCCCAGAAAGTGG-1_contig_1	True	719	TRB	None	None	TRBJ1-1	TRBC1	False	None	None	None	2294	2	clonotype1	None
AACTCCCAGAAAGTGG-1	True	AACTCCCAGAAAGTGG-1_contig_2	True	736	TRB	TRBV30	TRBD1	TRBJ1-6	TRBC1	True	True	CAWSTGQANNSPLHF	TGTGCCTGGAGTACCGGACAGGCAAATAATTCACCCCTCCACTTT	1071	1	clonotype1	clonotype1_consensus_2
AACTCCCAGAAAGTGG-1	True	AACTCCCAGAAAGTGG-1_contig_4	True	479	TRA	TRAV4	None	TRAJ23	TRAC	True	True	CLVGDIGNQGGKLIF	TGCCTCGTGGGTGACATAGGTAACCAGGGAGGAAAGCTTATCTTC	1186	1	clonotype1	clonotype1_consensus_1
AACTCCCAGAGACGAA-1	True	AACTCCCAGAGACGAA-1_contig_1	True	650	TRB	TRBV19	TRBD1	TRBJ1-2	TRBC1	True	True	CASSAGISNYGYTF	TGTGCCAGTAGCGCAGGGATTTCTAACTATGGCTACACCTTC	2546	3	clonotype186	clonotype186_consensus_1
AACTCCCAGAGACGAA-1	True	AACTCCCAGAGACGAA-1_contig_2	True	663	TRA	TRAV3	None	TRAJ7	TRAC	True	True	CARYGNNRLAF	TGTGCGCGCTATGGGAACAACAGACTCGCTTTT	1567	2	clonotype186	clonotype186_consensus_2
AACTCCCAGATGTCGG-1	True	AACTCCCAGATGTCGG-1_contig_1	True	775	TRB	TRBV30	TRBD1	TRBJ1-6	TRBC1	True	True	CAWSTGQANNSPLHF	TGTGCCTGGAGTACCGGACAGGCAAATAATTCACCCCTCCACTTT	3137	3	clonotype2	clonotype2_consensus_1
AACTCCCAGATGTCGG-1	True	AACTCCCAGATGTCGG-1_contig_3	True	501	Multi	None	None	TRAJ17	IGHD	False	None	None	None	217	1	clonotype2	None
AACTCCCAGCCAGTAG-1	True	AACTCCCAGCCAGTAG-1_contig_1	True	795	TRB	TRBV30	TRBD1	TRBJ1-6	TRBC1	True	True	CAWSTGQANNSPLHF	TGTGCCTGGAGTACCGGACAGGCAAATAATTCACCCCTCCACTTT	5973	7	clonotype1	clonotype1_consensus_2
AACTCCCAGCCAGTAG-1	True	AACTCCCAGCCAGTAG-1_contig_3	True	493	TRA	TRAV4	None	TRAJ23	TRAC	True	True	CLVGDIGNQGGKLIF	TGCCTCGTGGGTGACATAGGTAACCAGGGAGGAAAGCTTATCTTC	1991	3	clonotype1	clonotype1_consensus_1
AACTCCCAGCCAGTAG-1	True	AACTCCCAGCCAGTAG-1_contig_4	True	529	TRA	TRAV12-3	None	TRAJ39	TRAC	True	None	None	None	1764	2	clonotype1	None
AACTCCCAGTCCGTAT-1	True	AACTCCCAGTCCGTAT-1_contig_1	True	824	TRB	TRBV30	TRBD1	TRBJ1-6	TRBC1	True	True	CAWSTGQANNSPLHF	TGTGCCTGGAGTACCGGACAGGCAAATAATTCACCCCTCCACTTT	2313	5	clonotype2	clonotype2_consensus_1
AACTCCCAGTTGCAGG-1	True	AACTCCCAGTTGCAGG-1_contig_1	True	509	TRA	TRAV26-1	None	TRAJ34	TRAC	True	True	CIVPRSYNTDKLIF	TGCATCGTCCCGAGATCTTATAACACCGACAAGCTCATCTTT	1412	1	clonotype187	clonotype187_consensus_1
AACTCCCAGTTGCAGG-1	True	AACTCCCAGTTGCAGG-1_contig_4	True	520	TRB	TRBV12-3	TRBD1	TRBJ2-6	TRBC2	True	True	CASSKGQGRTSGANVLTF	TGTGCCAGCAGTAAAGGACAGGGGAGGACCTCTGGGGCCAACGTCCTGACTTTC	5035	5	clonotype187	clonotype187_consensus_2
AACTCCCCATCCGGGT-1	True	AACTCCCCATCCGGGT-1_contig_1	True	504	TRB	TRBV7-9	TRBD2	TRBJ2-7	TRBC2	True	True	CASSLTSGIYEQYF	TGTGCCAGCAGCTTAACTAGCGGGATCTACGAGCAGTACTTC	4817	5	clonotype14	clonotype14_consensus_1
AACTCCCCATCCGGGT-1	True	AACTCCCCATCCGGGT-1_contig_2	True	632	TRA	TRAV41	None	TRAJ42	TRAC	True	None	None	None	2231	2	clonotype14	None
AACTCCCCATCCGGGT-1	True	AACTCCCCATCCGGGT-1_contig_3	True	492	TRA	TRAV38-1	None	TRAJ47	TRAC	True	True	CAFMKHPSVGGNKLVF	TGTGCTTTCATGAAGCACCCCTCTGTGGGGGGAAACAAACTGGTCTTT	1256	1	clonotype14	clonotype14_consensus_2
AACTCCCGTACCATCA-1	True	AACTCCCGTACCATCA-1_contig_1	True	564	TRA	TRAV26-1	None	TRAJ9	TRAC	True	True	CIVRVQGGGFKTIF	TGCATCGTCAGAGTCCAGGGTGGAGGCTTCAAAACTATCTTT	6003	5	clonotype10	clonotype10_consensus_2
AACTCCCGTACCATCA-1	True	AACTCCCGTACCATCA-1_contig_3	True	538	TRB	TRBV6-5	TRBD1	TRBJ1-5	TRBC1	True	True	CASSTGGGNQPQHF	TGTGCCAGCAGTACAGGGGGCGGCAATCAGCCCCAGCATTTT	1910	2	clonotype10	clonotype10_consensus_1
AACTCCCGTACCATCA-1	True	AACTCCCGTACCATCA-1_contig_4	True	256	TRB	None	None	TRBJ2-3	TRBC2	False	None	None	None	865	2	clonotype10	None
AACTCCCGTCATATCG-1	True	AACTCCCGTCATATCG-1_contig_1	True	606	TRA	TRAV12-1	None	TRAJ6	TRAC	True	True	CVLSRGRGGSYIPTF	TGTGTGCTCTCTCGGGGTAGGGGAGGAAGCTACATACCTACATTT	8561	7	clonotype188	clonotype188_consensus_2
AACTCCCGTCATATCG-1	True	AACTCCCGTCATATCG-1_contig_2	True	562	TRA	TRAV4	None	TRAJ23	TRAC	True	True	CLVGDIGNQGGKLIF	TGCCTCGTGGGTGACATAGGTAACCAGGGAGGAAAGCTTATCTTC	2544	2	clonotype188	clonotype188_consensus_1
AACTCCCGTCATATCG-1	True	AACTCCCGTCATATCG-1_contig_4	True	388	Multi	None	None	TRAJ5	TRAC	False	None	None	None	877	1	clonotype188	None
AACTCCCGTCATATCG-1	True	AACTCCCGTCATATCG-1_contig_5	True	504	TRB	None	None	TRBJ2-1	TRBC2	False	None	None	None	5402	6	clonotype188	None
AACTCCCGTCATATCG-1	True	AACTCCCGTCATATCG-1_contig_6	True	710	TRB	TRBV6-1	TRBD1	TRBJ1-5	TRBC1	True	True	CASGGVDQPQHF	TGTGCCAGCGGGGGGGTCGATCAGCCCCAGCATTTT	4840	5	clonotype188	clonotype188_consensus_3
AACTCCCTCAGATAAG-1	True	AACTCCCTCAGATAAG-1_contig_1	True	677	TRB	TRBV24-1	TRBD1	TRBJ2-5	TRBC2	True	True	CATSDLTGGVQETQYF	TGTGCCACCAGTGATCTGACAGGTGGAGTACAAGAGACCCAGTACTTC	7030	8	clonotype78	clonotype78_consensus_1
AACTCCCTCAGATAAG-1	True	AACTCCCTCAGATAAG-1_contig_2	True	535	TRA	TRAV14DV4	None	TRAJ29	TRAC	True	True	CAMSFSGNTPLVF	TGTGCAATGAGTTTTTCAGGAAACACACCTCTTGTCTTT	1000	1	clonotype78	clonotype78_consensus_2
AACTCCCTCCTAGTGA-1	True	AACTCCCTCCTAGTGA-1_contig_1	True	501	TRB	TRBV9	TRBD1	TRBJ2-5	TRBC2	True	True	CASSVSGRGETQYF	TGTGCCAGCAGCGTATCAGGGCGTGGGGAGACCCAGTACTTC	6103	7	clonotype189	clonotype189_consensus_1
AACTCCCTCGTTTGCC-1	True	AACTCCCTCGTTTGCC-1_contig_1	True	594	TRB	TRBV30	TRBD1	TRBJ1-6	TRBC1	True	True	CAWSTGQANNSPLHF	TGTGCCTGGAGTACCGGACAGGCAAATAATTCACCCCTCCACTTT	3133	3	clonotype2	clonotype2_consensus_1
AACTCCCTCGTTTGCC-1	True	AACTCCCTCGTTTGCC-1_contig_2	True	376	TRB	None	None	TRBJ1-1	TRBC1	False	None	None	None	2109	2	clonotype2	None
AACTCCCTCTCGGACG-1	True	AACTCCCTCTCGGACG-1_contig_1	True	634	TRB	TRBV30	TRBD1	TRBJ1-6	TRBC1	True	True	CAWSTGQANNSPLHF	TGTGCCTGGAGTACCGGACAGGCAAATAATTCACCCCTCCACTTT	6608	7	clonotype1	clonotype1_consensus_2
AACTCCCTCTCGGACG-1	True	AACTCCCTCTCGGACG-1_contig_3	True	482	TRA	TRAV4	None	TRAJ23	TRAC	True	True	CLVGDIGNQGGKLIF	TGCCTCGTGGGTGACATAGGTAACCAGGGAGGAAAGCTTATCTTC	1478	1	clonotype1	clonotype1_consensus_1
AACTCTTAGACTACAA-1	True	AACTCTTAGACTACAA-1_contig_1	True	433	TRB	None	None	TRBJ2-3	TRBC2	False	None	None	None	1773	4	clonotype2	None
AACTCTTAGACTACAA-1	True	AACTCTTAGACTACAA-1_contig_2	True	679	TRB	TRBV30	TRBD1	TRBJ1-6	TRBC1	True	True	CAWSTGQANNSPLHF	TGTGCCTGGAGTACCGGACAGGCAAATAATTCACCCCTCCACTTT	1231	1	clonotype2	clonotype2_consensus_1
AACTCTTAGGTGATAT-1	True	AACTCTTAGGTGATAT-1_contig_2	True	289	TRB	None	None	TRBJ2-3	TRBC2	False	None	None	None	1271	2	clonotype1	None
AACTCTTAGGTGATAT-1	True	AACTCTTAGGTGATAT-1_contig_3	True	544	TRB	TRBV30	TRBD1	TRBJ1-6	TRBC1	True	True	CAWSTGQANNSPLHF	TGTGCCTGGAGTACCGGACAGGCAAATAATTCACCCCTCCACTTT	338	1	clonotype1	clonotype1_consensus_2
AACTCTTAGGTGATAT-1	True	AACTCTTAGGTGATAT-1_contig_4	True	505	TRA	TRAV4	None	TRAJ23	TRAC	True	True	CLVGDIGNQGGKLIF	TGCCTCGTGGGTGACATAGGTAACCAGGGAGGAAAGCTTATCTTC	1931	2	clonotype1	clonotype1_consensus_1
AACTCTTCAAGACACG-1	True	AACTCTTCAAGACACG-1_contig_1	True	598	TRB	TRBV2	TRBD2	TRBJ2-2	TRBC2	True	True	CASILAVTNTGELFF	TGTGCCAGCATCCTAGCGGTAACGAACACCGGGGAGCTGTTTTTT	4909	6	clonotype4	clonotype4_consensus_1
AACTCTTCAAGACACG-1	True	AACTCTTCAAGACACG-1_contig_2	True	480	TRA	TRAV38-1	None	TRAJ48	TRAC	True	True	CAFMKQYFGNEKLTF	TGTGCTTTCATGAAGCAGTACTTTGGAAATGAGAAATTAACCTTT	3184	3	clonotype4	clonotype4_consensus_2
AACTCTTCAAGCCTAT-1	True	AACTCTTCAAGCCTAT-1_contig_1	True	507	TRA	TRAV6	None	TRAJ36	TRAC	True	True	CALDPAGANNLFF	TGTGCTCTAGACCCAGCTGGGGCAAACAACCTCTTCTTT	2290	2	clonotype190	clonotype190_consensus_2
AACTCTTCAAGCCTAT-1	True	AACTCTTCAAGCCTAT-1_contig_2	True	521	TRB	TRBV5-1	TRBD2	TRBJ2-7	TRBC2	True	True	CASSPRTSGGYEQYF	TGCGCCAGCAGCCCCAGGACTAGCGGGGGTTACGAGCAGTACTTC	7660	9	clonotype190	clonotype190_consensus_1
AACTCTTCAAGCCTAT-1	True	AACTCTTCAAGCCTAT-1_contig_3	True	505	TRB	None	None	TRBJ2-4	None	False	None	None	None	467	2	clonotype190	None
AACTCTTCAAGGTGTG-1	True	AACTCTTCAAGGTGTG-1_contig_1	True	544	TRA	TRAV12-1	None	TRAJ6	TRAC	True	True	CVVNREGSYIPTF	TGTGTGGTGAACAGGGAAGGAAGCTACATACCTACATTT	5088	4	clonotype5	clonotype5_consensus_1
AACTCTTCAAGGTGTG-1	True	AACTCTTCAAGGTGTG-1_contig_2	True	521	TRB	TRBV27	None	TRBJ2-6	TRBC2	True	True	CASSRSSGANVLTF	TGTGCCAGCAGTCGAAGCTCTGGGGCCAACGTCCTGACTTTC	6522	7	clonotype5	clonotype5_consensus_2
AACTCTTCACCGCTAG-1	True	AACTCTTCACCGCTAG-1_contig_1	True	691	TRB	TRBV2	TRBD2	TRBJ2-2	TRBC2	True	True	CASILAVTNTGELFF	TGTGCCAGCATCCTAGCGGTAACGAACACCGGGGAGCTGTTTTTT	8592	9	clonotype4	clonotype4_consensus_1
AACTCTTCACCGCTAG-1	True	AACTCTTCACCGCTAG-1_contig_2	True	446	TRB	None	None	TRBJ2-3	TRBC2	False	None	None	None	1282	3	clonotype4	None
AACTCTTCACCGCTAG-1	True	AACTCTTCACCGCTAG-1_contig_3	True	487	TRA	TRAV38-1	None	TRAJ48	TRAC	True	True	CAFMKQYFGNEKLTF	TGTGCTTTCATGAAGCAGTACTTTGGAAATGAGAAATTAACCTTT	3531	3	clonotype4	clonotype4_consensus_2
AACTCTTCAGCCACCA-1	True	AACTCTTCAGCCACCA-1_contig_1	True	696	TRB	TRBV5-1	TRBD1	TRBJ2-7	TRBC2	True	True	CASSLAISRTGAHEQYF	TGCGCCAGCAGCTTGGCGATCTCCCGGACAGGGGCCCACGAGCAGTACTTC	3338	5	clonotype191	clonotype191_consensus_2
AACTCTTCAGCCACCA-1	True	AACTCTTCAGCCACCA-1_contig_2	True	796	TRB	TRBV23-1	TRBD2	TRBJ2-1	TRBC2	True	None	None	None	3306	4	clonotype191	None
AACTCTTCAGCCACCA-1	True	AACTCTTCAGCCACCA-1_contig_3	True	762	TRB	TRBV18	TRBD1	TRBJ1-5	TRBC1	True	True	CASSPDRGGNQPQHF	TGTGCCAGCTCACCCGACAGGGGGGGCAATCAGCCCCAGCATTTT	1916	3	clonotype191	clonotype191_consensus_3
AACTCTTCAGCCACCA-1	True	AACTCTTCAGCCACCA-1_contig_5	True	592	TRA	TRAV29DV5	None	TRAJ40	TRAC	True	True	CAASGTYKYIF	TGTGCGGCCTCAGGAACCTACAAATACATCTTT	6338	6	clonotype191	clonotype191_consensus_1
AACTCTTCAGCCACCA-1	True	AACTCTTCAGCCACCA-1_contig_6	True	518	TRA	TRAV38-1	None	TRAJ56	TRAC	True	True	CAFITGANSKLTF	TGTGCTTTCATAACTGGAGCCAATAGTAAGCTGACATTT	3492	3	clonotype191	clonotype191_consensus_4
AACTCTTCATCTCCCA-1	True	AACTCTTCATCTCCCA-1_contig_1	True	703	TRB	TRBV18	None	TRBJ2-3	TRBC2	True	True	CASSPPSTDTQYF	TGTGCCAGCTCACCACCGAGCACAGATACGCAGTATTTT	9757	14	clonotype192	clonotype192_consensus_1
AACTCTTCATTAGGCT-1	True	AACTCTTCATTAGGCT-1_contig_1	True	273	TRB	None	None	TRBJ2-3	TRBC2	False	None	None	None	882	2	None	None
AACTCTTCATTAGGCT-1	True	AACTCTTCATTAGGCT-1_contig_2	True	683	TRA	TRAV8-3	None	TRAJ7	TRAC	True	False	CAVGPRFG*GGTTDSLL	TGTGCTGTGGGTCCCCGCTTCGGATGAGGGGGAACAACAGACTCGCTTTTG	1899	2	None	None
AACTCTTGTAAGGGCT-1	True	AACTCTTGTAAGGGCT-1_contig_1	True	652	TRB	TRBV30	TRBD1	TRBJ1-6	TRBC1	True	True	CAWSTGQANNSPLHF	TGTGCCTGGAGTACCGGACAGGCAAATAATTCACCCCTCCACTTT	4888	5	clonotype1	clonotype1_consensus_2
AACTCTTGTAAGGGCT-1	True	AACTCTTGTAAGGGCT-1_contig_2	True	568	TRA	TRAV4	None	TRAJ23	TRAC	True	True	CLVGDIGNQGGKLIF	TGCCTCGTGGGTGACATAGGTAACCAGGGAGGAAAGCTTATCTTC	1135	2	clonotype1	clonotype1_consensus_1
AACTCTTGTCACCCAG-1	True	AACTCTTGTCACCCAG-1_contig_1	True	646	TRB	TRBV30	TRBD1	TRBJ1-6	TRBC1	True	True	CAWSTGQANNSPLHF	TGTGCCTGGAGTACCGGACAGGCAAATAATTCACCCCTCCACTTT	1216	1	clonotype1	clonotype1_consensus_2
AACTCTTGTCACCCAG-1	True	AACTCTTGTCACCCAG-1_contig_3	True	511	TRA	TRAV4	None	TRAJ23	TRAC	True	True	CLVGDIGNQGGKLIF	TGCCTCGTGGGTGACATAGGTAACCAGGGAGGAAAGCTTATCTTC	2955	3	clonotype1	clonotype1_consensus_1
AACTCTTGTGCAGGTA-1	True	AACTCTTGTGCAGGTA-1_contig_1	True	576	TRA	TRAV29DV5	None	TRAJ43	TRAC	True	True	CAASAVNYNDMRF	TGTGCAGCAAGCGCGGTAAACTACAATGACATGCGCTTT	3343	3	clonotype193	clonotype193_consensus_2
AACTCTTGTGCAGGTA-1	True	AACTCTTGTGCAGGTA-1_contig_2	True	689	TRB	TRBV7-2	TRBD2	TRBJ1-1	TRBC1	True	True	CASSLAGTNTEAFF	TGTGCCAGCAGCTTAGCGGGGACGAACACTGAAGCTTTCTTT	26454	28	clonotype193	clonotype193_consensus_1
AACTCTTGTTCACCTC-1	True	AACTCTTGTTCACCTC-1_contig_1	True	265	TRB	None	None	TRBJ2-3	TRBC2	False	None	None	None	590	1	clonotype3	None
AACTCTTGTTCACCTC-1	True	AACTCTTGTTCACCTC-1_contig_2	True	511	TRA	TRAV4	None	TRAJ23	TRAC	True	True	CLVGDIGNQGGKLIF	TGCCTCGTGGGTGACATAGGTAACCAGGGAGGAAAGCTTATCTTC	3980	4	clonotype3	clonotype3_consensus_1
AACTCTTGTTCACCTC-1	True	AACTCTTGTTCACCTC-1_contig_3	True	605	TRA	TRAV12-3	None	TRAJ39	TRAC	True	None	None	None	3011	2	clonotype3	None
AACTCTTTCCAGAGGA-1	True	AACTCTTTCCAGAGGA-1_contig_1	True	681	TRB	TRBV19	TRBD2	TRBJ2-7	TRBC2	True	True	CASSMAGVLDEQYF	TGTGCCAGTAGTATGGCGGGAGTCCTCGACGAGCAGTACTTC	10195	13	clonotype6	clonotype6_consensus_2
AACTCTTTCCAGAGGA-1	True	AACTCTTTCCAGAGGA-1_contig_4	True	550	TRA	TRAV12-2	None	TRAJ9	TRAC	True	True	CAVLTGGGFKTIF	TGTGCCGTCTTAACGGGTGGAGGCTTCAAAACTATCTTT	7145	6	clonotype6	clonotype6_consensus_1
AACTCTTTCTTGTACT-1	True	AACTCTTTCTTGTACT-1_contig_1	True	572	TRB	TRBV30	TRBD1	TRBJ1-6	TRBC1	True	True	CAWSTGQANNSPLHF	TGTGCCTGGAGTACCGGACAGGCAAATAATTCACCCCTCCACTTT	1478	2	clonotype1	clonotype1_consensus_2
AACTCTTTCTTGTACT-1	True	AACTCTTTCTTGTACT-1_contig_3	True	274	TRB	None	None	TRBJ2-3	TRBC2	False	None	None	None	889	2	clonotype1	None
AACTCTTTCTTGTACT-1	True	AACTCTTTCTTGTACT-1_contig_5	True	483	TRA	TRAV4	None	TRAJ23	TRAC	True	True	CLVGDIGNQGGKLIF	TGCCTCGTGGGTGACATAGGTAACCAGGGAGGAAAGCTTATCTTC	1051	1	clonotype1	clonotype1_consensus_1
AACTGGTAGCACGCCT-1	True	AACTGGTAGCACGCCT-1_contig_1	True	461	TRB	TRBV10-1	None	None	TRBC2	False	None	None	None	11534	11	None	None
AACTGGTAGCACGCCT-1	True	AACTGGTAGCACGCCT-1_contig_2	True	510	TRA	TRAV13-1	None	TRAJ48	TRAC	True	None	None	None	2132	2	None	None
AACTGGTAGCACGCCT-1	True	AACTGGTAGCACGCCT-1_contig_3	True	560	TRA	TRAV13-1	None	TRAJ48	TRAC	True	False	CSKYIPFGNEKLTF	TGCAGCAAGTATATCCCCTTTGGAAATGAGAAATTAACCTTT	1029	1	None	None
AACTGGTAGCGTTCCG-1	True	AACTGGTAGCGTTCCG-1_contig_1	True	512	TRA	TRAV29DV5	None	TRAJ49	TRAC	True	True	CAASLTGNQFYF	TGTGCAGCAAGCCTCACCGGTAACCAGTTCTATTTT	2595	2	clonotype194	clonotype194_consensus_2
AACTGGTAGCGTTCCG-1	True	AACTGGTAGCGTTCCG-1_contig_2	True	663	TRB	TRBV20-1	TRBD2	TRBJ1-3	TRBC1	True	True	CSALGGADSGNTIYF	TGCAGTGCCTTGGGCGGGGCCGACTCTGGAAACACCATATATTTT	6068	6	clonotype194	clonotype194_consensus_1
AACTGGTAGCGTTCCG-1	True	AACTGGTAGCGTTCCG-1_contig_3	True	359	Multi	None	None	None	TRBC1	False	None	None	None	501	1	clonotype194	None
AACTGGTAGGATGGAA-1	True	AACTGGTAGGATGGAA-1_contig_1	True	513	TRA	TRAV20	None	TRAJ6	TRAC	True	True	CAVQAGGSYIPTF	TGTGCTGTGCAGGCAGGAGGAAGCTACATACCTACATTT	4527	4	clonotype195	clonotype195_consensus_2
AACTGGTAGGATGGAA-1	True	AACTGGTAGGATGGAA-1_contig_2	True	851	TRB	TRBV18	TRBD1	TRBJ1-1	TRBC1	True	True	CASSSRDRGYTEAFF	TGTGCCAGCTCATCAAGGGACAGGGGATACACTGAAGCTTTCTTT	8404	10	clonotype195	clonotype195_consensus_1
AACTGGTAGGATGGAA-1	True	AACTGGTAGGATGGAA-1_contig_3	True	445	TRB	None	None	TRBJ2-3	TRBC1	False	None	None	None	1475	3	clonotype195	None
AACTGGTAGTATCTCG-1	True	AACTGGTAGTATCTCG-1_contig_1	True	796	TRB	TRBV30	TRBD1	TRBJ1-6	TRBC1	True	True	CAWSTGQANNSPLHF	TGTGCCTGGAGTACCGGACAGGCAAATAATTCACCCCTCCACTTT	3553	5	clonotype1	clonotype1_consensus_2
AACTGGTAGTATCTCG-1	True	AACTGGTAGTATCTCG-1_contig_3	True	509	TRA	TRAV4	None	TRAJ23	TRAC	True	True	CLVGDIGNQGGKLIF	TGCCTCGTGGGTGACATAGGTAACCAGGGAGGAAAGCTTATCTTC	355	1	clonotype1	clonotype1_consensus_1
AACTGGTCAGTAAGCG-1	True	AACTGGTCAGTAAGCG-1_contig_1	True	683	TRB	TRBV19	TRBD2	TRBJ2-7	TRBC2	True	True	CASSMAGVLDEQYF	TGTGCCAGTAGTATGGCGGGAGTCCTCGACGAGCAGTACTTC	9794	11	clonotype6	clonotype6_consensus_2
AACTGGTCAGTAAGCG-1	True	AACTGGTCAGTAAGCG-1_contig_4	True	550	TRA	TRAV12-2	None	TRAJ9	TRAC	True	True	CAVLTGGGFKTIF	TGTGCCGTCTTAACGGGTGGAGGCTTCAAAACTATCTTT	7454	7	clonotype6	clonotype6_consensus_1
AACTGGTCAGTAAGCG-1	True	AACTGGTCAGTAAGCG-1_contig_5	True	703	TRA	TRAV8-3	None	TRAJ20	TRAC	True	None	None	None	1847	2	clonotype6	None
AACTGGTCATTCTCAT-1	True	AACTGGTCATTCTCAT-1_contig_1	True	396	TRB	None	None	TRBJ2-3	TRBC1	False	None	None	None	382	1	clonotype196	None
AACTGGTCATTCTCAT-1	True	AACTGGTCATTCTCAT-1_contig_2	True	333	Multi	None	None	None	TRBC1	False	None	None	None	113	1	clonotype196	None
AACTGGTCATTCTCAT-1	True	AACTGGTCATTCTCAT-1_contig_3	True	498	TRA	TRAV16	None	TRAJ54	TRAC	True	True	CALFQGAQKLVF	TGTGCTCTATTTCAGGGAGCCCAGAAGCTGGTATTT	1157	2	clonotype196	clonotype196_consensus_1
AACTGGTGTCTGCCAG-1	True	AACTGGTGTCTGCCAG-1_contig_1	True	705	TRB	TRBV6-5	TRBD2	TRBJ1-5	TRBC1	True	True	CASSLLGGGNQPQHF	TGTGCCAGCAGCCTCTTGGGAGGAGGCAATCAGCCCCAGCATTTT	2080	4	clonotype37	clonotype37_consensus_1
AACTGGTGTTCGAATC-1	True	AACTGGTGTTCGAATC-1_contig_1	True	888	TRB	TRBV30	TRBD1	TRBJ1-6	TRBC1	True	True	CAWSTGQANNSPLHF	TGTGCCTGGAGTACCGGACAGGCAAATAATTCACCCCTCCACTTT	5128	6	clonotype2	clonotype2_consensus_1
AACTGGTGTTCGAATC-1	True	AACTGGTGTTCGAATC-1_contig_3	True	545	TRA	TRAV12-3	None	TRAJ39	TRAC	True	None	None	None	1323	1	clonotype2	None
AACTGGTTCCCTAACC-1	True	AACTGGTTCCCTAACC-1_contig_1	True	510	TRA	TRAV4	None	TRAJ23	TRAC	True	True	CLVGDIGNQGGKLIF	TGCCTCGTGGGTGACATAGGTAACCAGGGAGGAAAGCTTATCTTC	2998	4	clonotype1	clonotype1_consensus_1
AACTGGTTCCCTAACC-1	True	AACTGGTTCCCTAACC-1_contig_2	True	596	TRB	TRBV30	TRBD1	TRBJ1-6	TRBC1	True	True	CAWSTGQANNSPLHF	TGTGCCTGGAGTACCGGACAGGCAAATAATTCACCCCTCCACTTT	6594	6	clonotype1	clonotype1_consensus_2
AACTGGTTCCGTCAAA-1	True	AACTGGTTCCGTCAAA-1_contig_1	True	923	TRB	TRBV5-1	TRBD1	TRBJ2-1	TRBC1	True	True	CASSPRTDDNEQFF	TGCGCCAGCAGCCCCCGGACAGACGACAATGAGCAGTTCTTC	4218	6	clonotype197	clonotype197_consensus_2
AACTGGTTCCGTCAAA-1	True	AACTGGTTCCGTCAAA-1_contig_2	True	552	TRA	TRAV26-2	None	TRAJ20	TRAC	True	True	CILRANDYKLSF	TGCATCCTGAGAGCTAACGACTACAAGCTCAGCTTT	792	1	clonotype197	clonotype197_consensus_1
AACTGGTTCTGGCGTG-1	True	AACTGGTTCTGGCGTG-1_contig_1	True	554	TRB	TRBV27	None	TRBJ2-6	TRBC2	True	True	CASSRSSGANVLTF	TGTGCCAGCAGTCGAAGCTCTGGGGCCAACGTCCTGACTTTC	4119	4	clonotype5	clonotype5_consensus_2
AACTGGTTCTGGCGTG-1	True	AACTGGTTCTGGCGTG-1_contig_2	True	556	TRA	TRAV12-1	None	TRAJ6	TRAC	True	True	CVVNREGSYIPTF	TGTGTGGTGAACAGGGAAGGAAGCTACATACCTACATTT	3017	3	clonotype5	clonotype5_consensus_1
AACTTTCAGACGCACA-1	True	AACTTTCAGACGCACA-1_contig_1	True	274	TRB	None	None	TRBJ2-3	TRBC2	False	None	None	None	742	1	None	None
AACTTTCAGACGCACA-1	True	AACTTTCAGACGCACA-1_contig_2	True	920	TRA	TRAV4	None	TRAJ23	TRAC	True	False	CVLLPRG*HR*PGRKAYLRT	TGTGTACTACTGCCTCGTGGGTGACATAGGTAACCAGGGAGGAAAGCTTATCTTCGGACA	2837	3	None	None
AACTTTCAGAGGTAGA-1	True	AACTTTCAGAGGTAGA-1_contig_1	True	522	TRB	TRBV27	None	TRBJ2-6	TRBC2	True	True	CASSRSSGANVLTF	TGTGCCAGCAGTCGAAGCTCTGGGGCCAACGTCCTGACTTTC	1705	2	clonotype5	clonotype5_consensus_2
AACTTTCAGAGGTAGA-1	True	AACTTTCAGAGGTAGA-1_contig_2	True	507	TRA	TRAV1-1	None	TRAJ26	TRAC	True	None	None	None	1384	3	clonotype5	None
AACTTTCAGAGGTAGA-1	True	AACTTTCAGAGGTAGA-1_contig_3	True	551	TRA	TRAV12-1	None	TRAJ6	TRAC	True	True	CVVNREGSYIPTF	TGTGTGGTGAACAGGGAAGGAAGCTACATACCTACATTT	1197	2	clonotype5	clonotype5_consensus_1
AACTTTCAGCACCGCT-1	True	AACTTTCAGCACCGCT-1_contig_1	True	889	TRB	TRBV30	TRBD1	TRBJ1-6	TRBC1	True	True	CAWSTGQANNSPLHF	TGTGCCTGGAGTACCGGACAGGCAAATAATTCACCCCTCCACTTT	3070	3	clonotype2	clonotype2_consensus_1
AACTTTCAGCAGGTCA-1	True	AACTTTCAGCAGGTCA-1_contig_1	True	688	TRB	TRBV11-2	TRBD1	TRBJ1-3	TRBC1	True	True	CASSLEGNGDTIYF	TGTGCCAGCAGCTTGGAGGGGAATGGGGACACCATATATTTT	1450	2	clonotype15	clonotype15_consensus_1
AACTTTCAGGCTCTTA-1	True	AACTTTCAGGCTCTTA-1_contig_1	True	768	TRB	TRBV30	TRBD2	TRBJ1-1	TRBC1	True	True	CAWSWGDGEAFF	TGTGCCTGGAGTTGGGGGGACGGTGAAGCTTTCTTT	2191	3	clonotype198	clonotype198_consensus_1
AACTTTCCACTGAAGG-1	True	AACTTTCCACTGAAGG-1_contig_1	True	464	TRB	None	None	TRBJ2-3	TRBC1	False	None	None	None	2496	4	None	None
AACTTTCCACTGAAGG-1	True	AACTTTCCACTGAAGG-1_contig_4	True	632	Multi	None	None	None	IGHD	False	None	None	None	948	1	None	None
AACTTTCCACTTCTGC-1	True	AACTTTCCACTTCTGC-1_contig_1	True	544	TRB	TRBV30	TRBD1	TRBJ1-6	TRBC1	True	True	CAWSTGQANNSPLHF	TGTGCCTGGAGTACCGGACAGGCAAATAATTCACCCCTCCACTTT	2381	2	clonotype1	clonotype1_consensus_2
AACTTTCCACTTCTGC-1	True	AACTTTCCACTTCTGC-1_contig_2	True	418	TRA	TRAV4	None	TRAJ23	TRAC	True	True	CLVGDIGNQGGKLIF	TGCCTCGTGGGTGACATAGGTAACCAGGGAGGAAAGCTTATCTTC	1506	1	clonotype1	clonotype1_consensus_1
AACTTTCGTCCAGTGC-1	True	AACTTTCGTCCAGTGC-1_contig_1	True	480	TRA	TRAV12-3	None	TRAJ39	TRAC	True	None	None	None	1826	2	clonotype1	None
AACTTTCGTCCAGTGC-1	True	AACTTTCGTCCAGTGC-1_contig_2	True	497	TRB	None	None	TRBJ1-5	TRBC1	False	None	None	None	1195	2	clonotype1	None
AACTTTCGTCCAGTGC-1	True	AACTTTCGTCCAGTGC-1_contig_3	True	509	TRA	TRAV4	None	TRAJ23	TRAC	True	True	CLVGDIGNQGGKLIF	TGCCTCGTGGGTGACATAGGTAACCAGGGAGGAAAGCTTATCTTC	1139	1	clonotype1	clonotype1_consensus_1
AACTTTCGTCCAGTGC-1	True	AACTTTCGTCCAGTGC-1_contig_4	True	553	TRB	TRBV30	TRBD1	TRBJ1-6	TRBC1	True	True	CAWSTGQANNSPLHF	TGTGCCTGGAGTACCGGACAGGCAAATAATTCACCCCTCCACTTT	1119	1	clonotype1	clonotype1_consensus_2
AACTTTCGTCCAGTGC-1	True	AACTTTCGTCCAGTGC-1_contig_5	True	350	Multi	None	None	TRBJ2-3	TRBC2	False	None	None	None	777	1	clonotype1	None
AACTTTCGTCGCGGTT-1	True	AACTTTCGTCGCGGTT-1_contig_1	True	566	TRB	TRBV2	TRBD2	TRBJ2-2	TRBC2	True	True	CASILAVTNTGELFF	TGTGCCAGCATCCTAGCGGTAACGAACACCGGGGAGCTGTTTTTT	10218	10	clonotype4	clonotype4_consensus_1
AACTTTCGTCGCGGTT-1	True	AACTTTCGTCGCGGTT-1_contig_2	True	550	TRB	TRBV6-5	TRBD1	TRBJ2-7	TRBC2	True	None	None	None	4585	4	clonotype4	None
AACTTTCGTCGCGGTT-1	True	AACTTTCGTCGCGGTT-1_contig_3	True	496	TRA	TRAV38-1	None	TRAJ48	TRAC	True	True	CAFMKQYFGNEKLTF	TGTGCTTTCATGAAGCAGTACTTTGGAAATGAGAAATTAACCTTT	3871	3	clonotype4	clonotype4_consensus_2
AACTTTCGTGCACCAC-1	True	AACTTTCGTGCACCAC-1_contig_1	True	715	TRB	TRBV30	TRBD1	TRBJ1-6	TRBC1	True	True	CAWSTGQANNSPLHF	TGTGCCTGGAGTACCGGACAGGCAAATAATTCACCCCTCCACTTT	3165	3	clonotype1	clonotype1_consensus_2
AACTTTCGTGCACCAC-1	True	AACTTTCGTGCACCAC-1_contig_2	True	326	TRB	None	None	TRBJ2-3	TRBC2	False	None	None	None	1899	4	clonotype1	None
AACTTTCGTGCACCAC-1	True	AACTTTCGTGCACCAC-1_contig_4	True	508	TRA	TRAV4	None	TRAJ23	TRAC	True	True	CLVGDIGNQGGKLIF	TGCCTCGTGGGTGACATAGGTAACCAGGGAGGAAAGCTTATCTTC	997	1	clonotype1	clonotype1_consensus_1
AACTTTCTCAAGGCTT-1	True	AACTTTCTCAAGGCTT-1_contig_1	True	649	TRB	TRBV30	TRBD1	TRBJ1-6	TRBC1	True	True	CAWSTGQANNSPLHF	TGTGCCTGGAGTACCGGACAGGCAAATAATTCACCCCTCCACTTT	3710	4	clonotype2	clonotype2_consensus_1
AACTTTCTCAAGGCTT-1	True	AACTTTCTCAAGGCTT-1_contig_2	True	274	TRB	None	None	TRBJ2-3	TRBC2	False	None	None	None	675	2	clonotype2	None
AACTTTCTCAAGGCTT-1	True	AACTTTCTCAAGGCTT-1_contig_3	True	947	TRA	TRAV4	None	TRAJ23	TRAC	True	False	CVLLPRG*HR*PGRKAYLRT	TGTGTACTACTGCCTCGTGGGTGACATAGGTAACCAGGGAGGAAAGCTTATCTTCGGACA	2109	3	clonotype2	None
AACTTTCTCAGAGACG-1	True	AACTTTCTCAGAGACG-1_contig_1	True	713	TRB	TRBV30	TRBD1	TRBJ1-6	TRBC1	True	True	CAWSTGQANNSPLHF	TGTGCCTGGAGTACCGGACAGGCAAATAATTCACCCCTCCACTTT	987	1	clonotype2	clonotype2_consensus_1
AACTTTCTCAGAGACG-1	True	AACTTTCTCAGAGACG-1_contig_3	True	305	Multi	None	None	TRBJ2-4	TRBC2	False	None	None	None	135	1	clonotype2	None
AACTTTCTCAGAGACG-1	True	AACTTTCTCAGAGACG-1_contig_4	True	542	TRA	TRAV12-3	None	TRAJ39	TRAC	True	None	None	None	1801	2	clonotype2	None
AACTTTCTCAGAGACG-1	True	AACTTTCTCAGAGACG-1_contig_6	True	344	TRA	TRAV4	None	TRAJ23	TRAC	True	False	CVLLPRG*HR*PGRKAYLRT	TGTGTACTACTGCCTCGTGGGTGACATAGGTAACCAGGGAGGAAAGCTTATCTTCGGACA	740	1	clonotype2	None
AACTTTCTCATTTGGG-1	True	AACTTTCTCATTTGGG-1_contig_1	True	544	TRB	TRBV30	TRBD1	TRBJ1-6	TRBC1	True	True	CAWSTGQANNSPLHF	TGTGCCTGGAGTACCGGACAGGCAAATAATTCACCCCTCCACTTT	906	1	clonotype1	clonotype1_consensus_2
AACTTTCTCATTTGGG-1	True	AACTTTCTCATTTGGG-1_contig_4	True	505	TRA	TRAV4	None	TRAJ23	TRAC	True	True	CLVGDIGNQGGKLIF	TGCCTCGTGGGTGACATAGGTAACCAGGGAGGAAAGCTTATCTTC	2833	4	clonotype1	clonotype1_consensus_1
AACTTTCTCATTTGGG-1	True	AACTTTCTCATTTGGG-1_contig_5	True	545	TRA	TRAV12-3	None	TRAJ39	TRAC	True	None	None	None	1943	2	clonotype1	None
AACTTTCTCCATGAGT-1	True	AACTTTCTCCATGAGT-1_contig_1	True	323	TRA	None	None	TRAJ23	TRAC	False	None	None	None	1539	1	clonotype2	None
AACTTTCTCCATGAGT-1	True	AACTTTCTCCATGAGT-1_contig_3	True	751	TRB	TRBV30	TRBD1	TRBJ1-6	TRBC1	True	True	CAWSTGQANNSPLHF	TGTGCCTGGAGTACCGGACAGGCAAATAATTCACCCCTCCACTTT	1139	2	clonotype2	clonotype2_consensus_1
AACTTTCTCCGCATCT-1	True	AACTTTCTCCGCATCT-1_contig_1	True	614	TRB	TRBV30	TRBD1	TRBJ1-6	TRBC1	True	True	CAWSTGQANNSPLHF	TGTGCCTGGAGTACCGGACAGGCAAATAATTCACCCCTCCACTTT	1226	1	clonotype2	clonotype2_consensus_1
AACTTTCTCCGCATCT-1	True	AACTTTCTCCGCATCT-1_contig_3	True	324	TRB	None	None	TRBJ2-3	TRBC2	False	None	None	None	840	2	clonotype2	None
AACTTTCTCGTGGACC-1	True	AACTTTCTCGTGGACC-1_contig_1	True	449	TRB	None	None	TRBJ2-3	TRBC2	False	None	None	None	1642	3	clonotype1	None
AACTTTCTCGTGGACC-1	True	AACTTTCTCGTGGACC-1_contig_2	True	719	TRB	TRBV30	TRBD1	TRBJ1-6	TRBC1	True	True	CAWSTGQANNSPLHF	TGTGCCTGGAGTACCGGACAGGCAAATAATTCACCCCTCCACTTT	1300	1	clonotype1	clonotype1_consensus_2
AACTTTCTCGTGGACC-1	True	AACTTTCTCGTGGACC-1_contig_4	True	482	TRA	TRAV4	None	TRAJ23	TRAC	True	True	CLVGDIGNQGGKLIF	TGCCTCGTGGGTGACATAGGTAACCAGGGAGGAAAGCTTATCTTC	1177	1	clonotype1	clonotype1_consensus_1
AAGACCTAGATGCCAG-1	True	AAGACCTAGATGCCAG-1_contig_1	True	603	TRB	TRBV7-9	TRBD1	TRBJ1-1	TRBC1	True	True	CASSQGQGWTEAFF	TGTGCCAGCAGCCAGGGACAGGGTTGGACTGAAGCTTTCTTT	4411	5	clonotype199	clonotype199_consensus_1
AAGACCTAGATGCCAG-1	True	AAGACCTAGATGCCAG-1_contig_4	True	568	TRA	TRAV19	None	TRAJ37	TRAC	True	True	CALGGSNTGKLIF	TGTGCTCTGGGGGGTAGCAACACAGGCAAACTAATCTTT	2391	2	clonotype199	clonotype199_consensus_2
AAGACCTAGATTACCC-1	True	AAGACCTAGATTACCC-1_contig_1	True	712	TRB	TRBV30	TRBD1	TRBJ1-6	TRBC1	True	True	CAWSTGQANNSPLHF	TGTGCCTGGAGTACCGGACAGGCAAATAATTCACCCCTCCACTTT	2935	3	clonotype2	clonotype2_consensus_1
AAGACCTAGATTACCC-1	True	AAGACCTAGATTACCC-1_contig_2	True	295	TRB	None	None	TRBJ2-3	TRBC2	False	None	None	None	527	2	clonotype2	None
AAGACCTCAAGAAGAG-1	True	AAGACCTCAAGAAGAG-1_contig_1	True	516	TRB	TRBV6-3	TRBD2	TRBJ1-5	TRBC1	True	True	CASSYNRGGSQPQHF	TGTGCCAGCAGTTACAACAGGGGAGGGAGCCAGCCCCAGCATTTT	2292	2	clonotype7	clonotype7_consensus_2
AAGACCTCAAGAAGAG-1	True	AAGACCTCAAGAAGAG-1_contig_2	True	281	TRB	None	None	TRBJ2-3	TRBC2	False	None	None	None	765	2	clonotype7	None
AAGACCTCAAGAAGAG-1	True	AAGACCTCAAGAAGAG-1_contig_3	True	528	TRA	TRAV1-2	None	TRAJ37	TRAC	True	True	CAVPGSGNTGKLIF	TGTGCTGTCCCCGGCTCTGGCAACACAGGCAAACTAATCTTT	3481	3	clonotype7	clonotype7_consensus_1
AAGACCTCAAGACGTG-1	True	AAGACCTCAAGACGTG-1_contig_2	True	650	TRA	TRAV35	None	TRAJ31	TRAC	True	True	CAGQPPGNARLMF	TGTGCTGGGCAGCCCCCGGGGAATGCCAGACTCATGTTT	1020	2	clonotype200	clonotype200_consensus_2
AAGACCTCAAGACGTG-1	True	AAGACCTCAAGACGTG-1_contig_3	True	513	TRB	TRBV2	TRBD1	TRBJ1-5	TRBC1	True	True	CASSVRQGSNQPQHF	TGTGCCAGCAGCGTCCGACAGGGTAGCAATCAGCCCCAGCATTTT	5350	5	clonotype200	clonotype200_consensus_1
AAGACCTCAGATCCAT-1	True	AAGACCTCAGATCCAT-1_contig_1	True	832	TRB	TRBV30	TRBD1	TRBJ1-6	TRBC1	True	True	CAWSTGQANNSPLHF	TGTGCCTGGAGTACCGGACAGGCAAATAATTCACCCCTCCACTTT	2016	4	clonotype2	clonotype2_consensus_1
AAGACCTCAGATCCAT-1	True	AAGACCTCAGATCCAT-1_contig_4	True	945	TRA	TRAV4	None	TRAJ23	TRAC	True	False	CVLLPRG*HR*PGRKAYLRT	TGTGTACTACTGCCTCGTGGGTGACATAGGTAACCAGGGAGGAAAGCTTATCTTCGGACA	2346	2	clonotype2	None
AAGACCTCAGGTGGAT-1	True	AAGACCTCAGGTGGAT-1_contig_1	True	497	TRA	TRAV4	None	TRAJ23	TRAC	True	True	CLVGDIGNQGGKLIF	TGCCTCGTGGGTGACATAGGTAACCAGGGAGGAAAGCTTATCTTC	3311	4	clonotype3	clonotype3_consensus_1
AAGACCTGTATCAGTC-1	True	AAGACCTGTATCAGTC-1_contig_1	True	483	TRA	TRAV4	None	TRAJ23	TRAC	True	True	CLVGDIGNQGGKLIF	TGCCTCGTGGGTGACATAGGTAACCAGGGAGGAAAGCTTATCTTC	2699	4	clonotype3	clonotype3_consensus_1
AAGACCTGTCTAGCCG-1	True	AAGACCTGTCTAGCCG-1_contig_1	True	629	TRB	None	None	TRBJ1-1	TRBC1	False	None	None	None	1500	2	None	None
AAGACCTGTCTAGCCG-1	True	AAGACCTGTCTAGCCG-1_contig_3	True	491	TRA	TRAV4	None	TRAJ23	TRAC	True	False	CVLLPRG*HR*PGRKAYLRT	TGTGTACTACTGCCTCGTGGGTGACATAGGTAACCAGGGAGGAAAGCTTATCTTCGGACA	2252	2	None	None
AAGACCTGTCTAGCCG-1	True	AAGACCTGTCTAGCCG-1_contig_4	True	483	Multi	None	None	TRAJ17	IGHD	False	None	None	None	179	1	None	None
AAGACCTGTTCAGGCC-1	True	AAGACCTGTTCAGGCC-1_contig_1	True	512	TRA	TRAV26-1	None	TRAJ13	TRAC	True	True	CIVRVATGGYQKVTF	TGCATCGTCAGAGTCGCGACCGGGGGTTACCAGAAAGTTACCTTT	1630	1	clonotype28	clonotype28_consensus_1
AAGACCTGTTCAGGCC-1	True	AAGACCTGTTCAGGCC-1_contig_3	True	597	TRB	TRBV3-1	TRBD1	TRBJ1-1	TRBC1	True	True	CASSPGQGNTEAFF	TGTGCCAGCAGCCCCGGACAGGGGAACACTGAAGCTTTCTTT	4847	4	clonotype28	clonotype28_consensus_2
AAGACCTTCGGATGGA-1	True	AAGACCTTCGGATGGA-1_contig_1	True	725	TRB	TRBV6-3	TRBD2	TRBJ1-5	TRBC1	True	True	CASSYNRGGSQPQHF	TGTGCCAGCAGTTACAACAGGGGAGGGAGCCAGCCCCAGCATTTT	4293	4	clonotype7	clonotype7_consensus_2
AAGACCTTCGGATGGA-1	True	AAGACCTTCGGATGGA-1_contig_2	True	551	TRA	TRAV1-2	None	TRAJ37	TRAC	True	True	CAVPGSGNTGKLIF	TGTGCTGTCCCCGGCTCTGGCAACACAGGCAAACTAATCTTT	4648	4	clonotype7	clonotype7_consensus_1
AAGACCTTCTGATTCT-1	True	AAGACCTTCTGATTCT-1_contig_1	True	549	TRA	TRAV26-1	None	TRAJ9	TRAC	True	True	CIVRVQGGGFKTIF	TGCATCGTCAGAGTCCAGGGTGGAGGCTTCAAAACTATCTTT	3772	3	clonotype10	clonotype10_consensus_2
AAGACCTTCTGATTCT-1	True	AAGACCTTCTGATTCT-1_contig_3	True	533	TRB	TRBV6-5	TRBD1	TRBJ1-5	TRBC1	True	True	CASSTGGGNQPQHF	TGTGCCAGCAGTACAGGGGGCGGCAATCAGCCCCAGCATTTT	1209	1	clonotype10	clonotype10_consensus_1
AAGCCGCAGAATAGGG-1	True	AAGCCGCAGAATAGGG-1_contig_1	True	578	TRB	TRBV30	TRBD1	TRBJ1-6	TRBC1	True	True	CAWSTGQANNSPLHF	TGTGCCTGGAGTACCGGACAGGCAAATAATTCACCCCTCCACTTT	1082	1	clonotype1	clonotype1_consensus_2
AAGCCGCAGAATAGGG-1	True	AAGCCGCAGAATAGGG-1_contig_3	True	509	TRA	TRAV4	None	TRAJ23	TRAC	True	True	CLVGDIGNQGGKLIF	TGCCTCGTGGGTGACATAGGTAACCAGGGAGGAAAGCTTATCTTC	3340	3	clonotype1	clonotype1_consensus_1
AAGCCGCAGACGCAAC-1	True	AAGCCGCAGACGCAAC-1_contig_1	True	795	TRB	TRBV30	TRBD1	TRBJ1-6	TRBC1	True	True	CAWSTGQANNSPLHF	TGTGCCTGGAGTACCGGACAGGCAAATAATTCACCCCTCCACTTT	2683	3	clonotype2	clonotype2_consensus_1
AAGCCGCAGACGCAAC-1	True	AAGCCGCAGACGCAAC-1_contig_2	True	336	Multi	None	None	None	TRBC1	False	None	None	None	119	1	clonotype2	None
AAGCCGCAGCCACGTC-1	True	AAGCCGCAGCCACGTC-1_contig_1	True	504	TRB	TRBV10-3	None	TRBJ1-1	TRBC1	True	True	CATSPSDTEAFF	TGTGCCACCAGCCCTTCGGACACTGAAGCTTTCTTT	8766	9	clonotype201	clonotype201_consensus_2
AAGCCGCAGCCACGTC-1	True	AAGCCGCAGCCACGTC-1_contig_2	True	572	TRA	TRAV22	None	TRAJ17	TRAC	True	True	CAVLKAAGNKLTF	TGTGCTGTTCTCAAAGCTGCAGGCAACAAGCTAACTTTT	1499	2	clonotype201	clonotype201_consensus_1
AAGCCGCAGCGCCTCA-1	True	AAGCCGCAGCGCCTCA-1_contig_1	True	526	TRB	TRBV20-1	TRBD2	TRBJ2-2	TRBC2	True	True	CSAGGTLNTGELFF	TGCAGTGCGGGAGGGACTTTGAACACCGGGGAGCTGTTTTTT	13212	12	clonotype202	clonotype202_consensus_2
AAGCCGCAGCGCCTCA-1	True	AAGCCGCAGCGCCTCA-1_contig_2	True	531	TRA	TRAV13-2	None	TRAJ40	TRAC	True	True	CAETPSGTYKYIF	TGTGCAGAGACCCCCTCAGGAACCTACAAATACATCTTT	2446	2	clonotype202	clonotype202_consensus_1
AAGCCGCAGCGCCTCA-1	True	AAGCCGCAGCGCCTCA-1_contig_3	True	498	TRA	TRAV9-2	None	TRAJ38	TRAC	True	True	CALRIGAGNNRKLIW	TGTGCTCTGAGAATAGGGGCTGGCAACAACCGTAAGCTGATTTGG	1731	3	clonotype202	clonotype202_consensus_3
AAGCCGCAGTGTCCAT-1	True	AAGCCGCAGTGTCCAT-1_contig_1	True	648	TRA	TRAV12-3	None	TRAJ39	TRAC	True	None	None	None	2923	2	clonotype1	None
AAGCCGCAGTGTCCAT-1	True	AAGCCGCAGTGTCCAT-1_contig_2	True	536	TRA	TRAV4	None	TRAJ23	TRAC	True	True	CLVGDIGNQGGKLIF	TGCCTCGTGGGTGACATAGGTAACCAGGGAGGAAAGCTTATCTTC	2165	2	clonotype1	clonotype1_consensus_1
AAGCCGCAGTGTCCAT-1	True	AAGCCGCAGTGTCCAT-1_contig_3	True	737	TRB	TRBV30	TRBD1	TRBJ1-6	TRBC1	True	True	CAWSTGQANNSPLHF	TGTGCCTGGAGTACCGGACAGGCAAATAATTCACCCCTCCACTTT	1917	2	clonotype1	clonotype1_consensus_2
AAGCCGCCAAGTAATG-1	True	AAGCCGCCAAGTAATG-1_contig_1	True	580	TRB	TRBV27	None	TRBJ2-6	TRBC2	True	True	CASSRSSGANVLTF	TGTGCCAGCAGTCGAAGCTCTGGGGCCAACGTCCTGACTTTC	6619	7	clonotype5	clonotype5_consensus_2
AAGCCGCCAAGTAATG-1	True	AAGCCGCCAAGTAATG-1_contig_2	True	552	TRA	TRAV12-1	None	TRAJ6	TRAC	True	True	CVVNREGSYIPTF	TGTGTGGTGAACAGGGAAGGAAGCTACATACCTACATTT	2383	2	clonotype5	clonotype5_consensus_1
AAGCCGCCACAAGACG-1	True	AAGCCGCCACAAGACG-1_contig_1	True	453	TRB	None	None	TRBJ2-3	TRBC2	False	None	None	None	1637	3	clonotype2	None
AAGCCGCCACAAGACG-1	True	AAGCCGCCACAAGACG-1_contig_2	True	785	TRB	TRBV30	TRBD1	TRBJ1-6	TRBC1	True	True	CAWSTGQANNSPLHF	TGTGCCTGGAGTACCGGACAGGCAAATAATTCACCCCTCCACTTT	1042	1	clonotype2	clonotype2_consensus_1
AAGCCGCCACAAGACG-1	True	AAGCCGCCACAAGACG-1_contig_3	True	336	Multi	None	None	TRBJ2-3	TRBC2	False	None	None	None	111	1	clonotype2	None
AAGCCGCCACAAGACG-1	True	AAGCCGCCACAAGACG-1_contig_4	True	545	TRA	TRAV12-3	None	TRAJ39	TRAC	True	None	None	None	1289	1	clonotype2	None
AAGCCGCGTTCCTCCA-1	True	AAGCCGCGTTCCTCCA-1_contig_1	True	533	TRB	TRBV7-9	TRBD2	TRBJ2-7	TRBC2	True	True	CASSLTSGIYEQYF	TGTGCCAGCAGCTTAACTAGCGGGATCTACGAGCAGTACTTC	10018	10	clonotype14	clonotype14_consensus_1
AAGCCGCGTTCCTCCA-1	True	AAGCCGCGTTCCTCCA-1_contig_2	True	494	TRA	TRAV38-1	None	TRAJ47	TRAC	True	True	CAFMKHPSVGGNKLVF	TGTGCTTTCATGAAGCACCCCTCTGTGGGGGGAAACAAACTGGTCTTT	1953	2	clonotype14	clonotype14_consensus_2
AAGCCGCGTTCGTTGA-1	True	AAGCCGCGTTCGTTGA-1_contig_1	True	671	TRB	TRBV19	TRBD2	TRBJ2-7	TRBC2	True	True	CASSMAGVLDEQYF	TGTGCCAGTAGTATGGCGGGAGTCCTCGACGAGCAGTACTTC	3651	4	clonotype6	clonotype6_consensus_2
AAGCCGCGTTCGTTGA-1	True	AAGCCGCGTTCGTTGA-1_contig_2	True	555	TRA	TRAV12-2	None	TRAJ9	TRAC	True	True	CAVLTGGGFKTIF	TGTGCCGTCTTAACGGGTGGAGGCTTCAAAACTATCTTT	1096	1	clonotype6	clonotype6_consensus_1
AAGCCGCTCAACTCTT-1	True	AAGCCGCTCAACTCTT-1_contig_1	True	939	TRA	TRAV4	None	TRAJ23	TRAC	True	False	CVLLPRG*HR*PGRKAYLRT	TGTGTACTACTGCCTCGTGGGTGACATAGGTAACCAGGGAGGAAAGCTTATCTTCGGACA	3282	3	clonotype2	None
AAGCCGCTCAACTCTT-1	True	AAGCCGCTCAACTCTT-1_contig_2	True	548	TRB	TRBV30	TRBD1	TRBJ1-6	TRBC1	True	True	CAWSTGQANNSPLHF	TGTGCCTGGAGTACCGGACAGGCAAATAATTCACCCCTCCACTTT	1269	1	clonotype2	clonotype2_consensus_1
AAGCCGCTCAACTCTT-1	True	AAGCCGCTCAACTCTT-1_contig_3	True	446	Multi	None	None	TRBJ1-5	TRGC1	False	None	None	None	72	1	clonotype2	None
AAGCCGCTCAATAAGG-1	True	AAGCCGCTCAATAAGG-1_contig_1	True	582	TRB	TRBV30	TRBD1	TRBJ1-6	TRBC1	True	True	CAWSTGQANNSPLHF	TGTGCCTGGAGTACCGGACAGGCAAATAATTCACCCCTCCACTTT	2687	3	clonotype2	clonotype2_consensus_1
AAGCCGCTCAATAAGG-1	True	AAGCCGCTCAATAAGG-1_contig_2	True	429	Multi	None	None	TRAJ53	TRBC1	False	None	None	None	1033	1	clonotype2	None
AAGCCGCTCGCACTCT-1	True	AAGCCGCTCGCACTCT-1_contig_1	True	543	TRB	TRBV7-8	TRBD1	TRBJ2-7	TRBC2	True	True	CASSFGYGRGTYEQYF	TGTGCCAGCAGTTTTGGGTATGGCAGGGGGACATACGAGCAGTACTTC	7263	8	clonotype203	clonotype203_consensus_1
AAGCCGCTCGCACTCT-1	True	AAGCCGCTCGCACTCT-1_contig_2	True	278	TRB	None	None	TRBJ2-3	TRBC2	False	None	None	None	717	2	clonotype203	None
AAGCCGCTCGCACTCT-1	True	AAGCCGCTCGCACTCT-1_contig_3	True	489	TRA	TRAV9-2	None	TRAJ42	TRAC	True	True	CAVGSQGNLIF	TGTGCTGTTGGAAGCCAAGGAAATCTCATCTTT	1488	1	clonotype203	clonotype203_consensus_2
AAGCCGCTCTCTTGAT-1	True	AAGCCGCTCTCTTGAT-1_contig_1	True	647	TRB	TRBV30	TRBD1	TRBJ1-6	TRBC1	True	True	CAWSTGQANNSPLHF	TGTGCCTGGAGTACCGGACAGGCAAATAATTCACCCCTCCACTTT	9141	10	clonotype1	clonotype1_consensus_2
AAGCCGCTCTCTTGAT-1	True	AAGCCGCTCTCTTGAT-1_contig_2	True	505	TRA	TRAV4	None	TRAJ23	TRAC	True	True	CLVGDIGNQGGKLIF	TGCCTCGTGGGTGACATAGGTAACCAGGGAGGAAAGCTTATCTTC	1490	3	clonotype1	clonotype1_consensus_1
AAGCCGCTCTGATTCT-1	True	AAGCCGCTCTGATTCT-1_contig_1	True	582	TRB	TRBV6-3	TRBD2	TRBJ1-5	TRBC1	True	True	CASSYNRGGSQPQHF	TGTGCCAGCAGTTACAACAGGGGAGGGAGCCAGCCCCAGCATTTT	3552	3	clonotype11	clonotype11_consensus_1
AAGCCGCTCTGATTCT-1	True	AAGCCGCTCTGATTCT-1_contig_2	True	297	TRB	None	None	TRBJ2-3	TRBC2	False	None	None	None	1407	3	clonotype11	None
AAGCCGCTCTGATTCT-1	True	AAGCCGCTCTGATTCT-1_contig_3	True	668	TRA	TRAV8-3	None	TRAJ7	TRAC	True	False	CAVGPRFG*GGTTDSLL	TGTGCTGTGGGTCCCCGCTTCGGATGAGGGGGAACAACAGACTCGCTTTTG	2302	2	clonotype11	None
AAGGAGCAGTGAACAT-1	True	AAGGAGCAGTGAACAT-1_contig_1	True	515	TRB	TRBV27	None	TRBJ2-6	TRBC2	True	True	CASSRSSGANVLTF	TGTGCCAGCAGTCGAAGCTCTGGGGCCAACGTCCTGACTTTC	3151	4	clonotype5	clonotype5_consensus_2
AAGGAGCAGTGAACAT-1	True	AAGGAGCAGTGAACAT-1_contig_2	True	554	TRA	TRAV12-1	None	TRAJ6	TRAC	True	True	CVVNREGSYIPTF	TGTGTGGTGAACAGGGAAGGAAGCTACATACCTACATTT	3888	4	clonotype5	clonotype5_consensus_1
AAGGAGCAGTGGACGT-1	True	AAGGAGCAGTGGACGT-1_contig_1	True	534	TRA	TRAV2	None	TRAJ6	TRAC	True	True	CAVEEGGSYIPTF	TGTGCTGTGGAGGAAGGAGGAAGCTACATACCTACATTT	2783	2	clonotype8	clonotype8_consensus_2
AAGGAGCAGTGGACGT-1	True	AAGGAGCAGTGGACGT-1_contig_2	True	563	TRB	TRBV7-9	TRBD1	TRBJ2-5	TRBC2	True	True	CASSFRQGQGQETQYF	TGTGCCAGCAGCTTTCGGCAGGGGCAAGGCCAAGAGACCCAGTACTTC	8552	8	clonotype8	clonotype8_consensus_1
AAGGAGCCATCCAACA-1	True	AAGGAGCCATCCAACA-1_contig_1	True	522	TRB	TRBV27	None	TRBJ2-6	TRBC2	True	True	CASSRSSGANVLTF	TGTGCCAGCAGTCGAAGCTCTGGGGCCAACGTCCTGACTTTC	3105	3	clonotype5	clonotype5_consensus_2
AAGGAGCCATCCAACA-1	True	AAGGAGCCATCCAACA-1_contig_2	True	545	TRA	TRAV12-1	None	TRAJ6	TRAC	True	True	CVVNREGSYIPTF	TGTGTGGTGAACAGGGAAGGAAGCTACATACCTACATTT	1253	1	clonotype5	clonotype5_consensus_1
AAGGAGCGTAGCTGCC-1	True	AAGGAGCGTAGCTGCC-1_contig_1	True	572	TRB	TRBV30	None	TRBJ1-4	TRBC1	True	True	CAWNGPSIGEKLFF	TGTGCCTGGAACGGACCCTCTATAGGGGAAAAACTGTTTTTT	2682	3	clonotype76	clonotype76_consensus_1
AAGGAGCGTAGCTGCC-1	True	AAGGAGCGTAGCTGCC-1_contig_4	True	673	TRA	TRAV8-2	None	TRAJ41	TRAC	True	True	CVVISNSGYALNF	TGTGTTGTGATTTCAAATTCCGGGTATGCACTCAACTTC	1892	3	clonotype76	clonotype76_consensus_2
AAGGAGCGTCAAAGCG-1	True	AAGGAGCGTCAAAGCG-1_contig_1	True	571	TRB	TRBV6-5	TRBD1	TRBJ1-5	TRBC1	True	True	CASSTGGGNQPQHF	TGTGCCAGCAGTACAGGGGGCGGCAATCAGCCCCAGCATTTT	9181	11	clonotype10	clonotype10_consensus_1
AAGGAGCGTCAAAGCG-1	True	AAGGAGCGTCAAAGCG-1_contig_3	True	509	TRA	TRAV26-1	None	TRAJ9	TRAC	True	True	CIVRVQGGGFKTIF	TGCATCGTCAGAGTCCAGGGTGGAGGCTTCAAAACTATCTTT	1360	1	clonotype10	clonotype10_consensus_2
AAGGAGCGTGACCAAG-1	True	AAGGAGCGTGACCAAG-1_contig_1	True	508	TRB	TRBV7-2	TRBD1	TRBJ1-2	TRBC1	True	True	CASSAEQGADYGYTF	TGTGCCAGCAGCGCTGAACAGGGGGCGGACTATGGCTACACCTTC	9313	11	clonotype204	clonotype204_consensus_1
AAGGAGCGTGACCAAG-1	True	AAGGAGCGTGACCAAG-1_contig_2	True	446	TRA	TRAV2	None	TRAJ13	TRAC	True	None	None	None	1571	1	clonotype204	None
AAGGAGCGTTATCACG-1	True	AAGGAGCGTTATCACG-1_contig_1	True	766	TRB	TRBV30	TRBD1	TRBJ1-6	TRBC1	True	True	CAWSTGQANNSPLHF	TGTGCCTGGAGTACCGGACAGGCAAATAATTCACCCCTCCACTTT	2898	3	clonotype205	clonotype205_consensus_3
AAGGAGCGTTATCACG-1	True	AAGGAGCGTTATCACG-1_contig_2	True	813	TRB	TRBV18	None	TRBJ1-5	TRBC1	True	True	CASSSDSNQPQHF	TGTGCCAGCTCATCCGACTCGAATCAGCCCCAGCATTTT	2888	4	clonotype205	clonotype205_consensus_2
AAGGAGCGTTATCACG-1	True	AAGGAGCGTTATCACG-1_contig_3	True	466	TRB	None	None	TRBJ2-3	TRBC2	False	None	None	None	2057	3	clonotype205	None
AAGGAGCGTTATCACG-1	True	AAGGAGCGTTATCACG-1_contig_5	True	555	TRA	TRAV16	None	TRAJ36	TRAC	True	True	CALQTGANNLFF	TGTGCTCTACAAACTGGGGCAAACAACCTCTTCTTT	3276	3	clonotype205	clonotype205_consensus_4
AAGGAGCGTTATCACG-1	True	AAGGAGCGTTATCACG-1_contig_7	True	505	TRA	TRAV4	None	TRAJ23	TRAC	True	True	CLVGDIGNQGGKLIF	TGCCTCGTGGGTGACATAGGTAACCAGGGAGGAAAGCTTATCTTC	995	2	clonotype205	clonotype205_consensus_1
AAGGAGCTCGCCCTTA-1	True	AAGGAGCTCGCCCTTA-1_contig_1	True	809	TRB	TRBV28	None	TRBJ2-2	TRBC2	True	True	CASSLMTLTGELFF	TGTGCCAGCAGTTTAATGACCCTCACCGGGGAGCTGTTTTTT	17847	18	clonotype206	clonotype206_consensus_2
AAGGAGCTCGCCCTTA-1	True	AAGGAGCTCGCCCTTA-1_contig_5	True	477	TRA	TRAV4	None	TRAJ23	TRAC	True	True	CLVGDIGNQGGKLIF	TGCCTCGTGGGTGACATAGGTAACCAGGGAGGAAAGCTTATCTTC	1379	1	clonotype206	clonotype206_consensus_1
AAGGCAGAGAGCCTAG-1	True	AAGGCAGAGAGCCTAG-1_contig_1	True	516	TRB	TRBV2	TRBD1	TRBJ1-1	TRBC1	True	True	CASSEVRGLGYTEAFF	TGTGCCAGCAGTGAAGTCAGGGGGTTGGGATACACTGAAGCTTTCTTT	5491	5	clonotype207	clonotype207_consensus_2
AAGGCAGAGAGCCTAG-1	True	AAGGCAGAGAGCCTAG-1_contig_3	True	511	TRA	TRAV17	None	TRAJ48	TRAC	True	True	CATDRGSNFGNEKLTF	TGTGCTACGGACCGAGGCTCTAACTTTGGAAATGAGAAATTAACCTTT	2480	2	clonotype207	clonotype207_consensus_1
AAGGCAGCACCTCGTT-1	True	AAGGCAGCACCTCGTT-1_contig_1	True	485	TRA	TRAV4	None	TRAJ23	TRAC	True	True	CLVGDIGNQGGKLIF	TGCCTCGTGGGTGACATAGGTAACCAGGGAGGAAAGCTTATCTTC	2143	2	clonotype1	clonotype1_consensus_1
AAGGCAGCACCTCGTT-1	True	AAGGCAGCACCTCGTT-1_contig_3	True	657	TRB	TRBV30	TRBD1	TRBJ1-6	TRBC1	True	True	CAWSTGQANNSPLHF	TGTGCCTGGAGTACCGGACAGGCAAATAATTCACCCCTCCACTTT	1171	1	clonotype1	clonotype1_consensus_2
AAGGCAGCAGCCTATA-1	True	AAGGCAGCAGCCTATA-1_contig_1	True	330	TRB	None	None	TRBJ2-3	TRBC2	False	None	None	None	2024	3	clonotype208	None
AAGGCAGCAGCCTATA-1	True	AAGGCAGCAGCCTATA-1_contig_2	True	522	TRB	TRBV2	TRBD1	TRBJ1-4	TRBC1	True	True	CASSDTGATNEKLFF	TGTGCCAGCAGTGATACAGGCGCAACTAATGAAAAACTGTTTTTT	1256	1	clonotype208	clonotype208_consensus_2
AAGGCAGCAGCCTATA-1	True	AAGGCAGCAGCCTATA-1_contig_3	True	704	TRA	TRAV8-4	None	TRAJ13	TRAC	True	True	CAVTADSGGYQKVTF	TGTGCTGTGACCGCCGATTCTGGGGGTTACCAGAAAGTTACCTTT	3847	4	clonotype208	clonotype208_consensus_1
AAGGCAGCATATACCG-1	True	AAGGCAGCATATACCG-1_contig_1	True	564	TRB	TRBV2	TRBD2	TRBJ2-2	TRBC2	True	True	CASILAVTNTGELFF	TGTGCCAGCATCCTAGCGGTAACGAACACCGGGGAGCTGTTTTTT	3874	6	clonotype13	clonotype13_consensus_1
AAGGCAGCATGTAGTC-1	True	AAGGCAGCATGTAGTC-1_contig_1	True	656	TRB	TRBV30	TRBD1	TRBJ1-6	TRBC1	True	True	CAWSTGQANNSPLHF	TGTGCCTGGAGTACCGGACAGGCAAATAATTCACCCCTCCACTTT	1205	1	clonotype1	clonotype1_consensus_2
AAGGCAGCATGTAGTC-1	True	AAGGCAGCATGTAGTC-1_contig_4	True	447	TRA	TRAV4	None	TRAJ23	TRAC	True	True	CLVGDIGNQGGKLIF	TGCCTCGTGGGTGACATAGGTAACCAGGGAGGAAAGCTTATCTTC	1220	1	clonotype1	clonotype1_consensus_1
AAGGCAGGTAAATGTG-1	True	AAGGCAGGTAAATGTG-1_contig_1	True	723	TRB	TRBV30	TRBD1	TRBJ1-6	TRBC1	True	True	CAWSTGQANNSPLHF	TGTGCCTGGAGTACCGGACAGGCAAATAATTCACCCCTCCACTTT	2622	3	clonotype1	clonotype1_consensus_2
AAGGCAGGTAAATGTG-1	True	AAGGCAGGTAAATGTG-1_contig_2	True	400	TRB	None	None	TRBJ2-3	TRBC2	False	None	None	None	936	3	clonotype1	None
AAGGCAGGTAAATGTG-1	True	AAGGCAGGTAAATGTG-1_contig_4	True	509	TRA	TRAV4	None	TRAJ23	TRAC	True	True	CLVGDIGNQGGKLIF	TGCCTCGTGGGTGACATAGGTAACCAGGGAGGAAAGCTTATCTTC	3246	3	clonotype1	clonotype1_consensus_1
AAGGCAGGTGCCTGGT-1	True	AAGGCAGGTGCCTGGT-1_contig_1	True	1084	TRB	TRBV6-1	TRBD1	TRBJ2-1	TRBC2	True	True	CASSPKTGGWGDEQFF	TGTGCCAGCAGTCCAAAAACAGGTGGCTGGGGGGATGAGCAGTTCTTC	5066	5	clonotype209	clonotype209_consensus_1
AAGGCAGGTGCCTGGT-1	True	AAGGCAGGTGCCTGGT-1_contig_2	True	632	TRA	TRAV3	None	TRAJ26	TRAC	True	None	None	None	941	1	clonotype209	None
AAGGCAGGTGGGTATG-1	True	AAGGCAGGTGGGTATG-1_contig_1	True	556	TRA	TRAV4	None	TRAJ23	TRAC	True	True	CLVGDIGNQGGKLIF	TGCCTCGTGGGTGACATAGGTAACCAGGGAGGAAAGCTTATCTTC	2459	3	clonotype3	clonotype3_consensus_1
AAGGCAGGTTCAGGCC-1	True	AAGGCAGGTTCAGGCC-1_contig_1	True	560	Multi	None	None	TRBJ2-7	TRBC2	False	None	None	None	5431	6	clonotype210	None
AAGGCAGGTTCAGGCC-1	True	AAGGCAGGTTCAGGCC-1_contig_2	True	928	TRB	TRBV29-1	None	TRBJ1-2	TRBC1	True	None	None	None	1841	2	clonotype210	None
AAGGCAGGTTCAGGCC-1	True	AAGGCAGGTTCAGGCC-1_contig_3	True	571	TRA	TRAV12-2	None	TRAJ52	TRAC	True	True	CAVNPGGNSYGKLTF	TGTGCCGTGAACCCTGGTGGTAATAGCTATGGAAAGCTGACATTT	8045	7	clonotype210	clonotype210_consensus_1
AAGGCAGTCTGAGTGT-1	True	AAGGCAGTCTGAGTGT-1_contig_1	True	572	TRB	TRBV30	TRBD1	TRBJ1-6	TRBC1	True	True	CAWSTGQANNSPLHF	TGTGCCTGGAGTACCGGACAGGCAAATAATTCACCCCTCCACTTT	1791	2	clonotype2	clonotype2_consensus_1
AAGGCAGTCTGAGTGT-1	True	AAGGCAGTCTGAGTGT-1_contig_3	True	267	TRB	None	None	TRBJ2-3	TRBC2	False	None	None	None	953	3	clonotype2	None
AAGGCAGTCTGAGTGT-1	True	AAGGCAGTCTGAGTGT-1_contig_4	True	534	Multi	None	None	TRAJ17	IGHD	False	None	None	None	1014	2	clonotype2	None
AAGGCAGTCTGCGGCA-1	True	AAGGCAGTCTGCGGCA-1_contig_1	True	681	TRB	TRBV19	TRBD2	TRBJ2-7	TRBC2	True	True	CASSMAGVLDEQYF	TGTGCCAGTAGTATGGCGGGAGTCCTCGACGAGCAGTACTTC	1374	3	clonotype6	clonotype6_consensus_2
AAGGCAGTCTGCGGCA-1	True	AAGGCAGTCTGCGGCA-1_contig_3	True	550	TRA	TRAV12-2	None	TRAJ9	TRAC	True	True	CAVLTGGGFKTIF	TGTGCCGTCTTAACGGGTGGAGGCTTCAAAACTATCTTT	3125	3	clonotype6	clonotype6_consensus_1
AAGGTTCAGCTACCTA-1	True	AAGGTTCAGCTACCTA-1_contig_1	True	587	TRB	TRBV4-2	TRBD1	TRBJ2-1	TRBC2	True	True	CASRGQAAYNEQFF	TGTGCCAGCAGGGGGCAGGCGGCCTACAATGAGCAGTTCTTC	3259	3	clonotype211	clonotype211_consensus_1
AAGGTTCAGGGAACGG-1	True	AAGGTTCAGGGAACGG-1_contig_1	True	769	TRB	TRBV30	TRBD1	TRBJ1-6	TRBC1	True	True	CAWSTGQANNSPLHF	TGTGCCTGGAGTACCGGACAGGCAAATAATTCACCCCTCCACTTT	3445	3	clonotype1	clonotype1_consensus_2
AAGGTTCAGGGAACGG-1	True	AAGGTTCAGGGAACGG-1_contig_2	True	846	Multi	None	None	TRBJ1-1	TRBC1	False	None	None	None	1732	2	clonotype1	None
AAGGTTCAGGGAACGG-1	True	AAGGTTCAGGGAACGG-1_contig_4	True	519	TRA	TRAV4	None	TRAJ23	TRAC	True	True	CLVGDIGNQGGKLIF	TGCCTCGTGGGTGACATAGGTAACCAGGGAGGAAAGCTTATCTTC	4578	6	clonotype1	clonotype1_consensus_1
AAGGTTCGTAAGTAGT-1	True	AAGGTTCGTAAGTAGT-1_contig_1	True	637	TRA	TRAV12-3	None	TRAJ15	TRAC	True	True	CAMSANQAGTALIF	TGTGCAATGAGCGCAAACCAGGCAGGAACTGCTCTGATCTTT	11077	9	clonotype212	clonotype212_consensus_1
AAGGTTCGTAAGTAGT-1	True	AAGGTTCGTAAGTAGT-1_contig_3	True	556	TRB	TRBV10-3	TRBD1	TRBJ1-3	TRBC1	True	True	CAISVDSSGNTIYF	TGTGCCATCAGTGTGGACAGCTCTGGAAACACCATATATTTT	10079	12	clonotype212	clonotype212_consensus_2
AAGGTTCGTCATACTG-1	True	AAGGTTCGTCATACTG-1_contig_1	True	733	TRB	TRBV2	TRBD2	TRBJ2-2	TRBC2	True	True	CASILAVTNTGELFF	TGTGCCAGCATCCTAGCGGTAACGAACACCGGGGAGCTGTTTTTT	7803	10	clonotype79	clonotype79_consensus_1
AAGGTTCGTCATACTG-1	True	AAGGTTCGTCATACTG-1_contig_2	True	831	TRB	TRBV30	TRBD1	TRBJ1-6	TRBC1	True	True	CAWSTGQANNSPLHF	TGTGCCTGGAGTACCGGACAGGCAAATAATTCACCCCTCCACTTT	4203	5	clonotype79	clonotype79_consensus_2
AAGGTTCGTCATACTG-1	True	AAGGTTCGTCATACTG-1_contig_3	True	534	TRB	None	None	TRBJ2-1	TRBC2	False	None	None	None	1439	2	clonotype79	None
AAGGTTCGTCATACTG-1	True	AAGGTTCGTCATACTG-1_contig_5	True	545	TRA	TRAV12-3	None	TRAJ39	TRAC	True	None	None	None	1542	1	clonotype79	None
AAGGTTCGTCATACTG-1	True	AAGGTTCGTCATACTG-1_contig_6	True	654	Multi	None	None	None	TRAC	False	None	None	None	1093	1	clonotype79	None
AAGGTTCGTTCCAACA-1	True	AAGGTTCGTTCCAACA-1_contig_1	True	527	TRB	TRBV10-2	TRBD2	TRBJ2-7	TRBC2	True	True	CASRGLAGIDEQYF	TGCGCCAGCAGGGGACTAGCGGGGATCGACGAGCAGTACTTC	4661	5	clonotype213	clonotype213_consensus_2
AAGGTTCGTTCCAACA-1	True	AAGGTTCGTTCCAACA-1_contig_3	True	612	TRA	TRAV8-4	None	TRAJ48	TRAC	True	True	CAVRVGNEKLTF	TGTGCTGTGAGAGTCGGAAATGAGAAATTAACCTTT	1407	2	clonotype213	clonotype213_consensus_1
AAGGTTCTCACATACG-1	True	AAGGTTCTCACATACG-1_contig_1	True	643	TRB	TRBV30	TRBD1	TRBJ1-6	TRBC1	True	True	CAWSTGQANNSPLHF	TGTGCCTGGAGTACCGGACAGGCAAATAATTCACCCCTCCACTTT	1968	3	clonotype1	clonotype1_consensus_2
AAGGTTCTCACATACG-1	True	AAGGTTCTCACATACG-1_contig_3	True	510	TRA	TRAV4	None	TRAJ23	TRAC	True	True	CLVGDIGNQGGKLIF	TGCCTCGTGGGTGACATAGGTAACCAGGGAGGAAAGCTTATCTTC	2133	2	clonotype1	clonotype1_consensus_1
AAGGTTCTCATCACCC-1	True	AAGGTTCTCATCACCC-1_contig_1	True	503	TRB	TRBV11-2	TRBD1	TRBJ1-3	TRBC1	True	True	CASSLEGNGDTIYF	TGTGCCAGCAGCTTGGAGGGGAATGGGGACACCATATATTTT	1248	1	clonotype15	clonotype15_consensus_1
AAGGTTCTCATCACCC-1	True	AAGGTTCTCATCACCC-1_contig_3	True	710	Multi	None	None	TRAJ17	IGHD	False	None	None	None	1602	2	clonotype15	None
AAGGTTCTCCCTAACC-1	True	AAGGTTCTCCCTAACC-1_contig_1	True	647	TRB	TRBV23-1	TRBD2	TRBJ2-1	TRBC2	True	None	None	None	2513	6	clonotype26	None
AAGGTTCTCCCTAACC-1	True	AAGGTTCTCCCTAACC-1_contig_2	True	593	TRB	TRBV18	TRBD1	TRBJ1-5	TRBC1	True	True	CASSPDRGGNQPQHF	TGTGCCAGCTCACCCGACAGGGGGGGCAATCAGCCCCAGCATTTT	2115	3	clonotype26	clonotype26_consensus_2
AAGGTTCTCCCTAACC-1	True	AAGGTTCTCCCTAACC-1_contig_3	True	504	TRA	TRAV38-2DV8	None	TRAJ61	TRAC	True	None	None	None	1914	3	clonotype26	None
AAGGTTCTCCCTAACC-1	True	AAGGTTCTCCCTAACC-1_contig_4	True	508	TRA	TRAV29DV5	None	TRAJ40	TRAC	True	True	CAASGTYKYIF	TGTGCGGCCTCAGGAACCTACAAATACATCTTT	649	2	clonotype26	clonotype26_consensus_1
AAGTCTGAGAATCTCC-1	True	AAGTCTGAGAATCTCC-1_contig_1	True	664	TRB	TRBV5-4	TRBD1	TRBJ2-2	TRBC2	True	True	CASSLGQRNTGELFF	TGTGCCAGCAGCTTGGGACAGAGGAACACCGGGGAGCTGTTTTTT	1832	2	clonotype214	clonotype214_consensus_1
AAGTCTGAGAATCTCC-1	True	AAGTCTGAGAATCTCC-1_contig_3	True	284	TRA	None	None	TRAJ18	TRAC	False	None	None	None	1004	1	clonotype214	None
AAGTCTGAGATAGGAG-1	True	AAGTCTGAGATAGGAG-1_contig_1	True	746	TRB	TRBV30	TRBD1	TRBJ1-6	TRBC1	True	True	CAWSTGQANNSPLHF	TGTGCCTGGAGTACCGGACAGGCAAATAATTCACCCCTCCACTTT	3531	4	clonotype1	clonotype1_consensus_2
AAGTCTGAGATAGGAG-1	True	AAGTCTGAGATAGGAG-1_contig_2	True	449	TRB	None	None	TRBJ2-3	TRBC2	False	None	None	None	1023	2	clonotype1	None
AAGTCTGAGATAGGAG-1	True	AAGTCTGAGATAGGAG-1_contig_3	True	470	TRA	TRAV4	None	TRAJ23	TRAC	True	True	CLVGDIGNQGGKLIF	TGCCTCGTGGGTGACATAGGTAACCAGGGAGGAAAGCTTATCTTC	1031	1	clonotype1	clonotype1_consensus_1
AAGTCTGAGCACCGCT-1	True	AAGTCTGAGCACCGCT-1_contig_1	True	577	TRB	TRBV3-1	TRBD2	TRBJ2-7	TRBC2	True	True	CASSPGGTSGGYEQYF	TGTGCCAGCAGCCCAGGGGGAACTAGCGGGGGCTACGAGCAGTACTTC	3761	4	clonotype215	clonotype215_consensus_1
AAGTCTGAGCACCGCT-1	True	AAGTCTGAGCACCGCT-1_contig_3	True	760	TRB	TRBV5-1	TRBD1	TRBJ2-7	TRBC2	True	None	None	None	934	2	clonotype215	None
AAGTCTGAGCACCGCT-1	True	AAGTCTGAGCACCGCT-1_contig_4	True	589	TRA	TRAV17	None	TRAJ43	TRAC	True	None	None	None	1404	1	clonotype215	None
AAGTCTGAGCAGATCG-1	True	AAGTCTGAGCAGATCG-1_contig_1	True	652	TRB	TRBV30	TRBD1	TRBJ1-6	TRBC1	True	True	CAWSTGQANNSPLHF	TGTGCCTGGAGTACCGGACAGGCAAATAATTCACCCCTCCACTTT	3126	3	clonotype2	clonotype2_consensus_1
AAGTCTGAGCAGATCG-1	True	AAGTCTGAGCAGATCG-1_contig_2	True	321	TRB	None	None	TRBJ2-3	TRBC2	False	None	None	None	1874	3	clonotype2	None
AAGTCTGAGTCGTTTG-1	True	AAGTCTGAGTCGTTTG-1_contig_1	True	753	TRB	None	None	TRBJ1-1	TRBC1	False	None	None	None	1824	2	clonotype3	None
AAGTCTGAGTCGTTTG-1	True	AAGTCTGAGTCGTTTG-1_contig_3	True	487	TRA	TRAV4	None	TRAJ23	TRAC	True	True	CLVGDIGNQGGKLIF	TGCCTCGTGGGTGACATAGGTAACCAGGGAGGAAAGCTTATCTTC	1185	1	clonotype3	clonotype3_consensus_1
AAGTCTGAGTGGTAAT-1	True	AAGTCTGAGTGGTAAT-1_contig_1	True	548	TRA	TRAV12-3	None	TRAJ39	TRAC	True	None	None	None	1213	1	clonotype2	None
AAGTCTGAGTGGTAAT-1	True	AAGTCTGAGTGGTAAT-1_contig_2	True	577	TRB	TRBV30	TRBD1	TRBJ1-6	TRBC1	True	True	CAWSTGQANNSPLHF	TGTGCCTGGAGTACCGGACAGGCAAATAATTCACCCCTCCACTTT	3074	3	clonotype2	clonotype2_consensus_1
AAGTCTGCAGCGATCC-1	True	AAGTCTGCAGCGATCC-1_contig_1	True	605	TRA	TRAV26-1	None	TRAJ9	TRAC	True	True	CIVRVQGGGFKTIF	TGCATCGTCAGAGTCCAGGGTGGAGGCTTCAAAACTATCTTT	6381	6	clonotype10	clonotype10_consensus_2
AAGTCTGCAGCGATCC-1	True	AAGTCTGCAGCGATCC-1_contig_2	True	358	TRB	None	None	TRBJ2-4	TRBC2	False	None	None	None	937	2	clonotype10	None
AAGTCTGCAGCGATCC-1	True	AAGTCTGCAGCGATCC-1_contig_3	True	510	TRB	TRBV6-5	TRBD1	TRBJ1-5	TRBC1	True	True	CASSTGGGNQPQHF	TGTGCCAGCAGTACAGGGGGCGGCAATCAGCCCCAGCATTTT	744	1	clonotype10	clonotype10_consensus_1
AAGTCTGGTAGCGTGA-1	True	AAGTCTGGTAGCGTGA-1_contig_1	True	485	TRB	None	None	TRBJ1-1	TRBC1	False	None	None	None	3525	4	clonotype216	None
AAGTCTGGTAGCGTGA-1	True	AAGTCTGGTAGCGTGA-1_contig_2	True	791	Multi	None	None	TRAJ35	TRBC1	False	None	None	None	793	1	clonotype216	None
AAGTCTGGTAGCGTGA-1	True	AAGTCTGGTAGCGTGA-1_contig_5	True	499	TRA	TRAV38-2DV8	None	TRAJ53	TRAC	True	True	CAYKRGGSNYKLTF	TGTGCTTATAAGCGTGGAGGTAGCAACTATAAACTGACATTT	4054	4	clonotype216	clonotype216_consensus_1
AAGTCTGGTCCGACGT-1	True	AAGTCTGGTCCGACGT-1_contig_1	True	358	TRB	None	None	TRBJ1-1	TRBC1	False	None	None	None	1850	2	clonotype2	None
AAGTCTGGTCCGACGT-1	True	AAGTCTGGTCCGACGT-1_contig_2	True	606	TRB	TRBV30	TRBD1	TRBJ1-6	TRBC1	True	True	CAWSTGQANNSPLHF	TGTGCCTGGAGTACCGGACAGGCAAATAATTCACCCCTCCACTTT	719	1	clonotype2	clonotype2_consensus_1
AAGTCTGGTTAAGGGC-1	True	AAGTCTGGTTAAGGGC-1_contig_1	True	530	TRA	TRAV12-3	None	TRAJ39	TRAC	True	None	None	None	1517	1	clonotype2	None
AAGTCTGGTTAAGGGC-1	True	AAGTCTGGTTAAGGGC-1_contig_2	True	254	None	None	None	None	None	False	None	None	None	150	1	clonotype2	None
AAGTCTGGTTAAGGGC-1	True	AAGTCTGGTTAAGGGC-1_contig_4	True	554	TRB	TRBV30	TRBD1	TRBJ1-6	TRBC1	True	True	CAWSTGQANNSPLHF	TGTGCCTGGAGTACCGGACAGGCAAATAATTCACCCCTCCACTTT	2228	2	clonotype2	clonotype2_consensus_1
AAGTCTGGTTAAGTAG-1	True	AAGTCTGGTTAAGTAG-1_contig_1	True	655	TRB	TRBV2	TRBD2	TRBJ2-2	TRBC2	True	True	CASILAVTNTGELFF	TGTGCCAGCATCCTAGCGGTAACGAACACCGGGGAGCTGTTTTTT	11727	12	clonotype4	clonotype4_consensus_1
AAGTCTGGTTAAGTAG-1	True	AAGTCTGGTTAAGTAG-1_contig_2	True	514	TRA	TRAV38-1	None	TRAJ48	TRAC	True	True	CAFMKQYFGNEKLTF	TGTGCTTTCATGAAGCAGTACTTTGGAAATGAGAAATTAACCTTT	2367	2	clonotype4	clonotype4_consensus_2
AAGTCTGGTTCCGGCA-1	True	AAGTCTGGTTCCGGCA-1_contig_1	True	531	TRB	TRBV4-3	TRBD1	TRBJ1-5	TRBC1	True	True	CASSQGEMGTDSNQPQHF	TGCGCCAGCAGCCAAGGTGAGATGGGGACAGATAGCAATCAGCCCCAGCATTTT	6505	7	clonotype217	clonotype217_consensus_1
AAGTCTGGTTCCGGCA-1	True	AAGTCTGGTTCCGGCA-1_contig_2	True	680	TRA	TRAV3	None	TRAJ32	TRAC	True	True	CAVRDTGATNKLIF	TGTGCTGTGAGAGACACAGGTGCTACAAACAAGCTCATCTTT	701	1	clonotype217	clonotype217_consensus_2
AAGTCTGGTTGGTGGA-1	True	AAGTCTGGTTGGTGGA-1_contig_2	True	420	TRB	None	None	TRBJ1-6	TRBC1	False	None	None	None	637	2	clonotype3	None
AAGTCTGGTTGGTGGA-1	True	AAGTCTGGTTGGTGGA-1_contig_4	True	511	TRA	TRAV4	None	TRAJ23	TRAC	True	True	CLVGDIGNQGGKLIF	TGCCTCGTGGGTGACATAGGTAACCAGGGAGGAAAGCTTATCTTC	3664	4	clonotype3	clonotype3_consensus_1
AAGTCTGTCAATCTCT-1	True	AAGTCTGTCAATCTCT-1_contig_1	True	680	TRB	TRBV19	TRBD2	TRBJ2-7	TRBC2	True	True	CASSMAGVLDEQYF	TGTGCCAGTAGTATGGCGGGAGTCCTCGACGAGCAGTACTTC	12280	14	clonotype6	clonotype6_consensus_2
AAGTCTGTCAATCTCT-1	True	AAGTCTGTCAATCTCT-1_contig_3	True	571	TRA	TRAV12-2	None	TRAJ9	TRAC	True	True	CAVLTGGGFKTIF	TGTGCCGTCTTAACGGGTGGAGGCTTCAAAACTATCTTT	9614	8	clonotype6	clonotype6_consensus_1
AAGTCTGTCAATCTCT-1	True	AAGTCTGTCAATCTCT-1_contig_4	True	804	TRA	TRAV8-3	None	TRAJ10	TRAC	True	None	None	None	1082	2	clonotype6	None
AAGTCTGTCACCTTAT-1	True	AAGTCTGTCACCTTAT-1_contig_1	True	682	TRB	TRBV30	TRBD1	TRBJ1-6	TRBC1	True	True	CAWSTGQANNSPLHF	TGTGCCTGGAGTACCGGACAGGCAAATAATTCACCCCTCCACTTT	7889	8	clonotype1	clonotype1_consensus_2
AAGTCTGTCACCTTAT-1	True	AAGTCTGTCACCTTAT-1_contig_2	True	405	TRB	None	None	TRBJ2-4	TRBC2	False	None	None	None	1350	2	clonotype1	None
AAGTCTGTCACCTTAT-1	True	AAGTCTGTCACCTTAT-1_contig_3	True	475	TRA	TRAV4	None	TRAJ23	TRAC	True	True	CLVGDIGNQGGKLIF	TGCCTCGTGGGTGACATAGGTAACCAGGGAGGAAAGCTTATCTTC	1849	2	clonotype1	clonotype1_consensus_1
AAGTCTGTCTATGTGG-1	True	AAGTCTGTCTATGTGG-1_contig_1	True	465	TRB	None	None	TRBJ2-3	TRBC1	False	None	None	None	1324	3	clonotype3	None
AAGTCTGTCTATGTGG-1	True	AAGTCTGTCTATGTGG-1_contig_4	True	497	TRA	TRAV4	None	TRAJ23	TRAC	True	True	CLVGDIGNQGGKLIF	TGCCTCGTGGGTGACATAGGTAACCAGGGAGGAAAGCTTATCTTC	3310	3	clonotype3	clonotype3_consensus_1
AAGTCTGTCTGAGTGT-1	True	AAGTCTGTCTGAGTGT-1_contig_1	True	637	TRB	TRBV30	TRBD1	TRBJ1-6	TRBC1	True	True	CAWSTGQANNSPLHF	TGTGCCTGGAGTACCGGACAGGCAAATAATTCACCCCTCCACTTT	2597	3	clonotype2	clonotype2_consensus_1
AAGTCTGTCTGAGTGT-1	True	AAGTCTGTCTGAGTGT-1_contig_3	True	530	TRA	TRAV12-3	None	TRAJ39	TRAC	True	None	None	None	1428	1	clonotype2	None
AAGTCTGTCTGTCCGT-1	True	AAGTCTGTCTGTCCGT-1_contig_1	True	500	TRA	TRAV5	None	TRAJ42	TRAC	True	True	CAESWGGSQGNLIF	TGTGCAGAGAGTTGGGGAGGAAGCCAAGGAAATCTCATCTTT	1316	1	clonotype21	clonotype21_consensus_1
AAGTCTGTCTGTCCGT-1	True	AAGTCTGTCTGTCCGT-1_contig_3	True	699	TRB	TRBV7-9	TRBD1	TRBJ2-7	TRBC2	True	True	CASSGLTGASSYEQYF	TGTGCCAGCAGCGGCCTGACAGGGGCAAGCTCCTACGAGCAGTACTTC	4206	4	clonotype21	clonotype21_consensus_2
AATCCAGAGCAGCGTA-1	True	AATCCAGAGCAGCGTA-1_contig_1	True	546	TRA	TRAV12-3	None	TRAJ39	TRAC	True	None	None	None	3801	3	clonotype3	None
AATCCAGAGCAGCGTA-1	True	AATCCAGAGCAGCGTA-1_contig_2	True	508	TRA	TRAV4	None	TRAJ23	TRAC	True	True	CLVGDIGNQGGKLIF	TGCCTCGTGGGTGACATAGGTAACCAGGGAGGAAAGCTTATCTTC	864	1	clonotype3	clonotype3_consensus_1
AATCCAGAGCAGCGTA-1	True	AATCCAGAGCAGCGTA-1_contig_3	True	269	TRB	None	None	TRBJ2-3	TRBC2	False	None	None	None	633	1	clonotype3	None
AATCCAGAGCAGCGTA-1	True	AATCCAGAGCAGCGTA-1_contig_4	True	378	Multi	None	None	TRAJ10	TRBC1	False	None	None	None	136	1	clonotype3	None
AATCCAGAGGATGCGT-1	True	AATCCAGAGGATGCGT-1_contig_1	True	547	TRA	TRAV2	None	TRAJ8	TRAC	True	None	None	None	2090	3	clonotype218	None
AATCCAGAGGATGCGT-1	True	AATCCAGAGGATGCGT-1_contig_3	True	781	TRB	TRBV19	TRBD1	TRBJ1-1	TRBC1	True	True	CASSQGPSFGSEAFF	TGTGCCAGTAGCCAGGGTCCCAGCTTTGGAAGTGAAGCTTTCTTT	9612	11	clonotype218	clonotype218_consensus_2
AATCCAGAGGATGCGT-1	True	AATCCAGAGGATGCGT-1_contig_4	True	663	TRB	TRBV20-1	TRBD2	TRBJ2-5	TRBC1	True	True	CSASLRGVAGDQETQYF	TGCAGTGCTAGCCTTCGTGGGGTAGCGGGGGATCAAGAGACCCAGTACTTC	6089	8	clonotype218	clonotype218_consensus_1
AATCCAGAGGGAAACA-1	True	AATCCAGAGGGAAACA-1_contig_1	True	490	TRA	TRAV4	None	TRAJ23	TRAC	True	True	CLVGDIGNQGGKLIF	TGCCTCGTGGGTGACATAGGTAACCAGGGAGGAAAGCTTATCTTC	2340	2	clonotype1	clonotype1_consensus_1
AATCCAGAGGGAAACA-1	True	AATCCAGAGGGAAACA-1_contig_3	True	621	TRB	TRBV30	TRBD1	TRBJ1-6	TRBC1	True	True	CAWSTGQANNSPLHF	TGTGCCTGGAGTACCGGACAGGCAAATAATTCACCCCTCCACTTT	3077	6	clonotype1	clonotype1_consensus_2
AATCCAGAGGGCTTCC-1	True	AATCCAGAGGGCTTCC-1_contig_1	True	575	TRB	TRBV12-5	TRBD1	TRBJ2-4	TRBC2	True	True	CASGFAGLAKNIQYF	TGTGCTAGTGGTTTCGCAGGGTTGGCCAAAAACATTCAGTACTTC	9954	11	clonotype219	clonotype219_consensus_1
AATCCAGAGGGCTTCC-1	True	AATCCAGAGGGCTTCC-1_contig_2	True	334	TRB	None	None	TRBJ1-1	TRBC1	False	None	None	None	3060	4	clonotype219	None
AATCCAGAGGGCTTCC-1	True	AATCCAGAGGGCTTCC-1_contig_5	True	538	TRA	TRAV27	None	TRAJ45	TRAC	True	True	CAVRHSGGGADGLTF	TGTGCAGTCCGCCATTCAGGAGGAGGTGCTGACGGACTCACCTTT	4139	4	clonotype219	clonotype219_consensus_2
AATCCAGAGTTTGCGT-1	True	AATCCAGAGTTTGCGT-1_contig_1	True	582	Multi	None	None	TRAJ10	TRBC1	False	None	None	None	789	1	clonotype220	None
AATCCAGAGTTTGCGT-1	True	AATCCAGAGTTTGCGT-1_contig_2	True	641	TRB	TRBV7-2	TRBD1	TRBJ2-7	TRBC2	True	True	CASSPRTGGYISYEQYF	TGTGCCAGCAGCCCCCGGACAGGGGGATACATCTCCTACGAGCAGTACTTC	932	1	clonotype220	clonotype220_consensus_1
AATCCAGAGTTTGCGT-1	True	AATCCAGAGTTTGCGT-1_contig_5	True	431	TRB	None	None	TRBJ2-3	TRBC2	False	None	None	None	759	2	clonotype220	None
AATCCAGCACGTCAGC-1	True	AATCCAGCACGTCAGC-1_contig_1	True	499	TRA	TRAV10	None	TRAJ4	TRAC	True	True	CVVSPPPTGYNKLIF	TGTGTGGTGAGCCCCCCACCTACTGGCTACAATAAGCTGATTTTT	4470	4	clonotype221	clonotype221_consensus_2
AATCCAGCACGTCAGC-1	True	AATCCAGCACGTCAGC-1_contig_2	True	510	TRA	TRAV1-1	None	TRAJ34	TRAC	True	True	CAPPIYNTDKLIF	TGCGCTCCGCCTATTTATAACACCGACAAGCTCATCTTT	2226	2	clonotype221	clonotype221_consensus_1
AATCCAGCACGTCAGC-1	True	AATCCAGCACGTCAGC-1_contig_3	True	601	TRB	TRBV6-5	TRBD1	TRBJ1-6	TRBC1	True	True	CASRLDRSSYNSPLHF	TGTGCCAGCAGGCTGGACAGGAGCTCCTATAATTCACCCCTCCACTTT	8697	9	clonotype221	clonotype221_consensus_3
AATCCAGCACGTCAGC-1	True	AATCCAGCACGTCAGC-1_contig_4	True	360	TRB	None	None	TRBJ2-3	TRBC2	False	None	None	None	1750	3	clonotype221	None
AATCCAGCATCAGTCA-1	True	AATCCAGCATCAGTCA-1_contig_1	True	540	TRB	TRBV6-5	TRBD2	TRBJ2-1	TRBC2	True	True	CASSLTSGGFNEQFF	TGTGCCAGCAGCCTTACTAGCGGGGGCTTCAATGAGCAGTTCTTC	8583	9	clonotype222	clonotype222_consensus_1
AATCCAGCATCAGTCA-1	True	AATCCAGCATCAGTCA-1_contig_2	True	491	TRA	TRAV38-1	None	TRAJ35	TRAC	True	True	CAFRGGFGNVLHC	TGTGCTTTCCGGGGGGGCTTTGGGAATGTGCTGCATTGC	2722	3	clonotype222	clonotype222_consensus_2
AATCCAGCATGCCCGA-1	True	AATCCAGCATGCCCGA-1_contig_1	True	639	TRB	TRBV19	TRBD1	TRBJ2-2	TRBC2	True	True	CASSSGTGGARELFF	TGTGCCAGTAGTTCCGGGACAGGGGGTGCCCGGGAGCTGTTTTTT	2028	2	clonotype223	clonotype223_consensus_1
AATCCAGCATGCCCGA-1	True	AATCCAGCATGCCCGA-1_contig_3	True	528	TRA	TRAV17	None	TRAJ39	TRAC	True	True	CATGFSMLTF	TGTGCTACGGGCTTTAGCATGCTCACCTTT	1198	1	clonotype223	clonotype223_consensus_2
AATCCAGGTCAATGTC-1	True	AATCCAGGTCAATGTC-1_contig_1	True	733	TRB	TRBV2	TRBD2	TRBJ2-2	TRBC2	True	True	CASILAVTNTGELFF	TGTGCCAGCATCCTAGCGGTAACGAACACCGGGGAGCTGTTTTTT	15691	18	clonotype13	clonotype13_consensus_1
AATCCAGGTCATATGC-1	True	AATCCAGGTCATATGC-1_contig_1	True	527	TRB	TRBV7-9	TRBD1	TRBJ2-5	TRBC2	True	True	CASSFRQGQGQETQYF	TGTGCCAGCAGCTTTCGGCAGGGGCAAGGCCAAGAGACCCAGTACTTC	7999	8	clonotype8	clonotype8_consensus_1
AATCCAGGTCATATGC-1	True	AATCCAGGTCATATGC-1_contig_2	True	393	Multi	None	None	TRBJ2-1	TRBC2	False	None	None	None	635	1	clonotype8	None
AATCCAGGTCATATGC-1	True	AATCCAGGTCATATGC-1_contig_3	True	536	TRA	TRAV2	None	TRAJ6	TRAC	True	True	CAVEEGGSYIPTF	TGTGCTGTGGAGGAAGGAGGAAGCTACATACCTACATTT	2701	2	clonotype8	clonotype8_consensus_2
AATCCAGGTGATGTGG-1	True	AATCCAGGTGATGTGG-1_contig_1	True	311	TRB	None	None	TRBJ2-3	TRBC2	False	None	None	None	1683	4	None	None
AATCCAGGTGTTAAGA-1	True	AATCCAGGTGTTAAGA-1_contig_1	True	695	TRB	TRBV30	TRBD1	TRBJ1-6	TRBC1	True	True	CAWSTGQANNSPLHF	TGTGCCTGGAGTACCGGACAGGCAAATAATTCACCCCTCCACTTT	1708	3	clonotype2	clonotype2_consensus_1
AATCCAGGTGTTCGAT-1	True	AATCCAGGTGTTCGAT-1_contig_1	True	846	TRB	TRBV18	TRBD2	TRBJ2-5	TRBC1	True	True	CASSGREVRETQYF	TGTGCCAGCTCCGGCAGGGAGGTGAGGGAGACCCAGTACTTC	8241	9	clonotype224	clonotype224_consensus_3
AATCCAGGTGTTCGAT-1	True	AATCCAGGTGTTCGAT-1_contig_2	True	753	TRB	TRBV30	TRBD1	TRBJ1-6	TRBC1	True	True	CAWSTGQANNSPLHF	TGTGCCTGGAGTACCGGACAGGCAAATAATTCACCCCTCCACTTT	1077	2	clonotype224	clonotype224_consensus_4
AATCCAGGTGTTCGAT-1	True	AATCCAGGTGTTCGAT-1_contig_5	True	602	TRA	TRAV12-1	None	TRAJ6	TRAC	True	True	CVVNGRSYIPTF	TGTGTGGTGAACGGGCGAAGCTACATACCTACATTT	3678	5	clonotype224	clonotype224_consensus_1
AATCCAGGTGTTCGAT-1	True	AATCCAGGTGTTCGAT-1_contig_7	True	501	TRA	TRAV4	None	TRAJ23	TRAC	True	True	CLVGDIGNQGGKLIF	TGCCTCGTGGGTGACATAGGTAACCAGGGAGGAAAGCTTATCTTC	1542	2	clonotype224	clonotype224_consensus_2
AATCCAGGTTCTGTTT-1	True	AATCCAGGTTCTGTTT-1_contig_1	True	531	TRB	TRBV6-3	TRBD2	TRBJ1-5	TRBC1	True	True	CASSYNRGGSQPQHF	TGTGCCAGCAGTTACAACAGGGGAGGGAGCCAGCCCCAGCATTTT	3175	4	clonotype11	clonotype11_consensus_1
AATCCAGGTTCTGTTT-1	True	AATCCAGGTTCTGTTT-1_contig_2	True	274	TRB	None	None	TRBJ2-3	TRBC2	False	None	None	None	767	2	clonotype11	None
AATCCAGGTTCTGTTT-1	True	AATCCAGGTTCTGTTT-1_contig_3	True	608	TRA	TRAV8-3	None	None	None	False	None	None	None	676	1	clonotype11	None
AATCCAGTCAGTGTTG-1	True	AATCCAGTCAGTGTTG-1_contig_3	True	433	TRB	None	None	TRBJ2-3	TRBC1	False	None	None	None	435	2	None	None
AATCCAGTCAGTGTTG-1	True	AATCCAGTCAGTGTTG-1_contig_5	True	695	TRA	None	None	None	TRAC	False	None	None	None	944	1	None	None
AATCCAGTCAGTGTTG-1	True	AATCCAGTCAGTGTTG-1_contig_6	True	516	IGH	None	None	None	IGHM	False	None	None	None	307	1	None	None
AATCGGTAGAGTACCG-1	True	AATCGGTAGAGTACCG-1_contig_1	True	275	TRB	None	None	TRBJ2-3	TRBC2	False	None	None	None	2231	4	clonotype15	None
AATCGGTAGAGTACCG-1	True	AATCGGTAGAGTACCG-1_contig_2	True	514	TRB	TRBV11-2	TRBD1	TRBJ1-3	TRBC1	True	True	CASSLEGNGDTIYF	TGTGCCAGCAGCTTGGAGGGGAATGGGGACACCATATATTTT	1651	2	clonotype15	clonotype15_consensus_1
AATCGGTAGATCCCGC-1	True	AATCGGTAGATCCCGC-1_contig_1	True	512	TRB	TRBV27	None	TRBJ2-6	TRBC2	True	True	CASSRSSGANVLTF	TGTGCCAGCAGTCGAAGCTCTGGGGCCAACGTCCTGACTTTC	2166	2	clonotype5	clonotype5_consensus_2
AATCGGTAGATCCCGC-1	True	AATCGGTAGATCCCGC-1_contig_2	True	654	TRA	TRAV12-1	None	TRAJ6	TRAC	True	True	CVVNREGSYIPTF	TGTGTGGTGAACAGGGAAGGAAGCTACATACCTACATTT	6325	5	clonotype5	clonotype5_consensus_1
AATCGGTAGCCCTAAT-1	True	AATCGGTAGCCCTAAT-1_contig_1	True	562	TRB	TRBV2	TRBD2	TRBJ2-2	TRBC2	True	True	CASILAVTNTGELFF	TGTGCCAGCATCCTAGCGGTAACGAACACCGGGGAGCTGTTTTTT	7551	9	clonotype4	clonotype4_consensus_1
AATCGGTAGCCCTAAT-1	True	AATCGGTAGCCCTAAT-1_contig_3	True	481	TRA	TRAV38-1	None	TRAJ48	TRAC	True	True	CAFMKQYFGNEKLTF	TGTGCTTTCATGAAGCAGTACTTTGGAAATGAGAAATTAACCTTT	1464	1	clonotype4	clonotype4_consensus_2
AATCGGTAGGCTCATT-1	True	AATCGGTAGGCTCATT-1_contig_1	True	354	TRB	None	None	TRBJ1-1	TRBC1	False	None	None	None	3212	5	clonotype16	None
AATCGGTAGGCTCATT-1	True	AATCGGTAGGCTCATT-1_contig_2	True	551	TRB	TRBV6-5	TRBD2	TRBJ1-5	TRBC1	True	True	CASSLLGGGNQPQHF	TGTGCCAGCAGCCTCTTGGGAGGAGGCAATCAGCCCCAGCATTTT	1119	1	clonotype16	clonotype16_consensus_2
AATCGGTAGGCTCATT-1	True	AATCGGTAGGCTCATT-1_contig_4	True	580	TRA	TRAV38-2DV8	None	TRAJ39	TRAC	True	True	CAYRSNAGNMLTF	TGTGCTTATAGGAGCAATGCAGGCAACATGCTCACCTTT	4948	5	clonotype16	clonotype16_consensus_1
AATCGGTAGTCCGTAT-1	True	AATCGGTAGTCCGTAT-1_contig_1	True	579	TRB	TRBV30	TRBD1	TRBJ1-6	TRBC1	True	True	CAWSTGQANNSPLHF	TGTGCCTGGAGTACCGGACAGGCAAATAATTCACCCCTCCACTTT	2932	4	clonotype1	clonotype1_consensus_2
AATCGGTAGTCCGTAT-1	True	AATCGGTAGTCCGTAT-1_contig_3	True	508	TRA	TRAV4	None	TRAJ23	TRAC	True	True	CLVGDIGNQGGKLIF	TGCCTCGTGGGTGACATAGGTAACCAGGGAGGAAAGCTTATCTTC	5232	4	clonotype1	clonotype1_consensus_1
AATCGGTCAAAGCGGT-1	True	AATCGGTCAAAGCGGT-1_contig_1	True	600	TRB	TRBV4-2	TRBD2	TRBJ2-1	TRBC2	True	True	CASSPRTSGAYNEQFF	TGTGCCAGCAGCCCGAGGACTAGCGGGGCGTACAATGAGCAGTTCTTC	12440	12	clonotype225	clonotype225_consensus_2
AATCGGTCAAAGCGGT-1	True	AATCGGTCAAAGCGGT-1_contig_3	True	514	TRA	TRAV27	None	TRAJ49	TRAC	True	True	CAVNTGNQFYF	TGTGCAGTTAACACCGGTAACCAGTTCTATTTT	1413	1	clonotype225	clonotype225_consensus_1
AATCGGTCATCGATGT-1	True	AATCGGTCATCGATGT-1_contig_1	True	781	TRA	TRAV8-1	None	TRAJ3	TRAC	True	True	CAVSTYSSASKIIF	TGTGCCGTGTCAACGTACAGCAGTGCTTCCAAGATAATCTTT	10883	11	clonotype226	clonotype226_consensus_2
AATCGGTCATCGATGT-1	True	AATCGGTCATCGATGT-1_contig_3	True	688	TRB	TRBV12-3	TRBD1	TRBJ1-4	TRBC1	True	True	CASSSGQGTIKLFF	TGTGCCAGCAGTTCGGGACAGGGGACGATAAAACTGTTTTTT	14014	12	clonotype226	clonotype226_consensus_1
AATCGGTCATCGATGT-1	True	AATCGGTCATCGATGT-1_contig_4	True	444	TRB	None	None	TRBJ2-3	TRBC2	False	None	None	None	2372	4	clonotype226	None
AATCGGTGTAAGCACG-1	True	AATCGGTGTAAGCACG-1_contig_1	True	464	TRB	None	None	TRBJ2-3	TRBC2	False	None	None	None	1501	3	clonotype3	None
AATCGGTGTAAGCACG-1	True	AATCGGTGTAAGCACG-1_contig_3	True	330	Multi	None	None	TRBJ2-3	TRBC2	False	None	None	None	92	1	clonotype3	None
AATCGGTGTAAGCACG-1	True	AATCGGTGTAAGCACG-1_contig_4	True	511	TRA	TRAV4	None	TRAJ23	TRAC	True	True	CLVGDIGNQGGKLIF	TGCCTCGTGGGTGACATAGGTAACCAGGGAGGAAAGCTTATCTTC	3535	3	clonotype3	clonotype3_consensus_1
AATCGGTGTTAAAGAC-1	True	AATCGGTGTTAAAGAC-1_contig_1	True	656	TRB	TRBV30	TRBD1	TRBJ1-6	TRBC1	True	True	CAWSTGQANNSPLHF	TGTGCCTGGAGTACCGGACAGGCAAATAATTCACCCCTCCACTTT	2783	4	clonotype1	clonotype1_consensus_2
AATCGGTGTTAAAGAC-1	True	AATCGGTGTTAAAGAC-1_contig_2	True	292	TRB	None	None	TRBJ2-3	TRBC2	False	None	None	None	1210	2	clonotype1	None
AATCGGTGTTAAAGAC-1	True	AATCGGTGTTAAAGAC-1_contig_3	True	480	TRA	TRAV4	None	TRAJ23	TRAC	True	True	CLVGDIGNQGGKLIF	TGCCTCGTGGGTGACATAGGTAACCAGGGAGGAAAGCTTATCTTC	585	1	clonotype1	clonotype1_consensus_1
AATCGGTGTTCAACCA-1	True	AATCGGTGTTCAACCA-1_contig_1	True	825	TRB	TRBV30	TRBD1	TRBJ1-6	TRBC1	True	True	CAWSTGQANNSPLHF	TGTGCCTGGAGTACCGGACAGGCAAATAATTCACCCCTCCACTTT	1986	2	clonotype1	clonotype1_consensus_2
AATCGGTGTTCAACCA-1	True	AATCGGTGTTCAACCA-1_contig_2	True	606	TRA	TRAV4	None	TRAJ23	TRAC	True	True	CLVGDIGNQGGKLIF	TGCCTCGTGGGTGACATAGGTAACCAGGGAGGAAAGCTTATCTTC	2862	3	clonotype1	clonotype1_consensus_1
AATCGGTTCGGAGCAA-1	True	AATCGGTTCGGAGCAA-1_contig_1	True	589	TRB	TRBV30	TRBD1	TRBJ2-3	TRBC2	True	True	CAWTTTGADTQYF	TGTGCCTGGACGACGACAGGGGCCGATACGCAGTATTTT	2072	2	clonotype227	clonotype227_consensus_2
AATCGGTTCGGAGCAA-1	True	AATCGGTTCGGAGCAA-1_contig_2	True	542	TRA	TRAV23DV6	None	TRAJ4	TRAC	True	True	CAASLGSGGYNKLIF	TGTGCAGCAAGCCTAGGATCTGGTGGCTACAATAAGCTGATTTTT	827	1	clonotype227	clonotype227_consensus_1
AATCGGTTCGGAGCAA-1	True	AATCGGTTCGGAGCAA-1_contig_3	True	487	TRA	TRAV4	None	TRAJ10	TRAC	True	False	CVLLPRG*HPEGGNKLTF	TGTGTACTACTGCCTCGTGGGTGACACCCCGAGGGAGGAAACAAACTCACCTTT	663	2	clonotype227	None
AATCGGTTCGTTTAGG-1	True	AATCGGTTCGTTTAGG-1_contig_1	True	518	TRA	TRAV13-1	None	TRAJ43	TRAC	True	True	CAASRGNNDMRF	TGTGCAGCAAGTAGAGGTAACAATGACATGCGCTTT	4052	3	clonotype228	clonotype228_consensus_2
AATCGGTTCGTTTAGG-1	True	AATCGGTTCGTTTAGG-1_contig_2	True	587	TRA	TRAV29DV5	None	TRAJ22	TRAC	True	None	None	None	1985	2	clonotype228	None
AATCGGTTCGTTTAGG-1	True	AATCGGTTCGTTTAGG-1_contig_4	True	659	TRB	TRBV29-1	None	TRBJ2-3	TRBC2	True	True	CSVGVSTDTQYF	TGCAGCGTTGGGGTTAGCACAGATACGCAGTATTTT	13236	14	clonotype228	clonotype228_consensus_1
AATCGGTTCTCACATT-1	True	AATCGGTTCTCACATT-1_contig_1	True	623	TRB	TRBV30	TRBD1	TRBJ1-6	TRBC1	True	True	CAWSTGQANNSPLHF	TGTGCCTGGAGTACCGGACAGGCAAATAATTCACCCCTCCACTTT	2136	2	clonotype1	clonotype1_consensus_2
AATCGGTTCTCACATT-1	True	AATCGGTTCTCACATT-1_contig_2	True	271	TRB	None	None	TRBJ2-3	TRBC2	False	None	None	None	507	2	clonotype1	None
AATCGGTTCTCACATT-1	True	AATCGGTTCTCACATT-1_contig_3	True	502	TRA	TRAV4	None	TRAJ23	TRAC	True	True	CLVGDIGNQGGKLIF	TGCCTCGTGGGTGACATAGGTAACCAGGGAGGAAAGCTTATCTTC	1211	1	clonotype1	clonotype1_consensus_1
ACACCAAAGCTACCTA-1	True	ACACCAAAGCTACCTA-1_contig_1	True	771	TRB	TRBV30	TRBD1	TRBJ1-6	TRBC1	True	True	CAWSTGQANNSPLHF	TGTGCCTGGAGTACCGGACAGGCAAATAATTCACCCCTCCACTTT	2242	3	clonotype229	clonotype229_consensus_3
ACACCAAAGCTACCTA-1	True	ACACCAAAGCTACCTA-1_contig_3	True	700	TRB	TRBV7-8	TRBD1	TRBJ2-7	TRBC2	True	True	CASSLVQGISYEQYF	TGTGCCAGCAGCTTAGTCCAGGGGATCTCCTACGAGCAGTACTTC	346	3	clonotype229	clonotype229_consensus_2
ACACCAAAGCTACCTA-1	True	ACACCAAAGCTACCTA-1_contig_5	True	509	TRA	TRAV4	None	TRAJ23	TRAC	True	True	CLVGDIGNQGGKLIF	TGCCTCGTGGGTGACATAGGTAACCAGGGAGGAAAGCTTATCTTC	1011	1	clonotype229	clonotype229_consensus_1
ACACCAAAGTCTCGGC-1	True	ACACCAAAGTCTCGGC-1_contig_1	True	615	TRB	TRBV30	TRBD1	TRBJ1-6	TRBC1	True	True	CAWSTGQANNSPLHF	TGTGCCTGGAGTACCGGACAGGCAAATAATTCACCCCTCCACTTT	1096	1	clonotype1	clonotype1_consensus_2
ACACCAAAGTCTCGGC-1	True	ACACCAAAGTCTCGGC-1_contig_3	True	282	TRB	None	None	TRBJ2-3	TRBC2	False	None	None	None	611	2	clonotype1	None
ACACCAAAGTCTCGGC-1	True	ACACCAAAGTCTCGGC-1_contig_4	True	478	TRA	TRAV4	None	TRAJ23	TRAC	True	True	CLVGDIGNQGGKLIF	TGCCTCGTGGGTGACATAGGTAACCAGGGAGGAAAGCTTATCTTC	1241	1	clonotype1	clonotype1_consensus_1
ACACCAACACGAAACG-1	True	ACACCAACACGAAACG-1_contig_1	True	690	TRB	TRBV30	TRBD1	TRBJ1-6	TRBC1	True	True	CAWSTGQANNSPLHF	TGTGCCTGGAGTACCGGACAGGCAAATAATTCACCCCTCCACTTT	3282	4	clonotype1	clonotype1_consensus_2
ACACCAACACGAAACG-1	True	ACACCAACACGAAACG-1_contig_2	True	472	TRA	TRAV4	None	TRAJ23	TRAC	True	True	CLVGDIGNQGGKLIF	TGCCTCGTGGGTGACATAGGTAACCAGGGAGGAAAGCTTATCTTC	1304	1	clonotype1	clonotype1_consensus_1
ACACCAACAGCGTTCG-1	True	ACACCAACAGCGTTCG-1_contig_1	True	333	TRB	None	None	TRBJ1-1	TRBC1	False	None	None	None	1061	1	clonotype3	None
ACACCAACAGCGTTCG-1	True	ACACCAACAGCGTTCG-1_contig_4	True	510	TRA	TRAV4	None	TRAJ23	TRAC	True	True	CLVGDIGNQGGKLIF	TGCCTCGTGGGTGACATAGGTAACCAGGGAGGAAAGCTTATCTTC	1178	1	clonotype3	clonotype3_consensus_1
ACACCAACAGTATCTG-1	True	ACACCAACAGTATCTG-1_contig_1	True	597	TRB	TRBV2	TRBD2	TRBJ2-2	TRBC2	True	True	CASILAVTNTGELFF	TGTGCCAGCATCCTAGCGGTAACGAACACCGGGGAGCTGTTTTTT	3874	5	clonotype4	clonotype4_consensus_1
ACACCAACAGTATCTG-1	True	ACACCAACAGTATCTG-1_contig_2	True	495	TRA	TRAV38-1	None	TRAJ48	TRAC	True	True	CAFMKQYFGNEKLTF	TGTGCTTTCATGAAGCAGTACTTTGGAAATGAGAAATTAACCTTT	761	1	clonotype4	clonotype4_consensus_2
ACACCAACATAAGACA-1	True	ACACCAACATAAGACA-1_contig_1	True	553	TRB	TRBV11-2	None	TRBJ1-1	TRBC1	True	True	CASSLVENTEAFF	TGTGCCAGCAGCTTGGTGGAGAACACTGAAGCTTTCTTT	14658	17	clonotype230	clonotype230_consensus_1
ACACCAACATAAGACA-1	True	ACACCAACATAAGACA-1_contig_3	True	603	TRA	TRAV13-1	None	TRAJ3	TRAC	True	True	CAATRYSSASKIIF	TGTGCAGCAACGAGGTACAGCAGTGCTTCCAAGATAATCTTT	11143	10	clonotype230	clonotype230_consensus_2
ACACCAACATCCCATC-1	True	ACACCAACATCCCATC-1_contig_1	True	701	TRB	None	None	TRBJ1-6	TRBC1	False	None	None	None	1887	3	None	None
ACACCAACATCCGCGA-1	True	ACACCAACATCCGCGA-1_contig_1	True	626	TRB	TRBV30	TRBD1	TRBJ1-6	TRBC1	True	True	CAWSTGQANNSPLHF	TGTGCCTGGAGTACCGGACAGGCAAATAATTCACCCCTCCACTTT	2155	2	clonotype1	clonotype1_consensus_2
ACACCAACATCCGCGA-1	True	ACACCAACATCCGCGA-1_contig_2	True	577	TRA	TRAV4	None	TRAJ23	TRAC	True	True	CLVGDIGNQGGKLIF	TGCCTCGTGGGTGACATAGGTAACCAGGGAGGAAAGCTTATCTTC	3520	4	clonotype1	clonotype1_consensus_1
ACACCAAGTATGCTTG-1	True	ACACCAAGTATGCTTG-1_contig_1	True	577	TRB	TRBV2	TRBD2	TRBJ2-2	TRBC2	True	True	CASILAVTNTGELFF	TGTGCCAGCATCCTAGCGGTAACGAACACCGGGGAGCTGTTTTTT	8504	10	clonotype4	clonotype4_consensus_1
ACACCAAGTATGCTTG-1	True	ACACCAAGTATGCTTG-1_contig_2	True	543	TRB	TRBV6-5	TRBD1	TRBJ2-7	TRBC2	True	None	None	None	2012	2	clonotype4	None
ACACCAAGTATGCTTG-1	True	ACACCAAGTATGCTTG-1_contig_3	True	493	TRA	TRAV38-1	None	TRAJ48	TRAC	True	True	CAFMKQYFGNEKLTF	TGTGCTTTCATGAAGCAGTACTTTGGAAATGAGAAATTAACCTTT	3569	3	clonotype4	clonotype4_consensus_2
ACACCAAGTCACAAGG-1	True	ACACCAAGTCACAAGG-1_contig_1	True	528	TRB	TRBV5-1	TRBD1	TRBJ2-4	TRBC2	True	True	CASSPTGQENIQYF	TGCGCCAGCAGCCCCACAGGGCAGGAAAACATTCAGTACTTC	16085	16	clonotype231	clonotype231_consensus_2
ACACCAAGTCACAAGG-1	True	ACACCAAGTCACAAGG-1_contig_3	True	495	TRA	TRAV38-2DV8	None	TRAJ58	TRAC	True	True	CAYRSYQTSGSRLTF	TGTGCTTATAGGAGCTATCAAACCAGTGGCTCTAGGTTGACCTTT	2737	3	clonotype231	clonotype231_consensus_1
ACACCAAGTTTCGCTC-1	True	ACACCAAGTTTCGCTC-1_contig_1	True	534	TRB	TRBV6-5	TRBD2	TRBJ1-5	TRBC1	True	True	CASSLLGGGNQPQHF	TGTGCCAGCAGCCTCTTGGGAGGAGGCAATCAGCCCCAGCATTTT	3836	4	clonotype232	clonotype232_consensus_3
ACACCAAGTTTCGCTC-1	True	ACACCAAGTTTCGCTC-1_contig_2	True	522	TRB	TRBV27	None	TRBJ2-6	TRBC2	True	True	CASSRSSGANVLTF	TGTGCCAGCAGTCGAAGCTCTGGGGCCAACGTCCTGACTTTC	2602	3	clonotype232	clonotype232_consensus_2
ACACCAAGTTTCGCTC-1	True	ACACCAAGTTTCGCTC-1_contig_3	True	338	TRB	None	None	TRBJ1-1	TRBC1	False	None	None	None	1488	2	clonotype232	None
ACACCAAGTTTCGCTC-1	True	ACACCAAGTTTCGCTC-1_contig_6	True	558	TRA	TRAV12-1	None	TRAJ6	TRAC	True	True	CVVNREGSYIPTF	TGTGTGGTGAACAGGGAAGGAAGCTACATACCTACATTT	3511	3	clonotype232	clonotype232_consensus_1
ACACCAATCTACTATC-1	True	ACACCAATCTACTATC-1_contig_1	True	549	TRB	TRBV29-1	TRBD1	TRBJ1-5	TRBC1	True	True	CSAGETGDQPQHF	TGCAGCGCCGGTGAGACAGGGGATCAGCCCCAGCATTTT	1745	3	clonotype233	clonotype233_consensus_2
ACACCAATCTACTATC-1	True	ACACCAATCTACTATC-1_contig_2	True	477	TRA	TRAV13-1	None	TRAJ17	TRAC	True	True	CAAHKAAGNKLTF	TGTGCAGCCCACAAAGCTGCAGGCAACAAGCTAACTTTT	1295	1	clonotype233	clonotype233_consensus_1
ACACCCTAGAGGGATA-1	True	ACACCCTAGAGGGATA-1_contig_1	True	606	Multi	None	None	TRAJ10	TRBC1	False	None	None	None	655	1	clonotype2	None
ACACCCTAGAGGGATA-1	True	ACACCCTAGAGGGATA-1_contig_2	True	674	TRB	TRBV30	TRBD1	TRBJ1-6	TRBC1	True	True	CAWSTGQANNSPLHF	TGTGCCTGGAGTACCGGACAGGCAAATAATTCACCCCTCCACTTT	3165	3	clonotype2	clonotype2_consensus_1
ACACCCTAGCTGTCTA-1	True	ACACCCTAGCTGTCTA-1_contig_1	True	581	TRB	TRBV6-6	None	TRBJ2-1	TRBC2	True	True	CASSQMVTEQFF	TGTGCCAGCAGCCAAATGGTCACAGAGCAGTTCTTC	11070	11	clonotype234	clonotype234_consensus_2
ACACCCTAGCTGTCTA-1	True	ACACCCTAGCTGTCTA-1_contig_2	True	516	TRA	TRAV38-2DV8	None	TRAJ31	TRAC	True	True	CAYRRIRNNNARLMF	TGTGCTTATAGGAGGATCCGGAATAACAATGCCAGACTCATGTTT	3867	4	clonotype234	clonotype234_consensus_1
ACACCCTAGCTGTCTA-1	True	ACACCCTAGCTGTCTA-1_contig_4	True	373	Multi	None	None	TRBJ1-4	TRBC1	False	None	None	None	919	1	clonotype234	None
ACACCCTAGGATCGCA-1	True	ACACCCTAGGATCGCA-1_contig_1	True	749	TRB	TRBV30	TRBD1	TRBJ1-6	TRBC1	True	True	CAWSTGQANNSPLHF	TGTGCCTGGAGTACCGGACAGGCAAATAATTCACCCCTCCACTTT	6097	7	clonotype1	clonotype1_consensus_2
ACACCCTAGGATCGCA-1	True	ACACCCTAGGATCGCA-1_contig_3	True	511	TRA	TRAV4	None	TRAJ23	TRAC	True	True	CLVGDIGNQGGKLIF	TGCCTCGTGGGTGACATAGGTAACCAGGGAGGAAAGCTTATCTTC	3361	3	clonotype1	clonotype1_consensus_1
ACACCCTAGGCATGTG-1	True	ACACCCTAGGCATGTG-1_contig_1	True	689	TRB	TRBV11-2	TRBD1	TRBJ1-3	TRBC1	True	True	CASSLEGNGDTIYF	TGTGCCAGCAGCTTGGAGGGGAATGGGGACACCATATATTTT	4311	4	clonotype9	clonotype9_consensus_2
ACACCCTAGGCATGTG-1	True	ACACCCTAGGCATGTG-1_contig_2	True	445	TRB	None	None	TRBJ2-3	TRBC2	False	None	None	None	1527	3	clonotype9	None
ACACCCTAGGCATGTG-1	True	ACACCCTAGGCATGTG-1_contig_3	True	563	TRA	TRAV22	None	TRAJ42	TRAC	True	True	CAVGGSQGNLIF	TGTGCTGTGGGGGGAAGCCAAGGAAATCTCATCTTT	976	1	clonotype9	clonotype9_consensus_1
ACACCCTAGGGATACC-1	True	ACACCCTAGGGATACC-1_contig_1	True	704	TRB	TRBV7-3	TRBD1	TRBJ1-1	TRBC1	True	True	CASSAGQRATEAFF	TGTGCCAGCAGCGCTGGACAGCGGGCCACTGAAGCTTTCTTT	9596	9	clonotype235	clonotype235_consensus_2
ACACCCTAGGGATACC-1	True	ACACCCTAGGGATACC-1_contig_2	True	559	Multi	None	None	TRBJ2-1	TRBC1	False	None	None	None	4430	5	clonotype235	None
ACACCCTAGGGATACC-1	True	ACACCCTAGGGATACC-1_contig_5	True	532	TRA	TRAV16	None	TRAJ54	TRAC	True	True	CALLIQGAQKLVF	TGTGCTCTTCTAATTCAGGGAGCCCAGAAGCTGGTATTT	5552	5	clonotype235	clonotype235_consensus_1
ACACCCTAGGGATACC-1	True	ACACCCTAGGGATACC-1_contig_6	True	407	TRA	None	None	None	TRAC	False	None	None	None	3408	2	clonotype235	None
ACACCCTAGGGATCTG-1	True	ACACCCTAGGGATCTG-1_contig_1	True	855	TRB	TRBV9	None	TRBJ1-1	TRBC1	True	True	CASSPGKPNTEAFF	TGTGCCAGCAGCCCGGGTAAACCGAACACTGAAGCTTTCTTT	12218	12	clonotype236	clonotype236_consensus_2
ACACCCTAGGGATCTG-1	True	ACACCCTAGGGATCTG-1_contig_2	True	580	TRA	TRAV13-1	None	TRAJ17	TRAC	True	True	CAASRVEAAGNKLTF	TGTGCAGCAAGTAGGGTCGAAGCTGCAGGCAACAAGCTAACTTTT	5161	6	clonotype236	clonotype236_consensus_1
ACACCCTAGTACACCT-1	True	ACACCCTAGTACACCT-1_contig_1	True	781	TRB	TRBV30	TRBD1	TRBJ1-6	TRBC1	True	True	CAWSTGQANNSPLHF	TGTGCCTGGAGTACCGGACAGGCAAATAATTCACCCCTCCACTTT	5913	6	clonotype2	clonotype2_consensus_1
ACACCCTAGTACACCT-1	True	ACACCCTAGTACACCT-1_contig_2	True	439	TRB	None	None	TRBJ2-3	TRBC2	False	None	None	None	1181	3	clonotype2	None
ACACCCTAGTACACCT-1	True	ACACCCTAGTACACCT-1_contig_3	True	946	TRA	TRAV4	None	TRAJ23	TRAC	True	False	CVLLPRG*HR*PGRKAYLRT	TGTGTACTACTGCCTCGTGGGTGACATAGGTAACCAGGGAGGAAAGCTTATCTTCGGACA	2782	4	clonotype2	None
ACACCCTAGTGGAGAA-1	True	ACACCCTAGTGGAGAA-1_contig_1	True	689	TRB	TRBV30	TRBD1	TRBJ1-6	TRBC1	True	True	CAWSTGQANNSPLHF	TGTGCCTGGAGTACCGGACAGGCAAATAATTCACCCCTCCACTTT	3965	5	clonotype1	clonotype1_consensus_2
ACACCCTAGTGGAGAA-1	True	ACACCCTAGTGGAGAA-1_contig_3	True	505	TRA	TRAV4	None	TRAJ23	TRAC	True	True	CLVGDIGNQGGKLIF	TGCCTCGTGGGTGACATAGGTAACCAGGGAGGAAAGCTTATCTTC	2177	2	clonotype1	clonotype1_consensus_1
ACACCCTCAACTGCGC-1	True	ACACCCTCAACTGCGC-1_contig_2	True	528	TRB	TRBV25-1	TRBD1	TRBJ2-2	TRBC2	True	True	CASSPPGGNTGELFF	TGTGCCAGCAGTCCGCCGGGGGGGAACACCGGGGAGCTGTTTTTT	917	1	clonotype44	clonotype44_consensus_1
ACACCCTCAACTGCGC-1	True	ACACCCTCAACTGCGC-1_contig_3	True	459	TRA	TRAV12-3	None	TRAJ39	TRAC	True	None	None	None	1654	1	clonotype44	None
ACACCCTCAACTTGAC-1	True	ACACCCTCAACTTGAC-1_contig_1	True	569	TRB	TRBV2	TRBD1	TRBJ2-7	TRBC2	True	True	CASSPQWGQGRNEQYF	TGTGCCAGCAGTCCCCAGTGGGGACAGGGAAGGAACGAGCAGTACTTC	4827	5	clonotype80	clonotype80_consensus_1
ACACCCTCAAGAGGCT-1	True	ACACCCTCAAGAGGCT-1_contig_1	True	1079	TRB	TRBV6-5	TRBD1	TRBJ1-5	TRBC1	True	True	CASSTGGGNQPQHF	TGTGCCAGCAGTACAGGGGGCGGCAATCAGCCCCAGCATTTT	3147	4	clonotype19	clonotype19_consensus_1
ACACCCTCAGGACGTA-1	True	ACACCCTCAGGACGTA-1_contig_1	True	334	TRB	None	None	TRBJ2-3	TRBC2	False	None	None	None	858	1	clonotype3	None
ACACCCTCAGGACGTA-1	True	ACACCCTCAGGACGTA-1_contig_2	True	463	TRA	TRAV4	None	TRAJ23	TRAC	True	True	CLVGDIGNQGGKLIF	TGCCTCGTGGGTGACATAGGTAACCAGGGAGGAAAGCTTATCTTC	2333	2	clonotype3	clonotype3_consensus_1
ACACCCTCATACTACG-1	True	ACACCCTCATACTACG-1_contig_1	True	451	TRA	TRAV26-1	None	TRAJ49	TRAC	True	False	CIVRARTPVTSSIL	TGCATCGTCAGAGCCCGAACACCGGTAACCAGTTCTATTTTG	1047	1	clonotype237	None
ACACCCTCATACTACG-1	True	ACACCCTCATACTACG-1_contig_2	True	682	TRB	TRBV19	TRBD1	TRBJ2-1	TRBC2	True	True	CASSTGQGYDEQFF	TGTGCCAGTAGTACAGGACAGGGGTACGATGAGCAGTTCTTC	2565	3	clonotype237	clonotype237_consensus_2
ACACCCTCATACTACG-1	True	ACACCCTCATACTACG-1_contig_3	True	537	TRB	TRBV11-2	TRBD1	TRBJ1-3	TRBC1	True	True	CASSLEGNGDTIYF	TGTGCCAGCAGCTTGGAGGGGAATGGGGACACCATATATTTT	2140	2	clonotype237	clonotype237_consensus_1
ACACCCTGTCGCTTCT-1	True	ACACCCTGTCGCTTCT-1_contig_1	True	476	TRA	TRAV4	None	TRAJ23	TRAC	True	True	CLVGDIGNQGGKLIF	TGCCTCGTGGGTGACATAGGTAACCAGGGAGGAAAGCTTATCTTC	2379	2	clonotype1	clonotype1_consensus_1
ACACCCTGTCGCTTCT-1	True	ACACCCTGTCGCTTCT-1_contig_3	True	567	TRB	TRBV30	TRBD1	TRBJ1-6	TRBC1	True	True	CAWSTGQANNSPLHF	TGTGCCTGGAGTACCGGACAGGCAAATAATTCACCCCTCCACTTT	866	1	clonotype1	clonotype1_consensus_2
ACACCCTGTCTGCGGT-1	True	ACACCCTGTCTGCGGT-1_contig_1	True	560	TRB	TRBV30	TRBD1	TRBJ1-6	TRBC1	True	True	CAWSTGQANNSPLHF	TGTGCCTGGAGTACCGGACAGGCAAATAATTCACCCCTCCACTTT	1337	1	clonotype2	clonotype2_consensus_1
ACACCCTGTCTGCGGT-1	True	ACACCCTGTCTGCGGT-1_contig_2	True	918	TRA	TRAV4	None	TRAJ23	TRAC	True	False	CVLLPRG*HR*PGRKAYLRT	TGTGTACTACTGCCTCGTGGGTGACATAGGTAACCAGGGAGGAAAGCTTATCTTCGGACA	2009	2	clonotype2	None
ACACCCTTCGTAGATC-1	True	ACACCCTTCGTAGATC-1_contig_1	True	413	TRB	TRBV30	TRBD1	TRBJ1-6	TRBC1	True	False	CAWSTGQANNSPLHF	TGTGCCTGGAGTACCGGACAGGCAAATAATTCACCCCTCCACTTT	1013	1	clonotype3	None
ACACCCTTCGTAGATC-1	True	ACACCCTTCGTAGATC-1_contig_2	True	366	TRB	None	None	TRBJ2-4	TRBC2	False	None	None	None	1007	2	clonotype3	None
ACACCCTTCGTAGATC-1	True	ACACCCTTCGTAGATC-1_contig_4	True	496	TRA	TRAV4	None	TRAJ23	TRAC	True	True	CLVGDIGNQGGKLIF	TGCCTCGTGGGTGACATAGGTAACCAGGGAGGAAAGCTTATCTTC	556	1	clonotype3	clonotype3_consensus_1
ACACCCTTCTGCGACG-1	True	ACACCCTTCTGCGACG-1_contig_1	True	632	Multi	None	None	TRAJ31	TRGC1	False	None	None	None	788	1	clonotype1	None
ACACCCTTCTGCGACG-1	True	ACACCCTTCTGCGACG-1_contig_2	True	446	TRA	TRAV4	None	TRAJ23	TRAC	True	True	CLVGDIGNQGGKLIF	TGCCTCGTGGGTGACATAGGTAACCAGGGAGGAAAGCTTATCTTC	1436	1	clonotype1	clonotype1_consensus_1
ACACCCTTCTGCGACG-1	True	ACACCCTTCTGCGACG-1_contig_3	True	713	TRB	TRBV30	TRBD1	TRBJ1-6	TRBC1	True	True	CAWSTGQANNSPLHF	TGTGCCTGGAGTACCGGACAGGCAAATAATTCACCCCTCCACTTT	947	2	clonotype1	clonotype1_consensus_2
ACACCCTTCTTTAGTC-1	True	ACACCCTTCTTTAGTC-1_contig_1	True	752	TRB	TRBV6-5	TRBD2	TRBJ1-5	TRBC1	True	True	CASSLLGGGNQPQHF	TGTGCCAGCAGCCTCTTGGGAGGAGGCAATCAGCCCCAGCATTTT	7610	10	clonotype16	clonotype16_consensus_2
ACACCCTTCTTTAGTC-1	True	ACACCCTTCTTTAGTC-1_contig_4	True	491	TRA	TRAV38-2DV8	None	TRAJ39	TRAC	True	True	CAYRSNAGNMLTF	TGTGCTTATAGGAGCAATGCAGGCAACATGCTCACCTTT	1020	1	clonotype16	clonotype16_consensus_1
ACACCGGAGATCACGG-1	True	ACACCGGAGATCACGG-1_contig_1	True	671	TRA	None	None	TRAJ21	None	False	None	None	None	744	1	clonotype13	None
ACACCGGAGATCACGG-1	True	ACACCGGAGATCACGG-1_contig_2	True	589	TRB	TRBV2	TRBD2	TRBJ2-2	TRBC2	True	True	CASILAVTNTGELFF	TGTGCCAGCATCCTAGCGGTAACGAACACCGGGGAGCTGTTTTTT	4141	5	clonotype13	clonotype13_consensus_1
ACACCGGAGTGTGAAT-1	True	ACACCGGAGTGTGAAT-1_contig_1	True	611	TRB	TRBV30	TRBD1	TRBJ1-6	TRBC1	True	True	CAWSTGQANNSPLHF	TGTGCCTGGAGTACCGGACAGGCAAATAATTCACCCCTCCACTTT	1206	1	clonotype1	clonotype1_consensus_2
ACACCGGAGTGTGAAT-1	True	ACACCGGAGTGTGAAT-1_contig_2	True	461	TRA	TRAV4	None	TRAJ23	TRAC	True	True	CLVGDIGNQGGKLIF	TGCCTCGTGGGTGACATAGGTAACCAGGGAGGAAAGCTTATCTTC	1369	1	clonotype1	clonotype1_consensus_1
ACACCGGCAAATACAG-1	True	ACACCGGCAAATACAG-1_contig_1	True	716	TRB	TRBV30	TRBD1	TRBJ1-6	TRBC1	True	True	CAWSTGQANNSPLHF	TGTGCCTGGAGTACCGGACAGGCAAATAATTCACCCCTCCACTTT	2552	3	clonotype1	clonotype1_consensus_2
ACACCGGCAAATACAG-1	True	ACACCGGCAAATACAG-1_contig_2	True	325	TRB	None	None	TRBJ2-3	TRBC2	False	None	None	None	791	2	clonotype1	None
ACACCGGCAAATACAG-1	True	ACACCGGCAAATACAG-1_contig_3	True	505	TRA	TRAV4	None	TRAJ23	TRAC	True	True	CLVGDIGNQGGKLIF	TGCCTCGTGGGTGACATAGGTAACCAGGGAGGAAAGCTTATCTTC	1213	1	clonotype1	clonotype1_consensus_1
ACACCGGGTCCGTTAA-1	True	ACACCGGGTCCGTTAA-1_contig_1	True	310	TRB	None	None	TRBJ2-3	TRBC2	False	None	None	None	1435	3	clonotype1	None
ACACCGGGTCCGTTAA-1	True	ACACCGGGTCCGTTAA-1_contig_2	True	579	TRB	TRBV30	TRBD1	TRBJ1-6	TRBC1	True	True	CAWSTGQANNSPLHF	TGTGCCTGGAGTACCGGACAGGCAAATAATTCACCCCTCCACTTT	1221	1	clonotype1	clonotype1_consensus_2
ACACCGGGTCCGTTAA-1	True	ACACCGGGTCCGTTAA-1_contig_3	True	498	TRA	TRAV4	None	TRAJ23	TRAC	True	True	CLVGDIGNQGGKLIF	TGCCTCGTGGGTGACATAGGTAACCAGGGAGGAAAGCTTATCTTC	2311	3	clonotype1	clonotype1_consensus_1
ACACCGGGTCTCTCTG-1	True	ACACCGGGTCTCTCTG-1_contig_1	True	675	TRB	TRBV30	TRBD1	TRBJ1-6	TRBC1	True	True	CAWSTGQANNSPLHF	TGTGCCTGGAGTACCGGACAGGCAAATAATTCACCCCTCCACTTT	1826	2	clonotype2	clonotype2_consensus_1
ACACCGGGTCTCTCTG-1	True	ACACCGGGTCTCTCTG-1_contig_3	True	930	TRA	TRAV4	None	TRAJ23	TRAC	True	False	CVLLPRG*HR*PGRKAYLRT	TGTGTACTACTGCCTCGTGGGTGACATAGGTAACCAGGGAGGAAAGCTTATCTTCGGACA	1828	2	clonotype2	None
ACACCGGGTGCTTCTC-1	True	ACACCGGGTGCTTCTC-1_contig_1	True	509	TRA	TRAV2	None	TRAJ6	TRAC	True	True	CAVEEGGSYIPTF	TGTGCTGTGGAGGAAGGAGGAAGCTACATACCTACATTT	771	1	clonotype8	clonotype8_consensus_2
ACACCGGGTGCTTCTC-1	True	ACACCGGGTGCTTCTC-1_contig_2	True	632	TRB	TRBV7-9	TRBD1	TRBJ2-5	TRBC2	True	True	CASSFRQGQGQETQYF	TGTGCCAGCAGCTTTCGGCAGGGGCAAGGCCAAGAGACCCAGTACTTC	3561	5	clonotype8	clonotype8_consensus_1
ACACCGGTCAAACGGG-1	True	ACACCGGTCAAACGGG-1_contig_1	True	655	TRB	TRBV30	TRBD1	TRBJ1-6	TRBC1	True	True	CAWSTGQANNSPLHF	TGTGCCTGGAGTACCGGACAGGCAAATAATTCACCCCTCCACTTT	961	1	clonotype1	clonotype1_consensus_2
ACACCGGTCAAACGGG-1	True	ACACCGGTCAAACGGG-1_contig_2	True	484	TRA	TRAV4	None	TRAJ23	TRAC	True	True	CLVGDIGNQGGKLIF	TGCCTCGTGGGTGACATAGGTAACCAGGGAGGAAAGCTTATCTTC	1918	3	clonotype1	clonotype1_consensus_1
ACACCGGTCGACCAGC-1	True	ACACCGGTCGACCAGC-1_contig_1	True	495	TRA	TRAV10	None	TRAJ8	TRAC	True	True	CVVSAPPNTGFQKLVF	TGTGTGGTGAGCGCCCCCCCGAACACAGGCTTTCAGAAACTTGTATTT	5908	5	clonotype238	clonotype238_consensus_2
ACACCGGTCGACCAGC-1	True	ACACCGGTCGACCAGC-1_contig_3	True	681	TRB	TRBV19	TRBD1	TRBJ2-7	TRBC2	True	True	CASSMSRDYEQYF	TGTGCCAGTAGTATGTCCAGGGACTACGAGCAGTACTTC	4835	5	clonotype238	clonotype238_consensus_1
ACACCGGTCGACCAGC-1	True	ACACCGGTCGACCAGC-1_contig_4	True	308	Multi	None	None	TRAJ5	TRAC	False	None	None	None	1178	1	clonotype238	None
ACACTGAAGCAGATCG-1	True	ACACTGAAGCAGATCG-1_contig_1	True	395	TRB	None	None	TRBJ2-3	TRBC2	False	None	None	None	1301	3	clonotype3	None
ACACTGAAGCAGATCG-1	True	ACACTGAAGCAGATCG-1_contig_2	True	484	TRA	TRAV4	None	TRAJ23	TRAC	True	True	CLVGDIGNQGGKLIF	TGCCTCGTGGGTGACATAGGTAACCAGGGAGGAAAGCTTATCTTC	1240	1	clonotype3	clonotype3_consensus_1
ACACTGAAGGCGTACA-1	True	ACACTGAAGGCGTACA-1_contig_1	True	533	TRB	TRBV7-9	TRBD1	TRBJ2-7	TRBC2	True	True	CASSGLTGASSYEQYF	TGTGCCAGCAGCGGCCTGACAGGGGCAAGCTCCTACGAGCAGTACTTC	4207	4	clonotype21	clonotype21_consensus_2
ACACTGAAGGCGTACA-1	True	ACACTGAAGGCGTACA-1_contig_3	True	555	TRA	TRAV5	None	TRAJ42	TRAC	True	True	CAESWGGSQGNLIF	TGTGCAGAGAGTTGGGGAGGAAGCCAAGGAAATCTCATCTTT	1295	1	clonotype21	clonotype21_consensus_1
ACACTGACACGACGAA-1	True	ACACTGACACGACGAA-1_contig_1	True	692	TRB	TRBV5-1	TRBD1	TRBJ1-2	TRBC1	True	True	CASSPGGSNYGYTF	TGCGCCAGCAGCCCAGGGGGCAGTAACTATGGCTACACCTTC	17613	17	clonotype239	clonotype239_consensus_4
ACACTGACACGACGAA-1	True	ACACTGACACGACGAA-1_contig_2	True	687	TRA	TRAV9-2	None	TRAJ15	TRAC	True	True	CALTNGQAGTALIF	TGTGCTCTGACGAATGGGCAGGCAGGAACTGCTCTGATCTTT	13081	11	clonotype239	clonotype239_consensus_2
ACACTGACACGACGAA-1	True	ACACTGACACGACGAA-1_contig_3	True	683	TRB	TRBV10-1	TRBD1	TRBJ2-7	TRBC2	True	True	CARTFRDRGYEQYF	TGCGCCAGAACCTTCCGGGACAGGGGTTACGAGCAGTACTTC	7342	8	clonotype239	clonotype239_consensus_5
ACACTGACACGACGAA-1	True	ACACTGACACGACGAA-1_contig_4	True	700	TRA	TRAV4	None	TRAJ23	TRAC	True	True	CLVGDIGNQGGKLIF	TGCCTCGTGGGTGACATAGGTAACCAGGGAGGAAAGCTTATCTTC	3808	4	clonotype239	clonotype239_consensus_1
ACACTGACACGACGAA-1	True	ACACTGACACGACGAA-1_contig_5	True	834	TRB	TRBV30	TRBD1	TRBJ1-6	TRBC1	True	True	CAWSTGQANNSPLHF	TGTGCCTGGAGTACCGGACAGGCAAATAATTCACCCCTCCACTTT	3708	4	clonotype239	clonotype239_consensus_3
ACACTGACACGACGAA-1	True	ACACTGACACGACGAA-1_contig_7	True	453	TRB	None	None	TRBJ2-6	TRBC2	False	None	None	None	1255	6	clonotype239	None
ACACTGACACGGCTAC-1	True	ACACTGACACGGCTAC-1_contig_1	True	626	TRB	TRBV30	TRBD1	TRBJ1-6	TRBC1	True	True	CAWSTGQANNSPLHF	TGTGCCTGGAGTACCGGACAGGCAAATAATTCACCCCTCCACTTT	4236	4	clonotype1	clonotype1_consensus_2
ACACTGACACGGCTAC-1	True	ACACTGACACGGCTAC-1_contig_2	True	271	TRB	None	None	TRBJ2-3	TRBC2	False	None	None	None	1163	2	clonotype1	None
ACACTGACACGGCTAC-1	True	ACACTGACACGGCTAC-1_contig_3	True	483	TRA	TRAV4	None	TRAJ23	TRAC	True	True	CLVGDIGNQGGKLIF	TGCCTCGTGGGTGACATAGGTAACCAGGGAGGAAAGCTTATCTTC	931	1	clonotype1	clonotype1_consensus_1
ACACTGACACTTGGAT-1	True	ACACTGACACTTGGAT-1_contig_1	True	526	TRB	TRBV20-1	TRBD1	TRBJ1-4	TRBC1	True	True	CSAPGTGDMKKLFF	TGCAGTGCTCCGGGGACAGGGGACATGAAAAAACTGTTTTTT	4672	5	clonotype56	clonotype56_consensus_1
ACACTGAGTACATGTC-1	True	ACACTGAGTACATGTC-1_contig_1	True	491	TRB	TRBV25-1	TRBD1	TRBJ2-2	TRBC2	True	True	CASSPPGGNTGELFF	TGTGCCAGCAGTCCGCCGGGGGGGAACACCGGGGAGCTGTTTTTT	2485	3	clonotype32	clonotype32_consensus_1
ACACTGAGTACATGTC-1	True	ACACTGAGTACATGTC-1_contig_3	True	368	TRA	TRAV24	None	TRAJ21	TRAC	True	True	CSGGGNFNKFYF	TGTTCCGGCGGGGGTAACTTCAACAAATTTTACTTT	1624	1	clonotype32	clonotype32_consensus_2
ACACTGATCAGCGATT-1	True	ACACTGATCAGCGATT-1_contig_1	True	667	TRB	TRBV19	TRBD2	TRBJ2-7	TRBC2	True	True	CASSMAGVLDEQYF	TGTGCCAGTAGTATGGCGGGAGTCCTCGACGAGCAGTACTTC	3309	4	clonotype6	clonotype6_consensus_2
ACACTGATCAGCGATT-1	True	ACACTGATCAGCGATT-1_contig_3	True	533	TRA	TRAV12-2	None	TRAJ9	TRAC	True	True	CAVLTGGGFKTIF	TGTGCCGTCTTAACGGGTGGAGGCTTCAAAACTATCTTT	1455	1	clonotype6	clonotype6_consensus_1
ACACTGATCAGCGATT-1	True	ACACTGATCAGCGATT-1_contig_4	True	347	Multi	None	None	TRAJ5	TRAC	False	None	None	None	871	1	clonotype6	None
ACAGCCGAGAGGACGG-1	True	ACAGCCGAGAGGACGG-1_contig_1	True	748	TRB	TRBV30	TRBD1	TRBJ1-6	TRBC1	True	True	CAWSTGQANNSPLHF	TGTGCCTGGAGTACCGGACAGGCAAATAATTCACCCCTCCACTTT	2866	3	clonotype1	clonotype1_consensus_2
ACAGCCGAGAGGACGG-1	True	ACAGCCGAGAGGACGG-1_contig_2	True	492	TRA	TRAV4	None	TRAJ23	TRAC	True	True	CLVGDIGNQGGKLIF	TGCCTCGTGGGTGACATAGGTAACCAGGGAGGAAAGCTTATCTTC	1342	1	clonotype1	clonotype1_consensus_1
ACAGCCGAGGCTAGGT-1	True	ACAGCCGAGGCTAGGT-1_contig_1	True	529	TRA	TRAV12-3	None	TRAJ39	TRAC	True	None	None	None	1330	1	clonotype2	None
ACAGCCGAGGCTAGGT-1	True	ACAGCCGAGGCTAGGT-1_contig_3	True	595	TRB	TRBV30	TRBD1	TRBJ1-6	TRBC1	True	True	CAWSTGQANNSPLHF	TGTGCCTGGAGTACCGGACAGGCAAATAATTCACCCCTCCACTTT	3612	4	clonotype2	clonotype2_consensus_1
ACAGCCGCAGCTCGCA-1	True	ACAGCCGCAGCTCGCA-1_contig_1	True	703	TRB	TRBV7-9	TRBD1	TRBJ2-5	TRBC2	True	True	CASSFRQGQGQETQYF	TGTGCCAGCAGCTTTCGGCAGGGGCAAGGCCAAGAGACCCAGTACTTC	18666	19	clonotype240	clonotype240_consensus_2
ACAGCCGCAGCTCGCA-1	True	ACAGCCGCAGCTCGCA-1_contig_2	True	449	TRA	TRAV2	None	TRAJ6	TRAC	True	True	CAVEEGASYIPTF	TGTGCTGTGGAGGAAGGAGCAAGCTACATACCTACATTT	1352	1	clonotype240	clonotype240_consensus_1
ACAGCCGGTATTCGTG-1	True	ACAGCCGGTATTCGTG-1_contig_1	True	508	TRA	TRAV12-3	None	TRAJ39	TRAC	True	None	None	None	5324	4	clonotype1	None
ACAGCCGGTATTCGTG-1	True	ACAGCCGGTATTCGTG-1_contig_2	True	489	TRA	TRAV4	None	TRAJ23	TRAC	True	True	CLVGDIGNQGGKLIF	TGCCTCGTGGGTGACATAGGTAACCAGGGAGGAAAGCTTATCTTC	1110	1	clonotype1	clonotype1_consensus_1
ACAGCCGGTATTCGTG-1	True	ACAGCCGGTATTCGTG-1_contig_3	True	752	TRB	TRBV30	TRBD1	TRBJ1-6	TRBC1	True	True	CAWSTGQANNSPLHF	TGTGCCTGGAGTACCGGACAGGCAAATAATTCACCCCTCCACTTT	3625	4	clonotype1	clonotype1_consensus_2
ACAGCCGGTATTCGTG-1	True	ACAGCCGGTATTCGTG-1_contig_4	True	449	TRB	None	None	TRBJ2-3	TRBC2	False	None	None	None	1153	3	clonotype1	None
ACAGCCGTCAAGAAGT-1	True	ACAGCCGTCAAGAAGT-1_contig_1	True	594	TRB	TRBV30	TRBD1	TRBJ1-6	TRBC1	True	True	CAWSTGQANNSPLHF	TGTGCCTGGAGTACCGGACAGGCAAATAATTCACCCCTCCACTTT	1206	2	clonotype1	clonotype1_consensus_2
ACAGCCGTCAAGAAGT-1	True	ACAGCCGTCAAGAAGT-1_contig_3	True	523	TRA	TRAV4	None	TRAJ23	TRAC	True	True	CLVGDIGNQGGKLIF	TGCCTCGTGGGTGACATAGGTAACCAGGGAGGAAAGCTTATCTTC	4720	4	clonotype1	clonotype1_consensus_1
ACAGCCGTCCTCAACC-1	True	ACAGCCGTCCTCAACC-1_contig_1	True	727	TRB	TRBV29-1	TRBD1	TRBJ1-5	TRBC1	True	True	CSVWTGGFGQPQHF	TGCAGCGTTTGGACAGGGGGCTTTGGTCAGCCCCAGCATTTT	24407	25	clonotype241	clonotype241_consensus_2
ACAGCCGTCCTCAACC-1	True	ACAGCCGTCCTCAACC-1_contig_3	True	687	TRA	TRAV3	None	TRAJ39	TRAC	True	True	CAVRDGGNAGNMLTF	TGTGCTGTGAGAGACGGGGGTAATGCAGGCAACATGCTCACCTTT	3311	5	clonotype241	clonotype241_consensus_1
ACAGCCGTCGCCATAA-1	True	ACAGCCGTCGCCATAA-1_contig_1	True	283	TRB	None	None	TRBJ2-3	TRBC2	False	None	None	None	1384	3	clonotype3	None
ACAGCCGTCGCCATAA-1	True	ACAGCCGTCGCCATAA-1_contig_2	True	497	TRA	TRAV4	None	TRAJ23	TRAC	True	True	CLVGDIGNQGGKLIF	TGCCTCGTGGGTGACATAGGTAACCAGGGAGGAAAGCTTATCTTC	2439	2	clonotype3	clonotype3_consensus_1
ACAGCTAAGAGATGAG-1	True	ACAGCTAAGAGATGAG-1_contig_1	True	581	TRB	None	None	TRBJ2-4	TRBC2	False	None	None	None	1086	2	None	None
ACAGCTAAGAGATGAG-1	True	ACAGCTAAGAGATGAG-1_contig_4	True	940	TRA	TRAV4	None	TRAJ23	TRAC	True	False	CVLLPRG*HR*PGRKAYLRT	TGTGTACTACTGCCTCGTGGGTGACATAGGTAACCAGGGAGGAAAGCTTATCTTCGGACA	4659	4	None	None
ACAGCTAAGAGGACGG-1	True	ACAGCTAAGAGGACGG-1_contig_1	True	505	TRA	TRAV12-3	None	TRAJ39	TRAC	True	None	None	None	1600	2	clonotype3	None
ACAGCTAAGAGGACGG-1	True	ACAGCTAAGAGGACGG-1_contig_2	True	510	TRA	TRAV4	None	TRAJ23	TRAC	True	True	CLVGDIGNQGGKLIF	TGCCTCGTGGGTGACATAGGTAACCAGGGAGGAAAGCTTATCTTC	544	1	clonotype3	clonotype3_consensus_1
ACAGCTAAGAGGACGG-1	True	ACAGCTAAGAGGACGG-1_contig_3	True	334	TRB	None	None	TRBJ2-3	TRBC2	False	None	None	None	1680	3	clonotype3	None
ACAGCTAAGATAGTCA-1	True	ACAGCTAAGATAGTCA-1_contig_1	True	840	TRB	TRBV24-1	TRBD1	TRBJ2-5	TRBC1	True	True	CATSDYLQGKKETQYF	TGTGCCACCAGTGATTACCTACAGGGGAAAAAAGAGACCCAGTACTTC	14516	15	clonotype242	clonotype242_consensus_1
ACAGCTAAGATAGTCA-1	True	ACAGCTAAGATAGTCA-1_contig_2	True	339	Multi	None	None	None	TRBC1	False	None	None	None	494	5	clonotype242	None
ACAGCTAAGATAGTCA-1	True	ACAGCTAAGATAGTCA-1_contig_3	True	599	TRA	TRAV13-1	None	TRAJ15	TRAC	True	True	CASSANQAGTALIF	TGTGCATCTTCGGCCAACCAGGCAGGAACTGCTCTGATCTTT	7658	6	clonotype242	clonotype242_consensus_2
ACAGCTAAGATCCCGC-1	True	ACAGCTAAGATCCCGC-1_contig_3	True	488	TRB	TRBV20-1	None	TRBJ2-1	TRBC2	True	True	CSARGPPGQFF	TGCAGTGCTAGAGGGCCCCCGGGGCAGTTCTTC	912	1	clonotype243	clonotype243_consensus_2
ACAGCTAAGATCCCGC-1	True	ACAGCTAAGATCCCGC-1_contig_4	True	515	TRA	TRAV12-2	None	TRAJ9	TRAC	True	True	CAVLTGGGFKTIF	TGTGCCGTCTTAACGGGTGGAGGCTTCAAAACTATCTTT	2369	2	clonotype243	clonotype243_consensus_1
ACAGCTACAAGACACG-1	True	ACAGCTACAAGACACG-1_contig_1	True	698	TRB	TRBV28	TRBD2	TRBJ2-1	TRBC2	True	True	CASSSAGRDSSYNEQFF	TGTGCCAGCAGTTCCGCCGGACGGGATAGTTCCTACAATGAGCAGTTCTTC	12315	11	clonotype244	clonotype244_consensus_1
ACAGCTACAAGACACG-1	True	ACAGCTACAAGACACG-1_contig_2	True	537	TRA	TRAV2	None	TRAJ24	TRAC	True	True	CAVEDGGWGKLQF	TGTGCTGTGGAGGACGGGGGCTGGGGGAAATTGCAGTTT	2995	3	clonotype244	clonotype244_consensus_2
ACAGCTACACAAGCCC-1	True	ACAGCTACACAAGCCC-1_contig_1	True	290	TRB	None	None	TRBJ2-3	TRBC2	False	None	None	None	936	2	clonotype3	None
ACAGCTACACAAGCCC-1	True	ACAGCTACACAAGCCC-1_contig_3	True	471	TRA	TRAV4	None	TRAJ23	TRAC	True	True	CLVGDIGNQGGKLIF	TGCCTCGTGGGTGACATAGGTAACCAGGGAGGAAAGCTTATCTTC	1148	1	clonotype3	clonotype3_consensus_1
ACAGCTACAGCCTGTG-1	True	ACAGCTACAGCCTGTG-1_contig_1	True	957	TRB	TRBV20-1	TRBD1	TRBJ1-2	TRBC1	True	True	CSAQLQGGYTF	TGCAGTGCTCAGCTCCAGGGGGGCTACACCTTC	4332	4	clonotype245	clonotype245_consensus_1
ACAGCTACAGCCTGTG-1	True	ACAGCTACAGCCTGTG-1_contig_2	True	450	TRB	None	None	TRBJ2-3	TRBC1	False	None	None	None	1162	2	clonotype245	None
ACAGCTACAGCCTGTG-1	True	ACAGCTACAGCCTGTG-1_contig_3	True	339	Multi	None	None	None	TRBC1	False	None	None	None	325	4	clonotype245	None
ACAGCTACATCCTTGC-1	True	ACAGCTACATCCTTGC-1_contig_1	True	567	TRA	TRAV29DV5	None	TRAJ50	TRAC	True	True	CGASYDKVIF	TGTGGAGCCTCCTACGACAAGGTGATATTT	1231	1	clonotype246	clonotype246_consensus_2
ACAGCTACATCCTTGC-1	True	ACAGCTACATCCTTGC-1_contig_2	True	520	TRB	TRBV7-6	None	TRBJ1-4	TRBC1	True	True	CASSLSAATNEKLFF	TGTGCCAGCAGCTTATCTGCCGCAACTAATGAAAAACTGTTTTTT	971	1	clonotype246	clonotype246_consensus_1
ACAGCTATCAACCATG-1	True	ACAGCTATCAACCATG-1_contig_1	True	754	TRB	TRBV30	TRBD1	TRBJ1-6	TRBC1	True	True	CAWSTGQANNSPLHF	TGTGCCTGGAGTACCGGACAGGCAAATAATTCACCCCTCCACTTT	1194	2	clonotype1	clonotype1_consensus_2
ACAGCTATCAACCATG-1	True	ACAGCTATCAACCATG-1_contig_2	True	447	TRB	None	None	TRBJ2-3	TRBC2	False	None	None	None	1050	4	clonotype1	None
ACAGCTATCAACCATG-1	True	ACAGCTATCAACCATG-1_contig_4	True	452	TRA	TRAV4	None	TRAJ23	TRAC	True	True	CLVGDIGNQGGKLIF	TGCCTCGTGGGTGACATAGGTAACCAGGGAGGAAAGCTTATCTTC	1523	1	clonotype1	clonotype1_consensus_1
ACAGCTATCCACGCAG-1	True	ACAGCTATCCACGCAG-1_contig_1	True	661	TRB	TRBV30	TRBD1	TRBJ1-6	TRBC1	True	True	CAWSTGQANNSPLHF	TGTGCCTGGAGTACCGGACAGGCAAATAATTCACCCCTCCACTTT	4324	5	clonotype1	clonotype1_consensus_2
ACAGCTATCCACGCAG-1	True	ACAGCTATCCACGCAG-1_contig_2	True	334	TRB	None	None	TRBJ2-3	TRBC2	False	None	None	None	2707	5	clonotype1	None
ACAGCTATCCACGCAG-1	True	ACAGCTATCCACGCAG-1_contig_4	True	494	TRA	TRAV4	None	TRAJ23	TRAC	True	True	CLVGDIGNQGGKLIF	TGCCTCGTGGGTGACATAGGTAACCAGGGAGGAAAGCTTATCTTC	1275	1	clonotype1	clonotype1_consensus_1
ACAGCTATCCACTCCA-1	True	ACAGCTATCCACTCCA-1_contig_1	True	1117	TRB	TRBV6-5	TRBD2	TRBJ1-5	TRBC1	True	True	CASSLLGGGNQPQHF	TGTGCCAGCAGCCTCTTGGGAGGAGGCAATCAGCCCCAGCATTTT	11008	12	clonotype16	clonotype16_consensus_2
ACAGCTATCCACTCCA-1	True	ACAGCTATCCACTCCA-1_contig_2	True	549	TRA	TRAV38-2DV8	None	TRAJ39	TRAC	True	True	CAYRSNAGNMLTF	TGTGCTTATAGGAGCAATGCAGGCAACATGCTCACCTTT	2741	5	clonotype16	clonotype16_consensus_1
ACAGCTATCCTGTAGA-1	True	ACAGCTATCCTGTAGA-1_contig_1	True	471	TRA	TRAV4	None	TRAJ23	TRAC	True	True	CLVGDIGNQGGKLIF	TGCCTCGTGGGTGACATAGGTAACCAGGGAGGAAAGCTTATCTTC	2323	2	clonotype81	clonotype81_consensus_1
ACAGCTATCCTGTAGA-1	True	ACAGCTATCCTGTAGA-1_contig_4	True	533	TRB	TRBV6-5	TRBD1	TRBJ1-5	TRBC1	True	True	CASSTGGGNQPQHF	TGTGCCAGCAGTACAGGGGGCGGCAATCAGCCCCAGCATTTT	2272	2	clonotype81	clonotype81_consensus_2
ACAGCTATCGCCTGTT-1	True	ACAGCTATCGCCTGTT-1_contig_1	True	509	TRB	TRBV7-9	TRBD2	TRBJ2-7	TRBC2	True	True	CASSLTSGIYEQYF	TGTGCCAGCAGCTTAACTAGCGGGATCTACGAGCAGTACTTC	13808	15	clonotype14	clonotype14_consensus_1
ACAGCTATCGCCTGTT-1	True	ACAGCTATCGCCTGTT-1_contig_2	True	520	TRA	TRAV38-1	None	TRAJ47	TRAC	True	True	CAFMKHPSVGGNKLVF	TGTGCTTTCATGAAGCACCCCTCTGTGGGGGGAAACAAACTGGTCTTT	4765	4	clonotype14	clonotype14_consensus_2
ACAGCTATCGTTTAGG-1	True	ACAGCTATCGTTTAGG-1_contig_1	True	559	TRB	TRBV3-1	TRBD1	TRBJ2-3	TRBC2	True	True	CASSQGLGGQVADTQYF	TGTGCCAGCAGCCAAGGGCTGGGGGGCCAGGTGGCAGATACGCAGTATTTT	5502	7	clonotype247	clonotype247_consensus_2
ACAGCTATCGTTTAGG-1	True	ACAGCTATCGTTTAGG-1_contig_2	True	467	TRB	TRBV4-3	None	TRBJ2-5	TRBC2	True	None	None	None	1845	2	clonotype247	None
ACAGCTATCGTTTAGG-1	True	ACAGCTATCGTTTAGG-1_contig_3	True	563	TRA	TRAV27	None	TRAJ36	TRAC	True	True	CAGATGGANNLFF	TGTGCAGGAGCGACGGGTGGGGCAAACAACCTCTTCTTT	5008	5	clonotype247	clonotype247_consensus_1
ACAGCTATCTGATTCT-1	True	ACAGCTATCTGATTCT-1_contig_1	True	702	TRB	TRBV20-1	None	TRBJ2-7	TRBC2	True	True	CSARERANEQYF	TGCAGTGCTAGAGAACGGGCCAACGAGCAGTACTTC	15972	16	clonotype248	clonotype248_consensus_1
ACAGCTATCTGCGGCA-1	True	ACAGCTATCTGCGGCA-1_contig_1	True	554	TRA	TRAV12-1	None	TRAJ6	TRAC	True	True	CVVNREGSYIPTF	TGTGTGGTGAACAGGGAAGGAAGCTACATACCTACATTT	4367	4	clonotype5	clonotype5_consensus_1
ACAGCTATCTGCGGCA-1	True	ACAGCTATCTGCGGCA-1_contig_2	True	512	TRB	TRBV27	None	TRBJ2-6	TRBC2	True	True	CASSRSSGANVLTF	TGTGCCAGCAGTCGAAGCTCTGGGGCCAACGTCCTGACTTTC	5136	6	clonotype5	clonotype5_consensus_2
ACATACGAGAGGACGG-1	True	ACATACGAGAGGACGG-1_contig_1	True	580	TRB	TRBV27	None	TRBJ2-6	TRBC2	True	True	CASSRSSGANVLTF	TGTGCCAGCAGTCGAAGCTCTGGGGCCAACGTCCTGACTTTC	9091	9	clonotype5	clonotype5_consensus_2
ACATACGAGAGGACGG-1	True	ACATACGAGAGGACGG-1_contig_2	True	553	TRA	TRAV12-1	None	TRAJ6	TRAC	True	True	CVVNREGSYIPTF	TGTGTGGTGAACAGGGAAGGAAGCTACATACCTACATTT	1224	1	clonotype5	clonotype5_consensus_1
ACATACGAGGCATGTG-1	True	ACATACGAGGCATGTG-1_contig_1	True	290	TRB	None	None	TRBJ2-3	TRBC2	False	None	None	None	529	1	clonotype3	None
ACATACGAGGCATGTG-1	True	ACATACGAGGCATGTG-1_contig_2	True	493	TRA	TRAV4	None	TRAJ23	TRAC	True	True	CLVGDIGNQGGKLIF	TGCCTCGTGGGTGACATAGGTAACCAGGGAGGAAAGCTTATCTTC	3501	3	clonotype3	clonotype3_consensus_1
ACATACGAGGGCTTCC-1	True	ACATACGAGGGCTTCC-1_contig_1	True	465	TRB	None	None	TRBJ2-3	TRBC2	False	None	None	None	2046	4	None	None
ACATACGAGGGCTTCC-1	True	ACATACGAGGGCTTCC-1_contig_2	True	826	Multi	None	None	TRBJ2-3	TRBC2	False	None	None	None	898	1	None	None
ACATACGAGGGCTTCC-1	True	ACATACGAGGGCTTCC-1_contig_3	True	367	TRA	None	None	TRAJ23	TRAC	False	None	None	None	1284	1	None	None
ACATACGCAAACCTAC-1	True	ACATACGCAAACCTAC-1_contig_1	True	690	TRB	TRBV11-2	TRBD1	TRBJ1-3	TRBC1	True	True	CASSLEGNGDTIYF	TGTGCCAGCAGCTTGGAGGGGAATGGGGACACCATATATTTT	4305	4	clonotype15	clonotype15_consensus_1
ACATACGCACCAGTTA-1	True	ACATACGCACCAGTTA-1_contig_2	True	376	TRB	None	None	TRBJ2-3	TRBC2	False	None	None	None	437	2	None	None
ACATACGCACCAGTTA-1	True	ACATACGCACCAGTTA-1_contig_3	True	565	TRA	TRAV12-3	None	TRAJ39	TRAC	True	None	None	None	2069	2	None	None
ACATACGGTCCGACGT-1	True	ACATACGGTCCGACGT-1_contig_1	True	580	TRA	TRAV20	None	TRAJ20	TRAC	True	True	CAVQAIDDYKLSF	TGTGCTGTGCAGGCGATAGACGACTACAAGCTCAGCTTT	4523	4	clonotype82	clonotype82_consensus_2
ACATACGGTCCGACGT-1	True	ACATACGGTCCGACGT-1_contig_3	True	503	TRB	TRBV20-1	TRBD1	TRBJ1-1	TRBC1	True	True	CSARTSTGNTEAFF	TGCAGTGCTAGGACATCGACAGGGAACACTGAAGCTTTCTTT	6839	7	clonotype82	clonotype82_consensus_1
ACATACGGTTCTGAAC-1	True	ACATACGGTTCTGAAC-1_contig_1	True	304	TRB	None	None	TRBJ2-3	TRBC2	False	None	None	None	1150	3	None	None
ACATACGGTTCTGAAC-1	True	ACATACGGTTCTGAAC-1_contig_2	True	949	TRA	TRAV4	None	TRAJ23	TRAC	True	False	CVLLPRG*HR*PGRKAYLRT	TGTGTACTACTGCCTCGTGGGTGACATAGGTAACCAGGGAGGAAAGCTTATCTTCGGACA	2210	2	None	None
ACATACGGTTGGTGGA-1	True	ACATACGGTTGGTGGA-1_contig_1	True	252	TRB	None	None	TRBJ2-3	TRBC2	False	None	None	None	1241	4	clonotype2	None
ACATACGGTTGGTGGA-1	True	ACATACGGTTGGTGGA-1_contig_2	True	578	TRB	TRBV30	TRBD1	TRBJ1-6	TRBC1	True	True	CAWSTGQANNSPLHF	TGTGCCTGGAGTACCGGACAGGCAAATAATTCACCCCTCCACTTT	953	1	clonotype2	clonotype2_consensus_1
ACATACGGTTGGTGGA-1	True	ACATACGGTTGGTGGA-1_contig_3	True	727	TRA	TRAV4	None	None	None	False	None	None	None	465	1	clonotype2	None
ACATACGTCACGGTTA-1	True	ACATACGTCACGGTTA-1_contig_1	True	458	TRA	TRAV4	None	TRAJ23	TRAC	True	True	CLVGDIGNQGGKLIF	TGCCTCGTGGGTGACATAGGTAACCAGGGAGGAAAGCTTATCTTC	1388	1	clonotype1	clonotype1_consensus_1
ACATACGTCACGGTTA-1	True	ACATACGTCACGGTTA-1_contig_2	True	579	TRB	TRBV30	TRBD1	TRBJ1-6	TRBC1	True	True	CAWSTGQANNSPLHF	TGTGCCTGGAGTACCGGACAGGCAAATAATTCACCCCTCCACTTT	2205	2	clonotype1	clonotype1_consensus_2
ACATACGTCTGCAGTA-1	True	ACATACGTCTGCAGTA-1_contig_1	True	1013	TRB	None	None	TRBJ2-6	TRBC2	False	None	None	None	1463	2	None	None
ACATCAGAGAACAACT-1	True	ACATCAGAGAACAACT-1_contig_1	True	655	TRB	TRBV30	TRBD1	TRBJ1-6	TRBC1	True	True	CAWSTGQANNSPLHF	TGTGCCTGGAGTACCGGACAGGCAAATAATTCACCCCTCCACTTT	3716	4	clonotype2	clonotype2_consensus_1
ACATCAGAGACACGAC-1	True	ACATCAGAGACACGAC-1_contig_1	True	598	TRB	TRBV30	TRBD1	TRBJ1-6	TRBC1	True	True	CAWSTGQANNSPLHF	TGTGCCTGGAGTACCGGACAGGCAAATAATTCACCCCTCCACTTT	1720	3	clonotype2	clonotype2_consensus_1
ACATCAGAGACACGAC-1	True	ACATCAGAGACACGAC-1_contig_2	True	271	TRB	None	None	TRBJ2-3	TRBC2	False	None	None	None	1295	3	clonotype2	None
ACATCAGAGTAGATGT-1	True	ACATCAGAGTAGATGT-1_contig_1	True	564	TRB	TRBV6-5	TRBD1	TRBJ2-5	TRBC2	True	True	CASSLRGTGVSETQYF	TGTGCCAGCAGTCTTAGGGGGACAGGGGTTTCAGAGACCCAGTACTTC	14828	16	clonotype57	clonotype57_consensus_2
ACATCAGAGTAGATGT-1	True	ACATCAGAGTAGATGT-1_contig_2	True	536	TRA	TRAV27	None	TRAJ41	TRAC	True	True	CAGNSGYALNF	TGTGCGGGGAATTCCGGGTATGCACTCAACTTC	3547	4	clonotype57	clonotype57_consensus_1
ACATCAGCAAAGAATC-1	True	ACATCAGCAAAGAATC-1_contig_1	True	513	TRB	TRBV6-3	TRBD2	TRBJ1-5	TRBC1	True	True	CASSYNRGGSQPQHF	TGTGCCAGCAGTTACAACAGGGGAGGGAGCCAGCCCCAGCATTTT	1153	1	clonotype7	clonotype7_consensus_2
ACATCAGCAAAGAATC-1	True	ACATCAGCAAAGAATC-1_contig_3	True	544	TRA	TRAV1-2	None	TRAJ37	TRAC	True	True	CAVPGSGNTGKLIF	TGTGCTGTCCCCGGCTCTGGCAACACAGGCAAACTAATCTTT	1083	1	clonotype7	clonotype7_consensus_1
ACATCAGCAAGACGTG-1	True	ACATCAGCAAGACGTG-1_contig_1	True	542	TRB	TRBV20-1	TRBD2	TRBJ2-7	TRBC2	True	True	CSLTSTGASGSSEQYF	TGCAGCCTAACTTCAACCGGTGCTAGCGGGAGTAGCGAGCAGTACTTC	16282	19	clonotype249	clonotype249_consensus_2
ACATCAGCAAGACGTG-1	True	ACATCAGCAAGACGTG-1_contig_3	True	552	TRA	TRAV12-2	None	TRAJ8	TRAC	True	True	CAYRRGTGFQKLVF	TGTGCCTATCGAAGGGGCACAGGCTTTCAGAAACTTGTATTT	4231	3	clonotype249	clonotype249_consensus_1
ACATCAGCAAGACGTG-1	True	ACATCAGCAAGACGTG-1_contig_4	True	535	TRA	TRAV13-2	None	TRAJ15	TRAC	True	None	None	None	2751	2	clonotype249	None
ACATCAGCAAGAGTCG-1	True	ACATCAGCAAGAGTCG-1_contig_1	True	497	TRA	TRAV4	None	TRAJ23	TRAC	True	True	CLVGDIGNQGGKLIF	TGCCTCGTGGGTGACATAGGTAACCAGGGAGGAAAGCTTATCTTC	4758	4	clonotype83	clonotype83_consensus_1
ACATCAGCAAGAGTCG-1	True	ACATCAGCAAGAGTCG-1_contig_2	True	564	TRB	TRBV7-9	TRBD1	TRBJ2-5	TRBC2	True	True	CASSFRQGQGQETQYF	TGTGCCAGCAGCTTTCGGCAGGGGCAAGGCCAAGAGACCCAGTACTTC	2943	3	clonotype83	clonotype83_consensus_3
ACATCAGCAAGAGTCG-1	True	ACATCAGCAAGAGTCG-1_contig_3	True	578	TRB	TRBV30	TRBD1	TRBJ1-6	TRBC1	True	True	CAWSTGQANNSPLHF	TGTGCCTGGAGTACCGGACAGGCAAATAATTCACCCCTCCACTTT	2115	2	clonotype83	clonotype83_consensus_2
ACATCAGCAATTGCTG-1	True	ACATCAGCAATTGCTG-1_contig_1	True	545	TRB	TRBV30	TRBD2	TRBJ1-5	TRBC1	True	True	CAWSPGSSNQPQHF	TGTGCCTGGAGTCCCGGTAGTAGCAATCAGCCCCAGCATTTT	4210	4	clonotype250	clonotype250_consensus_2
ACATCAGCAATTGCTG-1	True	ACATCAGCAATTGCTG-1_contig_4	True	528	TRA	TRAV5	None	TRAJ13	TRAC	True	True	CAESSGGYQKVTF	TGTGCAGAGTCTTCTGGGGGTTACCAGAAAGTTACCTTT	3213	3	clonotype250	clonotype250_consensus_1
ACATCAGCACGTTGGC-1	True	ACATCAGCACGTTGGC-1_contig_1	True	555	TRB	TRBV12-3	TRBD2	TRBJ2-1	TRBC2	True	True	CASSLLTSGSGNEQFF	TGTGCCAGCAGTTTACTTACTAGCGGGAGTGGGAATGAGCAGTTCTTC	7683	8	clonotype251	clonotype251_consensus_2
ACATCAGCACGTTGGC-1	True	ACATCAGCACGTTGGC-1_contig_2	True	609	TRA	TRAV12-2	None	TRAJ17	TRAC	True	True	CAWEGWAAGNKLTF	TGTGCCTGGGAGGGTTGGGCTGCAGGCAACAAGCTAACTTTT	3134	4	clonotype251	clonotype251_consensus_1
ACATCAGGTACCAGTT-1	True	ACATCAGGTACCAGTT-1_contig_2	True	571	TRB	TRBV30	TRBD1	TRBJ1-6	TRBC1	True	True	CAWSTGQANNSPLHF	TGTGCCTGGAGTACCGGACAGGCAAATAATTCACCCCTCCACTTT	751	1	clonotype2	clonotype2_consensus_1
ACATCAGGTACCAGTT-1	True	ACATCAGGTACCAGTT-1_contig_3	True	947	TRA	TRAV4	None	TRAJ23	TRAC	True	False	CVLLPRG*HR*PGRKAYLRT	TGTGTACTACTGCCTCGTGGGTGACATAGGTAACCAGGGAGGAAAGCTTATCTTCGGACA	1321	2	clonotype2	None
ACATCAGTCCTGTAGA-1	True	ACATCAGTCCTGTAGA-1_contig_1	True	598	TRB	TRBV9	TRBD2	TRBJ1-2	TRBC1	True	False	CISVPAA*RRGETMATPSVR	TGTATTTCTGTGCCAGCAGCGTAGCGGAGGGGAGAAACTATGGCTACACCTTCGGTTCGG	907	1	clonotype252	None
ACATCAGTCCTGTAGA-1	True	ACATCAGTCCTGTAGA-1_contig_5	True	472	TRA	TRAV26-2	None	TRAJ13	TRAC	True	True	CILRGLSGGYQKVTF	TGCATCCTGAGAGGACTTTCTGGGGGTTACCAGAAAGTTACCTTT	608	1	clonotype252	clonotype252_consensus_1
ACATCAGTCTGCGACG-1	True	ACATCAGTCTGCGACG-1_contig_1	True	504	TRA	TRAV9-2	None	TRAJ15	TRAC	True	True	CALLNQAGTALIF	TGTGCTCTGCTGAACCAGGCAGGAACTGCTCTGATCTTT	5583	5	clonotype253	clonotype253_consensus_1
ACATCAGTCTGCGACG-1	True	ACATCAGTCTGCGACG-1_contig_3	True	668	TRB	TRBV15	None	TRBJ2-3	TRBC1	True	True	CATSRAAGSAPTQYF	TGTGCCACCAGCAGAGCGGCCGGTTCGGCCCCTACGCAGTATTTT	2958	3	clonotype253	clonotype253_consensus_2
ACATCAGTCTGCGACG-1	True	ACATCAGTCTGCGACG-1_contig_4	True	768	TRB	TRBV30	TRBD1	TRBJ1-6	TRBC1	True	True	CAWSTGQANNSPLHF	TGTGCCTGGAGTACCGGACAGGCAAATAATTCACCCCTCCACTTT	2112	2	clonotype253	clonotype253_consensus_3
ACATCAGTCTGCGACG-1	True	ACATCAGTCTGCGACG-1_contig_5	True	351	Multi	None	None	TRBJ1-1	TRBC1	False	None	None	None	203	1	clonotype253	None
ACATCAGTCTTACCTA-1	True	ACATCAGTCTTACCTA-1_contig_1	True	723	TRB	TRBV6-5	TRBD1	TRBJ2-7	TRBC2	True	True	CASSFGQGKTYEQYF	TGTGCCAGCAGTTTTGGACAGGGGAAGACTTACGAGCAGTACTTC	68802	74	clonotype84	clonotype84_consensus_2
ACATCAGTCTTACCTA-1	True	ACATCAGTCTTACCTA-1_contig_3	True	600	TRA	TRAV9-2	None	TRAJ43	TRAC	True	True	CALRDNNNDMRF	TGTGCTCTGCGCGACAATAACAATGACATGCGCTTT	45392	43	clonotype84	clonotype84_consensus_1
ACATGGTAGAGCTGGT-1	True	ACATGGTAGAGCTGGT-1_contig_1	True	649	TRB	TRBV30	TRBD1	TRBJ1-6	TRBC1	True	True	CAWSTGQANNSPLHF	TGTGCCTGGAGTACCGGACAGGCAAATAATTCACCCCTCCACTTT	2693	3	clonotype1	clonotype1_consensus_2
ACATGGTAGAGCTGGT-1	True	ACATGGTAGAGCTGGT-1_contig_2	True	287	TRB	None	None	TRBJ2-3	TRBC2	False	None	None	None	1613	3	clonotype1	None
ACATGGTAGAGCTGGT-1	True	ACATGGTAGAGCTGGT-1_contig_3	True	504	TRA	TRAV4	None	TRAJ23	TRAC	True	True	CLVGDIGNQGGKLIF	TGCCTCGTGGGTGACATAGGTAACCAGGGAGGAAAGCTTATCTTC	948	1	clonotype1	clonotype1_consensus_1
ACATGGTAGGGATCTG-1	True	ACATGGTAGGGATCTG-1_contig_1	True	582	TRA	TRAV12-3	None	TRAJ31	TRAC	True	True	CAMSRANNARLMF	TGTGCAATGAGTCGGGCTAACAATGCCAGACTCATGTTT	3565	3	clonotype254	clonotype254_consensus_2
ACATGGTAGGGATCTG-1	True	ACATGGTAGGGATCTG-1_contig_2	True	510	TRA	TRAV24	None	TRAJ21	TRAC	True	True	CSGGGNFNKFYF	TGTTCCGGCGGGGGTAACTTCAACAAATTTTACTTT	2041	4	clonotype254	clonotype254_consensus_4
ACATGGTAGGGATCTG-1	True	ACATGGTAGGGATCTG-1_contig_3	True	709	TRB	TRBV25-1	TRBD1	TRBJ2-2	TRBC2	True	True	CASSPPGGNTGELFF	TGTGCCAGCAGTCCGCCGGGGGGGAACACCGGGGAGCTGTTTTTT	4464	4	clonotype254	clonotype254_consensus_3
ACATGGTAGGGATCTG-1	True	ACATGGTAGGGATCTG-1_contig_4	True	678	TRB	TRBV20-1	TRBD1	TRBJ1-4	TRBC1	True	True	CSAPGTGDMKKLFF	TGCAGTGCTCCGGGGACAGGGGACATGAAAAAACTGTTTTTT	4066	4	clonotype254	clonotype254_consensus_1
ACATGGTAGGGATCTG-1	True	ACATGGTAGGGATCTG-1_contig_6	True	462	TRB	None	None	TRBJ2-3	TRBC2	False	None	None	None	1117	2	clonotype254	None
ACATGGTCAGCTCGCA-1	True	ACATGGTCAGCTCGCA-1_contig_1	True	525	TRB	TRBV27	TRBD1	TRBJ2-2	TRBC2	True	True	CASSSRDRNTGELFF	TGTGCCAGCAGTTCCCGGGACAGGAACACCGGGGAGCTGTTTTTT	8246	9	clonotype255	clonotype255_consensus_1
ACATGGTCAGCTCGCA-1	True	ACATGGTCAGCTCGCA-1_contig_2	True	515	TRB	TRBV10-3	TRBD2	TRBJ2-3	TRBC2	True	False	CAIP*LADTQYF	TGTGCCATCCCTTAACTAGCGGATACGCAGTATTTT	996	2	clonotype255	None
ACATGGTCAGCTCGCA-1	True	ACATGGTCAGCTCGCA-1_contig_3	True	636	TRA	TRAV8-6	None	TRAJ49	TRAC	True	True	CAVRSIAGNQFYF	TGTGCTGTGAGATCTATCGCCGGTAACCAGTTCTATTTT	1144	1	clonotype255	clonotype255_consensus_2
ACATGGTCATGACGGA-1	True	ACATGGTCATGACGGA-1_contig_1	True	756	TRB	TRBV30	TRBD1	TRBJ1-6	TRBC1	True	True	CAWSTGQANNSPLHF	TGTGCCTGGAGTACCGGACAGGCAAATAATTCACCCCTCCACTTT	3973	5	clonotype2	clonotype2_consensus_1
ACATGGTCATGACGGA-1	True	ACATGGTCATGACGGA-1_contig_2	True	385	TRB	None	None	TRBJ2-3	TRBC2	False	None	None	None	1156	3	clonotype2	None
ACATGGTGTAATCACC-1	True	ACATGGTGTAATCACC-1_contig_1	True	625	TRB	TRBV30	TRBD1	TRBJ1-6	TRBC1	True	True	CAWSTGQANNSPLHF	TGTGCCTGGAGTACCGGACAGGCAAATAATTCACCCCTCCACTTT	6721	9	clonotype1	clonotype1_consensus_2
ACATGGTGTAATCACC-1	True	ACATGGTGTAATCACC-1_contig_4	True	329	TRB	None	None	TRBJ2-3	TRBC2	False	None	None	None	765	2	clonotype1	None
ACATGGTGTAATCACC-1	True	ACATGGTGTAATCACC-1_contig_6	True	509	TRA	TRAV4	None	TRAJ23	TRAC	True	True	CLVGDIGNQGGKLIF	TGCCTCGTGGGTGACATAGGTAACCAGGGAGGAAAGCTTATCTTC	773	1	clonotype1	clonotype1_consensus_1
ACATGGTGTGCACGAA-1	True	ACATGGTGTGCACGAA-1_contig_1	True	327	TRB	None	None	TRBJ2-3	TRBC2	False	None	None	None	2417	4	None	None
ACATGGTTCATTGCGA-1	True	ACATGGTTCATTGCGA-1_contig_1	True	658	TRB	TRBV2	TRBD2	TRBJ2-2	TRBC2	True	True	CASILAVTNTGELFF	TGTGCCAGCATCCTAGCGGTAACGAACACCGGGGAGCTGTTTTTT	2358	2	clonotype256	clonotype256_consensus_1
ACATGGTTCATTGCGA-1	True	ACATGGTTCATTGCGA-1_contig_3	True	333	Multi	None	None	TRBJ2-3	TRBC2	False	None	None	None	91	1	clonotype256	None
ACATGGTTCATTGCGA-1	True	ACATGGTTCATTGCGA-1_contig_4	True	494	TRA	TRAV13-2	None	TRAJ23	TRAC	True	True	CAENTNQGGKLIF	TGTGCAGAGAACACTAACCAGGGAGGAAAGCTTATCTTC	1373	1	clonotype256	clonotype256_consensus_2
ACATGGTTCTTACCGC-1	True	ACATGGTTCTTACCGC-1_contig_1	True	497	TRA	TRAV4	None	TRAJ23	TRAC	True	True	CLVGDIGNQGGKLIF	TGCCTCGTGGGTGACATAGGTAACCAGGGAGGAAAGCTTATCTTC	2974	3	clonotype257	clonotype257_consensus_1
ACATGGTTCTTACCGC-1	True	ACATGGTTCTTACCGC-1_contig_2	True	683	TRA	TRAV3	None	TRAJ23	TRAC	True	True	CAVRDHQGGKLIF	TGTGCTGTGAGAGACCACCAGGGAGGAAAGCTTATCTTC	1932	2	clonotype257	clonotype257_consensus_2
ACATGGTTCTTACCGC-1	True	ACATGGTTCTTACCGC-1_contig_3	True	572	TRA	TRAV10	None	TRAJ28	TRAC	True	True	CVVNALWGWELPTHF	TGTGTGGTGAACGCACTCTGGGGCTGGGAGTTACCAACTCACTTT	1540	2	clonotype257	clonotype257_consensus_3
ACATGGTTCTTACCGC-1	True	ACATGGTTCTTACCGC-1_contig_4	True	676	TRB	TRBV5-6	TRBD1	TRBJ1-1	TRBC1	True	True	CASSRTTSNTEAFF	TGTGCCAGCAGCAGGACAACCTCGAACACTGAAGCTTTCTTT	9194	10	clonotype257	clonotype257_consensus_4
ACCAGTAAGATGAGAG-1	True	ACCAGTAAGATGAGAG-1_contig_1	True	483	TRA	TRAV39	None	TRAJ22	TRAC	True	True	CAVDPMTGGSARQLTF	TGTGCCGTGGACCCCATGACGGGAGGTTCTGCAAGGCAACTGACCTTT	2399	2	clonotype258	clonotype258_consensus_2
ACCAGTAAGATGAGAG-1	True	ACCAGTAAGATGAGAG-1_contig_2	True	704	TRB	TRBV18	TRBD1	TRBJ2-1	TRBC2	True	True	CASSPTGSHEQFF	TGTGCCAGCTCACCGACAGGGAGCCATGAGCAGTTCTTC	12047	14	clonotype258	clonotype258_consensus_1
ACCAGTAAGATGAGAG-1	True	ACCAGTAAGATGAGAG-1_contig_3	True	378	TRB	None	None	TRBJ2-7	TRBC2	False	None	None	None	3743	4	clonotype258	None
ACCAGTAAGGAGTAGA-1	True	ACCAGTAAGGAGTAGA-1_contig_1	True	941	TRA	TRAV4	None	TRAJ23	TRAC	True	False	CVLLPRG*HR*PGRKAYLRT	TGTGTACTACTGCCTCGTGGGTGACATAGGTAACCAGGGAGGAAAGCTTATCTTCGGACA	2793	3	None	None
ACCAGTAAGTTAGGTA-1	True	ACCAGTAAGTTAGGTA-1_contig_1	True	560	TRB	TRBV2	TRBD2	TRBJ2-2	TRBC2	True	True	CASILAVTNTGELFF	TGTGCCAGCATCCTAGCGGTAACGAACACCGGGGAGCTGTTTTTT	3735	4	clonotype259	clonotype259_consensus_2
ACCAGTAAGTTAGGTA-1	True	ACCAGTAAGTTAGGTA-1_contig_3	True	559	TRA	TRAV13-1	None	TRAJ57	TRAC	True	None	None	None	2523	3	clonotype259	None
ACCAGTAAGTTAGGTA-1	True	ACCAGTAAGTTAGGTA-1_contig_4	True	428	TRA	TRAV38-1	None	TRAJ48	TRAC	True	True	CAFMKQYFGNENLTF	TGTGCTTTCATGAAGCAGTACTTTGGAAATGAGAATTTAACCTTT	1551	1	clonotype259	clonotype259_consensus_1
ACCAGTACAAGACACG-1	True	ACCAGTACAAGACACG-1_contig_1	True	626	TRA	TRAV4	None	TRAJ23	TRAC	True	True	CLVGDIGNQGGKLIF	TGCCTCGTGGGTGACATAGGTAACCAGGGAGGAAAGCTTATCTTC	3012	3	clonotype3	clonotype3_consensus_1
ACCAGTACACAAGTAA-1	True	ACCAGTACACAAGTAA-1_contig_1	True	821	TRB	TRBV23-1	TRBD1	TRBJ1-2	TRBC1	True	None	None	None	5995	12	clonotype260	None
ACCAGTACACAAGTAA-1	True	ACCAGTACACAAGTAA-1_contig_2	True	658	TRB	TRBV6-1	None	TRBJ1-2	TRBC1	True	True	CASIRTANYGYTF	TGTGCCAGCATTAGAACGGCTAACTATGGCTACACCTTC	5579	7	clonotype260	clonotype260_consensus_2
ACCAGTACACAAGTAA-1	True	ACCAGTACACAAGTAA-1_contig_5	True	577	TRA	TRAV19	None	TRAJ42	TRAC	True	True	CALSELDYGGSQGNLIF	TGTGCTCTGAGTGAGTTGGATTATGGAGGAAGCCAAGGAAATCTCATCTTT	2299	2	clonotype260	clonotype260_consensus_1
ACCAGTACACACCGAC-1	True	ACCAGTACACACCGAC-1_contig_1	True	284	TRB	None	None	TRBJ2-3	TRBC2	False	None	None	None	782	2	None	None
ACCAGTACACACCGAC-1	True	ACCAGTACACACCGAC-1_contig_2	True	477	TRA	None	None	None	TRAC	False	None	None	None	1143	1	None	None
ACCAGTACACCAACCG-1	True	ACCAGTACACCAACCG-1_contig_1	True	575	TRB	TRBV7-9	TRBD1	TRBJ2-5	TRBC2	True	True	CASSFRQGQGQETQYF	TGTGCCAGCAGCTTTCGGCAGGGGCAAGGCCAAGAGACCCAGTACTTC	20171	19	clonotype12	clonotype12_consensus_1
ACCAGTACACCAACCG-1	True	ACCAGTACACCAACCG-1_contig_2	True	454	TRA	TRAV20	None	TRAJ20	TRAC	True	None	None	None	1058	1	clonotype12	None
ACCAGTACAGCTTCGG-1	True	ACCAGTACAGCTTCGG-1_contig_1	True	593	TRB	TRBV30	TRBD1	TRBJ1-6	TRBC1	True	True	CAWSTGQANNSPLHF	TGTGCCTGGAGTACCGGACAGGCAAATAATTCACCCCTCCACTTT	1846	2	clonotype2	clonotype2_consensus_1
ACCAGTACAGCTTCGG-1	True	ACCAGTACAGCTTCGG-1_contig_3	True	335	TRA	TRAV4	None	TRAJ23	TRAC	True	False	CLVGDIGNQGGKLIF	TGCCTCGTGGGTGACATAGGTAACCAGGGAGGAAAGCTTATCTTC	1612	1	clonotype2	None
ACCAGTACATCGGGTC-1	True	ACCAGTACATCGGGTC-1_contig_1	True	564	TRB	TRBV5-1	TRBD1	TRBJ1-2	TRBC1	True	True	CASSLSWDSLYGYTF	TGCGCCAGCAGCTTGAGTTGGGACAGTCTTTATGGCTACACCTTC	2882	3	clonotype261	clonotype261_consensus_1
ACCAGTAGTAAACACA-1	True	ACCAGTAGTAAACACA-1_contig_1	True	527	TRB	TRBV7-9	TRBD2	TRBJ2-7	TRBC2	True	True	CASSLTSGIYEQYF	TGTGCCAGCAGCTTAACTAGCGGGATCTACGAGCAGTACTTC	12019	14	clonotype14	clonotype14_consensus_1
ACCAGTAGTAAACACA-1	True	ACCAGTAGTAAACACA-1_contig_2	True	517	TRA	TRAV38-1	None	TRAJ47	TRAC	True	True	CAFMKHPSVGGNKLVF	TGTGCTTTCATGAAGCACCCCTCTGTGGGGGGAAACAAACTGGTCTTT	2726	3	clonotype14	clonotype14_consensus_2
ACCAGTAGTAAACACA-1	True	ACCAGTAGTAAACACA-1_contig_3	True	524	Multi	None	None	TRAJ42	TRAC	False	None	None	None	1524	1	clonotype14	None
ACCAGTAGTAAGCACG-1	True	ACCAGTAGTAAGCACG-1_contig_1	True	607	TRB	TRBV27	None	TRBJ2-6	TRBC2	True	True	CASSRSSGANVLTF	TGTGCCAGCAGTCGAAGCTCTGGGGCCAACGTCCTGACTTTC	5108	7	clonotype5	clonotype5_consensus_2
ACCAGTAGTAAGCACG-1	True	ACCAGTAGTAAGCACG-1_contig_2	True	554	TRA	TRAV12-1	None	TRAJ6	TRAC	True	True	CVVNREGSYIPTF	TGTGTGGTGAACAGGGAAGGAAGCTACATACCTACATTT	3784	3	clonotype5	clonotype5_consensus_1
ACCAGTAGTAGCCTCG-1	True	ACCAGTAGTAGCCTCG-1_contig_1	True	753	TRB	TRBV30	TRBD1	TRBJ1-6	TRBC1	True	True	CAWSTGQANNSPLHF	TGTGCCTGGAGTACCGGACAGGCAAATAATTCACCCCTCCACTTT	1779	2	clonotype1	clonotype1_consensus_2
ACCAGTAGTAGCCTCG-1	True	ACCAGTAGTAGCCTCG-1_contig_2	True	453	TRB	None	None	TRBJ2-3	TRBC2	False	None	None	None	1239	3	clonotype1	None
ACCAGTAGTAGCCTCG-1	True	ACCAGTAGTAGCCTCG-1_contig_4	True	515	TRA	TRAV4	None	TRAJ23	TRAC	True	True	CLVGDIGNQGGKLIF	TGCCTCGTGGGTGACATAGGTAACCAGGGAGGAAAGCTTATCTTC	1753	2	clonotype1	clonotype1_consensus_1
ACCAGTATCTAACGGT-1	True	ACCAGTATCTAACGGT-1_contig_1	True	627	TRB	TRBV30	TRBD1	TRBJ1-6	TRBC1	True	True	CAWSTGQANNSPLHF	TGTGCCTGGAGTACCGGACAGGCAAATAATTCACCCCTCCACTTT	1891	4	clonotype1	clonotype1_consensus_2
ACCAGTATCTAACGGT-1	True	ACCAGTATCTAACGGT-1_contig_3	True	509	TRA	TRAV4	None	TRAJ23	TRAC	True	True	CLVGDIGNQGGKLIF	TGCCTCGTGGGTGACATAGGTAACCAGGGAGGAAAGCTTATCTTC	1018	1	clonotype1	clonotype1_consensus_1
ACCAGTATCTCATTCA-1	True	ACCAGTATCTCATTCA-1_contig_1	True	792	TRB	TRBV19	TRBD1	TRBJ1-2	TRBC1	True	True	CASRQGGGYTF	TGTGCCAGCCGACAGGGGGGTGGCTACACCTTC	3689	4	clonotype262	clonotype262_consensus_1
ACCAGTATCTCATTCA-1	True	ACCAGTATCTCATTCA-1_contig_2	True	355	TRA	TRAV9-2	None	None	TRAC	False	None	None	None	2973	2	clonotype262	None
ACCAGTATCTCGTTTA-1	True	ACCAGTATCTCGTTTA-1_contig_1	True	491	TRA	TRAV10	None	TRAJ10	TRAC	True	True	CVVSAGGGNKLTF	TGTGTGGTGAGCGCGGGAGGAGGAAACAAACTCACCTTT	9209	7	clonotype263	clonotype263_consensus_1
ACCAGTATCTCGTTTA-1	True	ACCAGTATCTCGTTTA-1_contig_2	True	464	TRA	TRAV21	None	TRAJ8	TRAC	True	True	CAVNTGFQKLVF	TGTGCTGTGAACACAGGCTTTCAGAAACTTGTATTT	2160	2	clonotype263	clonotype263_consensus_2
ACCAGTATCTCGTTTA-1	True	ACCAGTATCTCGTTTA-1_contig_3	True	501	TRB	TRBV7-2	None	TRBJ2-1	TRBC2	True	True	CASSPPPPGEQFF	TGTGCCAGCAGCCCACCCCCCCCGGGTGAGCAGTTCTTC	9250	9	clonotype263	clonotype263_consensus_3
ACCAGTATCTCGTTTA-1	True	ACCAGTATCTCGTTTA-1_contig_4	True	501	Multi	None	None	TRBJ1-4	TRBC1	False	None	None	None	782	1	clonotype263	None
ACCCACTAGCTAGCCC-1	True	ACCCACTAGCTAGCCC-1_contig_1	True	643	TRB	TRBV30	TRBD1	TRBJ1-6	TRBC1	True	True	CAWSTGQANNSPLHF	TGTGCCTGGAGTACCGGACAGGCAAATAATTCACCCCTCCACTTT	6083	6	clonotype1	clonotype1_consensus_2
ACCCACTAGCTAGCCC-1	True	ACCCACTAGCTAGCCC-1_contig_2	True	449	TRA	TRAV4	None	TRAJ23	TRAC	True	True	CLVGDIGNQGGKLIF	TGCCTCGTGGGTGACATAGGTAACCAGGGAGGAAAGCTTATCTTC	1159	1	clonotype1	clonotype1_consensus_1
ACCCACTAGTACTTGC-1	True	ACCCACTAGTACTTGC-1_contig_1	True	584	TRB	TRBV2	TRBD2	TRBJ2-2	TRBC2	True	True	CASILAVTNTGELFF	TGTGCCAGCATCCTAGCGGTAACGAACACCGGGGAGCTGTTTTTT	12793	15	clonotype4	clonotype4_consensus_1
ACCCACTAGTACTTGC-1	True	ACCCACTAGTACTTGC-1_contig_2	True	481	TRA	TRAV38-1	None	TRAJ48	TRAC	True	True	CAFMKQYFGNEKLTF	TGTGCTTTCATGAAGCAGTACTTTGGAAATGAGAAATTAACCTTT	2319	2	clonotype4	clonotype4_consensus_2
ACCCACTCACCGCTAG-1	True	ACCCACTCACCGCTAG-1_contig_1	True	689	TRB	TRBV11-2	TRBD1	TRBJ1-3	TRBC1	True	True	CASSLEGNGDTIYF	TGTGCCAGCAGCTTGGAGGGGAATGGGGACACCATATATTTT	5244	6	clonotype9	clonotype9_consensus_2
ACCCACTCACCGCTAG-1	True	ACCCACTCACCGCTAG-1_contig_2	True	618	Multi	None	None	TRAJ10	TRBC1	False	None	None	None	1828	2	clonotype9	None
ACCCACTCACCGCTAG-1	True	ACCCACTCACCGCTAG-1_contig_4	True	483	TRA	TRAV22	None	TRAJ42	TRAC	True	True	CAVGGSQGNLIF	TGTGCTGTGGGGGGAAGCCAAGGAAATCTCATCTTT	2259	2	clonotype9	clonotype9_consensus_1
ACCCACTCATGTAAGA-1	True	ACCCACTCATGTAAGA-1_contig_1	True	591	TRB	TRBV30	TRBD1	TRBJ1-6	TRBC1	True	True	CAWSTGQANNSPLHF	TGTGCCTGGAGTACCGGACAGGCAAATAATTCACCCCTCCACTTT	2729	3	clonotype2	clonotype2_consensus_1
ACCCACTCATTTCACT-1	True	ACCCACTCATTTCACT-1_contig_1	True	613	TRB	TRBV30	TRBD1	TRBJ1-6	TRBC1	True	True	CAWSTGQANNSPLHF	TGTGCCTGGAGTACCGGACAGGCAAATAATTCACCCCTCCACTTT	4522	4	clonotype1	clonotype1_consensus_2
ACCCACTCATTTCACT-1	True	ACCCACTCATTTCACT-1_contig_3	True	506	TRA	TRAV4	None	TRAJ23	TRAC	True	True	CLVGDIGNQGGKLIF	TGCCTCGTGGGTGACATAGGTAACCAGGGAGGAAAGCTTATCTTC	1832	3	clonotype1	clonotype1_consensus_1
ACCCACTGTACGCACC-1	True	ACCCACTGTACGCACC-1_contig_2	True	570	TRB	TRBV7-9	TRBD1	TRBJ2-5	TRBC2	True	True	CASSFRQGQGQETQYF	TGTGCCAGCAGCTTTCGGCAGGGGCAAGGCCAAGAGACCCAGTACTTC	849	1	clonotype8	clonotype8_consensus_1
ACCCACTGTACGCACC-1	True	ACCCACTGTACGCACC-1_contig_4	True	468	TRA	TRAV2	None	TRAJ6	TRAC	True	True	CAVEEGGSYIPTF	TGTGCTGTGGAGGAAGGAGGAAGCTACATACCTACATTT	2572	2	clonotype8	clonotype8_consensus_2
ACCCACTGTATTAGCC-1	True	ACCCACTGTATTAGCC-1_contig_1	True	625	TRB	TRBV30	TRBD1	TRBJ1-6	TRBC1	True	True	CAWSTGQANNSPLHF	TGTGCCTGGAGTACCGGACAGGCAAATAATTCACCCCTCCACTTT	1656	3	clonotype1	clonotype1_consensus_2
ACCCACTGTATTAGCC-1	True	ACCCACTGTATTAGCC-1_contig_2	True	327	TRB	None	None	TRBJ2-1	TRBC2	False	None	None	None	997	2	clonotype1	None
ACCCACTGTATTAGCC-1	True	ACCCACTGTATTAGCC-1_contig_4	True	497	TRA	TRAV4	None	TRAJ23	TRAC	True	True	CLVGDIGNQGGKLIF	TGCCTCGTGGGTGACATAGGTAACCAGGGAGGAAAGCTTATCTTC	1095	1	clonotype1	clonotype1_consensus_1
ACCCACTGTCCCTACT-1	True	ACCCACTGTCCCTACT-1_contig_1	True	508	TRA	TRAV4	None	TRAJ23	TRAC	True	True	CLVGDIGNQGEKLIF	TGCCTCGTGGGTGACATAGGTAACCAGGGAGAAAAGCTTATCTTC	2234	2	clonotype58	clonotype58_consensus_1
ACCCACTGTCCCTACT-1	True	ACCCACTGTCCCTACT-1_contig_3	True	591	TRB	TRBV30	TRBD1	TRBJ1-6	TRBC1	True	True	CAWSTGQANNSPLHF	TGTGCCTGGAGTACCGGACAGGCAAATAATTCACCCCTCCACTTT	5019	5	clonotype58	clonotype58_consensus_2
ACCCACTGTCGTGGCT-1	True	ACCCACTGTCGTGGCT-1_contig_1	True	400	TRA	TRAV30	None	TRAJ43	TRAC	True	True	CGTASYNNNDMRF	TGCGGCACAGCTTCGTACAATAACAATGACATGCGCTTT	1494	1	clonotype264	clonotype264_consensus_2
ACCCACTGTCGTGGCT-1	True	ACCCACTGTCGTGGCT-1_contig_2	True	514	TRB	TRBV7-9	None	TRBJ1-2	TRBC1	True	True	CASSLGLLNYGYTF	TGTGCCAGCAGCTTAGGACTCCTGAACTATGGCTACACCTTC	9684	10	clonotype264	clonotype264_consensus_1
ACCCACTTCAGAGACG-1	True	ACCCACTTCAGAGACG-1_contig_1	True	514	TRB	TRBV6-3	TRBD2	TRBJ1-5	TRBC1	True	True	CASSYNRGGSQPQHF	TGTGCCAGCAGTTACAACAGGGGAGGGAGCCAGCCCCAGCATTTT	2345	2	clonotype7	clonotype7_consensus_2
ACCCACTTCAGAGACG-1	True	ACCCACTTCAGAGACG-1_contig_2	True	286	TRB	None	None	TRBJ2-3	TRBC2	False	None	None	None	1349	2	clonotype7	None
ACCCACTTCAGAGACG-1	True	ACCCACTTCAGAGACG-1_contig_3	True	524	TRA	TRAV1-2	None	TRAJ37	TRAC	True	True	CAVPGSGNTGKLIF	TGTGCTGTCCCCGGCTCTGGCAACACAGGCAAACTAATCTTT	1177	2	clonotype7	clonotype7_consensus_1
ACCCACTTCATTGCGA-1	True	ACCCACTTCATTGCGA-1_contig_1	True	547	TRB	TRBV7-9	TRBD1	TRBJ2-5	TRBC2	True	True	CASSFRQGQGQETQYF	TGTGCCAGCAGCTTTCGGCAGGGGCAAGGCCAAGAGACCCAGTACTTC	10614	11	clonotype8	clonotype8_consensus_1
ACCCACTTCATTGCGA-1	True	ACCCACTTCATTGCGA-1_contig_2	True	698	Multi	None	None	TRBJ1-1	TRBC1	False	None	None	None	1107	1	clonotype8	None
ACCCACTTCATTGCGA-1	True	ACCCACTTCATTGCGA-1_contig_3	True	508	TRA	TRAV2	None	TRAJ6	TRAC	True	True	CAVEEGGSYIPTF	TGTGCTGTGGAGGAAGGAGGAAGCTACATACCTACATTT	1503	1	clonotype8	clonotype8_consensus_2
ACCCACTTCCGTTGCT-1	True	ACCCACTTCCGTTGCT-1_contig_1	True	541	TRB	TRBV9	TRBD1	TRBJ2-1	TRBC2	True	True	CASSGGTGQYNEQFF	TGTGCCAGCAGCGGGGGAACGGGACAGTACAATGAGCAGTTCTTC	7831	8	clonotype265	clonotype265_consensus_1
ACCCACTTCCGTTGCT-1	True	ACCCACTTCCGTTGCT-1_contig_2	True	366	TRB	None	None	TRBJ1-5	TRBC1	False	None	None	None	2721	3	clonotype265	None
ACCCACTTCCGTTGCT-1	True	ACCCACTTCCGTTGCT-1_contig_4	True	430	TRA	TRAV6	None	TRAJ3	TRAC	True	False	CALPYSSASKIIF	TGTGCTCTCCCGTACAGCAGTGCTTCCAAGATAATCTTT	1701	1	clonotype265	None
ACCCACTTCCTAAGTG-1	True	ACCCACTTCCTAAGTG-1_contig_1	True	579	TRB	TRBV27	None	TRBJ2-6	TRBC2	True	True	CASSRSSGANVLTF	TGTGCCAGCAGTCGAAGCTCTGGGGCCAACGTCCTGACTTTC	3070	4	clonotype5	clonotype5_consensus_2
ACCCACTTCCTAAGTG-1	True	ACCCACTTCCTAAGTG-1_contig_3	True	319	Multi	None	None	None	TRBC2	False	None	None	None	456	1	clonotype5	None
ACCCACTTCCTAAGTG-1	True	ACCCACTTCCTAAGTG-1_contig_4	True	324	TRA	TRAV12-1	None	TRAJ6	TRAC	True	True	CVVNREGSYIPTF	TGTGTGGTGAACAGGGAAGGAAGCTACATACCTACATTT	1735	1	clonotype5	clonotype5_consensus_1
ACCCACTTCGGCTTGG-1	True	ACCCACTTCGGCTTGG-1_contig_1	True	686	TRB	TRBV11-2	TRBD1	TRBJ1-3	TRBC1	True	True	CASSLEGNGDTIYF	TGTGCCAGCAGCTTGGAGGGGAATGGGGACACCATATATTTT	2626	2	clonotype9	clonotype9_consensus_2
ACCCACTTCGGCTTGG-1	True	ACCCACTTCGGCTTGG-1_contig_3	True	342	Multi	None	None	TRBJ2-3	TRBC2	False	None	None	None	114	1	clonotype9	None
ACCCACTTCGGCTTGG-1	True	ACCCACTTCGGCTTGG-1_contig_5	True	563	TRA	TRAV22	None	TRAJ42	TRAC	True	True	CAVGGSQGNLIF	TGTGCTGTGGGGGGAAGCCAAGGAAATCTCATCTTT	4126	4	clonotype9	clonotype9_consensus_1
ACCGTAAAGAAGGTGA-1	True	ACCGTAAAGAAGGTGA-1_contig_1	True	551	TRB	TRBV28	None	TRBJ2-3	TRBC2	True	True	CASSLSGKPSTDTQYF	TGTGCCAGCAGTTTAAGTGGAAAACCTAGCACAGATACGCAGTATTTT	1836	2	clonotype266	clonotype266_consensus_1
ACCGTAACATCCGTGG-1	True	ACCGTAACATCCGTGG-1_contig_1	True	561	TRB	TRBV11-2	None	TRBJ1-1	TRBC1	True	True	CASSLRPNTEAFF	TGTGCCAGCAGCTTACGGCCGAACACTGAAGCTTTCTTT	4858	6	clonotype267	clonotype267_consensus_2
ACCGTAACATCCGTGG-1	True	ACCGTAACATCCGTGG-1_contig_2	True	630	TRB	TRBV30	TRBD1	TRBJ1-6	TRBC1	True	True	CAWSTGQANNSPLHF	TGTGCCTGGAGTACCGGACAGGCAAATAATTCACCCCTCCACTTT	1844	2	clonotype267	clonotype267_consensus_3
ACCGTAACATCCGTGG-1	True	ACCGTAACATCCGTGG-1_contig_4	True	649	TRA	TRAV8-4	None	TRAJ48	TRAC	True	True	CAVSEGNFGNEKLTF	TGTGCTGTGAGTGAAGGAAACTTTGGAAATGAGAAATTAACCTTT	2633	3	clonotype267	clonotype267_consensus_1
ACCGTAAGTCCGACGT-1	True	ACCGTAAGTCCGACGT-1_contig_1	True	540	TRA	TRAV26-1	None	TRAJ9	TRAC	True	True	CIVRVQGGGFKTIF	TGCATCGTCAGAGTCCAGGGTGGAGGCTTCAAAACTATCTTT	2159	2	clonotype10	clonotype10_consensus_2
ACCGTAAGTCCGACGT-1	True	ACCGTAAGTCCGACGT-1_contig_2	True	543	TRB	TRBV6-5	TRBD1	TRBJ1-5	TRBC1	True	True	CASSTGGGNQPQHF	TGTGCCAGCAGTACAGGGGGCGGCAATCAGCCCCAGCATTTT	7611	7	clonotype10	clonotype10_consensus_1
ACCGTAAGTGTGACCC-1	True	ACCGTAAGTGTGACCC-1_contig_1	True	575	TRB	TRBV20-1	TRBD2	TRBJ2-7	TRBC2	True	True	CSAPRVERGGYEQYF	TGCAGTGCTCCTAGGGTTGAGAGGGGAGGCTACGAGCAGTACTTC	9187	10	clonotype268	clonotype268_consensus_3
ACCGTAAGTGTGACCC-1	True	ACCGTAAGTGTGACCC-1_contig_3	True	481	TRA	TRAV21	None	TRAJ42	TRAC	True	True	CAVKVGGSQGNLIF	TGTGCTGTGAAAGTTGGAGGAAGCCAAGGAAATCTCATCTTT	2587	2	clonotype268	clonotype268_consensus_2
ACCGTAAGTGTGACCC-1	True	ACCGTAAGTGTGACCC-1_contig_4	True	506	TRA	TRAV4	None	TRAJ23	TRAC	True	True	CLVGDIGNQGGKLIF	TGCCTCGTGGGTGACATAGGTAACCAGGGAGGAAAGCTTATCTTC	2283	2	clonotype268	clonotype268_consensus_1
ACCGTAAGTTAAGATG-1	True	ACCGTAAGTTAAGATG-1_contig_1	True	530	TRB	TRBV7-9	TRBD1	TRBJ2-5	TRBC2	True	True	CASSFRQGQGQETQYF	TGTGCCAGCAGCTTTCGGCAGGGGCAAGGCCAAGAGACCCAGTACTTC	7905	9	clonotype12	clonotype12_consensus_1
ACCGTAAGTTCTGTTT-1	True	ACCGTAAGTTCTGTTT-1_contig_1	True	625	TRB	TRBV30	TRBD1	TRBJ1-6	TRBC1	True	True	CAWSTGQANNSPLHF	TGTGCCTGGAGTACCGGACAGGCAAATAATTCACCCCTCCACTTT	3529	3	clonotype1	clonotype1_consensus_2
ACCGTAAGTTCTGTTT-1	True	ACCGTAAGTTCTGTTT-1_contig_2	True	265	TRB	None	None	TRBJ2-3	TRBC2	False	None	None	None	1059	2	clonotype1	None
ACCGTAAGTTCTGTTT-1	True	ACCGTAAGTTCTGTTT-1_contig_3	True	497	TRA	TRAV4	None	TRAJ23	TRAC	True	True	CLVGDIGNQGGKLIF	TGCCTCGTGGGTGACATAGGTAACCAGGGAGGAAAGCTTATCTTC	2158	2	clonotype1	clonotype1_consensus_1
ACCGTAATCATTATCC-1	True	ACCGTAATCATTATCC-1_contig_1	True	512	TRA	TRAV4	None	TRAJ23	TRAC	True	True	CLVGDIGNQGGKLIF	TGCCTCGTGGGTGACATAGGTAACCAGGGAGGAAAGCTTATCTTC	5648	5	clonotype1	clonotype1_consensus_1
ACCGTAATCATTATCC-1	True	ACCGTAATCATTATCC-1_contig_3	True	590	TRB	TRBV30	TRBD1	TRBJ1-6	TRBC1	True	True	CAWSTGQANNSPLHF	TGTGCCTGGAGTACCGGACAGGCAAATAATTCACCCCTCCACTTT	1026	1	clonotype1	clonotype1_consensus_2
ACCTTTACACGGTGTC-1	True	ACCTTTACACGGTGTC-1_contig_1	True	285	TRB	None	None	TRBJ2-3	TRBC2	False	None	None	None	1693	3	clonotype2	None
ACCTTTACACGGTGTC-1	True	ACCTTTACACGGTGTC-1_contig_2	True	625	TRB	TRBV30	TRBD1	TRBJ1-6	TRBC1	True	True	CAWSTGQANNSPLHF	TGTGCCTGGAGTACCGGACAGGCAAATAATTCACCCCTCCACTTT	741	1	clonotype2	clonotype2_consensus_1
ACCTTTACACTGTTAG-1	True	ACCTTTACACTGTTAG-1_contig_1	True	304	TRB	None	None	TRBJ2-3	TRBC2	False	None	None	None	862	2	clonotype1	None
ACCTTTACACTGTTAG-1	True	ACCTTTACACTGTTAG-1_contig_2	True	615	TRB	TRBV30	TRBD1	TRBJ1-6	TRBC1	True	True	CAWSTGQANNSPLHF	TGTGCCTGGAGTACCGGACAGGCAAATAATTCACCCCTCCACTTT	685	1	clonotype1	clonotype1_consensus_2
ACCTTTACACTGTTAG-1	True	ACCTTTACACTGTTAG-1_contig_3	True	473	TRA	TRAV4	None	TRAJ23	TRAC	True	True	CLVGDIGNQGGKLIF	TGCCTCGTGGGTGACATAGGTAACCAGGGAGGAAAGCTTATCTTC	1921	3	clonotype1	clonotype1_consensus_1
ACCTTTACAGATCCAT-1	True	ACCTTTACAGATCCAT-1_contig_1	True	609	TRB	TRBV30	TRBD1	TRBJ1-6	TRBC1	True	True	CAWSTGQANNSPLHF	TGTGCCTGGAGTACCGGACAGGCAAATAATTCACCCCTCCACTTT	3324	3	clonotype2	clonotype2_consensus_1
ACCTTTACAGATCCAT-1	True	ACCTTTACAGATCCAT-1_contig_2	True	302	TRB	None	None	TRBJ2-3	TRBC2	False	None	None	None	2122	3	clonotype2	None
ACCTTTACAGCCACCA-1	True	ACCTTTACAGCCACCA-1_contig_1	True	525	TRB	TRBV2	TRBD2	TRBJ2-2	TRBC2	True	True	CASILAVTNTGELFF	TGTGCCAGCATCCTAGCGGTAACGAACACCGGGGAGCTGTTTTTT	11063	11	clonotype4	clonotype4_consensus_1
ACCTTTACAGCCACCA-1	True	ACCTTTACAGCCACCA-1_contig_2	True	615	TRA	TRAV38-1	None	TRAJ48	TRAC	True	True	CAFMKQYFGNEKLTF	TGTGCTTTCATGAAGCAGTACTTTGGAAATGAGAAATTAACCTTT	3414	3	clonotype4	clonotype4_consensus_2
ACCTTTACATATGGTC-1	True	ACCTTTACATATGGTC-1_contig_1	True	687	TRB	TRBV5-1	TRBD1	TRBJ1-2	TRBC1	True	True	CASSLDRGRYGYTF	TGCGCCAGCAGCTTGGACCGGGGTCGCTATGGCTACACCTTC	7670	9	clonotype269	clonotype269_consensus_1
ACCTTTACATATGGTC-1	True	ACCTTTACATATGGTC-1_contig_2	True	543	TRA	TRAV38-2DV8	None	TRAJ49	TRAC	True	True	CAYSSTNTGNQFYF	TGTGCTTATAGTAGTACGAACACCGGTAACCAGTTCTATTTT	4618	5	clonotype269	clonotype269_consensus_2
ACCTTTAGTAACGCGA-1	True	ACCTTTAGTAACGCGA-1_contig_1	True	646	TRB	TRBV19	TRBD2	TRBJ2-7	TRBC2	True	True	CASSMAGVLDEQYF	TGTGCCAGTAGTATGGCGGGAGTCCTCGACGAGCAGTACTTC	4363	5	clonotype6	clonotype6_consensus_2
ACCTTTAGTAACGCGA-1	True	ACCTTTAGTAACGCGA-1_contig_4	True	538	TRA	TRAV12-3	None	TRAJ39	TRAC	True	None	None	None	2353	3	clonotype6	None
ACCTTTAGTAACGCGA-1	True	ACCTTTAGTAACGCGA-1_contig_5	True	514	TRA	TRAV12-2	None	TRAJ9	TRAC	True	True	CAVLTGGGFKTIF	TGTGCCGTCTTAACGGGTGGAGGCTTCAAAACTATCTTT	2001	2	clonotype6	clonotype6_consensus_1
ACCTTTATCACTGGGC-1	True	ACCTTTATCACTGGGC-1_contig_1	True	545	TRA	TRAV12-3	None	TRAJ39	TRAC	True	None	None	None	1620	2	None	None
ACCTTTATCACTGGGC-1	True	ACCTTTATCACTGGGC-1_contig_2	True	684	Multi	None	None	TRAJ17	IGHD	False	None	None	None	580	1	None	None
ACCTTTATCAGCAACT-1	True	ACCTTTATCAGCAACT-1_contig_1	True	820	TRB	TRBV5-1	TRBD1	TRBJ1-2	TRBC1	True	True	CASRLTGQHYGYTF	TGCGCCAGCAGACTAACCGGACAGCACTATGGCTACACCTTC	17363	18	clonotype270	clonotype270_consensus_3
ACCTTTATCAGCAACT-1	True	ACCTTTATCAGCAACT-1_contig_2	True	699	TRA	TRAV8-1	None	TRAJ39	TRAC	True	True	CAVNADNAGNMLTF	TGTGCCGTGAATGCGGATAATGCAGGCAACATGCTCACCTTT	5546	6	clonotype270	clonotype270_consensus_2
ACCTTTATCAGCAACT-1	True	ACCTTTATCAGCAACT-1_contig_3	True	673	TRA	TRAV8-3	None	TRAJ11	TRAC	True	True	CAPRGGYSTLTF	TGTGCTCCAAGAGGAGGATACAGCACCCTCACCTTT	1898	4	clonotype270	clonotype270_consensus_1
ACCTTTATCCTCTAGC-1	True	ACCTTTATCCTCTAGC-1_contig_1	True	513	TRB	TRBV11-2	TRBD1	TRBJ1-3	TRBC1	True	True	CASSLEGNGDTIYF	TGTGCCAGCAGCTTGGAGGGGAATGGGGACACCATATATTTT	3675	4	clonotype9	clonotype9_consensus_2
ACCTTTATCCTCTAGC-1	True	ACCTTTATCCTCTAGC-1_contig_3	True	565	TRA	TRAV22	None	TRAJ42	TRAC	True	True	CAVGGSQGNLIF	TGTGCTGTGGGGGGAAGCCAAGGAAATCTCATCTTT	646	1	clonotype9	clonotype9_consensus_1
ACCTTTATCGGTCTAA-1	True	ACCTTTATCGGTCTAA-1_contig_1	True	552	TRB	TRBV7-9	TRBD2	TRBJ2-7	TRBC2	True	True	CASSLTSGIYEQYF	TGTGCCAGCAGCTTAACTAGCGGGATCTACGAGCAGTACTTC	6979	8	clonotype17	clonotype17_consensus_1
ACCTTTATCGGTCTAA-1	True	ACCTTTATCGGTCTAA-1_contig_3	True	326	TRA	TRAV41	None	TRAJ42	TRAC	True	None	None	None	998	1	clonotype17	None
ACGAGCCAGTAGCCGA-1	True	ACGAGCCAGTAGCCGA-1_contig_1	True	534	TRB	None	None	TRBJ2-4	TRBC2	False	None	None	None	1650	4	None	None
ACGAGCCCAACACCCG-1	True	ACGAGCCCAACACCCG-1_contig_1	True	578	TRB	TRBV30	TRBD1	TRBJ1-6	TRBC1	True	True	CAWSTGQANNSPLHF	TGTGCCTGGAGTACCGGACAGGCAAATAATTCACCCCTCCACTTT	2169	2	clonotype1	clonotype1_consensus_2
ACGAGCCCAACACCCG-1	True	ACGAGCCCAACACCCG-1_contig_3	True	511	TRA	TRAV4	None	TRAJ23	TRAC	True	True	CLVGDIGNQGGKLIF	TGCCTCGTGGGTGACATAGGTAACCAGGGAGGAAAGCTTATCTTC	3502	3	clonotype1	clonotype1_consensus_1
ACGAGCCCAGGGTTAG-1	True	ACGAGCCCAGGGTTAG-1_contig_1	True	593	TRB	TRBV30	TRBD1	TRBJ1-6	TRBC1	True	True	CAWSTGQANNSPLHF	TGTGCCTGGAGTACCGGACAGGCAAATAATTCACCCCTCCACTTT	1267	2	clonotype1	clonotype1_consensus_2
ACGAGCCCAGGGTTAG-1	True	ACGAGCCCAGGGTTAG-1_contig_3	True	468	TRA	TRAV4	None	TRAJ23	TRAC	True	True	CLVGDIGNQGGKLIF	TGCCTCGTGGGTGACATAGGTAACCAGGGAGGAAAGCTTATCTTC	2282	2	clonotype1	clonotype1_consensus_1
ACGAGCCCATGGGACA-1	True	ACGAGCCCATGGGACA-1_contig_1	True	564	TRB	TRBV27	TRBD2	TRBJ2-3	TRBC2	True	True	CASSIRDPTRTDTQYF	TGTGCCAGCAGTATCCGGGACCCAACCCGCACAGATACGCAGTATTTT	3559	4	clonotype271	clonotype271_consensus_1
ACGAGCCCATGGGACA-1	True	ACGAGCCCATGGGACA-1_contig_2	True	294	TRB	None	None	TRBJ2-3	TRBC2	False	None	None	None	746	2	clonotype271	None
ACGAGCCCATGGGACA-1	True	ACGAGCCCATGGGACA-1_contig_3	True	546	TRA	TRAV12-3	None	TRAJ39	TRAC	True	None	None	None	1515	2	clonotype271	None
ACGAGCCCATGGGACA-1	True	ACGAGCCCATGGGACA-1_contig_4	True	511	TRA	TRAV38-2DV8	None	TRAJ32	TRAC	True	True	CAYRSALNYGGATNKLIF	TGTGCTTATAGGAGCGCCCTAAATTATGGTGGTGCTACAAACAAGCTCATCTTT	1189	1	clonotype271	clonotype271_consensus_2
ACGAGCCCATTCCTGC-1	True	ACGAGCCCATTCCTGC-1_contig_1	True	573	TRA	TRAV20	None	TRAJ21	TRAC	True	True	CAVRLYNFNKFYF	TGTGCTGTGCGGTTATACAACTTCAACAAATTTTACTTT	7472	7	clonotype272	clonotype272_consensus_1
ACGAGCCCATTCCTGC-1	True	ACGAGCCCATTCCTGC-1_contig_2	True	700	TRB	TRBV6-5	TRBD1	TRBJ1-5	TRBC1	True	None	None	None	2326	2	clonotype272	None
ACGAGCCCATTCCTGC-1	True	ACGAGCCCATTCCTGC-1_contig_3	True	735	TRB	TRBV27	None	TRBJ2-5	TRBC1	True	True	CASSLSGQETQYF	TGTGCCAGCAGTTTATCGGGACAAGAGACCCAGTACTTC	2155	2	clonotype272	clonotype272_consensus_2
ACGAGCCCATTGGCGC-1	True	ACGAGCCCATTGGCGC-1_contig_2	True	549	TRB	TRBV2	TRBD2	TRBJ2-2	TRBC2	True	True	CASILAVTNTGELFF	TGTGCCAGCATCCTAGCGGTAACGAACACCGGGGAGCTGTTTTTT	8480	10	clonotype4	clonotype4_consensus_1
ACGAGCCCATTGGCGC-1	True	ACGAGCCCATTGGCGC-1_contig_3	True	660	TRA	TRAV38-1	None	TRAJ48	TRAC	True	True	CAFMKQYFGNEKLTF	TGTGCTTTCATGAAGCAGTACTTTGGAAATGAGAAATTAACCTTT	1959	2	clonotype4	clonotype4_consensus_2
ACGAGCCGTAATCGTC-1	True	ACGAGCCGTAATCGTC-1_contig_1	True	517	TRB	TRBV4-1	TRBD1	TRBJ1-2	TRBC1	True	True	CASSHQGKVQGYTF	TGCGCCAGCAGCCATCAGGGAAAAGTACAGGGCTACACCTTC	4148	4	clonotype85	clonotype85_consensus_2
ACGAGCCGTAATCGTC-1	True	ACGAGCCGTAATCGTC-1_contig_2	True	454	TRB	None	None	TRBJ2-4	TRBC2	False	None	None	None	1746	2	clonotype85	None
ACGAGCCGTAATCGTC-1	True	ACGAGCCGTAATCGTC-1_contig_3	True	598	TRA	TRAV17	None	TRAJ52	TRAC	True	True	CATALVAGGTSYGKLTF	TGTGCTACGGCCCTCGTAGCTGGTGGTACTAGCTATGGAAAGCTGACATTT	5194	5	clonotype85	clonotype85_consensus_1
ACGAGCCGTACACCGC-1	True	ACGAGCCGTACACCGC-1_contig_1	True	418	TRA	None	None	TRAJ23	TRAC	False	None	None	None	1001	1	clonotype273	None
ACGAGCCGTACACCGC-1	True	ACGAGCCGTACACCGC-1_contig_2	True	713	TRB	TRBV3-1	TRBD1	TRBJ1-2	TRBC1	True	True	CASSQGLEAIYGYTF	TGTGCCAGCAGCCAGGGGCTCGAAGCGATCTATGGCTACACCTTC	5758	6	clonotype273	clonotype273_consensus_1
ACGAGCCGTACACCGC-1	True	ACGAGCCGTACACCGC-1_contig_3	True	752	TRB	TRBV30	TRBD1	TRBJ1-6	TRBC1	True	True	CAWSTGQANNSPLHF	TGTGCCTGGAGTACCGGACAGGCAAATAATTCACCCCTCCACTTT	2147	2	clonotype273	clonotype273_consensus_2
ACGAGCCGTACACCGC-1	True	ACGAGCCGTACACCGC-1_contig_4	True	449	TRB	None	None	TRBJ2-3	TRBC2	False	None	None	None	1169	3	clonotype273	None
ACGAGCCGTAGCGTCC-1	True	ACGAGCCGTAGCGTCC-1_contig_1	True	577	TRB	TRBV18	TRBD1	TRBJ2-5	TRBC2	True	True	CASSPVSGAGETQYF	TGTGCCAGCTCACCGGTTTCGGGGGCGGGAGAGACCCAGTACTTC	3959	4	clonotype274	clonotype274_consensus_2
ACGAGCCGTAGCGTCC-1	True	ACGAGCCGTAGCGTCC-1_contig_2	True	557	TRA	TRAV27	None	TRAJ34	TRAC	True	True	CAGLLSDKLIF	TGTGCAGGACTTCTTTCCGACAAGCTCATCTTT	3691	3	clonotype274	clonotype274_consensus_1
ACGAGCCGTTGGTAAA-1	True	ACGAGCCGTTGGTAAA-1_contig_1	True	819	TRB	TRBV5-4	TRBD2	TRBJ1-3	TRBC1	True	True	CASSLGGGGSSGNTIYF	TGTGCCAGCAGCTTGGGGGGCGGAGGGAGCTCTGGAAACACCATATATTTT	1500	2	clonotype275	clonotype275_consensus_2
ACGAGCCGTTGGTAAA-1	True	ACGAGCCGTTGGTAAA-1_contig_2	True	590	TRB	None	None	TRBJ2-4	TRBC1	False	None	None	None	1541	2	clonotype275	None
ACGAGCCGTTGGTAAA-1	True	ACGAGCCGTTGGTAAA-1_contig_3	True	334	Multi	None	None	None	TRBC1	False	None	None	None	158	2	clonotype275	None
ACGAGCCGTTGGTAAA-1	True	ACGAGCCGTTGGTAAA-1_contig_4	True	579	TRA	TRAV29DV5	None	TRAJ42	TRAC	True	True	CAASAWRSQGNLIF	TGTGCAGCAAGCGCTTGGAGAAGCCAAGGAAATCTCATCTTT	7620	6	clonotype275	clonotype275_consensus_1
ACGAGCCTCGCTAGCG-1	True	ACGAGCCTCGCTAGCG-1_contig_1	True	481	TRA	TRAV39	None	TRAJ31	TRAC	True	True	CAVDDARLMF	TGTGCCGTGGACGATGCCAGACTCATGTTT	1333	1	clonotype276	clonotype276_consensus_2
ACGAGCCTCGCTAGCG-1	True	ACGAGCCTCGCTAGCG-1_contig_2	True	519	TRB	TRBV20-1	TRBD1	TRBJ2-1	TRBC2	True	True	CSARVGADEQFF	TGCAGTGCTAGAGTAGGGGCAGATGAGCAGTTCTTC	2336	3	clonotype276	clonotype276_consensus_1
ACGAGGAAGCGGATCA-1	True	ACGAGGAAGCGGATCA-1_contig_1	True	425	TRD	None	None	TRDJ3	None	False	None	None	None	50	1	clonotype1	None
ACGAGGAAGCGGATCA-1	True	ACGAGGAAGCGGATCA-1_contig_2	True	511	TRA	TRAV4	None	TRAJ23	TRAC	True	True	CLVGDIGNQGGKLIF	TGCCTCGTGGGTGACATAGGTAACCAGGGAGGAAAGCTTATCTTC	1220	2	clonotype1	clonotype1_consensus_1
ACGAGGAAGCGGATCA-1	True	ACGAGGAAGCGGATCA-1_contig_4	True	576	TRB	TRBV30	TRBD1	TRBJ1-6	TRBC1	True	True	CAWSTGQANNSPLHF	TGTGCCTGGAGTACCGGACAGGCAAATAATTCACCCCTCCACTTT	1126	2	clonotype1	clonotype1_consensus_2
ACGAGGAAGCTAACAA-1	True	ACGAGGAAGCTAACAA-1_contig_1	True	310	TRB	None	None	TRBJ2-3	TRBC2	False	None	None	None	1549	3	clonotype3	None
ACGAGGAAGCTAACAA-1	True	ACGAGGAAGCTAACAA-1_contig_3	True	506	TRA	TRAV4	None	TRAJ23	TRAC	True	True	CLVGDIGNQGGKLIF	TGCCTCGTGGGTGACATAGGTAACCAGGGAGGAAAGCTTATCTTC	2632	2	clonotype3	clonotype3_consensus_1
ACGAGGAAGCTAAGAT-1	True	ACGAGGAAGCTAAGAT-1_contig_1	True	511	TRA	TRAV4	None	TRAJ23	TRAC	True	True	CLVGDIGNQGGKLIF	TGCCTCGTGGGTGACATAGGTAACCAGGGAGGAAAGCTTATCTTC	1938	2	clonotype1	clonotype1_consensus_1
ACGAGGAAGCTAAGAT-1	True	ACGAGGAAGCTAAGAT-1_contig_3	True	593	TRB	TRBV30	TRBD1	TRBJ1-6	TRBC1	True	True	CAWSTGQANNSPLHF	TGTGCCTGGAGTACCGGACAGGCAAATAATTCACCCCTCCACTTT	1015	1	clonotype1	clonotype1_consensus_2
ACGAGGAAGCTAGTGG-1	True	ACGAGGAAGCTAGTGG-1_contig_1	True	619	TRB	TRBV30	TRBD1	TRBJ1-6	TRBC1	True	True	CAWSTGQANNSPLHF	TGTGCCTGGAGTACCGGACAGGCAAATAATTCACCCCTCCACTTT	1060	2	clonotype2	clonotype2_consensus_1
ACGAGGAAGCTAGTGG-1	True	ACGAGGAAGCTAGTGG-1_contig_3	True	971	TRA	TRAV4	None	TRAJ23	TRAC	True	False	CVLLPRG*HR*PGRKAYLRT	TGTGTACTACTGCCTCGTGGGTGACATAGGTAACCAGGGAGGAAAGCTTATCTTCGGACA	4621	4	clonotype2	None
ACGAGGAAGTGAACGC-1	True	ACGAGGAAGTGAACGC-1_contig_1	True	714	TRB	TRBV30	TRBD1	TRBJ1-6	TRBC1	True	True	CAWSTGQANNSPLHF	TGTGCCTGGAGTACCGGACAGGCAAATAATTCACCCCTCCACTTT	1335	1	clonotype2	clonotype2_consensus_1
ACGAGGAAGTGAACGC-1	True	ACGAGGAAGTGAACGC-1_contig_4	True	947	TRA	TRAV4	None	TRAJ23	TRAC	True	False	CVLLPRG*HR*PGRKAYLRT	TGTGTACTACTGCCTCGTGGGTGACATAGGTAACCAGGGAGGAAAGCTTATCTTCGGACA	3603	3	clonotype2	None
ACGAGGACAAGAGTCG-1	True	ACGAGGACAAGAGTCG-1_contig_1	True	719	TRB	TRBV27	None	TRBJ2-6	TRBC2	True	True	CASSRSSGANVLTF	TGTGCCAGCAGTCGAAGCTCTGGGGCCAACGTCCTGACTTTC	10964	10	clonotype277	clonotype277_consensus_3
ACGAGGACAAGAGTCG-1	True	ACGAGGACAAGAGTCG-1_contig_2	True	680	TRB	TRBV2	TRBD2	TRBJ2-2	TRBC2	True	True	CASILAVTNTGELFF	TGTGCCAGCATCCTAGCGGTAACGAACACCGGGGAGCTGTTTTTT	4287	4	clonotype277	clonotype277_consensus_2
ACGAGGACAAGAGTCG-1	True	ACGAGGACAAGAGTCG-1_contig_3	True	553	TRA	TRAV12-1	None	TRAJ6	TRAC	True	True	CVVNREGSYIPTF	TGTGTGGTGAACAGGGAAGGAAGCTACATACCTACATTT	2410	2	clonotype277	clonotype277_consensus_1
ACGAGGACAGGACGTA-1	True	ACGAGGACAGGACGTA-1_contig_1	True	549	TRB	None	None	TRBJ1-5	TRBC1	False	None	None	None	1424	1	None	None
ACGAGGACAGGACGTA-1	True	ACGAGGACAGGACGTA-1_contig_4	True	547	TRA	TRAV12-3	None	TRAJ39	TRAC	True	None	None	None	1405	1	None	None
ACGAGGAGTACGCTGC-1	True	ACGAGGAGTACGCTGC-1_contig_1	True	686	TRB	TRBV6-3	TRBD2	TRBJ1-5	TRBC1	True	True	CASSYNRGGSQPQHF	TGTGCCAGCAGTTACAACAGGGGAGGGAGCCAGCCCCAGCATTTT	2839	3	clonotype7	clonotype7_consensus_2
ACGAGGAGTACGCTGC-1	True	ACGAGGAGTACGCTGC-1_contig_2	True	558	TRB	None	None	TRBJ2-4	TRBC2	False	None	None	None	2242	3	clonotype7	None
ACGAGGAGTACGCTGC-1	True	ACGAGGAGTACGCTGC-1_contig_3	True	607	TRA	TRAV1-2	None	TRAJ37	TRAC	True	True	CAVPGSGNTGKLIF	TGTGCTGTCCCCGGCTCTGGCAACACAGGCAAACTAATCTTT	2271	2	clonotype7	clonotype7_consensus_1
ACGAGGAGTTAAGTAG-1	True	ACGAGGAGTTAAGTAG-1_contig_1	True	754	TRB	TRBV30	TRBD1	TRBJ1-6	TRBC1	True	True	CAWSTGQANNSPLHF	TGTGCCTGGAGTACCGGACAGGCAAATAATTCACCCCTCCACTTT	6120	7	clonotype1	clonotype1_consensus_2
ACGAGGAGTTAAGTAG-1	True	ACGAGGAGTTAAGTAG-1_contig_4	True	484	TRA	TRAV4	None	TRAJ23	TRAC	True	True	CLVGDIGNQGGKLIF	TGCCTCGTGGGTGACATAGGTAACCAGGGAGGAAAGCTTATCTTC	1384	1	clonotype1	clonotype1_consensus_1
ACGATACAGCCACGCT-1	True	ACGATACAGCCACGCT-1_contig_1	True	649	TRB	TRBV7-9	TRBD1	TRBJ2-5	TRBC1	True	True	CASSFRQGQGQETQYF	TGTGCCAGCAGCTTTCGGCAGGGGCAAGGCCAAGAGACCCAGTACTTC	8560	9	clonotype12	clonotype12_consensus_1
ACGATACAGCCACGCT-1	True	ACGATACAGCCACGCT-1_contig_2	True	640	Multi	None	None	TRBJ1-1	TRBC1	False	None	None	None	1135	1	clonotype12	None
ACGATACAGTGTCCCG-1	True	ACGATACAGTGTCCCG-1_contig_1	True	546	TRA	TRAV12-3	None	TRAJ39	TRAC	True	None	None	None	2674	2	clonotype2	None
ACGATACAGTGTCCCG-1	True	ACGATACAGTGTCCCG-1_contig_2	True	606	TRB	TRBV30	TRBD1	TRBJ1-6	TRBC1	True	True	CAWSTGQANNSPLHF	TGTGCCTGGAGTACCGGACAGGCAAATAATTCACCCCTCCACTTT	1728	2	clonotype2	clonotype2_consensus_1
ACGATACAGTGTCCCG-1	True	ACGATACAGTGTCCCG-1_contig_3	True	280	TRB	None	None	TRBJ2-3	TRBC2	False	None	None	None	1068	2	clonotype2	None
ACGATACCACCAGATT-1	True	ACGATACCACCAGATT-1_contig_1	True	504	TRB	TRBV21-1	TRBD2	TRBJ2-6	TRBC2	True	True	CASSKERVTGELSSGANVLTF	TGTGCCAGCAGCAAAGAGCGGGTGACGGGGGAACTAAGCTCTGGGGCCAACGTCCTGACTTTC	3285	3	clonotype278	clonotype278_consensus_2
ACGATACCACCAGATT-1	True	ACGATACCACCAGATT-1_contig_2	True	500	TRB	TRBV6-5	TRBD2	TRBJ1-1	TRBC1	True	True	CASGRRASEAFF	TGTGCCAGCGGCCGCCGGGCTAGTGAAGCTTTCTTT	2231	2	clonotype278	clonotype278_consensus_1
ACGATACCAGGCTCAC-1	True	ACGATACCAGGCTCAC-1_contig_1	True	637	TRA	TRAV8-6	None	TRAJ40	TRAC	True	True	CAVVTSGTYKYIF	TGTGCTGTGGTGACCTCAGGAACCTACAAATACATCTTT	1884	2	clonotype279	clonotype279_consensus_1
ACGATACCAGGCTCAC-1	True	ACGATACCAGGCTCAC-1_contig_2	True	515	TRB	TRBV20-1	TRBD1	TRBJ1-2	TRBC1	True	True	CSAIQGADGYTF	TGCAGTGCTATACAGGGGGCGGATGGCTACACCTTC	4075	4	clonotype279	clonotype279_consensus_2
ACGATACCATACGCTA-1	True	ACGATACCATACGCTA-1_contig_1	True	622	TRB	TRBV6-3	TRBD2	TRBJ1-5	TRBC1	True	True	CASSYNRGGSQPQHF	TGTGCCAGCAGTTACAACAGGGGAGGGAGCCAGCCCCAGCATTTT	3790	4	clonotype7	clonotype7_consensus_2
ACGATACCATACGCTA-1	True	ACGATACCATACGCTA-1_contig_2	True	353	TRB	None	None	TRBJ2-3	TRBC1	False	None	None	None	1162	2	clonotype7	None
ACGATACCATACGCTA-1	True	ACGATACCATACGCTA-1_contig_3	True	542	Multi	None	None	TRAJ10	TRBC1	False	None	None	None	1129	1	clonotype7	None
ACGATACCATACGCTA-1	True	ACGATACCATACGCTA-1_contig_4	True	532	TRA	TRAV1-2	None	TRAJ37	TRAC	True	True	CAVPGSGNTGKLIF	TGTGCTGTCCCCGGCTCTGGCAACACAGGCAAACTAATCTTT	2587	2	clonotype7	clonotype7_consensus_1
ACGATACTCATATCGG-1	True	ACGATACTCATATCGG-1_contig_1	True	682	TRB	TRBV11-2	TRBD1	TRBJ1-3	TRBC1	True	True	CASSLEGNGDTIYF	TGTGCCAGCAGCTTGGAGGGGAATGGGGACACCATATATTTT	1534	2	clonotype9	clonotype9_consensus_2
ACGATACTCATATCGG-1	True	ACGATACTCATATCGG-1_contig_2	True	375	TRB	None	None	TRBJ2-3	TRBC2	False	None	None	None	402	3	clonotype9	None
ACGATACTCATATCGG-1	True	ACGATACTCATATCGG-1_contig_4	True	564	TRA	TRAV22	None	TRAJ42	TRAC	True	True	CAVGGSQGNLIF	TGTGCTGTGGGGGGAAGCCAAGGAAATCTCATCTTT	2077	2	clonotype9	clonotype9_consensus_1
ACGATGTAGAGGTAGA-1	True	ACGATGTAGAGGTAGA-1_contig_1	True	670	TRB	TRBV30	TRBD1	TRBJ1-6	TRBC1	True	True	CAWSTGQANNSPLHF	TGTGCCTGGAGTACCGGACAGGCAAATAATTCACCCCTCCACTTT	5957	7	clonotype1	clonotype1_consensus_2
ACGATGTAGAGGTAGA-1	True	ACGATGTAGAGGTAGA-1_contig_3	True	507	TRA	TRAV4	None	TRAJ23	TRAC	True	True	CLVGDIGNQGGKLIF	TGCCTCGTGGGTGACATAGGTAACCAGGGAGGAAAGCTTATCTTC	4766	5	clonotype1	clonotype1_consensus_1
ACGATGTAGCGTAATA-1	True	ACGATGTAGCGTAATA-1_contig_1	True	604	TRA	TRAV29DV5	None	TRAJ28	TRAC	True	True	CAASENSGAGSYQLTF	TGTGCAGCAAGTGAGAACTCTGGGGCTGGGAGTTACCAACTCACTTTC	11380	10	clonotype280	clonotype280_consensus_2
ACGATGTAGCGTAATA-1	True	ACGATGTAGCGTAATA-1_contig_2	True	520	TRB	TRBV7-2	None	TRBJ1-5	TRBC1	True	True	CASSLGFRLQPQHF	TGTGCCAGCAGCTTGGGGTTTCGATTACAGCCCCAGCATTTT	22496	24	clonotype280	clonotype280_consensus_1
ACGATGTAGCTAACAA-1	True	ACGATGTAGCTAACAA-1_contig_1	True	582	TRA	TRAV29DV5	None	TRAJ47	TRAC	True	True	CAANPSWEYGNKLVF	TGTGCAGCAAACCCCTCATGGGAATATGGAAACAAACTGGTCTTT	5258	5	clonotype86	clonotype86_consensus_1
ACGATGTAGCTAACAA-1	True	ACGATGTAGCTAACAA-1_contig_3	True	692	TRB	TRBV5-1	TRBD2	TRBJ2-3	TRBC2	True	True	CASSPGLAGGGDTQYF	TGCGCCAGCAGCCCGGGACTAGCGGGGGGCGGCGATACGCAGTATTTT	13205	16	clonotype86	clonotype86_consensus_2
ACGATGTAGCTAACAA-1	True	ACGATGTAGCTAACAA-1_contig_4	True	541	Multi	None	None	TRAJ10	TRBC1	False	None	None	None	894	1	clonotype86	None
ACGATGTAGGATGTAT-1	True	ACGATGTAGGATGTAT-1_contig_1	True	518	TRA	TRAV12-1	None	None	TRAC	False	None	None	None	10297	8	clonotype281	None
ACGATGTAGGATGTAT-1	True	ACGATGTAGGATGTAT-1_contig_3	True	505	TRB	TRBV12-4	TRBD1	TRBJ1-4	TRBC1	True	True	CASRVTGGEKLFF	TGTGCCAGCAGGGTGACAGGGGGCGAAAAACTGTTTTTT	10121	10	clonotype281	clonotype281_consensus_1
ACGATGTAGGCTATCT-1	True	ACGATGTAGGCTATCT-1_contig_1	True	602	TRB	TRBV30	TRBD1	TRBJ2-1	TRBC2	True	True	CAWSDPRKDRGNANEQFF	TGTGCCTGGAGTGATCCTCGGAAAGACAGGGGTAACGCCAATGAGCAGTTCTTC	6241	7	clonotype282	clonotype282_consensus_2
ACGATGTAGGCTATCT-1	True	ACGATGTAGGCTATCT-1_contig_2	True	506	TRA	TRAV4	None	TRAJ23	TRAC	True	True	CLVGDIGNQGGKLIF	TGCCTCGTGGGTGACATAGGTAACCAGGGAGGAAAGCTTATCTTC	5319	5	clonotype282	clonotype282_consensus_1
ACGATGTAGGCTATCT-1	True	ACGATGTAGGCTATCT-1_contig_3	True	555	TRA	TRAV12-1	None	TRAJ10	TRAC	True	True	CVAILTGGGNKLTF	TGTGTGGCGATACTCACGGGAGGAGGAAACAAACTCACCTTT	2529	2	clonotype282	clonotype282_consensus_3
ACGATGTAGGCTATCT-1	True	ACGATGTAGGCTATCT-1_contig_4	True	719	TRA	TRAV8-1	None	TRAJ24	TRAC	True	True	CAVRKRTTDSWGKLQF	TGTGCCGTGCGTAAAAGGACAACTGACAGCTGGGGGAAATTGCAGTTT	2010	2	clonotype282	clonotype282_consensus_4
ACGATGTCAAACCCAT-1	True	ACGATGTCAAACCCAT-1_contig_1	True	590	TRB	TRBV30	TRBD1	TRBJ1-6	TRBC1	True	True	CAWSTGQANNSPLHF	TGTGCCTGGAGTACCGGACAGGCAAATAATTCACCCCTCCACTTT	3269	4	clonotype1	clonotype1_consensus_2
ACGATGTCAAACCCAT-1	True	ACGATGTCAAACCCAT-1_contig_2	True	509	TRA	TRAV4	None	TRAJ23	TRAC	True	True	CLVGDIGNQGGKLIF	TGCCTCGTGGGTGACATAGGTAACCAGGGAGGAAAGCTTATCTTC	4262	4	clonotype1	clonotype1_consensus_1
ACGATGTCACAACGTT-1	True	ACGATGTCACAACGTT-1_contig_1	True	509	TRA	TRAV4	None	TRAJ23	TRAC	True	True	CLVGDIGNQGGKLIF	TGCCTCGTGGGTGACATAGGTAACCAGGGAGGAAAGCTTATCTTC	2478	3	clonotype1	clonotype1_consensus_1
ACGATGTCACAACGTT-1	True	ACGATGTCACAACGTT-1_contig_3	True	594	TRB	TRBV30	TRBD1	TRBJ1-6	TRBC1	True	True	CAWSTGQANNSPLHF	TGTGCCTGGAGTACCGGACAGGCAAATAATTCACCCCTCCACTTT	3697	5	clonotype1	clonotype1_consensus_2
ACGATGTCACAACGTT-1	True	ACGATGTCACAACGTT-1_contig_4	True	288	TRB	None	None	TRBJ2-3	TRBC2	False	None	None	None	1378	2	clonotype1	None
ACGATGTCAGATCTGT-1	True	ACGATGTCAGATCTGT-1_contig_1	True	800	TRB	TRBV30	TRBD1	TRBJ1-6	TRBC1	True	True	CAWSTGQANNSPLHF	TGTGCCTGGAGTACCGGACAGGCAAATAATTCACCCCTCCACTTT	4040	5	clonotype2	clonotype2_consensus_1
ACGATGTCATACTCTT-1	True	ACGATGTCATACTCTT-1_contig_1	True	574	TRB	TRBV30	TRBD1	TRBJ1-6	TRBC1	True	True	CAWSTGQANNSPLHF	TGTGCCTGGAGTACCGGACAGGCAAATAATTCACCCCTCCACTTT	870	1	clonotype2	clonotype2_consensus_1
ACGATGTCATACTCTT-1	True	ACGATGTCATACTCTT-1_contig_2	True	280	TRB	None	None	TRBJ2-3	TRBC2	False	None	None	None	466	2	clonotype2	None
ACGATGTCATACTCTT-1	True	ACGATGTCATACTCTT-1_contig_3	True	545	TRA	TRAV12-3	None	TRAJ39	TRAC	True	None	None	None	2046	2	clonotype2	None
ACGATGTCATGGAATA-1	True	ACGATGTCATGGAATA-1_contig_1	True	518	TRB	TRBV5-5	TRBD1	TRBJ1-3	TRBC1	True	True	CASSLATGATGNTIYF	TGTGCCAGCAGCTTAGCCACAGGGGCAACTGGAAACACCATATATTTT	3669	3	clonotype283	clonotype283_consensus_1
ACGATGTCATGGAATA-1	True	ACGATGTCATGGAATA-1_contig_2	True	592	TRB	TRBV30	TRBD1	TRBJ1-6	TRBC1	True	True	CAWSTGQANNSPLHF	TGTGCCTGGAGTACCGGACAGGCAAATAATTCACCCCTCCACTTT	2926	3	clonotype283	clonotype283_consensus_3
ACGATGTCATGGAATA-1	True	ACGATGTCATGGAATA-1_contig_3	True	291	TRB	None	None	TRBJ2-3	TRBC2	False	None	None	None	1461	3	clonotype283	None
ACGATGTCATGGAATA-1	True	ACGATGTCATGGAATA-1_contig_5	True	684	TRA	TRAV8-3	None	TRAJ32	TRAC	True	True	CAVVMNYGGATNKLIF	TGTGCTGTGGTTATGAATTATGGTGGTGCTACAAACAAGCTCATCTTT	981	2	clonotype283	clonotype283_consensus_2
ACGATGTGTGATAAAC-1	True	ACGATGTGTGATAAAC-1_contig_1	True	274	TRB	None	None	TRBJ2-3	TRBC2	False	None	None	None	516	1	clonotype3	None
ACGATGTGTGATAAAC-1	True	ACGATGTGTGATAAAC-1_contig_2	True	508	TRA	TRAV4	None	TRAJ23	TRAC	True	True	CLVGDIGNQGGKLIF	TGCCTCGTGGGTGACATAGGTAACCAGGGAGGAAAGCTTATCTTC	3503	3	clonotype3	clonotype3_consensus_1
ACGATGTGTGATAAAC-1	True	ACGATGTGTGATAAAC-1_contig_3	True	546	TRA	TRAV12-3	None	TRAJ39	TRAC	True	None	None	None	2603	2	clonotype3	None
ACGATGTGTTCAGCGC-1	True	ACGATGTGTTCAGCGC-1_contig_1	True	527	TRA	TRAV9-2	None	TRAJ40	TRAC	True	True	CALSPGTYKYIF	TGTGCTCTGAGTCCAGGAACCTACAAATACATCTTT	2785	2	clonotype284	clonotype284_consensus_2
ACGATGTGTTCAGCGC-1	True	ACGATGTGTTCAGCGC-1_contig_3	True	924	TRB	TRBV5-1	TRBD1	TRBJ2-1	TRBC2	True	True	CASSLVQGIENEQFF	TGCGCCAGCAGCTTGGTACAGGGGATAGAAAATGAGCAGTTCTTC	14619	15	clonotype284	clonotype284_consensus_1
ACGATGTGTTCAGCGC-1	True	ACGATGTGTTCAGCGC-1_contig_4	True	440	TRB	None	None	TRBJ2-3	TRBC2	False	None	None	None	1175	3	clonotype284	None
ACGATGTGTTCAGCGC-1	True	ACGATGTGTTCAGCGC-1_contig_5	True	580	Multi	None	None	TRAJ10	TRBC1	False	None	None	None	754	1	clonotype284	None
ACGATGTTCCAACCAA-1	True	ACGATGTTCCAACCAA-1_contig_1	True	723	TRB	TRBV30	TRBD1	TRBJ1-6	TRBC1	True	True	CAWSTGQANNSPLHF	TGTGCCTGGAGTACCGGACAGGCAAATAATTCACCCCTCCACTTT	2034	2	clonotype2	clonotype2_consensus_1
ACGATGTTCCAACCAA-1	True	ACGATGTTCCAACCAA-1_contig_2	True	445	TRB	None	None	TRBJ2-3	TRBC1	False	None	None	None	1415	3	clonotype2	None
ACGATGTTCCAACCAA-1	True	ACGATGTTCCAACCAA-1_contig_4	True	1100	TRA	TRAV4	None	TRAJ23	TRAC	True	False	CVLLPRG*HR*PGRKAYLRT	TGTGTACTACTGCCTCGTGGGTGACATAGGTAACCAGGGAGGAAAGCTTATCTTCGGACA	3415	4	clonotype2	None
ACGATGTTCCTAGGGC-1	True	ACGATGTTCCTAGGGC-1_contig_1	True	564	TRB	TRBV2	TRBD2	TRBJ2-2	TRBC2	True	True	CASILAVTNTGELFF	TGTGCCAGCATCCTAGCGGTAACGAACACCGGGGAGCTGTTTTTT	5965	6	clonotype4	clonotype4_consensus_1
ACGATGTTCCTAGGGC-1	True	ACGATGTTCCTAGGGC-1_contig_2	True	517	TRB	TRBV6-5	TRBD1	TRBJ2-7	TRBC2	True	None	None	None	1418	2	clonotype4	None
ACGATGTTCCTAGGGC-1	True	ACGATGTTCCTAGGGC-1_contig_3	True	485	TRA	TRAV38-1	None	TRAJ48	TRAC	True	True	CAFMKQYFGNEKLTF	TGTGCTTTCATGAAGCAGTACTTTGGAAATGAGAAATTAACCTTT	2866	4	clonotype4	clonotype4_consensus_2
ACGATGTTCTTTAGGG-1	True	ACGATGTTCTTTAGGG-1_contig_1	True	502	TRB	TRBV9	None	TRBJ1-3	TRBC1	True	True	CASSISSESGNTIYF	TGTGCCAGCAGCATCTCCTCAGAATCTGGAAACACCATATATTTT	8085	7	clonotype285	clonotype285_consensus_1
ACGATGTTCTTTAGGG-1	True	ACGATGTTCTTTAGGG-1_contig_2	True	504	TRA	TRAV9-2	None	TRAJ52	TRAC	True	True	CALSSAGGTSYGKLTF	TGTGCTCTGAGTAGTGCTGGTGGTACTAGCTATGGAAAGCTGACATTT	1287	2	clonotype285	clonotype285_consensus_2
ACGCAGCAGACCGGAT-1	True	ACGCAGCAGACCGGAT-1_contig_1	True	355	TRB	None	None	TRBJ2-3	TRBC2	False	None	None	None	1134	2	clonotype3	None
ACGCAGCAGACCGGAT-1	True	ACGCAGCAGACCGGAT-1_contig_2	True	481	TRA	TRAV4	None	TRAJ23	TRAC	True	True	CLVGDIGNQGGKLIF	TGCCTCGTGGGTGACATAGGTAACCAGGGAGGAAAGCTTATCTTC	2432	2	clonotype3	clonotype3_consensus_1
ACGCAGCAGACCTTTG-1	True	ACGCAGCAGACCTTTG-1_contig_1	True	671	TRB	TRBV19	TRBD2	TRBJ2-7	TRBC2	True	True	CASSMAGVLDEQYF	TGTGCCAGTAGTATGGCGGGAGTCCTCGACGAGCAGTACTTC	7332	7	clonotype20	clonotype20_consensus_1
ACGCAGCAGACCTTTG-1	True	ACGCAGCAGACCTTTG-1_contig_2	True	488	TRB	TRBV3-1	TRBD2	TRBJ2-1	TRBC2	True	None	None	None	992	2	clonotype20	None
ACGCAGCAGACCTTTG-1	True	ACGCAGCAGACCTTTG-1_contig_3	True	355	TRA	TRAV8-3	None	TRAJ20	TRAC	True	False	CGPGSNDYKLSF	TGTGGCCCTGGTTCTAACGACTACAAGCTCAGCTTT	1093	1	clonotype20	None
ACGCAGCCAAGTTCTG-1	True	ACGCAGCCAAGTTCTG-1_contig_1	True	531	TRB	TRBV27	None	TRBJ2-6	TRBC2	True	True	CASSRSSGANVLTF	TGTGCCAGCAGTCGAAGCTCTGGGGCCAACGTCCTGACTTTC	5754	5	clonotype5	clonotype5_consensus_2
ACGCAGCCAAGTTCTG-1	True	ACGCAGCCAAGTTCTG-1_contig_2	True	553	TRA	TRAV12-1	None	TRAJ6	TRAC	True	True	CVVNREGSYIPTF	TGTGTGGTGAACAGGGAAGGAAGCTACATACCTACATTT	2029	2	clonotype5	clonotype5_consensus_1
ACGCAGCCAGACACTT-1	True	ACGCAGCCAGACACTT-1_contig_1	True	668	TRB	TRBV18	None	TRBJ2-7	TRBC2	True	True	CASSPGDRYEQYF	TGTGCCAGCTCACCTGGCGATCGCTACGAGCAGTACTTC	7544	9	clonotype286	clonotype286_consensus_1
ACGCAGCCAGACACTT-1	True	ACGCAGCCAGACACTT-1_contig_2	True	458	TRA	TRAV36DV7	None	TRAJ49	TRAC	True	False	CAVILEPVTSSIL	TGTGCTGTGATCTTGGAACCGGTAACCAGTTCTATTTTG	1412	1	clonotype286	None
ACGCAGCCAGATCGGA-1	True	ACGCAGCCAGATCGGA-1_contig_1	True	579	TRA	TRAV29DV5	None	TRAJ27	TRAC	True	True	CAASFNTNAGKSTF	TGTGCAGCAAGTTTTAACACCAATGCAGGCAAATCAACCTTT	2585	2	clonotype287	clonotype287_consensus_2
ACGCAGCCAGATCGGA-1	True	ACGCAGCCAGATCGGA-1_contig_2	True	689	TRB	TRBV18	TRBD1	TRBJ1-5	TRBC1	True	True	CASSLTGDSNQPQHF	TGTGCCAGCTCATTGACAGGGGACAGCAATCAGCCCCAGCATTTT	2768	3	clonotype287	clonotype287_consensus_1
ACGCAGCCATCTCCCA-1	True	ACGCAGCCATCTCCCA-1_contig_1	True	517	TRB	TRBV6-5	TRBD2	TRBJ2-1	TRBC2	True	True	CASSYRTYNEQFF	TGTGCCAGCAGTTACAGGACTTACAATGAGCAGTTCTTC	9773	10	clonotype288	clonotype288_consensus_1
ACGCAGCCATCTCCCA-1	True	ACGCAGCCATCTCCCA-1_contig_2	True	581	TRA	TRAV29DV5	None	TRAJ49	TRAC	True	False	CAASAWGAPVTSSIL	TGTGCAGCAAGCGCGTGGGGGGCACCGGTAACCAGTTCTATTTTG	5839	6	clonotype288	None
ACGCAGCCATCTCCCA-1	True	ACGCAGCCATCTCCCA-1_contig_3	True	642	TRA	TRAV41	None	TRAJ42	TRAC	True	True	CAVSMNYGGSQGNLIF	TGTGCTGTCAGTATGAATTATGGAGGAAGCCAAGGAAATCTCATCTTT	4149	4	clonotype288	clonotype288_consensus_2
ACGCAGCCATGCATGT-1	True	ACGCAGCCATGCATGT-1_contig_1	True	529	TRA	TRAV12-3	None	TRAJ39	TRAC	True	None	None	None	2041	2	clonotype2	None
ACGCAGCCATGCATGT-1	True	ACGCAGCCATGCATGT-1_contig_2	True	620	TRB	TRBV30	TRBD1	TRBJ1-6	TRBC1	True	True	CAWSTGQANNSPLHF	TGTGCCTGGAGTACCGGACAGGCAAATAATTCACCCCTCCACTTT	2238	2	clonotype2	clonotype2_consensus_1
ACGCAGCGTATTCGTG-1	True	ACGCAGCGTATTCGTG-1_contig_1	True	590	TRA	TRAV17	None	TRAJ58	TRAC	True	True	CATVGETSGSRLTF	TGTGCTACGGTGGGAGAAACCAGTGGCTCTAGGTTGACCTTT	4407	4	clonotype289	clonotype289_consensus_3
ACGCAGCGTATTCGTG-1	True	ACGCAGCGTATTCGTG-1_contig_2	True	565	TRA	TRAV22	None	TRAJ56	TRAC	True	True	CAGASGANSKLTF	TGTGCTGGAGCCTCTGGAGCCAATAGTAAGCTGACATTT	1628	2	clonotype289	clonotype289_consensus_2
ACGCAGCGTATTCGTG-1	True	ACGCAGCGTATTCGTG-1_contig_3	True	681	TRB	TRBV11-2	TRBD2	TRBJ2-5	TRBC1	True	True	CASSIGTVKYF	TGTGCCAGCAGCATCGGGACGGTCAAGTACTTC	6380	7	clonotype289	clonotype289_consensus_1
ACGCCAGAGTAGGCCA-1	True	ACGCCAGAGTAGGCCA-1_contig_1	True	524	TRB	TRBV27	None	TRBJ2-6	TRBC2	True	True	CASSRSSGANVLTF	TGTGCCAGCAGTCGAAGCTCTGGGGCCAACGTCCTGACTTTC	3355	3	clonotype5	clonotype5_consensus_2
ACGCCAGAGTAGGCCA-1	True	ACGCCAGAGTAGGCCA-1_contig_2	True	600	TRA	TRAV12-1	None	TRAJ6	TRAC	True	True	CVVNREGSYIPTF	TGTGTGGTGAACAGGGAAGGAAGCTACATACCTACATTT	5353	6	clonotype5	clonotype5_consensus_1
ACGCCAGCAAAGGCGT-1	True	ACGCCAGCAAAGGCGT-1_contig_1	True	798	TRB	TRBV4-1	TRBD1	TRBJ2-7	TRBC2	True	True	CASSQGTGGIYEQYF	TGCGCCAGCAGCCAGGGGACAGGGGGAATCTACGAGCAGTACTTC	14141	15	clonotype290	clonotype290_consensus_2
ACGCCAGCAAAGGCGT-1	True	ACGCCAGCAAAGGCGT-1_contig_4	True	580	TRA	TRAV19	None	TRAJ36	TRAC	True	True	CALSEAWQTGANNLFF	TGTGCTCTGAGTGAGGCTTGGCAAACTGGGGCAAACAACCTCTTCTTT	7069	8	clonotype290	clonotype290_consensus_1
ACGCCAGCAAAGGCGT-1	True	ACGCCAGCAAAGGCGT-1_contig_5	True	474	TRA	TRAV9-2	None	TRAJ44	TRAC	True	False	CTSVL*VRLVGTASKLTF	TGTACTTCTGTGCTCTGAGTGAGGCTAGTCGGCACTGCCAGTAAACTCACCTTT	3753	3	clonotype290	None
ACGCCAGCACTTCGAA-1	True	ACGCCAGCACTTCGAA-1_contig_1	True	760	Multi	None	None	TRBJ1-1	TRBC1	False	None	None	None	834	1	None	None
ACGCCAGCACTTCGAA-1	True	ACGCCAGCACTTCGAA-1_contig_2	True	631	TRB	None	None	TRBJ1-6	TRBC1	False	None	None	None	431	1	None	None
ACGCCAGCACTTCGAA-1	True	ACGCCAGCACTTCGAA-1_contig_3	True	390	TRA	None	None	TRAJ54	None	False	None	None	None	21	1	None	None
ACGCCAGCAGAGTGTG-1	True	ACGCCAGCAGAGTGTG-1_contig_1	True	513	TRA	TRAV26-1	None	TRAJ9	TRAC	True	True	CIVRVQGGGFKTIF	TGCATCGTCAGAGTCCAGGGTGGAGGCTTCAAAACTATCTTT	1247	1	clonotype10	clonotype10_consensus_2
ACGCCAGCAGAGTGTG-1	True	ACGCCAGCAGAGTGTG-1_contig_2	True	365	TRB	None	None	TRBJ2-4	TRBC2	False	None	None	None	1275	2	clonotype10	None
ACGCCAGCAGAGTGTG-1	True	ACGCCAGCAGAGTGTG-1_contig_3	True	559	TRB	TRBV6-5	TRBD1	TRBJ1-5	TRBC1	True	True	CASSTGGGNQPQHF	TGTGCCAGCAGTACAGGGGGCGGCAATCAGCCCCAGCATTTT	1213	1	clonotype10	clonotype10_consensus_1
ACGCCAGGTAGCGCTC-1	True	ACGCCAGGTAGCGCTC-1_contig_1	True	497	TRA	TRAV4	None	TRAJ23	TRAC	True	True	CLVGDIGNQGGKLIF	TGCCTCGTGGGTGACATAGGTAACCAGGGAGGAAAGCTTATCTTC	2072	3	clonotype1	clonotype1_consensus_1
ACGCCAGGTAGCGCTC-1	True	ACGCCAGGTAGCGCTC-1_contig_3	True	580	TRB	TRBV30	TRBD1	TRBJ1-6	TRBC1	True	True	CAWSTGQANNSPLHF	TGTGCCTGGAGTACCGGACAGGCAAATAATTCACCCCTCCACTTT	4254	4	clonotype1	clonotype1_consensus_2
ACGCCAGGTATTACCG-1	True	ACGCCAGGTATTACCG-1_contig_1	True	519	TRB	TRBV2	TRBD1	TRBJ2-7	TRBC2	True	True	CASSPQWGQGRNEQYF	TGTGCCAGCAGTCCCCAGTGGGGACAGGGAAGGAACGAGCAGTACTTC	8065	7	clonotype30	clonotype30_consensus_2
ACGCCAGGTATTACCG-1	True	ACGCCAGGTATTACCG-1_contig_2	True	679	TRA	TRAV8-3	None	TRAJ10	TRAC	True	True	CAVVPTGGGNKLTF	TGTGCTGTGGTTCCCACGGGAGGAGGAAACAAACTCACCTTT	848	2	clonotype30	clonotype30_consensus_1
ACGCCAGGTGTGACCC-1	True	ACGCCAGGTGTGACCC-1_contig_1	True	634	TRA	TRAV26-1	None	TRAJ49	TRAC	True	True	CIVRASNLNTGNQFYF	TGCATCGTCAGAGCCTCCAACCTTAACACCGGTAACCAGTTCTATTTT	6315	7	clonotype291	clonotype291_consensus_2
ACGCCAGGTGTGACCC-1	True	ACGCCAGGTGTGACCC-1_contig_2	True	497	TRA	TRAV24	None	TRAJ43	TRAC	True	None	None	None	2619	2	clonotype291	None
ACGCCAGGTGTGACCC-1	True	ACGCCAGGTGTGACCC-1_contig_4	True	549	TRB	TRBV5-1	TRBD1	TRBJ2-7	TRBC2	True	True	CASSLIGQGGIGQYF	TGCGCCAGCAGCTTGATAGGACAGGGCGGTATAGGGCAGTACTTC	4419	5	clonotype291	clonotype291_consensus_1
ACGCCAGGTGTGACCC-1	True	ACGCCAGGTGTGACCC-1_contig_5	True	504	TRB	None	None	TRBJ1-4	TRBC1	False	None	None	None	1681	2	clonotype291	None
ACGCCAGGTTGGAGGT-1	True	ACGCCAGGTTGGAGGT-1_contig_1	True	577	TRB	TRBV30	TRBD1	TRBJ1-6	TRBC1	True	True	CAWSTGQANNSPLHF	TGTGCCTGGAGTACCGGACAGGCAAATAATTCACCCCTCCACTTT	1728	2	clonotype2	clonotype2_consensus_1
ACGCCAGGTTGGAGGT-1	True	ACGCCAGGTTGGAGGT-1_contig_2	True	266	TRB	None	None	TRBJ2-3	TRBC2	False	None	None	None	1385	3	clonotype2	None
ACGCCAGTCCACGTGG-1	True	ACGCCAGTCCACGTGG-1_contig_1	True	502	TRB	TRBV27	None	TRBJ2-6	TRBC2	True	True	CASSRSSGANVLTF	TGTGCCAGCAGTCGAAGCTCTGGGGCCAACGTCCTGACTTTC	1859	4	clonotype5	clonotype5_consensus_2
ACGCCAGTCCACGTGG-1	True	ACGCCAGTCCACGTGG-1_contig_2	True	554	TRA	TRAV12-1	None	TRAJ6	TRAC	True	True	CVVNREGSYIPTF	TGTGTGGTGAACAGGGAAGGAAGCTACATACCTACATTT	2370	2	clonotype5	clonotype5_consensus_1
ACGCCAGTCCTGTAGA-1	True	ACGCCAGTCCTGTAGA-1_contig_1	True	556	TRB	TRBV7-9	TRBD2	TRBJ2-7	TRBC2	True	True	CASSLTSGIYEQYF	TGTGCCAGCAGCTTAACTAGCGGGATCTACGAGCAGTACTTC	6263	9	clonotype17	clonotype17_consensus_1
ACGCCAGTCGAACGGA-1	True	ACGCCAGTCGAACGGA-1_contig_1	True	766	TRB	TRBV30	TRBD1	TRBJ1-6	TRBC1	True	True	CAWSTGQANNSPLHF	TGTGCCTGGAGTACCGGACAGGCAAATAATTCACCCCTCCACTTT	5675	6	clonotype45	clonotype45_consensus_3
ACGCCAGTCGAACGGA-1	True	ACGCCAGTCGAACGGA-1_contig_2	True	689	TRB	TRBV11-2	TRBD1	TRBJ1-3	TRBC1	True	True	CASSLEGNGDTIYF	TGTGCCAGCAGCTTGGAGGGGAATGGGGACACCATATATTTT	2295	2	clonotype45	clonotype45_consensus_2
ACGCCAGTCGAACGGA-1	True	ACGCCAGTCGAACGGA-1_contig_3	True	466	TRB	None	None	TRBJ2-3	TRBC2	False	None	None	None	2126	4	clonotype45	None
ACGCCAGTCGAACGGA-1	True	ACGCCAGTCGAACGGA-1_contig_5	True	563	TRA	TRAV22	None	TRAJ42	TRAC	True	True	CAVGGSQGNLIF	TGTGCTGTGGGGGGAAGCCAAGGAAATCTCATCTTT	2264	2	clonotype45	clonotype45_consensus_1
ACGCCAGTCTTTACAC-1	True	ACGCCAGTCTTTACAC-1_contig_1	True	682	TRB	TRBV19	TRBD2	TRBJ2-7	TRBC2	True	True	CASSMAGVLDEQYF	TGTGCCAGTAGTATGGCGGGAGTCCTCGACGAGCAGTACTTC	15275	17	clonotype6	clonotype6_consensus_2
ACGCCAGTCTTTACAC-1	True	ACGCCAGTCTTTACAC-1_contig_2	True	557	TRA	TRAV12-2	None	TRAJ9	TRAC	True	True	CAVLTGGGFKTIF	TGTGCCGTCTTAACGGGTGGAGGCTTCAAAACTATCTTT	9114	8	clonotype6	clonotype6_consensus_1
ACGCCGAAGCATCATC-1	True	ACGCCGAAGCATCATC-1_contig_1	True	509	TRB	TRBV6-3	TRBD2	TRBJ1-5	TRBC1	True	True	CASSYNRGGSQPQHF	TGTGCCAGCAGTTACAACAGGGGAGGGAGCCAGCCCCAGCATTTT	1549	2	clonotype11	clonotype11_consensus_1
ACGCCGAAGCATCATC-1	True	ACGCCGAAGCATCATC-1_contig_3	True	368	TRA	TRAV8-3	None	TRAJ7	TRAC	True	False	CAVGPRFG*GGTTDSLL	TGTGCTGTGGGTCCCCGCTTCGGATGAGGGGGAACAACAGACTCGCTTTTG	1762	1	clonotype11	None
ACGCCGAAGGGATACC-1	True	ACGCCGAAGGGATACC-1_contig_1	True	574	TRA	TRAV29DV5	None	TRAJ36	TRAC	True	True	CAALDQTGANNLFF	TGTGCAGCTCTCGATCAAACTGGGGCAAACAACCTCTTCTTT	3304	3	clonotype292	clonotype292_consensus_1
ACGCCGAAGGGATACC-1	True	ACGCCGAAGGGATACC-1_contig_3	True	877	TRB	TRBV5-4	TRBD1	TRBJ2-7	TRBC2	True	True	CASSFSGGSYEQYF	TGTGCCAGCAGCTTTTCTGGGGGCTCCTACGAGCAGTACTTC	10361	11	clonotype292	clonotype292_consensus_2
ACGCCGAAGGGATACC-1	True	ACGCCGAAGGGATACC-1_contig_4	True	380	TRB	None	None	TRBJ2-3	TRBC2	False	None	None	None	760	3	clonotype292	None
ACGCCGAAGGGTATCG-1	True	ACGCCGAAGGGTATCG-1_contig_1	True	579	TRA	TRAV26-1	None	TRAJ49	TRAC	True	True	CIVRVANTGNQFYF	TGCATCGTCAGAGTCGCGAACACCGGTAACCAGTTCTATTTT	1196	1	clonotype293	clonotype293_consensus_2
ACGCCGAAGGGTATCG-1	True	ACGCCGAAGGGTATCG-1_contig_2	True	854	TRB	TRBV30	TRBD2	TRBJ2-1	TRBC1	True	True	CAWSVTPGLAGVIDNEQFF	TGTGCCTGGAGTGTGACCCCCGGGCTAGCGGGAGTTATTGACAATGAGCAGTTCTTC	21039	21	clonotype293	clonotype293_consensus_1
ACGCCGACACAAGCCC-1	True	ACGCCGACACAAGCCC-1_contig_1	True	545	TRA	TRAV12-3	None	TRAJ39	TRAC	True	None	None	None	2087	2	None	None
ACGCCGACACGAAGCA-1	True	ACGCCGACACGAAGCA-1_contig_1	True	649	TRB	TRBV30	TRBD1	TRBJ1-6	TRBC1	True	True	CAWSTGQANNSPLHF	TGTGCCTGGAGTACCGGACAGGCAAATAATTCACCCCTCCACTTT	4503	6	clonotype2	clonotype2_consensus_1
ACGCCGACACGAAGCA-1	True	ACGCCGACACGAAGCA-1_contig_3	True	479	TRA	TRAV12-3	None	TRAJ39	TRAC	True	None	None	None	1161	1	clonotype2	None
ACGCCGACAGCCTTGG-1	True	ACGCCGACAGCCTTGG-1_contig_1	True	1165	TRB	TRBV30	TRBD1	TRBJ1-6	TRBC1	True	None	None	None	3130	5	clonotype3	None
ACGCCGACAGCCTTGG-1	True	ACGCCGACAGCCTTGG-1_contig_3	True	624	Multi	None	None	TRAJ10	TRBC1	False	None	None	None	207	1	clonotype3	None
ACGCCGACAGCCTTGG-1	True	ACGCCGACAGCCTTGG-1_contig_4	True	497	TRA	TRAV4	None	TRAJ23	TRAC	True	True	CLVGDIGNQGGKLIF	TGCCTCGTGGGTGACATAGGTAACCAGGGAGGAAAGCTTATCTTC	1390	2	clonotype3	clonotype3_consensus_1
ACGCCGACAGGACGTA-1	True	ACGCCGACAGGACGTA-1_contig_1	True	543	TRB	TRBV6-3	TRBD2	TRBJ1-5	TRBC1	True	True	CASSYNRGGSQPQHF	TGTGCCAGCAGTTACAACAGGGGAGGGAGCCAGCCCCAGCATTTT	8191	8	clonotype7	clonotype7_consensus_2
ACGCCGACAGGACGTA-1	True	ACGCCGACAGGACGTA-1_contig_2	True	536	TRA	TRAV1-2	None	TRAJ37	TRAC	True	True	CAVPGSGNTGKLIF	TGTGCTGTCCCCGGCTCTGGCAACACAGGCAAACTAATCTTT	2157	2	clonotype7	clonotype7_consensus_1
ACGCCGACATTGAGCT-1	True	ACGCCGACATTGAGCT-1_contig_1	True	309	TRB	None	None	TRBJ2-3	TRBC2	False	None	None	None	534	1	clonotype3	None
ACGCCGACATTGAGCT-1	True	ACGCCGACATTGAGCT-1_contig_2	True	497	TRA	TRAV4	None	TRAJ23	TRAC	True	True	CLVGDIGNQGGKLIF	TGCCTCGTGGGTGACATAGGTAACCAGGGAGGAAAGCTTATCTTC	4913	4	clonotype3	clonotype3_consensus_1
ACGCCGAGTAAACACA-1	True	ACGCCGAGTAAACACA-1_contig_1	True	662	TRB	TRBV30	TRBD2	TRBJ2-1	TRBC2	True	True	CAWSVAGAGSRYNEQFF	TGTGCCTGGAGTGTAGCGGGGGCCGGGTCTAGATACAATGAGCAGTTCTTC	9600	11	clonotype294	clonotype294_consensus_1
ACGCCGAGTAAACACA-1	True	ACGCCGAGTAAACACA-1_contig_2	True	629	TRA	TRAV12-1	None	TRAJ10	TRAC	True	True	CVVPGGGNKLTF	TGTGTGGTCCCGGGAGGAGGAAACAAACTCACCTTT	9336	7	clonotype294	clonotype294_consensus_2
ACGCCGAGTAGCTAAA-1	True	ACGCCGAGTAGCTAAA-1_contig_1	True	594	TRB	TRBV30	TRBD1	TRBJ1-6	TRBC1	True	True	CAWSTGQANNSPLHF	TGTGCCTGGAGTACCGGACAGGCAAATAATTCACCCCTCCACTTT	2104	2	clonotype1	clonotype1_consensus_2
ACGCCGAGTAGCTAAA-1	True	ACGCCGAGTAGCTAAA-1_contig_2	True	400	Multi	None	None	TRBJ1-1	TRBC1	False	None	None	None	2044	2	clonotype1	None
ACGCCGAGTAGCTAAA-1	True	ACGCCGAGTAGCTAAA-1_contig_3	True	510	TRA	TRAV4	None	TRAJ23	TRAC	True	True	CLVGDIGNQGGKLIF	TGCCTCGTGGGTGACATAGGTAACCAGGGAGGAAAGCTTATCTTC	1989	2	clonotype1	clonotype1_consensus_1
ACGCCGAGTATAATGG-1	True	ACGCCGAGTATAATGG-1_contig_1	True	689	TRB	TRBV6-6	TRBD2	TRBJ2-3	TRBC2	True	True	CASSYSTSGGADTQYF	TGTGCCAGCAGTTACTCGACTAGCGGGGGGGCAGATACGCAGTATTTT	6965	8	clonotype295	clonotype295_consensus_2
ACGCCGAGTATAATGG-1	True	ACGCCGAGTATAATGG-1_contig_5	True	486	TRA	TRAV9-2	None	TRAJ21	TRAC	True	True	CASSGGKFYF	TGTGCTTCGTCGGGAGGCAAATTTTACTTT	5954	5	clonotype295	clonotype295_consensus_1
ACGCCGAGTATAGTAG-1	True	ACGCCGAGTATAGTAG-1_contig_1	True	570	TRA	TRAV22	None	TRAJ40	TRAC	True	None	None	None	2075	2	clonotype296	None
ACGCCGAGTATAGTAG-1	True	ACGCCGAGTATAGTAG-1_contig_3	True	546	TRB	None	None	TRBJ2-4	TRBC2	False	None	None	None	2429	3	clonotype296	None
ACGCCGAGTATAGTAG-1	True	ACGCCGAGTATAGTAG-1_contig_4	True	822	TRB	TRBV30	None	TRBJ1-1	TRBC1	True	True	CAWSSRILGAFF	TGTGCCTGGAGTTCAAGGATTCTCGGAGCTTTCTTT	1829	2	clonotype296	clonotype296_consensus_1
ACGCCGAGTATAGTAG-1	True	ACGCCGAGTATAGTAG-1_contig_5	True	441	Multi	None	None	TRBJ1-2	TRBC1	False	None	None	None	449	2	clonotype296	None
ACGCCGATCCTGTACC-1	True	ACGCCGATCCTGTACC-1_contig_1	True	580	TRB	TRBV2	TRBD2	TRBJ2-2	TRBC2	True	True	CASILAVTNTGELFF	TGTGCCAGCATCCTAGCGGTAACGAACACCGGGGAGCTGTTTTTT	9243	8	clonotype4	clonotype4_consensus_1
ACGCCGATCCTGTACC-1	True	ACGCCGATCCTGTACC-1_contig_2	True	530	TRA	TRAV38-1	None	TRAJ48	TRAC	True	True	CAFMKQYFGNEKLTF	TGTGCTTTCATGAAGCAGTACTTTGGAAATGAGAAATTAACCTTT	979	1	clonotype4	clonotype4_consensus_2
ACGCCGATCTGTCAAG-1	True	ACGCCGATCTGTCAAG-1_contig_1	True	583	TRA	TRAV26-1	None	TRAJ9	TRAC	True	True	CIVRVQGGGFKTIF	TGCATCGTCAGAGTCCAGGGTGGAGGCTTCAAAACTATCTTT	2950	2	clonotype10	clonotype10_consensus_2
ACGCCGATCTGTCAAG-1	True	ACGCCGATCTGTCAAG-1_contig_2	True	553	TRB	TRBV6-5	TRBD1	TRBJ1-5	TRBC1	True	True	CASSTGGGNQPQHF	TGTGCCAGCAGTACAGGGGGCGGCAATCAGCCCCAGCATTTT	3876	4	clonotype10	clonotype10_consensus_1
ACGGAGAAGACAAAGG-1	True	ACGGAGAAGACAAAGG-1_contig_1	True	687	TRA	TRAV8-3	None	TRAJ10	TRAC	True	True	CAVVPTGGGNKLTF	TGTGCTGTGGTTCCCACGGGAGGAGGAAACAAACTCACCTTT	3911	5	clonotype46	clonotype46_consensus_2
ACGGAGAAGACAAAGG-1	True	ACGGAGAAGACAAAGG-1_contig_2	True	499	TRA	TRAV9-2	None	TRAJ8	TRAC	True	True	CALFMNTGFQKLVF	TGTGCTCTGTTCATGAACACAGGCTTTCAGAAACTTGTATTT	2747	2	clonotype46	clonotype46_consensus_1
ACGGAGAAGACAAAGG-1	True	ACGGAGAAGACAAAGG-1_contig_3	True	567	TRB	TRBV2	TRBD1	TRBJ2-7	TRBC2	True	True	CASSPQWGQGRNEQYF	TGTGCCAGCAGTCCCCAGTGGGGACAGGGAAGGAACGAGCAGTACTTC	6897	8	clonotype46	clonotype46_consensus_3
ACGGAGAAGCCCGAAA-1	True	ACGGAGAAGCCCGAAA-1_contig_1	True	776	TRB	TRBV30	TRBD1	TRBJ1-6	TRBC1	True	True	CAWSTGQANNSPLHF	TGTGCCTGGAGTACCGGACAGGCAAATAATTCACCCCTCCACTTT	5228	6	clonotype2	clonotype2_consensus_1
ACGGAGAAGCCCGAAA-1	True	ACGGAGAAGCCCGAAA-1_contig_3	True	459	TRA	TRAV12-3	None	TRAJ39	TRAC	True	None	None	None	1677	1	clonotype2	None
ACGGAGAAGGCATTGG-1	True	ACGGAGAAGGCATTGG-1_contig_1	True	510	TRA	TRAV30	None	TRAJ30	TRAC	True	True	CGPMNRDDKIIF	TGCGGCCCGATGAACAGAGATGACAAGATCATCTTT	4750	5	clonotype297	clonotype297_consensus_2
ACGGAGAAGGCATTGG-1	True	ACGGAGAAGGCATTGG-1_contig_2	True	703	TRB	TRBV9	TRBD2	TRBJ2-1	TRBC2	True	True	CASSVGTSVYNEQFF	TGTGCCAGCAGCGTAGGGACTAGCGTGTACAATGAGCAGTTCTTC	7121	7	clonotype297	clonotype297_consensus_1
ACGGAGAAGGCATTGG-1	True	ACGGAGAAGGCATTGG-1_contig_3	True	293	TRB	None	None	TRBJ2-3	TRBC2	False	None	None	None	841	2	clonotype297	None
ACGGAGAAGTGTTGAA-1	True	ACGGAGAAGTGTTGAA-1_contig_1	True	657	TRB	TRBV30	TRBD1	TRBJ1-6	TRBC1	True	True	CAWSTGQANNSPLHF	TGTGCCTGGAGTACCGGACAGGCAAATAATTCACCCCTCCACTTT	2246	2	clonotype2	clonotype2_consensus_1
ACGGAGAAGTGTTGAA-1	True	ACGGAGAAGTGTTGAA-1_contig_2	True	357	TRB	None	None	TRBJ2-3	TRBC1	False	None	None	None	1105	2	clonotype2	None
ACGGAGACAACCGCCA-1	True	ACGGAGACAACCGCCA-1_contig_1	True	686	TRB	TRBV12-3	TRBD2	TRBJ1-6	TRBC1	True	True	CASSLWGDANSPLHF	TGTGCCAGCAGTTTATGGGGGGACGCCAATTCACCCCTCCACTTT	4284	5	clonotype298	clonotype298_consensus_2
ACGGAGACAACCGCCA-1	True	ACGGAGACAACCGCCA-1_contig_2	True	832	TRB	TRBV30	TRBD1	TRBJ1-6	TRBC1	True	True	CAWSTGQANNSPLHF	TGTGCCTGGAGTACCGGACAGGCAAATAATTCACCCCTCCACTTT	3228	3	clonotype298	clonotype298_consensus_1
ACGGAGACAACCGCCA-1	True	ACGGAGACAACCGCCA-1_contig_3	True	632	TRA	TRAV41	None	TRAJ27	TRAC	True	None	None	None	2291	2	clonotype298	None
ACGGAGACAAGTCTGT-1	True	ACGGAGACAAGTCTGT-1_contig_1	True	568	TRB	TRBV2	TRBD1	TRBJ1-1	TRBC1	True	True	CASSLPTGNLVEAFF	TGTGCCAGCAGTCTACCGACAGGGAACCTAGTGGAAGCTTTCTTT	6011	5	clonotype299	clonotype299_consensus_2
ACGGAGACAAGTCTGT-1	True	ACGGAGACAAGTCTGT-1_contig_2	True	267	TRB	None	None	TRBJ2-3	TRBC2	False	None	None	None	649	2	clonotype299	None
ACGGAGACAAGTCTGT-1	True	ACGGAGACAAGTCTGT-1_contig_3	True	527	TRA	TRAV22	None	TRAJ42	TRAC	True	True	CAALNYGGSQGNLIF	TGTGCTGCACTGAATTATGGAGGAAGCCAAGGAAATCTCATCTTT	842	1	clonotype299	clonotype299_consensus_1
ACGGAGACACTGTCGG-1	True	ACGGAGACACTGTCGG-1_contig_1	True	593	TRB	TRBV30	TRBD1	TRBJ1-6	TRBC1	True	True	CAWSTGQANNSPLHF	TGTGCCTGGAGTACCGGACAGGCAAATAATTCACCCCTCCACTTT	3208	3	clonotype2	clonotype2_consensus_1
ACGGAGAGTCAGAATA-1	True	ACGGAGAGTCAGAATA-1_contig_1	True	549	TRB	TRBV11-2	TRBD1	TRBJ1-3	TRBC1	True	True	CASSLEGNGDTIYF	TGTGCCAGCAGCTTGGAGGGGAATGGGGACACCATATATTTT	2110	4	clonotype15	clonotype15_consensus_1
ACGGAGAGTCAGAATA-1	True	ACGGAGAGTCAGAATA-1_contig_2	True	317	TRB	None	None	TRBJ2-3	TRBC2	False	None	None	None	1964	3	clonotype15	None
ACGGAGAGTCGCCATG-1	True	ACGGAGAGTCGCCATG-1_contig_1	True	271	TRB	None	None	TRBJ2-3	TRBC2	False	None	None	None	1094	2	clonotype1	None
ACGGAGAGTCGCCATG-1	True	ACGGAGAGTCGCCATG-1_contig_2	True	655	TRB	TRBV30	TRBD1	TRBJ1-6	TRBC1	True	True	CAWSTGQANNSPLHF	TGTGCCTGGAGTACCGGACAGGCAAATAATTCACCCCTCCACTTT	959	1	clonotype1	clonotype1_consensus_2
ACGGAGAGTCGCCATG-1	True	ACGGAGAGTCGCCATG-1_contig_3	True	510	TRA	TRAV4	None	TRAJ23	TRAC	True	True	CLVGDIGNQGGKLIF	TGCCTCGTGGGTGACATAGGTAACCAGGGAGGAAAGCTTATCTTC	1062	1	clonotype1	clonotype1_consensus_1
ACGGAGAGTGCAGACA-1	True	ACGGAGAGTGCAGACA-1_contig_1	True	564	TRB	TRBV2	TRBD2	TRBJ2-2	TRBC2	True	True	CASILAVTNTGELFF	TGTGCCAGCATCCTAGCGGTAACGAACACCGGGGAGCTGTTTTTT	10034	10	clonotype4	clonotype4_consensus_1
ACGGAGAGTGCAGACA-1	True	ACGGAGAGTGCAGACA-1_contig_2	True	480	TRA	TRAV38-1	None	TRAJ48	TRAC	True	True	CAFMKQYFGNEKLTF	TGTGCTTTCATGAAGCAGTACTTTGGAAATGAGAAATTAACCTTT	1296	1	clonotype4	clonotype4_consensus_2
ACGGAGAGTTATCCGA-1	True	ACGGAGAGTTATCCGA-1_contig_1	True	769	TRB	TRBV30	TRBD1	TRBJ1-6	TRBC1	True	True	CAWSTGQANNSPLHF	TGTGCCTGGAGTACCGGACAGGCAAATAATTCACCCCTCCACTTT	3214	3	clonotype2	clonotype2_consensus_1
ACGGAGAGTTATCCGA-1	True	ACGGAGAGTTATCCGA-1_contig_2	True	445	TRB	None	None	TRBJ2-3	TRBC2	False	None	None	None	1904	4	clonotype2	None
ACGGAGAGTTATCCGA-1	True	ACGGAGAGTTATCCGA-1_contig_4	True	251	TRA	None	None	TRAJ39	TRAC	False	None	None	None	622	1	clonotype2	None
ACGGAGATCTAACTTC-1	True	ACGGAGATCTAACTTC-1_contig_1	True	685	TRB	TRBV5-4	TRBD2	TRBJ2-5	TRBC2	True	True	CASSTTGTKVETQYF	TGTGCCAGCAGCACGACTGGGACTAAGGTTGAGACCCAGTACTTC	3135	3	clonotype300	clonotype300_consensus_1
ACGGAGATCTAACTTC-1	True	ACGGAGATCTAACTTC-1_contig_2	True	419	TRA	TRAV35	None	TRAJ21	TRAC	True	True	CAGDNFNKFYF	TGTGCTGGTGACAACTTCAACAAATTTTACTTT	1576	1	clonotype300	clonotype300_consensus_2
ACGGAGATCTGGCGAC-1	True	ACGGAGATCTGGCGAC-1_contig_1	True	513	TRB	TRBV7-2	TRBD1	TRBJ2-5	TRBC2	True	True	CASRQGPPRETQYF	TGTGCCAGCAGACAGGGCCCCCCAAGAGAGACCCAGTACTTC	5048	5	clonotype301	clonotype301_consensus_1
ACGGCCAAGCAGACTG-1	True	ACGGCCAAGCAGACTG-1_contig_1	True	588	TRB	TRBV30	TRBD1	TRBJ1-6	TRBC1	True	True	CAWSTGQANNSPLHF	TGTGCCTGGAGTACCGGACAGGCAAATAATTCACCCCTCCACTTT	2701	4	clonotype1	clonotype1_consensus_2
ACGGCCAAGCAGACTG-1	True	ACGGCCAAGCAGACTG-1_contig_2	True	490	TRA	TRAV4	None	TRAJ23	TRAC	True	True	CLVGDIGNQGGKLIF	TGCCTCGTGGGTGACATAGGTAACCAGGGAGGAAAGCTTATCTTC	2831	2	clonotype1	clonotype1_consensus_1
ACGGCCAAGGAATGGA-1	True	ACGGCCAAGGAATGGA-1_contig_1	True	274	Multi	None	None	TRBJ1-2	TRBC1	False	None	None	None	736	1	clonotype1	None
ACGGCCAAGGAATGGA-1	True	ACGGCCAAGGAATGGA-1_contig_2	True	621	TRB	TRBV30	TRBD1	TRBJ1-6	TRBC1	True	True	CAWSTGQANNSPLHF	TGTGCCTGGAGTACCGGACAGGCAAATAATTCACCCCTCCACTTT	343	1	clonotype1	clonotype1_consensus_2
ACGGCCAAGGAATGGA-1	True	ACGGCCAAGGAATGGA-1_contig_5	True	510	TRA	TRAV4	None	TRAJ23	TRAC	True	True	CLVGDIGNQGGKLIF	TGCCTCGTGGGTGACATAGGTAACCAGGGAGGAAAGCTTATCTTC	1290	1	clonotype1	clonotype1_consensus_1
ACGGCCACAAACTGCT-1	True	ACGGCCACAAACTGCT-1_contig_1	True	590	TRB	TRBV30	TRBD1	TRBJ1-6	TRBC1	True	True	CAWSTGQANNSPLHF	TGTGCCTGGAGTACCGGACAGGCAAATAATTCACCCCTCCACTTT	6049	6	clonotype1	clonotype1_consensus_2
ACGGCCACAAACTGCT-1	True	ACGGCCACAAACTGCT-1_contig_3	True	508	TRA	TRAV4	None	TRAJ23	TRAC	True	True	CLVGDIGNQGGKLIF	TGCCTCGTGGGTGACATAGGTAACCAGGGAGGAAAGCTTATCTTC	2260	2	clonotype1	clonotype1_consensus_1
ACGGCCACAAAGTCAA-1	True	ACGGCCACAAAGTCAA-1_contig_1	True	567	TRB	TRBV2	TRBD1	TRBJ2-7	TRBC2	True	True	CASSPQWGQGRNEQYF	TGTGCCAGCAGTCCCCAGTGGGGACAGGGAAGGAACGAGCAGTACTTC	6810	7	clonotype30	clonotype30_consensus_2
ACGGCCACAAAGTCAA-1	True	ACGGCCACAAAGTCAA-1_contig_3	True	675	TRA	TRAV8-3	None	TRAJ10	TRAC	True	True	CAVVPTGGGNKLTF	TGTGCTGTGGTTCCCACGGGAGGAGGAAACAAACTCACCTTT	1359	2	clonotype30	clonotype30_consensus_1
ACGGCCACAAATCCGT-1	True	ACGGCCACAAATCCGT-1_contig_1	True	690	TRB	TRBV28	TRBD2	TRBJ1-2	TRBC1	True	True	CASSETGKPYGYTF	TGTGCCAGCAGTGAAACCGGGAAACCCTATGGCTACACCTTC	3224	3	clonotype302	clonotype302_consensus_1
ACGGCCACAAATCCGT-1	True	ACGGCCACAAATCCGT-1_contig_2	True	428	TRB	None	None	TRBJ2-3	TRBC1	False	None	None	None	579	2	clonotype302	None
ACGGCCACAAATCCGT-1	True	ACGGCCACAAATCCGT-1_contig_6	True	550	TRA	TRAV12-2	None	TRAJ16	TRAC	True	True	CASLDGSDGQKLLF	TGTGCCTCCCTTGATGGTTCAGATGGCCAGAAGCTGCTCTTT	859	1	clonotype302	clonotype302_consensus_2
ACGGCCACATGTAAGA-1	True	ACGGCCACATGTAAGA-1_contig_1	True	653	TRB	TRBV30	TRBD1	TRBJ1-6	TRBC1	True	True	CAWSTGQANNSPLHF	TGTGCCTGGAGTACCGGACAGGCAAATAATTCACCCCTCCACTTT	2180	2	clonotype2	clonotype2_consensus_1
ACGGCCACATGTAAGA-1	True	ACGGCCACATGTAAGA-1_contig_2	True	256	TRB	None	None	TRBJ2-3	TRBC2	False	None	None	None	900	3	clonotype2	None
ACGGCCAGTCAATACC-1	True	ACGGCCAGTCAATACC-1_contig_1	True	654	TRB	TRBV30	TRBD2	TRBJ1-5	TRBC1	True	True	CAWRYRGGASPQHF	TGTGCCTGGAGATACCGGGGGGGGGCATCGCCCCAGCATTTT	954	1	clonotype303	clonotype303_consensus_1
ACGGCCAGTCAATACC-1	True	ACGGCCAGTCAATACC-1_contig_3	True	510	TRA	TRAV4	None	TRAJ23	TRAC	True	True	CLVGDIGNQGGKLIF	TGCCTCGTGGGTGACATAGGTAACCAGGGAGGAAAGCTTATCTTC	2467	2	clonotype303	clonotype303_consensus_2
ACGGCCAGTCTGGTCG-1	True	ACGGCCAGTCTGGTCG-1_contig_1	True	608	TRB	TRBV30	TRBD1	TRBJ1-6	TRBC1	True	False	CAWSTGQANNSPLHF	TGTGCCTGGAGTACCGGACAGGCAAATAATTCACCCCTCCACTTT	2160	2	None	None
ACGGCCAGTGCCTGCA-1	True	ACGGCCAGTGCCTGCA-1_contig_1	True	505	TRB	TRBV20-1	TRBD1	TRBJ1-2	TRBC1	True	True	CSATQTGTGASGYTF	TGCAGTGCAACACAAACAGGGACAGGGGCTAGTGGCTACACCTTC	7685	8	clonotype87	clonotype87_consensus_2
ACGGCCAGTGCCTGCA-1	True	ACGGCCAGTGCCTGCA-1_contig_2	True	672	TRA	TRAV8-3	None	TRAJ43	TRAC	True	True	CAVGAGNNDMRF	TGTGCTGTGGGTGCGGGTAACAATGACATGCGCTTT	2438	3	clonotype87	clonotype87_consensus_1
ACGGCCAGTGTGACCC-1	True	ACGGCCAGTGTGACCC-1_contig_1	True	598	TRB	TRBV6-5	TRBD2	TRBJ1-5	TRBC1	True	True	CASSLLGGGNQPQHF	TGTGCCAGCAGCCTCTTGGGAGGAGGCAATCAGCCCCAGCATTTT	2944	3	clonotype16	clonotype16_consensus_2
ACGGCCAGTGTGACCC-1	True	ACGGCCAGTGTGACCC-1_contig_3	True	322	TRB	None	None	TRBJ2-3	TRBC2	False	None	None	None	1004	3	clonotype16	None
ACGGCCAGTGTGACCC-1	True	ACGGCCAGTGTGACCC-1_contig_4	True	563	TRA	TRAV38-2DV8	None	TRAJ39	TRAC	True	True	CAYRSNAGNMLTF	TGTGCTTATAGGAGCAATGCAGGCAACATGCTCACCTTT	3577	4	clonotype16	clonotype16_consensus_1
ACGGCCATCACGCGGT-1	True	ACGGCCATCACGCGGT-1_contig_1	True	581	TRB	TRBV30	TRBD1	TRBJ1-6	TRBC1	True	True	CAWSTGQANNSPLHF	TGTGCCTGGAGTACCGGACAGGCAAATAATTCACCCCTCCACTTT	2713	3	clonotype2	clonotype2_consensus_1
ACGGCCATCATGCATG-1	True	ACGGCCATCATGCATG-1_contig_1	True	687	TRB	TRBV30	TRBD1	TRBJ1-6	TRBC1	True	True	CAWSTGQANNSPLHF	TGTGCCTGGAGTACCGGACAGGCAAATAATTCACCCCTCCACTTT	1806	2	clonotype1	clonotype1_consensus_2
ACGGCCATCATGCATG-1	True	ACGGCCATCATGCATG-1_contig_3	True	492	TRA	TRAV4	None	TRAJ23	TRAC	True	True	CLVGDIGNQGGKLIF	TGCCTCGTGGGTGACATAGGTAACCAGGGAGGAAAGCTTATCTTC	623	1	clonotype1	clonotype1_consensus_1
ACGGCCATCCAAAGTC-1	True	ACGGCCATCCAAAGTC-1_contig_1	True	543	TRB	TRBV30	TRBD1	TRBJ1-6	TRBC1	True	None	None	None	1978	2	None	None
ACGGCCATCCAACCAA-1	True	ACGGCCATCCAACCAA-1_contig_1	True	610	TRB	TRBV3-1	TRBD2	TRBJ2-7	TRBC2	True	True	CASSPGGTSGGYEQYF	TGTGCCAGCAGCCCAGGGGGAACTAGCGGGGGCTACGAGCAGTACTTC	13413	13	clonotype304	clonotype304_consensus_1
ACGGCCATCCAACCAA-1	True	ACGGCCATCCAACCAA-1_contig_3	True	586	TRA	TRAV17	None	TRAJ43	TRAC	True	True	CATALLNNNDMRF	TGTGCTACGGCCCTCCTTAATAACAATGACATGCGCTTT	2073	2	clonotype304	clonotype304_consensus_2
ACGGCCATCTAACTTC-1	True	ACGGCCATCTAACTTC-1_contig_1	True	514	TRB	TRBV5-1	TRBD2	TRBJ2-3	TRBC2	True	True	CASSLSSGSTDTQYF	TGCGCCAGCAGCCTTTCTAGCGGGAGCACAGATACGCAGTATTTT	3835	4	clonotype305	clonotype305_consensus_1
ACGGCCATCTAACTTC-1	True	ACGGCCATCTAACTTC-1_contig_3	True	256	Multi	None	None	TRAJ58	TRAC	False	None	None	None	884	1	clonotype305	None
ACGGCCATCTCGTTTA-1	True	ACGGCCATCTCGTTTA-1_contig_1	True	593	TRB	TRBV12-3	None	TRBJ2-7	TRBC2	True	True	CASSFDLRGKQYF	TGTGCCAGCAGTTTTGACCTACGGGGTAAGCAGTACTTC	5739	5	clonotype306	clonotype306_consensus_1
ACGGCCATCTCGTTTA-1	True	ACGGCCATCTCGTTTA-1_contig_5	True	536	TRA	TRAV13-1	None	TRAJ29	TRAC	True	True	CAASQGGNTPLVF	TGTGCAGCTTCTCAAGGAGGAAACACACCTCTTGTCTTT	98	1	clonotype306	clonotype306_consensus_2
ACGGGCTAGAGCTGGT-1	True	ACGGGCTAGAGCTGGT-1_contig_1	True	591	TRB	TRBV30	TRBD1	TRBJ1-6	TRBC1	True	True	CAWSTGQANNSPLHF	TGTGCCTGGAGTACCGGACAGGCAAATAATTCACCCCTCCACTTT	2174	2	clonotype1	clonotype1_consensus_2
ACGGGCTAGAGCTGGT-1	True	ACGGGCTAGAGCTGGT-1_contig_2	True	289	TRB	None	None	TRBJ2-3	TRBC2	False	None	None	None	1272	2	clonotype1	None
ACGGGCTAGAGCTGGT-1	True	ACGGGCTAGAGCTGGT-1_contig_3	True	508	TRA	TRAV4	None	TRAJ23	TRAC	True	True	CLVGDIGNQGGKLIF	TGCCTCGTGGGTGACATAGGTAACCAGGGAGGAAAGCTTATCTTC	8310	7	clonotype1	clonotype1_consensus_1
ACGGGCTAGATGCGAC-1	True	ACGGGCTAGATGCGAC-1_contig_1	True	668	TRB	TRBV15	TRBD2	TRBJ1-6	TRBC1	True	True	CATSRIGTSGSPLHF	TGTGCCACCAGCAGAATCGGGACCTCGGGTTCACCCCTCCACTTT	1425	3	clonotype307	clonotype307_consensus_2
ACGGGCTAGATGCGAC-1	True	ACGGGCTAGATGCGAC-1_contig_3	True	444	TRB	None	None	TRBJ2-3	TRBC2	False	None	None	None	1117	2	clonotype307	None
ACGGGCTAGATGCGAC-1	True	ACGGGCTAGATGCGAC-1_contig_4	True	560	TRA	TRAV16	None	TRAJ8	TRAC	True	True	CALRRTGFQKLVF	TGTGCTCTAAGAAGGACAGGCTTTCAGAAACTTGTATTT	928	2	clonotype307	clonotype307_consensus_1
ACGGGCTAGGGCACTA-1	True	ACGGGCTAGGGCACTA-1_contig_1	True	714	TRB	TRBV19	TRBD2	TRBJ2-7	TRBC2	True	True	CASSMAGVLDEQYF	TGTGCCAGTAGTATGGCGGGAGTCCTCGACGAGCAGTACTTC	13107	16	clonotype6	clonotype6_consensus_2
ACGGGCTAGGGCACTA-1	True	ACGGGCTAGGGCACTA-1_contig_2	True	550	TRA	TRAV12-2	None	TRAJ9	TRAC	True	True	CAVLTGGGFKTIF	TGTGCCGTCTTAACGGGTGGAGGCTTCAAAACTATCTTT	2642	3	clonotype6	clonotype6_consensus_1
ACGGGCTAGTACGTTC-1	True	ACGGGCTAGTACGTTC-1_contig_1	True	649	TRB	TRBV29-1	TRBD1	TRBJ2-7	TRBC2	True	True	CSVTGQYEQYF	TGCAGCGTCACCGGACAGTACGAGCAGTACTTC	4522	7	clonotype308	clonotype308_consensus_1
ACGGGCTCACTTGGAT-1	True	ACGGGCTCACTTGGAT-1_contig_1	True	612	TRB	TRBV2	TRBD2	TRBJ2-2	TRBC2	True	True	CASILAVTNTGELFF	TGTGCCAGCATCCTAGCGGTAACGAACACCGGGGAGCTGTTTTTT	15804	17	clonotype4	clonotype4_consensus_1
ACGGGCTCACTTGGAT-1	True	ACGGGCTCACTTGGAT-1_contig_3	True	511	TRA	TRAV38-1	None	TRAJ48	TRAC	True	True	CAFMKQYFGNEKLTF	TGTGCTTTCATGAAGCAGTACTTTGGAAATGAGAAATTAACCTTT	2760	3	clonotype4	clonotype4_consensus_2
ACGGGCTCAGCCTGTG-1	True	ACGGGCTCAGCCTGTG-1_contig_1	True	739	TRB	TRBV30	TRBD1	TRBJ1-6	TRBC1	True	True	CAWSTGQANNSPLHF	TGTGCCTGGAGTACCGGACAGGCAAATAATTCACCCCTCCACTTT	4039	4	clonotype1	clonotype1_consensus_2
ACGGGCTCAGCCTGTG-1	True	ACGGGCTCAGCCTGTG-1_contig_2	True	374	TRB	None	None	TRBJ2-3	TRBC2	False	None	None	None	932	3	clonotype1	None
ACGGGCTCAGCCTGTG-1	True	ACGGGCTCAGCCTGTG-1_contig_3	True	468	TRA	TRAV4	None	TRAJ23	TRAC	True	True	CLVGDIGNQGGKLIF	TGCCTCGTGGGTGACATAGGTAACCAGGGAGGAAAGCTTATCTTC	1670	2	clonotype1	clonotype1_consensus_1
ACGGGCTGTGTGCCTG-1	True	ACGGGCTGTGTGCCTG-1_contig_1	True	724	TRB	TRBV30	TRBD1	TRBJ1-6	TRBC1	True	True	CAWSTGQANNSPLHF	TGTGCCTGGAGTACCGGACAGGCAAATAATTCACCCCTCCACTTT	1782	4	clonotype1	clonotype1_consensus_2
ACGGGCTGTGTGCCTG-1	True	ACGGGCTGTGTGCCTG-1_contig_3	True	508	TRA	TRAV4	None	TRAJ23	TRAC	True	True	CLVGDIGNQGGKLIF	TGCCTCGTGGGTGACATAGGTAACCAGGGAGGAAAGCTTATCTTC	1463	2	clonotype1	clonotype1_consensus_1
ACGGGCTTCGCATGGC-1	True	ACGGGCTTCGCATGGC-1_contig_1	True	593	TRB	TRBV30	TRBD1	TRBJ1-6	TRBC1	True	True	CAWSTGQANNSPLHF	TGTGCCTGGAGTACCGGACAGGCAAATAATTCACCCCTCCACTTT	3767	5	clonotype2	clonotype2_consensus_1
ACGGGCTTCGGATGGA-1	True	ACGGGCTTCGGATGGA-1_contig_1	True	588	TRB	TRBV30	TRBD1	TRBJ1-6	TRBC1	True	True	CAWSTGQANNSPLHF	TGTGCCTGGAGTACCGGACAGGCAAATAATTCACCCCTCCACTTT	1075	3	clonotype1	clonotype1_consensus_2
ACGGGCTTCGGATGGA-1	True	ACGGGCTTCGGATGGA-1_contig_2	True	511	TRA	TRAV4	None	TRAJ23	TRAC	True	True	CLVGDIGNQGGKLIF	TGCCTCGTGGGTGACATAGGTAACCAGGGAGGAAAGCTTATCTTC	2432	2	clonotype1	clonotype1_consensus_1
ACGGGCTTCTCTTATG-1	True	ACGGGCTTCTCTTATG-1_contig_1	True	569	TRB	TRBV6-3	TRBD1	TRBJ1-5	TRBC1	True	True	CASSYTTRTGAFSNQPQHF	TGTGCCAGCAGTTATACAACCCGGACAGGGGCTTTTAGCAATCAGCCCCAGCATTTT	3342	4	clonotype59	clonotype59_consensus_2
ACGGGCTTCTCTTATG-1	True	ACGGGCTTCTCTTATG-1_contig_2	True	584	TRA	TRAV29DV5	None	TRAJ32	TRAC	True	True	CAARLKDGGATNKLIF	TGTGCAGCAAGGCTAAAGGATGGTGGTGCTACAAACAAGCTCATCTTT	2738	3	clonotype59	clonotype59_consensus_1
ACGGGTCAGAGCCTAG-1	True	ACGGGTCAGAGCCTAG-1_contig_1	True	543	TRB	TRBV6-3	TRBD2	TRBJ1-5	TRBC1	True	True	CASSYNRGGSQPQHF	TGTGCCAGCAGTTACAACAGGGGAGGGAGCCAGCCCCAGCATTTT	5467	6	clonotype11	clonotype11_consensus_1
ACGGGTCAGGCTAGAC-1	True	ACGGGTCAGGCTAGAC-1_contig_1	True	980	TRB	TRBV30	TRBD1	TRBJ1-6	TRBC1	True	True	CAWSTGQANNSPLHF	TGTGCCTGGAGTACCGGACAGGCAAATAATTCACCCCTCCACTTT	3803	4	clonotype1	clonotype1_consensus_2
ACGGGTCAGGCTAGAC-1	True	ACGGGTCAGGCTAGAC-1_contig_2	True	496	TRA	TRAV4	None	TRAJ23	TRAC	True	True	CLVGDIGNQGGKLIF	TGCCTCGTGGGTGACATAGGTAACCAGGGAGGAAAGCTTATCTTC	3463	3	clonotype1	clonotype1_consensus_1
ACGGGTCAGTTGCAGG-1	True	ACGGGTCAGTTGCAGG-1_contig_1	True	572	TRB	TRBV12-3	TRBD1	TRBJ2-1	TRBC2	True	True	CASSLAGEGLYEQFF	TGTGCCAGCAGTTTAGCGGGAGAGGGGCTGTATGAGCAGTTCTTC	23037	22	clonotype309	clonotype309_consensus_3
ACGGGTCAGTTGCAGG-1	True	ACGGGTCAGTTGCAGG-1_contig_3	True	616	TRA	TRAV19	None	TRAJ13	TRAC	True	True	CALSAQNGGYQKVTF	TGTGCTCTGAGTGCCCAAAACGGGGGTTACCAGAAAGTTACCTTT	5979	5	clonotype309	clonotype309_consensus_2
ACGGGTCAGTTGCAGG-1	True	ACGGGTCAGTTGCAGG-1_contig_4	True	748	TRA	TRAV8-4	None	TRAJ16	TRAC	True	True	CAVSGF	TGTGCTGTGAGTGGGTTT	2534	3	clonotype309	clonotype309_consensus_1
ACGGGTCGTATCGCAT-1	True	ACGGGTCGTATCGCAT-1_contig_1	True	408	TRB	None	None	TRBJ2-3	TRBC2	False	None	None	None	2246	4	None	None
ACGGGTCTCAGCGACC-1	True	ACGGGTCTCAGCGACC-1_contig_1	True	514	TRB	TRBV11-2	TRBD1	TRBJ1-3	TRBC1	True	False	CQQLGGEWGHHIF	TGCCAGCAGCTTGGAGGGGAATGGGGACACCATATATTT	2549	3	clonotype24	None
ACGGGTCTCAGCGACC-1	True	ACGGGTCTCAGCGACC-1_contig_2	True	562	TRA	TRAV22	None	TRAJ42	TRAC	True	True	CAVGGSQGNLIF	TGTGCTGTGGGGGGAAGCCAAGGAAATCTCATCTTT	1728	2	clonotype24	clonotype24_consensus_1
ACGGGTCTCATGTAGC-1	True	ACGGGTCTCATGTAGC-1_contig_1	True	614	TRB	TRBV30	TRBD1	TRBJ1-6	TRBC1	True	True	CAWSTGQANNSPLHF	TGTGCCTGGAGTACCGGACAGGCAAATAATTCACCCCTCCACTTT	1396	2	clonotype2	clonotype2_consensus_1
ACGGGTCTCATGTAGC-1	True	ACGGGTCTCATGTAGC-1_contig_2	True	262	Multi	None	None	None	TRBC2	False	None	None	None	219	1	clonotype2	None
ACGGGTCTCATGTAGC-1	True	ACGGGTCTCATGTAGC-1_contig_3	True	605	TRA	TRAV12-3	None	TRAJ39	TRAC	True	None	None	None	737	1	clonotype2	None
ACGGGTCTCCAAAGTC-1	True	ACGGGTCTCCAAAGTC-1_contig_1	True	626	TRB	TRBV12-4	None	TRBJ1-3	TRBC1	True	True	CASSSTSPPRSGNTIYF	TGTGCCAGCAGTTCGACATCACCCCCCCGGAGCGGAAACACCATATATTTT	8763	9	clonotype310	clonotype310_consensus_1
ACGGGTCTCCAAAGTC-1	True	ACGGGTCTCCAAAGTC-1_contig_2	True	883	TRB	TRBV30	TRBD1	TRBJ1-6	TRBC1	True	False	CAWSTGQANNSPLHF	TGTGCCTGGAGTACCGGACAGGCAAATAATTCACCCCTCCACTTT	2151	2	clonotype310	None
ACGGGTCTCCAAAGTC-1	True	ACGGGTCTCCAAAGTC-1_contig_3	True	395	TRB	None	None	TRBJ2-3	TRBC2	False	None	None	None	1159	2	clonotype310	None
ACGGGTCTCCAAAGTC-1	True	ACGGGTCTCCAAAGTC-1_contig_4	True	455	TRA	TRAV4	None	TRAJ23	TRAC	True	True	CLVGDIGNQGGKLIF	TGCCTCGTGGGTGACATAGGTAACCAGGGAGGAAAGCTTATCTTC	1300	1	clonotype310	clonotype310_consensus_2
ACGGGTCTCTAACTTC-1	True	ACGGGTCTCTAACTTC-1_contig_1	True	699	TRB	TRBV27	TRBD1	TRBJ2-6	TRBC1	True	True	CASTLRPGGGANVLTF	TGTGCCAGCACCCTAAGGCCCGGGGGCGGGGCCAACGTCCTGACTTTC	6024	8	clonotype311	clonotype311_consensus_2
ACGGGTCTCTAACTTC-1	True	ACGGGTCTCTAACTTC-1_contig_2	True	980	TRB	TRBV10-1	None	TRBJ1-1	TRBC1	True	True	CASIPPTSGKLDTEAFF	TGCGCCAGCATCCCTCCAACGTCGGGGAAGTTGGACACTGAAGCTTTCTTT	2343	3	clonotype311	clonotype311_consensus_3
ACGGGTCTCTAACTTC-1	True	ACGGGTCTCTAACTTC-1_contig_3	True	645	TRA	TRAV8-3	None	TRAJ7	TRAC	True	True	CAVASSYGNNRLAF	TGTGCTGTGGCTTCCTCCTATGGGAACAACAGACTCGCTTTT	1904	2	clonotype311	clonotype311_consensus_1
ACGGGTCTCTGCCCTA-1	True	ACGGGTCTCTGCCCTA-1_contig_1	True	562	TRB	TRBV2	TRBD2	TRBJ2-2	TRBC2	True	True	CASILAVTNTGELFF	TGTGCCAGCATCCTAGCGGTAACGAACACCGGGGAGCTGTTTTTT	6898	8	clonotype4	clonotype4_consensus_1
ACGGGTCTCTGCCCTA-1	True	ACGGGTCTCTGCCCTA-1_contig_2	True	517	TRA	TRAV38-1	None	TRAJ48	TRAC	True	True	CAFMKQYFGNEKLTF	TGTGCTTTCATGAAGCAGTACTTTGGAAATGAGAAATTAACCTTT	1738	2	clonotype4	clonotype4_consensus_2
ACGTCAAAGCGATTCT-1	True	ACGTCAAAGCGATTCT-1_contig_1	True	753	TRB	TRBV30	TRBD1	TRBJ1-6	TRBC1	True	True	CAWSTGQANNSPLHF	TGTGCCTGGAGTACCGGACAGGCAAATAATTCACCCCTCCACTTT	1202	1	clonotype1	clonotype1_consensus_2
ACGTCAAAGCGATTCT-1	True	ACGTCAAAGCGATTCT-1_contig_2	True	455	Multi	None	None	TRBJ1-2	TRBC1	False	None	None	None	752	1	clonotype1	None
ACGTCAAAGCGATTCT-1	True	ACGTCAAAGCGATTCT-1_contig_3	True	405	TRB	None	None	TRBJ2-3	TRBC2	False	None	None	None	575	2	clonotype1	None
ACGTCAAAGCGATTCT-1	True	ACGTCAAAGCGATTCT-1_contig_4	True	518	TRA	TRAV4	None	TRAJ23	TRAC	True	True	CLVGDIGNQGGKLIF	TGCCTCGTGGGTGACATAGGTAACCAGGGAGGAAAGCTTATCTTC	2814	3	clonotype1	clonotype1_consensus_1
ACGTCAAAGGCAGTCA-1	True	ACGTCAAAGGCAGTCA-1_contig_1	True	765	TRB	TRBV30	TRBD1	TRBJ1-6	TRBC1	True	True	CAWSTGQANNSPLHF	TGTGCCTGGAGTACCGGACAGGCAAATAATTCACCCCTCCACTTT	1629	2	clonotype1	clonotype1_consensus_2
ACGTCAAAGGCAGTCA-1	True	ACGTCAAAGGCAGTCA-1_contig_2	True	424	TRB	None	None	TRBJ2-3	TRBC2	False	None	None	None	760	2	clonotype1	None
ACGTCAAAGGCAGTCA-1	True	ACGTCAAAGGCAGTCA-1_contig_3	True	510	TRA	TRAV4	None	TRAJ23	TRAC	True	True	CLVGDIGNQGGKLIF	TGCCTCGTGGGTGACATAGGTAACCAGGGAGGAAAGCTTATCTTC	5451	5	clonotype1	clonotype1_consensus_1
ACGTCAACAAGACGTG-1	True	ACGTCAACAAGACGTG-1_contig_1	True	524	TRB	TRBV27	None	TRBJ2-6	TRBC2	True	True	CASSRSSGANVLTF	TGTGCCAGCAGTCGAAGCTCTGGGGCCAACGTCCTGACTTTC	6500	6	clonotype5	clonotype5_consensus_2
ACGTCAACAAGACGTG-1	True	ACGTCAACAAGACGTG-1_contig_2	True	554	TRA	TRAV12-1	None	TRAJ6	TRAC	True	True	CVVNREGSYIPTF	TGTGTGGTGAACAGGGAAGGAAGCTACATACCTACATTT	1231	1	clonotype5	clonotype5_consensus_1
ACGTCAACACGAAACG-1	True	ACGTCAACACGAAACG-1_contig_1	True	598	TRB	TRBV30	TRBD1	TRBJ1-6	TRBC1	True	True	CAWSTGQANNSPLHF	TGTGCCTGGAGTACCGGACAGGCAAATAATTCACCCCTCCACTTT	1156	2	clonotype1	clonotype1_consensus_2
ACGTCAACACGAAACG-1	True	ACGTCAACACGAAACG-1_contig_2	True	495	TRA	TRAV4	None	TRAJ23	TRAC	True	True	CLVGDIGNQGGKLIF	TGCCTCGTGGGTGACATAGGTAACCAGGGAGGAAAGCTTATCTTC	2109	2	clonotype1	clonotype1_consensus_1
ACGTCAACAGTTTACG-1	True	ACGTCAACAGTTTACG-1_contig_1	True	629	TRB	TRBV30	TRBD1	TRBJ1-6	TRBC1	True	True	CAWSTGQANNSPLHF	TGTGCCTGGAGTACCGGACAGGCAAATAATTCACCCCTCCACTTT	5873	7	clonotype1	clonotype1_consensus_2
ACGTCAACAGTTTACG-1	True	ACGTCAACAGTTTACG-1_contig_3	True	476	TRA	TRAV4	None	TRAJ23	TRAC	True	True	CLVGDIGNQGGKLIF	TGCCTCGTGGGTGACATAGGTAACCAGGGAGGAAAGCTTATCTTC	4045	3	clonotype1	clonotype1_consensus_1
ACGTCAACATACTACG-1	True	ACGTCAACATACTACG-1_contig_1	True	748	TRB	TRBV7-9	TRBD1	TRBJ1-4	TRBC1	True	True	CASSFSGVGEKLFF	TGTGCCAGCAGCTTCTCGGGGGTGGGGGAAAAACTGTTTTTT	3739	4	clonotype312	clonotype312_consensus_2
ACGTCAACATACTACG-1	True	ACGTCAACATACTACG-1_contig_3	True	450	TRB	None	None	TRBJ2-3	TRBC2	False	None	None	None	1283	4	clonotype312	None
ACGTCAACATACTACG-1	True	ACGTCAACATACTACG-1_contig_5	True	570	TRA	TRAV22	None	TRAJ44	TRAC	True	True	CAVEGAGTASKLTF	TGTGCTGTGGAGGGGGCCGGCACTGCCAGTAAACTCACCTTT	3826	3	clonotype312	clonotype312_consensus_1
ACGTCAACATACTACG-1	True	ACGTCAACATACTACG-1_contig_6	True	697	TRA	TRAV8-4	None	TRAJ49	TRAC	True	None	None	None	1452	3	clonotype312	None
ACGTCAACATGGAATA-1	True	ACGTCAACATGGAATA-1_contig_1	True	636	TRB	TRBV9	TRBD2	TRBJ2-7	TRBC2	True	True	CASSYPSQGGEQYF	TGTGCCAGCAGCTACCCCTCGCAGGGAGGCGAGCAGTACTTC	3680	4	clonotype38	clonotype38_consensus_1
ACGTCAACATGGAATA-1	True	ACGTCAACATGGAATA-1_contig_2	True	519	TRA	TRAV21	None	TRAJ8	TRAC	True	True	CAVPNTGFQKLVF	TGTGCTGTGCCCAACACAGGCTTTCAGAAACTTGTATTT	2285	2	clonotype38	clonotype38_consensus_2
ACGTCAACATGGAATA-1	True	ACGTCAACATGGAATA-1_contig_3	True	263	TRA	None	None	TRAJ48	TRAC	False	None	None	None	1006	2	clonotype38	None
ACGTCAAGTGTTTGTG-1	True	ACGTCAAGTGTTTGTG-1_contig_1	True	593	TRB	TRBV30	TRBD1	TRBJ1-6	TRBC1	True	True	CAWSTGQANNSPLHF	TGTGCCTGGAGTACCGGACAGGCAAATAATTCACCCCTCCACTTT	1910	2	clonotype1	clonotype1_consensus_2
ACGTCAAGTGTTTGTG-1	True	ACGTCAAGTGTTTGTG-1_contig_3	True	491	TRA	TRAV4	None	TRAJ23	TRAC	True	True	CLVGDIGNQGGKLIF	TGCCTCGTGGGTGACATAGGTAACCAGGGAGGAAAGCTTATCTTC	1004	1	clonotype1	clonotype1_consensus_1
ACGTCAAGTTCACCTC-1	True	ACGTCAAGTTCACCTC-1_contig_1	True	559	TRB	TRBV6-3	TRBD1	TRBJ1-5	TRBC1	True	True	CASSYTTRTGAFSNQPQHF	TGTGCCAGCAGTTATACAACCCGGACAGGGGCTTTTAGCAATCAGCCCCAGCATTTT	1974	2	clonotype59	clonotype59_consensus_2
ACGTCAAGTTCACCTC-1	True	ACGTCAAGTTCACCTC-1_contig_2	True	586	TRA	TRAV29DV5	None	TRAJ32	TRAC	True	True	CAARLKDGGATNKLIF	TGTGCAGCAAGGCTAAAGGATGGTGGTGCTACAAACAAGCTCATCTTT	2487	2	clonotype59	clonotype59_consensus_1
ACGTCAATCAATCTCT-1	True	ACGTCAATCAATCTCT-1_contig_1	True	545	TRB	TRBV27	None	TRBJ2-6	TRBC2	True	True	CASSRSSGANVLTF	TGTGCCAGCAGTCGAAGCTCTGGGGCCAACGTCCTGACTTTC	8131	8	clonotype5	clonotype5_consensus_2
ACGTCAATCAATCTCT-1	True	ACGTCAATCAATCTCT-1_contig_2	True	581	TRA	TRAV12-1	None	TRAJ6	TRAC	True	True	CVVNREGSYIPTF	TGTGTGGTGAACAGGGAAGGAAGCTACATACCTACATTT	5121	4	clonotype5	clonotype5_consensus_1
ACGTCAATCAATCTCT-1	True	ACGTCAATCAATCTCT-1_contig_3	True	361	TRA	None	None	TRAJ26	TRAC	False	None	None	None	1713	2	clonotype5	None
ACGTCAATCGGTGTCG-1	True	ACGTCAATCGGTGTCG-1_contig_1	True	817	TRA	TRAV12-2	None	TRAJ9	TRAC	True	True	CAVLTGGGFKTIF	TGTGCCGTCTTAACGGGTGGAGGCTTCAAAACTATCTTT	4197	5	clonotype6	clonotype6_consensus_1
ACGTCAATCGGTGTCG-1	True	ACGTCAATCGGTGTCG-1_contig_2	True	756	TRB	TRBV19	TRBD2	TRBJ2-7	TRBC1	True	True	CASSMAGVLDEQYF	TGTGCCAGTAGTATGGCGGGAGTCCTCGACGAGCAGTACTTC	4893	5	clonotype6	clonotype6_consensus_2
ACTATCTAGGGCTCTC-1	True	ACTATCTAGGGCTCTC-1_contig_1	True	612	TRB	TRBV6-5	TRBD1	TRBJ2-5	TRBC2	True	True	CASSLRGTGVSETQYF	TGTGCCAGCAGTCTTAGGGGGACAGGGGTTTCAGAGACCCAGTACTTC	19592	26	clonotype57	clonotype57_consensus_2
ACTATCTAGGGCTCTC-1	True	ACTATCTAGGGCTCTC-1_contig_2	True	557	TRA	TRAV27	None	TRAJ41	TRAC	True	True	CAGNSGYALNF	TGTGCGGGGAATTCCGGGTATGCACTCAACTTC	3727	4	clonotype57	clonotype57_consensus_1
ACTATCTAGTTTAGGA-1	True	ACTATCTAGTTTAGGA-1_contig_1	True	470	TRA	TRAV34	None	TRAJ45	TRAC	True	True	CGADRGGGADGLTF	TGTGGAGCAGACCGGGGAGGAGGTGCTGACGGACTCACCTTT	6632	5	clonotype31	clonotype31_consensus_1
ACTATCTAGTTTAGGA-1	True	ACTATCTAGTTTAGGA-1_contig_2	True	839	TRB	TRBV19	TRBD2	TRBJ2-7	TRBC2	True	True	CATTAPGLAGGPNEQYF	TGTGCCACCACGGCCCCGGGACTAGCGGGAGGGCCGAACGAGCAGTACTTC	8898	10	clonotype31	clonotype31_consensus_2
ACTATCTCAAGGACAC-1	True	ACTATCTCAAGGACAC-1_contig_1	True	737	TRB	TRBV30	TRBD1	TRBJ1-6	TRBC1	True	True	CAWSTGQANNSPLHF	TGTGCCTGGAGTACCGGACAGGCAAATAATTCACCCCTCCACTTT	1137	2	clonotype2	clonotype2_consensus_1
ACTATCTCAAGGACAC-1	True	ACTATCTCAAGGACAC-1_contig_2	True	847	Multi	None	None	TRBJ1-1	TRBC1	False	None	None	None	892	1	clonotype2	None
ACTATCTCAAGGACAC-1	True	ACTATCTCAAGGACAC-1_contig_5	True	527	TRA	TRAV12-3	None	TRAJ39	TRAC	True	None	None	None	651	1	clonotype2	None
ACTATCTCACTATCTT-1	True	ACTATCTCACTATCTT-1_contig_1	True	571	TRB	TRBV6-5	TRBD1	TRBJ1-5	TRBC1	True	True	CASSTGGGNQPQHF	TGTGCCAGCAGTACAGGGGGCGGCAATCAGCCCCAGCATTTT	1310	2	clonotype19	clonotype19_consensus_1
ACTATCTCACTGAAGG-1	True	ACTATCTCACTGAAGG-1_contig_1	True	598	TRB	TRBV30	TRBD1	TRBJ1-6	TRBC1	True	True	CAWSTGQANNSPLHF	TGTGCCTGGAGTACCGGACAGGCAAATAATTCACCCCTCCACTTT	1783	2	clonotype1	clonotype1_consensus_2
ACTATCTCACTGAAGG-1	True	ACTATCTCACTGAAGG-1_contig_2	True	277	TRB	None	None	TRBJ2-3	TRBC2	False	None	None	None	1191	3	clonotype1	None
ACTATCTCACTGAAGG-1	True	ACTATCTCACTGAAGG-1_contig_3	True	481	TRA	TRAV4	None	TRAJ23	TRAC	True	True	CLVGDIGNQGGKLIF	TGCCTCGTGGGTGACATAGGTAACCAGGGAGGAAAGCTTATCTTC	743	1	clonotype1	clonotype1_consensus_1
ACTATCTCATATGCTG-1	True	ACTATCTCATATGCTG-1_contig_1	True	273	TRB	None	None	TRBJ2-3	TRBC2	False	None	None	None	1584	3	clonotype1	None
ACTATCTCATATGCTG-1	True	ACTATCTCATATGCTG-1_contig_2	True	535	TRB	TRBV30	TRBD1	TRBJ1-6	TRBC1	True	True	CAWSTGQANNSPLHF	TGTGCCTGGAGTACCGGACAGGCAAATAATTCACCCCTCCACTTT	735	1	clonotype1	clonotype1_consensus_2
ACTATCTCATATGCTG-1	True	ACTATCTCATATGCTG-1_contig_3	True	479	TRA	TRAV4	None	TRAJ23	TRAC	True	True	CLVGDIGNQGGKLIF	TGCCTCGTGGGTGACATAGGTAACCAGGGAGGAAAGCTTATCTTC	325	1	clonotype1	clonotype1_consensus_1
ACTATCTGTAAACACA-1	True	ACTATCTGTAAACACA-1_contig_1	True	577	TRB	TRBV30	TRBD1	TRBJ1-6	TRBC1	True	True	CAWSTGQANNSPLHF	TGTGCCTGGAGTACCGGACAGGCAAATAATTCACCCCTCCACTTT	2999	3	clonotype2	clonotype2_consensus_1
ACTATCTGTAAACACA-1	True	ACTATCTGTAAACACA-1_contig_2	True	445	TRB	None	None	TRBJ2-4	TRBC2	False	None	None	None	1774	2	clonotype2	None
ACTATCTGTCACACGC-1	True	ACTATCTGTCACACGC-1_contig_1	True	468	TRA	TRAV10	None	TRAJ28	TRAC	True	True	CVAYSGAGSYQLTF	TGTGTGGCTTACAGCGGGGCTGGGAGTTACCAACTCACTTTC	2614	2	clonotype313	clonotype313_consensus_1
ACTATCTGTCACACGC-1	True	ACTATCTGTCACACGC-1_contig_2	True	717	TRB	TRBV19	TRBD2	TRBJ1-1	TRBC1	True	True	CASSIQADTEAFF	TGTGCCAGTAGTATACAAGCGGATACTGAAGCTTTCTTT	11017	12	clonotype313	clonotype313_consensus_2
ACTATCTGTCACACGC-1	True	ACTATCTGTCACACGC-1_contig_3	True	348	TRB	None	None	TRBJ2-7	TRBC2	False	None	None	None	2724	3	clonotype313	None
ACTATCTGTCTGGAGA-1	True	ACTATCTGTCTGGAGA-1_contig_1	True	557	TRB	TRBV7-8	TRBD2	TRBJ2-3	TRBC2	True	True	CASSRDTDTQYF	TGTGCCAGCAGCCGGGACACAGATACGCAGTATTTT	23906	26	clonotype314	clonotype314_consensus_2
ACTATCTGTCTGGAGA-1	True	ACTATCTGTCTGGAGA-1_contig_2	True	573	TRA	TRAV12-2	None	TRAJ11	TRAC	True	True	CAVQRNSGYSTLTF	TGTGCCGTCCAGAGGAATTCAGGATACAGCACCCTCACCTTT	4080	4	clonotype314	clonotype314_consensus_1
ACTATCTGTCTGGAGA-1	True	ACTATCTGTCTGGAGA-1_contig_3	True	351	TRA	None	None	None	TRAC	False	None	None	None	2646	2	clonotype314	None
ACTATCTGTGCATCTA-1	True	ACTATCTGTGCATCTA-1_contig_1	True	681	TRB	TRBV5-5	TRBD2	TRBJ1-1	TRBC1	True	True	CASSLGTATEAFF	TGTGCCAGCAGCTTGGGGACTGCCACTGAAGCTTTCTTT	5910	8	clonotype88	clonotype88_consensus_2
ACTATCTGTGCATCTA-1	True	ACTATCTGTGCATCTA-1_contig_2	True	567	Multi	None	None	TRBJ1-1	TRBC1	False	None	None	None	5667	7	clonotype88	None
ACTATCTGTGCATCTA-1	True	ACTATCTGTGCATCTA-1_contig_3	True	496	TRA	TRAV5	None	TRAJ16	TRAC	True	True	CAEGGQKLLF	TGTGCGGAGGGGGGCCAGAAGCTGCTCTTT	2886	2	clonotype88	clonotype88_consensus_1
ACTATCTGTTTGACTG-1	True	ACTATCTGTTTGACTG-1_contig_1	True	524	TRB	TRBV7-2	None	TRBJ1-4	TRBC1	True	True	CASSPTSATNEKLFF	TGTGCCAGCAGCCCCACATCCGCAACTAATGAAAAACTGTTTTTT	19497	21	clonotype315	clonotype315_consensus_1
ACTATCTGTTTGACTG-1	True	ACTATCTGTTTGACTG-1_contig_2	True	453	TRA	TRAV9-2	None	TRAJ29	TRAC	True	True	CALFPNSGNTPLVF	TGTGCTCTGTTTCCGAATTCAGGAAACACACCTCTTGTCTTT	4373	4	clonotype315	clonotype315_consensus_2
ACTATCTTCCGCTGTT-1	True	ACTATCTTCCGCTGTT-1_contig_1	True	535	TRB	TRBV3-1	TRBD1	TRBJ1-5	TRBC1	True	True	CASSQGTGDQPQHF	TGTGCCAGCAGCCAAGGAACAGGGGATCAGCCCCAGCATTTT	5296	5	clonotype316	clonotype316_consensus_1
ACTATCTTCCGCTGTT-1	True	ACTATCTTCCGCTGTT-1_contig_4	True	518	TRA	TRAV13-1	None	TRAJ20	TRAC	True	True	CAARTNDYKLSF	TGTGCAGCTCGGACTAACGACTACAAGCTCAGCTTT	3164	3	clonotype316	clonotype316_consensus_2
ACTATCTTCGCGTTTC-1	True	ACTATCTTCGCGTTTC-1_contig_1	True	563	TRB	TRBV25-1	TRBD1	TRBJ2-2	TRBC2	True	True	CASSPPGGNTGELFF	TGTGCCAGCAGTCCGCCGGGGGGGAACACCGGGGAGCTGTTTTTT	7674	7	clonotype44	clonotype44_consensus_1
ACTATCTTCGCGTTTC-1	True	ACTATCTTCGCGTTTC-1_contig_2	True	261	TRB	None	None	TRBJ2-3	TRBC2	False	None	None	None	635	2	clonotype44	None
ACTGAACAGCCGTCGT-1	True	ACTGAACAGCCGTCGT-1_contig_1	True	698	TRB	TRBV30	TRBD1	TRBJ1-6	TRBC1	True	True	CAWSTGQANNSPLHF	TGTGCCTGGAGTACCGGACAGGCAAATAATTCACCCCTCCACTTT	2265	2	clonotype1	clonotype1_consensus_2
ACTGAACAGCCGTCGT-1	True	ACTGAACAGCCGTCGT-1_contig_2	True	317	TRB	None	None	TRBJ2-3	TRBC2	False	None	None	None	1116	2	clonotype1	None
ACTGAACAGCCGTCGT-1	True	ACTGAACAGCCGTCGT-1_contig_4	True	471	TRA	TRAV4	None	TRAJ23	TRAC	True	True	CLVGDIGNQGGKLIF	TGCCTCGTGGGTGACATAGGTAACCAGGGAGGAAAGCTTATCTTC	1261	1	clonotype1	clonotype1_consensus_1
ACTGAACAGTACCGGA-1	True	ACTGAACAGTACCGGA-1_contig_1	True	288	None	None	None	None	None	False	None	None	None	296	1	clonotype4	None
ACTGAACAGTACCGGA-1	True	ACTGAACAGTACCGGA-1_contig_2	True	562	TRB	TRBV2	TRBD2	TRBJ2-2	TRBC2	True	True	CASILAVTNTGELFF	TGTGCCAGCATCCTAGCGGTAACGAACACCGGGGAGCTGTTTTTT	3023	4	clonotype4	clonotype4_consensus_1
ACTGAACAGTACCGGA-1	True	ACTGAACAGTACCGGA-1_contig_3	True	521	TRA	TRAV38-1	None	TRAJ48	TRAC	True	True	CAFMKQYFGNEKLTF	TGTGCTTTCATGAAGCAGTACTTTGGAAATGAGAAATTAACCTTT	401	1	clonotype4	clonotype4_consensus_2
ACTGAACAGTTTCCTT-1	True	ACTGAACAGTTTCCTT-1_contig_1	True	713	TRA	TRAV12-3	None	TRAJ39	TRAC	True	None	None	None	1333	2	clonotype2	None
ACTGAACAGTTTCCTT-1	True	ACTGAACAGTTTCCTT-1_contig_2	True	692	TRB	TRBV30	TRBD1	TRBJ1-6	TRBC1	True	True	CAWSTGQANNSPLHF	TGTGCCTGGAGTACCGGACAGGCAAATAATTCACCCCTCCACTTT	1746	3	clonotype2	clonotype2_consensus_1
ACTGAACAGTTTCCTT-1	True	ACTGAACAGTTTCCTT-1_contig_3	True	350	TRB	None	None	TRBJ1-1	TRBC1	False	None	None	None	1389	2	clonotype2	None
ACTGAACGTCAACTGT-1	True	ACTGAACGTCAACTGT-1_contig_1	True	813	TRB	TRBV30	TRBD1	TRBJ1-6	TRBC1	True	True	CAWSTGQANNSPLHF	TGTGCCTGGAGTACCGGACAGGCAAATAATTCACCCCTCCACTTT	6168	7	clonotype1	clonotype1_consensus_2
ACTGAACGTCAACTGT-1	True	ACTGAACGTCAACTGT-1_contig_2	True	429	TRB	None	None	TRBJ2-3	TRBC2	False	None	None	None	733	2	clonotype1	None
ACTGAACGTCAACTGT-1	True	ACTGAACGTCAACTGT-1_contig_3	True	495	TRA	TRAV4	None	TRAJ23	TRAC	True	True	CLVGDIGNQGGKLIF	TGCCTCGTGGGTGACATAGGTAACCAGGGAGGAAAGCTTATCTTC	3253	3	clonotype1	clonotype1_consensus_1
ACTGAACGTCCGAGTC-1	True	ACTGAACGTCCGAGTC-1_contig_1	True	402	TRB	None	None	TRBJ2-3	TRBC2	False	None	None	None	1074	2	clonotype1	None
ACTGAACGTCCGAGTC-1	True	ACTGAACGTCCGAGTC-1_contig_2	True	705	TRB	TRBV30	TRBD1	TRBJ1-6	TRBC1	True	True	CAWSTGQANNSPLHF	TGTGCCTGGAGTACCGGACAGGCAAATAATTCACCCCTCCACTTT	729	1	clonotype1	clonotype1_consensus_2
ACTGAACGTCCGAGTC-1	True	ACTGAACGTCCGAGTC-1_contig_3	True	504	TRA	TRAV4	None	TRAJ23	TRAC	True	True	CLVGDIGNQGGKLIF	TGCCTCGTGGGTGACATAGGTAACCAGGGAGGAAAGCTTATCTTC	883	1	clonotype1	clonotype1_consensus_1
ACTGAACGTGATAAAC-1	True	ACTGAACGTGATAAAC-1_contig_1	True	662	TRB	TRBV30	TRBD1	TRBJ1-6	TRBC1	True	True	CAWSTGQANNSPLHF	TGTGCCTGGAGTACCGGACAGGCAAATAATTCACCCCTCCACTTT	7003	7	clonotype1	clonotype1_consensus_2
ACTGAACGTGATAAAC-1	True	ACTGAACGTGATAAAC-1_contig_2	True	296	TRB	None	None	TRBJ2-3	TRBC2	False	None	None	None	1915	3	clonotype1	None
ACTGAACGTGATAAAC-1	True	ACTGAACGTGATAAAC-1_contig_4	True	483	TRA	TRAV4	None	TRAJ23	TRAC	True	True	CLVGDIGNQGGKLIF	TGCCTCGTGGGTGACATAGGTAACCAGGGAGGAAAGCTTATCTTC	2948	3	clonotype1	clonotype1_consensus_1
ACTGAACTCTTAGCCC-1	True	ACTGAACTCTTAGCCC-1_contig_1	True	556	TRB	TRBV6-3	TRBD2	TRBJ1-5	TRBC1	True	True	CASSYNRGGSQPQHF	TGTGCCAGCAGTTACAACAGGGGAGGGAGCCAGCCCCAGCATTTT	3196	3	clonotype7	clonotype7_consensus_2
ACTGAACTCTTAGCCC-1	True	ACTGAACTCTTAGCCC-1_contig_2	True	321	TRB	None	None	TRBJ2-3	TRBC2	False	None	None	None	763	2	clonotype7	None
ACTGAACTCTTAGCCC-1	True	ACTGAACTCTTAGCCC-1_contig_3	True	530	TRA	TRAV1-2	None	TRAJ37	TRAC	True	True	CAVPGSGNTGKLIF	TGTGCTGTCCCCGGCTCTGGCAACACAGGCAAACTAATCTTT	1347	2	clonotype7	clonotype7_consensus_1
ACTGAGTAGAAAGTGG-1	True	ACTGAGTAGAAAGTGG-1_contig_1	True	272	TRB	None	None	TRBJ2-3	TRBC2	False	None	None	None	1297	3	clonotype1	None
ACTGAGTAGAAAGTGG-1	True	ACTGAGTAGAAAGTGG-1_contig_2	True	493	TRB	TRBV30	TRBD1	TRBJ1-6	TRBC1	True	True	CAWSTGQANNSPLHF	TGTGCCTGGAGTACCGGACAGGCAAATAATTCACCCCTCCACTTT	1096	1	clonotype1	clonotype1_consensus_2
ACTGAGTAGAAAGTGG-1	True	ACTGAGTAGAAAGTGG-1_contig_3	True	493	TRA	TRAV4	None	TRAJ23	TRAC	True	True	CLVGDIGNQGGKLIF	TGCCTCGTGGGTGACATAGGTAACCAGGGAGGAAAGCTTATCTTC	1154	1	clonotype1	clonotype1_consensus_1
ACTGAGTAGACTAAGT-1	True	ACTGAGTAGACTAAGT-1_contig_1	True	618	TRB	TRBV30	TRBD1	TRBJ1-6	TRBC1	True	True	CAWSTGQANNSPLHF	TGTGCCTGGAGTACCGGACAGGCAAATAATTCACCCCTCCACTTT	1333	2	clonotype2	clonotype2_consensus_1
ACTGAGTAGACTAAGT-1	True	ACTGAGTAGACTAAGT-1_contig_2	True	281	TRB	None	None	TRBJ2-3	TRBC2	False	None	None	None	851	2	clonotype2	None
ACTGAGTAGACTAAGT-1	True	ACTGAGTAGACTAAGT-1_contig_3	True	694	TRA	TRAV4	None	None	None	False	None	None	None	174	1	clonotype2	None
ACTGAGTAGATGGGTC-1	True	ACTGAGTAGATGGGTC-1_contig_1	True	798	TRB	TRBV5-6	TRBD1	TRBJ2-1	TRBC2	True	True	CASSLGGGRNEQFF	TGCGCCAGCAGCTTGGGGGGGGGTCGGAATGAGCAGTTCTTC	11025	12	clonotype317	clonotype317_consensus_1
ACTGAGTAGGCATGGT-1	True	ACTGAGTAGGCATGGT-1_contig_1	True	636	TRB	TRBV30	TRBD1	TRBJ1-6	TRBC1	True	True	CAWSTGQANNSPLHF	TGTGCCTGGAGTACCGGACAGGCAAATAATTCACCCCTCCACTTT	2458	4	clonotype1	clonotype1_consensus_2
ACTGAGTAGGCATGGT-1	True	ACTGAGTAGGCATGGT-1_contig_3	True	510	TRA	TRAV4	None	TRAJ23	TRAC	True	True	CLVGDIGNQGGKLIF	TGCCTCGTGGGTGACATAGGTAACCAGGGAGGAAAGCTTATCTTC	3545	4	clonotype1	clonotype1_consensus_1
ACTGAGTAGTACGCCC-1	True	ACTGAGTAGTACGCCC-1_contig_1	True	434	TRB	None	None	TRBJ2-3	TRBC2	False	None	None	None	385	1	None	None
ACTGAGTAGTACGCCC-1	True	ACTGAGTAGTACGCCC-1_contig_4	True	941	TRA	TRAV4	None	TRAJ23	TRAC	True	False	CVLLPRG*HR*PGRKAYLRT	TGTGTACTACTGCCTCGTGGGTGACATAGGTAACCAGGGAGGAAAGCTTATCTTCGGACA	1554	2	None	None
ACTGAGTCAAGGGTCA-1	True	ACTGAGTCAAGGGTCA-1_contig_1	True	769	TRB	TRBV30	TRBD1	TRBJ1-6	TRBC1	True	True	CAWSTGQANNSPLHF	TGTGCCTGGAGTACCGGACAGGCAAATAATTCACCCCTCCACTTT	3444	4	clonotype1	clonotype1_consensus_2
ACTGAGTCAAGGGTCA-1	True	ACTGAGTCAAGGGTCA-1_contig_2	True	428	TRB	None	None	TRBJ2-3	TRBC2	False	None	None	None	942	3	clonotype1	None
ACTGAGTCAAGGGTCA-1	True	ACTGAGTCAAGGGTCA-1_contig_4	True	506	TRA	TRAV4	None	TRAJ23	TRAC	True	True	CLVGDIGNQGGKLIF	TGCCTCGTGGGTGACATAGGTAACCAGGGAGGAAAGCTTATCTTC	1941	3	clonotype1	clonotype1_consensus_1
ACTGAGTCACTATCTT-1	True	ACTGAGTCACTATCTT-1_contig_2	True	508	TRA	TRAV26-1	None	TRAJ9	TRAC	True	True	CIVRVQGGGFKTIF	TGCATCGTCAGAGTCCAGGGTGGAGGCTTCAAAACTATCTTT	846	1	clonotype10	clonotype10_consensus_2
ACTGAGTCACTATCTT-1	True	ACTGAGTCACTATCTT-1_contig_3	True	566	TRB	TRBV6-5	TRBD1	TRBJ1-5	TRBC1	True	True	CASSTGGGNQPQHF	TGTGCCAGCAGTACAGGGGGCGGCAATCAGCCCCAGCATTTT	7142	8	clonotype10	clonotype10_consensus_1
ACTGAGTCACTATCTT-1	True	ACTGAGTCACTATCTT-1_contig_4	True	305	TRB	None	None	TRBJ2-3	TRBC2	False	None	None	None	1222	2	clonotype10	None
ACTGAGTCAGCGTAAG-1	True	ACTGAGTCAGCGTAAG-1_contig_1	True	272	TRB	None	None	TRBJ2-3	TRBC2	False	None	None	None	570	1	clonotype33	None
ACTGAGTCAGCGTAAG-1	True	ACTGAGTCAGCGTAAG-1_contig_2	True	1120	TRA	TRAV1-2	None	TRAJ37	TRAC	True	True	CAVPGSGNTGKLIF	TGTGCTGTCCCCGGCTCTGGCAACACAGGCAAACTAATCTTT	1628	3	clonotype33	clonotype33_consensus_1
ACTGAGTGTAATCGTC-1	True	ACTGAGTGTAATCGTC-1_contig_1	True	445	TRB	None	None	TRBJ2-3	TRBC2	False	None	None	None	1062	3	clonotype318	None
ACTGAGTGTAATCGTC-1	True	ACTGAGTGTAATCGTC-1_contig_3	True	549	TRA	TRAV12-2	None	TRAJ22	TRAC	True	True	CAVASGSARQLTF	TGTGCCGTGGCTTCTGGTTCTGCAAGGCAACTGACCTTT	1220	1	clonotype318	clonotype318_consensus_1
ACTGAGTGTACAGACG-1	True	ACTGAGTGTACAGACG-1_contig_1	True	739	TRB	TRBV11-2	None	TRBJ1-1	TRBC1	True	True	CASSFDPNTEAFF	TGTGCCAGCAGTTTCGATCCGAACACTGAAGCTTTCTTT	10296	11	clonotype319	clonotype319_consensus_2
ACTGAGTGTACAGACG-1	True	ACTGAGTGTACAGACG-1_contig_2	True	563	Multi	None	None	TRBJ2-7	TRBC2	False	None	None	None	4599	8	clonotype319	None
ACTGAGTGTACAGACG-1	True	ACTGAGTGTACAGACG-1_contig_3	True	440	TRB	None	None	TRBJ2-3	TRBC2	False	None	None	None	873	3	clonotype319	None
ACTGAGTGTACAGACG-1	True	ACTGAGTGTACAGACG-1_contig_4	True	526	TRA	TRAV21	None	TRAJ18	TRAC	True	True	CADLDRGSTLGRLYF	TGTGCCGACCTCGACAGAGGCTCAACCCTGGGGAGGCTATACTTT	9993	10	clonotype319	clonotype319_consensus_3
ACTGAGTGTACAGACG-1	True	ACTGAGTGTACAGACG-1_contig_5	True	489	TRA	TRAV9-2	None	TRAJ20	TRAC	True	True	CALIREYKLSF	TGTGCTCTGATTAGAGAATACAAGCTCAGCTTT	3353	4	clonotype319	clonotype319_consensus_1
ACTGAGTTCAGTGTTG-1	True	ACTGAGTTCAGTGTTG-1_contig_1	True	717	TRB	TRBV7-9	TRBD1	TRBJ2-7	TRBC2	True	True	CASSGLTGASSYEQYF	TGTGCCAGCAGCGGCCTGACAGGGGCAAGCTCCTACGAGCAGTACTTC	7937	9	clonotype21	clonotype21_consensus_2
ACTGAGTTCAGTGTTG-1	True	ACTGAGTTCAGTGTTG-1_contig_2	True	501	TRA	TRAV5	None	TRAJ42	TRAC	True	True	CAESWGGSQGNLIF	TGTGCAGAGAGTTGGGGAGGAAGCCAAGGAAATCTCATCTTT	3160	3	clonotype21	clonotype21_consensus_1
ACTGAGTTCAGTGTTG-1	True	ACTGAGTTCAGTGTTG-1_contig_3	True	446	TRB	None	None	TRBJ2-3	TRBC2	False	None	None	None	1060	2	clonotype21	None
ACTGAGTTCATCGCTC-1	True	ACTGAGTTCATCGCTC-1_contig_1	True	271	TRB	None	None	TRBJ2-3	TRBC2	False	None	None	None	397	1	None	None
ACTGAGTTCATCGCTC-1	True	ACTGAGTTCATCGCTC-1_contig_2	True	546	TRA	TRAV12-3	None	TRAJ39	TRAC	True	None	None	None	2102	3	None	None
ACTGAGTTCGAATGCT-1	True	ACTGAGTTCGAATGCT-1_contig_1	True	302	TRB	None	None	TRBJ2-3	TRBC2	False	None	None	None	1886	3	None	None
ACTGAGTTCGAATGCT-1	True	ACTGAGTTCGAATGCT-1_contig_3	True	673	Multi	None	None	TRAJ17	IGHD	False	None	None	None	859	1	None	None
ACTGAGTTCTGTCCGT-1	True	ACTGAGTTCTGTCCGT-1_contig_1	True	747	TRB	TRBV30	TRBD1	TRBJ1-6	TRBC1	True	True	CAWSTGQANNSPLHF	TGTGCCTGGAGTACCGGACAGGCAAATAATTCACCCCTCCACTTT	2813	5	clonotype1	clonotype1_consensus_2
ACTGAGTTCTGTCCGT-1	True	ACTGAGTTCTGTCCGT-1_contig_2	True	497	TRA	TRAV4	None	TRAJ23	TRAC	True	True	CLVGDIGNQGGKLIF	TGCCTCGTGGGTGACATAGGTAACCAGGGAGGAAAGCTTATCTTC	6919	6	clonotype1	clonotype1_consensus_1
ACTGATGAGAGCAATT-1	True	ACTGATGAGAGCAATT-1_contig_1	True	527	TRB	TRBV7-8	TRBD1	TRBJ2-7	TRBC2	True	True	CASSFFRFGAGQAGYEQYF	TGTGCCAGCAGTTTTTTTCGGTTTGGGGCGGGACAGGCTGGTTACGAGCAGTACTTC	6213	7	clonotype320	clonotype320_consensus_1
ACTGATGAGAGCAATT-1	True	ACTGATGAGAGCAATT-1_contig_2	True	352	TRA	TRAV9-2	None	TRAJ40	TRAC	True	False	CAYSGTYKYIF	TGTGCTTACTCAGGAACCTACAAATACATCTTT	1225	1	clonotype320	None
ACTGATGAGTCTCCTC-1	True	ACTGATGAGTCTCCTC-1_contig_1	True	985	TRB	TRBV30	TRBD1	TRBJ1-6	TRBC1	True	True	CAWSTGQANNSPLHF	TGTGCCTGGAGTACCGGACAGGCAAATAATTCACCCCTCCACTTT	3819	5	clonotype2	clonotype2_consensus_1
ACTGATGAGTCTCCTC-1	True	ACTGATGAGTCTCCTC-1_contig_2	True	544	TRA	TRAV12-3	None	TRAJ39	TRAC	True	None	None	None	1048	1	clonotype2	None
ACTGATGAGTCTCCTC-1	True	ACTGATGAGTCTCCTC-1_contig_3	True	657	Multi	None	None	None	IGHD	False	None	None	None	786	1	clonotype2	None
ACTGATGAGTTGTCGT-1	True	ACTGATGAGTTGTCGT-1_contig_1	True	580	TRB	TRBV30	TRBD1	TRBJ1-6	TRBC1	True	True	CAWSTGQANNSPLHF	TGTGCCTGGAGTACCGGACAGGCAAATAATTCACCCCTCCACTTT	3353	3	clonotype2	clonotype2_consensus_1
ACTGATGCAAAGGTGC-1	True	ACTGATGCAAAGGTGC-1_contig_1	True	667	TRB	TRBV30	TRBD1	TRBJ1-6	TRBC1	True	True	CAWSTGQANNSPLHF	TGTGCCTGGAGTACCGGACAGGCAAATAATTCACCCCTCCACTTT	5391	7	clonotype1	clonotype1_consensus_2
ACTGATGCAAAGGTGC-1	True	ACTGATGCAAAGGTGC-1_contig_2	True	504	TRA	TRAV4	None	TRAJ23	TRAC	True	True	CLVGDIGNQGGKLIF	TGCCTCGTGGGTGACATAGGTAACCAGGGAGGAAAGCTTATCTTC	2701	2	clonotype1	clonotype1_consensus_1
ACTGATGCAAGTCTGT-1	True	ACTGATGCAAGTCTGT-1_contig_1	True	286	TRB	None	None	TRBJ2-3	TRBC2	False	None	None	None	2079	5	clonotype1	None
ACTGATGCAAGTCTGT-1	True	ACTGATGCAAGTCTGT-1_contig_2	True	596	TRB	TRBV30	TRBD1	TRBJ1-6	TRBC1	True	True	CAWSTGQANNSPLHF	TGTGCCTGGAGTACCGGACAGGCAAATAATTCACCCCTCCACTTT	1826	2	clonotype1	clonotype1_consensus_2
ACTGATGCAAGTCTGT-1	True	ACTGATGCAAGTCTGT-1_contig_3	True	486	TRA	TRAV4	None	TRAJ23	TRAC	True	True	CLVGDIGNQGGKLIF	TGCCTCGTGGGTGACATAGGTAACCAGGGAGGAAAGCTTATCTTC	2285	2	clonotype1	clonotype1_consensus_1
ACTGATGCACAAGACG-1	True	ACTGATGCACAAGACG-1_contig_1	True	709	TRB	TRBV19	TRBD2	TRBJ2-7	TRBC2	True	True	CASSMAGVLDEQYF	TGTGCCAGTAGTATGGCGGGAGTCCTCGACGAGCAGTACTTC	12242	14	clonotype6	clonotype6_consensus_2
ACTGATGCACAAGACG-1	True	ACTGATGCACAAGACG-1_contig_2	True	549	TRA	TRAV12-2	None	TRAJ9	TRAC	True	True	CAVLTGGGFKTIF	TGTGCCGTCTTAACGGGTGGAGGCTTCAAAACTATCTTT	9775	7	clonotype6	clonotype6_consensus_1
ACTGATGCACAAGACG-1	True	ACTGATGCACAAGACG-1_contig_3	True	511	TRA	TRAV4	None	TRAJ23	TRAC	True	False	CVLLPRG*HR*PGRKAYLRT	TGTGTACTACTGCCTCGTGGGTGACATAGGTAACCAGGGAGGAAAGCTTATCTTCGGACA	2668	2	clonotype6	None
ACTGATGCAGCCTGTG-1	True	ACTGATGCAGCCTGTG-1_contig_1	True	754	TRB	TRBV30	TRBD1	TRBJ1-6	TRBC1	True	True	CAWSTGQANNSPLHF	TGTGCCTGGAGTACCGGACAGGCAAATAATTCACCCCTCCACTTT	1143	1	clonotype2	clonotype2_consensus_1
ACTGATGCAGCCTGTG-1	True	ACTGATGCAGCCTGTG-1_contig_5	True	546	TRA	TRAV12-3	None	TRAJ39	TRAC	True	None	None	None	1577	1	clonotype2	None
ACTGATGCATGCCTAA-1	True	ACTGATGCATGCCTAA-1_contig_1	True	631	TRA	TRAV26-1	None	TRAJ13	TRAC	True	True	CIVRVATGGYQKVTF	TGCATCGTCAGAGTCGCGACCGGGGGTTACCAGAAAGTTACCTTT	6343	6	clonotype28	clonotype28_consensus_1
ACTGATGCATGCCTAA-1	True	ACTGATGCATGCCTAA-1_contig_2	True	742	TRB	TRBV3-1	TRBD1	TRBJ1-1	TRBC1	True	True	CASSPGQGNTEAFF	TGTGCCAGCAGCCCCGGACAGGGGAACACTGAAGCTTTCTTT	18896	20	clonotype28	clonotype28_consensus_2
ACTGATGCATGCCTAA-1	True	ACTGATGCATGCCTAA-1_contig_3	True	489	TRB	None	None	TRBJ2-7	TRBC2	False	None	None	None	2867	4	clonotype28	None
ACTGATGCATGCCTAA-1	True	ACTGATGCATGCCTAA-1_contig_6	True	673	Multi	None	None	TRAJ17	IGHD	False	None	None	None	577	1	clonotype28	None
ACTGATGGTTGACGTT-1	True	ACTGATGGTTGACGTT-1_contig_1	True	508	TRA	TRAV4	None	TRAJ23	TRAC	True	True	CLVGDIGNQGGKLIF	TGCCTCGTGGGTGACATAGGTAACCAGGGAGGAAAGCTTATCTTC	2330	2	clonotype1	clonotype1_consensus_1
ACTGATGGTTGACGTT-1	True	ACTGATGGTTGACGTT-1_contig_3	True	921	TRB	TRBV30	TRBD1	TRBJ1-6	TRBC1	True	True	CAWSTGQANNSPLHF	TGTGCCTGGAGTACCGGACAGGCAAATAATTCACCCCTCCACTTT	3075	3	clonotype1	clonotype1_consensus_2
ACTGATGTCACGACTA-1	True	ACTGATGTCACGACTA-1_contig_1	True	750	TRB	TRBV30	TRBD1	TRBJ1-6	TRBC1	True	True	CAWSTGQANNSPLHF	TGTGCCTGGAGTACCGGACAGGCAAATAATTCACCCCTCCACTTT	1853	2	clonotype1	clonotype1_consensus_2
ACTGATGTCACGACTA-1	True	ACTGATGTCACGACTA-1_contig_2	True	850	Multi	None	None	TRBJ1-1	TRBC1	False	None	None	None	972	2	clonotype1	None
ACTGATGTCACGACTA-1	True	ACTGATGTCACGACTA-1_contig_3	True	446	TRB	None	None	TRBJ2-3	TRBC2	False	None	None	None	960	3	clonotype1	None
ACTGATGTCACGACTA-1	True	ACTGATGTCACGACTA-1_contig_5	True	504	TRA	TRAV4	None	TRAJ23	TRAC	True	True	CLVGDIGNQGGKLIF	TGCCTCGTGGGTGACATAGGTAACCAGGGAGGAAAGCTTATCTTC	1582	2	clonotype1	clonotype1_consensus_1
ACTGATGTCCCTCAGT-1	True	ACTGATGTCCCTCAGT-1_contig_2	True	715	TRB	TRBV30	TRBD1	TRBJ1-6	TRBC1	True	True	CAWSTGQANNSPLHF	TGTGCCTGGAGTACCGGACAGGCAAATAATTCACCCCTCCACTTT	1064	2	clonotype2	clonotype2_consensus_1
ACTGATGTCCCTCAGT-1	True	ACTGATGTCCCTCAGT-1_contig_4	True	545	TRA	TRAV12-3	None	TRAJ39	TRAC	True	None	None	None	1446	1	clonotype2	None
ACTGATGTCCCTCAGT-1	True	ACTGATGTCCCTCAGT-1_contig_5	True	625	Multi	None	None	None	IGHD	False	None	None	None	654	1	clonotype2	None
ACTGATGTCGCCTGTT-1	True	ACTGATGTCGCCTGTT-1_contig_1	True	719	TRB	TRBV30	TRBD1	TRBJ1-6	TRBC1	True	True	CAWSTGQANNSPLHF	TGTGCCTGGAGTACCGGACAGGCAAATAATTCACCCCTCCACTTT	798	1	clonotype1	clonotype1_consensus_2
ACTGATGTCGCCTGTT-1	True	ACTGATGTCGCCTGTT-1_contig_2	True	399	TRB	None	None	TRBJ2-3	TRBC2	False	None	None	None	716	3	clonotype1	None
ACTGATGTCGCCTGTT-1	True	ACTGATGTCGCCTGTT-1_contig_5	True	506	TRA	TRAV4	None	TRAJ23	TRAC	True	True	CLVGDIGNQGGKLIF	TGCCTCGTGGGTGACATAGGTAACCAGGGAGGAAAGCTTATCTTC	110	1	clonotype1	clonotype1_consensus_1
ACTGCTCAGACCACGA-1	True	ACTGCTCAGACCACGA-1_contig_1	True	310	TRB	None	None	TRBJ2-3	TRBC2	False	None	None	None	489	1	clonotype3	None
ACTGCTCAGACCACGA-1	True	ACTGCTCAGACCACGA-1_contig_3	True	492	TRA	TRAV4	None	TRAJ23	TRAC	True	True	CLVGDIGNQGGKLIF	TGCCTCGTGGGTGACATAGGTAACCAGGGAGGAAAGCTTATCTTC	1086	2	clonotype3	clonotype3_consensus_1
ACTGCTCAGCTGAAAT-1	True	ACTGCTCAGCTGAAAT-1_contig_1	True	663	TRB	TRBV30	TRBD1	TRBJ1-6	TRBC1	True	True	CAWSTGQANNSPLHF	TGTGCCTGGAGTACCGGACAGGCAAATAATTCACCCCTCCACTTT	6027	7	clonotype1	clonotype1_consensus_2
ACTGCTCAGCTGAAAT-1	True	ACTGCTCAGCTGAAAT-1_contig_2	True	263	TRB	None	None	TRBJ2-3	TRBC2	False	None	None	None	1970	4	clonotype1	None
ACTGCTCAGCTGAAAT-1	True	ACTGCTCAGCTGAAAT-1_contig_3	True	509	TRA	TRAV4	None	TRAJ23	TRAC	True	True	CLVGDIGNQGGKLIF	TGCCTCGTGGGTGACATAGGTAACCAGGGAGGAAAGCTTATCTTC	938	1	clonotype1	clonotype1_consensus_1
ACTGCTCAGGCTAGGT-1	True	ACTGCTCAGGCTAGGT-1_contig_1	True	623	TRB	TRBV30	TRBD1	TRBJ1-6	TRBC1	True	True	CAWSTGQANNSPLHF	TGTGCCTGGAGTACCGGACAGGCAAATAATTCACCCCTCCACTTT	1596	4	clonotype2	clonotype2_consensus_1
ACTGCTCAGGCTAGGT-1	True	ACTGCTCAGGCTAGGT-1_contig_2	True	694	Multi	None	None	TRAJ17	IGHD	False	None	None	None	718	1	clonotype2	None
ACTGCTCAGGCTAGGT-1	True	ACTGCTCAGGCTAGGT-1_contig_3	True	260	TRA	None	None	TRAJ39	TRAC	False	None	None	None	582	1	clonotype2	None
ACTGCTCCAAGCTGGA-1	True	ACTGCTCCAAGCTGGA-1_contig_1	True	860	TRB	TRBV19	TRBD1	TRBJ1-5	TRBC1	True	True	CASSILPVFLGVHF	TGTGCCAGTAGTATTCTACCCGTTTTTTTAGGGGTTCATTTT	5280	6	clonotype321	clonotype321_consensus_1
ACTGCTCCAAGCTGGA-1	True	ACTGCTCCAAGCTGGA-1_contig_5	True	530	TRA	TRAV27	None	TRAJ54	TRAC	True	None	None	None	6098	5	clonotype321	None
ACTGCTCGTAGCGTGA-1	True	ACTGCTCGTAGCGTGA-1_contig_1	True	589	TRB	TRBV6-5	TRBD1	TRBJ1-5	TRBC1	True	True	CASSTGGGNQPQHF	TGTGCCAGCAGTACAGGGGGCGGCAATCAGCCCCAGCATTTT	8267	8	clonotype19	clonotype19_consensus_1
ACTGCTCGTAGCGTGA-1	True	ACTGCTCGTAGCGTGA-1_contig_2	True	417	TRB	None	None	TRBJ2-4	TRBC2	False	None	None	None	2389	3	clonotype19	None
ACTGCTCGTAGGCATG-1	True	ACTGCTCGTAGGCATG-1_contig_1	True	676	TRB	TRBV5-6	TRBD1	TRBJ2-5	TRBC2	True	True	CASSLGQVLETQYF	TGTGCCAGCAGCTTAGGACAGGTCTTGGAGACCCAGTACTTC	6980	8	clonotype322	clonotype322_consensus_2
ACTGCTCGTAGGCATG-1	True	ACTGCTCGTAGGCATG-1_contig_2	True	512	TRA	TRAV21	None	TRAJ48	TRAC	True	True	CAPGREKLTF	TGTGCCCCTGGGCGGGAGAAATTAACCTTT	3613	3	clonotype322	clonotype322_consensus_1
ACTGCTCGTCCGACGT-1	True	ACTGCTCGTCCGACGT-1_contig_1	True	310	TRB	None	None	TRBJ2-3	TRBC2	False	None	None	None	692	1	clonotype3	None
ACTGCTCGTCCGACGT-1	True	ACTGCTCGTCCGACGT-1_contig_4	True	510	TRA	TRAV4	None	TRAJ23	TRAC	True	True	CLVGDIGNQGGKLIF	TGCCTCGTGGGTGACATAGGTAACCAGGGAGGAAAGCTTATCTTC	3986	3	clonotype3	clonotype3_consensus_1
ACTGCTCGTCTCCACT-1	True	ACTGCTCGTCTCCACT-1_contig_1	True	272	TRB	None	None	TRBJ2-3	TRBC2	False	None	None	None	1180	2	clonotype1	None
ACTGCTCGTCTCCACT-1	True	ACTGCTCGTCTCCACT-1_contig_2	True	540	TRB	TRBV30	TRBD1	TRBJ1-6	TRBC1	True	True	CAWSTGQANNSPLHF	TGTGCCTGGAGTACCGGACAGGCAAATAATTCACCCCTCCACTTT	606	1	clonotype1	clonotype1_consensus_2
ACTGCTCGTCTCCACT-1	True	ACTGCTCGTCTCCACT-1_contig_3	True	511	TRA	TRAV4	None	TRAJ23	TRAC	True	True	CLVGDIGNQGGKLIF	TGCCTCGTGGGTGACATAGGTAACCAGGGAGGAAAGCTTATCTTC	4732	5	clonotype1	clonotype1_consensus_1
ACTGCTCTCCACGTGG-1	True	ACTGCTCTCCACGTGG-1_contig_1	True	436	TRB	None	None	TRBJ2-3	TRBC2	False	None	None	None	3352	7	None	None
ACTGCTCTCCTATTCA-1	True	ACTGCTCTCCTATTCA-1_contig_1	True	594	TRB	TRBV7-3	TRBD1	TRBJ2-1	TRBC2	True	True	CASSSGTGQGGEQFF	TGTGCCAGCAGCTCCGGGACAGGGCAGGGGGGGGAGCAGTTCTTC	15883	20	clonotype323	clonotype323_consensus_2
ACTGCTCTCCTATTCA-1	True	ACTGCTCTCCTATTCA-1_contig_3	True	448	TRA	TRAV9-2	None	TRAJ22	TRAC	True	None	None	None	3290	3	clonotype323	None
ACTGCTCTCCTATTCA-1	True	ACTGCTCTCCTATTCA-1_contig_4	True	571	TRA	TRAV19	None	TRAJ6	TRAC	True	True	CALSEAMRGSYIPTF	TGTGCTCTGAGTGAGGCAATGAGAGGAAGCTACATACCTACATTT	2913	5	clonotype323	clonotype323_consensus_1
ACTGCTCTCCTTGCCA-1	True	ACTGCTCTCCTTGCCA-1_contig_1	True	613	TRB	TRBV2	TRBD2	TRBJ2-2	TRBC2	True	True	CASILAVTNTGELFF	TGTGCCAGCATCCTAGCGGTAACGAACACCGGGGAGCTGTTTTTT	6758	6	clonotype13	clonotype13_consensus_1
ACTGCTCTCCTTGCCA-1	True	ACTGCTCTCCTTGCCA-1_contig_3	True	523	TRA	TRAV13-1	None	TRAJ57	TRAC	True	None	None	None	2663	2	clonotype13	None
ACTGTCCAGCTAAGAT-1	True	ACTGTCCAGCTAAGAT-1_contig_1	True	584	TRA	TRAV41	None	TRAJ49	TRAC	True	True	CAVRLFAGNQFYF	TGTGCTGTCAGATTGTTCGCCGGTAACCAGTTCTATTTT	1100	1	clonotype324	clonotype324_consensus_2
ACTGTCCAGCTAAGAT-1	True	ACTGTCCAGCTAAGAT-1_contig_2	True	483	TRB	TRBV2	TRBD2	TRBJ2-2	TRBC2	True	True	CASILAVTNTGELFF	TGTGCCAGCATCCTAGCGGTAACGAACACCGGGGAGCTGTTTTTT	2020	3	clonotype324	clonotype324_consensus_1
ACTGTCCAGTCCGTAT-1	True	ACTGTCCAGTCCGTAT-1_contig_1	True	673	TRB	TRBV30	TRBD1	TRBJ1-6	TRBC1	True	True	CAWSTGQANNSPLHF	TGTGCCTGGAGTACCGGACAGGCAAATAATTCACCCCTCCACTTT	2318	2	clonotype2	clonotype2_consensus_1
ACTGTCCAGTCCGTAT-1	True	ACTGTCCAGTCCGTAT-1_contig_3	True	608	Multi	None	None	None	IGHD	False	None	None	None	697	1	clonotype2	None
ACTGTCCAGTGTCCAT-1	True	ACTGTCCAGTGTCCAT-1_contig_1	True	830	TRB	TRBV5-4	TRBD1	TRBJ1-2	TRBC1	True	True	CASSLTGVVGYGYTF	TGTGCCAGCAGCCTTACAGGGGTGGTCGGCTATGGCTACACCTTC	2103	2	clonotype25	clonotype25_consensus_1
ACTGTCCAGTGTCCAT-1	True	ACTGTCCAGTGTCCAT-1_contig_2	True	439	TRB	None	None	TRBJ2-3	TRBC2	False	None	None	None	2209	4	clonotype25	None
ACTGTCCAGTGTCCAT-1	True	ACTGTCCAGTGTCCAT-1_contig_4	True	507	TRA	TRAV9-2	None	TRAJ53	TRAC	True	True	CALSLSNSGGSNYKLTF	TGTGCTCTGAGTCTCTCGAATAGTGGAGGTAGCAACTATAAACTGACATTT	2458	2	clonotype25	clonotype25_consensus_2
ACTGTCCAGTTGTCGT-1	True	ACTGTCCAGTTGTCGT-1_contig_1	True	753	TRB	TRBV30	TRBD1	TRBJ1-6	TRBC1	True	True	CAWSTGQANNSPLHF	TGTGCCTGGAGTACCGGACAGGCAAATAATTCACCCCTCCACTTT	1347	1	clonotype2	clonotype2_consensus_1
ACTGTCCAGTTGTCGT-1	True	ACTGTCCAGTTGTCGT-1_contig_2	True	431	TRB	None	None	TRBJ2-3	TRBC2	False	None	None	None	1034	2	clonotype2	None
ACTGTCCAGTTGTCGT-1	True	ACTGTCCAGTTGTCGT-1_contig_3	True	334	Multi	None	None	TRBJ2-3	TRBC2	False	None	None	None	102	1	clonotype2	None
ACTGTCCAGTTGTCGT-1	True	ACTGTCCAGTTGTCGT-1_contig_4	True	507	TRA	TRAV4	None	TRAJ23	TRAC	True	False	CVLLPRG*HR*PGRKAYLRT	TGTGTACTACTGCCTCGTGGGTGACATAGGTAACCAGGGAGGAAAGCTTATCTTCGGACA	1424	1	clonotype2	None
ACTGTCCCAGGTCGTC-1	True	ACTGTCCCAGGTCGTC-1_contig_1	True	687	TRB	TRBV30	TRBD1	TRBJ1-6	TRBC1	True	True	CAWSTGQANNSPLHF	TGTGCCTGGAGTACCGGACAGGCAAATAATTCACCCCTCCACTTT	2077	2	clonotype1	clonotype1_consensus_2
ACTGTCCCAGGTCGTC-1	True	ACTGTCCCAGGTCGTC-1_contig_2	True	503	TRB	None	None	TRBJ2-4	TRBC2	False	None	None	None	357	2	clonotype1	None
ACTGTCCCAGGTCGTC-1	True	ACTGTCCCAGGTCGTC-1_contig_3	True	494	TRA	TRAV4	None	TRAJ23	TRAC	True	True	CLVGDIGNQGGKLIF	TGCCTCGTGGGTGACATAGGTAACCAGGGAGGAAAGCTTATCTTC	1104	1	clonotype1	clonotype1_consensus_1
ACTGTCCGTCAGGACA-1	True	ACTGTCCGTCAGGACA-1_contig_1	True	589	TRB	TRBV30	TRBD1	TRBJ1-6	TRBC1	True	True	CAWSTGQANNSPLHF	TGTGCCTGGAGTACCGGACAGGCAAATAATTCACCCCTCCACTTT	4145	4	clonotype2	clonotype2_consensus_1
ACTGTCCGTCAGGACA-1	True	ACTGTCCGTCAGGACA-1_contig_2	True	929	TRA	TRAV4	None	TRAJ23	TRAC	True	False	CVLLPRG*HR*PGRKAYLRT	TGTGTACTACTGCCTCGTGGGTGACATAGGTAACCAGGGAGGAAAGCTTATCTTCGGACA	3224	3	clonotype2	None
ACTGTCCGTCATATGC-1	True	ACTGTCCGTCATATGC-1_contig_1	True	545	TRB	TRBV6-3	TRBD2	TRBJ1-5	TRBC1	True	True	CASSYNRGGSQPQHF	TGTGCCAGCAGTTACAACAGGGGAGGGAGCCAGCCCCAGCATTTT	2992	5	clonotype11	clonotype11_consensus_1
ACTGTCCGTCATATGC-1	True	ACTGTCCGTCATATGC-1_contig_2	True	546	TRA	TRAV12-3	None	TRAJ39	TRAC	True	None	None	None	1594	1	clonotype11	None
ACTGTCCGTGAGGCTA-1	True	ACTGTCCGTGAGGCTA-1_contig_1	True	925	TRB	TRBV30	TRBD1	TRBJ1-6	TRBC1	True	True	CAWSTGQANNSPLHF	TGTGCCTGGAGTACCGGACAGGCAAATAATTCACCCCTCCACTTT	1467	2	clonotype2	clonotype2_consensus_1
ACTGTCCGTGAGGCTA-1	True	ACTGTCCGTGAGGCTA-1_contig_2	True	689	Multi	None	None	TRAJ17	IGHD	False	None	None	None	564	1	clonotype2	None
ACTGTCCGTGCCTGGT-1	True	ACTGTCCGTGCCTGGT-1_contig_1	True	786	TRB	TRBV5-8	TRBD2	TRBJ2-2	TRBC2	True	True	CASSFKSTSGRAETGELFF	TGTGCCAGCAGCTTTAAGTCGACTAGCGGGAGGGCTGAAACCGGGGAGCTGTTTTTT	16928	19	clonotype325	clonotype325_consensus_1
ACTGTCCGTGCCTGGT-1	True	ACTGTCCGTGCCTGGT-1_contig_3	True	478	Multi	None	None	TRBJ2-4	TRBC2	False	None	None	None	1101	2	clonotype325	None
ACTGTCCGTGCCTGGT-1	True	ACTGTCCGTGCCTGGT-1_contig_4	True	498	TRA	TRAV10	None	TRAJ36	TRAC	True	True	CVVPRGANNLFF	TGTGTGGTGCCTCGCGGGGCAAACAACCTCTTCTTT	3724	3	clonotype325	clonotype325_consensus_2
ACTGTCCGTGCGCTTG-1	True	ACTGTCCGTGCGCTTG-1_contig_1	True	584	TRB	TRBV20-1	None	TRBJ2-7	TRBC2	True	True	CSARVGFDLPEQYF	TGCAGTGCTAGAGTCGGGTTCGATCTTCCCGAGCAGTACTTC	9096	9	clonotype326	clonotype326_consensus_1
ACTGTCCGTGCGCTTG-1	True	ACTGTCCGTGCGCTTG-1_contig_2	True	282	TRB	None	None	TRBJ2-3	TRBC2	False	None	None	None	658	2	clonotype326	None
ACTGTCCGTGCGCTTG-1	True	ACTGTCCGTGCGCTTG-1_contig_3	True	550	TRA	TRAV12-2	None	TRAJ3	TRAC	True	True	CAVTRYSSASKIIF	TGTGCCGTGACGCGGTACAGCAGTGCTTCCAAGATAATCTTT	1117	1	clonotype326	clonotype326_consensus_2
ACTGTCCTCACTGGGC-1	True	ACTGTCCTCACTGGGC-1_contig_1	True	540	TRB	TRBV27	None	TRBJ2-6	TRBC2	True	True	CASSRSSGANVLTF	TGTGCCAGCAGTCGAAGCTCTGGGGCCAACGTCCTGACTTTC	4438	5	clonotype5	clonotype5_consensus_2
ACTGTCCTCACTGGGC-1	True	ACTGTCCTCACTGGGC-1_contig_2	True	553	TRA	TRAV12-1	None	TRAJ6	TRAC	True	True	CVVNREGSYIPTF	TGTGTGGTGAACAGGGAAGGAAGCTACATACCTACATTT	4192	3	clonotype5	clonotype5_consensus_1
ACTGTCCTCTCGTTTA-1	True	ACTGTCCTCTCGTTTA-1_contig_1	True	623	TRB	TRBV30	TRBD1	TRBJ1-6	TRBC1	True	True	CAWSTGQANNSPLHF	TGTGCCTGGAGTACCGGACAGGCAAATAATTCACCCCTCCACTTT	1098	1	clonotype1	clonotype1_consensus_2
ACTGTCCTCTCGTTTA-1	True	ACTGTCCTCTCGTTTA-1_contig_2	True	394	TRB	None	None	TRBJ2-4	TRBC2	False	None	None	None	1082	3	clonotype1	None
ACTGTCCTCTCGTTTA-1	True	ACTGTCCTCTCGTTTA-1_contig_3	True	510	TRA	TRAV4	None	TRAJ23	TRAC	True	True	CLVGDIGNQGGKLIF	TGCCTCGTGGGTGACATAGGTAACCAGGGAGGAAAGCTTATCTTC	978	1	clonotype1	clonotype1_consensus_1
ACTGTCCTCTCTGAGA-1	True	ACTGTCCTCTCTGAGA-1_contig_1	True	570	TRB	TRBV6-3	TRBD2	TRBJ1-5	TRBC1	True	True	CASSYNRGGSQPQHF	TGTGCCAGCAGTTACAACAGGGGAGGGAGCCAGCCCCAGCATTTT	900	1	clonotype11	clonotype11_consensus_1
ACTGTCCTCTCTGAGA-1	True	ACTGTCCTCTCTGAGA-1_contig_2	True	261	TRB	None	None	TRBJ2-3	TRBC2	False	None	None	None	804	2	clonotype11	None
ACTGTCCTCTCTGAGA-1	True	ACTGTCCTCTCTGAGA-1_contig_3	True	686	TRA	TRAV8-3	None	TRAJ7	TRAC	True	False	CAVGPRFG*GGTTDSLL	TGTGCTGTGGGTCCCCGCTTCGGATGAGGGGGAACAACAGACTCGCTTTTG	669	1	clonotype11	None
ACTGTCCTCTGGTGTA-1	True	ACTGTCCTCTGGTGTA-1_contig_1	True	653	TRA	TRAV8-2	None	TRAJ37	TRAC	True	True	CVVRAGSGNTGKLIF	TGTGTTGTGAGGGCAGGCTCTGGCAACACAGGCAAACTAATCTTT	2593	2	clonotype327	clonotype327_consensus_2
ACTGTCCTCTGGTGTA-1	True	ACTGTCCTCTGGTGTA-1_contig_2	True	515	TRB	TRBV14	None	TRBJ1-2	TRBC1	True	True	CASSQDWSYGYTF	TGTGCCAGCAGCCAAGATTGGTCCTATGGCTACACCTTC	5286	5	clonotype327	clonotype327_consensus_1
ACTTACTAGGTGATTA-1	True	ACTTACTAGGTGATTA-1_contig_1	True	598	TRB	TRBV6-5	TRBD2	TRBJ2-5	TRBC2	True	True	CASSYSWRAQETQYF	TGTGCCAGCAGTTACTCATGGCGGGCCCAAGAGACCCAGTACTTC	13168	15	clonotype328	clonotype328_consensus_1
ACTTACTAGGTGATTA-1	True	ACTTACTAGGTGATTA-1_contig_3	True	504	TRA	TRAV38-2DV8	None	TRAJ48	TRAC	True	True	CAYRSVNFGNEKLTF	TGTGCTTATAGGAGCGTTAACTTTGGAAATGAGAAATTAACCTTT	4991	5	clonotype328	clonotype328_consensus_2
ACTTACTAGGTGATTA-1	True	ACTTACTAGGTGATTA-1_contig_4	True	480	TRA	TRAV34	None	TRAJ29	TRAC	True	None	None	None	2280	3	clonotype328	None
ACTTACTAGTAGTGCG-1	True	ACTTACTAGTAGTGCG-1_contig_1	True	545	TRA	TRAV12-3	None	TRAJ39	TRAC	True	None	None	None	1311	1	None	None
ACTTACTAGTAGTGCG-1	True	ACTTACTAGTAGTGCG-1_contig_2	True	396	TRB	None	None	TRBJ2-3	TRBC2	False	None	None	None	1443	2	None	None
ACTTACTAGTAGTGCG-1	True	ACTTACTAGTAGTGCG-1_contig_3	True	632	Multi	None	None	TRAJ17	IGHD	False	None	None	None	765	1	None	None
ACTTACTCACGTCTCT-1	True	ACTTACTCACGTCTCT-1_contig_1	True	656	TRB	TRBV30	TRBD1	TRBJ1-6	TRBC1	True	True	CAWSTGQANNSPLHF	TGTGCCTGGAGTACCGGACAGGCAAATAATTCACCCCTCCACTTT	1970	3	clonotype2	clonotype2_consensus_1
ACTTACTCATCGATGT-1	True	ACTTACTCATCGATGT-1_contig_1	True	591	TRB	TRBV30	TRBD1	TRBJ1-6	TRBC1	True	True	CAWSTGQANNSPLHF	TGTGCCTGGAGTACCGGACAGGCAAATAATTCACCCCTCCACTTT	1093	1	clonotype1	clonotype1_consensus_2
ACTTACTCATCGATGT-1	True	ACTTACTCATCGATGT-1_contig_2	True	265	TRB	None	None	TRBJ2-3	TRBC2	False	None	None	None	767	2	clonotype1	None
ACTTACTCATCGATGT-1	True	ACTTACTCATCGATGT-1_contig_3	True	447	TRA	TRAV4	None	TRAJ23	TRAC	True	True	CLVGDIGNQGGKLIF	TGCCTCGTGGGTGACATAGGTAACCAGGGAGGAAAGCTTATCTTC	1566	1	clonotype1	clonotype1_consensus_1
ACTTACTCATCTGGTA-1	True	ACTTACTCATCTGGTA-1_contig_1	True	681	TRB	TRBV9	TRBD2	TRBJ2-3	TRBC2	True	True	CASSVSSGVTDTQYF	TGTGCCAGCAGCGTATCTAGCGGCGTCACAGATACGCAGTATTTT	3020	3	clonotype329	clonotype329_consensus_2
ACTTACTCATCTGGTA-1	True	ACTTACTCATCTGGTA-1_contig_2	True	622	TRB	TRBV23-1	TRBD1	TRBJ2-5	TRBC2	True	None	None	None	2360	6	clonotype329	None
ACTTACTCATCTGGTA-1	True	ACTTACTCATCTGGTA-1_contig_3	True	472	TRA	TRAV9-2	None	TRAJ49	TRAC	True	True	CALSDRGTGNQFYF	TGTGCTCTGAGTGATCGGGGCACCGGTAACCAGTTCTATTTT	4275	4	clonotype329	clonotype329_consensus_1
ACTTACTCATGGTTGT-1	True	ACTTACTCATGGTTGT-1_contig_1	True	570	TRB	TRBV2	TRBD2	TRBJ2-2	TRBC2	True	True	CASILAVTNTGELFF	TGTGCCAGCATCCTAGCGGTAACGAACACCGGGGAGCTGTTTTTT	12109	13	clonotype4	clonotype4_consensus_1
ACTTACTCATGGTTGT-1	True	ACTTACTCATGGTTGT-1_contig_4	True	510	TRA	TRAV38-1	None	TRAJ48	TRAC	True	True	CAFMKQYFGNEKLTF	TGTGCTTTCATGAAGCAGTACTTTGGAAATGAGAAATTAACCTTT	3961	4	clonotype4	clonotype4_consensus_2
ACTTACTGTATGAAAC-1	True	ACTTACTGTATGAAAC-1_contig_1	True	656	TRB	TRBV30	TRBD1	TRBJ1-6	TRBC1	True	True	CAWSTGQANNSPLHF	TGTGCCTGGAGTACCGGACAGGCAAATAATTCACCCCTCCACTTT	3399	5	clonotype2	clonotype2_consensus_1
ACTTACTGTCCGTGAC-1	True	ACTTACTGTCCGTGAC-1_contig_1	True	530	TRB	TRBV3-1	TRBD2	TRBJ2-5	TRBC2	True	True	CASSQALAGGPGQETQYF	TGTGCCAGCAGCCAAGCGCTAGCGGGGGGGCCGGGTCAAGAGACCCAGTACTTC	4838	6	clonotype330	clonotype330_consensus_2
ACTTACTGTCCGTGAC-1	True	ACTTACTGTCCGTGAC-1_contig_2	True	546	TRA	TRAV38-2DV8	None	TRAJ39	TRAC	True	True	CAYSSNNAGNMLTF	TGTGCTTATAGTTCTAATAATGCAGGCAACATGCTCACCTTT	3984	4	clonotype330	clonotype330_consensus_1
ACTTACTGTCTCATCC-1	True	ACTTACTGTCTCATCC-1_contig_1	True	504	TRB	TRBV5-1	TRBD2	TRBJ2-7	TRBC2	True	True	CASSSSGSYEQYF	TGCGCCAGCAGCTCCTCGGGATCCTACGAGCAGTACTTC	716	1	clonotype331	clonotype331_consensus_2
ACTTACTGTCTCATCC-1	True	ACTTACTGTCTCATCC-1_contig_2	True	508	TRA	TRAV4	None	TRAJ23	TRAC	True	True	CLVGDIGNQGGKLIF	TGCCTCGTGGGTGACATAGGTAACCAGGGAGGAAAGCTTATCTTC	2722	3	clonotype331	clonotype331_consensus_1
ACTTACTGTGAGTGAC-1	True	ACTTACTGTGAGTGAC-1_contig_1	True	736	TRB	TRBV3-1	None	TRBJ1-3	TRBC1	True	True	CASSQSDLSGNTIYF	TGTGCCAGCAGCCAATCTGACCTCTCTGGAAACACCATATATTTT	9253	9	clonotype332	clonotype332_consensus_1
ACTTACTGTGAGTGAC-1	True	ACTTACTGTGAGTGAC-1_contig_3	True	541	TRA	TRAV12-1	None	TRAJ27	TRAC	True	True	CVVYTNAGKSTF	TGTGTGGTCTACACCAATGCAGGCAAATCAACCTTT	983	1	clonotype332	clonotype332_consensus_2
ACTTACTGTGCCTGCA-1	True	ACTTACTGTGCCTGCA-1_contig_1	True	945	TRA	TRAV4	None	TRAJ23	TRAC	True	False	CVLLPRG*HR*PGRKAYLRT	TGTGTACTACTGCCTCGTGGGTGACATAGGTAACCAGGGAGGAAAGCTTATCTTCGGACA	2633	3	clonotype2	None
ACTTACTGTGCCTGCA-1	True	ACTTACTGTGCCTGCA-1_contig_2	True	579	TRB	TRBV30	TRBD1	TRBJ1-6	TRBC1	True	True	CAWSTGQANNSPLHF	TGTGCCTGGAGTACCGGACAGGCAAATAATTCACCCCTCCACTTT	2100	2	clonotype2	clonotype2_consensus_1
ACTTACTTCAGCGACC-1	True	ACTTACTTCAGCGACC-1_contig_1	True	833	TRB	TRBV30	TRBD1	TRBJ1-6	TRBC1	True	True	CAWSTGQANNSPLHF	TGTGCCTGGAGTACCGGACAGGCAAATAATTCACCCCTCCACTTT	3315	4	clonotype1	clonotype1_consensus_2
ACTTACTTCAGCGACC-1	True	ACTTACTTCAGCGACC-1_contig_3	True	504	TRA	TRAV4	None	TRAJ23	TRAC	True	True	CLVGDIGNQGGKLIF	TGCCTCGTGGGTGACATAGGTAACCAGGGAGGAAAGCTTATCTTC	2297	2	clonotype1	clonotype1_consensus_1
ACTTACTTCTGTGCAA-1	True	ACTTACTTCTGTGCAA-1_contig_1	True	598	TRB	TRBV30	TRBD1	TRBJ1-6	TRBC1	True	True	CAWSTGQANNSPLHF	TGTGCCTGGAGTACCGGACAGGCAAATAATTCACCCCTCCACTTT	2117	2	clonotype2	clonotype2_consensus_1
ACTTACTTCTGTGCAA-1	True	ACTTACTTCTGTGCAA-1_contig_3	True	942	TRA	TRAV4	None	TRAJ23	TRAC	True	False	CVLLPRG*HR*PGRKAYLRT	TGTGTACTACTGCCTCGTGGGTGACATAGGTAACCAGGGAGGAAAGCTTATCTTCGGACA	933	2	clonotype2	None
ACTTACTTCTTGAGAC-1	True	ACTTACTTCTTGAGAC-1_contig_1	True	739	TRB	TRBV7-2	TRBD1	TRBJ1-1	TRBC1	True	True	CASSLGQGRLGTEAFF	TGTGCCAGCAGCTTAGGGCAGGGAAGACTGGGCACTGAAGCTTTCTTT	12695	14	clonotype333	clonotype333_consensus_2
ACTTACTTCTTGAGAC-1	True	ACTTACTTCTTGAGAC-1_contig_3	True	478	TRA	TRAV13-1	None	TRAJ31	TRAC	True	True	CAASKARLMF	TGTGCAGCAAGTAAAGCCAGACTCATGTTT	3487	4	clonotype333	clonotype333_consensus_1
ACTTACTTCTTTACGT-1	True	ACTTACTTCTTTACGT-1_contig_1	True	528	TRB	TRBV7-9	TRBD1	TRBJ2-5	TRBC2	True	True	CASSFRQGQGQETQYF	TGTGCCAGCAGCTTTCGGCAGGGGCAAGGCCAAGAGACCCAGTACTTC	1479	2	clonotype12	clonotype12_consensus_1
ACTTACTTCTTTACGT-1	True	ACTTACTTCTTTACGT-1_contig_3	True	419	TRA	TRAV20	None	TRAJ20	TRAC	True	False	CAAPTLNDYKLSF	TGTGCGGCACCCACACTTAACGACTACAAGCTCAGCTTT	723	1	clonotype12	None
ACTTACTTCTTTACGT-1	True	ACTTACTTCTTTACGT-1_contig_4	True	352	None	None	None	None	None	False	None	None	None	52	1	clonotype12	None
ACTTGTTAGAGGTTAT-1	True	ACTTGTTAGAGGTTAT-1_contig_1	True	289	TRB	None	None	TRBJ2-3	TRBC2	False	None	None	None	1432	3	clonotype3	None
ACTTGTTAGAGGTTAT-1	True	ACTTGTTAGAGGTTAT-1_contig_2	True	544	TRA	TRAV12-3	None	TRAJ39	TRAC	True	None	None	None	1913	2	clonotype3	None
ACTTGTTAGAGGTTAT-1	True	ACTTGTTAGAGGTTAT-1_contig_3	True	492	TRA	TRAV4	None	TRAJ23	TRAC	True	True	CLVGDIGNQGGKLIF	TGCCTCGTGGGTGACATAGGTAACCAGGGAGGAAAGCTTATCTTC	937	1	clonotype3	clonotype3_consensus_1
ACTTGTTAGCTAAACA-1	True	ACTTGTTAGCTAAACA-1_contig_1	True	696	TRB	TRBV27	None	TRBJ2-6	TRBC2	True	True	CASSRSSGANVLTF	TGTGCCAGCAGTCGAAGCTCTGGGGCCAACGTCCTGACTTTC	5209	8	clonotype5	clonotype5_consensus_2
ACTTGTTAGCTAAACA-1	True	ACTTGTTAGCTAAACA-1_contig_2	True	558	TRA	TRAV12-1	None	TRAJ6	TRAC	True	True	CVVNREGSYIPTF	TGTGTGGTGAACAGGGAAGGAAGCTACATACCTACATTT	7000	6	clonotype5	clonotype5_consensus_1
ACTTGTTAGCTAGTCT-1	True	ACTTGTTAGCTAGTCT-1_contig_1	True	666	TRB	TRBV23-1	TRBD2	TRBJ2-1	TRBC2	True	None	None	None	3842	7	clonotype60	None
ACTTGTTAGCTAGTCT-1	True	ACTTGTTAGCTAGTCT-1_contig_2	True	581	TRB	TRBV18	TRBD1	TRBJ1-5	TRBC1	True	True	CASSPDRGGNQPQHF	TGTGCCAGCTCACCCGACAGGGGGGGCAATCAGCCCCAGCATTTT	793	1	clonotype60	clonotype60_consensus_1
ACTTGTTAGTGACATA-1	True	ACTTGTTAGTGACATA-1_contig_1	True	710	TRB	TRBV5-4	TRBD1	TRBJ1-2	TRBC1	True	True	CASSLTGVVGYGYTF	TGTGCCAGCAGCCTTACAGGGGTGGTCGGCTATGGCTACACCTTC	2060	2	clonotype25	clonotype25_consensus_1
ACTTGTTAGTGACATA-1	True	ACTTGTTAGTGACATA-1_contig_2	True	301	TRB	None	None	TRBJ2-3	TRBC2	False	None	None	None	726	3	clonotype25	None
ACTTGTTAGTGACATA-1	True	ACTTGTTAGTGACATA-1_contig_3	True	507	TRA	TRAV9-2	None	TRAJ53	TRAC	True	True	CALSLSNSGGSNYKLTF	TGTGCTCTGAGTCTCTCGAATAGTGGAGGTAGCAACTATAAACTGACATTT	968	2	clonotype25	clonotype25_consensus_2
ACTTGTTCAGCCTATA-1	True	ACTTGTTCAGCCTATA-1_contig_1	True	465	TRA	TRAV4	None	TRAJ23	TRAC	True	True	CLVGDIGNQGGKLIF	TGCCTCGTGGGTGACATAGGTAACCAGGGAGGAAAGCTTATCTTC	2899	2	clonotype1	clonotype1_consensus_1
ACTTGTTCAGCCTATA-1	True	ACTTGTTCAGCCTATA-1_contig_3	True	450	TRB	TRBV30	TRBD1	TRBJ1-6	TRBC1	True	True	CAWSTGQANNSPLHF	TGTGCCTGGAGTACCGGACAGGCAAATAATTCACCCCTCCACTTT	1214	1	clonotype1	clonotype1_consensus_2
ACTTGTTCATCCTTGC-1	True	ACTTGTTCATCCTTGC-1_contig_1	True	713	TRB	TRBV6-3	TRBD2	TRBJ1-5	TRBC1	True	True	CASSYNRGGSQPQHF	TGTGCCAGCAGTTACAACAGGGGAGGGAGCCAGCCCCAGCATTTT	4268	5	clonotype11	clonotype11_consensus_1
ACTTGTTGTACCAGTT-1	True	ACTTGTTGTACCAGTT-1_contig_1	True	645	TRB	TRBV30	TRBD2	TRBJ1-1	TRBC1	True	True	CAWSEAGGGVNTEAFF	TGTGCCTGGAGCGAGGCGGGAGGGGGAGTGAACACTGAAGCTTTCTTT	10144	13	clonotype334	clonotype334_consensus_2
ACTTGTTGTACCAGTT-1	True	ACTTGTTGTACCAGTT-1_contig_2	True	492	TRA	TRAV9-2	None	TRAJ5	TRAC	True	True	CALRTGRRALTF	TGTGCTCTGAGAACGGGCAGGAGAGCACTTACTTTT	9171	8	clonotype334	clonotype334_consensus_1
ACTTGTTGTACCGAGA-1	True	ACTTGTTGTACCGAGA-1_contig_1	True	562	TRA	TRAV2	None	TRAJ6	TRAC	True	True	CAVEEGGSYIPTF	TGTGCTGTGGAGGAAGGAGGAAGCTACATACCTACATTT	2193	2	clonotype8	clonotype8_consensus_2
ACTTGTTGTACCGAGA-1	True	ACTTGTTGTACCGAGA-1_contig_2	True	513	TRB	TRBV7-9	TRBD1	TRBJ2-5	TRBC2	True	True	CASSFRQGQGQETQYF	TGTGCCAGCAGCTTTCGGCAGGGGCAAGGCCAAGAGACCCAGTACTTC	1592	2	clonotype8	clonotype8_consensus_1
ACTTGTTGTATGGTTC-1	True	ACTTGTTGTATGGTTC-1_contig_1	True	541	TRB	TRBV27	None	TRBJ2-6	TRBC2	True	True	CASSRSSGANVLTF	TGTGCCAGCAGTCGAAGCTCTGGGGCCAACGTCCTGACTTTC	997	2	clonotype5	clonotype5_consensus_2
ACTTGTTGTATGGTTC-1	True	ACTTGTTGTATGGTTC-1_contig_2	True	553	TRA	TRAV12-1	None	TRAJ6	TRAC	True	True	CVVNREGSYIPTF	TGTGTGGTGAACAGGGAAGGAAGCTACATACCTACATTT	2162	3	clonotype5	clonotype5_consensus_1
ACTTGTTGTCAGAATA-1	True	ACTTGTTGTCAGAATA-1_contig_1	True	515	TRB	None	None	TRBJ1-4	TRBC1	False	None	None	None	1994	2	clonotype3	None
ACTTGTTGTCAGAATA-1	True	ACTTGTTGTCAGAATA-1_contig_2	True	509	TRA	TRAV4	None	TRAJ23	TRAC	True	True	CLVGDIGNQGGKLIF	TGCCTCGTGGGTGACATAGGTAACCAGGGAGGAAAGCTTATCTTC	610	1	clonotype3	clonotype3_consensus_1
ACTTGTTGTTGAGTTC-1	True	ACTTGTTGTTGAGTTC-1_contig_1	True	514	TRB	TRBV7-9	TRBD1	TRBJ2-5	TRBC2	True	True	CASSFRQGQGQETQYF	TGTGCCAGCAGCTTTCGGCAGGGGCAAGGCCAAGAGACCCAGTACTTC	1217	2	clonotype12	clonotype12_consensus_1
ACTTGTTGTTGAGTTC-1	True	ACTTGTTGTTGAGTTC-1_contig_2	True	484	TRA	TRAV20	None	TRAJ20	TRAC	True	False	CAAPTLNDYKLSF	TGTGCGGCACCCACACTTAACGACTACAAGCTCAGCTTT	1005	1	clonotype12	None
ACTTGTTTCTATCCTA-1	True	ACTTGTTTCTATCCTA-1_contig_1	True	552	TRB	TRBV7-9	TRBD2	TRBJ2-7	TRBC2	True	True	CASSLTSGIYEQYF	TGTGCCAGCAGCTTAACTAGCGGGATCTACGAGCAGTACTTC	10350	12	clonotype14	clonotype14_consensus_1
ACTTGTTTCTATCCTA-1	True	ACTTGTTTCTATCCTA-1_contig_4	True	483	TRA	TRAV38-1	None	TRAJ47	TRAC	True	True	CAFMKHPSVGGNKLVF	TGTGCTTTCATGAAGCACCCCTCTGTGGGGGGAAACAAACTGGTCTTT	2288	2	clonotype14	clonotype14_consensus_2
ACTTGTTTCTCGAGTA-1	True	ACTTGTTTCTCGAGTA-1_contig_1	True	867	TRB	TRBV4-1	TRBD1	TRBJ2-5	TRBC2	True	True	CASSQEGQGGSLYQYF	TGCGCCAGCAGCCAAGAGGGACAGGGGGGATCTCTTTACCAGTACTTC	3629	4	clonotype335	clonotype335_consensus_2
ACTTGTTTCTCGAGTA-1	True	ACTTGTTTCTCGAGTA-1_contig_2	True	478	TRA	TRAV21	None	TRAJ16	TRAC	True	True	CAVADGQKLLF	TGTGCTGTGGCAGATGGCCAGAAGCTGCTCTTT	5849	6	clonotype335	clonotype335_consensus_1
ACTTTCAAGACCACGA-1	True	ACTTTCAAGACCACGA-1_contig_1	True	737	TRB	TRBV7-2	TRBD2	TRBJ2-3	TRBC2	True	True	CASSSTSDYTDTQYF	TGTGCCAGCAGCTCGACTAGCGACTACACAGATACGCAGTATTTT	43378	41	clonotype336	clonotype336_consensus_1
ACTTTCAAGACCACGA-1	True	ACTTTCAAGACCACGA-1_contig_3	True	541	Multi	None	None	TRAJ10	TRBC1	False	None	None	None	1082	1	clonotype336	None
ACTTTCAAGACCCACC-1	True	ACTTTCAAGACCCACC-1_contig_1	True	536	TRB	TRBV6-3	TRBD2	TRBJ1-5	TRBC1	True	True	CASSYNRGGSQPQHF	TGTGCCAGCAGTTACAACAGGGGAGGGAGCCAGCCCCAGCATTTT	4494	5	clonotype7	clonotype7_consensus_2
ACTTTCAAGACCCACC-1	True	ACTTTCAAGACCCACC-1_contig_2	True	542	TRA	TRAV1-2	None	TRAJ37	TRAC	True	True	CAVPGSGNTGKLIF	TGTGCTGTCCCCGGCTCTGGCAACACAGGCAAACTAATCTTT	2424	2	clonotype7	clonotype7_consensus_1
ACTTTCAAGCCGGTAA-1	True	ACTTTCAAGCCGGTAA-1_contig_1	True	883	TRB	TRBV29-1	TRBD1	TRBJ2-5	TRBC2	True	True	CSVGLGGLGETQYF	TGCAGCGTTGGGCTGGGGGGGCTTGGGGAGACCCAGTACTTC	4169	6	clonotype337	clonotype337_consensus_1
ACTTTCAAGCCGGTAA-1	True	ACTTTCAAGCCGGTAA-1_contig_2	True	501	TRA	TRAV9-2	None	TRAJ42	TRAC	True	True	CALSDRGGSQGNLIF	TGTGCTCTGAGTGATAGGGGAGGAAGCCAAGGAAATCTCATCTTT	4043	3	clonotype337	clonotype337_consensus_2
ACTTTCAAGTTCGATC-1	True	ACTTTCAAGTTCGATC-1_contig_1	True	780	TRB	TRBV6-3	TRBD2	TRBJ1-5	TRBC1	True	True	CASSYNRGGSQPQHF	TGTGCCAGCAGTTACAACAGGGGAGGGAGCCAGCCCCAGCATTTT	3944	4	clonotype7	clonotype7_consensus_2
ACTTTCAAGTTCGATC-1	True	ACTTTCAAGTTCGATC-1_contig_3	True	518	TRA	TRAV1-2	None	TRAJ37	TRAC	True	True	CAVPGSGNTGKLIF	TGTGCTGTCCCCGGCTCTGGCAACACAGGCAAACTAATCTTT	233	1	clonotype7	clonotype7_consensus_1
ACTTTCAGTATAGTAG-1	True	ACTTTCAGTATAGTAG-1_contig_1	True	699	TRB	TRBV20-1	None	TRBJ2-1	TRBC2	True	True	CSARQDPYNEQFF	TGCAGTGCTCGACAGGACCCCTACAATGAGCAGTTCTTC	3311	4	clonotype338	clonotype338_consensus_1
ACTTTCAGTATAGTAG-1	True	ACTTTCAGTATAGTAG-1_contig_2	True	486	None	None	None	None	None	False	None	None	None	45	1	clonotype338	None
ACTTTCAGTATAGTAG-1	True	ACTTTCAGTATAGTAG-1_contig_3	True	257	Multi	None	None	TRAJ32	TRAC	False	None	None	None	925	1	clonotype338	None
ACTTTCAGTTAGGGTG-1	True	ACTTTCAGTTAGGGTG-1_contig_1	True	557	TRA	TRAV25	None	TRAJ10	TRAC	True	True	CAGFILTGGGNKLTF	TGTGCAGGGTTTATACTCACGGGAGGAGGAAACAAACTCACCTTT	1649	2	clonotype339	clonotype339_consensus_2
ACTTTCAGTTAGGGTG-1	True	ACTTTCAGTTAGGGTG-1_contig_2	True	758	TRB	TRBV30	TRBD1	TRBJ1-2	TRBC1	True	True	CAWSAQGNYGYTF	TGTGCCTGGAGCGCGCAGGGTAACTATGGCTACACCTTC	2104	3	clonotype339	clonotype339_consensus_1
ACTTTCATCCATTCTA-1	True	ACTTTCATCCATTCTA-1_contig_1	True	564	TRB	TRBV2	TRBD2	TRBJ2-2	TRBC2	True	True	CASILAVTNTGELFF	TGTGCCAGCATCCTAGCGGTAACGAACACCGGGGAGCTGTTTTTT	4867	5	clonotype4	clonotype4_consensus_1
ACTTTCATCCATTCTA-1	True	ACTTTCATCCATTCTA-1_contig_2	True	591	TRA	TRAV38-1	None	TRAJ48	TRAC	True	True	CAFMKQYFGNEKLTF	TGTGCTTTCATGAAGCAGTACTTTGGAAATGAGAAATTAACCTTT	764	1	clonotype4	clonotype4_consensus_2
ACTTTCATCCCTTGTG-1	True	ACTTTCATCCCTTGTG-1_contig_1	True	595	TRB	TRBV30	TRBD1	TRBJ1-6	TRBC1	True	True	CAWSTGQANNSPLHF	TGTGCCTGGAGTACCGGACAGGCAAATAATTCACCCCTCCACTTT	5629	7	clonotype2	clonotype2_consensus_1
ACTTTCATCCTCAATT-1	True	ACTTTCATCCTCAATT-1_contig_1	True	588	TRB	TRBV2	TRBD2	TRBJ2-2	TRBC2	True	True	CASILAVTNTGELFF	TGTGCCAGCATCCTAGCGGTAACGAACACCGGGGAGCTGTTTTTT	8616	9	clonotype4	clonotype4_consensus_1
ACTTTCATCCTCAATT-1	True	ACTTTCATCCTCAATT-1_contig_2	True	496	TRA	TRAV38-1	None	TRAJ48	TRAC	True	True	CAFMKQYFGNEKLTF	TGTGCTTTCATGAAGCAGTACTTTGGAAATGAGAAATTAACCTTT	1103	1	clonotype4	clonotype4_consensus_2
ACTTTCATCGTTTGCC-1	True	ACTTTCATCGTTTGCC-1_contig_1	True	591	TRA	TRAV41	None	TRAJ35	TRAC	True	True	CAVLI	TGTGCTGTCCTGATA	10047	9	clonotype340	clonotype340_consensus_1
ACTTTCATCGTTTGCC-1	True	ACTTTCATCGTTTGCC-1_contig_2	True	741	TRB	TRBV5-5	TRBD2	TRBJ2-7	TRBC2	True	True	CASSEISGSSYEQYF	TGTGCCAGCAGCGAAATTAGCGGGAGCTCCTACGAGCAGTACTTC	6782	9	clonotype340	clonotype340_consensus_2
AGAATAGAGAATAGGG-1	True	AGAATAGAGAATAGGG-1_contig_1	True	316	TRB	TRBV30	TRBD1	TRBJ1-6	TRBC1	True	False	CAWSTGQANNSPLHF	TGTGCCTGGAGTACCGGACAGGCAAATAATTCACCCCTCCACTTT	980	1	clonotype3	None
AGAATAGAGAATAGGG-1	True	AGAATAGAGAATAGGG-1_contig_2	True	493	TRA	TRAV4	None	TRAJ23	TRAC	True	True	CLVGDIGNQGGKLIF	TGCCTCGTGGGTGACATAGGTAACCAGGGAGGAAAGCTTATCTTC	2532	2	clonotype3	clonotype3_consensus_1
AGAATAGAGATCCGAG-1	True	AGAATAGAGATCCGAG-1_contig_1	True	568	TRA	TRAV29DV5	None	TRAJ40	TRAC	True	True	CAASGTYKYIF	TGTGCGGCCTCAGGAACCTACAAATACATCTTT	2140	3	clonotype26	clonotype26_consensus_1
AGAATAGAGATCCGAG-1	True	AGAATAGAGATCCGAG-1_contig_2	True	733	TRB	TRBV18	TRBD1	TRBJ1-5	TRBC1	True	True	CASSPDRGGNQPQHF	TGTGCCAGCTCACCCGACAGGGGGGGCAATCAGCCCCAGCATTTT	4142	4	clonotype26	clonotype26_consensus_2
AGAATAGAGATCCGAG-1	True	AGAATAGAGATCCGAG-1_contig_3	True	770	TRB	TRBV23-1	TRBD2	TRBJ2-1	TRBC2	True	None	None	None	2828	3	clonotype26	None
AGAATAGAGATCCGAG-1	True	AGAATAGAGATCCGAG-1_contig_5	True	646	Multi	None	None	TRAJ54	TRBC2	False	None	None	None	860	1	clonotype26	None
AGAATAGAGTCCAGGA-1	True	AGAATAGAGTCCAGGA-1_contig_1	True	552	TRB	None	None	TRBJ2-4	TRBC1	False	None	None	None	976	2	clonotype3	None
AGAATAGAGTCCAGGA-1	True	AGAATAGAGTCCAGGA-1_contig_3	True	504	TRA	TRAV4	None	TRAJ23	TRAC	True	True	CLVGDIGNQGGKLIF	TGCCTCGTGGGTGACATAGGTAACCAGGGAGGAAAGCTTATCTTC	2303	3	clonotype3	clonotype3_consensus_1
AGAATAGAGTCCGGTC-1	True	AGAATAGAGTCCGGTC-1_contig_1	True	986	TRB	TRBV12-3	None	TRBJ1-1	TRBC1	True	True	CATSFWVKRQLNTEAFF	TGTGCCACGTCATTTTGGGTAAAGAGGCAGCTAAACACTGAAGCTTTCTTT	11682	11	clonotype341	clonotype341_consensus_2
AGAATAGAGTCCGGTC-1	True	AGAATAGAGTCCGGTC-1_contig_2	True	674	TRA	TRAV8-3	None	TRAJ6	TRAC	True	None	None	None	9530	13	clonotype341	None
AGAATAGAGTCCGGTC-1	True	AGAATAGAGTCCGGTC-1_contig_4	True	616	TRB	None	None	TRBJ2-4	TRBC2	False	None	None	None	4759	8	clonotype341	None
AGAATAGAGTCCGGTC-1	True	AGAATAGAGTCCGGTC-1_contig_5	True	592	TRA	TRAV17	None	TRAJ37	TRAC	True	True	CATAEGSSNTGKLIF	TGTGCTACGGCCGAAGGCTCTAGCAACACAGGCAAACTAATCTTT	3283	4	clonotype341	clonotype341_consensus_1
AGAATAGCAAAGCAAT-1	True	AGAATAGCAAAGCAAT-1_contig_1	True	553	TRA	TRAV12-3	None	TRAJ39	TRAC	True	None	None	None	2841	2	clonotype2	None
AGAATAGCAAAGCAAT-1	True	AGAATAGCAAAGCAAT-1_contig_2	True	920	TRA	TRAV4	None	TRAJ23	TRAC	True	False	CVLLPRG*HR*PGRKAYLRT	TGTGTACTACTGCCTCGTGGGTGACATAGGTAACCAGGGAGGAAAGCTTATCTTCGGACA	2455	3	clonotype2	None
AGAATAGCAAAGCAAT-1	True	AGAATAGCAAAGCAAT-1_contig_3	True	597	TRB	TRBV30	TRBD1	TRBJ1-6	TRBC1	True	True	CAWSTGQANNSPLHF	TGTGCCTGGAGTACCGGACAGGCAAATAATTCACCCCTCCACTTT	2647	3	clonotype2	clonotype2_consensus_1
AGAATAGCAAAGTCAA-1	True	AGAATAGCAAAGTCAA-1_contig_1	True	705	TRB	TRBV6-5	TRBD1	TRBJ1-5	TRBC1	True	True	CASSRTGANSNQPQHF	TGTGCCAGCAGTAGGACAGGGGCAAATAGCAATCAGCCCCAGCATTTT	5819	5	clonotype342	clonotype342_consensus_1
AGAATAGCAAAGTCAA-1	True	AGAATAGCAAAGTCAA-1_contig_2	True	716	Multi	None	None	TRBJ2-4	TRBC2	False	None	None	None	1903	3	clonotype342	None
AGAATAGCATCTCGCT-1	True	AGAATAGCATCTCGCT-1_contig_1	True	671	TRB	TRBV19	TRBD2	TRBJ2-7	TRBC2	True	True	CASSMAGVLDEQYF	TGTGCCAGTAGTATGGCGGGAGTCCTCGACGAGCAGTACTTC	3512	5	clonotype6	clonotype6_consensus_2
AGAATAGCATCTCGCT-1	True	AGAATAGCATCTCGCT-1_contig_3	True	548	TRA	TRAV12-2	None	TRAJ9	TRAC	True	True	CAVLTGGGFKTIF	TGTGCCGTCTTAACGGGTGGAGGCTTCAAAACTATCTTT	2376	2	clonotype6	clonotype6_consensus_1
AGAATAGCATGGATGG-1	True	AGAATAGCATGGATGG-1_contig_1	True	578	TRB	TRBV20-1	None	TRBJ1-3	TRBC1	True	True	CSGEHSSGNTIYF	TGCAGTGGCGAGCACTCCTCTGGAAACACCATATATTTT	12137	12	clonotype343	clonotype343_consensus_2
AGAATAGCATGGATGG-1	True	AGAATAGCATGGATGG-1_contig_2	True	516	TRA	TRAV12-3	None	TRAJ26	TRAC	True	True	CAMSGNYGQNFVF	TGTGCAATGAGCGGGAACTATGGTCAGAATTTTGTCTTT	1444	1	clonotype343	clonotype343_consensus_1
AGAATAGGTCTCCATC-1	True	AGAATAGGTCTCCATC-1_contig_1	True	536	TRB	TRBV7-9	TRBD1	TRBJ2-5	TRBC2	True	True	CASSFRQGQGQETQYF	TGTGCCAGCAGCTTTCGGCAGGGGCAAGGCCAAGAGACCCAGTACTTC	4529	4	clonotype12	clonotype12_consensus_1
AGAATAGGTGCACTTA-1	True	AGAATAGGTGCACTTA-1_contig_1	True	873	TRB	TRBV30	TRBD1	TRBJ1-6	TRBC1	True	True	CAWSTGQANNSPLHF	TGTGCCTGGAGTACCGGACAGGCAAATAATTCACCCCTCCACTTT	4381	5	clonotype1	clonotype1_consensus_2
AGAATAGGTGCACTTA-1	True	AGAATAGGTGCACTTA-1_contig_3	True	504	TRA	TRAV4	None	TRAJ23	TRAC	True	True	CLVGDIGNQGGKLIF	TGCCTCGTGGGTGACATAGGTAACCAGGGAGGAAAGCTTATCTTC	2693	3	clonotype1	clonotype1_consensus_1
AGAATAGGTTAAAGAC-1	True	AGAATAGGTTAAAGAC-1_contig_1	True	931	TRB	TRBV30	TRBD1	TRBJ1-6	TRBC1	True	True	CAWSTGQANNSPLHF	TGTGCCTGGAGTACCGGACAGGCAAATAATTCACCCCTCCACTTT	2208	3	clonotype1	clonotype1_consensus_2
AGAATAGGTTAAAGAC-1	True	AGAATAGGTTAAAGAC-1_contig_2	True	281	TRB	None	None	TRBJ2-3	TRBC2	False	None	None	None	770	2	clonotype1	None
AGAATAGGTTAAAGAC-1	True	AGAATAGGTTAAAGAC-1_contig_3	True	448	TRA	TRAV4	None	TRAJ23	TRAC	True	True	CLVGDIGNQGGKLIF	TGCCTCGTGGGTGACATAGGTAACCAGGGAGGAAAGCTTATCTTC	840	1	clonotype1	clonotype1_consensus_1
AGAATAGTCACCTTAT-1	True	AGAATAGTCACCTTAT-1_contig_1	True	657	TRB	TRBV30	TRBD1	TRBJ1-6	TRBC1	True	True	CAWSTGQANNSPLHF	TGTGCCTGGAGTACCGGACAGGCAAATAATTCACCCCTCCACTTT	2351	2	clonotype2	clonotype2_consensus_1
AGAATAGTCACCTTAT-1	True	AGAATAGTCACCTTAT-1_contig_2	True	440	TRB	None	None	TRBJ1-1	TRBC1	False	None	None	None	2311	2	clonotype2	None
AGAATAGTCACCTTAT-1	True	AGAATAGTCACCTTAT-1_contig_4	True	545	TRA	TRAV12-3	None	TRAJ39	TRAC	True	None	None	None	1113	1	clonotype2	None
AGAATAGTCTAACCGA-1	True	AGAATAGTCTAACCGA-1_contig_1	True	593	TRB	TRBV30	TRBD1	TRBJ1-6	TRBC1	True	True	CAWSTGQANNSPLHF	TGTGCCTGGAGTACCGGACAGGCAAATAATTCACCCCTCCACTTT	1255	2	clonotype1	clonotype1_consensus_2
AGAATAGTCTAACCGA-1	True	AGAATAGTCTAACCGA-1_contig_3	True	442	TRA	TRAV4	None	TRAJ23	TRAC	True	True	CLVGDIGNQGGKLIF	TGCCTCGTGGGTGACATAGGTAACCAGGGAGGAAAGCTTATCTTC	205	1	clonotype1	clonotype1_consensus_1
AGAATAGTCTGGTATG-1	True	AGAATAGTCTGGTATG-1_contig_1	True	657	TRB	TRBV30	TRBD1	TRBJ1-6	TRBC1	True	True	CAWSTGQANNSPLHF	TGTGCCTGGAGTACCGGACAGGCAAATAATTCACCCCTCCACTTT	3599	4	clonotype1	clonotype1_consensus_2
AGAATAGTCTGGTATG-1	True	AGAATAGTCTGGTATG-1_contig_3	True	494	TRA	TRAV4	None	TRAJ23	TRAC	True	True	CLVGDIGNQGGKLIF	TGCCTCGTGGGTGACATAGGTAACCAGGGAGGAAAGCTTATCTTC	2085	2	clonotype1	clonotype1_consensus_1
AGACGTTAGACAGAGA-1	True	AGACGTTAGACAGAGA-1_contig_1	True	546	TRA	TRAV12-3	None	TRAJ39	TRAC	True	None	None	None	2594	2	clonotype1	None
AGACGTTAGACAGAGA-1	True	AGACGTTAGACAGAGA-1_contig_2	True	483	TRA	TRAV4	None	TRAJ23	TRAC	True	True	CLVGDIGNQGGKLIF	TGCCTCGTGGGTGACATAGGTAACCAGGGAGGAAAGCTTATCTTC	877	1	clonotype1	clonotype1_consensus_1
AGACGTTAGACAGAGA-1	True	AGACGTTAGACAGAGA-1_contig_3	True	578	TRB	TRBV30	TRBD1	TRBJ1-6	TRBC1	True	True	CAWSTGQANNSPLHF	TGTGCCTGGAGTACCGGACAGGCAAATAATTCACCCCTCCACTTT	2089	2	clonotype1	clonotype1_consensus_2
AGACGTTAGCACGCCT-1	True	AGACGTTAGCACGCCT-1_contig_1	True	518	TRB	TRBV3-1	None	TRBJ1-2	TRBC1	True	True	CASSQDTGTGGYTF	TGTGCCAGCAGCCAAGATACGGGTACCGGCGGCTACACCTTC	7209	7	clonotype344	clonotype344_consensus_1
AGACGTTAGCACGCCT-1	True	AGACGTTAGCACGCCT-1_contig_3	True	463	TRA	TRAV35	None	TRAJ45	TRAC	True	True	CAGLSGGGADGLTF	TGTGCTGGGCTGTCAGGAGGAGGTGCTGACGGACTCACCTTT	685	1	clonotype344	clonotype344_consensus_2
AGACGTTAGCGTGAAC-1	True	AGACGTTAGCGTGAAC-1_contig_1	True	753	TRB	TRBV30	TRBD1	TRBJ1-6	TRBC1	True	True	CAWSTGQANNSPLHF	TGTGCCTGGAGTACCGGACAGGCAAATAATTCACCCCTCCACTTT	2656	5	clonotype1	clonotype1_consensus_2
AGACGTTAGCGTGAAC-1	True	AGACGTTAGCGTGAAC-1_contig_2	True	448	TRB	None	None	TRBJ2-3	TRBC2	False	None	None	None	1949	4	clonotype1	None
AGACGTTAGCGTGAAC-1	True	AGACGTTAGCGTGAAC-1_contig_3	True	481	TRA	TRAV4	None	TRAJ23	TRAC	True	True	CLVGDIGNQGGKLIF	TGCCTCGTGGGTGACATAGGTAACCAGGGAGGAAAGCTTATCTTC	1415	1	clonotype1	clonotype1_consensus_1
AGACGTTAGGCCCTTG-1	True	AGACGTTAGGCCCTTG-1_contig_1	True	684	TRB	TRBV6-3	TRBD2	TRBJ1-5	TRBC1	True	True	CASSYNRGGSQPQHF	TGTGCCAGCAGTTACAACAGGGGAGGGAGCCAGCCCCAGCATTTT	4295	4	clonotype11	clonotype11_consensus_1
AGACGTTAGGCCCTTG-1	True	AGACGTTAGGCCCTTG-1_contig_3	True	361	Multi	None	None	None	TRBC1	False	None	None	None	184	1	clonotype11	None
AGACGTTCATCCCATC-1	True	AGACGTTCATCCCATC-1_contig_1	True	462	Multi	None	None	TRAJ10	TRBC1	False	None	None	None	1710	2	clonotype1	None
AGACGTTCATCCCATC-1	True	AGACGTTCATCCCATC-1_contig_2	True	553	TRB	TRBV30	TRBD1	TRBJ1-6	TRBC1	True	True	CAWSTGQANNSPLHF	TGTGCCTGGAGTACCGGACAGGCAAATAATTCACCCCTCCACTTT	1284	2	clonotype1	clonotype1_consensus_2
AGACGTTCATCCCATC-1	True	AGACGTTCATCCCATC-1_contig_4	True	510	TRA	TRAV4	None	TRAJ23	TRAC	True	True	CLVGDIGNQGGKLIF	TGCCTCGTGGGTGACATAGGTAACCAGGGAGGAAAGCTTATCTTC	3723	3	clonotype1	clonotype1_consensus_1
AGACGTTGTACATGTC-1	True	AGACGTTGTACATGTC-1_contig_1	True	522	TRB	TRBV27	None	TRBJ2-6	TRBC2	True	True	CASSRSSGANVLTF	TGTGCCAGCAGTCGAAGCTCTGGGGCCAACGTCCTGACTTTC	3146	3	clonotype5	clonotype5_consensus_2
AGACGTTGTACATGTC-1	True	AGACGTTGTACATGTC-1_contig_2	True	531	TRA	TRAV12-1	None	TRAJ6	TRAC	True	True	CVVNREGSYIPTF	TGTGTGGTGAACAGGGAAGGAAGCTACATACCTACATTT	989	1	clonotype5	clonotype5_consensus_1
AGACGTTGTACGCACC-1	True	AGACGTTGTACGCACC-1_contig_1	True	519	TRB	TRBV7-9	TRBD1	TRBJ2-5	TRBC2	True	True	CASSFRQGQGQETQYF	TGTGCCAGCAGCTTTCGGCAGGGGCAAGGCCAAGAGACCCAGTACTTC	11472	12	clonotype8	clonotype8_consensus_1
AGACGTTGTACGCACC-1	True	AGACGTTGTACGCACC-1_contig_2	True	513	TRA	TRAV2	None	TRAJ6	TRAC	True	True	CAVEEGGSYIPTF	TGTGCTGTGGAGGAAGGAGGAAGCTACATACCTACATTT	1731	2	clonotype8	clonotype8_consensus_2
AGACGTTGTACGCACC-1	True	AGACGTTGTACGCACC-1_contig_3	True	513	TRA	TRAV20	None	TRAJ20	TRAC	True	None	None	None	1146	2	clonotype8	None
AGACGTTGTTTGTTGG-1	True	AGACGTTGTTTGTTGG-1_contig_2	True	410	TRA	TRAV4	None	TRAJ23	TRAC	True	True	CLVGDIGNQGGKLIF	TGCCTCGTGGGTGACATAGGTAACCAGGGAGGAAAGCTTATCTTC	1393	1	clonotype1	clonotype1_consensus_1
AGACGTTGTTTGTTGG-1	True	AGACGTTGTTTGTTGG-1_contig_3	True	578	TRB	TRBV30	TRBD1	TRBJ1-6	TRBC1	True	True	CAWSTGQANNSPLHF	TGTGCCTGGAGTACCGGACAGGCAAATAATTCACCCCTCCACTTT	1712	2	clonotype1	clonotype1_consensus_2
AGACGTTTCAAACCAC-1	True	AGACGTTTCAAACCAC-1_contig_1	True	490	TRA	TRAV4	None	TRAJ23	TRAC	True	True	CLVGDIGNQGGKLIF	TGCCTCGTGGGTGACATAGGTAACCAGGGAGGAAAGCTTATCTTC	3355	3	clonotype1	clonotype1_consensus_1
AGACGTTTCAAACCAC-1	True	AGACGTTTCAAACCAC-1_contig_2	True	500	TRA	TRAV12-3	None	TRAJ39	TRAC	True	None	None	None	2745	2	clonotype1	None
AGACGTTTCAAACCAC-1	True	AGACGTTTCAAACCAC-1_contig_3	True	769	TRB	TRBV30	TRBD1	TRBJ1-6	TRBC1	True	True	CAWSTGQANNSPLHF	TGTGCCTGGAGTACCGGACAGGCAAATAATTCACCCCTCCACTTT	4197	4	clonotype1	clonotype1_consensus_2
AGACGTTTCAAACCAC-1	True	AGACGTTTCAAACCAC-1_contig_4	True	442	TRB	None	None	TRBJ2-3	TRBC2	False	None	None	None	1297	4	clonotype1	None
AGACGTTTCACCCTCA-1	True	AGACGTTTCACCCTCA-1_contig_1	True	682	TRB	TRBV19	TRBD2	TRBJ2-7	TRBC2	True	True	CASSIEAGTGEQYF	TGTGCCAGTAGTATAGAAGCAGGAACGGGCGAGCAGTACTTC	13341	14	clonotype345	clonotype345_consensus_2
AGACGTTTCACCCTCA-1	True	AGACGTTTCACCCTCA-1_contig_2	True	657	TRA	TRAV8-4	None	TRAJ37	TRAC	True	True	CAVTPSGNTGKLIF	TGTGCTGTGACCCCCTCTGGCAACACAGGCAAACTAATCTTT	2868	3	clonotype345	clonotype345_consensus_1
AGACGTTTCAGGCCCA-1	True	AGACGTTTCAGGCCCA-1_contig_1	True	521	TRB	TRBV27	None	TRBJ2-6	TRBC2	True	True	CASSRSSGANVLTF	TGTGCCAGCAGTCGAAGCTCTGGGGCCAACGTCCTGACTTTC	2446	3	clonotype5	clonotype5_consensus_2
AGACGTTTCAGGCCCA-1	True	AGACGTTTCAGGCCCA-1_contig_2	True	555	TRA	TRAV12-1	None	TRAJ6	TRAC	True	True	CVVNREGSYIPTF	TGTGTGGTGAACAGGGAAGGAAGCTACATACCTACATTT	1368	1	clonotype5	clonotype5_consensus_1
AGACGTTTCATGTCTT-1	True	AGACGTTTCATGTCTT-1_contig_1	True	517	TRB	TRBV11-2	TRBD2	TRBJ2-7	TRBC2	True	True	CASSLVDGTAYEQYF	TGTGCCAGCAGCTTAGTGGATGGGACGGCCTACGAGCAGTACTTC	7990	9	clonotype346	clonotype346_consensus_1
AGACGTTTCCATGAAC-1	True	AGACGTTTCCATGAAC-1_contig_1	True	277	TRB	None	None	TRBJ2-3	TRBC2	False	None	None	None	1011	2	clonotype3	None
AGACGTTTCCATGAAC-1	True	AGACGTTTCCATGAAC-1_contig_3	True	478	TRA	TRAV4	None	TRAJ23	TRAC	True	True	CLVGDIGNQGGKLIF	TGCCTCGTGGGTGACATAGGTAACCAGGGAGGAAAGCTTATCTTC	2488	2	clonotype3	clonotype3_consensus_1
AGACGTTTCCGCAAGC-1	True	AGACGTTTCCGCAAGC-1_contig_1	True	614	TRB	TRBV30	TRBD1	TRBJ1-6	TRBC1	True	True	CAWSTGQANNSPLHF	TGTGCCTGGAGTACCGGACAGGCAAATAATTCACCCCTCCACTTT	2082	2	clonotype1	clonotype1_consensus_2
AGACGTTTCCGCAAGC-1	True	AGACGTTTCCGCAAGC-1_contig_3	True	510	TRA	TRAV4	None	TRAJ23	TRAC	True	True	CLVGDIGNQGGKLIF	TGCCTCGTGGGTGACATAGGTAACCAGGGAGGAAAGCTTATCTTC	4213	3	clonotype1	clonotype1_consensus_1
AGACGTTTCCTCCTAG-1	True	AGACGTTTCCTCCTAG-1_contig_1	True	473	TRA	TRAV4	None	TRAJ23	TRAC	True	True	CLVGDIGNQGGKLIF	TGCCTCGTGGGTGACATAGGTAACCAGGGAGGAAAGCTTATCTTC	1369	1	clonotype1	clonotype1_consensus_1
AGACGTTTCCTCCTAG-1	True	AGACGTTTCCTCCTAG-1_contig_2	True	594	TRB	TRBV30	TRBD1	TRBJ1-6	TRBC1	True	True	CAWSTGQANNSPLHF	TGTGCCTGGAGTACCGGACAGGCAAATAATTCACCCCTCCACTTT	991	2	clonotype1	clonotype1_consensus_2
AGACGTTTCGTCCGTT-1	True	AGACGTTTCGTCCGTT-1_contig_1	True	538	TRB	TRBV4-3	None	TRBJ2-2	TRBC2	True	True	CASSPTPGYTGELFF	TGCGCCAGCAGCCCAACCCCGGGCTACACCGGGGAGCTGTTTTTT	5334	5	clonotype347	clonotype347_consensus_1
AGACGTTTCGTCCGTT-1	True	AGACGTTTCGTCCGTT-1_contig_2	True	454	TRA	TRAV21	None	TRAJ37	TRAC	True	True	CAVKPPGNTGKLIF	TGTGCTGTGAAGCCCCCGGGCAACACAGGCAAACTAATCTTT	1282	1	clonotype347	clonotype347_consensus_2
AGAGCGAAGAGGTTAT-1	True	AGAGCGAAGAGGTTAT-1_contig_3	True	508	TRA	TRAV4	None	TRAJ23	TRAC	True	True	CLVGDIGNQGGKLIF	TGCCTCGTGGGTGACATAGGTAACCAGGGAGGAAAGCTTATCTTC	741	1	clonotype1	clonotype1_consensus_1
AGAGCGAAGAGGTTAT-1	True	AGAGCGAAGAGGTTAT-1_contig_4	True	514	TRB	TRBV30	TRBD1	TRBJ1-6	TRBC1	True	True	CAWSTGQANNSPLHF	TGTGCCTGGAGTACCGGACAGGCAAATAATTCACCCCTCCACTTT	1315	1	clonotype1	clonotype1_consensus_2
AGAGCGAAGCTAAGAT-1	True	AGAGCGAAGCTAAGAT-1_contig_1	True	593	TRB	TRBV3-1	TRBD2	TRBJ2-7	TRBC2	True	True	CASSLRGADEQYF	TGTGCCAGCAGCCTCAGAGGAGCGGACGAGCAGTACTTC	15807	17	clonotype348	clonotype348_consensus_2
AGAGCGAAGCTAAGAT-1	True	AGAGCGAAGCTAAGAT-1_contig_3	True	532	TRA	TRAV13-1	None	TRAJ39	TRAC	True	True	CAASNNAGNMLTF	TGTGCAGCAAGTAATAATGCAGGCAACATGCTCACCTTT	2480	2	clonotype348	clonotype348_consensus_1
AGAGCGAAGGTGTTAA-1	True	AGAGCGAAGGTGTTAA-1_contig_1	True	704	TRB	TRBV30	TRBD1	TRBJ1-6	TRBC1	True	False	CAWSTGQANNSPLHF	TGTGCCTGGAGTACCGGACAGGCAAATAATTCACCCCTCCACTTT	1670	2	clonotype3	None
AGAGCGAAGGTGTTAA-1	True	AGAGCGAAGGTGTTAA-1_contig_3	True	505	TRA	TRAV4	None	TRAJ23	TRAC	True	True	CLVGDIGNQGGKLIF	TGCCTCGTGGGTGACATAGGTAACCAGGGAGGAAAGCTTATCTTC	149	1	clonotype3	clonotype3_consensus_1
AGAGCGACAATGTAAG-1	True	AGAGCGACAATGTAAG-1_contig_1	True	515	TRB	TRBV15	TRBD2	TRBJ1-1	TRBC1	True	True	CATSREGRRANTEAFF	TGTGCCACCAGCAGAGAAGGCAGGCGGGCGAACACTGAAGCTTTCTTT	4345	4	clonotype349	clonotype349_consensus_1
AGAGCGACAATGTAAG-1	True	AGAGCGACAATGTAAG-1_contig_2	True	457	TRA	TRAV9-2	None	TRAJ30	TRAC	True	True	CALTRRDDKIIF	TGTGCTCTGACGCGCAGAGATGACAAGATCATCTTT	1188	1	clonotype349	clonotype349_consensus_2
AGAGCGACATCTGGTA-1	True	AGAGCGACATCTGGTA-1_contig_1	True	545	TRB	TRBV30	TRBD1	TRBJ1-6	TRBC1	True	True	CAWSTGQANNSPLHF	TGTGCCTGGAGTACCGGACAGGCAAATAATTCACCCCTCCACTTT	1084	1	clonotype1	clonotype1_consensus_2
AGAGCGACATCTGGTA-1	True	AGAGCGACATCTGGTA-1_contig_3	True	510	TRA	TRAV4	None	TRAJ23	TRAC	True	True	CLVGDIGNQGGKLIF	TGCCTCGTGGGTGACATAGGTAACCAGGGAGGAAAGCTTATCTTC	1321	1	clonotype1	clonotype1_consensus_1
AGAGCGAGTCGGCATC-1	True	AGAGCGAGTCGGCATC-1_contig_1	True	704	TRB	TRBV5-4	TRBD1	TRBJ1-6	TRBC1	True	True	CASSLDRNNSPLHF	TGTGCCAGCAGCTTGGACAGGAATAATTCACCCCTCCACTTT	3781	4	clonotype350	clonotype350_consensus_1
AGAGCGATCAACACGT-1	True	AGAGCGATCAACACGT-1_contig_1	True	531	TRB	TRBV12-4	None	TRBJ1-3	TRBC1	True	True	CASSLGTFSGNTIYF	TGTGCCAGCAGTTTAGGTACCTTCTCTGGAAACACCATATATTTT	1945	2	clonotype351	clonotype351_consensus_3
AGAGCGATCAACACGT-1	True	AGAGCGATCAACACGT-1_contig_2	True	453	TRA	TRAV4	None	TRAJ23	TRAC	True	True	CLVGDIGNQGGKLIF	TGCCTCGTGGGTGACATAGGTAACCAGGGAGGAAAGCTTATCTTC	2631	2	clonotype351	clonotype351_consensus_1
AGAGCGATCAACACGT-1	True	AGAGCGATCAACACGT-1_contig_3	True	488	TRA	TRAV38-1	None	TRAJ31	TRAC	True	True	CAFMNNNARLMF	TGTGCTTTCATGAATAACAATGCCAGACTCATGTTT	2523	2	clonotype351	clonotype351_consensus_2
AGAGCGATCACGCGGT-1	True	AGAGCGATCACGCGGT-1_contig_1	True	478	TRB	TRBV11-2	TRBD1	TRBJ1-3	TRBC1	True	True	CASSLEGNGDTIYF	TGTGCCAGCAGCTTGGAGGGGAATGGGGACACCATATATTTT	3067	4	clonotype9	clonotype9_consensus_2
AGAGCGATCACGCGGT-1	True	AGAGCGATCACGCGGT-1_contig_2	True	417	Multi	None	None	TRAJ10	TRBC1	False	None	None	None	1235	1	clonotype9	None
AGAGCGATCACGCGGT-1	True	AGAGCGATCACGCGGT-1_contig_3	True	564	TRA	TRAV22	None	TRAJ42	TRAC	True	True	CAVGGSQGNLIF	TGTGCTGTGGGGGGAAGCCAAGGAAATCTCATCTTT	862	1	clonotype9	clonotype9_consensus_1
AGAGCGATCAGAAATG-1	True	AGAGCGATCAGAAATG-1_contig_1	True	584	TRB	TRBV30	TRBD1	TRBJ1-6	TRBC1	True	True	CAWSTGQANNSPLHF	TGTGCCTGGAGTACCGGACAGGCAAATAATTCACCCCTCCACTTT	3649	4	clonotype1	clonotype1_consensus_2
AGAGCGATCAGAAATG-1	True	AGAGCGATCAGAAATG-1_contig_2	True	689	TRB	TRBV7-2	TRBD1	TRBJ1-1	TRBC1	True	None	None	None	1738	2	clonotype1	None
AGAGCGATCAGAAATG-1	True	AGAGCGATCAGAAATG-1_contig_3	True	511	TRA	TRAV4	None	TRAJ23	TRAC	True	True	CLVGDIGNQGGKLIF	TGCCTCGTGGGTGACATAGGTAACCAGGGAGGAAAGCTTATCTTC	2957	3	clonotype1	clonotype1_consensus_1
AGAGCGATCCATGAGT-1	True	AGAGCGATCCATGAGT-1_contig_1	True	448	TRB	None	None	TRBJ1-4	TRBC1	False	None	None	None	1268	1	clonotype3	None
AGAGCGATCCATGAGT-1	True	AGAGCGATCCATGAGT-1_contig_3	True	507	TRA	TRAV4	None	TRAJ23	TRAC	True	True	CLVGDIGNQGGKLIF	TGCCTCGTGGGTGACATAGGTAACCAGGGAGGAAAGCTTATCTTC	468	2	clonotype3	clonotype3_consensus_1
AGAGCTTAGCCAGGAT-1	True	AGAGCTTAGCCAGGAT-1_contig_1	True	655	TRB	TRBV30	TRBD1	TRBJ1-6	TRBC1	True	True	CAWSTGQANNSPLHF	TGTGCCTGGAGTACCGGACAGGCAAATAATTCACCCCTCCACTTT	4776	5	clonotype2	clonotype2_consensus_1
AGAGCTTCACAGGCCT-1	True	AGAGCTTCACAGGCCT-1_contig_1	True	774	TRA	TRAV12-1	None	TRAJ6	TRAC	True	True	CVVNREGSYIPTF	TGTGTGGTGAACAGGGAAGGAAGCTACATACCTACATTT	6150	5	clonotype5	clonotype5_consensus_1
AGAGCTTCACAGGCCT-1	True	AGAGCTTCACAGGCCT-1_contig_2	True	369	TRA	TRAV1-1	None	None	TRAC	False	None	None	None	2990	2	clonotype5	None
AGAGCTTCACAGGCCT-1	True	AGAGCTTCACAGGCCT-1_contig_3	True	530	TRB	TRBV27	None	TRBJ2-6	TRBC2	True	True	CASSRSSGANVLTF	TGTGCCAGCAGTCGAAGCTCTGGGGCCAACGTCCTGACTTTC	4201	4	clonotype5	clonotype5_consensus_2
AGAGCTTCATTGGCGC-1	True	AGAGCTTCATTGGCGC-1_contig_1	True	566	TRA	TRAV13-2	None	TRAJ20	TRAC	True	True	CAVSHDRSNDYKLSF	TGTGCAGTGTCACACGACCGTTCTAACGACTACAAGCTCAGCTTT	2513	2	clonotype47	clonotype47_consensus_1
AGAGCTTCATTGGCGC-1	True	AGAGCTTCATTGGCGC-1_contig_3	True	712	TRB	TRBV19	TRBD1	TRBJ2-4	TRBC2	True	True	CASSTGTGGVIQYF	TGTGCCAGTAGTACCGGGACAGGTGGAGTCATTCAGTACTTC	4814	6	clonotype47	clonotype47_consensus_2
AGAGCTTCATTTGCCC-1	True	AGAGCTTCATTTGCCC-1_contig_1	True	522	TRB	TRBV27	None	TRBJ2-6	TRBC2	True	True	CASSRSSGANVLTF	TGTGCCAGCAGTCGAAGCTCTGGGGCCAACGTCCTGACTTTC	5569	5	clonotype5	clonotype5_consensus_2
AGAGCTTCATTTGCCC-1	True	AGAGCTTCATTTGCCC-1_contig_3	True	550	TRA	TRAV12-1	None	TRAJ6	TRAC	True	True	CVVNREGSYIPTF	TGTGTGGTGAACAGGGAAGGAAGCTACATACCTACATTT	1203	1	clonotype5	clonotype5_consensus_1
AGAGCTTGTATGAATG-1	True	AGAGCTTGTATGAATG-1_contig_1	True	652	TRB	TRBV5-4	TRBD1	TRBJ1-2	TRBC1	True	True	CASSLTGVVGYGYTF	TGTGCCAGCAGCCTTACAGGGGTGGTCGGCTATGGCTACACCTTC	1089	1	clonotype48	clonotype48_consensus_1
AGAGCTTGTATGAATG-1	True	AGAGCTTGTATGAATG-1_contig_2	True	284	TRB	None	None	TRBJ2-3	TRBC2	False	None	None	None	1018	2	clonotype48	None
AGAGCTTGTTCACCTC-1	True	AGAGCTTGTTCACCTC-1_contig_1	True	568	TRB	TRBV6-5	TRBD1	TRBJ1-5	TRBC1	True	True	CASSTGGGNQPQHF	TGTGCCAGCAGTACAGGGGGCGGCAATCAGCCCCAGCATTTT	2355	3	clonotype19	clonotype19_consensus_1
AGAGCTTTCCTTGGTC-1	True	AGAGCTTTCCTTGGTC-1_contig_1	True	515	TRB	TRBV6-3	TRBD2	TRBJ1-5	TRBC1	True	True	CASSYNRGGSQPQHF	TGTGCCAGCAGTTACAACAGGGGAGGGAGCCAGCCCCAGCATTTT	3957	5	clonotype11	clonotype11_consensus_1
AGAGTGGAGTGGGATC-1	True	AGAGTGGAGTGGGATC-1_contig_1	True	515	TRB	TRBV12-3	TRBD1	TRBJ1-2	TRBC1	True	True	CASSPDSRFIYGYTF	TGTGCCAGCAGTCCGGACAGTAGGTTCATCTATGGCTACACCTTC	6976	7	clonotype352	clonotype352_consensus_2
AGAGTGGAGTGGGATC-1	True	AGAGTGGAGTGGGATC-1_contig_3	True	448	TRA	TRAV4	None	TRAJ23	TRAC	True	True	CLVGDIGNQGGKLIF	TGCCTCGTGGGTGACATAGGTAACCAGGGAGGAAAGCTTATCTTC	285	1	clonotype352	clonotype352_consensus_1
AGAGTGGCAACTGCGC-1	True	AGAGTGGCAACTGCGC-1_contig_1	True	537	TRB	TRBV27	None	TRBJ2-6	TRBC2	True	True	CASSRSSGANVLTF	TGTGCCAGCAGTCGAAGCTCTGGGGCCAACGTCCTGACTTTC	3958	4	clonotype5	clonotype5_consensus_2
AGAGTGGCAACTGCGC-1	True	AGAGTGGCAACTGCGC-1_contig_2	True	583	TRA	TRAV12-1	None	TRAJ6	TRAC	True	True	CVVNREGSYIPTF	TGTGTGGTGAACAGGGAAGGAAGCTACATACCTACATTT	3276	4	clonotype5	clonotype5_consensus_1
AGAGTGGCACACCGAC-1	True	AGAGTGGCACACCGAC-1_contig_1	True	682	TRB	TRBV19	TRBD2	TRBJ2-7	TRBC2	True	True	CASSMAGVLDEQYF	TGTGCCAGTAGTATGGCGGGAGTCCTCGACGAGCAGTACTTC	4181	6	clonotype20	clonotype20_consensus_1
AGAGTGGCACACCGAC-1	True	AGAGTGGCACACCGAC-1_contig_3	True	674	TRA	TRAV8-3	None	TRAJ20	TRAC	True	None	None	None	624	2	clonotype20	None
AGAGTGGCACGAAACG-1	True	AGAGTGGCACGAAACG-1_contig_1	True	570	TRB	TRBV30	TRBD1	TRBJ1-6	TRBC1	True	True	CAWSTGQANNSPLHF	TGTGCCTGGAGTACCGGACAGGCAAATAATTCACCCCTCCACTTT	625	1	clonotype1	clonotype1_consensus_2
AGAGTGGCACGAAACG-1	True	AGAGTGGCACGAAACG-1_contig_2	True	510	TRA	TRAV4	None	TRAJ23	TRAC	True	True	CLVGDIGNQGGKLIF	TGCCTCGTGGGTGACATAGGTAACCAGGGAGGAAAGCTTATCTTC	1411	2	clonotype1	clonotype1_consensus_1
AGAGTGGGTAGGACAC-1	True	AGAGTGGGTAGGACAC-1_contig_1	True	603	TRB	TRBV30	TRBD1	TRBJ1-6	TRBC1	True	True	CAWSTGQANNSPLHF	TGTGCCTGGAGTACCGGACAGGCAAATAATTCACCCCTCCACTTT	1234	1	clonotype1	clonotype1_consensus_2
AGAGTGGGTAGGACAC-1	True	AGAGTGGGTAGGACAC-1_contig_2	True	327	TRB	None	None	TRBJ2-3	TRBC2	False	None	None	None	923	2	clonotype1	None
AGAGTGGGTAGGACAC-1	True	AGAGTGGGTAGGACAC-1_contig_3	True	493	TRA	TRAV4	None	TRAJ23	TRAC	True	True	CLVGDIGNQGGKLIF	TGCCTCGTGGGTGACATAGGTAACCAGGGAGGAAAGCTTATCTTC	2216	2	clonotype1	clonotype1_consensus_1
AGAGTGGGTCCGAACC-1	True	AGAGTGGGTCCGAACC-1_contig_1	True	549	TRB	TRBV30	TRBD1	TRBJ1-6	TRBC1	True	True	CAWSTGQANNSPLHF	TGTGCCTGGAGTACCGGACAGGCAAATAATTCACCCCTCCACTTT	933	1	clonotype2	clonotype2_consensus_1
AGAGTGGGTCCGAACC-1	True	AGAGTGGGTCCGAACC-1_contig_4	True	541	TRA	TRAV12-3	None	TRAJ39	TRAC	True	None	None	None	220	1	clonotype2	None
AGAGTGGGTGAGGGAG-1	True	AGAGTGGGTGAGGGAG-1_contig_1	True	634	TRB	TRBV6-3	TRBD2	TRBJ1-5	TRBC1	True	True	CASSYNRGGSQPQHF	TGTGCCAGCAGTTACAACAGGGGAGGGAGCCAGCCCCAGCATTTT	3304	4	clonotype353	clonotype353_consensus_3
AGAGTGGGTGAGGGAG-1	True	AGAGTGGGTGAGGGAG-1_contig_2	True	627	TRB	TRBV7-6	TRBD1	TRBJ2-7	TRBC2	True	True	CASSLAGTGNYEQYF	TGTGCCAGCAGCTTAGCGGGGACAGGGAACTACGAGCAGTACTTC	3037	3	clonotype353	clonotype353_consensus_1
AGAGTGGGTGAGGGAG-1	True	AGAGTGGGTGAGGGAG-1_contig_4	True	279	TRA	TRAV8-2	None	TRAJ11	TRAC	True	True	CVVSENSGYSTLTF	TGTGTTGTGAGTGAGAATTCAGGATACAGCACCCTCACCTTT	991	1	clonotype353	clonotype353_consensus_2
AGAGTGGGTTGTCTTT-1	True	AGAGTGGGTTGTCTTT-1_contig_1	True	561	TRA	TRAV25	None	TRAJ17	TRAC	True	True	CAGTAAGNKLTF	TGTGCAGGGACGGCTGCAGGCAACAAGCTAACTTTT	3644	3	clonotype354	clonotype354_consensus_1
AGAGTGGGTTGTCTTT-1	True	AGAGTGGGTTGTCTTT-1_contig_2	True	720	TRB	TRBV19	TRBD1	TRBJ1-5	TRBC1	True	True	CASTTSGTSGNQPQHF	TGTGCCAGTACCACAAGTGGGACATCGGGCAATCAGCCCCAGCATTTT	4754	7	clonotype354	clonotype354_consensus_2
AGAGTGGTCACTGGGC-1	True	AGAGTGGTCACTGGGC-1_contig_1	True	544	TRB	TRBV30	TRBD1	TRBJ1-6	TRBC1	True	True	CAWSTGQANNSPLHF	TGTGCCTGGAGTACCGGACAGGCAAATAATTCACCCCTCCACTTT	1177	1	clonotype1	clonotype1_consensus_2
AGAGTGGTCACTGGGC-1	True	AGAGTGGTCACTGGGC-1_contig_3	True	260	TRB	None	None	TRBJ2-3	TRBC2	False	None	None	None	565	2	clonotype1	None
AGAGTGGTCACTGGGC-1	True	AGAGTGGTCACTGGGC-1_contig_4	True	475	TRA	TRAV4	None	TRAJ23	TRAC	True	True	CLVGDIGNQGGKLIF	TGCCTCGTGGGTGACATAGGTAACCAGGGAGGAAAGCTTATCTTC	3314	4	clonotype1	clonotype1_consensus_1
AGAGTGGTCCGTAGGC-1	True	AGAGTGGTCCGTAGGC-1_contig_1	True	574	TRA	TRAV29DV5	None	TRAJ35	TRAC	True	None	None	None	4242	4	clonotype355	None
AGAGTGGTCCGTAGGC-1	True	AGAGTGGTCCGTAGGC-1_contig_2	True	521	TRB	TRBV7-2	TRBD1	TRBJ1-3	TRBC1	True	True	CASSLGGQGISGNTIYF	TGTGCCAGCAGCTTAGGGGGACAGGGGATCTCTGGAAACACCATATATTTT	6894	8	clonotype355	clonotype355_consensus_1
AGAGTGGTCTAGCACA-1	True	AGAGTGGTCTAGCACA-1_contig_1	True	529	TRB	TRBV2	TRBD2	TRBJ2-2	TRBC2	True	True	CASILAVTNTGELFF	TGTGCCAGCATCCTAGCGGTAACGAACACCGGGGAGCTGTTTTTT	5086	6	clonotype13	clonotype13_consensus_1
AGAGTGGTCTAGCACA-1	True	AGAGTGGTCTAGCACA-1_contig_2	True	550	TRA	TRAV13-1	None	TRAJ57	TRAC	True	None	None	None	1230	1	clonotype13	None
AGAGTGGTCTTTAGTC-1	True	AGAGTGGTCTTTAGTC-1_contig_1	True	390	TRB	None	None	TRBJ2-3	TRBC2	False	None	None	None	307	1	clonotype3	None
AGAGTGGTCTTTAGTC-1	True	AGAGTGGTCTTTAGTC-1_contig_2	True	510	TRA	TRAV4	None	TRAJ23	TRAC	True	True	CLVGDIGNQGGKLIF	TGCCTCGTGGGTGACATAGGTAACCAGGGAGGAAAGCTTATCTTC	3120	3	clonotype3	clonotype3_consensus_1
AGATCTGAGAAGGTGA-1	True	AGATCTGAGAAGGTGA-1_contig_1	True	698	TRB	TRBV27	None	TRBJ2-6	TRBC2	True	True	CASSRSSGANVLTF	TGTGCCAGCAGTCGAAGCTCTGGGGCCAACGTCCTGACTTTC	4564	5	clonotype5	clonotype5_consensus_2
AGATCTGAGAAGGTGA-1	True	AGATCTGAGAAGGTGA-1_contig_2	True	581	TRA	TRAV12-1	None	TRAJ6	TRAC	True	True	CVVNREGSYIPTF	TGTGTGGTGAACAGGGAAGGAAGCTACATACCTACATTT	1886	2	clonotype5	clonotype5_consensus_1
AGATCTGAGAAGGTTT-1	True	AGATCTGAGAAGGTTT-1_contig_1	True	670	TRB	TRBV24-1	None	TRBJ2-5	TRBC2	True	True	CATSFSGETQYF	TGTGCCACCAGTTTCTCTGGGGAGACCCAGTACTTC	2739	2	clonotype356	clonotype356_consensus_2
AGATCTGAGAAGGTTT-1	True	AGATCTGAGAAGGTTT-1_contig_2	True	795	TRB	TRBV30	TRBD1	TRBJ1-6	TRBC1	True	True	CAWSTGQANNSPLHF	TGTGCCTGGAGTACCGGACAGGCAAATAATTCACCCCTCCACTTT	2022	2	clonotype356	clonotype356_consensus_3
AGATCTGAGAAGGTTT-1	True	AGATCTGAGAAGGTTT-1_contig_3	True	380	TRB	None	None	TRBJ2-3	TRBC2	False	None	None	None	483	2	clonotype356	None
AGATCTGAGAAGGTTT-1	True	AGATCTGAGAAGGTTT-1_contig_4	True	447	TRA	TRAV4	None	TRAJ23	TRAC	True	True	CLVGDIGNQGGKLIF	TGCCTCGTGGGTGACATAGGTAACCAGGGAGGAAAGCTTATCTTC	1228	1	clonotype356	clonotype356_consensus_1
AGATCTGAGCGAAGGG-1	True	AGATCTGAGCGAAGGG-1_contig_1	True	495	TRB	TRBV24-1	TRBD1	TRBJ2-2	TRBC2	True	True	CATSEGGHSGELFF	TGTGCCACCTCTGAGGGGGGGCATTCCGGGGAGCTGTTTTTT	5303	5	clonotype61	clonotype61_consensus_2
AGATCTGAGCGAAGGG-1	True	AGATCTGAGCGAAGGG-1_contig_2	True	556	TRA	TRAV5	None	TRAJ16	TRAC	True	True	CAETPF	TGTGCAGAGACCCCGTTT	7921	8	clonotype61	clonotype61_consensus_1
AGATCTGAGTTACGGG-1	True	AGATCTGAGTTACGGG-1_contig_1	True	678	TRB	TRBV19	TRBD2	TRBJ2-7	TRBC2	True	True	CATTAPGLAGGPNEQYF	TGTGCCACCACGGCCCCGGGACTAGCGGGAGGGCCGAACGAGCAGTACTTC	4777	5	clonotype31	clonotype31_consensus_2
AGATCTGAGTTACGGG-1	True	AGATCTGAGTTACGGG-1_contig_2	True	509	TRA	TRAV34	None	TRAJ45	TRAC	True	True	CGADRGGGADGLTF	TGTGGAGCAGACCGGGGAGGAGGTGCTGACGGACTCACCTTT	2626	2	clonotype31	clonotype31_consensus_1
AGATCTGCATTTGCCC-1	True	AGATCTGCATTTGCCC-1_contig_1	True	450	TRB	None	None	TRBJ2-3	TRBC2	False	None	None	None	2074	4	clonotype9	None
AGATCTGCATTTGCCC-1	True	AGATCTGCATTTGCCC-1_contig_2	True	665	TRB	TRBV11-2	TRBD1	TRBJ1-3	TRBC1	True	True	CASSLEGNGDTIYF	TGTGCCAGCAGCTTGGAGGGGAATGGGGACACCATATATTTT	1737	2	clonotype9	clonotype9_consensus_2
AGATCTGCATTTGCCC-1	True	AGATCTGCATTTGCCC-1_contig_3	True	564	TRA	TRAV22	None	TRAJ42	TRAC	True	True	CAVGGSQGNLIF	TGTGCTGTGGGGGGAAGCCAAGGAAATCTCATCTTT	3434	3	clonotype9	clonotype9_consensus_1
AGATCTGGTTACGTCA-1	True	AGATCTGGTTACGTCA-1_contig_1	True	578	TRB	TRBV30	TRBD1	TRBJ1-6	TRBC1	True	True	CAWSTGQANNSPLHF	TGTGCCTGGAGTACCGGACAGGCAAATAATTCACCCCTCCACTTT	845	1	clonotype2	clonotype2_consensus_1
AGATCTGGTTACGTCA-1	True	AGATCTGGTTACGTCA-1_contig_2	True	310	TRB	None	None	TRBJ2-3	TRBC2	False	None	None	None	792	2	clonotype2	None
AGATCTGTCCACGACG-1	True	AGATCTGTCCACGACG-1_contig_1	True	558	TRB	TRBV2	TRBD2	TRBJ2-2	TRBC2	True	True	CASILAVTNTGELFF	TGTGCCAGCATCCTAGCGGTAACGAACACCGGGGAGCTGTTTTTT	8888	9	clonotype4	clonotype4_consensus_1
AGATCTGTCCACGACG-1	True	AGATCTGTCCACGACG-1_contig_2	True	485	TRA	TRAV38-1	None	TRAJ48	TRAC	True	True	CAFMKQYFGNEKLTF	TGTGCTTTCATGAAGCAGTACTTTGGAAATGAGAAATTAACCTTT	1252	1	clonotype4	clonotype4_consensus_2
AGATCTGTCCAGAAGG-1	True	AGATCTGTCCAGAAGG-1_contig_1	True	513	TRB	TRBV7-9	TRBD2	TRBJ2-7	TRBC2	True	True	CASSLTSGIYEQYF	TGTGCCAGCAGCTTAACTAGCGGGATCTACGAGCAGTACTTC	14414	18	clonotype14	clonotype14_consensus_1
AGATCTGTCCAGAAGG-1	True	AGATCTGTCCAGAAGG-1_contig_2	True	480	TRA	TRAV38-1	None	TRAJ47	TRAC	True	True	CAFMKHPSVGGNKLVF	TGTGCTTTCATGAAGCACCCCTCTGTGGGGGGAAACAAACTGGTCTTT	840	1	clonotype14	clonotype14_consensus_2
AGATCTGTCGAATGCT-1	True	AGATCTGTCGAATGCT-1_contig_1	True	555	TRB	TRBV5-1	TRBD1	TRBJ1-1	TRBC1	True	True	CASSLREQGSTEAFF	TGCGCCAGCAGCTTGAGGGAACAGGGATCCACTGAAGCTTTCTTT	2269	3	clonotype357	clonotype357_consensus_1
AGATCTGTCTTCCTTC-1	True	AGATCTGTCTTCCTTC-1_contig_1	True	538	TRB	TRBV7-9	TRBD1	TRBJ2-5	TRBC2	True	True	CASSFRQGQGQETQYF	TGTGCCAGCAGCTTTCGGCAGGGGCAAGGCCAAGAGACCCAGTACTTC	8139	9	clonotype12	clonotype12_consensus_1
AGATTGCAGACAGACC-1	True	AGATTGCAGACAGACC-1_contig_1	True	432	TRB	None	None	TRBJ2-3	TRBC1	False	None	None	None	1491	3	clonotype2	None
AGATTGCAGACAGACC-1	True	AGATTGCAGACAGACC-1_contig_2	True	720	TRB	TRBV30	TRBD1	TRBJ1-6	TRBC1	True	True	CAWSTGQANNSPLHF	TGTGCCTGGAGTACCGGACAGGCAAATAATTCACCCCTCCACTTT	1140	1	clonotype2	clonotype2_consensus_1
AGATTGCAGACAGACC-1	True	AGATTGCAGACAGACC-1_contig_4	True	942	TRA	TRAV4	None	TRAJ23	TRAC	True	False	CVLLPRG*HR*PGRKAYLRT	TGTGTACTACTGCCTCGTGGGTGACATAGGTAACCAGGGAGGAAAGCTTATCTTCGGACA	1433	2	clonotype2	None
AGATTGCAGAGTAAGG-1	True	AGATTGCAGAGTAAGG-1_contig_1	True	700	TRB	TRBV20-1	TRBD1	TRBJ2-3	TRBC2	True	True	CSAWTGDTDTQYF	TGCAGTGCGTGGACAGGAGACACAGATACGCAGTATTTT	14532	17	clonotype89	clonotype89_consensus_2
AGATTGCAGAGTAAGG-1	True	AGATTGCAGAGTAAGG-1_contig_2	True	1034	TRA	TRAV1-2	None	TRAJ20	TRAC	True	True	CAVRDGDYKLSF	TGTGCTGTGAGAGATGGCGACTACAAGCTCAGCTTT	5807	6	clonotype89	clonotype89_consensus_1
AGATTGCAGGATTCGG-1	True	AGATTGCAGGATTCGG-1_contig_1	True	576	TRA	TRAV29DV5	None	TRAJ49	TRAC	True	True	CAASQGTGNQFYF	TGTGCAGCAAGCCAGGGCACCGGTAACCAGTTCTATTTT	16642	15	clonotype358	clonotype358_consensus_1
AGATTGCAGGATTCGG-1	True	AGATTGCAGGATTCGG-1_contig_3	True	734	TRB	TRBV10-2	TRBD2	TRBJ2-1	TRBC2	True	True	CASSAGTPSYNEQFF	TGCGCCAGCAGTGCCGGGACTCCCTCCTACAATGAGCAGTTCTTC	45120	46	clonotype358	clonotype358_consensus_2
AGATTGCAGGATTCGG-1	True	AGATTGCAGGATTCGG-1_contig_4	True	506	TRB	None	None	TRBJ2-4	TRBC2	False	None	None	None	5984	10	clonotype358	None
AGATTGCAGTGTCCCG-1	True	AGATTGCAGTGTCCCG-1_contig_1	True	697	TRB	TRBV30	TRBD1	TRBJ1-6	TRBC1	True	True	CAWSTGQANNSPLHF	TGTGCCTGGAGTACCGGACAGGCAAATAATTCACCCCTCCACTTT	2029	3	clonotype1	clonotype1_consensus_2
AGATTGCAGTGTCCCG-1	True	AGATTGCAGTGTCCCG-1_contig_3	True	508	TRA	TRAV4	None	TRAJ23	TRAC	True	True	CLVGDIGNQGGKLIF	TGCCTCGTGGGTGACATAGGTAACCAGGGAGGAAAGCTTATCTTC	2453	2	clonotype1	clonotype1_consensus_1
AGATTGCCAAATCCGT-1	True	AGATTGCCAAATCCGT-1_contig_1	True	622	TRB	TRBV30	TRBD1	TRBJ1-6	TRBC1	True	True	CAWSTGQANNSPLHF	TGTGCCTGGAGTACCGGACAGGCAAATAATTCACCCCTCCACTTT	5152	6	clonotype1	clonotype1_consensus_2
AGATTGCCAAATCCGT-1	True	AGATTGCCAAATCCGT-1_contig_3	True	474	TRA	TRAV4	None	TRAJ23	TRAC	True	True	CLVGDIGNQGGKLIF	TGCCTCGTGGGTGACATAGGTAACCAGGGAGGAAAGCTTATCTTC	838	1	clonotype1	clonotype1_consensus_1
AGATTGCCAATGTAAG-1	True	AGATTGCCAATGTAAG-1_contig_1	True	654	TRB	TRBV30	TRBD1	TRBJ1-6	TRBC1	True	True	CAWSTGQANNSPLHF	TGTGCCTGGAGTACCGGACAGGCAAATAATTCACCCCTCCACTTT	2204	3	clonotype1	clonotype1_consensus_2
AGATTGCCAATGTAAG-1	True	AGATTGCCAATGTAAG-1_contig_2	True	289	TRB	None	None	TRBJ2-3	TRBC2	False	None	None	None	1111	2	clonotype1	None
AGATTGCCAATGTAAG-1	True	AGATTGCCAATGTAAG-1_contig_3	True	496	TRA	TRAV4	None	TRAJ23	TRAC	True	True	CLVGDIGNQGGKLIF	TGCCTCGTGGGTGACATAGGTAACCAGGGAGGAAAGCTTATCTTC	2820	2	clonotype1	clonotype1_consensus_1
AGATTGCCACCAGATT-1	True	AGATTGCCACCAGATT-1_contig_1	True	584	TRB	TRBV2	TRBD2	TRBJ2-2	TRBC2	True	True	CASILAVTNTGELFF	TGTGCCAGCATCCTAGCGGTAACGAACACCGGGGAGCTGTTTTTT	17762	21	clonotype4	clonotype4_consensus_1
AGATTGCCACCAGATT-1	True	AGATTGCCACCAGATT-1_contig_2	True	517	TRA	TRAV38-1	None	TRAJ48	TRAC	True	True	CAFMKQYFGNEKLTF	TGTGCTTTCATGAAGCAGTACTTTGGAAATGAGAAATTAACCTTT	1007	1	clonotype4	clonotype4_consensus_2
AGATTGCCACCGATAT-1	True	AGATTGCCACCGATAT-1_contig_1	True	598	TRB	TRBV30	TRBD1	TRBJ1-6	TRBC1	True	True	CAWSTGQANNSPLHF	TGTGCCTGGAGTACCGGACAGGCAAATAATTCACCCCTCCACTTT	3377	4	clonotype2	clonotype2_consensus_1
AGATTGCCATAGAAAC-1	True	AGATTGCCATAGAAAC-1_contig_1	True	411	TRB	None	None	TRBJ1-1	TRBC1	False	None	None	None	1435	1	clonotype3	None
AGATTGCCATAGAAAC-1	True	AGATTGCCATAGAAAC-1_contig_2	True	507	TRA	TRAV4	None	TRAJ23	TRAC	True	True	CLVGDIGNQGGKLIF	TGCCTCGTGGGTGACATAGGTAACCAGGGAGGAAAGCTTATCTTC	3975	5	clonotype3	clonotype3_consensus_1
AGATTGCGTAAGGATT-1	True	AGATTGCGTAAGGATT-1_contig_1	True	502	TRA	TRAV38-2DV8	None	TRAJ42	TRAC	True	True	CAYLNYGGSQGNLIF	TGTGCTTACCTGAATTATGGAGGAAGCCAAGGAAATCTCATCTTT	3045	3	clonotype359	clonotype359_consensus_3
AGATTGCGTAAGGATT-1	True	AGATTGCGTAAGGATT-1_contig_2	True	579	TRA	TRAV29DV5	None	TRAJ31	TRAC	True	True	CAASGRNNNARLMF	TGTGCAGCAAGCGGACGGAATAACAATGCCAGACTCATGTTT	2754	2	clonotype359	clonotype359_consensus_2
AGATTGCGTAAGGATT-1	True	AGATTGCGTAAGGATT-1_contig_3	True	495	TRB	TRBV12-3	None	TRBJ2-7	TRBC2	True	True	CASSSDSYEQYF	TGTGCCAGCAGTTCGGACTCATACGAGCAGTACTTC	992	2	clonotype359	clonotype359_consensus_1
AGATTGCGTACAGCAG-1	True	AGATTGCGTACAGCAG-1_contig_1	True	676	TRB	TRBV30	TRBD1	TRBJ1-6	TRBC1	True	True	CAWSTGQANNSPLHF	TGTGCCTGGAGTACCGGACAGGCAAATAATTCACCCCTCCACTTT	1461	2	clonotype1	clonotype1_consensus_2
AGATTGCGTACAGCAG-1	True	AGATTGCGTACAGCAG-1_contig_2	True	770	Multi	None	None	TRAJ10	TRBC1	False	None	None	None	378	1	clonotype1	None
AGATTGCGTACAGCAG-1	True	AGATTGCGTACAGCAG-1_contig_3	True	546	TRA	TRAV12-3	None	TRAJ39	TRAC	True	None	None	None	2558	2	clonotype1	None
AGATTGCGTACAGCAG-1	True	AGATTGCGTACAGCAG-1_contig_4	True	483	TRA	TRAV4	None	TRAJ23	TRAC	True	True	CLVGDIGNQGGKLIF	TGCCTCGTGGGTGACATAGGTAACCAGGGAGGAAAGCTTATCTTC	2299	2	clonotype1	clonotype1_consensus_1
AGATTGCGTACTTCTT-1	True	AGATTGCGTACTTCTT-1_contig_1	True	543	TRB	TRBV6-6	TRBD1	TRBJ1-2	TRBC1	True	True	CASSLKGRDYGYTF	TGTGCCAGCAGTTTAAAGGGGCGCGACTATGGCTACACCTTC	12675	13	clonotype360	clonotype360_consensus_2
AGATTGCGTACTTCTT-1	True	AGATTGCGTACTTCTT-1_contig_2	True	523	TRA	TRAV20	None	TRAJ57	TRAC	True	True	CAVPQGGSEKLVF	TGTGCTGTGCCCCAGGGCGGATCTGAAAAGCTGGTCTTT	4532	4	clonotype360	clonotype360_consensus_1
AGATTGCGTACTTCTT-1	True	AGATTGCGTACTTCTT-1_contig_3	True	497	TRA	TRAV21	None	TRAJ57	TRAC	True	None	None	None	1282	2	clonotype360	None
AGATTGCGTAGAAAGG-1	True	AGATTGCGTAGAAAGG-1_contig_1	True	299	TRB	None	None	TRBJ2-3	TRBC2	False	None	None	None	522	2	clonotype3	None
AGATTGCGTAGAAAGG-1	True	AGATTGCGTAGAAAGG-1_contig_2	True	502	TRA	TRAV4	None	TRAJ23	TRAC	True	True	CLVGDIGNQGGKLIF	TGCCTCGTGGGTGACATAGGTAACCAGGGAGGAAAGCTTATCTTC	1361	3	clonotype3	clonotype3_consensus_1
AGATTGCGTTCGGGCT-1	True	AGATTGCGTTCGGGCT-1_contig_1	True	674	TRA	TRAV3	None	TRAJ31	TRAC	True	True	CAVRDTNARLMF	TGTGCTGTGAGAGACACCAATGCCAGACTCATGTTT	4948	5	clonotype90	clonotype90_consensus_2
AGATTGCGTTCGGGCT-1	True	AGATTGCGTTCGGGCT-1_contig_2	True	500	TRB	TRBV12-4	None	TRBJ2-1	TRBC2	True	True	CASSIVNEQFF	TGTGCCAGCAGTATCGTCAATGAGCAGTTCTTC	8465	9	clonotype90	clonotype90_consensus_1
AGATTGCTCCTAGAAC-1	True	AGATTGCTCCTAGAAC-1_contig_1	True	509	TRA	TRAV4	None	TRAJ23	TRAC	True	True	CLVGDIGNQGGKLIF	TGCCTCGTGGGTGACATAGGTAACCAGGGAGGAAAGCTTATCTTC	6522	6	clonotype1	clonotype1_consensus_1
AGATTGCTCCTAGAAC-1	True	AGATTGCTCCTAGAAC-1_contig_2	True	602	TRB	TRBV30	TRBD1	TRBJ1-6	TRBC1	True	True	CAWSTGQANNSPLHF	TGTGCCTGGAGTACCGGACAGGCAAATAATTCACCCCTCCACTTT	1408	2	clonotype1	clonotype1_consensus_2
AGATTGCTCGCTAGCG-1	True	AGATTGCTCGCTAGCG-1_contig_1	True	642	TRB	TRBV30	TRBD1	TRBJ1-6	TRBC1	True	True	CAWSTGQANNSPLHF	TGTGCCTGGAGTACCGGACAGGCAAATAATTCACCCCTCCACTTT	10087	10	clonotype1	clonotype1_consensus_2
AGATTGCTCGCTAGCG-1	True	AGATTGCTCGCTAGCG-1_contig_2	True	431	TRB	None	None	TRBJ2-4	TRBC2	False	None	None	None	1748	3	clonotype1	None
AGATTGCTCGCTAGCG-1	True	AGATTGCTCGCTAGCG-1_contig_3	True	487	TRA	TRAV4	None	TRAJ23	TRAC	True	True	CLVGDIGNQGGKLIF	TGCCTCGTGGGTGACATAGGTAACCAGGGAGGAAAGCTTATCTTC	1732	1	clonotype1	clonotype1_consensus_1
AGCAGCCAGACTACAA-1	True	AGCAGCCAGACTACAA-1_contig_1	True	635	TRB	TRBV2	None	TRBJ2-2	TRBC2	True	True	CASSQSYTGELFF	TGTGCCAGCAGTCAATCATATACCGGGGAGCTGTTTTTT	16862	15	clonotype361	clonotype361_consensus_2
AGCAGCCAGACTACAA-1	True	AGCAGCCAGACTACAA-1_contig_2	True	663	TRB	TRBV30	TRBD1	TRBJ1-6	TRBC1	True	True	CAWSTGQANNSPLHF	TGTGCCTGGAGTACCGGACAGGCAAATAATTCACCCCTCCACTTT	3024	3	clonotype361	clonotype361_consensus_3
AGCAGCCAGACTACAA-1	True	AGCAGCCAGACTACAA-1_contig_6	True	555	TRA	TRAV22	None	TRAJ31	TRAC	True	True	CAVGARLMF	TGTGCTGTGGGTGCCAGACTCATGTTT	2021	2	clonotype361	clonotype361_consensus_1
AGCAGCCAGAGATGAG-1	True	AGCAGCCAGAGATGAG-1_contig_1	True	525	TRA	TRAV27	None	TRAJ54	TRAC	True	None	None	None	1445	1	clonotype362	None
AGCAGCCAGAGATGAG-1	True	AGCAGCCAGAGATGAG-1_contig_3	True	511	TRB	TRBV7-2	TRBD1	TRBJ1-2	TRBC1	True	True	CASSLVDRGYGYTF	TGTGCCAGCAGCTTAGTCGACAGGGGTTATGGCTACACCTTC	15310	15	clonotype362	clonotype362_consensus_1
AGCAGCCCACCCATTC-1	True	AGCAGCCCACCCATTC-1_contig_1	True	701	TRB	TRBV2	None	TRBJ2-2	TRBC2	True	True	CASSQSYTGELFF	TGTGCCAGCAGTCAATCATATACCGGGGAGCTGTTTTTT	10534	10	clonotype39	clonotype39_consensus_2
AGCAGCCCACCCATTC-1	True	AGCAGCCCACCCATTC-1_contig_2	True	464	TRB	None	None	TRBJ2-3	TRBC2	False	None	None	None	1452	2	clonotype39	None
AGCAGCCCACCCATTC-1	True	AGCAGCCCACCCATTC-1_contig_3	True	560	TRA	TRAV22	None	TRAJ31	TRAC	True	True	CAVGARLMF	TGTGCTGTGGGTGCCAGACTCATGTTT	2634	3	clonotype39	clonotype39_consensus_1
AGCAGCCCACGACTCG-1	True	AGCAGCCCACGACTCG-1_contig_1	True	513	TRB	TRBV9	TRBD2	TRBJ2-7	TRBC2	True	True	CASSYPSQGGEQYF	TGTGCCAGCAGCTACCCCTCGCAGGGAGGCGAGCAGTACTTC	7133	8	clonotype23	clonotype23_consensus_3
AGCAGCCCACGACTCG-1	True	AGCAGCCCACGACTCG-1_contig_3	True	571	TRA	TRAV27	None	TRAJ48	TRAC	True	True	CAGGPPHPRNEKLTF	TGTGCAGGAGGTCCTCCCCACCCAAGAAATGAGAAATTAACCTTT	7257	7	clonotype23	clonotype23_consensus_1
AGCAGCCCACGACTCG-1	True	AGCAGCCCACGACTCG-1_contig_4	True	510	TRA	TRAV21	None	TRAJ8	TRAC	True	True	CAVPNTGFQKLVF	TGTGCTGTGCCCAACACAGGCTTTCAGAAACTTGTATTT	5192	4	clonotype23	clonotype23_consensus_2
AGCAGCCCATGAGCGA-1	True	AGCAGCCCATGAGCGA-1_contig_1	True	591	TRB	TRBV30	TRBD1	TRBJ1-6	TRBC1	True	True	CAWSTGQANNSPLHF	TGTGCCTGGAGTACCGGACAGGCAAATAATTCACCCCTCCACTTT	1799	2	clonotype1	clonotype1_consensus_2
AGCAGCCCATGAGCGA-1	True	AGCAGCCCATGAGCGA-1_contig_4	True	471	TRA	TRAV4	None	TRAJ23	TRAC	True	True	CLVGDIGNQGGKLIF	TGCCTCGTGGGTGACATAGGTAACCAGGGAGGAAAGCTTATCTTC	1196	2	clonotype1	clonotype1_consensus_1
AGCAGCCGTACAGCAG-1	True	AGCAGCCGTACAGCAG-1_contig_1	True	503	TRB	TRBV28	TRBD1	TRBJ1-5	TRBC1	True	True	CASSPPPRVRSNQPQHF	TGTGCCAGCAGTCCGCCTCCCCGGGTCAGGAGTAATCAGCCCCAGCATTTT	12542	11	clonotype363	clonotype363_consensus_4
AGCAGCCGTACAGCAG-1	True	AGCAGCCGTACAGCAG-1_contig_2	True	520	TRB	TRBV20-1	TRBD2	TRBJ2-1	TRBC2	True	True	CSAGLSGGAGEQFF	TGCAGTGCTGGCCTCAGCGGGGGGGCCGGTGAGCAGTTCTTC	4084	4	clonotype363	clonotype363_consensus_3
AGCAGCCGTACAGCAG-1	True	AGCAGCCGTACAGCAG-1_contig_3	True	519	TRA	TRAV17	None	TRAJ7	TRAC	True	True	CATDAGGNNRLAF	TGTGCTACGGACGCGGGAGGGAACAACAGACTCGCTTTT	1253	2	clonotype363	clonotype363_consensus_2
AGCAGCCGTACAGCAG-1	True	AGCAGCCGTACAGCAG-1_contig_4	True	685	TRA	TRAV3	None	TRAJ17	TRAC	True	True	CAVRGRAAGNKLTF	TGTGCTGTGAGAGGTAGAGCTGCAGGCAACAAGCTAACTTTT	1240	2	clonotype363	clonotype363_consensus_1
AGCAGCCGTTAGGGTG-1	True	AGCAGCCGTTAGGGTG-1_contig_1	True	565	TRB	TRBV3-1	TRBD1	TRBJ1-2	TRBC1	True	True	CASSQEGTGGIGNYGYTF	TGTGCCAGCAGCCAAGAGGGGACAGGGGGAATCGGTAACTATGGCTACACCTTC	5150	5	clonotype364	clonotype364_consensus_1
AGCAGCCGTTAGGGTG-1	True	AGCAGCCGTTAGGGTG-1_contig_2	True	498	TRA	TRAV9-2	None	TRAJ9	TRAC	True	True	CALIQNTGGFKTIF	TGTGCTCTGATTCAAAATACTGGAGGCTTCAAAACTATCTTT	2178	2	clonotype364	clonotype364_consensus_2
AGCAGCCGTTCAGTAC-1	True	AGCAGCCGTTCAGTAC-1_contig_1	True	508	TRA	TRAV26-1	None	TRAJ12	TRAC	True	True	CIVRGMDSSYKLIF	TGCATCGTCAGGGGGATGGATAGCAGCTATAAATTGATCTTC	2438	2	clonotype365	clonotype365_consensus_2
AGCAGCCGTTCAGTAC-1	True	AGCAGCCGTTCAGTAC-1_contig_3	True	653	TRB	TRBV28	TRBD1	TRBJ2-2	TRBC2	True	True	CASSSGGAWTGELFF	TGTGCCAGCAGTTCCGGGGGGGCGTGGACCGGGGAGCTGTTTTTT	9462	8	clonotype365	clonotype365_consensus_3
AGCAGCCGTTCAGTAC-1	True	AGCAGCCGTTCAGTAC-1_contig_4	True	685	TRB	TRBV7-9	TRBD1	TRBJ2-5	TRBC2	True	True	CASSFRQGQGQETQYF	TGTGCCAGCAGCTTTCGGCAGGGGCAAGGCCAAGAGACCCAGTACTTC	5795	6	clonotype365	clonotype365_consensus_1
AGCAGCCTCCTTCAAT-1	True	AGCAGCCTCCTTCAAT-1_contig_1	True	815	Multi	None	None	TRAJ10	TRBC1	False	None	None	None	1193	2	clonotype2	None
AGCAGCCTCCTTCAAT-1	True	AGCAGCCTCCTTCAAT-1_contig_2	True	752	TRB	TRBV30	TRBD1	TRBJ1-6	TRBC1	True	True	CAWSTGQANNSPLHF	TGTGCCTGGAGTACCGGACAGGCAAATAATTCACCCCTCCACTTT	1043	1	clonotype2	clonotype2_consensus_1
AGCAGCCTCGAGAACG-1	True	AGCAGCCTCGAGAACG-1_contig_1	True	691	TRB	TRBV7-2	TRBD1	TRBJ2-7	TRBC1	True	True	CASSSRGQNEQYF	TGTGCCAGCAGCTCCAGGGGGCAGAACGAGCAGTACTTC	13805	16	clonotype366	clonotype366_consensus_1
AGCAGCCTCGAGAACG-1	True	AGCAGCCTCGAGAACG-1_contig_2	True	633	Multi	None	None	TRAJ10	TRBC1	False	None	None	None	2416	3	clonotype366	None
AGCAGCCTCGAGAACG-1	True	AGCAGCCTCGAGAACG-1_contig_4	True	533	TRA	TRAV13-2	None	TRAJ52	TRAC	True	True	CAERPNSYGKLTF	TGTGCAGAGAGACCGAATAGCTATGGAAAGCTGACATTT	6030	5	clonotype366	clonotype366_consensus_2
AGCAGCCTCTCCCTGA-1	True	AGCAGCCTCTCCCTGA-1_contig_1	True	615	TRB	TRBV30	TRBD1	TRBJ1-6	TRBC1	True	True	CAWSTGQANNSPLHF	TGTGCCTGGAGTACCGGACAGGCAAATAATTCACCCCTCCACTTT	3296	3	clonotype2	clonotype2_consensus_1
AGCAGCCTCTCCCTGA-1	True	AGCAGCCTCTCCCTGA-1_contig_2	True	313	TRB	None	None	TRBJ2-3	TRBC2	False	None	None	None	1197	2	clonotype2	None
AGCAGCCTCTCTAGGA-1	True	AGCAGCCTCTCTAGGA-1_contig_1	True	509	TRA	TRAV26-1	None	TRAJ9	TRAC	True	True	CIVRVQGGGFKTIF	TGCATCGTCAGAGTCCAGGGTGGAGGCTTCAAAACTATCTTT	1409	2	clonotype10	clonotype10_consensus_2
AGCAGCCTCTCTAGGA-1	True	AGCAGCCTCTCTAGGA-1_contig_4	True	547	TRB	TRBV6-5	TRBD1	TRBJ1-5	TRBC1	True	True	CASSTGGGNQPQHF	TGTGCCAGCAGTACAGGGGGCGGCAATCAGCCCCAGCATTTT	5626	6	clonotype10	clonotype10_consensus_1
AGCATACAGACACGAC-1	True	AGCATACAGACACGAC-1_contig_1	True	489	TRA	TRAV38-1	None	TRAJ42	TRAC	True	True	CAFIGGSQGNLIF	TGTGCTTTCATTGGAGGAAGCCAAGGAAATCTCATCTTT	2118	2	clonotype367	clonotype367_consensus_3
AGCATACAGACACGAC-1	True	AGCATACAGACACGAC-1_contig_3	True	531	TRB	TRBV20-1	TRBD1	TRBJ1-2	TRBC1	True	True	CSAPLGDRGWAYGYTF	TGCAGTGCTCCTTTGGGGGACAGGGGATGGGCCTATGGCTACACCTTC	4919	4	clonotype367	clonotype367_consensus_1
AGCATACAGACACGAC-1	True	AGCATACAGACACGAC-1_contig_4	True	602	TRB	TRBV30	TRBD1	TRBJ1-6	TRBC1	True	True	CAWSTGQANNSPLHF	TGTGCCTGGAGTACCGGACAGGCAAATAATTCACCCCTCCACTTT	4199	4	clonotype367	clonotype367_consensus_2
AGCATACAGACACGAC-1	True	AGCATACAGACACGAC-1_contig_6	True	256	TRB	None	None	TRBJ2-3	TRBC2	False	None	None	None	987	2	clonotype367	None
AGCATACAGGCCATAG-1	True	AGCATACAGGCCATAG-1_contig_1	True	552	TRB	None	None	TRBJ2-4	TRBC2	False	None	None	None	1496	3	clonotype2	None
AGCATACAGGCCATAG-1	True	AGCATACAGGCCATAG-1_contig_2	True	752	TRB	TRBV30	TRBD1	TRBJ1-6	TRBC1	True	True	CAWSTGQANNSPLHF	TGTGCCTGGAGTACCGGACAGGCAAATAATTCACCCCTCCACTTT	874	1	clonotype2	clonotype2_consensus_1
AGCATACAGGCCATAG-1	True	AGCATACAGGCCATAG-1_contig_3	True	502	TRA	TRAV12-3	None	TRAJ39	TRAC	True	None	None	None	1101	1	clonotype2	None
AGCATACCACTGTCGG-1	True	AGCATACCACTGTCGG-1_contig_1	True	753	TRB	TRBV30	TRBD1	TRBJ1-6	TRBC1	True	True	CAWSTGQANNSPLHF	TGTGCCTGGAGTACCGGACAGGCAAATAATTCACCCCTCCACTTT	2500	3	clonotype2	clonotype2_consensus_1
AGCATACCACTGTCGG-1	True	AGCATACCACTGTCGG-1_contig_2	True	450	TRB	None	None	TRBJ2-3	TRBC1	False	None	None	None	1177	2	clonotype2	None
AGCATACCATCCAACA-1	True	AGCATACCATCCAACA-1_contig_1	True	536	TRB	TRBV20-1	TRBD1	TRBJ2-5	TRBC2	True	True	CSAAQGLSETQYF	TGCAGTGCTGCCCAGGGGCTGTCGGAGACCCAGTACTTC	12822	13	clonotype368	clonotype368_consensus_1
AGCATACCATCCAACA-1	True	AGCATACCATCCAACA-1_contig_4	True	516	TRA	TRAV13-2	None	TRAJ29	TRAC	True	True	CAERERGNTPLVF	TGTGCAGAGAGGGAGAGAGGAAACACACCTCTTGTCTTT	5079	4	clonotype368	clonotype368_consensus_2
AGCATACCATCCAACA-1	True	AGCATACCATCCAACA-1_contig_5	True	500	TRA	TRAV21	None	TRAJ12	TRAC	True	None	None	None	2265	3	clonotype368	None
AGCATACGTACAAGTA-1	True	AGCATACGTACAAGTA-1_contig_1	True	589	TRB	TRBV2	TRBD1	TRBJ2-7	TRBC2	True	True	CASSPQWGQGRNEQYF	TGTGCCAGCAGTCCCCAGTGGGGACAGGGAAGGAACGAGCAGTACTTC	5941	6	clonotype62	clonotype62_consensus_2
AGCATACGTACAAGTA-1	True	AGCATACGTACAAGTA-1_contig_2	True	292	TRB	None	None	TRBJ2-3	TRBC2	False	None	None	None	788	2	clonotype62	None
AGCATACGTACAAGTA-1	True	AGCATACGTACAAGTA-1_contig_3	True	452	TRA	TRAV9-2	None	TRAJ8	TRAC	True	True	CALFMNTGFQKLVF	TGTGCTCTGTTCATGAACACAGGCTTTCAGAAACTTGTATTT	591	1	clonotype62	clonotype62_consensus_1
AGCATACGTATTACCG-1	True	AGCATACGTATTACCG-1_contig_1	True	755	TRB	TRBV30	TRBD1	TRBJ1-6	TRBC1	True	True	CAWSTGQANNSPLHF	TGTGCCTGGAGTACCGGACAGGCAAATAATTCACCCCTCCACTTT	9320	9	clonotype1	clonotype1_consensus_2
AGCATACGTATTACCG-1	True	AGCATACGTATTACCG-1_contig_2	True	450	TRB	None	None	TRBJ2-3	TRBC2	False	None	None	None	1063	2	clonotype1	None
AGCATACGTATTACCG-1	True	AGCATACGTATTACCG-1_contig_3	True	574	Multi	None	None	TRAJ10	TRBC1	False	None	None	None	806	1	clonotype1	None
AGCATACGTATTACCG-1	True	AGCATACGTATTACCG-1_contig_4	True	481	TRA	TRAV4	None	TRAJ23	TRAC	True	True	CLVGDIGNQGGKLIF	TGCCTCGTGGGTGACATAGGTAACCAGGGAGGAAAGCTTATCTTC	1113	1	clonotype1	clonotype1_consensus_1
AGCATACGTCATCCCT-1	True	AGCATACGTCATCCCT-1_contig_1	True	516	TRB	TRBV11-2	TRBD1	TRBJ2-1	TRBC2	True	True	CASSLGQGAYNEQFF	TGTGCCAGCAGCTTAGGACAGGGGGCGTACAATGAGCAGTTCTTC	20131	19	clonotype369	clonotype369_consensus_2
AGCATACGTCATCCCT-1	True	AGCATACGTCATCCCT-1_contig_2	True	613	TRB	TRBV23-1	None	TRBJ1-4	TRBC1	True	None	None	None	3870	7	clonotype369	None
AGCATACGTCATCCCT-1	True	AGCATACGTCATCCCT-1_contig_3	True	662	TRA	TRAV8-4	None	TRAJ24	TRAC	True	True	CAVTTDSWGKLQF	TGTGCTGTGACAACTGACAGCTGGGGGAAATTGCAGTTT	4610	5	clonotype369	clonotype369_consensus_1
AGCATACTCCCACTTG-1	True	AGCATACTCCCACTTG-1_contig_1	True	725	TRB	TRBV30	TRBD1	TRBJ1-6	TRBC1	True	True	CAWSTGQANNSPLHF	TGTGCCTGGAGTACCGGACAGGCAAATAATTCACCCCTCCACTTT	2652	3	clonotype2	clonotype2_consensus_1
AGCATACTCCCACTTG-1	True	AGCATACTCCCACTTG-1_contig_4	True	546	TRA	TRAV12-3	None	TRAJ39	TRAC	True	None	None	None	2534	2	clonotype2	None
AGCCTAAAGGGATGGG-1	True	AGCCTAAAGGGATGGG-1_contig_1	True	752	TRB	TRBV30	TRBD1	TRBJ1-6	TRBC1	True	True	CAWSTGQANNSPLHF	TGTGCCTGGAGTACCGGACAGGCAAATAATTCACCCCTCCACTTT	3316	3	clonotype2	clonotype2_consensus_1
AGCCTAAAGGGATGGG-1	True	AGCCTAAAGGGATGGG-1_contig_2	True	447	TRB	None	None	TRBJ2-3	TRBC2	False	None	None	None	1244	3	clonotype2	None
AGCCTAAAGTGGAGAA-1	True	AGCCTAAAGTGGAGAA-1_contig_1	True	366	TRB	None	None	TRBJ1-1	TRBC1	False	None	None	None	941	1	None	None
AGCCTAAAGTGGAGAA-1	True	AGCCTAAAGTGGAGAA-1_contig_3	True	919	TRA	TRAV4	None	TRAJ23	TRAC	True	False	CVLLPRG*HR*PGRKAYLRT	TGTGTACTACTGCCTCGTGGGTGACATAGGTAACCAGGGAGGAAAGCTTATCTTCGGACA	2404	2	None	None
AGCCTAAAGTGTACCT-1	True	AGCCTAAAGTGTACCT-1_contig_1	True	578	TRB	TRBV30	TRBD1	TRBJ1-6	TRBC1	True	True	CAWSTGQANNSPLHF	TGTGCCTGGAGTACCGGACAGGCAAATAATTCACCCCTCCACTTT	2646	3	clonotype1	clonotype1_consensus_2
AGCCTAAAGTGTACCT-1	True	AGCCTAAAGTGTACCT-1_contig_2	True	481	TRA	TRAV4	None	TRAJ23	TRAC	True	True	CLVGDIGNQGGKLIF	TGCCTCGTGGGTGACATAGGTAACCAGGGAGGAAAGCTTATCTTC	864	1	clonotype1	clonotype1_consensus_1
AGCCTAACAAGGACTG-1	True	AGCCTAACAAGGACTG-1_contig_1	True	586	TRB	TRBV30	TRBD1	TRBJ1-6	TRBC1	True	True	CAWSTGQANNSPLHF	TGTGCCTGGAGTACCGGACAGGCAAATAATTCACCCCTCCACTTT	1110	1	clonotype1	clonotype1_consensus_2
AGCCTAACAAGGACTG-1	True	AGCCTAACAAGGACTG-1_contig_2	True	586	Multi	None	None	TRBJ1-2	TRBC1	False	None	None	None	836	1	clonotype1	None
AGCCTAACAAGGACTG-1	True	AGCCTAACAAGGACTG-1_contig_4	True	263	TRB	None	None	TRBJ2-3	TRBC2	False	None	None	None	506	2	clonotype1	None
AGCCTAACAAGGACTG-1	True	AGCCTAACAAGGACTG-1_contig_5	True	490	TRA	TRAV4	None	TRAJ23	TRAC	True	True	CLVGDIGNQGGKLIF	TGCCTCGTGGGTGACATAGGTAACCAGGGAGGAAAGCTTATCTTC	1207	2	clonotype1	clonotype1_consensus_1
AGCCTAACAAGTCTGT-1	True	AGCCTAACAAGTCTGT-1_contig_1	True	600	TRB	TRBV30	TRBD1	TRBJ1-6	TRBC1	True	True	CAWSTGQANNSPLHF	TGTGCCTGGAGTACCGGACAGGCAAATAATTCACCCCTCCACTTT	2460	3	clonotype2	clonotype2_consensus_1
AGCCTAACAAGTCTGT-1	True	AGCCTAACAAGTCTGT-1_contig_2	True	281	TRB	None	None	TRBJ2-3	TRBC2	False	None	None	None	1415	2	clonotype2	None
AGCCTAACAAGTCTGT-1	True	AGCCTAACAAGTCTGT-1_contig_4	True	452	TRA	TRAV4	None	TRAJ23	TRAC	True	False	CVLLPRG*HR*PGRKAYLRT	TGTGTACTACTGCCTCGTGGGTGACATAGGTAACCAGGGAGGAAAGCTTATCTTCGGACA	1020	1	clonotype2	None
AGCCTAACAGCTGGCT-1	True	AGCCTAACAGCTGGCT-1_contig_1	True	511	TRB	TRBV27	None	TRBJ2-6	TRBC2	True	True	CASSRSSGANVLTF	TGTGCCAGCAGTCGAAGCTCTGGGGCCAACGTCCTGACTTTC	5642	6	clonotype5	clonotype5_consensus_2
AGCCTAACAGCTGGCT-1	True	AGCCTAACAGCTGGCT-1_contig_2	True	647	TRA	TRAV12-1	None	TRAJ6	TRAC	True	True	CVVNREGSYIPTF	TGTGTGGTGAACAGGGAAGGAAGCTACATACCTACATTT	1449	2	clonotype5	clonotype5_consensus_1
AGCCTAACATCGATGT-1	True	AGCCTAACATCGATGT-1_contig_1	True	563	TRB	TRBV2	TRBD2	TRBJ2-2	TRBC2	True	True	CASILAVTNTGELFF	TGTGCCAGCATCCTAGCGGTAACGAACACCGGGGAGCTGTTTTTT	6522	7	clonotype4	clonotype4_consensus_1
AGCCTAACATCGATGT-1	True	AGCCTAACATCGATGT-1_contig_5	True	512	TRA	TRAV38-1	None	TRAJ48	TRAC	True	True	CAFMKQYFGNEKLTF	TGTGCTTTCATGAAGCAGTACTTTGGAAATGAGAAATTAACCTTT	2464	3	clonotype4	clonotype4_consensus_2
AGCCTAACATCGATGT-1	True	AGCCTAACATCGATGT-1_contig_6	True	536	TRA	TRAV13-1	None	TRAJ57	TRAC	True	None	None	None	2178	2	clonotype4	None
AGCCTAACATCGATGT-1	True	AGCCTAACATCGATGT-1_contig_7	True	592	Multi	None	None	TRAJ45	IGHA2	False	None	None	None	536	1	clonotype4	None
AGCCTAACATGGATGG-1	True	AGCCTAACATGGATGG-1_contig_1	True	510	TRB	TRBV28	TRBD2	TRBJ2-1	TRBC2	True	True	CASSRGLAGGFSYNEQFF	TGTGCCAGCAGTCGAGGACTAGCGGGGGGTTTCTCCTACAATGAGCAGTTCTTC	7435	8	clonotype370	clonotype370_consensus_2
AGCCTAACATGGATGG-1	True	AGCCTAACATGGATGG-1_contig_3	True	474	TRA	TRAV17	None	TRAJ9	TRAC	True	True	CATARGTGGFKTIF	TGTGCTACGGCCCGGGGTACTGGAGGCTTCAAAACTATCTTT	959	1	clonotype370	clonotype370_consensus_1
AGCCTAATCAGGCCCA-1	True	AGCCTAATCAGGCCCA-1_contig_1	True	719	TRB	TRBV30	TRBD1	TRBJ1-6	TRBC1	True	True	CAWSTGQANNSPLHF	TGTGCCTGGAGTACCGGACAGGCAAATAATTCACCCCTCCACTTT	2860	3	clonotype1	clonotype1_consensus_2
AGCCTAATCAGGCCCA-1	True	AGCCTAATCAGGCCCA-1_contig_2	True	448	TRA	TRAV4	None	TRAJ23	TRAC	True	True	CLVGDIGNQGGKLIF	TGCCTCGTGGGTGACATAGGTAACCAGGGAGGAAAGCTTATCTTC	1413	1	clonotype1	clonotype1_consensus_1
AGCCTAATCCTCAATT-1	True	AGCCTAATCCTCAATT-1_contig_1	True	625	TRB	TRBV6-3	TRBD2	TRBJ1-5	TRBC1	True	True	CASSYNRGGSQPQHF	TGTGCCAGCAGTTACAACAGGGGAGGGAGCCAGCCCCAGCATTTT	4829	5	clonotype11	clonotype11_consensus_1
AGCCTAATCCTCAATT-1	True	AGCCTAATCCTCAATT-1_contig_3	True	686	Multi	None	None	TRBJ1-3	IGHG4	False	None	None	None	604	1	clonotype11	None
AGCGGTCAGAAGCCCA-1	True	AGCGGTCAGAAGCCCA-1_contig_1	True	265	TRB	None	None	TRBJ2-3	TRBC2	False	None	None	None	1500	3	None	None
AGCGGTCAGAAGCCCA-1	True	AGCGGTCAGAAGCCCA-1_contig_3	True	531	Multi	None	None	TRAJ17	IGHD	False	None	None	None	637	1	None	None
AGCGGTCAGAAGGTGA-1	True	AGCGGTCAGAAGGTGA-1_contig_1	True	717	TRB	TRBV3-1	TRBD2	TRBJ1-1	TRBC1	True	True	CASSLRAPGRSTEAFF	TGTGCCAGCAGCCTACGGGCCCCGGGACGTAGCACTGAAGCTTTCTTT	23368	24	clonotype371	clonotype371_consensus_2
AGCGGTCAGAAGGTGA-1	True	AGCGGTCAGAAGGTGA-1_contig_2	True	450	TRB	None	None	TRBJ2-3	TRBC2	False	None	None	None	8418	19	clonotype371	None
AGCGGTCAGAAGGTGA-1	True	AGCGGTCAGAAGGTGA-1_contig_3	True	628	Multi	None	None	TRAJ10	TRBC1	False	None	None	None	1458	2	clonotype371	None
AGCGGTCAGAAGGTGA-1	True	AGCGGTCAGAAGGTGA-1_contig_4	True	821	TRA	TRAV26-1	None	TRAJ42	TRAC	True	True	CIVMNYGGSQGNLIF	TGCATCGTAATGAATTATGGAGGAAGCCAAGGAAATCTCATCTTT	9007	13	clonotype371	clonotype371_consensus_1
AGCGGTCAGACATAAC-1	True	AGCGGTCAGACATAAC-1_contig_1	True	522	TRB	TRBV7-3	TRBD1	TRBJ2-7	TRBC2	True	True	CASSPGNGNIEQYF	TGTGCCAGCAGCCCAGGGAACGGTAATATCGAGCAGTACTTC	6451	7	clonotype372	clonotype372_consensus_1
AGCGGTCAGGACCACA-1	True	AGCGGTCAGGACCACA-1_contig_1	True	524	TRB	TRBV11-2	TRBD1	TRBJ1-3	TRBC1	True	True	CASSLEGNGDTIYF	TGTGCCAGCAGCTTGGAGGGGAATGGGGACACCATATATTTT	10453	9	clonotype15	clonotype15_consensus_1
AGCGGTCAGGTAAACT-1	True	AGCGGTCAGGTAAACT-1_contig_1	True	764	TRB	TRBV30	TRBD1	TRBJ1-6	TRBC1	True	True	CAWSTGQANNSPLHF	TGTGCCTGGAGTACCGGACAGGCAAATAATTCACCCCTCCACTTT	2027	3	clonotype2	clonotype2_consensus_1
AGCGGTCAGTTCGCGC-1	True	AGCGGTCAGTTCGCGC-1_contig_1	True	279	TRB	None	None	TRBJ2-3	TRBC2	False	None	None	None	1849	4	clonotype2	None
AGCGGTCAGTTCGCGC-1	True	AGCGGTCAGTTCGCGC-1_contig_2	True	614	TRB	TRBV30	TRBD1	TRBJ1-6	TRBC1	True	True	CAWSTGQANNSPLHF	TGTGCCTGGAGTACCGGACAGGCAAATAATTCACCCCTCCACTTT	654	1	clonotype2	clonotype2_consensus_1
AGCGGTCCACCGATAT-1	True	AGCGGTCCACCGATAT-1_contig_1	True	433	TRB	None	None	TRBJ2-3	TRBC1	False	None	None	None	754	2	None	None
AGCGGTCCACCGATAT-1	True	AGCGGTCCACCGATAT-1_contig_4	True	769	TRA	TRAV4	None	None	None	False	None	None	None	2042	3	None	None
AGCGGTCGTACTTGAC-1	True	AGCGGTCGTACTTGAC-1_contig_1	True	573	TRB	TRBV30	TRBD1	TRBJ1-6	TRBC1	True	True	CAWSTGQANNSPLHF	TGTGCCTGGAGTACCGGACAGGCAAATAATTCACCCCTCCACTTT	1148	1	clonotype2	clonotype2_consensus_1
AGCGGTCGTCAGTGGA-1	True	AGCGGTCGTCAGTGGA-1_contig_1	True	645	TRB	TRBV30	TRBD1	TRBJ1-6	TRBC1	True	True	CAWSTGQANNSPLHF	TGTGCCTGGAGTACCGGACAGGCAAATAATTCACCCCTCCACTTT	1342	2	clonotype1	clonotype1_consensus_2
AGCGGTCGTCAGTGGA-1	True	AGCGGTCGTCAGTGGA-1_contig_2	True	489	TRA	TRAV4	None	TRAJ23	TRAC	True	True	CLVGDIGNQGGKLIF	TGCCTCGTGGGTGACATAGGTAACCAGGGAGGAAAGCTTATCTTC	2559	2	clonotype1	clonotype1_consensus_1
AGCGGTCGTGGTCTCG-1	True	AGCGGTCGTGGTCTCG-1_contig_1	True	532	TRB	TRBV6-5	TRBD1	TRBJ1-5	TRBC1	True	True	CASSPGGSGNQPQHF	TGTGCCAGCAGTCCGGGGGGCAGCGGCAATCAGCCCCAGCATTTT	4232	4	clonotype373	clonotype373_consensus_1
AGCGGTCGTGGTCTCG-1	True	AGCGGTCGTGGTCTCG-1_contig_2	True	409	Multi	None	None	TRAJ10	TRBC1	False	None	None	None	818	1	clonotype373	None
AGCGGTCGTTGTGGCC-1	True	AGCGGTCGTTGTGGCC-1_contig_1	True	521	TRB	TRBV12-5	TRBD1	TRBJ2-5	TRBC2	True	True	CASGLVSGGAETQYF	TGTGCTAGTGGTTTGGTATCCGGGGGGGCCGAGACCCAGTACTTC	2044	2	clonotype49	clonotype49_consensus_1
AGCGGTCGTTGTGGCC-1	True	AGCGGTCGTTGTGGCC-1_contig_2	True	296	Multi	None	None	IGLJ3	TRBC2	False	None	None	None	564	1	clonotype49	None
AGCGGTCGTTGTGGCC-1	True	AGCGGTCGTTGTGGCC-1_contig_3	True	372	TRA	TRAV1-2	None	TRAJ37	TRAC	True	None	None	None	1677	1	clonotype49	None
AGCGGTCTCACGCGGT-1	True	AGCGGTCTCACGCGGT-1_contig_1	True	535	TRB	None	None	TRBJ1-6	TRBC1	False	None	None	None	1033	1	clonotype3	None
AGCGGTCTCACGCGGT-1	True	AGCGGTCTCACGCGGT-1_contig_3	True	546	TRA	TRAV12-3	None	TRAJ39	TRAC	True	None	None	None	2540	2	clonotype3	None
AGCGGTCTCACGCGGT-1	True	AGCGGTCTCACGCGGT-1_contig_4	True	490	TRA	TRAV4	None	TRAJ23	TRAC	True	True	CLVGDIGNQGGKLIF	TGCCTCGTGGGTGACATAGGTAACCAGGGAGGAAAGCTTATCTTC	1156	1	clonotype3	clonotype3_consensus_1
AGCGGTCTCAGGTTCA-1	True	AGCGGTCTCAGGTTCA-1_contig_1	True	492	TRB	TRBV4-2	TRBD2	TRBJ2-7	TRBC2	True	True	CASSQDTSGRASHEQYF	TGTGCCAGCAGCCAAGATACTAGCGGGAGGGCCTCCCACGAGCAGTACTTC	8519	9	clonotype374	clonotype374_consensus_2
AGCGGTCTCAGGTTCA-1	True	AGCGGTCTCAGGTTCA-1_contig_3	True	480	TRA	TRAV38-1	None	TRAJ27	TRAC	True	True	CAFLNTNAGKSTF	TGTGCTTTCCTTAACACCAATGCAGGCAAATCAACCTTT	2273	2	clonotype374	clonotype374_consensus_1
AGCGGTCTCAGTCCCT-1	True	AGCGGTCTCAGTCCCT-1_contig_1	True	769	TRB	TRBV30	TRBD1	TRBJ1-6	TRBC1	True	True	CAWSTGQANNSPLHF	TGTGCCTGGAGTACCGGACAGGCAAATAATTCACCCCTCCACTTT	4161	6	clonotype1	clonotype1_consensus_2
AGCGGTCTCAGTCCCT-1	True	AGCGGTCTCAGTCCCT-1_contig_3	True	510	TRA	TRAV4	None	TRAJ23	TRAC	True	True	CLVGDIGNQGGKLIF	TGCCTCGTGGGTGACATAGGTAACCAGGGAGGAAAGCTTATCTTC	3872	3	clonotype1	clonotype1_consensus_1
AGCGGTCTCCTCATTA-1	True	AGCGGTCTCCTCATTA-1_contig_1	True	540	TRB	TRBV6-3	TRBD2	TRBJ1-5	TRBC1	True	True	CASSYNRGGSQPQHF	TGTGCCAGCAGTTACAACAGGGGAGGGAGCCAGCCCCAGCATTTT	3780	4	clonotype11	clonotype11_consensus_1
AGCGGTCTCTTGTCAT-1	True	AGCGGTCTCTTGTCAT-1_contig_1	True	830	TRB	TRBV30	TRBD1	TRBJ1-6	TRBC1	True	True	CAWSTGQANNSPLHF	TGTGCCTGGAGTACCGGACAGGCAAATAATTCACCCCTCCACTTT	1598	2	clonotype1	clonotype1_consensus_2
AGCGGTCTCTTGTCAT-1	True	AGCGGTCTCTTGTCAT-1_contig_4	True	519	TRA	TRAV4	None	TRAJ23	TRAC	True	True	CLVGDIGNQGGKLIF	TGCCTCGTGGGTGACATAGGTAACCAGGGAGGAAAGCTTATCTTC	2042	2	clonotype1	clonotype1_consensus_1
AGCGTATAGATCTGCT-1	True	AGCGTATAGATCTGCT-1_contig_1	True	559	TRB	TRBV2	TRBD2	TRBJ2-2	TRBC2	True	True	CASILAVTNTGELFF	TGTGCCAGCATCCTAGCGGTAACGAACACCGGGGAGCTGTTTTTT	5209	5	clonotype63	clonotype63_consensus_2
AGCGTATAGATCTGCT-1	True	AGCGTATAGATCTGCT-1_contig_4	True	575	TRA	TRAV4	None	TRAJ23	TRAC	True	True	CLVGDIGNQGGKLIF	TGCCTCGTGGGTGACATAGGTAACCAGGGAGGAAAGCTTATCTTC	1096	1	clonotype63	clonotype63_consensus_1
AGCGTATCAGCTGCAC-1	True	AGCGTATCAGCTGCAC-1_contig_1	True	411	TRA	TRAV13-2	None	TRAJ13	TRAC	True	True	CAAYPGGYQKVTF	TGTGCAGCGTACCCTGGGGGTTACCAGAAAGTTACCTTT	2341	2	clonotype375	clonotype375_consensus_2
AGCGTATCAGCTGCAC-1	True	AGCGTATCAGCTGCAC-1_contig_3	True	506	TRB	TRBV7-2	TRBD2	TRBJ2-1	TRBC2	True	True	CASSWLAGVRRNEQFF	TGTGCCAGCAGCTGGCTAGCGGGAGTCAGGCGCAATGAGCAGTTCTTC	3224	3	clonotype375	clonotype375_consensus_1
AGCGTATGTACATGTC-1	True	AGCGTATGTACATGTC-1_contig_1	True	803	TRB	TRBV30	TRBD1	TRBJ1-6	TRBC1	True	True	CAWSTGQANNSPLHF	TGTGCCTGGAGTACCGGACAGGCAAATAATTCACCCCTCCACTTT	5266	5	clonotype1	clonotype1_consensus_2
AGCGTATGTACATGTC-1	True	AGCGTATGTACATGTC-1_contig_2	True	408	TRB	None	None	TRBJ2-3	TRBC2	False	None	None	None	544	2	clonotype1	None
AGCGTATGTACATGTC-1	True	AGCGTATGTACATGTC-1_contig_3	True	512	TRA	TRAV4	None	TRAJ23	TRAC	True	True	CLVGDIGNQGGKLIF	TGCCTCGTGGGTGACATAGGTAACCAGGGAGGAAAGCTTATCTTC	3533	4	clonotype1	clonotype1_consensus_1
AGCGTATGTACCGTTA-1	True	AGCGTATGTACCGTTA-1_contig_1	True	271	TRB	None	None	TRBJ2-3	TRBC2	False	None	None	None	685	2	None	None
AGCGTATGTCATCGGC-1	True	AGCGTATGTCATCGGC-1_contig_1	True	572	TRB	TRBV9	TRBD2	TRBJ2-7	TRBC2	True	True	CASSYPSQGGEQYF	TGTGCCAGCAGCTACCCCTCGCAGGGAGGCGAGCAGTACTTC	11463	13	clonotype34	clonotype34_consensus_2
AGCGTATGTCATCGGC-1	True	AGCGTATGTCATCGGC-1_contig_2	True	569	TRA	TRAV27	None	TRAJ48	TRAC	True	True	CAGGPPHPRNEKLTF	TGTGCAGGAGGTCCTCCCCACCCAAGAAATGAGAAATTAACCTTT	2246	3	clonotype34	clonotype34_consensus_1
AGCGTATTCACTATTC-1	True	AGCGTATTCACTATTC-1_contig_1	True	483	TRB	TRBV6-3	TRBD2	TRBJ1-5	TRBC1	True	True	CASSYNRGGSQPQHF	TGTGCCAGCAGTTACAACAGGGGAGGGAGCCAGCCCCAGCATTTT	2671	2	clonotype7	clonotype7_consensus_2
AGCGTATTCACTATTC-1	True	AGCGTATTCACTATTC-1_contig_3	True	525	TRA	TRAV1-2	None	TRAJ37	TRAC	True	True	CAVPGSGNTGKLIF	TGTGCTGTCCCCGGCTCTGGCAACACAGGCAAACTAATCTTT	1813	2	clonotype7	clonotype7_consensus_1
AGCGTCGAGAACTCGG-1	True	AGCGTCGAGAACTCGG-1_contig_1	True	645	TRB	TRBV30	TRBD1	TRBJ1-6	TRBC1	True	True	CAWSTGQANNSPLHF	TGTGCCTGGAGTACCGGACAGGCAAATAATTCACCCCTCCACTTT	2800	4	clonotype2	clonotype2_consensus_1
AGCGTCGAGAACTCGG-1	True	AGCGTCGAGAACTCGG-1_contig_2	True	323	TRB	None	None	TRBJ2-3	TRBC2	False	None	None	None	1008	2	clonotype2	None
AGCGTCGAGATGAGAG-1	True	AGCGTCGAGATGAGAG-1_contig_1	True	269	TRB	None	None	TRBJ2-3	TRBC2	False	None	None	None	1194	4	clonotype2	None
AGCGTCGAGATGAGAG-1	True	AGCGTCGAGATGAGAG-1_contig_2	True	590	TRB	TRBV30	TRBD1	TRBJ1-6	TRBC1	True	True	CAWSTGQANNSPLHF	TGTGCCTGGAGTACCGGACAGGCAAATAATTCACCCCTCCACTTT	702	1	clonotype2	clonotype2_consensus_1
AGCGTCGAGATGAGAG-1	True	AGCGTCGAGATGAGAG-1_contig_3	True	457	TRA	TRAV12-3	None	TRAJ39	TRAC	True	None	None	None	970	1	clonotype2	None
AGCGTCGAGCGAAGGG-1	True	AGCGTCGAGCGAAGGG-1_contig_1	True	523	TRB	TRBV2	TRBD2	TRBJ2-2	TRBC2	True	True	CASILAVTNTGELFF	TGTGCCAGCATCCTAGCGGTAACGAACACCGGGGAGCTGTTTTTT	3792	6	clonotype13	clonotype13_consensus_1
AGCGTCGAGTGTCTCA-1	True	AGCGTCGAGTGTCTCA-1_contig_1	True	779	TRB	TRBV19	TRBD2	TRBJ2-7	TRBC2	True	True	CASSMAGVLDEQYF	TGTGCCAGTAGTATGGCGGGAGTCCTCGACGAGCAGTACTTC	1602	4	clonotype20	clonotype20_consensus_1
AGCGTCGCAAGCGAGT-1	True	AGCGTCGCAAGCGAGT-1_contig_1	True	593	TRB	TRBV30	TRBD1	TRBJ1-6	TRBC1	True	True	CAWSTGQANNSPLHF	TGTGCCTGGAGTACCGGACAGGCAAATAATTCACCCCTCCACTTT	2116	3	clonotype1	clonotype1_consensus_2
AGCGTCGCAAGCGAGT-1	True	AGCGTCGCAAGCGAGT-1_contig_3	True	531	TRA	TRAV4	None	TRAJ23	TRAC	True	True	CLVGDIGNQGGKLIF	TGCCTCGTGGGTGACATAGGTAACCAGGGAGGAAAGCTTATCTTC	2646	3	clonotype1	clonotype1_consensus_1
AGCGTCGCACACATGT-1	True	AGCGTCGCACACATGT-1_contig_1	True	717	TRB	TRBV7-6	TRBD1	TRBJ1-1	TRBC1	True	True	CASSLRGTGSMNTEAFF	TGTGCCAGCAGCTTGAGAGGAACAGGTAGCATGAACACTGAAGCTTTCTTT	13356	17	clonotype376	clonotype376_consensus_2
AGCGTCGCACACATGT-1	True	AGCGTCGCACACATGT-1_contig_2	True	572	TRA	TRAV26-2	None	TRAJ28	TRAC	True	True	CILSGSGAGSYQLTF	TGCATCCTGAGTGGGTCTGGGGCTGGGAGTTACCAACTCACTTTC	610	1	clonotype376	clonotype376_consensus_1
AGCGTCGCACCCAGTG-1	True	AGCGTCGCACCCAGTG-1_contig_1	True	603	TRB	TRBV7-9	TRBD1	TRBJ2-5	TRBC2	True	True	CASSFRQGQGQETQYF	TGTGCCAGCAGCTTTCGGCAGGGGCAAGGCCAAGAGACCCAGTACTTC	9273	16	clonotype12	clonotype12_consensus_1
AGCGTCGCACCCAGTG-1	True	AGCGTCGCACCCAGTG-1_contig_2	True	527	TRA	TRAV20	None	TRAJ20	TRAC	True	None	None	None	897	1	clonotype12	None
AGCGTCGCAGATCGGA-1	True	AGCGTCGCAGATCGGA-1_contig_1	True	539	TRB	TRBV6-5	TRBD1	TRBJ1-6	TRBC1	True	True	CASSYRDTHSPLHF	TGTGCCAGCAGTTACCGGGACACCCATTCACCCCTCCACTTT	9753	10	clonotype377	clonotype377_consensus_1
AGCGTCGCAGATCGGA-1	True	AGCGTCGCAGATCGGA-1_contig_2	True	505	TRA	TRAV41	None	TRAJ34	TRAC	True	True	CAVKRTDKLIF	TGTGCTGTCAAGAGGACCGACAAGCTCATCTTT	600	1	clonotype377	clonotype377_consensus_2
AGCGTCGCAGCGAACA-1	True	AGCGTCGCAGCGAACA-1_contig_1	True	872	TRB	TRBV30	TRBD1	TRBJ1-6	TRBC1	True	True	CAWSTGQANNSPLHF	TGTGCCTGGAGTACCGGACAGGCAAATAATTCACCCCTCCACTTT	1543	3	clonotype1	clonotype1_consensus_2
AGCGTCGCAGCGAACA-1	True	AGCGTCGCAGCGAACA-1_contig_2	True	265	TRB	None	None	TRBJ2-3	TRBC2	False	None	None	None	720	2	clonotype1	None
AGCGTCGCAGCGAACA-1	True	AGCGTCGCAGCGAACA-1_contig_3	True	505	TRA	TRAV4	None	TRAJ23	TRAC	True	True	CLVGDIGNQGGKLIF	TGCCTCGTGGGTGACATAGGTAACCAGGGAGGAAAGCTTATCTTC	776	1	clonotype1	clonotype1_consensus_1
AGCGTCGGTACCCAAT-1	True	AGCGTCGGTACCCAAT-1_contig_1	True	485	TRA	TRAV4	None	TRAJ23	TRAC	True	True	CLVGDIGNQGGKLIF	TGCCTCGTGGGTGACATAGGTAACCAGGGAGGAAAGCTTATCTTC	736	1	clonotype1	clonotype1_consensus_1
AGCGTCGGTACCCAAT-1	True	AGCGTCGGTACCCAAT-1_contig_2	True	580	TRB	TRBV30	TRBD1	TRBJ1-6	TRBC1	True	True	CAWSTGQANNSPLHF	TGTGCCTGGAGTACCGGACAGGCAAATAATTCACCCCTCCACTTT	1405	2	clonotype1	clonotype1_consensus_2
AGCGTCGGTCGATTGT-1	True	AGCGTCGGTCGATTGT-1_contig_1	True	521	TRB	TRBV6-5	TRBD2	TRBJ1-5	TRBC1	True	True	CASSLLGGGNQPQHF	TGTGCCAGCAGCCTCTTGGGAGGAGGCAATCAGCCCCAGCATTTT	3690	5	clonotype16	clonotype16_consensus_2
AGCGTCGGTCGATTGT-1	True	AGCGTCGGTCGATTGT-1_contig_4	True	496	TRA	TRAV38-2DV8	None	TRAJ39	TRAC	True	True	CAYRSNAGNMLTF	TGTGCTTATAGGAGCAATGCAGGCAACATGCTCACCTTT	2031	2	clonotype16	clonotype16_consensus_1
AGCGTCGGTGTCTGAT-1	True	AGCGTCGGTGTCTGAT-1_contig_1	True	511	TRB	TRBV7-9	TRBD1	TRBJ2-5	TRBC2	True	True	CASSFRQGQGQETQYF	TGTGCCAGCAGCTTTCGGCAGGGGCAAGGCCAAGAGACCCAGTACTTC	3106	5	clonotype8	clonotype8_consensus_1
AGCGTCGGTGTCTGAT-1	True	AGCGTCGGTGTCTGAT-1_contig_2	True	451	TRA	TRAV2	None	TRAJ6	TRAC	True	True	CAVEEGGSYIPTF	TGTGCTGTGGAGGAAGGAGGAAGCTACATACCTACATTT	1195	2	clonotype8	clonotype8_consensus_2
AGCGTCGGTTGCCTCT-1	True	AGCGTCGGTTGCCTCT-1_contig_1	True	294	TRB	None	None	TRBJ2-3	TRBC2	False	None	None	None	471	1	clonotype3	None
AGCGTCGGTTGCCTCT-1	True	AGCGTCGGTTGCCTCT-1_contig_2	True	503	TRA	TRAV4	None	TRAJ23	TRAC	True	True	CLVGDIGNQGGKLIF	TGCCTCGTGGGTGACATAGGTAACCAGGGAGGAAAGCTTATCTTC	3579	5	clonotype3	clonotype3_consensus_1
AGCGTCGTCCCTAATT-1	True	AGCGTCGTCCCTAATT-1_contig_1	True	505	TRB	TRBV10-3	TRBD2	TRBJ2-7	TRBC2	True	True	CAIRQGGQRYEQYF	TGTGCCATCAGACAGGGAGGACAAAGGTACGAGCAGTACTTC	2512	5	clonotype378	clonotype378_consensus_1
AGCGTCGTCCCTAATT-1	True	AGCGTCGTCCCTAATT-1_contig_2	True	530	TRA	TRAV27	None	TRAJ40	TRAC	True	True	CAGGSSGTYKYIF	TGTGCAGGAGGCAGTTCGGGAACCTACAAATACATCTTT	1251	2	clonotype378	clonotype378_consensus_2
AGCGTCGTCGGCGCAT-1	True	AGCGTCGTCGGCGCAT-1_contig_1	True	759	TRB	TRBV5-4	TRBD2	TRBJ2-4	TRBC2	True	True	CASSLEPSGTNIQYF	TGTGCCAGCAGCTTGGAGCCCAGCGGGACGAACATTCAGTACTTC	1980	6	clonotype379	clonotype379_consensus_2
AGCGTCGTCGGCGCAT-1	True	AGCGTCGTCGGCGCAT-1_contig_2	True	444	Multi	None	None	TRBJ1-1	TRBC1	False	None	None	None	1233	4	clonotype379	None
AGCGTCGTCGGCGCAT-1	True	AGCGTCGTCGGCGCAT-1_contig_3	True	563	TRA	TRAV23DV6	None	TRAJ22	TRAC	True	True	CAASWGSARQLTF	TGTGCAGCCTCATGGGGTTCTGCAAGGCAACTGACCTTT	828	2	clonotype379	clonotype379_consensus_1
AGCGTCGTCTGCGTAA-1	True	AGCGTCGTCTGCGTAA-1_contig_2	True	306	TRB	None	None	TRBJ2-3	TRBC2	False	None	None	None	583	2	clonotype380	None
AGCGTCGTCTGCGTAA-1	True	AGCGTCGTCTGCGTAA-1_contig_3	True	571	TRB	TRBV30	TRBD1	TRBJ1-6	TRBC1	True	True	CAWSTGQANNSPLHF	TGTGCCTGGAGTACCGGACAGGCAAATAATTCACCCCTCCACTTT	275	1	clonotype380	clonotype380_consensus_2
AGCGTCGTCTGCGTAA-1	True	AGCGTCGTCTGCGTAA-1_contig_4	True	639	TRA	TRAV3	None	TRAJ15	TRAC	True	True	CAVRPPNQAGTALIF	TGTGCTGTGAGACCACCGAACCAGGCAGGAACTGCTCTGATCTTT	1484	4	clonotype380	clonotype380_consensus_1
AGCTCCTAGACTAAGT-1	True	AGCTCCTAGACTAAGT-1_contig_1	True	492	TRB	TRBV9	None	TRBJ2-3	TRBC2	True	True	CASSLADTQYF	TGTGCCAGCAGCCTCGCAGATACGCAGTATTTT	9127	8	clonotype381	clonotype381_consensus_2
AGCTCCTAGACTAAGT-1	True	AGCTCCTAGACTAAGT-1_contig_2	True	570	TRA	TRAV19	None	TRAJ22	TRAC	True	True	CALSVRSGSARQLTF	TGTGCTCTGAGTGTCCGGTCTGGTTCTGCAAGGCAACTGACCTTT	987	1	clonotype381	clonotype381_consensus_1
AGCTCCTCAAGCGCTC-1	True	AGCTCCTCAAGCGCTC-1_contig_1	True	530	TRA	TRAV12-3	None	TRAJ39	TRAC	True	None	None	None	1588	1	clonotype2	None
AGCTCCTCAAGCGCTC-1	True	AGCTCCTCAAGCGCTC-1_contig_2	True	578	TRB	TRBV30	TRBD1	TRBJ1-6	TRBC1	True	True	CAWSTGQANNSPLHF	TGTGCCTGGAGTACCGGACAGGCAAATAATTCACCCCTCCACTTT	3588	3	clonotype2	clonotype2_consensus_1
AGCTCCTCACATCCAA-1	True	AGCTCCTCACATCCAA-1_contig_1	True	681	TRB	TRBV30	TRBD1	TRBJ1-6	TRBC1	True	True	CAWSTGQANNSPLHF	TGTGCCTGGAGTACCGGACAGGCAAATAATTCACCCCTCCACTTT	899	1	clonotype1	clonotype1_consensus_2
AGCTCCTCACATCCAA-1	True	AGCTCCTCACATCCAA-1_contig_4	True	465	TRA	TRAV4	None	TRAJ23	TRAC	True	True	CLVGDIGNQGGKLIF	TGCCTCGTGGGTGACATAGGTAACCAGGGAGGAAAGCTTATCTTC	1364	1	clonotype1	clonotype1_consensus_1
AGCTCCTCACGAAATA-1	True	AGCTCCTCACGAAATA-1_contig_1	True	551	TRB	TRBV2	TRBD2	TRBJ1-2	TRBC1	True	True	CASSDRQNPNYGYTF	TGTGCCAGCAGTGATCGGCAGAACCCTAACTATGGCTACACCTTC	2078	3	clonotype382	clonotype382_consensus_1
AGCTCCTCACGAAATA-1	True	AGCTCCTCACGAAATA-1_contig_2	True	300	TRB	None	None	TRBJ2-3	TRBC2	False	None	None	None	1101	2	clonotype382	None
AGCTCCTCACGAAATA-1	True	AGCTCCTCACGAAATA-1_contig_4	True	517	TRA	TRAV38-1	None	TRAJ49	TRAC	True	True	CAFMKLYTGNQFYF	TGTGCTTTCATGAAGCTCTACACCGGTAACCAGTTCTATTTT	3694	3	clonotype382	clonotype382_consensus_2
AGCTCCTCATCCAACA-1	True	AGCTCCTCATCCAACA-1_contig_1	True	442	TRB	None	None	TRBJ2-3	TRBC1	False	None	None	None	616	1	None	None
AGCTCCTCATCCAACA-1	True	AGCTCCTCATCCAACA-1_contig_2	True	506	TRA	TRAV4	None	TRAJ23	TRAC	True	False	CVLLPRG*HR*PGRKAYLRT	TGTGTACTACTGCCTCGTGGGTGACATAGGTAACCAGGGAGGAAAGCTTATCTTCGGACA	843	1	None	None
AGCTCCTCATTCTTAC-1	True	AGCTCCTCATTCTTAC-1_contig_1	True	585	TRB	TRBV7-9	TRBD2	TRBJ2-7	TRBC2	True	True	CASSLTSGIYEQYF	TGTGCCAGCAGCTTAACTAGCGGGATCTACGAGCAGTACTTC	4539	5	clonotype17	clonotype17_consensus_1
AGCTCCTGTAGCTAAA-1	True	AGCTCCTGTAGCTAAA-1_contig_1	True	546	TRA	TRAV12-3	None	TRAJ39	TRAC	True	None	None	None	1457	1	clonotype2	None
AGCTCCTGTAGCTAAA-1	True	AGCTCCTGTAGCTAAA-1_contig_2	True	670	TRB	TRBV30	TRBD1	TRBJ1-6	TRBC1	True	True	CAWSTGQANNSPLHF	TGTGCCTGGAGTACCGGACAGGCAAATAATTCACCCCTCCACTTT	1704	3	clonotype2	clonotype2_consensus_1
AGCTCCTGTGAAATCA-1	True	AGCTCCTGTGAAATCA-1_contig_2	True	506	TRA	TRAV4	None	TRAJ23	TRAC	True	True	CLVGDIGNQGGKLIF	TGCCTCGTGGGTGACATAGGTAACCAGGGAGGAAAGCTTATCTTC	1106	2	clonotype383	clonotype383_consensus_1
AGCTCCTGTGAAATCA-1	True	AGCTCCTGTGAAATCA-1_contig_3	True	567	TRB	TRBV7-9	None	TRBJ2-2	TRBC2	True	True	CASSPPRQNTGELFF	TGTGCCAGCAGCCCCCCAAGGCAGAACACCGGGGAGCTGTTTTTT	7027	8	clonotype383	clonotype383_consensus_2
AGCTCCTTCCGCATAA-1	True	AGCTCCTTCCGCATAA-1_contig_1	True	711	TRB	TRBV30	TRBD1	TRBJ1-6	TRBC1	True	True	CAWSTGQANNSPLHF	TGTGCCTGGAGTACCGGACAGGCAAATAATTCACCCCTCCACTTT	970	1	clonotype1	clonotype1_consensus_2
AGCTCCTTCCGCATAA-1	True	AGCTCCTTCCGCATAA-1_contig_3	True	484	Multi	None	None	TRAJ10	TRBC1	False	None	None	None	242	1	clonotype1	None
AGCTCCTTCCGCATAA-1	True	AGCTCCTTCCGCATAA-1_contig_4	True	506	TRA	TRAV4	None	TRAJ23	TRAC	True	True	CLVGDIGNQGGKLIF	TGCCTCGTGGGTGACATAGGTAACCAGGGAGGAAAGCTTATCTTC	1348	1	clonotype1	clonotype1_consensus_1
AGCTCTCAGACAATAC-1	True	AGCTCTCAGACAATAC-1_contig_1	True	934	TRB	TRBV5-8	TRBD2	TRBJ1-5	TRBC1	True	True	CASSLRGSGANQPQHF	TGTGCCAGCAGCTTGCGAGGGTCCGGAGCCAATCAGCCCCAGCATTTT	4617	6	clonotype384	clonotype384_consensus_2
AGCTCTCAGACAATAC-1	True	AGCTCTCAGACAATAC-1_contig_2	True	441	TRB	None	None	TRBJ2-3	TRBC2	False	None	None	None	1139	3	clonotype384	None
AGCTCTCAGACAATAC-1	True	AGCTCTCAGACAATAC-1_contig_3	True	405	Multi	None	None	TRBJ1-3	TRBC1	False	None	None	None	672	2	clonotype384	None
AGCTCTCAGACAATAC-1	True	AGCTCTCAGACAATAC-1_contig_5	True	513	TRA	TRAV20	None	TRAJ57	TRAC	True	True	CAAGGSEKLVF	TGTGCTGCGGGCGGATCTGAAAAGCTGGTCTTT	2475	3	clonotype384	clonotype384_consensus_1
AGCTCTCAGGACCACA-1	True	AGCTCTCAGGACCACA-1_contig_1	True	830	TRB	TRBV30	TRBD1	TRBJ1-6	TRBC1	True	True	CAWSTGQANNSPLHF	TGTGCCTGGAGTACCGGACAGGCAAATAATTCACCCCTCCACTTT	5656	7	clonotype2	clonotype2_consensus_1
AGCTCTCAGGACCACA-1	True	AGCTCTCAGGACCACA-1_contig_3	True	352	TRA	TRAV4	None	TRAJ23	TRAC	True	False	CVLLPRG*HR*PGRKAYLRT	TGTGTACTACTGCCTCGTGGGTGACATAGGTAACCAGGGAGGAAAGCTTATCTTCGGACA	1419	1	clonotype2	None
AGCTCTCCATGAACCT-1	True	AGCTCTCCATGAACCT-1_contig_1	True	480	TRA	TRAV4	None	TRAJ23	TRAC	True	True	CLVGDIGNQGGKLIF	TGCCTCGTGGGTGACATAGGTAACCAGGGAGGAAAGCTTATCTTC	1160	1	clonotype1	clonotype1_consensus_1
AGCTCTCCATGAACCT-1	True	AGCTCTCCATGAACCT-1_contig_3	True	525	TRB	None	None	TRBJ2-4	TRBC2	False	None	None	None	1780	3	clonotype1	None
AGCTCTCCATGAACCT-1	True	AGCTCTCCATGAACCT-1_contig_4	True	744	TRB	TRBV30	TRBD1	TRBJ1-6	TRBC1	True	True	CAWSTGQANNSPLHF	TGTGCCTGGAGTACCGGACAGGCAAATAATTCACCCCTCCACTTT	1196	1	clonotype1	clonotype1_consensus_2
AGCTCTCGTTGGTGGA-1	True	AGCTCTCGTTGGTGGA-1_contig_1	True	512	TRB	TRBV27	None	TRBJ2-6	TRBC2	True	True	CASSRSSGANVLTF	TGTGCCAGCAGTCGAAGCTCTGGGGCCAACGTCCTGACTTTC	1256	1	clonotype5	clonotype5_consensus_2
AGCTCTCGTTGGTGGA-1	True	AGCTCTCGTTGGTGGA-1_contig_2	True	544	TRA	TRAV12-1	None	TRAJ6	TRAC	True	True	CVVNREGSYIPTF	TGTGTGGTGAACAGGGAAGGAAGCTACATACCTACATTT	3207	3	clonotype5	clonotype5_consensus_1
AGCTCTCGTTTGTTGG-1	True	AGCTCTCGTTTGTTGG-1_contig_1	True	562	TRB	TRBV2	TRBD2	TRBJ2-2	TRBC2	True	True	CASILAVTNTGELFF	TGTGCCAGCATCCTAGCGGTAACGAACACCGGGGAGCTGTTTTTT	3885	5	clonotype13	clonotype13_consensus_1
AGCTCTCTCAACCATG-1	True	AGCTCTCTCAACCATG-1_contig_1	True	534	TRB	TRBV12-4	TRBD1	TRBJ2-1	TRBC2	True	True	CASSLQGLSYNEQFF	TGTGCCAGCAGTTTACAGGGCCTCTCCTACAATGAGCAGTTCTTC	14566	17	clonotype385	clonotype385_consensus_2
AGCTCTCTCAACCATG-1	True	AGCTCTCTCAACCATG-1_contig_2	True	645	TRA	TRAV8-6	None	TRAJ39	TRAC	True	True	CAVSDRAGNMLTF	TGTGCTGTGAGTGACCGGGCAGGCAACATGCTCACCTTT	4966	5	clonotype385	clonotype385_consensus_1
AGCTCTCTCAACCATG-1	True	AGCTCTCTCAACCATG-1_contig_4	True	327	Multi	None	None	TRBJ1-4	TRBC1	False	None	None	None	972	1	clonotype385	None
AGCTCTCTCTAACTTC-1	True	AGCTCTCTCTAACTTC-1_contig_1	True	675	TRB	TRBV19	TRBD2	TRBJ2-7	TRBC2	True	True	CASSMAGVLDEQYF	TGTGCCAGTAGTATGGCGGGAGTCCTCGACGAGCAGTACTTC	5177	5	clonotype6	clonotype6_consensus_2
AGCTCTCTCTAACTTC-1	True	AGCTCTCTCTAACTTC-1_contig_3	True	548	TRA	TRAV12-2	None	TRAJ9	TRAC	True	True	CAVLTGGGFKTIF	TGTGCCGTCTTAACGGGTGGAGGCTTCAAAACTATCTTT	2605	2	clonotype6	clonotype6_consensus_1
AGCTCTCTCTGCAAGT-1	True	AGCTCTCTCTGCAAGT-1_contig_1	True	505	TRA	TRAV4	None	TRAJ23	TRAC	True	True	CLVGDIGNQGGKLIF	TGCCTCGTGGGTGACATAGGTAACCAGGGAGGAAAGCTTATCTTC	1965	2	clonotype1	clonotype1_consensus_1
AGCTCTCTCTGCAAGT-1	True	AGCTCTCTCTGCAAGT-1_contig_2	True	586	TRB	TRBV30	TRBD1	TRBJ1-6	TRBC1	True	True	CAWSTGQANNSPLHF	TGTGCCTGGAGTACCGGACAGGCAAATAATTCACCCCTCCACTTT	1249	2	clonotype1	clonotype1_consensus_2
AGCTCTCTCTGCAAGT-1	True	AGCTCTCTCTGCAAGT-1_contig_3	True	304	TRB	None	None	TRBJ2-3	TRBC2	False	None	None	None	847	2	clonotype1	None
AGCTTGAAGCAAATCA-1	True	AGCTTGAAGCAAATCA-1_contig_1	True	441	TRB	None	None	TRBJ2-3	TRBC2	False	None	None	None	1557	3	clonotype2	None
AGCTTGAAGCAAATCA-1	True	AGCTTGAAGCAAATCA-1_contig_2	True	753	TRB	TRBV30	TRBD1	TRBJ1-6	TRBC1	True	True	CAWSTGQANNSPLHF	TGTGCCTGGAGTACCGGACAGGCAAATAATTCACCCCTCCACTTT	1287	2	clonotype2	clonotype2_consensus_1
AGCTTGAAGCAAATCA-1	True	AGCTTGAAGCAAATCA-1_contig_3	True	468	TRA	TRAV12-3	None	TRAJ39	TRAC	True	None	None	None	361	1	clonotype2	None
AGCTTGAAGGACATTA-1	True	AGCTTGAAGGACATTA-1_contig_1	True	545	TRA	TRAV12-3	None	TRAJ39	TRAC	True	None	None	None	1935	3	clonotype1	None
AGCTTGAAGGACATTA-1	True	AGCTTGAAGGACATTA-1_contig_2	True	477	TRA	TRAV4	None	TRAJ23	TRAC	True	True	CLVGDIGNQGGKLIF	TGCCTCGTGGGTGACATAGGTAACCAGGGAGGAAAGCTTATCTTC	1198	1	clonotype1	clonotype1_consensus_1
AGCTTGAAGGACATTA-1	True	AGCTTGAAGGACATTA-1_contig_3	True	726	TRB	TRBV30	TRBD1	TRBJ1-6	TRBC1	True	True	CAWSTGQANNSPLHF	TGTGCCTGGAGTACCGGACAGGCAAATAATTCACCCCTCCACTTT	1138	1	clonotype1	clonotype1_consensus_2
AGCTTGACAACTTGAC-1	True	AGCTTGACAACTTGAC-1_contig_1	True	504	TRB	TRBV2	None	TRBJ2-2	TRBC2	True	True	CASSQSYTGELFF	TGTGCCAGCAGTCAATCATATACCGGGGAGCTGTTTTTT	2995	3	clonotype64	clonotype64_consensus_1
AGCTTGACAAGTAATG-1	True	AGCTTGACAAGTAATG-1_contig_1	True	571	TRB	TRBV20-1	TRBD1	TRBJ2-5	TRBC2	True	True	CSAILQGMRETQYF	TGCAGTGCCATTCTCCAGGGGATGCGAGAGACCCAGTACTTC	6958	7	clonotype386	clonotype386_consensus_2
AGCTTGACAAGTAATG-1	True	AGCTTGACAAGTAATG-1_contig_2	True	335	TRB	None	None	TRBJ2-3	TRBC2	False	None	None	None	2008	3	clonotype386	None
AGCTTGACAAGTAATG-1	True	AGCTTGACAAGTAATG-1_contig_4	True	548	TRA	TRAV12-1	None	TRAJ6	TRAC	True	True	CVVNREGSYIPTF	TGTGTGGTGAACAGGGAAGGAAGCTACATACCTACATTT	2712	2	clonotype386	clonotype386_consensus_1
AGCTTGACACGCATCG-1	True	AGCTTGACACGCATCG-1_contig_1	True	525	TRB	TRBV2	TRBD2	TRBJ2-2	TRBC2	True	True	CASILAVTNTGELFF	TGTGCCAGCATCCTAGCGGTAACGAACACCGGGGAGCTGTTTTTT	4765	4	clonotype13	clonotype13_consensus_1
AGCTTGACATGAGCGA-1	True	AGCTTGACATGAGCGA-1_contig_1	True	308	TRB	None	None	TRBJ2-3	TRBC2	False	None	None	None	861	2	None	None
AGCTTGACATGAGCGA-1	True	AGCTTGACATGAGCGA-1_contig_4	True	940	TRA	TRAV4	None	TRAJ23	TRAC	True	False	CVLLPRG*HR*PGRKAYLRT	TGTGTACTACTGCCTCGTGGGTGACATAGGTAACCAGGGAGGAAAGCTTATCTTCGGACA	4162	4	None	None
AGCTTGAGTGGCCCTA-1	True	AGCTTGAGTGGCCCTA-1_contig_1	True	513	TRB	TRBV7-9	TRBD1	TRBJ2-5	TRBC2	True	True	CASSFRQGQGQETQYF	TGTGCCAGCAGCTTTCGGCAGGGGCAAGGCCAAGAGACCCAGTACTTC	7960	8	clonotype12	clonotype12_consensus_1
AGCTTGAGTGGCGAAT-1	True	AGCTTGAGTGGCGAAT-1_contig_1	True	548	TRB	TRBV6-3	TRBD1	TRBJ1-2	TRBC1	True	True	CASNRAGGKKSYTF	TGTGCCAGCAATCGAGCAGGGGGGAAGAAAAGCTACACCTTC	3212	3	clonotype387	clonotype387_consensus_2
AGCTTGAGTGGCGAAT-1	True	AGCTTGAGTGGCGAAT-1_contig_3	True	511	TRA	TRAV20	None	TRAJ44	TRAC	True	True	CAVQMGTASKLTF	TGTGCTGTGCAAATGGGCACTGCCAGTAAACTCACCTTT	1809	2	clonotype387	clonotype387_consensus_1
AGCTTGAGTTGGAGGT-1	True	AGCTTGAGTTGGAGGT-1_contig_1	True	797	TRB	TRBV30	TRBD1	TRBJ1-6	TRBC1	True	True	CAWSTGQANNSPLHF	TGTGCCTGGAGTACCGGACAGGCAAATAATTCACCCCTCCACTTT	2354	4	clonotype2	clonotype2_consensus_1
AGCTTGATCACCGGGT-1	True	AGCTTGATCACCGGGT-1_contig_1	True	835	TRB	TRBV18	None	TRBJ2-1	TRBC2	True	True	CASSPSTYNEQFF	TGTGCCAGCTCACCGTCCACGTACAATGAGCAGTTCTTC	10779	14	clonotype388	clonotype388_consensus_2
AGCTTGATCACCGGGT-1	True	AGCTTGATCACCGGGT-1_contig_2	True	577	TRA	TRAV12-2	None	TRAJ52	TRAC	True	True	CAVKDPAGGTSYGKLTF	TGTGCCGTGAAAGACCCCGCTGGTGGTACTAGCTATGGAAAGCTGACATTT	5482	5	clonotype388	clonotype388_consensus_1
AGCTTGATCGAGGTAG-1	True	AGCTTGATCGAGGTAG-1_contig_1	True	518	TRA	TRAV39	None	TRAJ47	TRAC	True	True	CAGPAMEYGNKLVF	TGTGCCGGGCCCGCCATGGAATATGGAAACAAACTGGTCTTT	2250	2	clonotype389	clonotype389_consensus_2
AGCTTGATCGAGGTAG-1	True	AGCTTGATCGAGGTAG-1_contig_2	True	638	TRB	TRBV30	TRBD2	TRBJ1-1	TRBC1	True	True	CAWSAVGGRAEAFF	TGTGCCTGGAGTGCAGTGGGAGGCAGGGCTGAAGCTTTCTTT	7898	8	clonotype389	clonotype389_consensus_1
AGCTTGATCGAGGTAG-1	True	AGCTTGATCGAGGTAG-1_contig_3	True	885	TRB	TRBV6-3	TRBD2	TRBJ1-5	TRBC1	True	True	CASSYNRGGSQPQHF	TGTGCCAGCAGTTACAACAGGGGAGGGAGCCAGCCCCAGCATTTT	6931	8	clonotype389	clonotype389_consensus_3
AGCTTGATCGAGGTAG-1	True	AGCTTGATCGAGGTAG-1_contig_4	True	456	TRB	None	None	TRBJ2-4	TRBC2	False	None	None	None	1514	3	clonotype389	None
AGCTTGATCTGCCAGG-1	True	AGCTTGATCTGCCAGG-1_contig_1	True	559	TRB	TRBV2	TRBD2	TRBJ2-2	TRBC2	True	True	CASILAVTNTGELFF	TGTGCCAGCATCCTAGCGGTAACGAACACCGGGGAGCTGTTTTTT	7765	9	clonotype4	clonotype4_consensus_1
AGCTTGATCTGCCAGG-1	True	AGCTTGATCTGCCAGG-1_contig_2	True	547	TRB	TRBV6-5	TRBD1	TRBJ2-7	TRBC2	True	None	None	None	1145	2	clonotype4	None
AGCTTGATCTGCCAGG-1	True	AGCTTGATCTGCCAGG-1_contig_3	True	481	TRA	TRAV38-1	None	TRAJ48	TRAC	True	True	CAFMKQYFGNEKLTF	TGTGCTTTCATGAAGCAGTACTTTGGAAATGAGAAATTAACCTTT	1924	2	clonotype4	clonotype4_consensus_2
AGCTTGATCTGGCGAC-1	True	AGCTTGATCTGGCGAC-1_contig_1	True	853	TRB	TRBV6-3	TRBD1	TRBJ1-5	TRBC1	True	True	CASSYTTRTGAFSNQPQHF	TGTGCCAGCAGTTATACAACCCGGACAGGGGCTTTTAGCAATCAGCCCCAGCATTTT	6480	6	clonotype390	clonotype390_consensus_1
AGCTTGATCTGGCGAC-1	True	AGCTTGATCTGGCGAC-1_contig_2	True	374	Multi	None	None	TRBJ2-1	TRBC2	False	None	None	None	2444	3	clonotype390	None
AGGCCACAGAAGCCCA-1	True	AGGCCACAGAAGCCCA-1_contig_1	True	624	TRB	TRBV29-1	None	TRBJ2-7	TRBC1	True	True	CSVDEGNEQYF	TGCAGCGTTGACGAGGGTAACGAGCAGTACTTC	9436	8	clonotype391	clonotype391_consensus_1
AGGCCACAGAAGCCCA-1	True	AGGCCACAGAAGCCCA-1_contig_2	True	780	TRB	TRBV6-3	TRBD1	TRBJ1-5	TRBC1	True	True	CASSYTTRTGAFSNQPQHF	TGTGCCAGCAGTTATACAACCCGGACAGGGGCTTTTAGCAATCAGCCCCAGCATTTT	4399	4	clonotype391	clonotype391_consensus_3
AGGCCACAGAAGCCCA-1	True	AGGCCACAGAAGCCCA-1_contig_3	True	583	TRA	TRAV29DV5	None	TRAJ32	TRAC	True	True	CAARLKDGGATNKLIF	TGTGCAGCAAGGCTAAAGGATGGTGGTGCTACAAACAAGCTCATCTTT	587	1	clonotype391	clonotype391_consensus_2
AGGCCACAGCACCGTC-1	True	AGGCCACAGCACCGTC-1_contig_1	True	310	TRB	None	None	TRBJ2-3	TRBC2	False	None	None	None	2807	5	clonotype1	None
AGGCCACAGCACCGTC-1	True	AGGCCACAGCACCGTC-1_contig_2	True	546	TRB	TRBV30	TRBD1	TRBJ1-6	TRBC1	True	True	CAWSTGQANNSPLHF	TGTGCCTGGAGTACCGGACAGGCAAATAATTCACCCCTCCACTTT	1161	1	clonotype1	clonotype1_consensus_2
AGGCCACAGCACCGTC-1	True	AGGCCACAGCACCGTC-1_contig_3	True	510	TRA	TRAV4	None	TRAJ23	TRAC	True	True	CLVGDIGNQGGKLIF	TGCCTCGTGGGTGACATAGGTAACCAGGGAGGAAAGCTTATCTTC	2760	3	clonotype1	clonotype1_consensus_1
AGGCCACAGGCATTGG-1	True	AGGCCACAGGCATTGG-1_contig_1	True	760	TRB	TRBV30	TRBD1	TRBJ1-6	TRBC1	True	True	CAWSTGQANNSPLHF	TGTGCCTGGAGTACCGGACAGGCAAATAATTCACCCCTCCACTTT	5375	5	clonotype1	clonotype1_consensus_2
AGGCCACAGGCATTGG-1	True	AGGCCACAGGCATTGG-1_contig_2	True	507	TRB	None	None	TRBJ1-4	TRBC1	False	None	None	None	1919	2	clonotype1	None
AGGCCACAGGCATTGG-1	True	AGGCCACAGGCATTGG-1_contig_3	True	510	TRA	TRAV4	None	TRAJ23	TRAC	True	True	CLVGDIGNQGGKLIF	TGCCTCGTGGGTGACATAGGTAACCAGGGAGGAAAGCTTATCTTC	616	1	clonotype1	clonotype1_consensus_1
AGGCCACAGGGATCTG-1	True	AGGCCACAGGGATCTG-1_contig_1	True	615	TRB	TRBV30	TRBD1	TRBJ1-6	TRBC1	True	True	CAWSTGQANNSPLHF	TGTGCCTGGAGTACCGGACAGGCAAATAATTCACCCCTCCACTTT	2680	4	clonotype1	clonotype1_consensus_2
AGGCCACAGGGATCTG-1	True	AGGCCACAGGGATCTG-1_contig_2	True	326	TRB	None	None	TRBJ2-3	TRBC2	False	None	None	None	911	2	clonotype1	None
AGGCCACAGGGATCTG-1	True	AGGCCACAGGGATCTG-1_contig_3	True	481	TRA	TRAV4	None	TRAJ23	TRAC	True	True	CLVGDIGNQGGKLIF	TGCCTCGTGGGTGACATAGGTAACCAGGGAGGAAAGCTTATCTTC	994	1	clonotype1	clonotype1_consensus_1
AGGCCACAGGGTATCG-1	True	AGGCCACAGGGTATCG-1_contig_1	True	648	TRB	TRBV30	TRBD1	TRBJ1-6	TRBC1	True	True	CAWSTGQANNSPLHF	TGTGCCTGGAGTACCGGACAGGCAAATAATTCACCCCTCCACTTT	2459	3	clonotype2	clonotype2_consensus_1
AGGCCACAGGGTATCG-1	True	AGGCCACAGGGTATCG-1_contig_3	True	732	TRA	TRAV4	None	None	None	False	None	None	None	997	1	clonotype2	None
AGGCCACAGTAGCCGA-1	True	AGGCCACAGTAGCCGA-1_contig_1	True	641	TRB	TRBV30	TRBD1	TRBJ1-6	TRBC1	True	True	CAWSTGQANNSPLHF	TGTGCCTGGAGTACCGGACAGGCAAATAATTCACCCCTCCACTTT	2889	4	clonotype2	clonotype2_consensus_1
AGGCCACCAACTGCGC-1	True	AGGCCACCAACTGCGC-1_contig_1	True	701	TRB	TRBV6-3	TRBD2	TRBJ1-5	TRBC1	True	True	CASSYNRGGSQPQHF	TGTGCCAGCAGTTACAACAGGGGAGGGAGCCAGCCCCAGCATTTT	5510	8	clonotype7	clonotype7_consensus_2
AGGCCACCAACTGCGC-1	True	AGGCCACCAACTGCGC-1_contig_2	True	423	TRB	None	None	TRBJ2-3	TRBC1	False	None	None	None	931	2	clonotype7	None
AGGCCACCAACTGCGC-1	True	AGGCCACCAACTGCGC-1_contig_3	True	527	TRA	TRAV1-2	None	TRAJ37	TRAC	True	True	CAVPGSGNTGKLIF	TGTGCTGTCCCCGGCTCTGGCAACACAGGCAAACTAATCTTT	1355	1	clonotype7	clonotype7_consensus_1
AGGCCACCAGCATGAG-1	True	AGGCCACCAGCATGAG-1_contig_1	True	733	TRB	TRBV27	None	TRBJ2-6	TRBC1	True	True	CASSRSSGANVLTF	TGTGCCAGCAGTCGAAGCTCTGGGGCCAACGTCCTGACTTTC	3105	3	clonotype5	clonotype5_consensus_2
AGGCCACCAGCATGAG-1	True	AGGCCACCAGCATGAG-1_contig_2	True	544	TRA	TRAV12-1	None	TRAJ6	TRAC	True	True	CVVNREGSYIPTF	TGTGTGGTGAACAGGGAAGGAAGCTACATACCTACATTT	874	1	clonotype5	clonotype5_consensus_1
AGGCCACCATCTACGA-1	True	AGGCCACCATCTACGA-1_contig_1	True	795	TRB	TRBV30	TRBD1	TRBJ1-6	TRBC1	True	True	CAWSTGQANNSPLHF	TGTGCCTGGAGTACCGGACAGGCAAATAATTCACCCCTCCACTTT	958	2	clonotype1	clonotype1_consensus_2
AGGCCACCATCTACGA-1	True	AGGCCACCATCTACGA-1_contig_2	True	433	TRB	None	None	TRBJ2-3	TRBC2	False	None	None	None	798	2	clonotype1	None
AGGCCACCATCTACGA-1	True	AGGCCACCATCTACGA-1_contig_3	True	484	TRA	TRAV4	None	TRAJ23	TRAC	True	True	CLVGDIGNQGGKLIF	TGCCTCGTGGGTGACATAGGTAACCAGGGAGGAAAGCTTATCTTC	1651	2	clonotype1	clonotype1_consensus_1
AGGCCACGTAACGACG-1	True	AGGCCACGTAACGACG-1_contig_1	True	656	TRB	TRBV30	TRBD1	TRBJ1-6	TRBC1	True	True	CAWSTGQANNSPLHF	TGTGCCTGGAGTACCGGACAGGCAAATAATTCACCCCTCCACTTT	1384	2	clonotype2	clonotype2_consensus_1
AGGCCACGTAACGACG-1	True	AGGCCACGTAACGACG-1_contig_2	True	930	TRA	TRAV4	None	TRAJ23	TRAC	True	False	CVLLPRG*HR*PGRKAYLRT	TGTGTACTACTGCCTCGTGGGTGACATAGGTAACCAGGGAGGAAAGCTTATCTTCGGACA	1858	2	clonotype2	None
AGGCCACGTATGCTTG-1	True	AGGCCACGTATGCTTG-1_contig_1	True	583	TRA	TRAV26-1	None	TRAJ52	TRAC	True	True	CIVRPRASNSYGKLTF	TGCATCGTCAGACCTAGAGCAAGTAATAGCTATGGAAAGCTGACATTT	1798	2	clonotype392	clonotype392_consensus_1
AGGCCACGTATGCTTG-1	True	AGGCCACGTATGCTTG-1_contig_2	True	587	TRB	TRBV3-1	TRBD2	TRBJ1-3	TRBC1	True	True	CASSPERPSSGNTIYF	TGTGCCAGCAGCCCCGAGCGGCCTAGCTCTGGAAACACCATATATTTT	7433	7	clonotype392	clonotype392_consensus_2
AGGCCACTCACTGGGC-1	True	AGGCCACTCACTGGGC-1_contig_1	True	623	TRB	TRBV30	TRBD1	TRBJ1-6	TRBC1	True	True	CAWSTGQANNSPLHF	TGTGCCTGGAGTACCGGACAGGCAAATAATTCACCCCTCCACTTT	3571	5	clonotype2	clonotype2_consensus_1
AGGCCACTCACTGGGC-1	True	AGGCCACTCACTGGGC-1_contig_3	True	571	TRA	TRAV12-3	None	TRAJ39	TRAC	True	None	None	None	1357	2	clonotype2	None
AGGCCACTCACTGGGC-1	True	AGGCCACTCACTGGGC-1_contig_4	True	974	TRA	TRAV4	None	TRAJ23	TRAC	True	False	CVLLPRG*HR*PGRKAYLRT	TGTGTACTACTGCCTCGTGGGTGACATAGGTAACCAGGGAGGAAAGCTTATCTTCGGACA	1427	2	clonotype2	None
AGGCCACTCATCTGTT-1	True	AGGCCACTCATCTGTT-1_contig_1	True	601	TRB	TRBV30	TRBD1	TRBJ1-6	TRBC1	True	True	CAWSTGQANNSPLHF	TGTGCCTGGAGTACCGGACAGGCAAATAATTCACCCCTCCACTTT	1910	2	clonotype1	clonotype1_consensus_2
AGGCCACTCATCTGTT-1	True	AGGCCACTCATCTGTT-1_contig_4	True	512	TRA	TRAV4	None	TRAJ23	TRAC	True	True	CLVGDIGNQGGKLIF	TGCCTCGTGGGTGACATAGGTAACCAGGGAGGAAAGCTTATCTTC	1220	1	clonotype1	clonotype1_consensus_1
AGGCCACTCGCAAACT-1	True	AGGCCACTCGCAAACT-1_contig_1	True	507	TRB	TRBV5-5	TRBD1	TRBJ2-3	TRBC2	True	True	CASSFAGGTDTQYF	TGTGCCAGCAGCTTCGCAGGGGGGACAGATACGCAGTATTTT	4034	5	clonotype393	clonotype393_consensus_1
AGGCCACTCGCAAACT-1	True	AGGCCACTCGCAAACT-1_contig_3	True	450	TRA	TRAV9-2	None	TRAJ4	TRAC	True	True	CALLSGGYNKLIF	TGTGCTCTCCTTTCTGGTGGCTACAATAAGCTGATTTTT	1208	1	clonotype393	clonotype393_consensus_2
AGGCCACTCGCAAGCC-1	True	AGGCCACTCGCAAGCC-1_contig_1	True	651	TRB	TRBV30	TRBD1	TRBJ1-6	TRBC1	True	True	CAWSTGQANNSPLHF	TGTGCCTGGAGTACCGGACAGGCAAATAATTCACCCCTCCACTTT	2659	3	clonotype1	clonotype1_consensus_2
[truncated: 11,534 more rows]
