# Supplementary material for: Somatic mTOR mutation in clonally expanded T lymphocytes associated with chronic graft versus host disease
Source: Nat Commun. 2020 May 7;11:2246. doi: 10.1038/s41467-020-16115-w (PMC7206083; doi:10.1038/s41467-020-16115-w)
Supplement: Supplementary file 4 — Supplementary Data 1 [file 41467_2020_16115_MOESM4_ESM.zip › scRNAseq_2015_barcodes.tsv]

AAACCTGAGAGACTTA-1
AAACCTGAGCCAGTAG-1
AAACCTGAGGCGACAT-1
AAACCTGAGGCTATCT-1
AAACCTGCAATGGACG-1
AAACCTGCATCCCACT-1
AAACCTGGTACATGTC-1
AAACCTGGTCTAGCGC-1
AAACCTGGTGACTACT-1
AAACCTGGTGGAAAGA-1
AAACCTGGTTTGTTTC-1
AAACCTGTCAGTACGT-1
AAACCTGTCCAAAGTC-1
AAACCTGTCCAATGGT-1
AAACCTGTCCCACTTG-1
AAACGGGAGTGGTAAT-1
AAACGGGAGTTATCGC-1
AAACGGGAGTTTGCGT-1
AAACGGGCAGTTTACG-1
AAACGGGGTCCTCTTG-1
AAACGGGGTCTGCCAG-1
AAACGGGGTGGGTATG-1
AAACGGGGTGTCTGAT-1
AAACGGGTCAGCTCGG-1
AAACGGGTCAGTCCCT-1
AAACGGGTCGTGGGAA-1
AAACGGGTCTAACTGG-1
AAACGGGTCTCGCTTG-1
AAAGATGAGATACACA-1
AAAGATGAGCCCGAAA-1
AAAGATGAGTACGCGA-1
AAAGATGAGTGTCCCG-1
AAAGATGCACCAGATT-1
AAAGATGCATAAAGGT-1
AAAGATGCATGCATGT-1
AAAGATGCATTAACCG-1
AAAGATGGTACATGTC-1
AAAGATGGTGGTAACG-1
AAAGATGGTTCCCGAG-1
AAAGATGTCAGCAACT-1
AAAGATGTCGTGGACC-1
AAAGCAAAGAGCAATT-1
AAAGCAAAGCGTAGTG-1
AAAGCAAAGGTCATCT-1
AAAGCAACACATTAGC-1
AAAGCAACACCGAATT-1
AAAGCAACACGTAAGG-1
AAAGCAACATAGACTC-1
AAAGCAACATCCCATC-1
AAAGCAAGTAGAGTGC-1
AAAGCAAGTAGCGTGA-1
AAAGCAAGTCACAAGG-1
AAAGCAAGTCCGACGT-1
AAAGCAAGTGGTGTAG-1
AAAGCAAGTTGGAGGT-1
AAAGCAATCAATCTCT-1
AAAGCAATCAGCATGT-1
AAAGCAATCCCTAATT-1
AAAGCAATCGCAAGCC-1
AAAGCAATCGCCAAAT-1
AAAGCAATCTCTGTCG-1
AAAGCAATCTCTTATG-1
AAAGTAGAGGAATGGA-1
AAAGTAGAGGCTACGA-1
AAAGTAGAGTCGTACT-1
AAAGTAGAGTTTGCGT-1
AAAGTAGCAGGCTGAA-1
AAAGTAGCAGTTAACC-1
AAAGTAGGTAAGAGAG-1
AAAGTAGGTACCGGCT-1
AAAGTAGGTACCGTAT-1
AAAGTAGGTAGGGACT-1
AAAGTAGGTCTAGTGT-1
AAAGTAGGTGACAAAT-1
AAAGTAGGTTAGTGGG-1
AAAGTAGTCAAACGGG-1
AAAGTAGTCACATGCA-1
AAAGTAGTCGTCCAGG-1
AAAGTAGTCTTAACCT-1
AAATGCCAGAGGGCTT-1
AAATGCCAGAGGTTAT-1
AAATGCCAGATCCCAT-1
AAATGCCAGGTGGGTT-1
AAATGCCAGTAGGTGC-1
AAATGCCCACCGCTAG-1
AAATGCCCAGCTCGAC-1
AAATGCCCATGGTTGT-1
AAATGCCGTAACGACG-1
AAATGCCGTATCGCAT-1
AAATGCCGTGGTCTCG-1
AAATGCCGTGTTGGGA-1
AAATGCCTCACGCGGT-1
AAATGCCTCCAGTAGT-1
AAATGCCTCCGAGCCA-1
AAATGCCTCGCAGGCT-1
AAATGCCTCTCTTATG-1
AAATGCCTCTTGCATT-1
AACACGTAGACTCGGA-1
AACACGTAGATGCGAC-1
AACACGTAGCTAGTTC-1
AACACGTAGCTCCTCT-1
AACACGTAGCTGTCTA-1
AACACGTAGGGCTTGA-1
AACACGTAGGTGCACA-1
AACACGTAGTGTACGG-1
AACACGTAGTGTCCAT-1
AACACGTCAACTTGAC-1
AACACGTCAGGGTATG-1
AACACGTCATATGCTG-1
AACACGTGTAGAGTGC-1
AACACGTGTCAAAGCG-1
AACACGTGTCGGGTCT-1
AACACGTGTTGTCGCG-1
AACACGTGTTTGACTG-1
AACACGTGTTTGTTTC-1
AACACGTTCCAAAGTC-1
AACACGTTCCACGACG-1
AACACGTTCCTGCCAT-1
AACACGTTCTAAGCCA-1
AACACGTTCTCAAACG-1
AACACGTTCTGACCTC-1
AACACGTTCTGATACG-1
AACACGTTCTGTGCAA-1
AACACGTTCTTAGCCC-1
AACCATGAGAGAGCTC-1
AACCATGAGGTCATCT-1
AACCATGAGTGCCAGA-1
AACCATGCACATTTCT-1
AACCATGCACTCAGGC-1
AACCATGCAGAAGCAC-1
AACCATGCAGCGTCCA-1
AACCATGCATCACCCT-1
AACCATGCATTATCTC-1
AACCATGGTAAGGGCT-1
AACCATGGTGCACGAA-1
AACCATGGTGTGACCC-1
AACCATGGTGTTCGAT-1
AACCATGGTTAAGGGC-1
AACCATGGTTAGTGGG-1
AACCATGTCAACGGGA-1
AACCATGTCCCAACGG-1
AACCATGTCCTATTCA-1
AACCATGTCCTCATTA-1
AACCATGTCCTGCAGG-1
AACCGCGAGATCACGG-1
AACCGCGAGATGTGGC-1
AACCGCGAGCCAGAAC-1
AACCGCGAGCTCCTCT-1
AACCGCGAGGAACTGC-1
AACCGCGAGTCAAGCG-1
AACCGCGCATGAAGTA-1
AACCGCGCATGACGGA-1
AACCGCGGTAAACCTC-1
AACCGCGGTCGAGATG-1
AACCGCGGTCTAGGTT-1
AACCGCGGTGTTAAGA-1
AACCGCGGTTTGTTTC-1
AACCGCGTCACGACTA-1
AACCGCGTCCGTCATC-1
AACCGCGTCGGGAGTA-1
AACCGCGTCTTGTTTG-1
AACGTTGAGAGTTGGC-1
AACGTTGAGATGCGAC-1
AACGTTGAGCTAACTC-1
AACGTTGAGCTCAACT-1
AACGTTGAGGGCATGT-1
AACGTTGAGTCGTACT-1
AACGTTGAGTGGCACA-1
AACGTTGGTAGCAAAT-1
AACGTTGGTCAATGTC-1
AACGTTGGTGGTTTCA-1
AACGTTGGTTAAAGTG-1
AACGTTGGTTATGCGT-1
AACGTTGGTTGGGACA-1
AACGTTGTCAAACGGG-1
AACGTTGTCACCTTAT-1
AACGTTGTCCACGCAG-1
AACGTTGTCTGGTGTA-1
AACGTTGTCTTTAGGG-1
AACTCAGAGAGTACCG-1
AACTCAGAGATCCTGT-1
AACTCAGAGGAGCGTT-1
AACTCAGAGTCGAGTG-1
AACTCAGCAATGAAAC-1
AACTCAGCAATGCCAT-1
AACTCAGCACTGTGTA-1
AACTCAGCAGATCCAT-1
AACTCAGCATGACGGA-1
AACTCAGGTAATTGGA-1
AACTCAGGTACTTCTT-1
AACTCAGGTCGTTGTA-1
AACTCAGGTTCGGGCT-1
AACTCAGTCAAGCCTA-1
AACTCAGTCACAACGT-1
AACTCAGTCATTGCGA-1
AACTCCCAGAAACCTA-1
AACTCCCAGATAGCAT-1
AACTCCCAGCATCATC-1
AACTCCCAGGCAATTA-1
AACTCCCAGGTTCCTA-1
AACTCCCAGTGAATTG-1
AACTCCCAGTGCGATG-1
AACTCCCCAAGTCATC-1
AACTCCCCAGAAGCAC-1
AACTCCCCAGCGTTCG-1
AACTCCCCAGCTGGCT-1
AACTCCCCATCCTTGC-1
AACTCCCCATGCAACT-1
AACTCCCGTGAGGGTT-1
AACTCCCGTTACGCGC-1
AACTCCCGTTGGTAAA-1
AACTCCCTCACGAAGG-1
AACTCCCTCAGATAAG-1
AACTCTTAGGTCATCT-1
AACTCTTAGTCGTTTG-1
AACTCTTCAGTATCTG-1
AACTCTTGTACTTCTT-1
AACTCTTGTCGCGTGT-1
AACTCTTGTTCCACGG-1
AACTCTTTCCGAAGAG-1
AACTCTTTCGTTACGA-1
AACTGGTAGAATAGGG-1
AACTGGTAGAGGACGG-1
AACTGGTAGCCCTAAT-1
AACTGGTAGCTGCCCA-1
AACTGGTAGTACGCGA-1
AACTGGTAGTCCCACG-1
AACTGGTCAGCTGTAT-1
AACTGGTCAGGCTGAA-1
AACTGGTGTCATACTG-1
AACTGGTGTCCAGTAT-1
AACTGGTGTCGGCATC-1
AACTGGTGTCTACCTC-1
AACTGGTGTGCAGACA-1
AACTGGTGTGTCTGAT-1
AACTGGTGTTGGAGGT-1
AACTGGTGTTTGCATG-1
AACTGGTTCAAGGTAA-1
AACTGGTTCACAACGT-1
AACTGGTTCAGCTTAG-1
AACTGGTTCTCAACTT-1
AACTGGTTCTGTACGA-1
AACTTTCAGAATTCCC-1
AACTTTCAGAGATGAG-1
AACTTTCAGATACACA-1
AACTTTCAGCCCAATT-1
AACTTTCAGCTACCTA-1
AACTTTCAGCTGATAA-1
AACTTTCAGGAATCGC-1
AACTTTCCAAAGGTGC-1
AACTTTCCAACAACCT-1
AACTTTCCAGTGGAGT-1
AACTTTCCATACGCCG-1
AACTTTCGTACCGCTG-1
AACTTTCGTATCGCAT-1
AACTTTCGTCCGCTGA-1
AACTTTCGTGCACGAA-1
AACTTTCGTTAGATGA-1
AACTTTCTCAACCAAC-1
AAGACCTAGTGTTTGC-1
AAGACCTCAATCGGTT-1
AAGACCTCATGCGCAC-1
AAGACCTGTACCGCTG-1
AAGACCTGTCAGAATA-1
AAGACCTGTGAGGGTT-1
AAGACCTGTGCACCAC-1
AAGACCTGTGCAGGTA-1
AAGACCTTCACAAACC-1
AAGACCTTCGAATGGG-1
AAGACCTTCGTTTAGG-1
AAGCCGCAGCCAGTTT-1
AAGCCGCAGGACGAAA-1
AAGCCGCAGTGGTAAT-1
AAGCCGCCACAAGACG-1
AAGCCGCCACGGTAGA-1
AAGCCGCCAGGTCGTC-1
AAGCCGCCATGACATC-1
AAGCCGCGTACTTCTT-1
AAGCCGCGTAGCGCAA-1
AAGCCGCGTAGGAGTC-1
AAGCCGCTCAAACCGT-1
AAGCCGCTCAGCACAT-1
AAGCCGCTCATAACCG-1
AAGCCGCTCCTGCAGG-1
AAGCCGCTCGCGTAGC-1
AAGCCGCTCGTGACAT-1
AAGCCGCTCTGTCTAT-1
AAGCCGCTCTTTCCTC-1
AAGGAGCAGAGTGACC-1
AAGGAGCAGATGTGTA-1
AAGGAGCAGCGTCAAG-1
AAGGAGCAGTCTTGCA-1
AAGGAGCCAAGACGTG-1
AAGGAGCCAATTCCTT-1
AAGGAGCCATGCCCGA-1
AAGGAGCCATTGGGCC-1
AAGGAGCGTATATGAG-1
AAGGAGCGTCGGCTCA-1
AAGGAGCGTGACTACT-1
AAGGAGCTCACATAGC-1
AAGGAGCTCACGCATA-1
AAGGAGCTCATACGGT-1
AAGGAGCTCATTATCC-1
AAGGAGCTCCAAATGC-1
AAGGAGCTCCCTAATT-1
AAGGAGCTCCCTTGCA-1
AAGGAGCTCCGAATGT-1
AAGGAGCTCTCTAAGG-1
AAGGCAGAGGGCTCTC-1
AAGGCAGAGTTACCCA-1
AAGGCAGCATGGTCTA-1
AAGGCAGGTAAACACA-1
AAGGCAGGTATAAACG-1
AAGGCAGGTCTTCTCG-1
AAGGCAGGTGCGAAAC-1
AAGGCAGGTGTTGAGG-1
AAGGCAGGTTATGCGT-1
AAGGCAGGTTGCGTTA-1
AAGGCAGTCAAGGTAA-1
AAGGCAGTCATCGCTC-1
AAGGCAGTCTGCTTGC-1
AAGGTTCCAATGCCAT-1
AAGGTTCCAGACGCAA-1
AAGGTTCCAGAGCCAA-1
AAGGTTCCATATGAGA-1
AAGGTTCCATCGGACC-1
AAGGTTCGTGCGAAAC-1
AAGGTTCGTGTGACGA-1
AAGGTTCGTTCAGGCC-1
AAGGTTCGTTCTGAAC-1
AAGGTTCGTTGTCTTT-1
AAGGTTCTCACAGTAC-1
AAGGTTCTCCAAAGTC-1
AAGGTTCTCCGCAAGC-1
AAGGTTCTCGATCCCT-1
AAGGTTCTCGGACAAG-1
AAGTCTGAGCAATATG-1
AAGTCTGAGCGTAGTG-1
AAGTCTGAGGCAGGTT-1
AAGTCTGAGGGAGTAA-1
AAGTCTGAGTCTCGGC-1
AAGTCTGAGTGCAAGC-1
AAGTCTGAGTTACCCA-1
AAGTCTGAGTTAGGTA-1
AAGTCTGCAATGTAAG-1
AAGTCTGCACACTGCG-1
AAGTCTGCACGTTGGC-1
AAGTCTGCAGACACTT-1
AAGTCTGGTCCAGTTA-1
AAGTCTGTCATACGGT-1
AAGTCTGTCCTGCCAT-1
AATCCAGAGCTAACAA-1
AATCCAGAGTTCCACA-1
AATCCAGCACACCGCA-1
AATCCAGCAGCATGAG-1
AATCCAGCATAGGATA-1
AATCCAGCATGGATGG-1
AATCCAGCATTCTCAT-1
AATCCAGCATTGCGGC-1
AATCCAGGTAAGAGAG-1
AATCCAGGTACCGTAT-1
AATCCAGGTAGGAGTC-1
AATCCAGGTGGCAAAC-1
AATCCAGGTGTGCGTC-1
AATCCAGGTTCGGCAC-1
AATCCAGTCAGTTAGC-1
AATCCAGTCCTTGCCA-1
AATCCAGTCGGAAATA-1
AATCCAGTCTACGAGT-1
AATCCAGTCTCGCTTG-1
AATCCAGTCTTGACGA-1
AATCCAGTCTTGCAAG-1
AATCGGTAGGAATGGA-1
AATCGGTCAGAGCCAA-1
AATCGGTCATGCAACT-1
AATCGGTCATTTGCCC-1
AATCGGTGTACCGGCT-1
AATCGGTGTAGGCTGA-1
AATCGGTGTCCGTTAA-1
AATCGGTGTCGCATCG-1
AATCGGTTCCAAAGTC-1
AATCGGTTCGAGAGCA-1
AATCGGTTCGCGTTTC-1
AATCGGTTCTCAACTT-1
ACACCAAAGCGGCTTC-1
ACACCAAAGGACTGGT-1
ACACCAAAGGGATCTG-1
ACACCAACAAAGGTGC-1
ACACCAACACTGTCGG-1
ACACCAACATCCGCGA-1
ACACCAACATGAACCT-1
ACACCAAGTCACCCAG-1
ACACCAAGTCTCACCT-1
ACACCAAGTGACGGTA-1
ACACCAAGTGATGCCC-1
ACACCAATCACATAGC-1
ACACCAATCACCATAG-1
ACACCAATCACTTACT-1
ACACCAATCCGCTGTT-1
ACACCAATCCTAAGTG-1
ACACCAATCGCTGATA-1
ACACCCTAGATTACCC-1
ACACCCTAGGCTAGAC-1
ACACCCTAGGGTCGAT-1
ACACCCTAGGTGGGTT-1
ACACCCTAGTGGGTTG-1
ACACCCTAGTGTACCT-1
ACACCCTAGTTGAGAT-1
ACACCCTCAATGGTCT-1
ACACCCTCACCCATGG-1
ACACCCTCAGACGCAA-1
ACACCCTCATTTGCCC-1
ACACCCTGTCGTCTTC-1
ACACCCTGTGCCTGTG-1
ACACCCTGTGCGGTAA-1
ACACCCTGTTTGACTG-1
ACACCCTTCGAGAACG-1
ACACCCTTCGGTGTTA-1
ACACCCTTCGTAGGAG-1
ACACCCTTCGTATCAG-1
ACACCCTTCTGCCAGG-1
ACACCCTTCTGGTGTA-1
ACACCGGAGGAGTAGA-1
ACACCGGAGGAGTTGC-1
ACACCGGAGTTGTAGA-1
ACACCGGCACGGTAGA-1
ACACCGGCACGTTGGC-1
ACACCGGCAGCCTTGG-1
ACACCGGCAGGATTGG-1
ACACCGGCATAGAAAC-1
ACACCGGCATCCAACA-1
ACACCGGGTGCAGACA-1
ACACCGGGTGTATGGG-1
ACACCGGGTTCAGTAC-1
ACACCGGGTTGACGTT-1
ACACCGGTCAGAGACG-1
ACACCGGTCCACGTTC-1
ACACCGGTCCAGTAGT-1
ACACCGGTCCCAACGG-1
ACACCGGTCGCGATCG-1
ACACCGGTCGGTCCGA-1
ACACCGGTCGTTTATC-1
ACACCGGTCTCATTCA-1
ACACCGGTCTGGAGCC-1
ACACTGAAGTGGCACA-1
ACACTGACAAACTGTC-1
ACACTGACAATGGAAT-1
ACACTGACACCGTTGG-1
ACACTGACAGATCCAT-1
ACACTGACAGCTGTAT-1
ACACTGAGTAGCAAAT-1
ACACTGAGTCCTCTTG-1
ACACTGAGTGTCCTCT-1
ACACTGATCATCTGTT-1
ACACTGATCCGTAGGC-1
ACACTGATCTGCAGTA-1
ACACTGATCTTACCGC-1
ACACTGATCTTGGGTA-1
ACAGCCGAGAAGATTC-1
ACAGCCGAGAGACTTA-1
ACAGCCGAGGGTTCCC-1
ACAGCCGCAAACTGCT-1
ACAGCCGCAGGATTGG-1
ACAGCCGCATGCATGT-1
ACAGCCGCATGGTTGT-1
ACAGCCGCATGTCTCC-1
ACAGCCGGTACAGTTC-1
ACAGCCGGTACTCTCC-1
ACAGCCGGTCCAAGTT-1
ACAGCCGTCAAAGTAG-1
ACAGCCGTCACAGTAC-1
ACAGCCGTCACGATGT-1
ACAGCCGTCTGGTGTA-1
ACAGCTAAGACTGGGT-1
ACAGCTAAGAGTCGGT-1
ACAGCTAAGCCACTAT-1
ACAGCTAAGGAGTCTG-1
ACAGCTAAGGCTCTTA-1
ACAGCTACAAAGCAAT-1
ACAGCTACACAAGTAA-1
ACAGCTACAGCGAACA-1
ACAGCTACATACAGCT-1
ACAGCTAGTATGGTTC-1
ACAGCTAGTGGACGAT-1
ACAGCTAGTTATCACG-1
ACAGCTATCACAGTAC-1
ACAGCTATCTTCAACT-1
ACATACGAGATGTAAC-1
ACATACGAGCGTAATA-1
ACATACGAGGTACTCT-1
ACATACGAGGTGCACA-1
ACATACGCACCCAGTG-1
ACATACGCAGTCGATT-1
ACATACGCATGCCACG-1
ACATACGCATTTCACT-1
ACATACGGTAAGCACG-1
ACATACGGTACTTCTT-1
ACATACGGTCCTCCAT-1
ACATACGGTGCAGTAG-1
ACATACGTCAACACGT-1
ACATACGTCAGTGTTG-1
ACATACGTCATAAAGG-1
ACATCAGAGAACAACT-1
ACATCAGAGACAGGCT-1
ACATCAGAGACATAAC-1
ACATCAGAGCGTAATA-1
ACATCAGAGCGTTCCG-1
ACATCAGAGGGAGTAA-1
ACATCAGCATGCAATC-1
ACATCAGGTATAAACG-1
ACATCAGGTTCGCTAA-1
ACATCAGTCATGTGGT-1
ACATCAGTCTATCCTA-1
ACATCAGTCTTAGCCC-1
ACATGGTAGACTGTAA-1
ACATGGTAGCTATGCT-1
ACATGGTAGCTGCGAA-1
ACATGGTAGGTAAACT-1
ACATGGTAGTTAGCGG-1
ACATGGTCAATGTAAG-1
ACATGGTCACATTTCT-1
ACATGGTCACTGCCAG-1
ACATGGTCAGGTGGAT-1
ACATGGTCATTGCGGC-1
ACATGGTGTACCGTTA-1
ACATGGTGTAGGCATG-1
ACATGGTGTGAGCGAT-1
ACATGGTGTGGGTATG-1
ACATGGTGTGTAAGTA-1
ACATGGTTCATCACCC-1
ACATGGTTCCACTCCA-1
ACCAGTAAGAAACCAT-1
ACCAGTAAGAAACCGC-1
ACCAGTAAGACTTGAA-1
ACCAGTAAGTTAAGTG-1
ACCAGTACAATCGAAA-1
ACCAGTACACTTGGAT-1
ACCAGTACATTTGCCC-1
ACCAGTAGTACCATCA-1
ACCAGTAGTGATAAAC-1
ACCAGTAGTTGGTTTG-1
ACCAGTATCAACACTG-1
ACCAGTATCACATAGC-1
ACCAGTATCAGCGATT-1
ACCAGTATCCGATATG-1
ACCAGTATCTAGAGTC-1
ACCAGTATCTATGTGG-1
ACCAGTATCTTGGGTA-1
ACCCACTAGGCCGAAT-1
ACCCACTAGGTCGGAT-1
ACCCACTAGTACCGGA-1
ACCCACTAGTATGACA-1
ACCCACTAGTATTGGA-1
ACCCACTAGTGACATA-1
ACCCACTCAATTGCTG-1
ACCCACTCACAACGTT-1
ACCCACTCACATGACT-1
ACCCACTCATTACCTT-1
ACCCACTGTAAGGGCT-1
ACCCACTGTACCGCTG-1
ACCCACTGTACTTGAC-1
ACCCACTGTAGCTGCC-1
ACCCACTGTCAGTGGA-1
ACCCACTGTGTCCTCT-1
ACCCACTGTTTGACTG-1
ACCCACTTCAACACCA-1
ACCCACTTCATCTGCC-1
ACCCACTTCCAGGGCT-1
ACCCACTTCGTGACAT-1
ACCCACTTCGTTTAGG-1
ACCCACTTCTACTATC-1
ACCCACTTCTATCGCC-1
ACCGTAAAGCAATCTC-1
ACCGTAAAGCTCCTTC-1
ACCGTAAAGTACGTAA-1
ACCGTAAAGTCATCCA-1
ACCGTAACACGTTGGC-1
ACCGTAACATGAGCGA-1
ACCGTAAGTAGAGTGC-1
ACCGTAAGTCAACATC-1
ACCGTAAGTCTCAACA-1
ACCGTAAGTGCACTTA-1
ACCGTAAGTGTATGGG-1
ACCGTAAGTTCGGGCT-1
ACCGTAATCAGCGACC-1
ACCGTAATCGCCCTTA-1
ACCGTAATCTCTAAGG-1
ACCTTTAAGACTCGGA-1
ACCTTTAAGAGCTATA-1
ACCTTTAAGGCACATG-1
ACCTTTAAGTCCATAC-1
ACCTTTAAGTTGAGTA-1
ACCTTTACACAGACAG-1
ACCTTTACACGCCAGT-1
ACCTTTACAGACGCAA-1
ACCTTTACAGGACGTA-1
ACCTTTACAGTGGGAT-1
ACCTTTAGTCATTAGC-1
ACCTTTAGTGAAATCA-1
ACCTTTAGTGAGGGAG-1
ACCTTTAGTTATGCGT-1
ACCTTTAGTTCCAACA-1
ACCTTTATCACCACCT-1
ACCTTTATCACGAAGG-1
ACCTTTATCCCATTAT-1
ACCTTTATCCTCGCAT-1
ACCTTTATCGCGGATC-1
ACGAGCCAGCTAACAA-1
ACGAGCCAGCTACCGC-1
ACGAGCCAGGAGTTGC-1
ACGAGCCAGGCCGAAT-1
ACGAGCCCAACTTGAC-1
ACGAGCCCAAGTTCTG-1
ACGAGCCCACCTGGTG-1
ACGAGCCCATAACCTG-1
ACGAGCCCATCACGAT-1
ACGAGCCCATGAGCGA-1
ACGAGCCCATTTCACT-1
ACGAGCCGTCGAACAG-1
ACGAGCCGTTGTCTTT-1
ACGAGCCTCCATGAGT-1
ACGAGCCTCCGAGCCA-1
ACGAGCCTCGCTAGCG-1
ACGAGCCTCGGACAAG-1
ACGAGCCTCTGCGGCA-1
ACGAGGAAGAGTCTGG-1
ACGAGGAAGCTGCAAG-1
ACGAGGAAGCTGCGAA-1
ACGAGGAAGTATCTCG-1
ACGAGGAAGTGTACCT-1
ACGAGGAAGTTGTAGA-1
ACGAGGACAAGAAAGG-1
ACGAGGACAATGGATA-1
ACGAGGACACCAGGCT-1
ACGAGGACACGGTGTC-1
ACGAGGACATTCGACA-1
ACGAGGAGTACCATCA-1
ACGAGGAGTCACCTAA-1
ACGAGGAGTCATTAGC-1
ACGAGGAGTCTGCGGT-1
ACGAGGAGTTCACCTC-1
ACGAGGAGTTGAACTC-1
ACGAGGATCAACGCTA-1
ACGAGGATCATGCATG-1
ACGAGGATCCAAGTAC-1
ACGAGGATCCCTTGTG-1
ACGAGGATCCGCGGTA-1
ACGAGGATCTGATTCT-1
ACGAGGATCTGCTGTC-1
ACGATACAGAACAATC-1
ACGATACAGAGTTGGC-1
ACGATACAGGGCTTCC-1
ACGATACCACTCAGGC-1
ACGATACCAGCCTTGG-1
ACGATACCATCAGTAC-1
ACGATACCATTTGCCC-1
ACGATACGTCTGGTCG-1
ACGATACGTTCAGTAC-1
ACGATACGTTGCGCAC-1
ACGATACTCAAGAAGT-1
ACGATACTCCAACCAA-1
ACGATACTCCTGCAGG-1
ACGATACTCTTGTATC-1
ACGATGTAGAATTGTG-1
ACGATGTAGACTAAGT-1
ACGATGTAGCCGATTT-1
ACGATGTAGCTATGCT-1
ACGATGTAGGAACTGC-1
ACGATGTAGGTTACCT-1
ACGATGTAGTCCGTAT-1
ACGATGTAGTCTTGCA-1
ACGATGTAGTGACTCT-1
ACGATGTAGTTGAGAT-1
ACGATGTCACATCTTT-1
ACGATGTCATGGATGG-1
ACGATGTGTACCGTTA-1
ACGATGTGTATGAATG-1
ACGATGTGTCTCATCC-1
ACGATGTTCAGTACGT-1
ACGATGTTCGCACTCT-1
ACGATGTTCGGACAAG-1
ACGATGTTCGTGGACC-1
ACGATGTTCTTGAGAC-1
ACGATGTTCTTGCAAG-1
ACGCAGCAGGTACTCT-1
ACGCAGCAGTGCCAGA-1
ACGCAGCAGTGTACCT-1
ACGCAGCAGTTTGCGT-1
ACGCAGCCAAACTGCT-1
ACGCAGCCAATGAATG-1
ACGCAGCCAATGGAAT-1
ACGCAGCCACGAGGTA-1
ACGCAGCGTGGCAAAC-1
ACGCAGCGTTGCGCAC-1
ACGCAGCTCACGATGT-1
ACGCAGCTCAGCGATT-1
ACGCAGCTCCGATATG-1
ACGCAGCTCGGGAGTA-1
ACGCAGCTCGTTACAG-1
ACGCAGCTCTCGATGA-1
ACGCCAGAGGGATGGG-1
ACGCCAGAGGGTTCCC-1
ACGCCAGAGTCCAGGA-1
ACGCCAGAGTGTTGAA-1
ACGCCAGCAAGCCTAT-1
ACGCCAGCACCGCTAG-1
ACGCCAGCAGAGTGTG-1
ACGCCAGCAGCTGTTA-1
ACGCCAGGTACTCGCG-1
ACGCCAGGTATATCCG-1
ACGCCAGGTTAAGATG-1
ACGCCAGTCTTAGAGC-1
ACGCCAGTCTTGTACT-1
ACGCCGAAGACTACAA-1
ACGCCGAAGAGTCGGT-1
ACGCCGAAGAGTTGGC-1
ACGCCGAAGCTGTTCA-1
ACGCCGAAGGAGTCTG-1
ACGCCGAAGTACGCCC-1
ACGCCGAAGTGGGCTA-1
ACGCCGACAACGATCT-1
ACGCCGACAACTGGCC-1
ACGCCGACAAGTTGTC-1
ACGCCGACACATTCGA-1
ACGCCGACATGGGAAC-1
ACGCCGACATTACCTT-1
ACGCCGAGTAAATACG-1
ACGCCGAGTAACGACG-1
ACGCCGAGTAATCACC-1
ACGCCGAGTACTTGAC-1
ACGCCGAGTTGTCGCG-1
ACGCCGATCAATCTCT-1
ACGCCGATCATGGTCA-1
ACGCCGATCCAAGCCG-1
ACGCCGATCCCGACTT-1
ACGCCGATCGACCAGC-1
ACGCCGATCGCAGGCT-1
ACGGAGAAGACAAAGG-1
ACGGAGAAGACTACAA-1
ACGGAGAAGCCGGTAA-1
ACGGAGAAGCTACCTA-1
ACGGAGAAGCTCCTTC-1
ACGGAGAAGTGAACAT-1
ACGGAGACAATAACGA-1
ACGGAGACACTGTGTA-1
ACGGAGACAGCCTGTG-1
ACGGAGACAGTATCTG-1
ACGGAGAGTACATGTC-1
ACGGAGAGTAGAAAGG-1
ACGGAGAGTAGCTTGT-1
ACGGAGAGTATGAAAC-1
ACGGAGAGTCGGCACT-1
ACGGAGAGTGCTTCTC-1
ACGGAGAGTTCGCTAA-1
ACGGAGATCCACGTGG-1
ACGGAGATCCGAAGAG-1
ACGGAGATCCTCGCAT-1
ACGGAGATCTGTCTAT-1
ACGGCCAAGCCCAGCT-1
ACGGCCAAGGGAAACA-1
ACGGCCAAGTCTCCTC-1
ACGGCCAAGTGATCGG-1
ACGGCCACAAGCCTAT-1
ACGGCCACACGTCAGC-1
ACGGCCACAGACGTAG-1
ACGGCCACAGATTGCT-1
ACGGCCACATACCATG-1
ACGGCCACATTGGCGC-1
ACGGCCAGTCCGAGTC-1
ACGGCCAGTCCGTGAC-1
ACGGCCAGTCGGGTCT-1
ACGGCCAGTGTCTGAT-1
ACGGCCATCATGGTCA-1
ACGGCCATCGGAGCAA-1
ACGGCCATCGGCTTGG-1
ACGGCCATCGTCGTTC-1
ACGGCCATCTTGGGTA-1
ACGGCCATCTTTAGGG-1
ACGGGCTAGCTAAGAT-1
ACGGGCTAGCTACCTA-1
ACGGGCTAGCTGCAAG-1
ACGGGCTAGGCTCAGA-1
ACGGGCTAGGGAGTAA-1
ACGGGCTAGGGCTTGA-1
ACGGGCTAGTAATCCC-1
ACGGGCTAGTATGACA-1
ACGGGCTCAATGGATA-1
ACGGGCTCAGGTTTCA-1
ACGGGCTCATAACCTG-1
ACGGGCTGTAAGTAGT-1
ACGGGCTGTAAGTGGC-1
ACGGGCTGTCGGCACT-1
ACGGGCTTCAAACCAC-1
ACGGGCTTCACAGGCC-1
ACGGGCTTCACCTCGT-1
ACGGGCTTCACTGGGC-1
ACGGGCTTCCAAAGTC-1
ACGGGCTTCCAACCAA-1
ACGGGCTTCCTAGAAC-1
ACGGGCTTCTCAACTT-1
ACGGGCTTCTTGGGTA-1
ACGGGTCAGACTAAGT-1
ACGGGTCAGACTCGGA-1
ACGGGTCAGCCCAATT-1
ACGGGTCAGCGATCCC-1
ACGGGTCAGTACACCT-1
ACGGGTCAGTGGGTTG-1
ACGGGTCCACGAGGTA-1
ACGGGTCCAGCGATCC-1
ACGGGTCCATGCCACG-1
ACGGGTCGTCTTCAAG-1
ACGGGTCGTGCCTGGT-1
ACGGGTCTCAGAGCTT-1
ACGGGTCTCCTAGTGA-1
ACGGGTCTCGGCATCG-1
ACGGGTCTCGTACCGG-1
ACGGGTCTCTCGAGTA-1
ACGTCAAAGAAACCTA-1
ACGTCAAAGACTGTAA-1
ACGTCAAAGAGTTGGC-1
ACGTCAAAGCGTGTCC-1
ACGTCAACAATCGGTT-1
ACGTCAACAGATCCAT-1
ACGTCAAGTAAAGTCA-1
ACGTCAAGTCCTCCAT-1
ACGTCAAGTGCACGAA-1
ACGTCAATCAGCGATT-1
ACGTCAATCTGCGACG-1
ACTATCTAGATAGGAG-1
ACTATCTAGATCGGGT-1
ACTATCTAGCGATTCT-1
ACTATCTAGTACACCT-1
ACTATCTCAAGCCGTC-1
ACTATCTCACCAGGTC-1
ACTATCTCAGGTCGTC-1
ACTATCTCATCGGACC-1
ACTATCTCATTATCTC-1
ACTATCTCATTGAGCT-1
ACTATCTGTGTTTGGT-1
ACTATCTTCAACGGGA-1
ACTATCTTCAGTGTTG-1
ACTATCTTCATAGCAC-1
ACTATCTTCCACGTGG-1
ACTATCTTCCGGGTGT-1
ACTATCTTCCTTAATC-1
ACTATCTTCTCTGAGA-1
ACTATCTTCTGAGTGT-1
ACTGAACAGCAGCCTC-1
ACTGAACAGGGTTTCT-1
ACTGAACAGTGCGTGA-1
ACTGAACAGTGGGCTA-1
ACTGAACCAAGCGCTC-1
ACTGAACCAATTGCTG-1
ACTGAACCAGGATTGG-1
ACTGAACCATAAGACA-1
ACTGAACGTAATAGCA-1
ACTGAACGTATCAGTC-1
ACTGAACGTATGAAAC-1
ACTGAACGTATGGTTC-1
ACTGAACGTCGGCATC-1
ACTGAACGTGACGGTA-1
ACTGAACGTGCACCAC-1
ACTGAACGTGCTCTTC-1
ACTGAACGTTAGTGGG-1
ACTGAACTCAAACAAG-1
ACTGAACTCAGCACAT-1
ACTGAACTCATCTGCC-1
ACTGAACTCATGCTCC-1
ACTGAACTCCTTGGTC-1
ACTGAACTCGTTTATC-1
ACTGAACTCTGCGACG-1
ACTGAGTAGAACTCGG-1
ACTGAGTAGATGTTAG-1
ACTGAGTAGCCATCGC-1
ACTGAGTAGCCCGAAA-1
ACTGAGTAGCTCCTCT-1
ACTGAGTAGGTTCCTA-1
ACTGAGTAGTCCTCCT-1
ACTGAGTAGTGAAGTT-1
ACTGAGTCACTATCTT-1
ACTGAGTCATAGACTC-1
ACTGAGTCATCCTAGA-1
ACTGAGTCATGACGGA-1
ACTGAGTCATTTCAGG-1
ACTGAGTGTCTAAAGA-1
ACTGAGTGTCTGATCA-1
ACTGAGTGTTGGTAAA-1
ACTGAGTTCAACTCTT-1
ACTGAGTTCACAGGCC-1
ACTGAGTTCCAATGGT-1
ACTGAGTTCGCTTGTC-1
ACTGAGTTCGTAGATC-1
ACTGAGTTCTGTCTCG-1
ACTGATGAGAAACGAG-1
ACTGATGAGAAGGCCT-1
ACTGATGAGCCACGCT-1
ACTGATGAGGGTTCCC-1
ACTGATGAGTACGCCC-1
ACTGATGAGTCATGCT-1
ACTGATGCAAGGGTCA-1
ACTGATGCAGTAAGCG-1
ACTGATGGTAGTAGTA-1
ACTGATGGTTCGCTAA-1
ACTGATGGTTCGGCAC-1
ACTGATGGTTTGGCGC-1
ACTGATGTCAATAAGG-1
ACTGATGTCACCAGGC-1
ACTGATGTCCTATTCA-1
ACTGATGTCGTCCAGG-1
ACTGCTCAGACTGTAA-1
ACTGCTCAGAGGTTGC-1
ACTGCTCAGATACACA-1
ACTGCTCAGATGTAAC-1
ACTGCTCAGCAGATCG-1
ACTGCTCAGCCTCGTG-1
ACTGCTCAGGCTAGCA-1
ACTGCTCAGGCTATCT-1
ACTGCTCAGTGTCCCG-1
ACTGCTCCAACACGCC-1
ACTGCTCCATGGAATA-1
ACTGCTCGTACCGAGA-1
ACTGCTCGTAGCGCTC-1
ACTGCTCGTCCCTACT-1
ACTGCTCGTCGCGTGT-1
ACTGCTCGTTACGACT-1
ACTGCTCTCCTTGCCA-1
ACTGCTCTCGGCGGTT-1
ACTGCTCTCGTACGGC-1
ACTGCTCTCGTGGACC-1
ACTGCTCTCTAACTTC-1
ACTGTCCAGACCTAGG-1
ACTGTCCAGCACAGGT-1
ACTGTCCAGGCAAAGA-1
ACTGTCCAGGTAGCCA-1
ACTGTCCAGTACACCT-1
ACTGTCCAGTAGGCCA-1
ACTGTCCCAACACCCG-1
ACTGTCCCACTTGGAT-1
ACTGTCCCAGATCGGA-1
ACTGTCCCAGATGGGT-1
ACTGTCCGTAGAGTGC-1
ACTGTCCGTAGCGTAG-1
ACTGTCCGTCCGCTGA-1
ACTGTCCGTCGACTAT-1
ACTGTCCGTCTCAACA-1
ACTGTCCGTGTAAGTA-1
ACTGTCCGTGTGGCTC-1
ACTGTCCTCACTTACT-1
ACTGTCCTCCTTGGTC-1
ACTGTCCTCCTTTACA-1
ACTGTCCTCGCATGAT-1
ACTGTCCTCGGCGCTA-1
ACTGTCCTCTGATACG-1
ACTTACTAGAGACGAA-1
ACTTACTAGCCACTAT-1
ACTTACTAGGAGTCTG-1
ACTTACTAGTGAAGTT-1
ACTTACTAGTGAATTG-1
ACTTACTAGTGGAGAA-1
ACTTACTAGTGGTCCC-1
ACTTACTCATCTATGG-1
ACTTACTCATTCACTT-1
ACTTACTCATTCTCAT-1
ACTTACTGTACCCAAT-1
ACTTACTGTACTTAGC-1
ACTTACTGTCGCGAAA-1
ACTTACTTCAAACCAC-1
ACTTACTTCAAGATCC-1
ACTTACTTCCCTCTTT-1
ACTTACTTCCGCGTTT-1
ACTTACTTCGAGAGCA-1
ACTTGTTAGATGCCTT-1
ACTTGTTAGCAGACTG-1
ACTTGTTAGCTGCGAA-1
ACTTGTTAGTGAACAT-1
ACTTGTTCAAGAAGAG-1
ACTTGTTCACGAAATA-1
ACTTGTTCACGACTCG-1
ACTTGTTCACGTTGGC-1
ACTTGTTCAGCTGCAC-1
ACTTGTTCAGTCAGAG-1
ACTTGTTCATCCCACT-1
ACTTGTTCATTTGCTT-1
ACTTGTTGTACATCCA-1
ACTTGTTGTAGCCTCG-1
ACTTGTTGTAGTACCT-1
ACTTGTTGTCCGAACC-1
ACTTGTTGTCGAACAG-1
ACTTGTTGTGCCTTGG-1
ACTTGTTGTGCGGTAA-1
ACTTGTTGTTCCCGAG-1
ACTTGTTGTTTCGCTC-1
ACTTGTTTCCGAGCCA-1
ACTTGTTTCCGCAAGC-1
ACTTGTTTCCTGTAGA-1
ACTTGTTTCCTTGGTC-1
ACTTGTTTCGGTCCGA-1
ACTTGTTTCTGTACGA-1
ACTTTCAAGTAATCCC-1
ACTTTCACAAATACAG-1
ACTTTCACACTTAAGC-1
ACTTTCACAGGACGTA-1
ACTTTCACAGTAAGCG-1
ACTTTCACATCTCGCT-1
ACTTTCACATGGTCAT-1
ACTTTCAGTACCCAAT-1
ACTTTCAGTACGCTGC-1
ACTTTCAGTAGCTTGT-1
ACTTTCATCAAGAAGT-1
ACTTTCATCACTTATC-1
ACTTTCATCTATCCCG-1
AGAATAGAGAGGTAGA-1
AGAATAGAGCAGACTG-1
AGAATAGAGGAACTGC-1
AGAATAGAGTCATCCA-1
AGAATAGCAATCGGTT-1
AGAATAGCACACTGCG-1
AGAATAGCACTAGTAC-1
AGAATAGCATTGTGCA-1
AGAATAGCATTTGCTT-1
AGAATAGGTATTAGCC-1
AGAATAGGTCTGATTG-1
AGAATAGGTCTTGCGG-1
AGAATAGGTGAGTATA-1
AGAATAGGTTTGACTG-1
AGAATAGTCACAATGC-1
AGAATAGTCACGATGT-1
AGACGTTAGAAGAAGC-1
AGACGTTAGAATTCCC-1
AGACGTTAGACCGGAT-1
AGACGTTAGAGATGAG-1
AGACGTTAGAGGGATA-1
AGACGTTAGAGTTGGC-1
AGACGTTAGGATTCGG-1
AGACGTTCAAGTAATG-1
AGACGTTCACATCCAA-1
AGACGTTCACGAAAGC-1
AGACGTTCATAACCTG-1
AGACGTTCATCTACGA-1
AGACGTTGTACTCAAC-1
AGACGTTGTCCTGCTT-1
AGACGTTGTCTAGTCA-1
AGACGTTGTGCAACTT-1
AGACGTTTCAAAGTAG-1
AGACGTTTCCACGTTC-1
AGACGTTTCGACCAGC-1
AGACGTTTCGGAATCT-1
AGACGTTTCTGGAGCC-1
AGAGCGAAGACCTTTG-1
AGAGCGAAGAGACTTA-1
AGAGCGAAGAGTCTGG-1
AGAGCGAAGTCAAGGC-1
AGAGCGAAGTGAACGC-1
AGAGCGACAAATCCGT-1
AGAGCGACAATCGAAA-1
AGAGCGAGTAGCAAAT-1
AGAGCGAGTGCCTGGT-1
AGAGCGATCACCACCT-1
AGAGCGATCCAAAGTC-1
AGAGCGATCCATGAGT-1
AGAGCGATCCTTCAAT-1
AGAGCGATCGTAGGAG-1
AGAGCGATCTTGGGTA-1
AGAGCTTAGAGCCCAA-1
AGAGCTTCACGACGAA-1
AGAGCTTCATCCTAGA-1
AGAGCTTGTCATTAGC-1
AGAGCTTGTTCCGGCA-1
AGAGCTTTCACGCATA-1
AGAGCTTTCCGAGCCA-1
AGAGCTTTCCTTGCCA-1
AGAGCTTTCTAACTCT-1
AGAGTGGAGACTAAGT-1
AGAGTGGAGTACTTGC-1
AGAGTGGCACATGACT-1
AGAGTGGCAGGAATCG-1
AGAGTGGCATGAGCGA-1
AGAGTGGCATGCCTTC-1
AGAGTGGGTCTAACGT-1
AGAGTGGGTTCGCTAA-1
AGAGTGGGTTGAACTC-1
AGAGTGGTCAGTTAGC-1
AGAGTGGTCGTAGGAG-1
AGATCTGAGAAACGCC-1
AGATCTGAGAGACTAT-1
AGATCTGAGCAGCCTC-1
AGATCTGAGGAATTAC-1
AGATCTGAGGACAGAA-1
AGATCTGAGTAATCCC-1
AGATCTGAGTGCGATG-1
AGATCTGCAAGTTCTG-1
AGATCTGCAATGAATG-1
AGATCTGCACACCGCA-1
AGATCTGCACATCCGG-1
AGATCTGCAGATAATG-1
AGATCTGGTACTCTCC-1
AGATCTGGTATAAACG-1
AGATCTGGTCATTAGC-1
AGATCTGGTGTCTGAT-1
AGATCTGTCAATCTCT-1
AGATCTGTCCGCGTTT-1
AGATCTGTCGAGGTAG-1
AGATCTGTCTGATACG-1
AGATCTGTCTTGGGTA-1
AGATTGCAGAATGTTG-1
AGATTGCAGACCGGAT-1
AGATTGCAGAGTCTGG-1
AGATTGCAGCTGATAA-1
AGATTGCAGTGGAGTC-1
AGATTGCCAGTTCATG-1
AGATTGCCATCGATGT-1
AGATTGCCATGCTGGC-1
AGATTGCCATGGTCAT-1
AGATTGCGTAAACGCG-1
AGATTGCTCATAGCAC-1
AGATTGCTCCGCGCAA-1
AGATTGCTCGGAATCT-1
AGATTGCTCGTTACAG-1
AGATTGCTCTGGAGCC-1
AGATTGCTCTTACCGC-1
AGCAGCCAGCGGCTTC-1
AGCAGCCCAATCTGCA-1
AGCAGCCCACCGAATT-1
AGCAGCCCAGTGAGTG-1
AGCAGCCCAGTTCATG-1
AGCAGCCCATCGGAAG-1
AGCAGCCCATTGAGCT-1
AGCAGCCGTAAAGGAG-1
AGCAGCCGTAAGTGGC-1
AGCAGCCGTAAGTTCC-1
AGCAGCCGTATCGCAT-1
AGCAGCCGTATCTGCA-1
AGCAGCCGTATTACCG-1
AGCAGCCGTCGTTGTA-1
AGCAGCCGTGGACGAT-1
AGCAGCCTCATGCATG-1
AGCAGCCTCGGCGGTT-1
AGCAGCCTCTGACCTC-1
AGCAGCCTCTTGACGA-1
AGCATACAGAGCCCAA-1
AGCATACAGAGCTGGT-1
AGCATACAGAGGACGG-1
AGCATACAGCTAAACA-1
AGCATACAGCTCCCAG-1
AGCATACAGGATGCGT-1
AGCATACAGGTGGGTT-1
AGCATACAGTATCGAA-1
AGCATACGTACCGGCT-1
AGCATACGTCATATGC-1
AGCATACGTGAGCGAT-1
AGCATACGTGCCTTGG-1
AGCATACTCCTATGTT-1
AGCCTAAAGACAAGCC-1
AGCCTAAAGCTCAACT-1
AGCCTAAAGCTCCTTC-1
AGCCTAAAGCTTATCG-1
AGCCTAAAGTACGCCC-1
AGCCTAAAGTTGCAGG-1
AGCCTAACACCTCGTT-1
AGCCTAACACCTTGTC-1
AGCCTAACACTGTGTA-1
AGCCTAAGTAAACCTC-1
AGCCTAAGTACTCGCG-1
AGCCTAAGTAGAAGGA-1
AGCCTAAGTCGAACAG-1
AGCCTAAGTTCACGGC-1
AGCCTAATCACCCTCA-1
AGCCTAATCAGCTGGC-1
AGCCTAATCATCACCC-1
AGCCTAATCATCGCTC-1
AGCCTAATCATGTCCC-1
AGCCTAATCCACGTGG-1
AGCCTAATCCCTAACC-1
AGCCTAATCCGCTGTT-1
AGCCTAATCCGTTGTC-1
AGCCTAATCCTTAATC-1
AGCCTAATCGACCAGC-1
AGCCTAATCTCATTCA-1
AGCCTAATCTGTGCAA-1
AGCGGTCAGAATTCCC-1
AGCGGTCAGATGTGGC-1
AGCGGTCAGCCACCTG-1
AGCGGTCAGGCGACAT-1
AGCGGTCAGGTTACCT-1
AGCGGTCAGTATCTCG-1
AGCGGTCAGTTCGCGC-1
AGCGGTCCAATGGAAT-1
AGCGGTCCACATGACT-1
AGCGGTCCACGCATCG-1
AGCGGTCCAGTTAACC-1
AGCGGTCCATCGGACC-1
AGCGGTCCATTCACTT-1
AGCGGTCGTACCGAGA-1
AGCGGTCGTAGCGTAG-1
AGCGGTCGTATATGGA-1
AGCGGTCGTCAACATC-1
AGCGGTCGTCCAGTTA-1
AGCGGTCGTGACGGTA-1
AGCGGTCGTGCACCAC-1
AGCGGTCGTTGCGTTA-1
AGCGGTCTCAGGCGAA-1
AGCGGTCTCATTGCCC-1
AGCGGTCTCTCATTCA-1
AGCGGTCTCTGCAGTA-1
AGCGGTCTCTGTCAAG-1
AGCGTATAGCAGACTG-1
AGCGTATAGTGGGATC-1
AGCGTATAGTTTGCGT-1
AGCGTATCAGAAGCAC-1
AGCGTATCATGCCTTC-1
AGCGTATGTAGGGACT-1
AGCGTATGTATCAGTC-1
AGCGTATGTCGAACAG-1
AGCGTATGTCGGCTCA-1
AGCGTATGTTATTCTC-1
AGCGTATGTTGCGTTA-1
AGCGTATTCAAACCGT-1
AGCGTATTCCACGTTC-1
AGCGTATTCCTTGACC-1
AGCGTATTCCTTTCTC-1
AGCGTATTCGTTTAGG-1
AGCGTATTCTATGTGG-1
AGCGTCGAGACCTTTG-1
AGCGTCGAGGTGACCA-1
AGCGTCGAGTCCGTAT-1
AGCGTCGCAAGCGCTC-1
AGCGTCGCACACAGAG-1
AGCGTCGCACGAAGCA-1
AGCGTCGCATATACGC-1
AGCGTCGCATTCCTGC-1
AGCGTCGGTGGAAAGA-1
AGCGTCGGTTAAAGAC-1
AGCGTCGGTTCGCGAC-1
AGCGTCGTCACCCTCA-1
AGCGTCGTCATGTCCC-1
AGCTCCTAGAAACGCC-1
AGCTCCTAGACTAGAT-1
AGCTCCTAGCAAATCA-1
AGCTCCTAGGAGTCTG-1
AGCTCCTCACATGACT-1
AGCTCCTGTAATAGCA-1
AGCTCCTGTCCGCTGA-1
AGCTCCTGTGCGATAG-1
AGCTCCTGTTTGGGCC-1
AGCTCCTTCCACGACG-1
AGCTCCTTCCGCGCAA-1
AGCTCCTTCCTGCAGG-1
AGCTCCTTCGCTAGCG-1
AGCTCCTTCTCCTATA-1
AGCTCTCAGATCCGAG-1
AGCTCTCAGCGTTGCC-1
AGCTCTCAGCTAGGCA-1
AGCTCTCAGTCCGTAT-1
AGCTCTCCAAAGAATC-1
AGCTCTCCAAGCGAGT-1
AGCTCTCCACCTGGTG-1
AGCTCTCCAGGATTGG-1
AGCTCTCCATCACGTA-1
AGCTCTCCATGGTCAT-1
AGCTCTCGTATTCGTG-1
AGCTCTCGTGCACCAC-1
AGCTCTCTCCCTCTTT-1
AGCTCTCTCCGGCACA-1
AGCTCTCTCCTGTAGA-1
AGCTCTCTCTGGCGTG-1
AGCTTGAAGCGCCTTG-1
AGCTTGAAGCTGAACG-1
AGCTTGAAGGCAGTCA-1
AGCTTGAAGGGAGTAA-1
AGCTTGAAGTAACCCT-1
AGCTTGAAGTATCGAA-1
AGCTTGAAGTGATCGG-1
AGCTTGACAAACCTAC-1
AGCTTGACAATTCCTT-1
AGCTTGACAGATCGGA-1
AGCTTGACATCACGAT-1
AGCTTGACATCTACGA-1
AGCTTGAGTAAATGAC-1
AGCTTGAGTACAGTTC-1
AGCTTGAGTCATATGC-1
AGCTTGAGTCCAACTA-1
AGCTTGAGTCCAAGTT-1
AGCTTGAGTCGCCATG-1
AGCTTGAGTGTATGGG-1
AGCTTGAGTGTTGAGG-1
AGCTTGATCGCATGAT-1
AGCTTGATCGGCGCTA-1
AGGCCACAGACGCTTT-1
AGGCCACAGCGACGTA-1
AGGCCACAGGTGCTTT-1
AGGCCACAGTTGAGAT-1
AGGCCACCAAGGTTTC-1
AGGCCACCACCAGATT-1
AGGCCACCACGAGGTA-1
AGGCCACCATAGACTC-1
AGGCCACCATCCTTGC-1
AGGCCACCATGTCTCC-1
AGGCCACGTCCGAAGA-1
AGGCCACGTCCGCTGA-1
AGGCCACGTGCGCTTG-1
AGGCCACGTGTAAGTA-1
AGGCCACGTTCGAATC-1
AGGCCACGTTGTGGAG-1
AGGCCACTCAAACGGG-1
AGGCCACTCAACACCA-1
AGGCCACTCACTTATC-1
AGGCCACTCAGCACAT-1
AGGCCACTCCCAAGTA-1
AGGCCACTCCGTCATC-1
AGGCCACTCCTTAATC-1
AGGCCACTCTCGAGTA-1
AGGCCGTAGAGACGAA-1
AGGCCGTAGAGTACCG-1
AGGCCGTAGATATACG-1
AGGCCGTAGCCCAACC-1
AGGCCGTAGCCTCGTG-1
AGGCCGTAGCGATTCT-1
AGGCCGTAGCTGGAAC-1
AGGCCGTAGCTTTGGT-1
AGGCCGTAGGTAGCCA-1
AGGCCGTCAAGTCTAC-1
AGGCCGTCAGGTCGTC-1
AGGCCGTCATCACGTA-1
AGGCCGTGTAAGCACG-1
AGGCCGTGTAATCACC-1
AGGCCGTGTACAAGTA-1
AGGCCGTGTACAGACG-1
AGGCCGTGTGTTTGTG-1
AGGCCGTGTTAAGGGC-1
AGGCCGTGTTATTCTC-1
AGGCCGTTCCCGACTT-1
AGGCCGTTCCTAGAAC-1
AGGCCGTTCGGAGGTA-1
AGGCCGTTCTTTACGT-1
AGGGAGTAGGATTCGG-1
AGGGAGTCAAAGGAAG-1
AGGGAGTCAATGGACG-1
AGGGAGTCAGCTGGCT-1
AGGGAGTCAGCTGTGC-1
AGGGAGTGTGCGCTTG-1
AGGGAGTGTGGTAACG-1
AGGGAGTGTTGGTTTG-1
AGGGAGTTCACAGTAC-1
AGGGAGTTCACGCGGT-1
AGGGAGTTCAGTGTTG-1
AGGGAGTTCGTTTATC-1
AGGGAGTTCTACCTGC-1
AGGGAGTTCTGATTCT-1
AGGGAGTTCTTCATGT-1
AGGGATGAGACCACGA-1
AGGGATGAGCACAGGT-1
AGGGATGAGCGCTCCA-1
AGGGATGAGGCAATTA-1
AGGGATGAGGCTAGAC-1
AGGGATGAGGGTTCCC-1
AGGGATGAGTCAATAG-1
AGGGATGAGTGTACGG-1
AGGGATGCAAAGCAAT-1
AGGGATGCAAAGTCAA-1
AGGGATGCAATGGACG-1
AGGGATGCACACCGAC-1
AGGGATGCACCTGGTG-1
AGGGATGCACGAAAGC-1
AGGGATGCACTTGGAT-1
AGGGATGCAGCGTAAG-1
AGGGATGCAGGAATGC-1
AGGGATGGTACCGTTA-1
AGGGATGGTAGGGACT-1
AGGGATGGTCGCATAT-1
AGGGATGGTGGTCCGT-1
AGGGATGGTTCGCTAA-1
AGGGATGGTTGAGTTC-1
AGGGATGTCCTAGTGA-1
AGGGATGTCGAGCCCA-1
AGGGATGTCGCATGGC-1
AGGGATGTCGCGTTTC-1
AGGGATGTCTCGATGA-1
AGGGATGTCTCGTATT-1
AGGGATGTCTCTAGGA-1
AGGGATGTCTGCTGTC-1
AGGGTGAAGAAACGCC-1
AGGGTGAAGATAGGAG-1
AGGGTGAAGATGTGGC-1
AGGGTGAAGCTGTCTA-1
AGGGTGAAGGATTCGG-1
AGGGTGAAGGCGACAT-1
AGGGTGACAAGGACTG-1
AGGGTGACATAAGACA-1
AGGGTGAGTAATTGGA-1
AGGGTGAGTACCGCTG-1
AGGGTGAGTCCAAGTT-1
AGGGTGAGTCCCTTGT-1
AGGGTGAGTGACTACT-1
AGGGTGAGTTCAGCGC-1
AGGGTGATCACGCGGT-1
AGGGTGATCAGATAAG-1
AGGGTGATCGGAATCT-1
AGGGTGATCTGGTTCC-1
AGGTCATAGACTCGGA-1
AGGTCATAGTCCATAC-1
AGGTCATCAAGACACG-1
AGGTCATCAAGGACTG-1
AGGTCATCAAGTTCTG-1
AGGTCATCACCACGTG-1
AGGTCATCACCAGTTA-1
AGGTCATCACTTCTGC-1
AGGTCATCAGGACCCT-1
AGGTCATCAGTTCATG-1
AGGTCATGTAAAGTCA-1
AGGTCATGTAAATGAC-1
AGGTCATGTACATCCA-1
AGGTCATGTACCGAGA-1
AGGTCATGTCGAGTTT-1
AGGTCATGTGAGTATA-1
AGGTCATGTTCGAATC-1
AGGTCATGTTCTCATT-1
AGGTCATTCAATCACG-1
AGGTCATTCACGACTA-1
AGGTCATTCCGCTGTT-1
AGGTCATTCGCGTTTC-1
AGGTCCGAGACCTTTG-1
AGGTCCGAGAGTGACC-1
AGGTCCGAGCGATCCC-1
AGGTCCGAGCGCCTCA-1
AGGTCCGAGGAGTTGC-1
AGGTCCGAGTACTTGC-1
AGGTCCGCAAAGCGGT-1
AGGTCCGCACCTCGGA-1
AGGTCCGCAGCATGAG-1
AGGTCCGCATCCTTGC-1
AGGTCCGCATCGGAAG-1
AGGTCCGGTAAATGAC-1
AGGTCCGGTCCGACGT-1
AGGTCCGGTGTCTGAT-1
AGGTCCGGTTGGAGGT-1
AGGTCCGTCAACGGCC-1
AGGTCCGTCACCTTAT-1
AGGTCCGTCATTATCC-1
AGGTCCGTCCACGAAT-1
AGGTCCGTCTAACTGG-1
AGTAGTCAGCAGATCG-1
AGTAGTCAGCCCAATT-1
AGTAGTCAGCTGAAAT-1
AGTAGTCAGGGTGTTG-1
AGTAGTCCACACCGCA-1
AGTAGTCCACTGCCAG-1
AGTAGTCCAGATCTGT-1
AGTAGTCCATGGTTGT-1
AGTAGTCGTACAAGTA-1
AGTAGTCGTCCAAGTT-1
AGTAGTCGTTAAGGGC-1
AGTAGTCGTTCCACTC-1
AGTAGTCGTTGTCGCG-1
AGTAGTCTCATAAAGG-1
AGTAGTCTCATTGCCC-1
AGTAGTCTCCAGAGGA-1
AGTAGTCTCTTTCCTC-1
AGTCTTTAGAATGTGT-1
AGTCTTTAGATGGCGT-1
AGTCTTTAGCATGGCA-1
AGTCTTTAGGACGAAA-1
AGTCTTTCAACAACCT-1
AGTCTTTCAATGACCT-1
AGTCTTTCACATGACT-1
AGTCTTTCACGGTGTC-1
AGTCTTTCAGATCCAT-1
AGTCTTTGTACGAAAT-1
AGTCTTTGTCGGGTCT-1
AGTCTTTGTGTCAATC-1
AGTCTTTTCCAAGCCG-1
AGTCTTTTCCTTTACA-1
AGTCTTTTCGCCCTTA-1
AGTCTTTTCGTAGGTT-1
AGTCTTTTCGTCCGTT-1
AGTCTTTTCTAACTTC-1
AGTCTTTTCTCGCTTG-1
AGTGAGGAGAACTGTA-1
AGTGAGGAGCCATCGC-1
AGTGAGGAGCGCCTTG-1
AGTGAGGAGGGCTCTC-1
AGTGAGGAGTGTTTGC-1
AGTGAGGCACCGGAAA-1
AGTGAGGCAGGCGATA-1
AGTGAGGCATTGGCGC-1
AGTGAGGGTCGAATCT-1
AGTGAGGGTCGAGTTT-1
AGTGAGGGTGGCAAAC-1
AGTGAGGGTTATTCTC-1
AGTGAGGTCATTGCCC-1
AGTGAGGTCGCTAGCG-1
AGTGAGGTCGGCATCG-1
AGTGGGAAGCAGCGTA-1
AGTGGGAAGGCATTGG-1
AGTGGGAAGTCCATAC-1
AGTGGGAAGTTGAGTA-1
AGTGGGACACGCTTTC-1
AGTGGGACAGATCCAT-1
AGTGGGACAGGCTGAA-1
AGTGGGACAGGGATTG-1
AGTGGGACATACTACG-1
AGTGGGACATGCAATC-1
AGTGGGAGTAGCTAAA-1
AGTGGGAGTAGGCATG-1
AGTGGGAGTATAAACG-1
AGTGGGAGTCAACTGT-1
AGTGGGAGTCCTAGCG-1
AGTGGGAGTCGCGGTT-1
AGTGGGATCACCCGAG-1
AGTGGGATCAGCCTAA-1
AGTGGGATCCGTAGGC-1
AGTGGGATCTGTCAAG-1
AGTGTCAAGAAGGGTA-1
AGTGTCAAGAGAACAG-1
AGTGTCAAGCTCCTCT-1
AGTGTCAAGTTAAGTG-1
AGTGTCACACATGACT-1
AGTGTCACACTATCTT-1
AGTGTCACAGACAAAT-1
AGTGTCAGTAATTGGA-1
AGTGTCAGTATTACCG-1
AGTGTCAGTCGAATCT-1
AGTGTCAGTTACTGAC-1
AGTGTCAGTTCCGGCA-1
AGTGTCATCACGACTA-1
AGTGTCATCATAAAGG-1
AGTGTCATCATCATTC-1
AGTGTCATCGCCTGTT-1
AGTGTCATCTTGAGGT-1
AGTTGGTAGAGGGCTT-1
AGTTGGTAGATCTGCT-1
AGTTGGTAGCAGCCTC-1
AGTTGGTAGCGATGAC-1
AGTTGGTAGTAGGTGC-1
AGTTGGTCAATGACCT-1
AGTTGGTCACATCCGG-1
AGTTGGTCAGGAATCG-1
AGTTGGTCATCACGAT-1
AGTTGGTCATCGGTTA-1
AGTTGGTCATTACCTT-1
AGTTGGTCATTATCTC-1
AGTTGGTGTAGATTAG-1
AGTTGGTGTTTAGCTG-1
AGTTGGTTCCAAGCCG-1
AGTTGGTTCCAAGTAC-1
AGTTGGTTCCCTTGTG-1
AGTTGGTTCGCCTGAG-1
AGTTGGTTCGTCGTTC-1
AGTTGGTTCGTTTATC-1
ATAACGCAGCCACTAT-1
ATAACGCAGCGATAGC-1
ATAACGCCACCTCGTT-1
ATAACGCGTACCGCTG-1
ATAACGCGTAGAGCTG-1
ATAACGCGTCTACCTC-1
ATAACGCGTTAAGATG-1
ATAACGCTCAGTCAGT-1
ATAAGAGAGAAACGCC-1
ATAAGAGAGAGCTGCA-1
ATAAGAGAGAGTACCG-1
ATAAGAGAGATGCCTT-1
ATAAGAGAGCCAGTTT-1
ATAAGAGAGCCCTAAT-1
ATAAGAGAGGATGCGT-1
ATAAGAGAGTAGGTGC-1
ATAAGAGAGTATTGGA-1
ATAAGAGCAATGGACG-1
ATAAGAGCACGAAACG-1
ATAAGAGCATGTCTCC-1
ATAAGAGCATTGGGCC-1
ATAAGAGGTACTTGAC-1
ATAAGAGGTCGACTAT-1
ATAAGAGGTCTCTCGT-1
ATAAGAGGTGGTACAG-1
ATAAGAGGTTCGCGAC-1
ATAAGAGGTTTAAGCC-1
ATAAGAGTCATCGCTC-1
ATAAGAGTCATGCAAC-1
ATAAGAGTCCTTGGTC-1
ATAGACCAGAGGACGG-1
ATAGACCAGGAGCGTT-1
ATAGACCAGTAGCGGT-1
ATAGACCAGTGGACGT-1
ATAGACCCAAAGCGGT-1
ATAGACCCAACTGCTA-1
ATAGACCCAGGGAGAG-1
ATAGACCCATCCAACA-1
ATAGACCGTATTAGCC-1
ATAGACCTCAGTTAGC-1
ATAGACCTCATTGCGA-1
ATAGACCTCGATAGAA-1
ATAGACCTCGCATGGC-1
ATAGACCTCGCGATCG-1
ATAGACCTCGTGGACC-1
ATAGACCTCGTTTATC-1
ATCACGAAGAGCAATT-1
ATCACGAAGAGTTGGC-1
ATCACGAAGCCAGGAT-1
ATCACGAAGTAGGCCA-1
ATCACGAAGTAGGTGC-1
ATCACGAAGTCGTTTG-1
ATCACGAAGTGAAGTT-1
ATCACGACAAACTGCT-1
ATCACGACAAGACGTG-1
ATCACGACATCGGGTC-1
ATCACGACATCTCGCT-1
ATCACGAGTACAGACG-1
ATCACGAGTACAGCAG-1
ATCACGAGTCGACTGC-1
ATCACGAGTGCCTGGT-1
ATCACGAGTTCCAACA-1
ATCACGAGTTGCGTTA-1
ATCACGATCAACCAAC-1
ATCACGATCCAGAGGA-1
ATCACGATCCGCGGTA-1
ATCACGATCCGTTGTC-1
ATCACGATCTATCCTA-1
ATCACGATCTTTACAC-1
ATCATCTAGACGACGT-1
ATCATCTAGCTGTCTA-1
ATCATCTAGGGTTCCC-1
ATCATCTAGTTCGCGC-1
ATCATCTCAAGACGTG-1
ATCATCTCAAGGTTTC-1
ATCATCTCAATGGACG-1
ATCATCTCACTGTGTA-1
ATCATCTCAGTAACGG-1
ATCATCTCATCCCACT-1
ATCATCTCATGTCTCC-1
ATCATCTGTCTAGAGG-1
ATCATCTGTGTGACCC-1
ATCATCTTCACGACTA-1
ATCATCTTCATGCATG-1
ATCATCTTCCCAAGAT-1
ATCATCTTCGCTAGCG-1
ATCATCTTCTCGCATC-1
ATCATGGAGGCTCAGA-1
ATCATGGCACTGTGTA-1
ATCATGGCAGCGTTCG-1
ATCATGGCATGTCCTC-1
ATCATGGGTAGCTAAA-1
ATCATGGGTCCCTACT-1
ATCATGGGTGACGGTA-1
ATCATGGGTGCAGGTA-1
ATCATGGGTTATGCGT-1
ATCATGGTCAAACGGG-1
ATCATGGTCCTAGAAC-1
ATCCACCAGAGCTGCA-1
ATCCACCAGCCCAACC-1
ATCCACCAGCCTTGAT-1
ATCCACCAGCGCCTTG-1
ATCCACCAGCTGTCTA-1
ATCCACCAGGACCACA-1
ATCCACCAGGCGATAC-1
ATCCACCAGGTCGGAT-1
ATCCACCAGGTGACCA-1
ATCCACCCAAACAACA-1
ATCCACCCAAGTCATC-1
ATCCACCCACGACGAA-1
ATCCACCCATACAGCT-1
ATCCACCCATTGAGCT-1
ATCCACCGTCAATGTC-1
ATCCACCGTCGCATAT-1
ATCCACCGTGGTGTAG-1
ATCCACCGTTCTGAAC-1
ATCCACCGTTTAGGAA-1
ATCCACCTCGCATGAT-1
ATCCACCTCGCCTGAG-1
ATCCACCTCGTACGGC-1
ATCCGAAAGCGAGAAA-1
ATCCGAACACATAACC-1
ATCCGAACATATGCTG-1
ATCCGAACATCACCCT-1
ATCCGAAGTAACGTTC-1
ATCCGAAGTATGCTTG-1
ATCCGAATCAAACGGG-1
ATCCGAATCACGATGT-1
ATCCGAATCCTGCAGG-1
ATCCGAATCTCCTATA-1
ATCGAGTAGAAGGGTA-1
ATCGAGTAGATATACG-1
ATCGAGTAGGCCATAG-1
ATCGAGTAGGCTAGCA-1
ATCGAGTAGGCTCTTA-1
ATCGAGTCAAATCCGT-1
ATCGAGTCAATCAGAA-1
ATCGAGTGTAACGCGA-1
ATCGAGTGTATGAATG-1
ATCGAGTGTATTCGTG-1
ATCGAGTGTCAAACTC-1
ATCGAGTGTCCAACTA-1
ATCGAGTGTGCAGTAG-1
ATCGAGTGTTGGGACA-1
ATCGAGTTCAGCGATT-1
ATCGAGTTCAGTCAGT-1
ATCGAGTTCCGAGCCA-1
ATCGAGTTCCGTTGTC-1
ATCGAGTTCGAGAACG-1
ATCGAGTTCTCTAAGG-1
ATCTACTAGCACCGTC-1
ATCTACTAGGGAGTAA-1
ATCTACTAGGGCTTCC-1
ATCTACTCACGCGAAA-1
ATCTACTCACTGTCGG-1
ATCTACTCAGTATCTG-1
ATCTACTCAGTCACTA-1
ATCTACTCATCCTAGA-1
ATCTACTCATTAGGCT-1
ATCTACTGTACCAGTT-1
ATCTACTGTACGCACC-1
ATCTACTGTAGGCATG-1
ATCTACTGTGGGTATG-1
ATCTACTGTTCGTTGA-1
ATCTACTTCACTCCTG-1
ATCTACTTCTCAAGTG-1
ATCTACTTCTGCGTAA-1
ATCTGCCAGAAGCCCA-1
ATCTGCCAGGTCGGAT-1
ATCTGCCAGGTGTGGT-1
ATCTGCCAGTTTAGGA-1
ATCTGCCCACCCATTC-1
ATCTGCCCACCCTATC-1
ATCTGCCCAGAGTGTG-1
ATCTGCCCAGTCACTA-1
ATCTGCCCAGTCAGAG-1
ATCTGCCCAGTGGAGT-1
ATCTGCCGTCAGAATA-1
ATCTGCCGTCCTCCAT-1
ATCTGCCTCAACACCA-1
ATCTGCCTCCAACCAA-1
ATCTGCCTCCCATTAT-1
ATCTGCCTCCTGCTTG-1
ATCTGCCTCTCATTCA-1
ATCTGCCTCTTAACCT-1
ATGAGGGAGATAGCAT-1
ATGAGGGAGTGTCCCG-1
ATGAGGGCAATGGAAT-1
ATGAGGGCACAAGACG-1
ATGAGGGCAGACGCAA-1
ATGAGGGCAGCGATCC-1
ATGAGGGCAGGAACGT-1
ATGAGGGCAGGCTGAA-1
ATGAGGGCATAAAGGT-1
ATGAGGGGTAGCACGA-1
ATGAGGGGTCTGATTG-1
ATGAGGGGTGAAGGCT-1
ATGAGGGGTGACTACT-1
ATGAGGGTCAACACAC-1
ATGAGGGTCATTGCCC-1
ATGAGGGTCCAAGTAC-1
ATGAGGGTCGCAAACT-1
ATGCGATAGACCCACC-1
ATGCGATAGACTGGGT-1
ATGCGATAGATGTGTA-1
ATGCGATAGCCGTCGT-1
ATGCGATAGCGAGAAA-1
ATGCGATAGCTGAAAT-1
ATGCGATAGGCCATAG-1
ATGCGATAGGCCCTCA-1
ATGCGATAGGCTCATT-1
ATGCGATCAAGAGGCT-1
ATGCGATCAGACAGGT-1
ATGCGATCAGCTCGAC-1
ATGCGATGTACTTGAC-1
ATGCGATGTCACACGC-1
ATGCGATGTTAAAGAC-1
ATGCGATTCACATAGC-1
ATGCGATTCATCTGTT-1
ATGCGATTCTTCATGT-1
ATGGGAGAGCAAATCA-1
ATGGGAGAGCGAGAAA-1
ATGGGAGAGGGTCTCC-1
ATGGGAGAGTACGATA-1
ATGGGAGCAAGAGGCT-1
ATGGGAGCACATGGGA-1
ATGGGAGGTACGACCC-1
ATGGGAGGTAGGGACT-1
ATGGGAGGTCCGAACC-1
ATGGGAGGTGCCTTGG-1
ATGGGAGGTTCCGTCT-1
ATGGGAGTCAACACAC-1
ATGGGAGTCCGCAAGC-1
ATGGGAGTCCTGCTTG-1
ATGGGAGTCTCCCTGA-1
ATGGGAGTCTGCCCTA-1
ATGTGTGAGAGGTTAT-1
ATGTGTGAGCCTATGT-1
ATGTGTGCAAAGTCAA-1
ATGTGTGCAAATACAG-1
ATGTGTGCAAGGTTTC-1
ATGTGTGCAAGTCTAC-1
ATGTGTGCACGAAAGC-1
ATGTGTGCAGCCTTTC-1
ATGTGTGCAGTTAACC-1
ATGTGTGCAGTTTACG-1
ATGTGTGCATCGGACC-1
ATGTGTGGTAACGTTC-1
ATGTGTGGTACAGTGG-1
ATGTGTGGTACGCTGC-1
ATGTGTGGTCACCTAA-1
ATGTGTGGTCATATCG-1
ATGTGTGGTCCTCCAT-1
ATGTGTGGTGCAGGTA-1
ATGTGTGGTGTCCTCT-1
ATGTGTGTCCAAAGTC-1
ATGTGTGTCCGAATGT-1
ATGTGTGTCCTTTCGG-1
ATGTGTGTCGAATGCT-1
ATGTGTGTCGCGTTTC-1
ATGTGTGTCTTCCTTC-1
ATTACTCAGACACTAA-1
ATTACTCCACACCGCA-1
ATTACTCCACCTGGTG-1
ATTACTCGTGCTGTAT-1
ATTACTCGTGGGTATG-1
ATTACTCGTTAAAGAC-1
ATTACTCTCCTACAGA-1
ATTACTCTCGGCTACG-1
ATTACTCTCGTACGGC-1
ATTATCCAGATGTGGC-1
ATTATCCAGCACGCCT-1
ATTATCCAGCCCAACC-1
ATTATCCAGGGCACTA-1
ATTATCCAGGGCTTCC-1
ATTATCCAGGGTCGAT-1
ATTATCCAGGTGTTAA-1
ATTATCCAGTACATGA-1
ATTATCCCAAATCCGT-1
ATTATCCCAAGTCTGT-1
ATTATCCCACGTAAGG-1
ATTATCCCAGCCAATT-1
ATTATCCCATCACGTA-1
ATTATCCGTAGGGACT-1
ATTATCCGTCTAGGTT-1
ATTATCCGTGATGTCT-1
ATTATCCGTGCGAAAC-1
ATTATCCGTTGAGTTC-1
ATTATCCTCACGCGGT-1
ATTATCCTCCTAAGTG-1
ATTATCCTCCTGCCAT-1
ATTATCCTCGGAGGTA-1
ATTATCCTCTCTAGGA-1
ATTATCCTCTGCTGCT-1
ATTCTACAGATAGCAT-1
ATTCTACAGCGATTCT-1
ATTCTACAGCTCAACT-1
ATTCTACAGTGTTGAA-1
ATTCTACAGTTGCAGG-1
ATTCTACCAAGAGGCT-1
ATTCTACCACCAGATT-1
ATTCTACCACTTACGA-1
ATTCTACCATACTACG-1
ATTCTACCATCGTCGG-1
ATTCTACGTCGTGGCT-1
ATTCTACGTCTCATCC-1
ATTCTACGTGGCGAAT-1
ATTCTACGTTACTGAC-1
ATTCTACGTTCAGACT-1
ATTCTACTCACCCTCA-1
ATTCTACTCATACGGT-1
ATTCTACTCGATAGAA-1
ATTCTACTCGTAGGAG-1
ATTCTACTCTAAGCCA-1
ATTCTACTCTGTGCAA-1
ATTGGACAGAATCTCC-1
ATTGGACAGAGACTTA-1
ATTGGACAGATGTAAC-1
ATTGGACAGCTAACAA-1
ATTGGACAGGATATAC-1
ATTGGACAGGCTCATT-1
ATTGGACCAATCCAAC-1
ATTGGACCATATACCG-1
ATTGGACCATCCCACT-1
ATTGGACGTACGCTGC-1
ATTGGACGTCAGAAGC-1
ATTGGACGTGGACGAT-1
ATTGGACGTGTGTGCC-1
ATTGGACGTTACGACT-1
ATTGGACTCCAGAGGA-1
ATTGGACTCCTACAGA-1
ATTGGACTCGACCAGC-1
ATTGGACTCTCTAAGG-1
ATTGGACTCTGGCGAC-1
ATTGGTGAGACTAGAT-1
ATTGGTGAGGCTCATT-1
ATTGGTGAGGGTGTTG-1
ATTGGTGCAAGGCTCC-1
ATTGGTGCAGACACTT-1
ATTGGTGCAGCCTTTC-1
ATTGGTGCAGCTGGCT-1
ATTGGTGCAGGGTACA-1
ATTGGTGGTAATTGGA-1
ATTGGTGGTCATGCAT-1
ATTGGTGGTCCGTTAA-1
ATTGGTGGTGGTACAG-1
ATTGGTGGTTCAGGCC-1
ATTGGTGGTTGGTAAA-1
ATTGGTGTCCCAAGAT-1
ATTGGTGTCCCAAGTA-1
ATTGGTGTCGCCGTGA-1
ATTGGTGTCGGAAACG-1
ATTGGTGTCGGGAGTA-1
ATTGGTGTCTATCCTA-1
ATTGGTGTCTATCGCC-1
ATTGGTGTCTGGAGCC-1
ATTTCTGAGAGACTAT-1
ATTTCTGAGAGACTTA-1
ATTTCTGAGCATGGCA-1
ATTTCTGAGCGATAGC-1
ATTTCTGAGTGGTAAT-1
ATTTCTGCACTGCCAG-1
ATTTCTGCAGATGAGC-1
ATTTCTGCAGGATTGG-1
ATTTCTGCAGTTCCCT-1
ATTTCTGGTAAACACA-1
ATTTCTGGTTCAGTAC-1
ATTTCTGGTTTGACAC-1
ATTTCTGTCACAACGT-1
ATTTCTGTCCCAACGG-1
ATTTCTGTCCTCAATT-1
ATTTCTGTCCTTTCGG-1
CAACCAAAGGCCCGTT-1
CAACCAACAAAGGAAG-1
CAACCAACAAAGTGCG-1
CAACCAACACGCTTTC-1
CAACCAACAGTGAGTG-1
CAACCAACATAAGACA-1
CAACCAACATCCCACT-1
CAACCAAGTAAACGCG-1
CAACCAAGTCCATCCT-1
CAACCAAGTGTCCTCT-1
CAACCAAGTTAGGGTG-1
CAACCAAGTTATCGGT-1
CAACCAAGTTATGTGC-1
CAACCAAGTTGAGGTG-1
CAACCAATCCTAGAAC-1
CAACCAATCGCCTGTT-1
CAACCAATCGGTGTCG-1
CAACCAATCGTTTATC-1
CAACCAATCTATGTGG-1
CAACCAATCTGCGACG-1
CAACCTCAGGGAGTAA-1
CAACCTCAGTCGAGTG-1
CAACCTCAGTGTTTGC-1
CAACCTCCACGCATCG-1
CAACCTCCACTAGTAC-1
CAACCTCCATCCCACT-1
CAACCTCGTCTTCGTC-1
CAACCTCGTCTTGTCC-1
CAACCTCGTTCCGTCT-1
CAACCTCGTTTACTCT-1
CAACCTCGTTTGGCGC-1
CAACCTCTCAGGATCT-1
CAACCTCTCGGATGGA-1
CAACTAGAGACACTAA-1
CAACTAGAGACTGTAA-1
CAACTAGAGATGCCTT-1
CAACTAGAGGGAACGG-1
CAACTAGAGGGCACTA-1
CAACTAGAGTGGAGAA-1
CAACTAGCAATGAAAC-1
CAACTAGCACCGTTGG-1
CAACTAGCAGGAATCG-1
CAACTAGCATCTCCCA-1
CAACTAGTCAATACCG-1
CAACTAGTCCGCATCT-1
CAACTAGTCGGAAACG-1
CAACTAGTCGGCGGTT-1
CAACTAGTCGGCTACG-1
CAACTAGTCGGTTCGG-1
CAAGAAAAGAAACGCC-1
CAAGAAAAGATAGTCA-1
CAAGAAAAGATCCGAG-1
CAAGAAAAGCCTCGTG-1
CAAGAAAAGTGTTTGC-1
CAAGAAACACCCTATC-1
CAAGAAACACGAGGTA-1
CAAGAAACACGGTGTC-1
CAAGAAACATTAACCG-1
CAAGAAAGTGACTACT-1
CAAGAAATCAGCCTAA-1
CAAGAAATCCAGATCA-1
CAAGAAATCCGCATCT-1
CAAGATCAGAGGGCTT-1
CAAGATCAGGACAGAA-1
CAAGATCCACCAGGTC-1
CAAGATCCACGAAGCA-1
CAAGATCCACTGTGTA-1
CAAGATCCAGGAATCG-1
CAAGATCCAGGTCTCG-1
CAAGATCCATCTCGCT-1
CAAGATCCATGGTAGG-1
CAAGATCGTAGAGGAA-1
CAAGATCGTAGCAAAT-1
CAAGATCGTCCGTTAA-1
CAAGATCGTCGAACAG-1
CAAGATCGTGTTGGGA-1
CAAGATCGTTCACGGC-1
CAAGATCTCGAGGTAG-1
CAAGGCCAGAAACCTA-1
CAAGGCCAGCACACAG-1
[truncated: 6,384 more rows]
