# Supplementary material for: Somatic mTOR mutation in clonally expanded T lymphocytes associated with chronic graft versus host disease
Source: Nat Commun. 2020 May 7;11:2246. doi: 10.1038/s41467-020-16115-w (PMC7206083; doi:10.1038/s41467-020-16115-w)
Supplement: Supplementary file 4 — Supplementary Data 1 [file 41467_2020_16115_MOESM4_ESM.zip › scRNAseq_2017_barcodes.tsv]

AAACCTGAGCAATCTC-1
AAACCTGAGCTGAAAT-1
AAACCTGAGCTGCCCA-1
AAACCTGAGCTTCGCG-1
AAACCTGAGGCTACGA-1
AAACCTGAGTAGTGCG-1
AAACCTGAGTCTTGCA-1
AAACCTGCAAACTGTC-1
AAACCTGCACGTCAGC-1
AAACCTGCAGCGTAAG-1
AAACCTGCAGTAACGG-1
AAACCTGGTACGAAAT-1
AAACCTGGTCAGATAA-1
AAACCTGGTCGGATCC-1
AAACCTGGTCTGCAAT-1
AAACCTGGTGGCCCTA-1
AAACCTGGTTCGTGAT-1
AAACCTGTCAGCTTAG-1
AAACCTGTCTACCAGA-1
AAACCTGTCTCAACTT-1
AAACGGGAGCGCCTTG-1
AAACGGGAGGCGATAC-1
AAACGGGAGGGAGTAA-1
AAACGGGAGTCAAGGC-1
AAACGGGCACATTTCT-1
AAACGGGCACCACCAG-1
AAACGGGCATACAGCT-1
AAACGGGGTAAACCTC-1
AAACGGGTCCATGAAC-1
AAACGGGTCGCAAACT-1
AAAGATGAGGGCTCTC-1
AAAGATGAGGTGCTAG-1
AAAGATGAGTGAAGTT-1
AAAGATGAGTGGTCCC-1
AAAGATGCACCCAGTG-1
AAAGATGCACGACGAA-1
AAAGATGCATAGGATA-1
AAAGATGCATCGGTTA-1
AAAGATGCATGCATGT-1
AAAGATGTCCTCAACC-1
AAAGATGTCCTTTCGG-1
AAAGATGTCGAGAGCA-1
AAAGATGTCTTGAGAC-1
AAAGCAAAGAATGTTG-1
AAAGCAAAGACGCAAC-1
AAAGCAAAGATAGTCA-1
AAAGCAAAGATCGGGT-1
AAAGCAAAGCTAAACA-1
AAAGCAACAATTGCTG-1
AAAGCAACACAGATTC-1
AAAGCAACACATTTCT-1
AAAGCAACATCCCATC-1
AAAGCAACATGTCCTC-1
AAAGCAAGTACCGAGA-1
AAAGCAAGTCATCCCT-1
AAAGCAAGTCGCCATG-1
AAAGCAAGTGCGCTTG-1
AAAGCAAGTGTGTGCC-1
AAAGCAATCATTTGGG-1
AAAGCAATCTCAAGTG-1
AAAGCAATCTCCAACC-1
AAAGCAATCTCGAGTA-1
AAAGCAATCTGGTATG-1
AAAGCAATCTGGTTCC-1
AAAGCAATCTGTCTCG-1
AAAGTAGAGAAACCTA-1
AAAGTAGAGCGATAGC-1
AAAGTAGAGGCTATCT-1
AAAGTAGAGTGGTAGC-1
AAAGTAGCACTGTCGG-1
AAAGTAGCATCGATGT-1
AAAGTAGCATGTAAGA-1
AAAGTAGGTACATGTC-1
AAAGTAGGTCATCCCT-1
AAAGTAGGTCCAGTTA-1
AAAGTAGGTCGACTGC-1
AAAGTAGGTGCTCTTC-1
AAAGTAGGTTTCCACC-1
AAAGTAGTCCCAACGG-1
AAAGTAGTCTACTTAC-1
AAATGCCAGACCGGAT-1
AAATGCCAGAGGGATA-1
AAATGCCAGCACACAG-1
AAATGCCAGCTAGGCA-1
AAATGCCAGCTGAACG-1
AAATGCCAGGCAGGTT-1
AAATGCCAGGTGCACA-1
AAATGCCAGTATCTCG-1
AAATGCCCATTGCGGC-1
AAATGCCGTAATTGGA-1
AAATGCCGTCGCGAAA-1
AAATGCCGTCTGCGGT-1
AAATGCCGTGTAATGA-1
AAATGCCTCTGCTTGC-1
AACACGTAGAATAGGG-1
AACACGTAGCGTAGTG-1
AACACGTAGTTCGCAT-1
AACACGTCACGTCAGC-1
AACACGTCAGGCTCAC-1
AACACGTCAGGGTACA-1
AACACGTCAGTATAAG-1
AACACGTGTAAGAGAG-1
AACACGTGTACCGTAT-1
AACACGTGTAGAGCTG-1
AACACGTGTATATCCG-1
AACACGTGTCCAGTGC-1
AACACGTGTTCGCTAA-1
AACACGTTCAAACAAG-1
AACACGTTCACCGGGT-1
AACACGTTCACGCATA-1
AACACGTTCATGCTCC-1
AACACGTTCATGTGGT-1
AACACGTTCCATGAGT-1
AACACGTTCGGAGCAA-1
AACACGTTCGGTTCGG-1
AACACGTTCTGCCAGG-1
AACACGTTCTGTCTCG-1
AACACGTTCTTTACGT-1
AACCATGAGACGCACA-1
AACCATGAGATATGCA-1
AACCATGAGATCTGAA-1
AACCATGAGGATTCGG-1
AACCATGAGGGTGTGT-1
AACCATGAGTCAAGGC-1
AACCATGAGTTCGCGC-1
AACCATGCACAGGAGT-1
AACCATGCACTCTGTC-1
AACCATGCACTTAAGC-1
AACCATGCATAAAGGT-1
AACCATGGTCATGCAT-1
AACCATGGTCTCCACT-1
AACCATGGTGCACCAC-1
AACCATGGTGCCTGTG-1
AACCATGGTGGTTTCA-1
AACCATGGTGTAACGG-1
AACCATGGTTTAGGAA-1
AACCATGGTTTCGCTC-1
AACCATGTCAATACCG-1
AACCATGTCCCATTAT-1
AACCATGTCCTGCCAT-1
AACCATGTCGACGGAA-1
AACCATGTCGCGGATC-1
AACCATGTCTCGATGA-1
AACCGCGAGAACTCGG-1
AACCGCGAGCATGGCA-1
AACCGCGAGCCACGTC-1
AACCGCGAGCCCAATT-1
AACCGCGAGCCTCGTG-1
AACCGCGAGCGATCCC-1
AACCGCGAGGTAGCTG-1
AACCGCGAGTCGTTTG-1
AACCGCGCACAGGCCT-1
AACCGCGCAGACGTAG-1
AACCGCGCAGGAACGT-1
AACCGCGCAGGACCCT-1
AACCGCGGTATCTGCA-1
AACCGCGGTCCATCCT-1
AACCGCGGTCTAGGTT-1
AACCGCGGTTCAGACT-1
AACCGCGGTTCCTCCA-1
AACCGCGTCACTTCAT-1
AACCGCGTCAGTTAGC-1
AACCGCGTCCCATTTA-1
AACCGCGTCCTTAATC-1
AACCGCGTCTAACCGA-1
AACGTTGAGAATCTCC-1
AACGTTGAGACTTTCG-1
AACGTTGAGGAGTTTA-1
AACGTTGAGTACTTGC-1
AACGTTGAGTGTGGCA-1
AACGTTGCAAACCTAC-1
AACGTTGCAAGCGAGT-1
AACGTTGCACAACGCC-1
AACGTTGCACATTAGC-1
AACGTTGCACGGTGTC-1
AACGTTGCAGGTGCCT-1
AACGTTGCATGAACCT-1
AACGTTGCATTCTCAT-1
AACGTTGCATTCTTAC-1
AACGTTGGTATCACCA-1
AACGTTGGTCTAGTGT-1
AACGTTGGTGCGGTAA-1
AACGTTGGTGCTTCTC-1
AACGTTGTCAACGAAA-1
AACGTTGTCCCTCAGT-1
AACGTTGTCTCCGGTT-1
AACTCAGAGATGTTAG-1
AACTCAGAGTCGAGTG-1
AACTCAGCACCATGTA-1
AACTCAGCAGGACCCT-1
AACTCAGCATTCACTT-1
AACTCAGCATTGTGCA-1
AACTCAGGTAGATTAG-1
AACTCAGGTGCAACGA-1
AACTCAGGTGGTCTCG-1
AACTCAGGTTCCGTCT-1
AACTCAGGTTCTGGTA-1
AACTCAGTCATCATTC-1
AACTCAGTCCTATGTT-1
AACTCAGTCCTTGCCA-1
AACTCAGTCGTGGACC-1
AACTCAGTCGTTTATC-1
AACTCAGTCTACCTGC-1
AACTCCCAGAAAGTGG-1
AACTCCCAGAGACGAA-1
AACTCCCAGATGTCGG-1
AACTCCCAGCCAGTAG-1
AACTCCCAGCTGTCTA-1
AACTCCCAGTCCGTAT-1
AACTCCCAGTTGCAGG-1
AACTCCCCAAGCGATG-1
AACTCCCCAGTCAGAG-1
AACTCCCCATCCGGGT-1
AACTCCCGTAAGGGAA-1
AACTCCCGTACCATCA-1
AACTCCCGTCATATCG-1
AACTCCCTCAGATAAG-1
AACTCCCTCCTAGTGA-1
AACTCCCTCGTAGGAG-1
AACTCCCTCGTTTGCC-1
AACTCCCTCTCGGACG-1
AACTCTTAGACTACAA-1
AACTCTTAGGTGATAT-1
AACTCTTAGTGCAAGC-1
AACTCTTAGTGCCATT-1
AACTCTTCAAGACACG-1
AACTCTTCAAGCCTAT-1
AACTCTTCAAGGTGTG-1
AACTCTTCACCGCTAG-1
AACTCTTCAGCCACCA-1
AACTCTTCATCTCCCA-1
AACTCTTCATTAGGCT-1
AACTCTTGTAAGGGCT-1
AACTCTTGTCACCCAG-1
AACTCTTGTCTTCAAG-1
AACTCTTGTGCAGGTA-1
AACTCTTGTGCGCTTG-1
AACTCTTGTTCACCTC-1
AACTCTTTCATGTAGC-1
AACTCTTTCCAGAGGA-1
AACTCTTTCTGATTCT-1
AACTCTTTCTTGTACT-1
AACTGGTAGACGCACA-1
AACTGGTAGCACGCCT-1
AACTGGTAGCGTTCCG-1
AACTGGTAGGATGGAA-1
AACTGGTAGTATCTCG-1
AACTGGTCAGCTGTAT-1
AACTGGTCAGTAAGCG-1
AACTGGTCATTCTCAT-1
AACTGGTGTAAGAGGA-1
AACTGGTGTCTGCCAG-1
AACTGGTGTGCGGTAA-1
AACTGGTGTTCGAATC-1
AACTGGTTCAAGCCTA-1
AACTGGTTCCCTAACC-1
AACTGGTTCCGTCAAA-1
AACTGGTTCGCACTCT-1
AACTGGTTCTGGCGTG-1
AACTGGTTCTTGTCAT-1
AACTTTCAGAAACCTA-1
AACTTTCAGACGCACA-1
AACTTTCAGAGGTAGA-1
AACTTTCAGCACCGCT-1
AACTTTCAGCAGGTCA-1
AACTTTCAGGCTCTTA-1
AACTTTCCACAGTCGC-1
AACTTTCCACGTCTCT-1
AACTTTCCACTGAAGG-1
AACTTTCCACTTCTGC-1
AACTTTCCAGCTCGCA-1
AACTTTCGTCCAGTGC-1
AACTTTCGTCCGAATT-1
AACTTTCGTCGCGGTT-1
AACTTTCGTGCACCAC-1
AACTTTCGTGCTCTTC-1
AACTTTCGTTTAAGCC-1
AACTTTCTCAAGGCTT-1
AACTTTCTCAGAGACG-1
AACTTTCTCAGTGCAT-1
AACTTTCTCATTTGGG-1
AACTTTCTCCATGAGT-1
AACTTTCTCCGCATCT-1
AACTTTCTCGTGGACC-1
AAGACCTAGAAACCTA-1
AAGACCTAGATGCCAG-1
AAGACCTAGATTACCC-1
AAGACCTAGCAGCGTA-1
AAGACCTCAAGAAGAG-1
AAGACCTCAAGACGTG-1
AAGACCTCAATGTAAG-1
AAGACCTCAATTCCTT-1
AAGACCTCAGATCCAT-1
AAGACCTCAGGTGGAT-1
AAGACCTGTAAGTAGT-1
AAGACCTGTAGTAGTA-1
AAGACCTGTATCAGTC-1
AAGACCTGTCTACCTC-1
AAGACCTGTCTAGCCG-1
AAGACCTGTGAAATCA-1
AAGACCTGTGGCGAAT-1
AAGACCTGTTCAGGCC-1
AAGACCTGTTGTTTGG-1
AAGACCTTCAGCACAT-1
AAGACCTTCGGATGGA-1
AAGACCTTCTGATTCT-1
AAGACCTTCTTGGGTA-1
AAGCCGCAGAAGGACA-1
AAGCCGCAGAATAGGG-1
AAGCCGCAGACGCAAC-1
AAGCCGCAGAGACGAA-1
AAGCCGCAGAGGACGG-1
AAGCCGCAGCCACGTC-1
AAGCCGCAGCGCCTCA-1
AAGCCGCAGCGTGAAC-1
AAGCCGCAGTGTACCT-1
AAGCCGCAGTGTCCAT-1
AAGCCGCCAAGTAATG-1
AAGCCGCCACAAGACG-1
AAGCCGCCACCTTGTC-1
AAGCCGCCACTGTTAG-1
AAGCCGCCATGGTCTA-1
AAGCCGCCATTCACTT-1
AAGCCGCGTGTCTGAT-1
AAGCCGCGTGTTTGTG-1
AAGCCGCGTTCCTCCA-1
AAGCCGCGTTCGTTGA-1
AAGCCGCTCAACTCTT-1
AAGCCGCTCAATAAGG-1
AAGCCGCTCGACGGAA-1
AAGCCGCTCGCACTCT-1
AAGCCGCTCTCTTGAT-1
AAGCCGCTCTGATTCT-1
AAGCCGCTCTTACCTA-1
AAGCCGCTCTTGACGA-1
AAGGAGCAGACATAAC-1
AAGGAGCAGACTACAA-1
AAGGAGCAGGACACCA-1
AAGGAGCAGGTTACCT-1
AAGGAGCAGTGAACAT-1
AAGGAGCAGTGGACGT-1
AAGGAGCAGTGGTCCC-1
AAGGAGCCAAAGCGGT-1
AAGGAGCCATCCAACA-1
AAGGAGCGTAGCTGCC-1
AAGGAGCGTCAAAGCG-1
AAGGAGCGTCCATCCT-1
AAGGAGCGTGACCAAG-1
AAGGAGCGTTATCACG-1
AAGGAGCTCGCCCTTA-1
AAGGCAGAGAGCCTAG-1
AAGGCAGAGCTCCTCT-1
AAGGCAGAGGATTCGG-1
AAGGCAGCACCTCGTT-1
AAGGCAGCAGACGCTC-1
AAGGCAGCAGCCTATA-1
AAGGCAGCATAACCTG-1
AAGGCAGCATATACCG-1
AAGGCAGCATCCTAGA-1
AAGGCAGCATGTAGTC-1
AAGGCAGGTAAATGTG-1
AAGGCAGGTACCATCA-1
AAGGCAGGTGCCTGGT-1
AAGGCAGGTGGGTATG-1
AAGGCAGGTTCAGGCC-1
AAGGCAGTCAAACCAC-1
AAGGCAGTCATCTGTT-1
AAGGCAGTCATGCATG-1
AAGGCAGTCCATGAAC-1
AAGGCAGTCCGATATG-1
AAGGCAGTCCGTTGTC-1
AAGGCAGTCCTAAGTG-1
AAGGCAGTCTGAGTGT-1
AAGGCAGTCTGCGGCA-1
AAGGTTCAGCTACCTA-1
AAGGTTCAGGGAACGG-1
AAGGTTCCAAACCCAT-1
AAGGTTCCACATTAGC-1
AAGGTTCCATCCGTGG-1
AAGGTTCGTAAGTAGT-1
AAGGTTCGTCATACTG-1
AAGGTTCGTCGGGTCT-1
AAGGTTCGTTCAGTAC-1
AAGGTTCGTTCCAACA-1
AAGGTTCTCACATACG-1
AAGGTTCTCATCACCC-1
AAGGTTCTCCACGTGG-1
AAGGTTCTCCCTAACC-1
AAGTCTGAGAATCTCC-1
AAGTCTGAGATAGGAG-1
AAGTCTGAGCACCGCT-1
AAGTCTGAGCAGATCG-1
AAGTCTGAGGATTCGG-1
AAGTCTGAGGCGACAT-1
AAGTCTGAGTCGTTTG-1
AAGTCTGAGTGGTAAT-1
AAGTCTGCACATCCGG-1
AAGTCTGCAGCGATCC-1
AAGTCTGGTAGCGTGA-1
AAGTCTGGTCCGACGT-1
AAGTCTGGTTAAGGGC-1
AAGTCTGGTTAAGTAG-1
AAGTCTGGTTCCGGCA-1
AAGTCTGGTTGGTGGA-1
AAGTCTGTCAATCTCT-1
AAGTCTGTCACCTTAT-1
AAGTCTGTCTATGTGG-1
AAGTCTGTCTGAGTGT-1
AAGTCTGTCTGTCCGT-1
AATCCAGAGATGGCGT-1
AATCCAGAGCAGCGTA-1
AATCCAGAGGATGCGT-1
AATCCAGAGGGAAACA-1
AATCCAGAGGGCTTCC-1
AATCCAGAGTGGCACA-1
AATCCAGAGTTTGCGT-1
AATCCAGCACGTCAGC-1
AATCCAGCATCAGTCA-1
AATCCAGCATCCTAGA-1
AATCCAGCATGCCCGA-1
AATCCAGGTACGACCC-1
AATCCAGGTCAATGTC-1
AATCCAGGTCATATGC-1
AATCCAGGTGATGTGG-1
AATCCAGGTGTTAAGA-1
AATCCAGGTGTTCGAT-1
AATCCAGGTTCGCGAC-1
AATCCAGGTTCTGTTT-1
AATCCAGTCAGTGTTG-1
AATCGGTAGAGGTTGC-1
AATCGGTAGAGTACCG-1
AATCGGTAGATCCCGC-1
AATCGGTAGCCCTAAT-1
AATCGGTAGGACCACA-1
AATCGGTAGGCTCATT-1
AATCGGTAGGTGCAAC-1
AATCGGTAGTCCGTAT-1
AATCGGTCAAAGCGGT-1
AATCGGTCAAGCCGCT-1
AATCGGTCAGACTCGC-1
AATCGGTCATCCGCGA-1
AATCGGTCATCGATGT-1
AATCGGTCATCGTCGG-1
AATCGGTGTAAGCACG-1
AATCGGTGTAGAGGAA-1
AATCGGTGTAGCTTGT-1
AATCGGTGTGTTCGAT-1
AATCGGTGTTAAAGAC-1
AATCGGTGTTCAACCA-1
AATCGGTTCGGAGCAA-1
AATCGGTTCGTTTAGG-1
AATCGGTTCTCACATT-1
AATCGGTTCTGAGGGA-1
AATCGGTTCTGCAAGT-1
ACACCAAAGAACAACT-1
ACACCAAAGCTACCTA-1
ACACCAAAGGACTGGT-1
ACACCAAAGTCTCGGC-1
ACACCAACAAGGACTG-1
ACACCAACACGAAACG-1
ACACCAACAGCGTTCG-1
ACACCAACAGTATCTG-1
ACACCAACATAAGACA-1
ACACCAACATCCCATC-1
ACACCAACATCCGCGA-1
ACACCAAGTATGCTTG-1
ACACCAAGTCACAAGG-1
ACACCAAGTTTCGCTC-1
ACACCAATCCACGTTC-1
ACACCAATCCGCTGTT-1
ACACCAATCCTCGCAT-1
ACACCAATCTACTATC-1
ACACCAATCTTGCAAG-1
ACACCCTAGACAAGCC-1
ACACCCTAGACCCACC-1
ACACCCTAGAGGGATA-1
ACACCCTAGCTGTCTA-1
ACACCCTAGGATCGCA-1
ACACCCTAGGCATGTG-1
ACACCCTAGGCCCGTT-1
ACACCCTAGGGATACC-1
ACACCCTAGGGATCTG-1
ACACCCTAGTACACCT-1
ACACCCTAGTGGAGAA-1
ACACCCTCAACTGCGC-1
ACACCCTCAACTTGAC-1
ACACCCTCAAGAGGCT-1
ACACCCTCAAGCGATG-1
ACACCCTCAGGACGTA-1
ACACCCTCAGGGAGAG-1
ACACCCTCATACTACG-1
ACACCCTGTAGCGCTC-1
ACACCCTGTCGCTTCT-1
ACACCCTGTCTGCGGT-1
ACACCCTGTTGCTCCT-1
ACACCCTGTTGTCTTT-1
ACACCCTGTTTACTCT-1
ACACCCTTCCATGAGT-1
ACACCCTTCCCTGACT-1
ACACCCTTCCGCGTTT-1
ACACCCTTCGTAGATC-1
ACACCCTTCTGCGACG-1
ACACCCTTCTTTAGTC-1
ACACCGGAGATCACGG-1
ACACCGGAGATTACCC-1
ACACCGGAGCGTGTCC-1
ACACCGGAGCTTATCG-1
ACACCGGAGTGGTAAT-1
ACACCGGAGTGTGAAT-1
ACACCGGCAAATACAG-1
ACACCGGCAGCCACCA-1
ACACCGGGTCCGTTAA-1
ACACCGGGTCTAAAGA-1
ACACCGGGTCTCTCTG-1
ACACCGGGTGCTTCTC-1
ACACCGGGTTAAGACA-1
ACACCGGTCAAACGGG-1
ACACCGGTCCAAACTG-1
ACACCGGTCCTATGTT-1
ACACCGGTCGACCAGC-1
ACACCGGTCTCAAACG-1
ACACTGAAGCAGATCG-1
ACACTGAAGGCGTACA-1
ACACTGACAAGCGATG-1
ACACTGACACAGACTT-1
ACACTGACACGACGAA-1
ACACTGACACGGCTAC-1
ACACTGACACTTGGAT-1
ACACTGACAGATCCAT-1
ACACTGACAGTTCATG-1
ACACTGACATAAGACA-1
ACACTGACATGAGCGA-1
ACACTGAGTACATGTC-1
ACACTGATCAGCGATT-1
ACACTGATCTTCAACT-1
ACAGCCGAGAAGCCCA-1
ACAGCCGAGACAAAGG-1
ACAGCCGAGAGGACGG-1
ACAGCCGAGGCTAGGT-1
ACAGCCGAGTCTCAAC-1
ACAGCCGCAGCTCGCA-1
ACAGCCGCATACTACG-1
ACAGCCGGTAGCGCAA-1
ACAGCCGGTAGCTAAA-1
ACAGCCGGTATTCGTG-1
ACAGCCGTCAAGAAGT-1
ACAGCCGTCCTCAACC-1
ACAGCCGTCGCCATAA-1
ACAGCTAAGAGATGAG-1
ACAGCTAAGAGGACGG-1
ACAGCTAAGATAGTCA-1
ACAGCTAAGATCCCGC-1
ACAGCTAAGGAGCGTT-1
ACAGCTAAGTCAAGGC-1
ACAGCTACAAGACACG-1
ACAGCTACACAAGCCC-1
ACAGCTACAGCCTGTG-1
ACAGCTACATCCTTGC-1
ACAGCTACATCTGGTA-1
ACAGCTAGTCTGGAGA-1
ACAGCTAGTGTGAAAT-1
ACAGCTATCAACCATG-1
ACAGCTATCACCATAG-1
ACAGCTATCAGCTGGC-1
ACAGCTATCATAGCAC-1
ACAGCTATCCACGCAG-1
ACAGCTATCCACTCCA-1
ACAGCTATCCGCATAA-1
ACAGCTATCCTGTAGA-1
ACAGCTATCGCCTGTT-1
ACAGCTATCGTTTAGG-1
ACAGCTATCTCTGTCG-1
ACAGCTATCTGATTCT-1
ACAGCTATCTGCGGCA-1
ACATACGAGAGGACGG-1
ACATACGAGAGTAAGG-1
ACATACGAGAGTTGGC-1
ACATACGAGGCATGTG-1
ACATACGAGGGCTTCC-1
ACATACGAGTACATGA-1
ACATACGCAAACCTAC-1
ACATACGCACCAGTTA-1
ACATACGGTCCGACGT-1
ACATACGGTGGGTCAA-1
ACATACGGTTCTGAAC-1
ACATACGGTTGGTGGA-1
ACATACGTCACCGTAA-1
ACATACGTCACGGTTA-1
ACATACGTCTATCCTA-1
ACATACGTCTATCGCC-1
ACATACGTCTGCAGTA-1
ACATCAGAGAACAACT-1
ACATCAGAGACACGAC-1
ACATCAGAGTACGTAA-1
ACATCAGAGTAGATGT-1
ACATCAGAGTGGCACA-1
ACATCAGCAAAGAATC-1
ACATCAGCAAGACGTG-1
ACATCAGCAAGAGTCG-1
ACATCAGCAATTGCTG-1
ACATCAGCACGTTGGC-1
ACATCAGCATAAGACA-1
ACATCAGCATAGGATA-1
ACATCAGCATCTCGCT-1
ACATCAGCATGCAATC-1
ACATCAGCATGCGCAC-1
ACATCAGCATGCTGGC-1
ACATCAGGTACCAGTT-1
ACATCAGGTCAGCTAT-1
ACATCAGGTGATGTGG-1
ACATCAGGTGCTCTTC-1
ACATCAGGTGTTGGGA-1
ACATCAGGTTGTACAC-1
ACATCAGGTTTGTTTC-1
ACATCAGTCATGCATG-1
ACATCAGTCCTGTAGA-1
ACATCAGTCTGCGACG-1
ACATCAGTCTTACCTA-1
ACATGGTAGAGCTGGT-1
ACATGGTAGGCATGGT-1
ACATGGTAGGCTAGCA-1
ACATGGTAGGGATCTG-1
ACATGGTAGTATTGGA-1
ACATGGTCAACGATCT-1
ACATGGTCACTGAAGG-1
ACATGGTCAGCTCGCA-1
ACATGGTCATGACGGA-1
ACATGGTCATGCAACT-1
ACATGGTGTAATCACC-1
ACATGGTGTCTTTCAT-1
ACATGGTGTGCACGAA-1
ACATGGTGTTGAACTC-1
ACATGGTTCATTGCGA-1
ACATGGTTCTTACCGC-1
ACCAGTAAGAATGTTG-1
ACCAGTAAGAGGTAGA-1
ACCAGTAAGAGTAAGG-1
ACCAGTAAGATGAGAG-1
ACCAGTAAGGAGTAGA-1
ACCAGTAAGTGTTGAA-1
ACCAGTAAGTTAGGTA-1
ACCAGTACAAGACACG-1
ACCAGTACACAAGTAA-1
ACCAGTACACACCGAC-1
ACCAGTACACATAACC-1
ACCAGTACACCAACCG-1
ACCAGTACACGAAGCA-1
ACCAGTACAGCGTAAG-1
ACCAGTACAGCTTCGG-1
ACCAGTACATCGGGTC-1
ACCAGTAGTAAACACA-1
ACCAGTAGTAAGCACG-1
ACCAGTAGTAGCCTCG-1
ACCAGTAGTATGGTTC-1
ACCAGTAGTCAGAATA-1
ACCAGTATCAGCGACC-1
ACCAGTATCCTACAGA-1
ACCAGTATCTAACGGT-1
ACCAGTATCTCATTCA-1
ACCAGTATCTCGTTTA-1
ACCAGTATCTTAACCT-1
ACCCACTAGCTAGCCC-1
ACCCACTAGCTCAACT-1
ACCCACTAGTACTTGC-1
ACCCACTCACCGCTAG-1
ACCCACTCATGTAAGA-1
ACCCACTCATTTCACT-1
ACCCACTGTAAGGGCT-1
ACCCACTGTACGCACC-1
ACCCACTGTATTAGCC-1
ACCCACTGTCCCTACT-1
ACCCACTGTCGTGGCT-1
ACCCACTTCAGAGACG-1
ACCCACTTCATTGCGA-1
ACCCACTTCCGTTGCT-1
ACCCACTTCCTAAGTG-1
ACCCACTTCCTTGCCA-1
ACCCACTTCGGCTTGG-1
ACCCACTTCGTCGTTC-1
ACCGTAAAGAAGGTGA-1
ACCGTAAAGCGATGAC-1
ACCGTAAAGGTGATAT-1
ACCGTAAAGTGGGCTA-1
ACCGTAACATATGAGA-1
ACCGTAACATCCGTGG-1
ACCGTAAGTAGAGTGC-1
ACCGTAAGTCCGACGT-1
ACCGTAAGTCGAAAGC-1
ACCGTAAGTCTTCGTC-1
ACCGTAAGTGTGACCC-1
ACCGTAAGTTAAGATG-1
ACCGTAAGTTCTGTTT-1
ACCGTAAGTTGGTTTG-1
ACCGTAATCATTATCC-1
ACCGTAATCCGAGCCA-1
ACCGTAATCCTTTCGG-1
ACCGTAATCGCTTAGA-1
ACCGTAATCGGAGGTA-1
ACCTTTAAGAAACCGC-1
ACCTTTAAGACAAGCC-1
ACCTTTAAGACGACGT-1
ACCTTTAAGCTAGTGG-1
ACCTTTAAGTGGTCCC-1
ACCTTTACAAGCCTAT-1
ACCTTTACACGGTGTC-1
ACCTTTACACTGTTAG-1
ACCTTTACAGATCCAT-1
ACCTTTACAGCCACCA-1
ACCTTTACAGGAATCG-1
ACCTTTACATATGGTC-1
ACCTTTAGTAACGCGA-1
ACCTTTAGTACCGTTA-1
ACCTTTAGTGAGGGAG-1
ACCTTTAGTGCAGACA-1
ACCTTTATCACTGGGC-1
ACCTTTATCAGCAACT-1
ACCTTTATCCTCAACC-1
ACCTTTATCCTCTAGC-1
ACCTTTATCGGTCTAA-1
ACCTTTATCTCGTTTA-1
ACCTTTATCTGCGGCA-1
ACGAGCCAGTAGCCGA-1
ACGAGCCAGTGTCTCA-1
ACGAGCCCAACACCCG-1
ACGAGCCCACAGTCGC-1
ACGAGCCCAGGGTTAG-1
ACGAGCCCATGGGACA-1
ACGAGCCCATTCCTGC-1
ACGAGCCCATTGGCGC-1
ACGAGCCGTAATCGTC-1
ACGAGCCGTACACCGC-1
ACGAGCCGTAGCGTCC-1
ACGAGCCGTTAAGATG-1
ACGAGCCGTTATGTGC-1
ACGAGCCGTTGGTAAA-1
ACGAGCCTCCGCGCAA-1
ACGAGCCTCCTCCTAG-1
ACGAGCCTCGCTAGCG-1
ACGAGGAAGCGGATCA-1
ACGAGGAAGCGTAGTG-1
ACGAGGAAGCTAACAA-1
ACGAGGAAGCTAAGAT-1
ACGAGGAAGCTAGTGG-1
ACGAGGAAGCTTATCG-1
ACGAGGAAGGAGCGAG-1
ACGAGGAAGTGAACGC-1
ACGAGGACAAGAGTCG-1
ACGAGGACACGTGAGA-1
ACGAGGACACTGTGTA-1
ACGAGGACAGGACGTA-1
ACGAGGACATCGATGT-1
ACGAGGAGTACGCTGC-1
ACGAGGAGTCTCTTTA-1
ACGAGGAGTTAAGTAG-1
ACGAGGATCAATCTCT-1
ACGAGGATCTCCAACC-1
ACGAGGATCTGTCCGT-1
ACGATACAGAACAACT-1
ACGATACAGAACAATC-1
ACGATACAGCCACGCT-1
ACGATACAGTGACTCT-1
ACGATACAGTGTCCCG-1
ACGATACCACCAGATT-1
ACGATACCAGGCTCAC-1
ACGATACCAGGGTACA-1
ACGATACCATACGCTA-1
ACGATACGTGTAAGTA-1
ACGATACGTTGGAGGT-1
ACGATACGTTGGTTTG-1
ACGATACGTTTGGGCC-1
ACGATACTCATATCGG-1
ACGATACTCGCCATAA-1
ACGATACTCGTATCAG-1
ACGATACTCGTGGTCG-1
ACGATGTAGAGGTAGA-1
ACGATGTAGCGTAATA-1
ACGATGTAGCTAACAA-1
ACGATGTAGGATGTAT-1
ACGATGTAGGCGCTCT-1
ACGATGTAGGCTATCT-1
ACGATGTCAAACCCAT-1
ACGATGTCACAACGTT-1
ACGATGTCAGATCTGT-1
ACGATGTCATACTCTT-1
ACGATGTCATGGAATA-1
ACGATGTGTCCAGTAT-1
ACGATGTGTCGGATCC-1
ACGATGTGTGATAAAC-1
ACGATGTGTTCAGCGC-1
ACGATGTTCACGATGT-1
ACGATGTTCACGCGGT-1
ACGATGTTCAGAGCTT-1
ACGATGTTCCAACCAA-1
ACGATGTTCCTAGGGC-1
ACGATGTTCTTTAGGG-1
ACGCAGCAGACCGGAT-1
ACGCAGCAGACCTTTG-1
ACGCAGCAGCGTGAGT-1
ACGCAGCCAAGTTCTG-1
ACGCAGCCACTATCTT-1
ACGCAGCCAGACACTT-1
ACGCAGCCAGATCGGA-1
ACGCAGCCATCTCCCA-1
ACGCAGCCATGCATGT-1
ACGCAGCCATGTCGAT-1
ACGCAGCGTATTCGTG-1
ACGCAGCGTGAGCGAT-1
ACGCAGCGTTATGCGT-1
ACGCAGCTCCACTGGG-1
ACGCAGCTCCTGCTTG-1
ACGCCAGAGAAGATTC-1
ACGCCAGAGATCGATA-1
ACGCCAGAGTAGGCCA-1
ACGCCAGCAAAGGCGT-1
ACGCCAGCACCGCTAG-1
ACGCCAGCACTTCGAA-1
ACGCCAGCAGAGTGTG-1
ACGCCAGGTAGCGCTC-1
ACGCCAGGTATTACCG-1
ACGCCAGGTGTGACCC-1
ACGCCAGGTTCATGGT-1
ACGCCAGGTTGGAGGT-1
ACGCCAGTCCACGTGG-1
ACGCCAGTCCTGTAGA-1
ACGCCAGTCGAACGGA-1
ACGCCAGTCGGATGGA-1
ACGCCAGTCTTTACAC-1
ACGCCGAAGATGTAAC-1
ACGCCGAAGCATCATC-1
ACGCCGAAGGGATACC-1
ACGCCGAAGGGTATCG-1
ACGCCGACAACGATGG-1
ACGCCGACACAAGCCC-1
ACGCCGACACGAAGCA-1
ACGCCGACAGCCTTGG-1
ACGCCGACAGGACGTA-1
ACGCCGACATTCACTT-1
ACGCCGACATTGAGCT-1
ACGCCGAGTAAACACA-1
ACGCCGAGTAGCTAAA-1
ACGCCGAGTATAATGG-1
ACGCCGAGTATAGTAG-1
ACGCCGATCAAGGCTT-1
ACGCCGATCAGTGCAT-1
ACGCCGATCCCGGATG-1
ACGCCGATCCTGTACC-1
ACGCCGATCCTTGACC-1
ACGCCGATCTGTCAAG-1
ACGCCGATCTGTCTAT-1
ACGCCGATCTGTGCAA-1
ACGGAGAAGACAAAGG-1
ACGGAGAAGCCACGTC-1
ACGGAGAAGCCCGAAA-1
ACGGAGAAGGAATGGA-1
ACGGAGAAGGCATTGG-1
ACGGAGAAGTGTTGAA-1
ACGGAGACAACCGCCA-1
ACGGAGACAAGTCTGT-1
ACGGAGACACATGACT-1
ACGGAGACACCTATCC-1
ACGGAGACACTGTCGG-1
ACGGAGACATCCGCGA-1
ACGGAGAGTCAGAATA-1
ACGGAGAGTCGCCATG-1
ACGGAGAGTGCAGACA-1
ACGGAGAGTTATCCGA-1
ACGGAGAGTTCGGGCT-1
ACGGAGAGTTGAACTC-1
ACGGAGAGTTTGACAC-1
ACGGAGATCAACGGGA-1
ACGGAGATCTAACTTC-1
ACGGAGATCTGCCCTA-1
ACGGAGATCTGGCGAC-1
ACGGCCAAGCAGACTG-1
ACGGCCAAGCCGTCGT-1
ACGGCCAAGGAATGGA-1
ACGGCCAAGGTGTTAA-1
ACGGCCACAAACTGCT-1
ACGGCCACAAAGTCAA-1
ACGGCCACAAATCCGT-1
ACGGCCACATGTAAGA-1
ACGGCCAGTCAATACC-1
ACGGCCAGTCCAACTA-1
ACGGCCAGTCGCATCG-1
ACGGCCAGTCGCGGTT-1
ACGGCCAGTCGTTGTA-1
ACGGCCAGTCTGGTCG-1
ACGGCCAGTGAGTATA-1
ACGGCCAGTGCCTGCA-1
ACGGCCAGTGTGACCC-1
ACGGCCATCACGCGGT-1
ACGGCCATCATGCATG-1
ACGGCCATCCAAAGTC-1
ACGGCCATCCAACCAA-1
ACGGCCATCTAACTTC-1
ACGGCCATCTCGTTTA-1
ACGGCCATCTGCCAGG-1
ACGGGCTAGAGCTGGT-1
ACGGGCTAGATGCGAC-1
ACGGGCTAGCTACCTA-1
ACGGGCTAGGGCACTA-1
ACGGGCTAGGTGATAT-1
ACGGGCTAGTACGTTC-1
ACGGGCTCACTTGGAT-1
ACGGGCTCAGCCTGTG-1
ACGGGCTCATATGAGA-1
ACGGGCTGTCAGAATA-1
ACGGGCTGTGAAATCA-1
ACGGGCTGTGCCTTGG-1
ACGGGCTGTGGTCCGT-1
ACGGGCTGTGTGCCTG-1
ACGGGCTTCACCTCGT-1
ACGGGCTTCGCATGGC-1
ACGGGCTTCGGATGGA-1
ACGGGCTTCTCTTATG-1
ACGGGTCAGACAGGCT-1
ACGGGTCAGAGCCTAG-1
ACGGGTCAGAGTTGGC-1
ACGGGTCAGATGTGTA-1
ACGGGTCAGGCAGGTT-1
ACGGGTCAGGCTAGAC-1
ACGGGTCAGTAAGTAC-1
ACGGGTCAGTTGCAGG-1
ACGGGTCCATTCTCAT-1
ACGGGTCGTATCGCAT-1
ACGGGTCGTCACCTAA-1
ACGGGTCGTCATTAGC-1
ACGGGTCTCAGCGACC-1
ACGGGTCTCAGGCGAA-1
ACGGGTCTCATGTAGC-1
ACGGGTCTCCAAAGTC-1
ACGGGTCTCTAACTTC-1
ACGGGTCTCTGCCCTA-1
ACGTCAAAGCGAAGGG-1
ACGTCAAAGCGATTCT-1
ACGTCAAAGGCAGTCA-1
ACGTCAAAGGGTCTCC-1
ACGTCAAAGTGTACTC-1
ACGTCAACAAGACGTG-1
ACGTCAACACGAAACG-1
ACGTCAACAGGGTTAG-1
ACGTCAACAGTTTACG-1
ACGTCAACATACTACG-1
ACGTCAACATATGCTG-1
ACGTCAACATGGAATA-1
ACGTCAACATGGATGG-1
ACGTCAAGTCATTAGC-1
ACGTCAAGTGAAATCA-1
ACGTCAAGTGTTTGTG-1
ACGTCAAGTTCACCTC-1
ACGTCAAGTTGGTTTG-1
ACGTCAATCAATCTCT-1
ACGTCAATCACTTCAT-1
ACGTCAATCAGCAACT-1
ACGTCAATCCGTAGTA-1
ACGTCAATCCTACAGA-1
ACGTCAATCGGTGTCG-1
ACTATCTAGACACTAA-1
ACTATCTAGACTCGGA-1
ACTATCTAGCGTGAAC-1
ACTATCTAGGGCTCTC-1
ACTATCTAGTTTAGGA-1
ACTATCTCAAGGACAC-1
ACTATCTCAAGTCTGT-1
ACTATCTCACCCATGG-1
ACTATCTCACTATCTT-1
ACTATCTCACTGAAGG-1
ACTATCTCATATGCTG-1
ACTATCTGTAAACACA-1
ACTATCTGTACAGTGG-1
ACTATCTGTCACACGC-1
ACTATCTGTCTGGAGA-1
ACTATCTGTGCATCTA-1
ACTATCTGTTACTGAC-1
ACTATCTGTTGGTAAA-1
ACTATCTGTTTGACTG-1
ACTATCTTCCCAAGAT-1
ACTATCTTCCGCTGTT-1
ACTATCTTCCTACAGA-1
ACTATCTTCGCGTTTC-1
ACTGAACAGATATACG-1
ACTGAACAGCCGTCGT-1
ACTGAACAGCTCCTTC-1
ACTGAACAGTACCGGA-1
ACTGAACAGTTTCCTT-1
ACTGAACGTCAACTGT-1
ACTGAACGTCCGAGTC-1
ACTGAACGTCCTGCTT-1
ACTGAACGTCGAAAGC-1
ACTGAACGTCTTGATG-1
ACTGAACGTGATAAAC-1
ACTGAACGTTACGCGC-1
ACTGAACTCGTGACAT-1
ACTGAACTCTTAGCCC-1
ACTGAGTAGAAAGTGG-1
ACTGAGTAGACTAAGT-1
ACTGAGTAGATGGGTC-1
ACTGAGTAGCTGGAAC-1
ACTGAGTAGGCATGGT-1
ACTGAGTAGTACGCCC-1
ACTGAGTCAAAGCGGT-1
ACTGAGTCAAGGGTCA-1
ACTGAGTCACTATCTT-1
ACTGAGTCAGCGTAAG-1
ACTGAGTCATCGACGC-1
ACTGAGTGTAATCGTC-1
ACTGAGTGTACAGACG-1
ACTGAGTGTAGGGTAC-1
ACTGAGTGTTACGTCA-1
ACTGAGTTCACAGGCC-1
ACTGAGTTCAGTGTTG-1
ACTGAGTTCATCGCTC-1
ACTGAGTTCCATGCTC-1
ACTGAGTTCGAATGCT-1
ACTGAGTTCTCTGTCG-1
ACTGAGTTCTGTCCGT-1
ACTGATGAGAGCAATT-1
ACTGATGAGATGTGTA-1
ACTGATGAGCAATATG-1
ACTGATGAGGCAATTA-1
ACTGATGAGTCTCCTC-1
ACTGATGAGTTGTCGT-1
ACTGATGCAAAGGTGC-1
ACTGATGCAAGTCTGT-1
ACTGATGCACAAGACG-1
ACTGATGCAGCCTGTG-1
ACTGATGCAGTACACT-1
ACTGATGCATGCCTAA-1
ACTGATGGTAGCTGCC-1
ACTGATGGTCTCCCTA-1
ACTGATGGTTGACGTT-1
ACTGATGTCACGACTA-1
ACTGATGTCCATGAGT-1
ACTGATGTCCCTCAGT-1
ACTGATGTCCCTTGTG-1
ACTGATGTCGCCTGTT-1
ACTGCTCAGACCACGA-1
ACTGCTCAGCTGAAAT-1
ACTGCTCAGGCTAGAC-1
ACTGCTCAGGCTAGGT-1
ACTGCTCAGTTAACGA-1
ACTGCTCCAAGCTGGA-1
ACTGCTCCACTACAGT-1
ACTGCTCCACTTCTGC-1
ACTGCTCGTAAAGGAG-1
ACTGCTCGTAGCGTGA-1
ACTGCTCGTAGGCATG-1
ACTGCTCGTCCGACGT-1
ACTGCTCGTCTCCACT-1
ACTGCTCGTGTCAATC-1
ACTGCTCGTGTTTGGT-1
ACTGCTCGTTATGCGT-1
ACTGCTCTCAGGATCT-1
ACTGCTCTCCACGTGG-1
ACTGCTCTCCTATTCA-1
ACTGCTCTCCTTGCCA-1
ACTGCTCTCCTTTACA-1
ACTGCTCTCTGCCAGG-1
ACTGTCCAGACCACGA-1
ACTGTCCAGCTAAGAT-1
ACTGTCCAGCTAGTCT-1
ACTGTCCAGTCCGTAT-1
ACTGTCCAGTGTCCAT-1
ACTGTCCAGTTGTCGT-1
ACTGTCCCAACGATGG-1
ACTGTCCCACTTAAGC-1
ACTGTCCCAGGTCGTC-1
ACTGTCCGTCAGGACA-1
ACTGTCCGTCATATGC-1
ACTGTCCGTCGCGAAA-1
ACTGTCCGTCTGGAGA-1
ACTGTCCGTGAGGCTA-1
ACTGTCCGTGCCTGGT-1
ACTGTCCGTGCGCTTG-1
ACTGTCCTCACTGGGC-1
ACTGTCCTCACTTATC-1
ACTGTCCTCTCGTTTA-1
ACTGTCCTCTCTGAGA-1
ACTGTCCTCTGGTGTA-1
ACTTACTAGACCACGA-1
ACTTACTAGGTGATTA-1
ACTTACTAGTAGTGCG-1
ACTTACTAGTCCTCCT-1
ACTTACTAGTGGACGT-1
ACTTACTAGTTCGATC-1
ACTTACTCACCAGGTC-1
ACTTACTCACGTCTCT-1
ACTTACTCATCGATGT-1
ACTTACTCATCTACGA-1
ACTTACTCATCTGGTA-1
ACTTACTCATGGTTGT-1
ACTTACTGTATGAAAC-1
ACTTACTGTATTACCG-1
ACTTACTGTCAACTGT-1
ACTTACTGTCCGTGAC-1
ACTTACTGTCGCGAAA-1
ACTTACTGTCTCATCC-1
ACTTACTGTGAGTGAC-1
ACTTACTGTGCCTGCA-1
ACTTACTTCAGCGACC-1
ACTTACTTCCTCAACC-1
ACTTACTTCGCATGAT-1
ACTTACTTCTGTGCAA-1
ACTTACTTCTTGAGAC-1
ACTTACTTCTTTACGT-1
ACTTGTTAGAGGTTAT-1
ACTTGTTAGCCCAGCT-1
ACTTGTTAGCGTCTAT-1
ACTTGTTAGCGTGAGT-1
ACTTGTTAGCTAAACA-1
ACTTGTTAGCTAGTCT-1
ACTTGTTAGTGACATA-1
ACTTGTTCAGCCTATA-1
ACTTGTTCATCCTTGC-1
ACTTGTTGTACCAGTT-1
ACTTGTTGTACCGAGA-1
ACTTGTTGTATGGTTC-1
ACTTGTTGTCAGAATA-1
ACTTGTTGTCTGATCA-1
ACTTGTTGTTGAGTTC-1
ACTTGTTTCCCACTTG-1
ACTTGTTTCTATCCTA-1
ACTTGTTTCTCGAGTA-1
ACTTTCAAGACCACGA-1
ACTTTCAAGACCCACC-1
ACTTTCAAGCCGGTAA-1
ACTTTCAAGTTCGATC-1
ACTTTCACACGAAGCA-1
ACTTTCACACTTAAGC-1
ACTTTCAGTATAGTAG-1
ACTTTCAGTCATACTG-1
ACTTTCAGTTAGGGTG-1
ACTTTCATCAGAGCTT-1
ACTTTCATCCATTCTA-1
ACTTTCATCCCTTGTG-1
ACTTTCATCCTCAATT-1
ACTTTCATCGCTAGCG-1
ACTTTCATCGTTTGCC-1
ACTTTCATCTAGCACA-1
AGAATAGAGAACTCGG-1
AGAATAGAGAATAGGG-1
AGAATAGAGATCCGAG-1
AGAATAGAGTCCAGGA-1
AGAATAGAGTCCGGTC-1
AGAATAGCAAAGCAAT-1
AGAATAGCAAAGTCAA-1
AGAATAGCAAGCCATT-1
AGAATAGCATCTCGCT-1
AGAATAGCATGGATGG-1
AGAATAGGTCTAGTGT-1
AGAATAGGTCTCCATC-1
AGAATAGGTGCACTTA-1
AGAATAGGTTAAAGAC-1
AGAATAGGTTCACCTC-1
AGAATAGTCACCTTAT-1
AGAATAGTCTAACCGA-1
AGAATAGTCTGGTATG-1
AGACGTTAGACAGAGA-1
AGACGTTAGCACGCCT-1
AGACGTTAGCCAACAG-1
AGACGTTAGCGTGAAC-1
AGACGTTAGCGTTCCG-1
AGACGTTAGGCAAAGA-1
AGACGTTAGGCCCTTG-1
AGACGTTCACAGCGTC-1
AGACGTTCAGCCACCA-1
AGACGTTCATACGCCG-1
AGACGTTCATCCCATC-1
AGACGTTGTACATGTC-1
AGACGTTGTACGCACC-1
AGACGTTGTATTACCG-1
AGACGTTGTGCAACTT-1
AGACGTTGTTTGTTGG-1
AGACGTTTCAAACCAC-1
AGACGTTTCACCCTCA-1
AGACGTTTCAGGCCCA-1
AGACGTTTCATGTCTT-1
AGACGTTTCCATGAAC-1
AGACGTTTCCGCAAGC-1
AGACGTTTCCTCCTAG-1
AGACGTTTCGTCCGTT-1
AGACGTTTCTGAAAGA-1
AGAGCGAAGAGGTTAT-1
AGAGCGAAGCAGACTG-1
AGAGCGAAGCTAAGAT-1
AGAGCGAAGGACACCA-1
AGAGCGAAGGTGTTAA-1
AGAGCGAAGGTTACCT-1
AGAGCGAAGTTCGCAT-1
AGAGCGACAATGTAAG-1
AGAGCGACATCAGTAC-1
AGAGCGACATCGGAAG-1
AGAGCGACATCTGGTA-1
AGAGCGAGTCAAAGAT-1
AGAGCGAGTCGGCATC-1
AGAGCGATCAACACGT-1
AGAGCGATCACGCGGT-1
AGAGCGATCAGAAATG-1
AGAGCGATCCATGAGT-1
AGAGCGATCGTTACGA-1
AGAGCTTAGCCAGGAT-1
AGAGCTTCAAATCCGT-1
AGAGCTTCACAGGCCT-1
AGAGCTTCATTAGCCA-1
AGAGCTTCATTGGCGC-1
AGAGCTTCATTTGCCC-1
AGAGCTTGTACGACCC-1
AGAGCTTGTATGAATG-1
AGAGCTTGTGAGGCTA-1
AGAGCTTGTGCATCTA-1
AGAGCTTGTTCACCTC-1
AGAGCTTTCAGTCCCT-1
AGAGCTTTCCTTGGTC-1
AGAGCTTTCGGTGTCG-1
AGAGTGGAGAGGTTGC-1
AGAGTGGAGCTTCGCG-1
AGAGTGGAGGTGCACA-1
AGAGTGGAGTGGGATC-1
AGAGTGGCAACTGCGC-1
AGAGTGGCAAGGACAC-1
AGAGTGGCACACCGAC-1
AGAGTGGCACGAAACG-1
AGAGTGGCAGGTGCCT-1
AGAGTGGGTAGGACAC-1
AGAGTGGGTCCGAACC-1
AGAGTGGGTGAGGGAG-1
AGAGTGGGTGTGCGTC-1
AGAGTGGGTTGTCTTT-1
AGAGTGGTCACTGGGC-1
AGAGTGGTCCGTAGGC-1
AGAGTGGTCGGATGGA-1
AGAGTGGTCTAGCACA-1
AGAGTGGTCTTTAGTC-1
AGATCTGAGAAGGTGA-1
AGATCTGAGAAGGTTT-1
AGATCTGAGAATGTTG-1
AGATCTGAGATGTAAC-1
AGATCTGAGCGAAGGG-1
AGATCTGAGTTACGGG-1
AGATCTGCAGAGTGTG-1
AGATCTGCAGATCTGT-1
AGATCTGCAGGCTGAA-1
AGATCTGCATTTGCCC-1
AGATCTGGTCGACTAT-1
AGATCTGGTCTGCCAG-1
AGATCTGGTTACGTCA-1
AGATCTGTCCACGACG-1
AGATCTGTCCAGAAGG-1
AGATCTGTCGAATGCT-1
AGATCTGTCTTCAACT-1
AGATCTGTCTTCCTTC-1
AGATTGCAGACAGACC-1
AGATTGCAGAGTAAGG-1
AGATTGCAGGATTCGG-1
AGATTGCAGTGTCCCG-1
AGATTGCCAAATCCGT-1
AGATTGCCAATGTAAG-1
AGATTGCCACCAGATT-1
AGATTGCCACCGATAT-1
AGATTGCCATAGAAAC-1
AGATTGCCATCACAAC-1
AGATTGCGTAAGGATT-1
AGATTGCGTACAGCAG-1
AGATTGCGTACTTCTT-1
AGATTGCGTAGAAAGG-1
AGATTGCGTTCGGGCT-1
AGATTGCGTTGTACAC-1
AGATTGCTCCTAGAAC-1
AGATTGCTCGCTAGCG-1
AGCAGCCAGACTACAA-1
AGCAGCCAGAGATGAG-1
AGCAGCCAGAGCTGGT-1
AGCAGCCAGGAACTGC-1
AGCAGCCCACATCCGG-1
AGCAGCCCACCCATTC-1
AGCAGCCCACGACTCG-1
AGCAGCCCAGTTCATG-1
AGCAGCCCATGAGCGA-1
AGCAGCCCATTAGGCT-1
AGCAGCCCATTCCTGC-1
AGCAGCCGTACAGCAG-1
AGCAGCCGTCGAGTTT-1
AGCAGCCGTTAGGGTG-1
AGCAGCCGTTCAGTAC-1
AGCAGCCTCCTTCAAT-1
AGCAGCCTCGAATGCT-1
AGCAGCCTCGAGAACG-1
AGCAGCCTCTCCCTGA-1
AGCAGCCTCTCTAGGA-1
AGCATACAGACACGAC-1
AGCATACAGCCAGGAT-1
AGCATACAGGCCATAG-1
AGCATACCACTGTCGG-1
AGCATACCAGTCAGAG-1
AGCATACCATCCAACA-1
AGCATACGTACAAGTA-1
AGCATACGTACCATCA-1
AGCATACGTATTACCG-1
AGCATACGTCATCCCT-1
AGCATACGTCTAAAGA-1
AGCATACTCCAAATGC-1
AGCATACTCCCACTTG-1
AGCATACTCTATCCTA-1
AGCCTAAAGGGATGGG-1
AGCCTAAAGTGGAGAA-1
AGCCTAAAGTGTACCT-1
AGCCTAACAAGGACTG-1
AGCCTAACAAGTCTGT-1
AGCCTAACAGCCTTTC-1
AGCCTAACAGCTGGCT-1
AGCCTAACATCGATGT-1
AGCCTAACATGGATGG-1
AGCCTAATCAGGCCCA-1
AGCCTAATCCTCAATT-1
AGCCTAATCTCCCTGA-1
AGCCTAATCTGACCTC-1
AGCCTAATCTGGGCCA-1
AGCGGTCAGAAGCCCA-1
AGCGGTCAGAAGGTGA-1
AGCGGTCAGACATAAC-1
AGCGGTCAGGACCACA-1
AGCGGTCAGGTAAACT-1
AGCGGTCAGTCATCCA-1
AGCGGTCAGTTCGCGC-1
AGCGGTCCACATAACC-1
AGCGGTCCACCGATAT-1
AGCGGTCCAGAGCCAA-1
AGCGGTCGTACTTGAC-1
AGCGGTCGTAGCCTCG-1
AGCGGTCGTCAGTGGA-1
AGCGGTCGTGGTCTCG-1
AGCGGTCGTTGTGGCC-1
AGCGGTCTCACGCGGT-1
AGCGGTCTCAGCTCGG-1
AGCGGTCTCAGGTTCA-1
AGCGGTCTCAGTCCCT-1
AGCGGTCTCCTCATTA-1
AGCGGTCTCGTTGCCT-1
AGCGGTCTCTTGTCAT-1
AGCGTATAGATCTGCT-1
AGCGTATAGGACTGGT-1
AGCGTATCACGACTCG-1
AGCGTATCAGCTGCAC-1
AGCGTATCATGCAACT-1
AGCGTATGTACATGTC-1
AGCGTATGTACCGTTA-1
AGCGTATGTCATCGGC-1
AGCGTATTCACTATTC-1
AGCGTCGAGAACTCGG-1
AGCGTCGAGATGAGAG-1
AGCGTCGAGCGAAGGG-1
AGCGTCGAGTCGATAA-1
AGCGTCGAGTGACATA-1
AGCGTCGCAAGCGAGT-1
AGCGTCGCACACATGT-1
AGCGTCGCACCCAGTG-1
AGCGTCGCAGATCGGA-1
AGCGTCGCAGCGAACA-1
AGCGTCGGTAAGTGGC-1
AGCGTCGGTACCCAAT-1
AGCGTCGGTCGATTGT-1
AGCGTCGGTGCTAGCC-1
AGCGTCGGTGTCTGAT-1
AGCGTCGGTTGCCTCT-1
AGCGTCGTCAGCACAT-1
AGCGTCGTCCCTAATT-1
AGCGTCGTCGGCGCAT-1
AGCGTCGTCTGCGTAA-1
AGCTCCTAGACTAAGT-1
AGCTCCTAGGAGTTGC-1
AGCTCCTAGTGTTAGA-1
AGCTCCTCAAGCGCTC-1
AGCTCCTCAAGCTGAG-1
AGCTCCTCACATCCAA-1
AGCTCCTCACCCATTC-1
AGCTCCTCACGAAATA-1
AGCTCCTCATAGAAAC-1
AGCTCCTCATCCAACA-1
AGCTCCTCATTCTTAC-1
AGCTCCTGTAGCTAAA-1
AGCTCCTGTGAAATCA-1
AGCTCCTGTTACGTCA-1
AGCTCCTTCCCTCAGT-1
AGCTCCTTCCGCATAA-1
AGCTCCTTCGCACTCT-1
AGCTCCTTCGGCGCTA-1
AGCTCTCAGACAATAC-1
AGCTCTCAGAGTAATC-1
AGCTCTCAGCGTTGCC-1
AGCTCTCAGCTAACTC-1
AGCTCTCAGGACCACA-1
AGCTCTCAGGTGACCA-1
AGCTCTCAGTCCGGTC-1
AGCTCTCCATAGAAAC-1
AGCTCTCCATGAACCT-1
AGCTCTCGTTGGTGGA-1
AGCTCTCGTTTGTTGG-1
AGCTCTCTCAACCATG-1
AGCTCTCTCCTCAACC-1
AGCTCTCTCGAATGCT-1
AGCTCTCTCTAACTTC-1
AGCTCTCTCTGCAAGT-1
AGCTTGAAGCAAATCA-1
AGCTTGAAGGACATTA-1
AGCTTGAAGGTGCACA-1
AGCTTGACAACTTGAC-1
AGCTTGACAAGTAATG-1
AGCTTGACACGCATCG-1
AGCTTGACATGAGCGA-1
AGCTTGACATGGTCTA-1
AGCTTGAGTACCATCA-1
AGCTTGAGTGGCCCTA-1
AGCTTGAGTGGCGAAT-1
AGCTTGAGTTGGAGGT-1
AGCTTGATCACCGGGT-1
AGCTTGATCCACTGGG-1
AGCTTGATCGAGGTAG-1
AGCTTGATCTGCCAGG-1
AGCTTGATCTGGCGAC-1
AGGCCACAGAAGCCCA-1
AGGCCACAGACAGAGA-1
AGGCCACAGAGCTGCA-1
AGGCCACAGCACCGTC-1
AGGCCACAGCGCCTTG-1
AGGCCACAGGCATTGG-1
AGGCCACAGGGATCTG-1
AGGCCACAGGGTATCG-1
AGGCCACAGTAGCCGA-1
AGGCCACCAACTGCGC-1
AGGCCACCACCTCGTT-1
AGGCCACCAGCATGAG-1
AGGCCACCATCTACGA-1
AGGCCACGTAACGACG-1
AGGCCACGTATGCTTG-1
AGGCCACGTCACCCAG-1
AGGCCACTCACTGGGC-1
AGGCCACTCATCTGTT-1
AGGCCACTCGCAAACT-1
AGGCCACTCGCAAGCC-1
AGGCCACTCTACCAGA-1
AGGCCACTCTGAGTGT-1
AGGCCACTCTGCGTAA-1
AGGCCGTAGAAGGCCT-1
AGGCCGTAGACAATAC-1
AGGCCGTAGCAGGTCA-1
AGGCCGTAGCGCTCCA-1
AGGCCGTAGTAGATGT-1
AGGCCGTAGTCTCCTC-1
AGGCCGTCAAATCCGT-1
AGGCCGTCACAGCCCA-1
AGGCCGTCACCACGTG-1
AGGCCGTCATCACAAC-1
AGGCCGTGTACAGCAG-1
AGGCCGTGTCACACGC-1
AGGCCGTGTCTCATCC-1
AGGCCGTGTCTGCCAG-1
AGGCCGTGTGCAACGA-1
AGGCCGTGTGTTGGGA-1
AGGCCGTTCAGCAACT-1
AGGCCGTTCTCAACTT-1
AGGGAGTAGACGCTTT-1
AGGGAGTAGCTCCCAG-1
AGGGAGTAGCTTCGCG-1
AGGGAGTAGTCCTCCT-1
AGGGAGTCACGCCAGT-1
AGGGAGTCACGTCTCT-1
AGGGAGTCATTGAGCT-1
AGGGAGTGTACAGACG-1
AGGGAGTGTCAAACTC-1
AGGGAGTGTCAAAGAT-1
AGGGAGTGTCACTTCC-1
AGGGAGTGTCAGAAGC-1
AGGGAGTGTCTAACGT-1
AGGGAGTGTCTACCTC-1
AGGGAGTGTGAAGGCT-1
AGGGAGTTCAAGATCC-1
AGGGAGTTCACCCTCA-1
AGGGAGTTCACGACTA-1
AGGGAGTTCACTTCAT-1
AGGGAGTTCCCTAACC-1
AGGGAGTTCCTTAATC-1
AGGGAGTTCGCAGGCT-1
AGGGAGTTCTCAACTT-1
AGGGAGTTCTGAGGGA-1
AGGGATGAGCCCAATT-1
AGGGATGAGCTAGTCT-1
AGGGATGAGTGTTTGC-1
AGGGATGCAATAACGA-1
AGGGATGCACGAAAGC-1
AGGGATGCATCGGACC-1
AGGGATGCATGTCTCC-1
AGGGATGGTAGCCTAT-1
AGGGATGGTCATACTG-1
AGGGATGGTCTAGAGG-1
AGGGATGGTGACCAAG-1
AGGGATGGTGGCCCTA-1
AGGGATGGTGGTCCGT-1
AGGGATGGTTAAAGTG-1
AGGGATGGTTCTGAAC-1
AGGGATGTCATAACCG-1
AGGGATGTCCTGTAGA-1
AGGGATGTCTCCCTGA-1
AGGGATGTCTTTACAC-1
AGGGTGAAGCGACGTA-1
AGGGTGAAGGGTCTCC-1
AGGGTGAAGTTGTCGT-1
AGGGTGAAGTTTAGGA-1
AGGGTGACACTAAGTC-1
AGGGTGACATTGGGCC-1
AGGGTGAGTAGCGTAG-1
AGGGTGAGTCAGAAGC-1
AGGGTGAGTCGTCTTC-1
AGGGTGATCAACGAAA-1
AGGGTGATCAACGCTA-1
AGGGTGATCACGAAGG-1
AGGGTGATCATATCGG-1
AGGGTGATCCTACAGA-1
AGGGTGATCCTTGCCA-1
AGGGTGATCCTTTACA-1
AGGGTGATCTAACCGA-1
AGGGTGATCTACCTGC-1
AGGGTGATCTATCCTA-1
AGGGTGATCTCAAACG-1
AGGGTGATCTGGTATG-1
AGGTCATAGAAGGTTT-1
AGGTCATAGACCGGAT-1
AGGTCATAGACGCAAC-1
AGGTCATAGCTTATCG-1
AGGTCATCACCGAATT-1
AGGTCATCACTATCTT-1
AGGTCATCATTCTTAC-1
AGGTCATGTCGATTGT-1
AGGTCATGTCTCATCC-1
AGGTCATGTGCAACTT-1
AGGTCATTCAAGAAGT-1
AGGTCATTCTCGTTTA-1
AGGTCCGAGACCCACC-1
AGGTCCGAGCCCTAAT-1
AGGTCCGAGTCACGCC-1
AGGTCCGCAAGCGAGT-1
AGGTCCGCACTATCTT-1
AGGTCCGCACTTACGA-1
AGGTCCGCAGATCGGA-1
AGGTCCGCAGGCAGTA-1
AGGTCCGCAGTCAGCC-1
AGGTCCGGTACTTCTT-1
AGGTCCGGTAGTACCT-1
AGGTCCGGTAGTAGTA-1
AGGTCCGGTATCTGCA-1
AGGTCCGGTATTACCG-1
AGGTCCGGTCCCGACA-1
AGGTCCGGTGTGCCTG-1
AGGTCCGGTTAAGTAG-1
AGGTCCGGTTCGAATC-1
AGGTCCGGTTGATTGC-1
AGGTCCGGTTGCGCAC-1
AGGTCCGGTTTAGGAA-1
AGGTCCGTCACCGTAA-1
AGGTCCGTCACTCTTA-1
AGGTCCGTCAGGTAAA-1
AGGTCCGTCCGAAGAG-1
AGGTCCGTCCTATTCA-1
AGGTCCGTCGGTCTAA-1
AGTAGTCAGAAAGTGG-1
AGTAGTCAGATAGGAG-1
AGTAGTCAGGGTCTCC-1
AGTAGTCAGGTCGGAT-1
AGTAGTCAGTGCGTGA-1
AGTAGTCAGTGGACGT-1
AGTAGTCCAAACTGCT-1
AGTAGTCCAAAGGCGT-1
AGTAGTCCACACCGCA-1
AGTAGTCCACGTAAGG-1
AGTAGTCCAGTCAGCC-1
AGTAGTCCAGTTAACC-1
AGTAGTCCATTATCTC-1
AGTAGTCCATTTGCCC-1
AGTAGTCGTCGACTGC-1
AGTAGTCGTCGAGTTT-1
AGTAGTCGTGCGGTAA-1
AGTAGTCGTGTTTGTG-1
AGTAGTCTCAGTTTGG-1
AGTAGTCTCCTAGTGA-1
AGTAGTCTCGCTGATA-1
AGTCTTTAGACAGAGA-1
AGTCTTTAGATTACCC-1
AGTCTTTAGCAATATG-1
AGTCTTTAGGATGTAT-1
AGTCTTTAGGCAGTCA-1
AGTCTTTAGGTCGGAT-1
AGTCTTTAGTACGTTC-1
AGTCTTTAGTCATGCT-1
AGTCTTTCAAGGTTCT-1
AGTCTTTCAATCGAAA-1
AGTCTTTCACTCAGGC-1
AGTCTTTCAGAAGCAC-1
AGTCTTTCATCGATGT-1
AGTCTTTGTACAAGTA-1
AGTCTTTGTGAAAGAG-1
AGTCTTTGTTGTGGCC-1
AGTCTTTTCATCACCC-1
AGTCTTTTCCCACTTG-1
AGTCTTTTCGTTACAG-1
AGTCTTTTCTAGCACA-1
AGTCTTTTCTTCATGT-1
AGTGAGGAGAATTGTG-1
AGTGAGGAGACCTAGG-1
AGTGAGGAGACGCTTT-1
AGTGAGGAGAGACGAA-1
AGTGAGGAGAGTAAGG-1
AGTGAGGAGTAAGTAC-1
AGTGAGGAGTCACGCC-1
AGTGAGGAGTGAACGC-1
AGTGAGGCAAACCCAT-1
AGTGAGGCAAGCCTAT-1
AGTGAGGCACATTCGA-1
AGTGAGGCACCCATTC-1
AGTGAGGCATCGGGTC-1
AGTGAGGCATGCTAGT-1
AGTGAGGCATGGGAAC-1
AGTGAGGGTAAGGGAA-1
AGTGAGGGTACCGTTA-1
AGTGAGGGTAGCTAAA-1
AGTGAGGGTATGCTTG-1
AGTGAGGGTCCAGTGC-1
AGTGAGGGTCTAGCGC-1
AGTGAGGGTGCCTGTG-1
AGTGAGGGTTCGCGAC-1
AGTGAGGTCAAGGTAA-1
AGTGAGGTCACCTTAT-1
AGTGAGGTCCACTCCA-1
AGTGAGGTCGACGGAA-1
AGTGAGGTCGTCGTTC-1
AGTGAGGTCTGCGACG-1
AGTGGGAAGCGAGAAA-1
AGTGGGAAGGCAATTA-1
AGTGGGAAGTCCAGGA-1
AGTGGGAAGTTTGCGT-1
AGTGGGACAAGTAGTA-1
AGTGGGACACGTAAGG-1
AGTGGGACAGCGAACA-1
AGTGGGACAGTCACTA-1
AGTGGGACATCAGTCA-1
AGTGGGACATGCAATC-1
AGTGGGACATGCTGGC-1
AGTGGGAGTACCTACA-1
AGTGGGAGTCCTAGCG-1
AGTGGGAGTGCTAGCC-1
AGTGGGAGTGCTGTAT-1
AGTGGGATCAATCTCT-1
AGTGGGATCCGAACGC-1
AGTGGGATCGTAGATC-1
AGTGGGATCTACCAGA-1
AGTGGGATCTGCGACG-1
AGTGGGATCTGCTGCT-1
AGTGGGATCTTTACAC-1
AGTGTCAAGCACACAG-1
AGTGTCAAGTGCGTGA-1
AGTGTCACAAGTAGTA-1
AGTGTCACACGAAGCA-1
AGTGTCACAGACGTAG-1
AGTGTCACAGATAATG-1
AGTGTCACAGGTTTCA-1
AGTGTCAGTAAGCACG-1
AGTGTCAGTATTAGCC-1
AGTGTCAGTCGCTTCT-1
AGTGTCAGTTAAGTAG-1
AGTGTCAGTTATCACG-1
AGTGTCAGTTTGTTTC-1
AGTGTCATCACCATAG-1
AGTGTCATCAGGCCCA-1
AGTGTCATCCAAACTG-1
AGTGTCATCGTCACGG-1
AGTGTCATCTCGAGTA-1
AGTTGGTAGAAGAAGC-1
AGTTGGTAGACGCAAC-1
AGTTGGTAGCCAGGAT-1
AGTTGGTAGCTGCAAG-1
AGTTGGTAGGACAGCT-1
AGTTGGTAGGTAAACT-1
AGTTGGTAGTTCGCAT-1
AGTTGGTCAAACAACA-1
AGTTGGTCAAGCGTAG-1
AGTTGGTCAATAGCAA-1
AGTTGGTCACAGAGGT-1
AGTTGGTCAGACAAGC-1
AGTTGGTCATATGAGA-1
AGTTGGTGTAAAGGAG-1
AGTTGGTGTAAGTAGT-1
AGTTGGTGTAATAGCA-1
AGTTGGTGTCACCTAA-1
AGTTGGTGTCATTAGC-1
AGTTGGTGTCTAGAGG-1
AGTTGGTGTCTAGGTT-1
AGTTGGTGTGCCTTGG-1
AGTTGGTTCAGAGACG-1
AGTTGGTTCATACGGT-1
AGTTGGTTCCTAGGGC-1
AGTTGGTTCGCATGGC-1
AGTTGGTTCTTATCTG-1
ATAACGCAGATATACG-1
ATAACGCAGCCTATGT-1
ATAACGCAGCGATAGC-1
ATAACGCAGGACTGGT-1
ATAACGCAGGGTTTCT-1
ATAACGCAGTAGCCGA-1
ATAACGCAGTGGGTTG-1
ATAACGCCAGAAGCAC-1
ATAACGCCAGCCTGTG-1
ATAACGCCAGGAACGT-1
ATAACGCCATTCCTGC-1
ATAACGCGTAGGCATG-1
ATAACGCGTTAAGGGC-1
ATAACGCGTTCCAACA-1
ATAACGCTCAACACCA-1
ATAACGCTCAGTTAGC-1
ATAACGCTCATCACCC-1
ATAACGCTCTGTCTAT-1
ATAACGCTCTTGAGAC-1
ATAACGCTCTTTCCTC-1
ATAAGAGAGCCCAATT-1
ATAAGAGAGGAGTACC-1
ATAAGAGAGTGTACGG-1
ATAAGAGCACAAGCCC-1
ATAAGAGCACGCCAGT-1
ATAAGAGCATCTACGA-1
ATAAGAGCATGCCCGA-1
ATAAGAGCATTCTTAC-1
ATAAGAGGTATCGCAT-1
ATAAGAGGTCATATCG-1
ATAAGAGGTCCATCCT-1
ATAAGAGGTCGATTGT-1
ATAAGAGGTCTAGCGC-1
ATAAGAGGTGAGGGAG-1
ATAAGAGGTGCGAAAC-1
ATAAGAGGTGCTGTAT-1
ATAAGAGTCAGCTCGG-1
ATAAGAGTCATAAAGG-1
ATAAGAGTCGCCATAA-1
ATAAGAGTCGGTTCGG-1
ATAAGAGTCGTACCGG-1
ATAAGAGTCTAAGCCA-1
ATAGACCAGCTAAACA-1
ATAGACCAGCTACCGC-1
ATAGACCAGCTCAACT-1
ATAGACCCACATTAGC-1
ATAGACCCACCCATTC-1
ATAGACCCAGACAAAT-1
ATAGACCCAGCTGCAC-1
ATAGACCCAGGTGGAT-1
ATAGACCGTCAGAGGT-1
ATAGACCTCACCATAG-1
ATAGACCTCCGAGCCA-1
ATAGACCTCTACCTGC-1
ATCACGAAGAAACGAG-1
ATCACGAAGACTTGAA-1
ATCACGAAGAGCAATT-1
ATCACGAAGTAGCCGA-1
ATCACGACAAGAGGCT-1
ATCACGAGTATCGCAT-1
ATCACGAGTCAGAGGT-1
ATCACGAGTGGCGAAT-1
ATCACGAGTTACGACT-1
ATCACGATCACAGTAC-1
ATCACGATCGTATCAG-1
ATCATCTAGATACACA-1
ATCATCTAGCAGCGTA-1
ATCATCTAGCAGGCTA-1
ATCATCTAGCCCGAAA-1
ATCATCTAGCGAAGGG-1
ATCATCTAGCGTAATA-1
ATCATCTAGCTAGTTC-1
ATCATCTAGGATGCGT-1
ATCATCTCAAGGTGTG-1
ATCATCTCAAGTTCTG-1
ATCATCTCACCAGGTC-1
ATCATCTCACGGACAA-1
ATCATCTCACTTAAGC-1
ATCATCTCAGACAGGT-1
ATCATCTCATGTAAGA-1
ATCATCTTCCAGTAGT-1
ATCATCTTCCCATTTA-1
ATCATCTTCCTCGCAT-1
ATCATCTTCGTTACGA-1
ATCATGGAGGCTAGCA-1
ATCATGGAGTGGGCTA-1
ATCATGGAGTGTTAGA-1
ATCATGGCACATCCGG-1
ATCATGGCACTCTGTC-1
ATCATGGCATCACAAC-1
ATCATGGGTCTCTCTG-1
ATCATGGGTGACGCCT-1
ATCATGGTCACAATGC-1
ATCATGGTCCAATGGT-1
ATCATGGTCCCTTGTG-1
ATCATGGTCGACGGAA-1
ATCATGGTCGTTGACA-1
ATCATGGTCTGCAGTA-1
ATCCACCAGACGACGT-1
ATCCACCAGAGAGCTC-1
ATCCACCAGAGTTGGC-1
ATCCACCAGGGTCTCC-1
ATCCACCAGTGGCACA-1
ATCCACCAGTGGTCCC-1
ATCCACCCAAAGGCGT-1
ATCCACCCACAAGACG-1
ATCCACCCACAGACTT-1
ATCCACCCATGTAAGA-1
ATCCACCGTACCGTTA-1
ATCCACCGTAGAGGAA-1
ATCCACCGTATGCTTG-1
ATCCACCGTCCGCTGA-1
ATCCACCGTCGGCACT-1
ATCCACCGTCGGGTCT-1
ATCCACCGTCTTCGTC-1
ATCCACCTCATGCTCC-1
ATCCACCTCTCTTGAT-1
ATCCGAAAGGGTATCG-1
ATCCGAACAAATACAG-1
ATCCGAACACTCAGGC-1
ATCCGAACAGTCGTGC-1
ATCCGAAGTCATTAGC-1
ATCCGAAGTCTTCAAG-1
ATCCGAAGTTAGTGGG-1
ATCCGAATCAACGGCC-1
ATCCGAATCAAGATCC-1
ATCCGAATCAGAGGTG-1
ATCCGAATCAGCATGT-1
ATCCGAATCATAAAGG-1
ATCCGAATCGCATGGC-1
ATCCGAATCGGAAACG-1
ATCCGAATCTATGTGG-1
ATCCGAATCTCCTATA-1
ATCGAGTAGCGATTCT-1
ATCGAGTAGGAATGGA-1
ATCGAGTAGGTAGCTG-1
ATCGAGTCAAGACGTG-1
ATCGAGTCAATTGCTG-1
ATCGAGTCACACCGCA-1
ATCGAGTCACCAGATT-1
ATCGAGTCACGCATCG-1
ATCGAGTCACGGCTAC-1
ATCGAGTCAGACGTAG-1
ATCGAGTCAGGACCCT-1
ATCGAGTCATGCAACT-1
ATCGAGTGTTTGTTGG-1
ATCGAGTTCAACACGT-1
ATCGAGTTCACGATGT-1
ATCGAGTTCCTTGACC-1
ATCGAGTTCGCGATCG-1
ATCGAGTTCTACCAGA-1
ATCGAGTTCTCCGGTT-1
ATCGAGTTCTTAGAGC-1
ATCTACTAGCGTGTCC-1
ATCTACTCACCGAAAG-1
ATCTACTCAGAAGCAC-1
ATCTACTCAGCTTAAC-1
ATCTACTCATGGTTGT-1
ATCTACTGTGAGGGAG-1
ATCTACTGTTCGCTAA-1
ATCTACTGTTGGTTTG-1
ATCTACTGTTTGTGTG-1
ATCTACTTCAACACCA-1
ATCTACTTCGCGCCAA-1
ATCTACTTCGTTTAGG-1
ATCTACTTCTGCCAGG-1
ATCTACTTCTGCCCTA-1
ATCTGCCAGAGAACAG-1
ATCTGCCAGCCCTAAT-1
ATCTGCCAGGTGTGGT-1
ATCTGCCAGTACTTGC-1
ATCTGCCGTAGCTCCG-1
ATCTGCCGTATGAAAC-1
ATCTGCCGTCCAACTA-1
ATCTGCCGTCCGAAGA-1
ATCTGCCTCAATACCG-1
ATCTGCCTCACTCCTG-1
ATCTGCCTCGCGTTTC-1
ATCTGCCTCTGTACGA-1
ATGAGGGAGAGTACAT-1
ATGAGGGAGATCACGG-1
ATGAGGGAGCTAAACA-1
ATGAGGGAGTGGACGT-1
ATGAGGGCATTGGGCC-1
ATGAGGGGTACATCCA-1
ATGAGGGGTAGCGCTC-1
ATGAGGGGTCATGCAT-1
ATGAGGGGTGAGTATA-1
ATGAGGGGTGCCTTGG-1
ATGAGGGGTTACGTCA-1
ATGAGGGTCAGAGACG-1
ATGAGGGTCAGTCAGT-1
ATGAGGGTCGGAAACG-1
ATGAGGGTCTGGCGAC-1
ATGCGATAGACAAGCC-1
ATGCGATAGAGCAATT-1
ATGCGATAGATATGCA-1
ATGCGATAGGAGTTGC-1
ATGCGATAGGCTCTTA-1
ATGCGATCAAGCCGTC-1
ATGCGATCAATCGGTT-1
ATGCGATCACATCCAA-1
ATGCGATCACCTATCC-1
ATGCGATCACGACGAA-1
ATGCGATCAGTGGAGT-1
ATGCGATCATGCATGT-1
ATGCGATGTAGAGTGC-1
ATGCGATGTTGCGTTA-1
ATGCGATTCAACGGGA-1
ATGCGATTCAACTCTT-1
ATGCGATTCCCTAATT-1
ATGCGATTCCTCCTAG-1
ATGCGATTCCTTGGTC-1
ATGCGATTCGCAGGCT-1
ATGCGATTCGCTTGTC-1
ATGCGATTCTCTTATG-1
ATGGGAGAGAGTGACC-1
ATGGGAGAGATGTGGC-1
ATGGGAGAGCACGCCT-1
ATGGGAGAGGAGTTTA-1
ATGGGAGAGGCTCTTA-1
ATGGGAGAGGTGCTAG-1
ATGGGAGCAAGTCTAC-1
ATGGGAGCACCGATAT-1
ATGGGAGCACGTCTCT-1
ATGGGAGCATCGGGTC-1
ATGGGAGGTAACGACG-1
ATGGGAGGTCGTGGCT-1
ATGGGAGGTGTTGGGA-1
ATGGGAGTCAACGCTA-1
ATGGGAGTCACTTATC-1
ATGGGAGTCTCTAGGA-1
ATGGGAGTCTTGCATT-1
ATGTGTGAGAAACCGC-1
ATGTGTGAGACTAGAT-1
ATGTGTGAGCGCCTTG-1
ATGTGTGAGGAGCGAG-1
ATGTGTGAGTTATCGC-1
ATGTGTGCAACACGCC-1
ATGTGTGCACATCCGG-1
ATGTGTGCACCCATTC-1
ATGTGTGGTAAATGTG-1
ATGTGTGGTAGAGTGC-1
ATGTGTGGTAGCTGCC-1
ATGTGTGGTAGGACAC-1
ATGTGTGGTAGTAGTA-1
ATGTGTGGTCAACATC-1
ATGTGTGGTCTAGTCA-1
ATGTGTGGTCTGCCAG-1
ATGTGTGGTGTGCGTC-1
ATGTGTGGTTCTCATT-1
ATGTGTGTCACTCTTA-1
ATGTGTGTCAGTTTGG-1
ATGTGTGTCCTACAGA-1
ATGTGTGTCGATGAGG-1
ATGTGTGTCGGAGCAA-1
ATGTGTGTCTATCCTA-1
ATTACTCAGCCCAATT-1
ATTACTCAGCTAACTC-1
ATTACTCAGGATGTAT-1
ATTACTCCAAAGTCAA-1
ATTACTCCAAGGTTTC-1
ATTACTCCAATGGTCT-1
ATTACTCCACATGTGT-1
ATTACTCCATACAGCT-1
ATTACTCCATATGAGA-1
ATTACTCCATCTCCCA-1
ATTACTCGTCCCTTGT-1
ATTACTCTCATCGGAT-1
ATTACTCTCCACGTTC-1
ATTACTCTCCATTCTA-1
ATTACTCTCCCTAACC-1
ATTACTCTCTCCAACC-1
ATTACTCTCTCCCTGA-1
ATTACTCTCTTAGCCC-1
ATTATCCAGACAGAGA-1
ATTATCCAGACTAAGT-1
ATTATCCAGAGTCGGT-1
ATTATCCAGCCAGTTT-1
ATTATCCAGCCGATTT-1
ATTATCCAGCTGCAAG-1
ATTATCCAGGACCACA-1
ATTATCCAGGGTGTGT-1
ATTATCCAGTCGCCGT-1
ATTATCCAGTTAGCGG-1
ATTATCCCAAACTGTC-1
ATTATCCCACGAAACG-1
ATTATCCCAGCTGTGC-1
ATTATCCCATACTCTT-1
ATTATCCCATCGGTTA-1
ATTATCCCATGGAATA-1
ATTATCCCATGTTCCC-1
ATTATCCGTAAGAGGA-1
ATTATCCGTACAGTTC-1
ATTATCCGTACATCCA-1
ATTATCCGTATCTGCA-1
ATTATCCGTCCATGAT-1
ATTATCCGTCGCGTGT-1
ATTATCCGTCGCTTTC-1
ATTATCCGTCTAGTCA-1
[truncated: 7,303 more rows]
