# Supplementary material for: Somatic mTOR mutation in clonally expanded T lymphocytes associated with chronic graft versus host disease
Source: Nat Commun. 2020 May 7;11:2246. doi: 10.1038/s41467-020-16115-w (PMC7206083; doi:10.1038/s41467-020-16115-w)
Supplement: Supplementary file 5 — Source Data [file 41467_2020_16115_MOESM5_ESM.xlsx]

## Sheet: Figure 1b
Figure 1 b	T cell clonality with antibodies which target Vb region of TCR was analysed of CD4+ T cells.
V beta	Healthy CD4+ T cells	Index patient CD4+ T cells
Vb 1	3.32	0.857
Vb 2	9.36	2.99
Vb 3	4.37	0.988
Vb 4	2.03	0.642
Vb 5.1	6.71	1.84
Vb 5.2	1.33	0.168
Vb 5.3	1.09	0.258
Vb 7.1	1.93	0.387
Vb 7.2	1.12	0.128
Vb 8	4.81	1.07
Vb 9	4.07	0.893
Vb 11	0.87	0.255
Vb 12	1.82	0.527
Vb 13.1	4.03	3.74
Vb 13.2	2.81	2.46
Vb 13.6	1.86	0.336
Vb 14	2.59	1.81
Vb 16	0.95	0.808
Vb 17	5.46	5.61
Vb 18	1.92	0.443
Vb 20	2.6	52.9
Vb 21.3	2.46	2.8
Vb 22	4.26	4.38
Vb 23	0.46	0.0418

## Sheet: Figure 1d
TCRBB sequencing results of sorted CD4+Vb20pos fraction of the index patient
Sum of frequencyCount (%)	Column Labels
Row Labels	TCRBV01-01	TCRBV02-01	TCRBV04-01	TCRBV04-02	TCRBV04-03	TCRBV05-01	TCRBV05-03	TCRBV05-04	TCRBV05-05	TCRBV05-06	TCRBV05-08	TCRBV06-01	TCRBV06-04	TCRBV06-05	TCRBV06-06	TCRBV06-07	TCRBV06-09	TCRBV07-02	TCRBV07-03	TCRBV07-04	TCRBV07-06	TCRBV07-07	TCRBV07-08	TCRBV07-09	TCRBV08-02	TCRBV09-01	TCRBV10-01	TCRBV10-03	TCRBV11-01	TCRBV11-02	TCRBV11-03	TCRBV12-01	TCRBV12-02	TCRBV12-05	TCRBV13-01	TCRBV14-01	TCRBV15-01	TCRBV17-01	TCRBV18-01	TCRBV19-01	TCRBV20-01	TCRBV21-01	TCRBV23-01	TCRBV25-01	TCRBV26-01	TCRBV27-01	TCRBV28-01	TCRBV29-01	TCRBV30-01
TCRBJ01-01		0.0497065	0.103237			2.36297	0.0114707			0.145296				0.101325				0.0152943	0.0248533					0.0420594		0.0344122		0.0879423					0.189267				0.0783834		0.16059	0.0764716		0.162502				0.137649	0.753245		3.92299
TCRBJ01-02	0.0267651	0.0917659	0.0669127	0.0898541	0.0439712	1.03428		0.311622	0.0267651	0.193091			0.0975013	0.00764716			0.0994131							0.0783834				0.120443		0.0611773	0.0401476		0.00955895	0.0114707		0.0286769	0.334563		0.0382358				0.0286769			0.00955895	0.0477948	0.0860305	1.8965
TCRBJ01-03			0.0344122			0.246621								0.0114707		0.0630891			0.0152943		0.00955895					0.00382358				0.147208										0.0917659		0.0573537	0.0420594			0.00955895	0.0172061		0.678685
TCRBJ01-04		0.0783834		0.0917659		0.711186	0.0630891			0.0325004		0.0229415							0.0305886	0.0688244										0.036324	0.0611773			0.0286769			0.0114707					0.152943	0.108972	0.0802952					0.793393
TCRBJ01-05						0.227503	0.0172061			0.0764716		0.21412		0.0401476					0.0955895					0.0152943			0.0344122									0.0114707			0.0439712	0.0688244		0.152943	0.0114707	0.0305886		0.0210297	0.0229415		1.24266
TCRBJ01-06		0.082207		0.0267651		0.594567																				0.00955895																0.0229415	0.0420594	0.0133825		0.0994131			60.3877
TCRBJ02-01	0.0573537				0.0248533	0.443535	0.00382358	0.0229415				0.0210297	0.0229415	0.0707362				0.0172061	0.00573537				0.0344122	0.0382358		0.0133825		0.0133825		0.0420594	0.00764716		0.0955895	0.0401476						0.0955895	0.036324	0.0898541	0.0152943			0.036324			0.848835
TCRBJ02-02		0.386182				0.583096		0.0133825					0.036324	0.0344122							0.0114707	0.0210297									0.0688244								0.00382358			0.045883						0.00382358	0.240886
TCRBJ02-03	0.0802952	0.00955895				0.52383			0.00764716	0.0286769		0.00573537	0.00764716			0.00573537		0.0152943	0.0573537									0.0114707		0.0114707				0.072648					0.0554419	0.0344122		0.0554419				0.0114707	0.0152943	0.0497065	0.911924
TCRBJ02-04						0.103237																																									0.0286769		0.183532
TCRBJ02-05		0.00955895				0.374711	0.0152943						0.00382358	0.0764716	0.0229415			0.0114707						0.0745598				0.0229415				0.0439712	0.00955895	0.0305886					0.00955895	0.0439712		0.00382358						0.0210297	0.529566
TCRBJ02-06		0.0688244	0.00382358	0.0267651		0.14912		0.0114707			0.00382358	0.00382358	0.00382358						0.0497065	0.0650009	0.00382358		0.00382358		0.0439712				0.0516183					0.0172061	0.0114707	0.00382358		0.0592655		0.0133825					0.0592655	0.0573537	0.0172061	0.045883	0.145296
TCRBJ02-07		0.0325004	0.0879423	0.0229415		2.08576	0.0879423	0.0707362		0.196914	0.0191179		0.219856			0.0229415		0.0745598						0.634714		0.0535301		0.0114707		0.0382358	0.0535301					0.0286769				0.399564		0.145296				0.0286769	0.210297		1.5409
(blank)
Grand Total	0.164414	0.808687	0.296327	0.258092	0.0688244	9.44042	0.198826	0.430153	0.0344122	0.67295	0.0229415	0.267651	0.391917	0.34221	0.0229415	0.0917659	0.0994131	0.133825	0.279121	0.133825	0.0248533	0.0210297	0.0382358	0.883247	0.0439712	0.114707	0.0344122	0.267651	0.0516183	0.336475	0.231327	0.0439712	0.303975	0.200738	0.0114707	0.072648	0.424417	0.0592655	0.311622	0.823981	0.036324	0.888982	0.248533	0.124266	0.0592655	0.411035	1.11266	0.206473	73.3229
[truncated: 3 more columns]

## Sheet: Figure 1d_2
TCRBB sequencing results of sorted CD4+Vb20pos fraction of the index patient
nucleotide	aminoAcid	count (reads)	frequencyCount (%)	cdr3Length	vMaxResolved	vFamilyName	vGeneName	vGeneAllele	vFamilyTies	vGeneNameTies	vGeneAlleleTies	dMaxResolved	dFamilyName	dGeneName	dGeneAllele	dFamilyTies	dGeneNameTies	dGeneAlleleTies	jMaxResolved	jFamilyName	jGeneName	jGeneAllele	jFamilyTies	jGeneNameTies	jGeneAlleleTies	vDeletion	n1Insertion	d5Deletion	d3Deletion	n2Insertion	jDeletion	vIndex	n1Index	dIndex	n2Index	jIndex	estimatedNumberGenomes	sequenceStatus	cloneResolved	vOrphon	dOrphon	jOrphon	vFunction	dFunction	jFunction	fractionNucleated
AAGAAGCTCCTTCTCAGTGACTCTGGCTTCTATCTCTGTGCCTGGAGTACCGGACAGGCAAATAATTCACCCCTCCACTTTGGGAAC	CAWSTGQANNSPLHF	31240	59.7243	45	TCRBV30-01*01	TCRBV30	TCRBV30-01	1				TCRBD01-01*01	TCRBD01	TCRBD01-01	1				TCRBJ01-06*01	TCRBJ01	TCRBJ01-06	1				2	3	1	4	3	5	36	48	51	58	61	1954	In	VDJ							NA
CTGCTCCCTCCCAGACATCTGTGTACTTCTGTGCCAGCAGTTACCCCGTGGGCAGGGGAACTCTCCTACGAGCAGTACTTCGGGCCG		425	0.812511	52	TCRBV06	TCRBV06	unresolved			TCRBV06-05,TCRBV06-06		TCRBD01-01*01	TCRBD01	TCRBD01-01	1				TCRBJ02-07*01	TCRBJ02	TCRBJ02-07	1				2	8	4	2	4	0	29	44	52	58	62	20	Out	VDJ							NA
CCTGATTCTGGAGTCCGCCAGCACCAACCAGACATCTATGTACCTCTGTGCCAGCAGTGTAAATGCACTGAAGCTTTCTTTGGACAA		334	0.638538	35	TCRBV28-01*01	TCRBV28	TCRBV28-01	1				TCRBD02-01	TCRBD02	TCRBD02-01				01,02	TCRBJ01-01*01	TCRBJ01	TCRBJ01-01	1				5	1	5	9	4	4	46	58	59	61	65	16	Out	VDJ							NA
CCCTGGAGCTTGGTGACTCTGCTGTGTATTTCTGTGCCAGCAGCCGATACCGGGACTGATAACTACAATGAGCAGTTCTTCGGGCCA		272	0.520007	49	TCRBV03	TCRBV03	unresolved			TCRBV03-01,TCRBV03-02		TCRBD02-01	TCRBD02	TCRBD02-01				01,02	TCRBJ02-01*01	TCRBJ02	TCRBJ02-01	1				4	6	0	10	5	3	32	45	51	57	62	13	Out	VDJ							NA
CGCACAGAGCAGGGGGACTCGGCCATGTATCTCTGTGCCAGCAGCGGCCTGACAGGGGCAAGCTCCTACGAGCAGTACTTCGGGCCG	CASSGLTGASSYEQYF	205	0.391917	48	TCRBV07-09	TCRBV07	TCRBV07-09				01,03	TCRBD01-01*01	TCRBD01	TCRBD01-01	1				TCRBJ02-07*01	TCRBJ02	TCRBJ02-07	1				5	5	2	2	4	0	33	45	50	58	62	10	In	VDJ							NA
ACCTTGGAGCTGGGGGACTCGGCCCTTTATCTTTGCGCCAGCAGCTCTGGAGTTGGACAGCGCACCTACGAGCAGTACTTCGGGCCG	CASSSGVGQRTYEQYF	196	0.374711	48	TCRBV05-01*01	TCRBV05	TCRBV05-01	1				TCRBD01-01*01	TCRBD01	TCRBD01-01	1				TCRBJ02-07*01	TCRBJ02	TCRBJ02-07	1				3	8	1	5	4	2	33	46	54	60	64	9	In	VDJ							NA
CGGTCCACAAAGCTGGAGGACTCAGCCATGTACTTCTGTGCCAGCATCCTAGCGGTAACGAACACCGGGGAGCTGTTTTTTGGAGAA	CASILAVTNTGELFF	189	0.361328	45	TCRBV02-01*01	TCRBV02	TCRBV02-01	1				TCRBD02-01	TCRBD02	TCRBD02-01				01,02	TCRBJ02-02*01	TCRBJ02	TCRBJ02-02	1				7	2	4	5	3	0	36	46	48	55	58	7	In	VDJ							NA
GTGACATCGGCCCAAAAGAACCCGACAGCTTTCTATCTCTGTGCCAGTAGTATGGCGGGAGTCCTCGACGAGCAGTACTTCGGGCCG	CASSMAGVLDEQYF	180	0.344122	42	TCRBV19-01	TCRBV19	TCRBV19-01				01,02	TCRBD02-01*02	TCRBD02	TCRBD02-01	2				TCRBJ02-07*01	TCRBJ02	TCRBJ02-07	1				3	1	7	2	6	5	39	53	54	61	67	7	In	VDJ							NA
CGCTCACCAGGCCTGGGGGACGCAGCCATGTACCTGTGTGCCACCAGCCCAGTAGCAGGGTCCCGTTATGGCTACACCTTCGGTTCG	CATSPVAGSRYGYTF	136	0.260003	45	TCRBV15-01*01	TCRBV15	TCRBV15-01	1				TCRBD01-01*01	TCRBD01	TCRBD01-01	1				TCRBJ01-02*01	TCRBJ01	TCRBJ01-02	1				5	7	4	3	6	5	36	48	55	60	66	4	In	VDJ							NA
AACGCCTTGGAGCTGGACGACTCGGCCCTGTATCTCTGTGCCAGCAGCCTTACAGGGGTGGTCGGCTATGGCTACACCTTCGGTTCG	CASSLTGVVGYGYTF	125	0.238974	45	TCRBV05-04*01	TCRBV05	TCRBV05-04	1				TCRBD01-01*01	TCRBD01	TCRBD01-01	1				TCRBJ01-02*01	TCRBJ01	TCRBJ01-02	1				4	3	3	2	7	4	36	48	51	58	65	5	In	VDJ							NA
TCTAAGAAGCTCCTTCTCAGTGACTCTGGCTTCTATCTCTGTGCCTGGAACGGACCCTCTATAGGGGAAAAACTGTTTTTTGGCAGT	CAWNGPSIGEKLFF	123	0.23515	42	TCRBV30-01*01	TCRBV30	TCRBV30-01	1				unresolved		unresolved		TCRBD01,TCRBD02	TCRBD01-01,TCRBD02-01		TCRBJ01-04*01	TCRBJ01	TCRBJ01-04	1				4	2	1	7	11	8	39	49	51	55	66	5	In	VDJ							NA
GTGAGCACCTTGGAGCTGGGGGACTCGGCCCTTTATCTTTGCGCCAGCAGCAGGGACATATTGAACACTGAAGCTTTCTTTGGACAA	CASSRDILNTEAFF	120	0.229415	42	TCRBV05-01*01	TCRBV05	TCRBV05-01	1				TCRBD01-01*01	TCRBD01	TCRBD01-01	1				TCRBJ01-01*01	TCRBJ01	TCRBJ01-01	1				4	1	0	6	3	0	39	51	52	58	61	4	In	VDJ							NA
GTGAGCACCTTGGAGCTGGGGGACTCGGCCCTTTATCTTTGCGCCAGCAGCCAACGGACAGCCAACACTGAAGCTTTCTTTGGACAA	CASSQRTANTEAFF	116	0.221768	42	TCRBV05-01*01	TCRBV05	TCRBV05-01	1				TCRBD01-01*01	TCRBD01	TCRBD01-01	1				TCRBJ01-01*01	TCRBJ01	TCRBJ01-01	1				4	4	1	5	2	2	39	51	55	61	63	8	In	VDJ							NA
AGCACCTTGGAGCTGGGGGACTCGGCCCTTTATCTTTGCGCCAGCCGAACAATCCCGGGACGGGAGAACGAGCAGTACTTCGGGCCG	CASRTIPGRENEQYF	112	0.21412	45	TCRBV05-01*01	TCRBV05	TCRBV05-01	1				TCRBD02-01*02	TCRBD02	TCRBD02-01	2				TCRBJ02-07*01	TCRBJ02	TCRBJ02-07	1				7	15	8	2	1	5	36	45	60	66	67	4	In	VDJ							NA
GAGTCGGCTGCTCCCTCCCAAACATCTGTGTACTTCTGTGCCAGCAGTTACAACAGGGGAGGGAGCCAGCCCCAGCATTTTGGTGAT	CASSYNRGGSQPQHF	110	0.210297	45	TCRBV06	TCRBV06	unresolved			TCRBV06-02,TCRBV06-03		unresolved		unresolved		TCRBD01,TCRBD02	TCRBD01-01,TCRBD02-01		TCRBJ01-05*01	TCRBJ01	TCRBJ01-05	1				2	1	3	2	7	7	36	51	52	59	66	8	In	VDJ							NA
AGTTCTAAGAAGCTCCTTCTCAGTGACTCTGGCTTCTATCTCTGTGCCTGGAGGGAAAGGACATACACTGAAGCTTTCTTTGGACAA	CAWRERTYTEAFF	107	0.204562	39	TCRBV30-01*01	TCRBV30	TCRBV30-01	1				TCRBD01-01*01	TCRBD01	TCRBD01-01	1				TCRBJ01-01*01	TCRBJ01	TCRBJ01-01	1				3	5	1	6	1	3	42	53	58	63	64	6	In	VDJ							NA
GGCGTCTGCTGTACCCTCTCAGACATCTGTGTACTTCTGTGCCAGCAGGTCCGACAGAGCTTCTCCTACGAGCAGTACTTCGGGCCG		106	0.20265	44	TCRBV06-04	TCRBV06	TCRBV06-04				01,02	TCRBD01-01*01	TCRBD01	TCRBD01-01	1				TCRBJ02-07*01	TCRBJ02	TCRBJ02-07	1				6	4	2	5	5	0	37	48	52	57	62	4	Out	VDJ							NA
GAATGTGAACGCCTTGTTGCTGGGGGACTCGGCCCTCTATCTCTGTGCCAGCAGCTTGACGGCTTCGGCGGCTACACCTTCGGTTCG		101	0.193091	38	TCRBV05-06*01	TCRBV05	TCRBV05-06	1				unresolved		unresolved		TCRBD01,TCRBD02	TCRBD01-01,TCRBD02-01		TCRBJ01-02*01	TCRBJ01	TCRBJ01-02	1				1	2	9	0	6	8	43	58	60	63	69	5	Out	VDJ							NA
GATCCAGCCTGCAGAGCAGGGGGACTCGGCCGTGTATGTCTGTGCAAGTGAGTGAGAGTCATGAACACTGAAGCTTTCTTTGGACAA		99	0.189267	41	TCRBV12-02*01	TCRBV12	TCRBV12-02	1				TCRBD02-01*02	TCRBD02	TCRBD02-01	2				TCRBJ01-01*01	TCRBJ01	TCRBJ01-01	1				8	0	11	2	9	0	40	-1	49	52	61	3	Out	VDJ							NA
AATGTGAGCACCTTGGAGCTGGGGGACTCGGCCCTTTATCTTTGCGCCAGCAGCTTGACAGGGAACACTGAAGCTTTCTTTGGACAA	CASSLTGNTEAFF	99	0.189267	39	TCRBV05-01*01	TCRBV05	TCRBV05-01	1				TCRBD01-01*01	TCRBD01	TCRBD01-01	1				TCRBJ01-01*01	TCRBJ01	TCRBJ01-01	1				1	0	3	4	0	1	42	-1	57	-1	62	3	In	VDJ							NA
TTGGAGCTGGGGGACTCGGCCCTTTATCTTTGCGCCAGCAGCTTGGCGATCTCCCGGACAGGGGCCCACGAGCAGTACTTCGGGCCG	CASSLAISRTGAHEQYF	92	0.175885	51	TCRBV05-01*01	TCRBV05	TCRBV05-01	1				TCRBD01-01*01	TCRBD01	TCRBD01-01	1				TCRBJ02-07*01	TCRBJ02	TCRBJ02-07	1				0	9	1	2	3	5	30	46	55	64	67	4	In	VDJ							NA
CTGAGTTCTAAGAAGCTCCTTCTCAGTGACTCTGGCTTCTATCTCTGTGCCTGGAGTGTTCCTGGCGGGCCCCAGCATTTTGGTGAT	CAWSVPGGPQHF	88	0.168238	36	TCRBV30-01*01	TCRBV30	TCRBV30-01	1				TCRBD02-01	TCRBD02	TCRBD02-01				01,02	TCRBJ01-05*01	TCRBJ01	TCRBJ01-05	1				0	5	7	5	0	9	45	59	64	-1	68	4	In	VDJ							NA
CTCCCTGTCCCTAGAGTCTGCCATCCCCAACCAGACAGCTCTTTACTTCTGTGCCAGACAGATTCTCAAGCAGCTTTCTTTGGACAA		87	0.166326	32	TCRBV24	TCRBV24	unresolved			TCRBV24-01,TCRBV24-or09_02		TCRBD01-01*01	TCRBD01	TCRBD01-01	1				TCRBJ01-01*01	TCRBJ01	TCRBJ01-01	1				11	0	2	5	10	10	49	-1	56	61	71	3	Out	VDJ							NA
CAGGCTGGAGTCGGCTGCTCCCTCCCAGACATCTGTGTACTTCTGTGCCAGCCCACCCAGTCCAATCAGCCCCAGCATTTTGGTGAT		83	0.158679	38	TCRBV06-01*01	TCRBV06	TCRBV06-01	1				TCRBD01-01*01	TCRBD01	TCRBD01-01	1				TCRBJ01-05*01	TCRBJ01	TCRBJ01-05	1				8	5	4	5	2	3	43	52	57	60	62	2	Out	VDJ							NA
ATCCAACCTGCAAAGCTTGAGGACTCGGCCGTGTATCTCTGTGCCAGCAGCTTGGAGGGGAATGGGGACACCATATATTTTGGAGAG	CASSLEGNGDTIYF	77	0.147208	42	TCRBV11-02*02	TCRBV11	TCRBV11-02	2				TCRBD02-01*02	TCRBD02	TCRBD02-01	2				TCRBJ01-03*01	TCRBJ01	TCRBJ01-03	1				3	0	10	0	8	8	39	-1	53	59	67	3	In	VDJ							NA
CTGAGTTCTAAGAAGCTCCTTCTCAGTGACTCTGGCTTCTATCTCTGTGCCTGGGTAGGGGCTTGGGCTGAAGCTTTCTTTGGACAA	CAWVGAWAEAFF	77	0.147208	36	TCRBV30-01*01	TCRBV30	TCRBV30-01	1				TCRBD01-01*01	TCRBD01	TCRBD01-01	1				TCRBJ01-01*01	TCRBJ01	TCRBJ01-01	1				5	2	5	2	6	6	45	54	56	61	67	3	In	VDJ							NA
AACGCCTTGTTGCTGGGGGACTCGGCCCTCTATCTCTGTGCCAGCAGCTTGTCCGCCTGGGGGGGCACTGAAGCTTTCTTTGGACAA	CASSLSAWGGTEAFF	76	0.145296	45	TCRBV05-06*01	TCRBV05	TCRBV05-06	1				TCRBD02-01*01	TCRBD02	TCRBD02-01	1				TCRBJ01-01*01	TCRBJ01	TCRBJ01-01	1				1	7	9	0	0	4	36	51	58	-1	65	2	In	VDJ							NA
AGCACCTTGGAGCTGGGGGACTCGGCCCTTTATCTTTGCGCCAGCAGCCGGCAGGGGTTGGAAAACACTGAAGCTTTCTTTGGACAA	CASSRQGLENTEAFF	76	0.145296	45	TCRBV05-01*01	TCRBV05	TCRBV05-01	1				TCRBD01-01*01	TCRBD01	TCRBD01-01	1				TCRBJ01-01*01	TCRBJ01	TCRBJ01-01	1				4	3	4	2	6	2	36	48	51	57	63	3	In	VDJ							NA
CTGAGTTCTAAGAAGCTCCTTCTCAGTGACTCTGGCTTCTATCTCTGTGCCTGGAGGGGGCCCGGGGGGCCCCAGCATTTTGGTGAT	CAWRGPGGPQHF	74	0.141472	36	TCRBV30-01*01	TCRBV30	TCRBV30-01	1				TCRBD02-01*01	TCRBD02	TCRBD02-01	1				TCRBJ01-05*01	TCRBJ01	TCRBJ01-05	1				3	6	8	2	0	9	45	56	62	-1	68	3	In	VDJ							NA
TTCCCTGGAGCTTGGTGACTCTGCTGTGTATTTCTGTGCCAGCAGCTCTGAGCACAAAGTCGGGCCAACGTCCTGACTTTCGGGGCC		73	0.139561	47	TCRBV03	TCRBV03	unresolved			TCRBV03-01,TCRBV03-02		unresolved		unresolved		TCRBD01,TCRBD02	TCRBD01-01,TCRBD02-01		TCRBJ02-06*01	TCRBJ02	TCRBJ02-06	1				5	7	3	6	5	5	34	46	53	56	61	2	Out	VDJ							NA
AACGCCTTGTTGCTGGGGGACTCGGCCCTCTATCTCTGTGCCAGCAGCTTGGGGAGGGCCAGGAAATACGAGCAGTACTTCGGGCCG	CASSLGRARKYEQYF	71	0.135737	45	TCRBV05-06*01	TCRBV05	TCRBV05-06	1				TCRBD02-01*02	TCRBD02	TCRBD02-01	2				TCRBJ02-07*01	TCRBJ02	TCRBJ02-07	1				0	0	10	0	8	4	36	-1	52	58	66	2	In	VDJ							NA
ATGAATGTGAGCACCTTGGAGCTGGGGGACTCGGCCCTTTATCTTTGCGCCAGCAGCTTCTTTGGATCACCCCTCCACTTTGGGAAC	CASSFFGSPLHF	71	0.135737	36	TCRBV05-01*01	TCRBV05	TCRBV05-01	1				unresolved		unresolved		TCRBD01,TCRBD02	TCRBD01-01,TCRBD02-01		TCRBJ01-06*01	TCRBJ01	TCRBJ01-06	1				2	4	1	8	0	10	45	59	63	-1	66	2	In	VDJ							NA
AGTTCTAAGAAGCTCCTTCTCAGTGACTCTGGCTTCTATCTCTGTGCCTGGAGCATAGGGTGGGACACTGAAGCTTTCTTTGGACAA	CAWSIGWDTEAFF	70	0.133825	39	TCRBV30-01*01	TCRBV30	TCRBV30-01	1				unresolved		unresolved		TCRBD01,TCRBD02	TCRBD01-01,TCRBD02-01		TCRBJ01-01*01	TCRBJ01	TCRBJ01-01	1				3	3	5	3	4	3	42	53	56	60	64	2	In	VDJ							NA
AATGTGAGCACCTTGGAGCTGGGGGACTCGGCCCTTTATCTTTGCGCCAGCAGCTTAACGGATGGGGACACCATATATTTTGGAGAG	CASSLTDGDTIYF	69	0.131914	39	TCRBV05-01*01	TCRBV05	TCRBV05-01	1				unresolved		unresolved		TCRBD01,TCRBD02	TCRBD01-01,TCRBD02-01		TCRBJ01-03*01	TCRBJ01	TCRBJ01-03	1				2	7	6	2	0	8	42	56	63	-1	67	2	In	VDJ							NA
AAGAAGCTCCTTCTCAGTGACTCTGGCTTCTATCTCTGTGCCTGCCACCCCCCGGGACAGGGGGTCAATGAGCAGTTCTTCGGGCCA	CACHPPGQGVNEQFF	68	0.130002	45	TCRBV30-01*01	TCRBV30	TCRBV30-01	1				TCRBD01-01*01	TCRBD01	TCRBD01-01	1				TCRBJ02-01*01	TCRBJ02	TCRBJ02-01	1				6	9	0	1	1	6	36	44	53	64	65	3	In	VDJ							NA
ACCTTGGAGCTGGGGGACTCGGCCCTTTATCTTTGCGCCAGCAGCTCCCTCATCTACGGACAGGGCGAGGAAGCTTTCTTTGGACAA	CASSSLIYGQGEEAFF	67	0.12809	48	TCRBV05-01*01	TCRBV05	TCRBV05-01	1				TCRBD01-01*01	TCRBD01	TCRBD01-01	1				TCRBJ01-01*01	TCRBJ01	TCRBJ01-01	1				3	11	1	3	4	8	33	46	57	65	69	2	In	VDJ							NA
AATGTGAGCACCTTGGAGCTGGGGGACTCGGCCCTTTATCTTTGCGCCAGCAGCTTGGCAGGTATCGGTGGCTACACCTTCGGTTCG	CASSLAGIGGYTF	67	0.12809	39	TCRBV05-01*01	TCRBV05	TCRBV05-01	1				TCRBD01-01*01	TCRBD01	TCRBD01-01	1				TCRBJ01-02*01	TCRBJ01	TCRBJ01-02	1				0	0	4	4	6	7	42	-1	58	62	68	5	In	VDJ							NA
AGCACCTTGGAGCTGGGGGACTCGGCCCTTTATCTTTGCGCCAGCAGCCCATTGGGGTCCCAGAGACACGAGCAGTACTTCGGGCCG	CASSPLGSQRHEQYF	66	0.126178	45	TCRBV05-01*01	TCRBV05	TCRBV05-01	1				unresolved		unresolved		TCRBD01,TCRBD02	TCRBD01-01,TCRBD02-01		TCRBJ02-07*01	TCRBJ02	TCRBJ02-07	1				4	5	6	2	10	5	36	48	53	57	67	3	In	VDJ							NA
TTGGAGCTGGGGGACTCGGCCCTTTATCTTTGCGCCAGCAGCACCCACTCGGGGAGCGGAAGGTCCTACGAGCAGTACTTCGGGCCG	CASSTHSGSGRSYEQYF	64	0.122355	51	TCRBV05-01*01	TCRBV05	TCRBV05-01	1				TCRBD02-01	TCRBD02	TCRBD02-01				01,02	TCRBJ02-07*01	TCRBJ02	TCRBJ02-07	1				4	12	6	5	4	1	30	42	54	59	63	2	In	VDJ							NA
CTCTGGAGTCCGCTACCAGCTCCCAGACATCTGTGTACTTCTGTGCCATCAGAAGCAAGGGAAGGCTATGGCTACACCTTCGGTTCG		63	0.120443	40	TCRBV10-03*01	TCRBV10	TCRBV10-03	1				unresolved		unresolved		TCRBD01,TCRBD02	TCRBD01-01,TCRBD02-01		TCRBJ01-02*01	TCRBJ01	TCRBJ01-02	1				6	6	0	8	3	4	41	52	58	62	65	2	Out	VDJ							NA
CCATCCCCAACCAGACAGCTCTTTACTTCTGTGCCACCAGTCTCATGCTACCAACAAAGTCGGGCCAACGTCCTGACTTTCGGGGCC		62	0.118531	52	TCRBV24	TCRBV24	unresolved			TCRBV24-01,TCRBV24-or09_02		unresolved		unresolved		TCRBD01,TCRBD02	TCRBD01-01,TCRBD02-01		TCRBJ02-06*01	TCRBJ02	TCRBJ02-06	1				6	12	3	6	5	5	29	41	53	56	61	2	Out	VDJ							NA
CACAGAGCAGGGGGACTCGGCCATGTATCTCTGTGCCAGCAGCCCTTACCGCGGGGGGCCCTCTCCTACGAGCAGTACTTCGGGCCG		62	0.118531	50	TCRBV07-09	TCRBV07	TCRBV07-09				01,03	TCRBD02-01*01	TCRBD02	TCRBD02-01	1				TCRBJ02-07*01	TCRBJ02	TCRBJ02-07	1				5	7	7	1	4	0	31	43	50	58	62	3	Out	VDJ							NA
CTGAGTTCTAAGAAGCTCCTTCTCAGTGACTCTGGCTTCTATCTCTGTGCCTGGAGTTCAAGGATTCTCGGAGCTTTCTTTGGACAA	CAWSSRILGAFF	61	0.116619	36	TCRBV30-01*01	TCRBV30	TCRBV30-01	1				unresolved		unresolved		TCRBD01,TCRBD02	TCRBD01-01,TCRBD02-01		TCRBJ01-01*01	TCRBJ01	TCRBJ01-01	1				2	4	1	8	7	10	45	57	61	64	71	5	In	VDJ							NA
ACTCTGAAGATCCAGCCCTCAGAACCCAGGGACTCAGCTGTGTACTTCTGTGCCAGCAGTATCGTCAATGAGCAGTTCTTCGGGCCA	CASSIVNEQFF	58	0.110884	33	TCRBV12	TCRBV12	unresolved			TCRBV12-03,TCRBV12-04		TCRBD02-01	TCRBD02	TCRBD02-01				01,02	TCRBJ02-01*01	TCRBJ02	TCRBJ02-01	1				5	2	8	6	1	6	48	60	62	64	65	2	In	VDJ							NA
CTGGCAATCCTGTCCTCAGAACCGGGAGACACGGCACTGTATCTCTGCGCCAGCAAAGGGGGGAATGAAAAACTGTTTTTTGGCAGT	CASKGGNEKLFF	57	0.108972	36	TCRBV23-01*01	TCRBV23	TCRBV23-01	1				unresolved		unresolved		TCRBD01,TCRBD02	TCRBD01-01,TCRBD02-01		TCRBJ01-04*01	TCRBJ01	TCRBJ01-04	1				7	1	5	1	1	5	45	55	56	62	63	2	In	VDJ							NA
AGCACCTTGGAGCTGGGGGACTCGGCCCTTTATCTTTGCGCCAGCAGCTTACCGAGCTCCTATAATTCACCCCTCCACTTTGGGAAC	CASSLPSSYNSPLHF	56	0.10706	45	TCRBV05-01*01	TCRBV05	TCRBV05-01	1				TCRBD02-01*02	TCRBD02	TCRBD02-01	2				TCRBJ01-06*01	TCRBJ01	TCRBJ01-06	1				2	3	11	2	0	0	36	50	53	-1	56	2	In	VDJ							NA
TACACGCCCTGCAGCCAGAAGACTCAGCCCTGTATCTCTGCGCCAGCAGCCAATCCCTTAAGGGGCACTGAAGCTTTCTTTGGACAA		54	0.103237	43	TCRBV04-01*01	TCRBV04	TCRBV04-01	1				TCRBD01-01*01	TCRBD01	TCRBD01-01	1				TCRBJ01-01*01	TCRBJ01	TCRBJ01-01	1				2	7	5	2	0	4	38	53	60	-1	65	1	Out	VDJ							NA
AGCACCTTGGAGCTGGGGGACTCGGCCCTTTATCTTTGCGCCAGCAGCCCACGACCGAACCCGAACACTGAAGCTTTCTTTGGACAA	CASSPRPNPNTEAFF	54	0.103237	45	TCRBV05-01*01	TCRBV05	TCRBV05-01	1				unresolved		unresolved		TCRBD01,TCRBD02	TCRBD01-01,TCRBD02-01		TCRBJ01-01*01	TCRBJ01	TCRBJ01-01	1				4	4	2	7	7	1	36	48	52	55	62	1	In	VDJ							NA
AGCACCTTGGAGCTGGGGGACTCGGCCCTTTATCTTTGCGCCAGCGGGCATCGGGACAGGGACTCTTCACCCCTCCACTTTGGGAAC	CASGHRDRDSSPLHF	53	0.101325	45	TCRBV05-01*01	TCRBV05	TCRBV05-01	1				TCRBD01-01*01	TCRBD01	TCRBD01-01	1				TCRBJ01-06*01	TCRBJ01	TCRBJ01-06	1				7	7	0	3	4	9	36	45	52	61	65	1	In	VDJ							NA
ATGAATGTGAGCACCTTGGAGCTGGGGGACTCGGCCCTTTATCTTTGCGCCAGCAGCTCACTAGGGTACGAGCAGTACTTCGGGCCG	CASSSLGYEQYF	53	0.101325	36	TCRBV05-01*01	TCRBV05	TCRBV05-01	1				TCRBD02-01	TCRBD02	TCRBD02-01				01,02	TCRBJ02-07*01	TCRBJ02	TCRBJ02-07	1				3	1	3	8	2	4	45	58	59	64	66	1	In	VDJ							NA
TGAATGTGAGCACCTTGGAGCTGGGGGACTCGGCCCTTTATCTTTGCGCCGGGCGACAGGGTGTAGGAAAAACTGTTTTTTGGCAGT		53	0.101325	37	TCRBV05-01*01	TCRBV05	TCRBV05-01	1				TCRBD01-01*01	TCRBD01	TCRBD01-01	1				TCRBJ01-04*01	TCRBJ01	TCRBJ01-04	1				10	4	2	3	5	8	44	50	54	61	66	2	Out	VDJ							NA
TGCTGTCGGCTGCTCCCTCCCAGACATCTGTGTACTTCTGTGCCAGCAGTTCCCCAGGGTAGGGACACTGAAGCTTTCTTTGGACAA		53	0.101325	43	TCRBV06-05*01	TCRBV06	TCRBV06-05	1				TCRBD01-01*01	TCRBD01	TCRBD01-01	1				TCRBJ01-01*01	TCRBJ01	TCRBJ01-01	1				4	3	4	3	5	3	38	51	54	59	64	6	Out	VDJ							NA
GTGAGCACCTTGGAGCTGGGGGACTCGGCCCTTTATCTTTGCGCCAGCAGCTTCCAGGGAAGTAGTGAAAAACTGTTTTTTGGCAGT	CASSFQGSSEKLFF	52	0.0994131	42	TCRBV05-01*01	TCRBV05	TCRBV05-01	1				TCRBD01-01*01	TCRBD01	TCRBD01-01	1				TCRBJ01-04*01	TCRBJ01	TCRBJ01-04	1				2	1	4	3	6	7	39	53	54	59	65	1	In	VDJ							NA
AGTCGCCCAGCCCCAACCAGACCTCTCTGTACTTCTGTGCCAGCAGTACCACGGACAGAGGTGAACACTGAAGCTTTCTTTGGACAA		52	0.0994131	46	TCRBV27-01*01	TCRBV27	TCRBV27-01	1				TCRBD01-01*01	TCRBD01	TCRBD01-01	1				TCRBJ01-01*01	TCRBJ01	TCRBJ01-01	1				5	5	1	5	3	0	35	47	52	58	61	1	Out	VDJ							NA
TGGAGTCGCCCAGCCCCAACCAGACCTCTCTGTACTTCTGTGCCAGCAGTCCCCCGGGGGATTAATTCACCCCTCCACTTTGGGAAC		52	0.0994131	43	TCRBV27-01*01	TCRBV27	TCRBV27-01	1				TCRBD02-01*01	TCRBD02	TCRBD02-01	1				TCRBJ01-06*01	TCRBJ01	TCRBJ01-06	1				5	4	8	2	2	6	38	50	54	60	62	1	Out	VDJ							NA
GGAGTCAGCTGCTCCCTCCCAGACATCTGTATACTTCTGTGCCAGCAGTTATTGAGGCAGATAGACTATGGCTACACCTTCGGTTCG		52	0.0994131	44	TCRBV06-09*01	TCRBV06	TCRBV06-09	1				TCRBD02-01*02	TCRBD02	TCRBD02-01	2				TCRBJ01-02*01	TCRBJ01	TCRBJ01-02	1				1	0	11	1	7	3	37	-1	53	57	64	3	Out	VDJ							NA
AGCACCTTGGAGCTGGGGGACTCGGCCCTTTATCTTTGCGCCAGCAGCTTGGCCTCTGGGCTAAATTCACCCCTCCACTTTGGGAAC	CASSLASGLNSPLHF	51	0.0975013	45	TCRBV05-01*01	TCRBV05	TCRBV05-01	1				TCRBD01-01*01	TCRBD01	TCRBD01-01	1				TCRBJ01-06*01	TCRBJ01	TCRBJ01-06	1				0	5	8	0	2	7	36	52	57	61	63	1	In	VDJ							NA
GAGCTGGGGGACTCGGCCCTTTATCTTTGCGCCAGCAGCCCCGGGACTAGCGGGAGGGCCATTCCCTACGAGCAGTACTTCGGGCCG	CASSPGTSGRAIPYEQYF	50	0.0955895	54	TCRBV05-01*01	TCRBV05	TCRBV05-01	1				TCRBD02-01*02	TCRBD02	TCRBD02-01	2				TCRBJ02-07*01	TCRBJ02	TCRBJ02-07	1				4	3	0	0	6	2	27	39	42	58	64	1	In	VDJ							NA
GCAGAGCAGGGGGACTCGGCCGTGTATGTCTGTGCAAGTCGCAACCTTAACCGGACTAGCGGGGGGCTTGAGCAGTTCTTCGGGCCA	CASRNLNRTSGGLEQFF	50	0.0955895	51	TCRBV12-02*01	TCRBV12	TCRBV12-02	1				TCRBD02-01*01	TCRBD02	TCRBD02-01	1				TCRBJ02-01*01	TCRBJ02	TCRBJ02-01	1				5	10	1	1	2	9	30	42	52	66	68	2	In	VDJ							NA
GTGAGCACCTTGGAGCTGGGGGACTCGGCCCTTTATCTTTGCGCCAGCAGCTCAAGGACAACGAACACTGAAGCTTTCTTTGGACAA	CASSSRTTNTEAFF	50	0.0955895	42	TCRBV05-01*01	TCRBV05	TCRBV05-01	1				TCRBD01-01*01	TCRBD01	TCRBD01-01	1				TCRBJ01-01*01	TCRBJ01	TCRBJ01-01	1				3	3	1	6	2	1	39	52	55	60	62	2	In	VDJ							NA
GAACCCAGGGACTCAGCTGTGTACTTCTGTGCCAGCACTCCTCCTTGGACGGGCTAGGGGTGGGGCACTGAAGCTTTCTTTGGACAA	CASTPPWTG*GWGTEAFF	49	0.0936777	54	TCRBV12	TCRBV12	unresolved			TCRBV12-03,TCRBV12-04		TCRBD01-01*01	TCRBD01	TCRBD01-01	1				TCRBJ01-01*01	TCRBJ01	TCRBJ01-01	1				7	18	5	2	5	4	27	37	55	60	65	1	Stop	VDJ							NA
GCCCAAAAGAACCCGACAGCTTTCTATCTCTGTGCCAGTAGTATACTTCAGGGGGCGAATGCTGGAAACACCATATATTTTGGAGAG	CASSILQGANAGNTIYF	48	0.0917659	51	TCRBV19-01	TCRBV19	TCRBV19-01				01,02	TCRBD01-01*01	TCRBD01	TCRBD01-01	1				TCRBJ01-03*01	TCRBJ01	TCRBJ01-03	1				2	3	4	0	5	2	30	45	48	56	61	1	In	VDJ							NA
CACACCCTGCAGCCAGAAGACTCGGCCCTGTATCTCTGTGCCAGCAGCCAAGATGGGGGGATCGGTGAAAAACTGTTTTTTGGCAGT	CASSQDGGIGEKLFF	48	0.0917659	45	TCRBV04-02*01	TCRBV04	TCRBV04-02	1				TCRBD02-01*01	TCRBD02	TCRBD02-01	1				TCRBJ01-04*01	TCRBJ01	TCRBJ01-04	1				0	1	9	1	5	7	36	53	54	60	65	1	In	VDJ							NA
TAGAGTCTGCCATCCCCAACCAGACAGCTCTTTACTTCTGTGCCACCAGTGGCACAGGACGCGGGTCAGCCCCAGCATTTTGGTGAT		48	0.0917659	43	TCRBV24	TCRBV24	unresolved			TCRBV24-01,TCRBV24-or09_02		unresolved		unresolved		TCRBD01,TCRBD02	TCRBD01-01,TCRBD02-01		TCRBJ01-05*01	TCRBJ01	TCRBJ01-05	1				5	2	3	4	7	6	38	51	53	58	65	1	Out	VDJ							NA
GGAGCTGGGGGACTCGGCCCTTTATCTTTGCGCCAGCAGCTGGGACTAGCGACAGAATACATACGTTACGAGCAGTACTTCGGGCCG		48	0.0917659	53	TCRBV05-01*01	TCRBV05	TCRBV05-01	1				TCRBD02-01	TCRBD02	TCRBD02-01				01,02	TCRBJ02-07*01	TCRBJ02	TCRBJ02-07	1				3	0	0	6	15	4	28	-1	41	51	66	1	Out	VDJ							NA
ATCCAGCAGGTAGTGCGAGGAGATTCGGCAGCTTATTTCTGTGCCAGCTCACCAGGGGAGTTGAACACTGAAGCTTTCTTTGGACAA	CASSPGELNTEAFF	47	0.0898541	42	TCRBV18-01*01	TCRBV18	TCRBV18-01	1				TCRBD02-01*02	TCRBD02	TCRBD02-01	2				TCRBJ01-01*01	TCRBJ01	TCRBJ01-01	1				2	1	9	2	1	0	39	54	55	60	61	1	In	VDJ							NA
TCCCTAGAGTCTGCCATCCCCAACCAGACAGCTCTTTACTTCTGTGCCACCAGTGTTGCGGAGGGCTATGGCTACACCTTCGGTTCG	CATSVAEGYGYTF	47	0.0898541	39	TCRBV24	TCRBV24	unresolved			TCRBV24-01,TCRBV24-or09_02		TCRBD02-01*02	TCRBD02	TCRBD02-01	2				TCRBJ01-02*01	TCRBJ01	TCRBJ01-02	1				5	4	10	0	0	4	42	55	59	-1	65	1	In	VDJ							NA
AGTGCCCATCCTGAAGACAGCAGCTTCTACATCTGCAGTGCTAGAGACCCAGGGAGGGGGCGGGGTGCTGAAGCTTTCTTTGGACAA	CSARDPGRGRGAEAFF	47	0.0898541	48	TCRBV20	TCRBV20	unresolved			TCRBV20-01,TCRBV20-or09_02		unresolved		unresolved		TCRBD01,TCRBD02	TCRBD01-01,TCRBD02-01		TCRBJ01-01*01	TCRBJ01	TCRBJ01-01	1				0	7	5	0	6	6	33	47	54	61	67	1	In	VDJ							NA
CCTCTCACTGTGACATCGGCCCAAAAGAACCCGACAGCTTTCTATCTCTGTGCCAGACAGTTTCGGGATGAGCAGTTCTTCGGGCCA	CARQFRDEQFF	46	0.0879423	33	TCRBV19-01	TCRBV19	TCRBV19-01				01,02	unresolved		unresolved		TCRBD01,TCRBD02	TCRBD01-01,TCRBD02-01		TCRBJ02-01*01	TCRBJ02	TCRBJ02-01	1				9	0	3	5	7	8	48	-1	56	60	67	1	In	VDJ							NA
ATCAATTCCCTGGAGCTTGGTGACTCTGCTGTGTATTTCTGTGCCAGCAGCCGGGGGGGGCGTGGGACTGAAGCTTTCTTTGGACAA	CASSRGGRGTEAFF	46	0.0879423	42	TCRBV03	TCRBV03	unresolved			TCRBV03-01,TCRBV03-02		TCRBD02-01*01	TCRBD02	TCRBD02-01	1				TCRBJ01-01*01	TCRBJ01	TCRBJ01-01	1				4	0	9	0	7	5	39	-1	52	59	66	1	In	VDJ							NA
GTGAGCACCTTGGAGCTGGGGGACTCGGCCCTTTATCTTTGCGCCAGCAGCTTGGAAAACCGCCCCCTTGAAGCTTTCTTTGGACAA	CASSLENRPLEAFF	46	0.0879423	42	TCRBV05-01*01	TCRBV05	TCRBV05-01	1				unresolved		unresolved		TCRBD01,TCRBD02	TCRBD01-01,TCRBD02-01		TCRBJ01-01*01	TCRBJ01	TCRBJ01-01	1				0	3	3	7	8	7	39	55	58	60	68	1	In	VDJ							NA
AGCACCTTGGAGCTGGGGGACTCGGCCCTTTATCTTTGCGCCAGCAGCTACACACAGGGGGTAAACACTGAAGCTTTCTTTGGACAA	CASSYTQGVNTEAFF	46	0.0879423	45	TCRBV05-01*01	TCRBV05	TCRBV05-01	1				TCRBD01-01*01	TCRBD01	TCRBD01-01	1				TCRBJ01-01*01	TCRBJ01	TCRBJ01-01	1				3	4	3	1	2	2	36	49	53	61	63	1	In	VDJ							NA
CCTTGGAGCTGGGGGACTCGGCCCTGTATCTCTGTGCCAGAAGCTTGTCGCCCAGGGGGGGATCTATACGAGCAGTACTTCGGGCCG		46	0.0879423	49	TCRBV05-03	TCRBV05	TCRBV05-03				01,02	unresolved		unresolved		TCRBD01,TCRBD02	TCRBD01-01,TCRBD02-01		TCRBJ02-07*01	TCRBJ02	TCRBJ02-07	1				1	5	4	1	7	4	32	47	52	59	66	2	Out	VDJ							NA
GTGAGCACCTTGGAGCTGGGGGACTCGGCCCTTTATCTTTGCGCCAGCAGCTCAAAGTCAGGGGGCGCAGGCTACACCTTCGGTTCG	CASSSKSGGAGYTF	45	0.0860305	42	TCRBV05-01*01	TCRBV05	TCRBV05-01	1				TCRBD01-01*01	TCRBD01	TCRBD01-01	1				TCRBJ01-02*01	TCRBJ01	TCRBJ01-02	1				3	6	4	0	3	8	39	52	58	66	69	1	In	VDJ							NA
GACTGTGAGCAACATGAGCCCTGAAGACAGCAGCATATATCTCTGCAGCGTTTACTACAGGGTAGAGATGGCTACACCTTCGGTTCG		45	0.0860305	38	TCRBV29-01*01	TCRBV29	TCRBV29-01	1				TCRBD01-01*01	TCRBD01	TCRBD01-01	1				TCRBJ01-02*01	TCRBJ01	TCRBJ01-02	1				5	4	3	3	5	6	43	52	56	62	67	1	Out	VDJ							NA
TTGGAGCTGGGGGACTCGGCCCTTTATCTTTGCGCCAGCAGCTTGGTGCCGGCAGGGGGCATCACCTACGAGCAGTACTTCGGGCCG	CASSLVPAGGITYEQYF	45	0.0860305	51	TCRBV05-01*01	TCRBV05	TCRBV05-01	1				TCRBD01-01*01	TCRBD01	TCRBD01-01	1				TCRBJ02-07*01	TCRBJ02	TCRBJ02-07	1				0	6	4	0	4	2	30	46	52	60	64	3	In	VDJ							NA
AGTTCTAAGAAGCTCCTTCTCAGTGACTCTGGCTTCTATCTCTGTGCCTGGAGGGGTCTGTTTCGGAACGAGCAGTACTTCGGGCCG	CAWRGLFRNEQYF	45	0.0860305	39	TCRBV30-01*01	TCRBV30	TCRBV30-01	1				unresolved		unresolved		TCRBD01,TCRBD02	TCRBD01-01,TCRBD02-01		TCRBJ02-07*01	TCRBJ02	TCRBJ02-07	1				3	0	0	9	11	5	42	-1	53	56	67	2	In	VDJ							NA
GAGTCCGCTACCAGCTCCCAGACATCTGTGTACTTCTGTGCCATCAGTGATGGATCCGGGGGGGGCACTGAAGCTTTCTTTGGACAA	CAISDGSGGGTEAFF	44	0.0841188	45	TCRBV10-03*01	TCRBV10	TCRBV10-03	1				TCRBD02-01*01	TCRBD02	TCRBD02-01	1				TCRBJ01-01*01	TCRBJ01	TCRBJ01-01	1				3	6	8	0	1	4	36	50	56	64	65	1	In	VDJ							NA
CTAGAGTCTGCCATCCCCAACCAGACAGCTCTTTACTTCTGTGCCACCAGCGAAGGACAGGAACAAGAGACCCAGTACTTCGGGCCA	CATSEGQEQETQYF	44	0.0841188	42	TCRBV24	TCRBV24	unresolved			TCRBV24-01,TCRBV24-or09_02		TCRBD01-01*01	TCRBD01	TCRBD01-01	1				TCRBJ02-05*01	TCRBJ02	TCRBJ02-05	1				7	4	1	4	2	2	39	50	54	61	63	1	In	VDJ							NA
ATCCTGAGTTCTAAGAAGCTCCTTCTCAGTGACTCTGGCTTCTATCTCTGTGCCTGGACCTACAACACTGAAGCTTTCTTTGGACAA	CAWTYNTEAFF	44	0.0841188	33	TCRBV30-01*01	TCRBV30	TCRBV30-01	1				TCRBD02-01	TCRBD02	TCRBD02-01				01,02	TCRBJ01-01*01	TCRBJ01	TCRBJ01-01	1				4	1	4	9	1	2	48	58	59	62	63	2	In	VDJ							NA
TCAATTCCCTGGAGCTTGGTGACTCTGCTGTGTATTTCTGTGCCAGCAGCACCTCAGGTCGTGTTAGACGAGCAGTACTTCGGGCCG		43	0.082207	43	TCRBV03	TCRBV03	unresolved			TCRBV03-01,TCRBV03-02		TCRBD01-01*01	TCRBD01	TCRBD01-01	1				TCRBJ02-07*01	TCRBJ02	TCRBJ02-07	1				5	4	4	4	9	5	38	50	54	58	67	1	Out	VDJ							NA
TCCACAAAGCTGGAGGACTCAGCCATGTACTTCTGTGCCAGCAGCCTCATTGGGTGGGGGCCTAATTCACCCCTCCACTTTGGGAAC	CASSLIGWGPNSPLHF	43	0.082207	48	TCRBV02-01*01	TCRBV02	TCRBV02-01	1				TCRBD01-01*01	TCRBD01	TCRBD01-01	1				TCRBJ01-06*01	TCRBJ01	TCRBJ01-06	1				6	11	6	0	1	6	33	44	55	61	62	1	In	VDJ							NA
ACAGTGACCAGTGCCCATCCTGAAGACAGCAGCTTCTACATCTGCAGTGCGCCGATCGGGACAGGGGGGCCCCAGCATTTTGGTGAT	CSAPIGTGGPQHF	42	0.0802952	39	TCRBV20	TCRBV20	unresolved			TCRBV20-01,TCRBV20-or09_02		TCRBD01-01*01	TCRBD01	TCRBD01-01	1				TCRBJ01-05*01	TCRBJ01	TCRBJ01-05	1				6	7	0	1	0	9	42	50	57	-1	68	1	In	VDJ							NA
GTGAGCACCTTGGAGCTGGGGGACTCGGCCCTTTATCTTTGCGCCAGCTCGGGGGGACAGGGGGCGTATGGCTACACCTTCGGTTCG	CASSGGQGAYGYTF	42	0.0802952	42	TCRBV05-01*01	TCRBV05	TCRBV05-01	1				TCRBD01-01*01	TCRBD01	TCRBD01-01	1				TCRBJ01-02*01	TCRBJ01	TCRBJ01-02	1				7	5	0	0	1	5	39	48	53	65	66	1	In	VDJ							NA
GAGCATTTTCCCCTGACCCTGGAGTCTGCCAGGCCCTCACATACCTCTCGCTGGCCACCCCCCATTGAAAAACTGTTTTTTGGCAGT	PPIEKLFF	42	0.0802952	24	TCRBV25-01*01	TCRBV25	TCRBV25-01	1				TCRBD01-01*01	TCRBD01	TCRBD01-01	1				TCRBJ01-04*01	TCRBJ01	TCRBJ01-04	1				25	3	9	0	10	7	57	49	52	55	65	1	In	VDJ							NA
GCACTGCAGCAAGAAGACTCAGCTGCGTATCTCTGCACCAGCAGCCTAGGCACTAGCGGGAGCACAGATACGCAGTATTTTGGCCCA	CTSSLGTSGSTDTQYF	42	0.0802952	48	TCRBV01-01*01	TCRBV01	TCRBV01-01	1				TCRBD02-01	TCRBD02	TCRBD02-01				01,02	TCRBJ02-03*01	TCRBJ02	TCRBJ02-03	1				4	5	3	4	0	0	33	46	51	-1	60	1	In	VDJ							NA
CTGAGTTCTAAGAAGCTCCTTCTCAGTGACTCTGGCTTCTATCTCTGTGCCTGGAGTACGGGGAACACTGAAGCTTTCTTTGGACAA	CAWSTGNTEAFF	42	0.0802952	36	TCRBV30-01*01	TCRBV30	TCRBV30-01	1				TCRBD02-01	TCRBD02	TCRBD02-01				01,02	TCRBJ01-01*01	TCRBJ01	TCRBJ01-01	1				2	1	8	4	0	1	45	57	58	-1	62	2	In	VDJ							NA
GTGAGCACCTTGGAGCTGGGGGACTCGGCCCTTTATCTTTGCGCCAGCAGCTTCCAGGGCCCTAACTATGGCTACACCTTCGGTTCG	CASSFQGPNYGYTF	42	0.0802952	42	TCRBV05-01*01	TCRBV05	TCRBV05-01	1				TCRBD01-01*01	TCRBD01	TCRBD01-01	1				TCRBJ01-02*01	TCRBJ01	TCRBJ01-02	1				2	1	4	3	2	0	39	53	54	59	61	4	In	VDJ							NA
ATCCTGAGTTCTAAGAAGCTCCTTCTCAGTGACTCTGGCTTCTATCTCTGTGCCTGCCGACAGATCTATGGCTACACCTTCGGTTCG	CACRQIYGYTF	42	0.0802952	33	TCRBV30-01*01	TCRBV30	TCRBV30-01	1				TCRBD01-01*01	TCRBD01	TCRBD01-01	1				TCRBJ01-02*01	TCRBJ01	TCRBJ01-02	1				6	2	2	5	2	4	48	56	58	63	65	3	In	VDJ							NA
ATCCAGCGCACAGAGCAGGGGGACTCGGCCATGTATCTCTGTGCCAGCAGCTTAACTAGCGGGATCTACGAGCAGTACTTCGGGCCG	CASSLTSGIYEQYF	41	0.0783834	42	TCRBV07-09	TCRBV07	TCRBV07-09				01,03	TCRBD02-01*02	TCRBD02	TCRBD02-01	2				TCRBJ02-07*01	TCRBJ02	TCRBJ02-07	1				2	0	3	3	1	3	39	-1	54	64	65	1	In	VDJ							NA
CCGGTCCACAAAGCTGGAGGACTCAGCCATGTACTTCTGTGCCAGCAGTGAATTGGTTTGGGGGAGCGAGGACTGTTTTTTGGCAGT		41	0.0783834	44	TCRBV02-01*01	TCRBV02	TCRBV02-01	1				unresolved		unresolved		TCRBD01,TCRBD02	TCRBD01-01,TCRBD02-01		TCRBJ01-04*01	TCRBJ01	TCRBJ01-04	1				2	7	6	1	7	13	37	52	59	64	71	1	Out	VDJ							NA
ACCTTGGAGCTGGGGGACTCGGCCCTTTATCTTTGCGCCAGCAGCTTGGCGGGTCGGCGGGACACCGGGGAGCTGTTTTTTGGAGAA	CASSLAGRRDTGELFF	41	0.0783834	48	TCRBV05-01*01	TCRBV05	TCRBV05-01	1				TCRBD02-01	TCRBD02	TCRBD02-01				01,02	TCRBJ02-02*01	TCRBJ02	TCRBJ02-02	1				0	7	7	4	0	3	33	49	56	-1	61	1	In	VDJ							NA
CTCACCAGGCCTGGGGGACGCAGCCATGTACCTGTGTGCCACCAGCGAATCGGGGGGAACGTGAACACTGAAGCTTTCTTTGGACAA		41	0.0783834	47	TCRBV15-01*01	TCRBV15	TCRBV15-01	1				TCRBD02-01*01	TCRBD02	TCRBD02-01	1				TCRBJ01-01*01	TCRBJ01	TCRBJ01-01	1				5	4	8	1	4	0	34	46	50	57	61	2	Out	VDJ							NA
CTGAGTTCTAAGAAGCTCCTTCTCAGTGACTCTGGCTTCTATCTCTGTGCCTGGAGTGTCACCACAGATACGCAGTATTTTGGCCCA	CAWSVTTDTQYF	41	0.0783834	36	TCRBV30-01*01	TCRBV30	TCRBV30-01	1				unresolved		unresolved		TCRBD01,TCRBD02	TCRBD01-01,TCRBD02-01		TCRBJ02-03*01	TCRBJ02	TCRBJ02-03	1				0	1	3	7	0	2	45	59	60	-1	62	2	In	VDJ							NA
GAGATGAATGTGAGCACCTTGGAGCTGGGGGACTCGGCCCTTTATCTTTGCGCCAGCAGCTTCAGGGATGGCTACACCTTCGGTTCG	CASSFRDGYTF	41	0.0783834	33	TCRBV05-01*01	TCRBV05	TCRBV05-01	1				TCRBD01-01*01	TCRBD01	TCRBD01-01	1				TCRBJ01-02*01	TCRBJ01	TCRBJ01-02	1				2	0	4	3	0	6	48	-1	62	-1	67	3	In	VDJ							NA
ACTGTGACATCGGCCCAAAAGAACCCGACAGCTTTCTATCTCTGTGCCAGTAGTATGGTGGGCGGAACTGAAGCTTTCTTTGGACAA	CASSMVGGTEAFF	40	0.0764716	39	TCRBV19-01	TCRBV19	TCRBV19-01				01,02	unresolved		unresolved		TCRBD01,TCRBD02	TCRBD01-01,TCRBD02-01		TCRBJ01-01*01	TCRBJ01	TCRBJ01-01	1				3	3	8	0	3	5	42	56	59	63	66	1	In	VDJ							NA
ACCTTGGAGCTGGGGGACTCGGCCCTTTATCTTTGCGCCAGCAGCTTGAGACCTAAGGGGAACACCGGGGAGCTGTTTTTTGGAGAA	CASSLRPKGNTGELFF	40	0.0764716	48	TCRBV05-01*01	TCRBV05	TCRBV05-01	1				unresolved		unresolved		TCRBD01,TCRBD02	TCRBD01-01,TCRBD02-01		TCRBJ02-02*01	TCRBJ02	TCRBJ02-02	1				1	7	5	3	0	1	33	48	55	-1	59	1	In	VDJ							NA
CTGGGGGACTCGGCCCTTTATCTTTGCGCCAGCAGCCCCTCAACCCCAGGGGCCGGGGTTGGCGACACTGAAGCTTTCTTTGGACAA	CASSPSTPGAGVGDTEAFF	40	0.0764716	57	TCRBV05-01*01	TCRBV05	TCRBV05-01	1				TCRBD01-01*01	TCRBD01	TCRBD01-01	1				TCRBJ01-01*01	TCRBJ01	TCRBJ01-01	1				4	10	4	2	12	3	24	36	46	52	64	1	In	VDJ							NA
GTGAGCACCTTGGAGCTGGGGGACTCGGCCCTTTATCTTTGCGCCAGCAGCCCAAGGGACAGGTTATGGGGCTACACCTTCGGTTCG	CASSPRDRLWGYTF	40	0.0764716	42	TCRBV05-01*01	TCRBV05	TCRBV05-01	1				TCRBD01-01*01	TCRBD01	TCRBD01-01	1				TCRBJ01-02*01	TCRBJ01	TCRBJ01-02	1				4	4	0	4	6	8	39	51	55	63	69	1	In	VDJ							NA
CTGGAGCTTGGTGACTCTGCTGTGTATTTCTGTGCCAGCAGCATGCCATTTCATTTCCATTCCGACAATGAGCAGTTCTTCGGGCCA	CASSMPFHFHSDNEQFF	39	0.0745598	51	TCRBV03	TCRBV03	unresolved			TCRBV03-01,TCRBV03-02		unresolved		unresolved		TCRBD01,TCRBD02	TCRBD01-01,TCRBD02-01		TCRBJ02-01*01	TCRBJ02	TCRBJ02-01	1				5	4	4	6	16	5	30	42	46	48	64	1	In	VDJ							NA
GGGGTTGGAGTCGGCTGCTCCCTCCCAAACATCTGTGTACTTCTGTGCCAGCAGTTAAGGGTTAATGAAAAACTGTTTTTTGGCAGT		39	0.0745598	38	TCRBV06	TCRBV06	unresolved			TCRBV06-02,TCRBV06-03		unresolved		unresolved		TCRBD01,TCRBD02	TCRBD01-01,TCRBD02-01		TCRBJ01-04*01	TCRBJ01	TCRBJ01-04	1				3	0	5	3	1	4	43	-1	57	61	62	1	Out	VDJ							NA
CCATCCCCAACCAGACAGCTCTTTACTTCTGTGCCACCAGTGATTTGAACTAGGAATGCTAGCAATCAGCCCCAGCATTTTGGTGAT		39	0.0745598	52	TCRBV24	TCRBV24	unresolved			TCRBV24-01,TCRBV24-or09_02		TCRBD02-01	TCRBD02	TCRBD02-01				01,02	TCRBJ01-05*01	TCRBJ01	TCRBJ01-05	1				0	1	3	8	6	0	29	47	48	53	59	1	Out	VDJ							NA
ATCCGCTCACCAGGCCTGGGGGACGCAGCCATGTACCTGTGTGCCACCAGCAGAGATCCCCTCAGCTATGGCTACACCTTCGGTTCG	CATSRDPLSYGYTF	39	0.0745598	42	TCRBV15-01*01	TCRBV15	TCRBV15-01	1				TCRBD01-01*01	TCRBD01	TCRBD01-01	1				TCRBJ01-02*01	TCRBJ01	TCRBJ01-02	1				0	6	4	5	0	4	39	56	62	-1	65	1	In	VDJ							NA
AATGTGAGCACCTTGGAGCTGGGGGACTCGGCCCTTTATCTTTGCGCCAGCAGCCCAACATATAATTCACCCCTCCACTTTGGGAAC	CASSPTYNSPLHF	39	0.0745598	39	TCRBV05-01*01	TCRBV05	TCRBV05-01	1				TCRBD01-01*01	TCRBD01	TCRBD01-01	1				TCRBJ01-06*01	TCRBJ01	TCRBJ01-06	1				4	3	3	6	0	4	42	54	57	-1	60	1	In	VDJ							NA
ATCCTGAGTTCTAAGAAGCTCCTTCTCAGTGACTCTGGCTTCTATCTCTGTGCTTCGACCAATCACCACGAGCAGTACTTCGGGCCG	CASTNHHEQYF	39	0.0745598	33	TCRBV30-01*01	TCRBV30	TCRBV30-01	1				unresolved		unresolved		TCRBD01,TCRBD02	TCRBD01-01,TCRBD02-01		TCRBJ02-07*01	TCRBJ02	TCRBJ02-07	1				9	3	2	7	8	5	48	53	56	59	67	2	In	VDJ							NA
ACTCTGAAGATCCAGCCCTCAGAACCCAGGGACTCAGCTGTGTATTTTTGTGCTAGTGGTCTAAGTGATACGCAGTATTTTGGCCCA	CASGLSDTQYF	38	0.072648	33	TCRBV12-05*01	TCRBV12	TCRBV12-05	1				TCRBD02-01	TCRBD02	TCRBD02-01				01,02	TCRBJ02-03*01	TCRBJ02	TCRBJ02-03	1				5	0	4	9	3	6	48	-1	60	63	66	1	In	VDJ							NA
TTCTGGAGTCCGCCAGCACCAACCAGACATCTATGTACCTCTGTGCCAGCAGTCCGGGACAGCGCCTACGAGCAGTACTTCGGGCCG		38	0.072648	40	TCRBV28-01*01	TCRBV28	TCRBV28-01	1				TCRBD01-01*01	TCRBD01	TCRBD01-01	1				TCRBJ02-07*01	TCRBJ02	TCRBJ02-07	1				5	2	0	5	2	2	41	53	55	62	64	1	Out	VDJ							NA
TTGGAGTCGGCTGCTCCCTCCCAAACATCTGTGTACTTCTGTGCCAGCAGTTACTCTTTCCTGACAGATACGCAGTATTTTGGCCCA	CASSYSFLTDTQYF	38	0.072648	42	TCRBV06	TCRBV06	unresolved			TCRBV06-02,TCRBV06-03		TCRBD02-01	TCRBD02	TCRBD02-01				01,02	TCRBJ02-03*01	TCRBJ02	TCRBJ02-03	1				0	4	4	10	1	3	39	56	60	62	63	1	In	VDJ							NA
CCTCCCAGACATCTGTGTACTTCTGTGCCAGCAGTCCGGGACAGGAGCCCCCCGGCAATACTGAACACTGAAGCTTTCTTTGGACAA		38	0.072648	58	TCRBV06	TCRBV06	unresolved			TCRBV06-01,TCRBV06-05,TCRBV06-06		TCRBD01-01*01	TCRBD01	TCRBD01-01	1				TCRBJ01-01*01	TCRBJ01	TCRBJ01-01	1				5	2	0	4	16	0	23	35	37	45	61	1	Out	VDJ							NA
AAGATCCGGTCCACAAAGCTGGAGGACTCAGCCATGTACTTCTGTGCCAGCAGTGGACAGATTAACTATGGCTACACCTTCGGTTCG	CASSGQINYGYTF	38	0.072648	39	TCRBV02-01*01	TCRBV02	TCRBV02-01	1				TCRBD01-01*01	TCRBD01	TCRBD01-01	1				TCRBJ01-02*01	TCRBJ01	TCRBJ01-02	1				4	0	2	5	2	1	42	-1	55	60	62	1	In	VDJ							NA
AGTTCTAAGAAGCTCCTTCTCAGTGACTCTGGCTTCTATCTCTGTGCCTGGACTGGTCAGTTGAACACTGAAGCTTTCTTTGGACAA	CAWTGQLNTEAFF	38	0.072648	39	TCRBV30-01*01	TCRBV30	TCRBV30-01	1				TCRBD01-01*01	TCRBD01	TCRBD01-01	1				TCRBJ01-01*01	TCRBJ01	TCRBJ01-01	1				4	5	4	5	1	0	42	52	57	60	61	2	In	VDJ							NA
CTCCTTCTCAGTGACTCTGGCTTCTATCTCTGTGCCTGGAGTAGGCCTTGGGAGGACAGGGGTGACTCACCCCTCCACTTTGGGAAC	CAWSRPWEDRGDSPLHF	38	0.072648	51	TCRBV30-01*01	TCRBV30	TCRBV30-01	1				TCRBD01-01*01	TCRBD01	TCRBD01-01	1				TCRBJ01-06*01	TCRBJ01	TCRBJ01-06	1				2	11	1	2	4	10	30	42	53	62	66	2	In	VDJ							NA
CGCACAGAGCAGGGGGACTCGGCCATGTATCTCTGTGCCAGCAGCTTAGCTAACTAGGTCCGCCAAGAGACCCAGTACTTCGGGCCA	CASSLAN*VRQETQYF	37	0.0707362	48	TCRBV07-09	TCRBV07	TCRBV07-09				01,03	TCRBD02-01	TCRBD02	TCRBD02-01				01,02	TCRBJ02-05*01	TCRBJ02	TCRBJ02-05	1				0	2	3	8	5	1	33	50	52	57	62	1	Stop	VDJ							NA
GCCTTGGAGCTGGACGACTCGGCCCTGTATCTCTGTGCCAGCCCCACCCCGGACTAGCGGGAGACCTACGAGCAGTACTTCGGGCCG	CASPTPD*RETYEQYF	37	0.0707362	48	TCRBV05-04*01	TCRBV05	TCRBV05-04	1				TCRBD02-01*02	TCRBD02	TCRBD02-01	2				TCRBJ02-07*01	TCRBJ02	TCRBJ02-07	1				7	8	1	2	1	2	33	42	50	63	64	1	Stop	VDJ							NA
CTGTCGGCTGCTCCCTCCCAGACATCTGTGTACTTCTGTGCCAGCAGTTATACAGGGGGGTTCCAGGGTGAGCAGTTCTTCGGGCCA	CASSYTGGFQGEQFF	37	0.0707362	45	TCRBV06-05*01	TCRBV06	TCRBV06-05	1				TCRBD01-01*01	TCRBD01	TCRBD01-01	1				TCRBJ02-01*01	TCRBJ02	TCRBJ02-01	1				3	1	3	1	9	9	36	50	51	59	68	1	In	VDJ							NA
GTGAGCACCTTGGAGCTGGGGGACTCGGCCCTTTATCTTTGCGCCAGCAGCTTTACCCTGCAGGGGGCTGAAGCTTTCTTTGGACAA	CASSFTLQGAEAFF	37	0.0707362	42	TCRBV05-01*01	TCRBV05	TCRBV05-01	1				TCRBD01-01*01	TCRBD01	TCRBD01-01	1				TCRBJ01-01*01	TCRBJ01	TCRBJ01-01	1				2	7	4	1	0	6	39	53	60	-1	67	1	In	VDJ							NA
AGCACCTTGGAGCTGGGGGACTCGGCCCTTTATCTTTGCGCCAGCAGCTTGTGGTCACTGCGAAATTCACCCCTCCACTTTGGGAAC	CASSLWSLRNSPLHF	37	0.0707362	45	TCRBV05-01*01	TCRBV05	TCRBV05-01	1				TCRBD02-01	TCRBD02	TCRBD02-01				01,02	TCRBJ01-06*01	TCRBJ01	TCRBJ01-06	1				1	5	3	10	4	7	36	51	56	59	63	1	In	VDJ							NA
AGCACCTTGGAGCTGGGGGACTCGGCCCTTTATCTTTGCGCCAGCCGAAAAACTTCTGGACACCTCTACGAGCAGTACTTCGGGCCG	CASRKTSGHLYEQYF	37	0.0707362	45	TCRBV05-01*01	TCRBV05	TCRBV05-01	1				TCRBD01-01*01	TCRBD01	TCRBD01-01	1				TCRBJ02-07*01	TCRBJ02	TCRBJ02-07	1				7	12	1	6	3	3	36	45	57	62	65	1	In	VDJ							NA
ATCCTGAGTTCTAAGAAGCTCCTTCTCAGTGACTCTGGCTTCTATCTCTGTGCCTGGTCCGGGGACACTGAAGCTTTCTTTGGACAA	CAWSGDTEAFF	37	0.0707362	33	TCRBV30-01*01	TCRBV30	TCRBV30-01	1				TCRBD02-01*01	TCRBD02	TCRBD02-01	1				TCRBJ01-01*01	TCRBJ01	TCRBJ01-01	1				5	2	8	3	0	3	48	57	59	-1	64	1	In	VDJ							NA
TCTAAGAAGCTCCTTCTCAGTGACTCTGGCTTCTATCTCTGTGCCTGGAGTGCAGTGGGAGGCAGGGCTGAAGCTTTCTTTGGACAA	CAWSAVGGRAEAFF	37	0.0707362	42	TCRBV30-01*01	TCRBV30	TCRBV30-01	1				TCRBD02-01*02	TCRBD02	TCRBD02-01	2				TCRBJ01-01*01	TCRBJ01	TCRBJ01-01	1				1	4	9	1	5	6	39	52	56	62	67	2	In	VDJ							NA
GTGAGCACCTTGGAGCTGGGGGACTCGGCCCTTTATCTTTGCGCCAGCAGCTCGCGAACCGCGAACACTGAAGCTTTCTTTGGACAA	CASSSRTANTEAFF	37	0.0707362	42	TCRBV05-01*01	TCRBV05	TCRBV05-01	1				TCRBD02-01	TCRBD02	TCRBD02-01				01,02	TCRBJ01-01*01	TCRBJ01	TCRBJ01-01	1				3	1	7	6	6	1	39	52	53	56	62	2	In	VDJ							NA
TCCTTCTCAGTGACTCTGGCTTCTATCTCTGTGCCCTAACCCGTTTCGGGGCCAGGATATAGCAATCAGCCCCAGCATTTTGGTGAT		37	0.0707362	52	TCRBV30-01*01	TCRBV30	TCRBV30-01	1				unresolved		unresolved		TCRBD01,TCRBD02	TCRBD01-01,TCRBD02-01		TCRBJ01-05*01	TCRBJ01	TCRBJ01-05	1				8	12	7	0	7	0	29	35	47	52	59	3	Out	VDJ							NA
TGGAGATCCAGTCCACGGAGTCAGGGGACACAGCACTGTATTTCTGTGCCAACTGGGGGGGACGGCTACGAGCAGTACTTCGGGCCG		36	0.0688244	37	TCRBV21-01*01	TCRBV21	TCRBV21-01	1				TCRBD02-01*01	TCRBD02	TCRBD02-01	1				TCRBJ02-07*01	TCRBJ02	TCRBJ02-07	1				10	3	9	0	4	3	44	51	54	61	65	1	Out	VDJ							NA
GTGAGCACCTTGGAGCTGGGGGACTCGGCCCTTTATCTTTGCGCCAGCAGCTTCCAGGGATCAAGTGAAAAACTGTTTTTTGGCAGT	CASSFQGSSEKLFF	36	0.0688244	42	TCRBV05-01*01	TCRBV05	TCRBV05-01	1				TCRBD01-01*01	TCRBD01	TCRBD01-01	1				TCRBJ01-04*01	TCRBJ01	TCRBJ01-04	1				2	1	4	3	6	7	39	53	54	59	65	1	In	VDJ							NA
GACCAGTGCCCATCCTGAAGACAGCAGCTTCTACATCTGCAGTGCTAGAGATCGGCAGGGGAGGGCCTTGAAGCTTTCTTTGGACAA		36	0.0688244	44	TCRBV20	TCRBV20	unresolved			TCRBV20-01,TCRBV20-or09_02		TCRBD02-01*02	TCRBD02	TCRBD02-01	2				TCRBJ01-01*01	TCRBJ01	TCRBJ01-01	1				0	7	9	0	3	7	37	51	58	65	68	1	Out	VDJ							NA
GTGAGCACCTTGGAGCTGGGGGACTCGGCCCTTTATCTTTGCGCCAGCAGCTCGGGACAGGTGGTCTACGAGCAGTACTTCGGGCCG	CASSSGQVVYEQYF	36	0.0688244	42	TCRBV05-01*01	TCRBV05	TCRBV05-01	1				TCRBD01-01*01	TCRBD01	TCRBD01-01	1				TCRBJ02-07*01	TCRBJ02	TCRBJ02-07	1				3	1	0	4	4	3	39	52	53	61	65	1	In	VDJ							NA
AAGAAGCTCCTTCTCAGTGACTCTGGCTTCTATCTCTGTGCCTGGAGCTCACGCGGTCCCATGAACACTGAAGCTTTCTTTGGACAA	CAWSSRGPMNTEAFF	36	0.0688244	45	TCRBV30-01*01	TCRBV30	TCRBV30-01	1				TCRBD02-01	TCRBD02	TCRBD02-01				01,02	TCRBJ01-01*01	TCRBJ01	TCRBJ01-01	1				3	5	7	5	5	0	36	47	52	56	61	1	In	VDJ							NA
CAGCCTGCAGAGCTTGGGGACTCGGCCGTGTATCTCTGTGCCAGCAGCTTACGGGGGAGTCAAGCCGGGGAGCTGTTTTTTGGAGAA	CASSLRGSQAGELFF	36	0.0688244	45	TCRBV11-03*01	TCRBV11	TCRBV11-03	1				TCRBD02-01*01	TCRBD02	TCRBD02-01	1				TCRBJ02-02*01	TCRBJ02	TCRBJ02-02	1				2	0	8	2	7	6	36	-1	51	57	64	2	In	VDJ							NA
CATCAATTCCCTGGAGCTTGGTGACTCTGCTGTGTATTTCTGTGCCAGCAGCCAAGATGGGACAGTGAAAAACTGTTTTTTGGCAGT		36	0.0688244	41	TCRBV03	TCRBV03	unresolved			TCRBV03-01,TCRBV03-02		TCRBD01-01*01	TCRBD01	TCRBD01-01	1				TCRBJ01-04*01	TCRBJ01	TCRBJ01-04	1				0	1	0	5	0	7	40	57	58	-1	65	2	Out	VDJ							NA
GGAGTCAGGGGACACAGCACTGTATTTCTGTGCCAGCAGCACAACAGGGTTAACGGCCCCACTAATGAAAAACTGTTTTTTGGCAGT		35	0.0669127	53	TCRBV21-01*01	TCRBV21	TCRBV21-01	1				TCRBD01-01*01	TCRBD01	TCRBD01-01	1				TCRBJ01-04*01	TCRBJ01	TCRBJ01-04	1				4	2	3	3	11	2	28	41	43	49	60	1	Out	VDJ							NA
ACCTTGGAGCTGGGGGACTCGGCCCTTTATCTTTGCGCCAGCAGCGGGGGAGGGAGCACCTCTAACTATGGCTACACCTTCGGTTCG	CASSGGGSTSNYGYTF	35	0.0669127	48	TCRBV05-01*01	TCRBV05	TCRBV05-01	1				TCRBD02-01*02	TCRBD02	TCRBD02-01	2				TCRBJ01-02*01	TCRBJ01	TCRBJ01-02	1				4	2	9	0	7	0	33	45	47	54	61	1	In	VDJ							NA
CTAGAGTCTGCCATCCCCAACCAGACAGCTCTTTACTTCTGTGCCACCTCTGAGGGGGGGCATTCCGGGGAGCTGTTTTTTGGAGAA	CATSEGGHSGELFF	35	0.0669127	42	TCRBV24	TCRBV24	unresolved			TCRBV24-01,TCRBV24-or09_02		TCRBD02-01*01	TCRBD02	TCRBD02-01	1				TCRBJ02-02*01	TCRBJ02	TCRBJ02-02	1				9	5	9	0	4	6	39	48	53	60	64	2	In	VDJ							NA
AAGAAGCTCCTTCTCAGTGACTCTGGCTTCTATCTCTGTGCCTGGAGTGTACTGGACAGGGTAGAAAACATTCAGTACTTCGGCGCC	CAWSVLDRVENIQYF	35	0.0669127	45	TCRBV30-01*01	TCRBV30	TCRBV30-01	1				TCRBD01-01*01	TCRBD01	TCRBD01-01	1				TCRBJ02-04*01	TCRBJ02	TCRBJ02-04	1				0	3	1	3	3	5	36	50	53	61	64	2	In	VDJ							NA
CTGTACCCTCTCAGACATCTGTGTACTTCTGTGCCAGCAGTCAAGGATGCTCCACACGGAAAGACCTATGGCTACACCTTCGGTTCG		34	0.0650009	52	TCRBV06-04	TCRBV06	TCRBV06-04				01,02	unresolved		unresolved		TCRBD01,TCRBD02	TCRBD01-01,TCRBD02-01		TCRBJ01-02*01	TCRBJ01	TCRBJ01-02	1				5	3	1	8	18	4	29	41	44	47	65	1	Out	VDJ							NA
GTGAGCACCTTGGAGCTGGGGGACTCGGCCCTTTATCTTTGCGCCAGCAGCCCACAGGGATCTGGAAACACCATATATTTTGGAGAG	CASSPQGSGNTIYF	34	0.0650009	42	TCRBV05-01*01	TCRBV05	TCRBV05-01	1				TCRBD01-01*01	TCRBD01	TCRBD01-01	1				TCRBJ01-03*01	TCRBJ01	TCRBJ01-03	1				4	2	3	3	1	1	39	51	53	59	60	1	In	VDJ							NA
AGCTGGAGGACTCAGCCATGTACTTCTGTGCCAGCAGTATGATGAATTACCGATCAAAGTCGGGCCAACGTCCTGACTTTCGGGGCC		34	0.0650009	55	TCRBV02-01*01	TCRBV02	TCRBV02-01	1				unresolved		unresolved		TCRBD01,TCRBD02	TCRBD01-01,TCRBD02-01		TCRBJ02-06*01	TCRBJ02	TCRBJ02-06	1				5	2	2	8	19	5	26	38	40	42	61	1	Out	VDJ							NA
GACTCGGCCCTTTATCTTTGCGCCAGCAGCTTGAGGGGGACAAGGGAGTTGACTTTAGAGGCTAATGAAAAACTGTTTTTTGGCAGT	CASSLRGTRELTLEANEKLFF	34	0.0650009	63	TCRBV05-01*01	TCRBV05	TCRBV05-01	1				TCRBD01-01*01	TCRBD01	TCRBD01-01	1				TCRBJ01-04*01	TCRBJ01	TCRBJ01-04	1				1	3	0	6	19	3	18	33	36	42	61	1	In	VDJ							NA
CGGCTGCTCCCTCCCAAACATCTGTGTACTTCTGTGCCAGCAGTCAAGGCGGGCATCGGAAAGACCTATGGCTACACCTTCGGTTCG		34	0.0650009	49	TCRBV06	TCRBV06	unresolved			TCRBV06-02,TCRBV06-03		TCRBD02-01	TCRBD02	TCRBD02-01				01,02	TCRBJ01-02*01	TCRBJ01	TCRBJ01-02	1				5	4	7	4	12	4	32	44	48	53	65	1	Out	VDJ							NA
GTGAGCACCTTGGAGCTGGGGGACTCGGCCCTTTATCTTTGCGCCAGCAGCTCCCGGACAGCGAACACTGAAGCTTTCTTTGGACAA	CASSSRTANTEAFF	34	0.0650009	42	TCRBV05-01*01	TCRBV05	TCRBV05-01	1				TCRBD01-01*01	TCRBD01	TCRBD01-01	1				TCRBJ01-01*01	TCRBJ01	TCRBJ01-01	1				3	3	1	5	1	1	39	52	55	61	62	1	In	VDJ							NA
AATGTGAGCACCTTGGAGCTGGGGGACTCGGCCCTTTATCTTTGCGCCAGCAGCGCTACAGGGAACACTGAAGCTTTCTTTGGACAA	CASSATGNTEAFF	34	0.0650009	39	TCRBV05-01*01	TCRBV05	TCRBV05-01	1				TCRBD01-01*01	TCRBD01	TCRBD01-01	1				TCRBJ01-01*01	TCRBJ01	TCRBJ01-01	1				4	3	3	4	0	1	42	54	57	-1	62	1	In	VDJ							NA
AGTGCCCATCCTGAAGACAGCAGCTTCTACATCTGCAGTGCTCCTTTGGGGGACAGGGGATGGGCCTATGGCTACACCTTCGGTTCG	CSAPLGDRGWAYGYTF	34	0.0650009	48	TCRBV20	TCRBV20	unresolved			TCRBV20-01,TCRBV20-or09_02		TCRBD01-01*01	TCRBD01	TCRBD01-01	1				TCRBJ01-02*01	TCRBJ01	TCRBJ01-02	1				5	7	0	2	6	4	33	42	49	59	65	1	In	VDJ							NA
AGTTCTAAGAAGCTCCTTCTCAGTGACTCTGGCTTCTATCTCTGTGCCTGGACGCAGCGGGAGCGGGATACGCAGTATTTTGGCCCA	CAWTQRERDTQYF	34	0.0650009	39	TCRBV30-01*01	TCRBV30	TCRBV30-01	1				TCRBD02-01*02	TCRBD02	TCRBD02-01	2				TCRBJ02-03*01	TCRBJ02	TCRBJ02-03	1				4	3	6	2	3	6	42	52	55	63	66	1	In	VDJ							NA
AGTTCTAAGAAGCTCCTTCTCAGTGACTCTGGCTTCTATCTCTGTGCCTGGAATAGACAGGGGGCAAACGAGCAGTACTTCGGGCCG	CAWNRQGANEQYF	34	0.0650009	39	TCRBV30-01*01	TCRBV30	TCRBV30-01	1				TCRBD01-01*01	TCRBD01	TCRBD01-01	1				TCRBJ02-07*01	TCRBJ02	TCRBJ02-07	1				4	3	2	0	2	5	42	52	55	65	67	2	In	VDJ							NA
CTGAGTTCTAAGAAGCTCCTTCTCAGTGACTCTGGCTTCTATCTCTGTGCCTGCCAAACAGGGTACGATGGCTACACCTTCGGTTCG	CACQTGYDGYTF	34	0.0650009	36	TCRBV30-01*01	TCRBV30	TCRBV30-01	1				TCRBD01-01*01	TCRBD01	TCRBD01-01	1				TCRBJ01-02*01	TCRBJ01	TCRBJ01-02	1				6	4	3	3	4	6	45	53	57	63	67	2	In	VDJ							NA
AAGAAGCTCCTTCTCAGTGACTCTGGCTTCTATCTCTGTGCCTGGAGGAACGGTGGCACTAGCACAGATACGCAGTATTTTGGCCCA	CAWRNGGTSTDTQYF	34	0.0650009	45	TCRBV30-01*01	TCRBV30	TCRBV30-01	1				unresolved		unresolved		TCRBD01,TCRBD02	TCRBD01-01,TCRBD02-01		TCRBJ02-03*01	TCRBJ02	TCRBJ02-03	1				3	7	9	0	3	0	36	47	54	57	60	2	In	VDJ							NA
TCCAGTCCACGGAGTCAGGGGACACAGCACTGTATTTCTGTGCCAGCAGCAAAGGAGGACAGGGTCTTTGGAGCTTTCTTTGGACAA		33	0.0630891	43	TCRBV21-01*01	TCRBV21	TCRBV21-01	1				TCRBD01-01*01	TCRBD01	TCRBD01-01	1				TCRBJ01-01*01	TCRBJ01	TCRBJ01-01	1				1	2	1	3	7	10	38	54	56	64	71	1	Out	VDJ							NA
GGGGACACAGCACTGTATTTCTGTGCCAGCAGAGGCCCCTTCCGGGACAGGGGCCGATATAGCAATCAGCCCCAGCATTTTGGTGAT	CASRGPFRDRGRYSNQPQHF	33	0.0630891	60	TCRBV21-01*01	TCRBV21	TCRBV21-01	1				TCRBD01-01*01	TCRBD01	TCRBD01-01	1				TCRBJ01-05*01	TCRBJ01	TCRBJ01-05	1				6	11	0	2	6	0	21	32	43	53	59	1	In	VDJ							NA
TCAGACTTCTGTTTACTTCTGTGCCAGCAGCAATCTCCGGGACAGGGGTCTATGGCTCGCTCTGGAAACACCATATATTTTGGAGAG		33	0.0630891	62	TCRBV06-07*01	TCRBV06	TCRBV06-07	1				TCRBD01-01*01	TCRBD01	TCRBD01-01	1				TCRBJ01-03*01	TCRBJ01	TCRBJ01-03	1				6	8	0	2	11	0	19	30	38	48	59	1	Out	VDJ							NA
TGGAGCTTGGTGACTCTGCTGTGTATTTCTGTGCCAGCAGCCACTTCGCTCCATTTCCATTCCGACAATGAGCAGTTCTTCGGGCCA		33	0.0630891	52	TCRBV03	TCRBV03	unresolved			TCRBV03-01,TCRBV03-02		unresolved		unresolved		TCRBD01,TCRBD02	TCRBD01-01,TCRBD02-01		TCRBJ02-01*01	TCRBJ02	TCRBJ02-01	1				3	8	4	6	11	5	29	43	51	53	64	1	Out	VDJ							NA
GAACCCAGGGACTCAGCTGTGTACTTCTGTGCCAGCAGCCTTGGTTACAGGGGGCTGGGGAGCAATCAGCCCCAGCATTTTGGTGAT	CASSLGYRGLGSNQPQHF	33	0.0630891	54	TCRBV12	TCRBV12	unresolved			TCRBV12-03,TCRBV12-04		TCRBD01-01*01	TCRBD01	TCRBD01-01	1				TCRBJ01-05*01	TCRBJ01	TCRBJ01-05	1				6	8	3	0	5	1	27	38	46	55	60	1	In	VDJ							NA
GCTGCTCCCTCCCAAACATCTGTGTACTTCTGTGCCAGCAGTTACGGTCAGATAGGACAGGGGGTCGGTGAGCAGTTCTTCGGGCCA	CASSYGQIGQGVGEQFF	33	0.0630891	51	TCRBV06	TCRBV06	unresolved			TCRBV06-02,TCRBV06-03		TCRBD01-01*01	TCRBD01	TCRBD01-01	1				TCRBJ02-01*01	TCRBJ02	TCRBJ02-01	1				2	9	1	1	4	9	30	45	54	64	68	1	In	VDJ							NA
GTGCCTTGGAGCTGGGGGACTCGGCCCTGTATCTCTGTGCCAGAAGCGCGGGACAGGGTAACGGGAGAAAAACTGTTTTTTGGCAGT		33	0.0630891	46	TCRBV05-03	TCRBV05	TCRBV05-03				01,02	TCRBD01-01*01	TCRBD01	TCRBD01-01	1				TCRBJ01-04*01	TCRBJ01	TCRBJ01-04	1				4	2	0	3	8	8	35	47	49	58	66	2	Out	VDJ							NA
CCTGATTCTGGAGTCCGCCAGCACCAACCAGACATCTATGTACCTCTGTGCCAGCAGTTCATTAGTAGCGAGCAGTACTTCGGGCCG		33	0.0630891	35	TCRBV28-01*01	TCRBV28	TCRBV28-01	1				TCRBD02-01	TCRBD02	TCRBD02-01				01,02	TCRBJ02-07*01	TCRBJ02	TCRBJ02-07	1				4	3	5	8	3	6	46	59	62	65	68	2	Out	VDJ							NA
CTGAGTTCTAAGAAGCTCCTTCTCAGTGACTCTGGCTTCTATCTCTGTGCCTGGAGCCGGAAAGGGGGTGAAGCTTTCTTTGGACAA	CAWSRKGGEAFF	33	0.0630891	36	TCRBV30-01*01	TCRBV30	TCRBV30-01	1				TCRBD01-01*01	TCRBD01	TCRBD01-01	1				TCRBJ01-01*01	TCRBJ01	TCRBJ01-01	1				3	6	5	1	0	7	45	56	62	-1	68	2	In	VDJ							NA
CTGAGTTCTAAGAAGCTCCTTCTCAGTGACTCTGGCTTCTATCTCTGTGCCTGGATCGGACAGAACACTGAAGCTTTCTTTGGACAA	CAWIGQNTEAFF	33	0.0630891	36	TCRBV30-01*01	TCRBV30	TCRBV30-01	1				TCRBD01-01*01	TCRBD01	TCRBD01-01	1				TCRBJ01-01*01	TCRBJ01	TCRBJ01-01	1				4	2	1	6	0	1	45	55	57	-1	62	2	In	VDJ							NA
CTCAAGATCCAGCCTGCAGAGCTTGGGGACTCGGCCGTGTATCTCTGTGCCAGCAGCTCTACAGGGGGGAAACTGTTTTTTGGCAGT	CASSSTGGKLFF	32	0.0611773	36	TCRBV11-03*01	TCRBV11	TCRBV11-03	1				TCRBD01-01*01	TCRBD01	TCRBD01-01	1				TCRBJ01-04*01	TCRBJ01	TCRBJ01-04	1				4	2	3	1	1	11	45	58	60	68	69	1	In	VDJ							NA
AGCACCTTGGAGCTGGGGGACTCGGCCCTTTATCTTTGCGCCAGCAGCTTAAAAGGGGGCGCGGGGCAGCCCCAGCATTTTGGTGAT	CASSLKGGAGQPQHF	32	0.0611773	45	TCRBV05-01*01	TCRBV05	TCRBV05-01	1				TCRBD01-01*01	TCRBD01	TCRBD01-01	1				TCRBJ01-05*01	TCRBJ01	TCRBJ01-05	1				2	3	5	0	6	7	36	50	53	60	66	1	In	VDJ							NA
TCTAAGAAGCTCCTTCTCAGTGACTCTGGCTTCTATCTCTGTGCCTGCCTCAACTGGGGTGCGGGTGAAAAACTGTTTTTTGGCAGT	CACLNWGAGEKLFF	32	0.0611773	42	TCRBV30-01*01	TCRBV30	TCRBV30-01	1				TCRBD02-01	TCRBD02	TCRBD02-01				01,02	TCRBJ01-04*01	TCRBJ01	TCRBJ01-04	1				6	13	7	4	0	7	39	47	60	-1	65	2	In	VDJ							NA
AAGAAGCTCCTTCTCAGTGACTCTGGCTTCTATCTCTGTGCCTGGAGCCCAACGGGACAGGACCTCTACGAGCAGTACTTCGGGCCG	CAWSPTGQDLYEQYF	32	0.0611773	45	TCRBV30-01*01	TCRBV30	TCRBV30-01	1				TCRBD01-01*01	TCRBD01	TCRBD01-01	1				TCRBJ02-07*01	TCRBJ02	TCRBJ02-07	1				3	6	0	4	4	3	36	47	53	61	65	2	In	VDJ							NA
GTAGTGCGAGGAGATTCGGCAGCTTATTTCTGTGCCAGCTCACCAATCTCATCCCAGGCGGGTGGCACTGAAGCTTTCTTTGGACAA	CASSPISSQAGGTEAFF	31	0.0592655	51	TCRBV18-01*01	TCRBV18	TCRBV18-01	1				TCRBD02-01	TCRBD02	TCRBD02-01				01,02	TCRBJ01-01*01	TCRBJ01	TCRBJ01-01	1				2	12	7	4	3	4	30	45	57	62	65	1	In	VDJ							NA
AGCAGGGGGACTCAGCTGTGTATCTCTGTGCCAGCAGCGGTTAGTATTAGCTCACAAAGTCGGGCCAACGTCCTGACTTTCGGGGCC		31	0.0592655	55	TCRBV07-04*01	TCRBV07	TCRBV07-04	1				TCRBD02-01	TCRBD02	TCRBD02-01				01,02	TCRBJ02-06*01	TCRBJ02	TCRBJ02-06	1				5	9	5	7	10	5	26	38	47	51	61	1	Out	VDJ							NA
AACCAGACATCTATGTACCTCTGTGCCAGCAGTCCCAATCCACCAATCTTCGACGAGCGGAAGTTCCACGAGCAGTACTTCGGGCCG	CASSPNPPIFDERKFHEQYF	31	0.0592655	60	TCRBV28-01*01	TCRBV28	TCRBV28-01	1				TCRBD02-01	TCRBD02	TCRBD02-01				01,02	TCRBJ02-07*01	TCRBJ02	TCRBJ02-07	1				5	22	6	5	7	5	21	33	55	60	67	1	In	VDJ							NA
AGCACCAACCAGACATCTGTGTATCTCTATGCCAGCAGTGGGGACCATCGACGACAAAGTCGGGCCAACGTCCTGACTTTCGGGGCC	YASSGDHRRQSRANVLTF	31	0.0592655	54	TCRBV26-01*01	TCRBV26	TCRBV26-01	1				unresolved		unresolved		TCRBD01,TCRBD02	TCRBD01-01,TCRBD02-01		TCRBJ02-06*01	TCRBJ02	TCRBJ02-06	1				5	1	0	7	16	5	27	39	40	45	61	1	In	VDJ							NA
AATGTGAGCACCTTGGAGCTGGGGGACTCGGCCCTTTATCTTTGCGCCAGCAGCCTGGGCCCAAATGAAAAACTGTTTTTTGGCAGT	CASSLGPNEKLFF	31	0.0592655	39	TCRBV05-01*01	TCRBV05	TCRBV05-01	1				unresolved		unresolved		TCRBD01,TCRBD02	TCRBD01-01,TCRBD02-01		TCRBJ01-04*01	TCRBJ01	TCRBJ01-04	1				0	3	4	6	0	5	42	58	61	-1	63	1	In	VDJ							NA
GGCTGCTCCCTCCCAGACATCTGTGTACTTCTGTGCCAGCAGTCGTTTGGAAGTGGGAGAAAGACCTATGGCTACACCTTCGGTTCG		31	0.0592655	50	TCRBV06	TCRBV06	unresolved			TCRBV06-01,TCRBV06-05,TCRBV06-06		TCRBD02-01*02	TCRBD02	TCRBD02-01	2				TCRBJ01-02*01	TCRBJ01	TCRBJ01-02	1				5	11	9	2	6	4	31	43	54	59	65	1	Out	VDJ							NA
TTGGAGCTGGGGGACTCGGCCCTTTATCTTTGCGCCAGCAGCTTGGGCCGGGGGACTAGCGGGAGGAATGAGCAGTTCTTCGGGCCA	CASSLGRGTSGRNEQFF	31	0.0592655	51	TCRBV05-01*01	TCRBV05	TCRBV05-01	1				TCRBD02-01*02	TCRBD02	TCRBD02-01	2				TCRBJ02-01*01	TCRBJ02	TCRBJ02-01	1				0	5	0	1	0	7	30	46	51	-1	66	1	In	VDJ							NA
ACCTTGGAGCTGGGGGACTCGGCCCTTTATCTTTGCGCCAGCAGCCAATCCCCGACAGGGGGTAGCACTGAAGCTTTCTTTGGACAA	CASSQSPTGGSTEAFF	31	0.0592655	48	TCRBV05-01*01	TCRBV05	TCRBV05-01	1				TCRBD01-01*01	TCRBD01	TCRBD01-01	1				TCRBJ01-01*01	TCRBJ01	TCRBJ01-01	1				4	8	2	1	3	4	33	45	53	62	65	1	In	VDJ							NA
TCCACGGAGTCAGGGGACACAGCACTGTATTTCTGTGCCAGCAGCAAAGTTTCGGTACCTACCAATCAGCCCCAGCATTTTGGTGAT	CASSKVSVPTNQPQHF	31	0.0592655	48	TCRBV21-01*01	TCRBV21	TCRBV21-01	1				TCRBD02-01	TCRBD02	TCRBD02-01				01,02	TCRBJ01-05*01	TCRBJ01	TCRBJ01-05	1				1	9	4	9	1	3	33	49	58	61	62	2	In	VDJ							NA
ACCTTGGAGCTGGGGGACTCGGCCCTTTATCTTTGCGCCAGCAGCTCTCGGCAGAACTCCGGGACCGGGGAGCTGTTTTTTGGAGAA	CASSSRQNSGTGELFF	31	0.0592655	48	TCRBV05-01*01	TCRBV05	TCRBV05-01	1				TCRBD02-01	TCRBD02	TCRBD02-01				01,02	TCRBJ02-02*01	TCRBJ02	TCRBJ02-02	1				3	13	8	4	0	5	33	46	59	-1	63	2	In	VDJ							NA
TCTAAGAAGCTCCTTCTCAGTGACTCTGGCTTCTATCTCTGTGCCTGGAGTGATGAAAATCAGGAGATTAAAGCTTTCTTTGGACAA	CAWSDENQEIKAFF	31	0.0592655	42	TCRBV30-01*01	TCRBV30	TCRBV30-01	1				unresolved		unresolved		TCRBD01,TCRBD02	TCRBD01-01,TCRBD02-01		TCRBJ01-01*01	TCRBJ01	TCRBJ01-01	1				1	8	4	4	6	9	39	52	60	64	70	2	In	VDJ							NA
TCTAAGAAGCTCCTTCTCAGTGACTCTGGCTTCTATCTCTGTGCCTGGAGTAGTGGGGGGTTCGCCTACGAGCAGTACTTCGGGCCG	CAWSSGGFAYEQYF	31	0.0592655	42	TCRBV30-01*01	TCRBV30	TCRBV30-01	1				TCRBD02-01*01	TCRBD02	TCRBD02-01	1				TCRBJ02-07*01	TCRBJ02	TCRBJ02-07	1				2	3	9	1	4	2	39	51	54	60	64	2	In	VDJ							NA
ACGGAGTCAGGGGACACAGCACTGTATTTCTGTGCCAGCAGTATAAAGGTGCTACAACACGCACGAAACACCATATATTTTGGAGAG	CASSIKVLQHARNTIYF	30	0.0573537	51	TCRBV21-01*01	TCRBV21	TCRBV21-01	1				unresolved		unresolved		TCRBD01,TCRBD02	TCRBD01-01,TCRBD02-01		TCRBJ01-03*01	TCRBJ01	TCRBJ01-03	1				6	12	3	6	8	5	30	41	53	56	64	1	In	VDJ							NA
CGCACAGAGCGGGGGGACTCAGCCGTGTATCTCTGTGCCAGCCGTTGCAGAGGACTAGCGGGGACAGATACGCAGTATTTTGGCCCA	CASRCRGLAGTDTQYF	30	0.0573537	48	TCRBV07-03*01	TCRBV07	TCRBV07-03	1				TCRBD02-01*01	TCRBD02	TCRBD02-01	1				TCRBJ02-03*01	TCRBJ02	TCRBJ02-03	1				8	9	1	3	0	3	33	42	51	-1	63	1	In	VDJ							NA
CTGGGGGACTCGGCCCTTTATCTTTGCGCCAGCAGCTCAGGAAAGGGGGTGAGTTCCAGCTCCTACAATGAGCAGTTCTTCGGGCCA	CASSSGKGVSSSSYNEQFF	30	0.0573537	57	TCRBV05-01*01	TCRBV05	TCRBV05-01	1				TCRBD01-01*01	TCRBD01	TCRBD01-01	1				TCRBJ02-01*01	TCRBJ02	TCRBJ02-01	1				3	6	5	1	10	0	24	37	43	49	59	1	In	VDJ							NA
AGCACCTTGGAGCTGGGGGACTCGGCCCTTTATCTTTGCGCCAGCAGCTTGGGCAGACAGGGGACAAACATTCAGTACTTCGGCGCC	CASSLGRQGTNIQYF	30	0.0573537	45	TCRBV05-01*01	TCRBV05	TCRBV05-01	1				TCRBD01-01*01	TCRBD01	TCRBD01-01	1				TCRBJ02-04*01	TCRBJ02	TCRBJ02-04	1				0	3	2	2	2	6	36	52	55	63	65	1	In	VDJ							NA
GTGAGCACCTTGGAGCTGGGGGACTCGGCCCTTTATCTTTGCGCCAGCACCAAGTCGGGCAGCAACACTGAAGCTTTCTTTGGACAA	CASTKSGSNTEAFF	30	0.0573537	42	TCRBV05-01*01	TCRBV05	TCRBV05-01	1				unresolved		unresolved		TCRBD01,TCRBD02	TCRBD01-01,TCRBD02-01		TCRBJ01-01*01	TCRBJ01	TCRBJ01-01	1				6	7	8	0	3	2	39	49	56	60	63	1	In	VDJ							NA
AGCACCTTGGAGCTGGGGGACTCGGCCCTTTATCTTTGCGCCAGCAGCCCAGAAGGGCCCGCTAATCAGCCCCAGCATTTTGGTGAT	CASSPEGPANQPQHF	30	0.0573537	45	TCRBV05-01*01	TCRBV05	TCRBV05-01	1				unresolved		unresolved		TCRBD01,TCRBD02	TCRBD01-01,TCRBD02-01		TCRBJ01-05*01	TCRBJ01	TCRBJ01-05	1				4	5	5	3	6	4	36	48	53	57	63	1	In	VDJ							NA
ACCTTGGAGCTGGGGGACTCGGCCCTTTATCTTTGCGCCAGCAGCCTACCAAAGGGGGGAGCTAACTATGGCTACACCTTCGGTTCG	CASSLPKGGANYGYTF	30	0.0573537	48	TCRBV05-01*01	TCRBV05	TCRBV05-01	1				unresolved		unresolved		TCRBD01,TCRBD02	TCRBD01-01,TCRBD02-01		TCRBJ01-02*01	TCRBJ01	TCRBJ01-02	1				4	7	5	1	3	0	33	45	52	58	61	1	In	VDJ							NA
CTGAGTTCTAAGAAGCTCCTTCTCAGTGACTCTGGCTTCTATCTCTGTGCCTGGGGTCGGGGGAACACTGAAGCTTTCTTTGGACAA	CAWGRGNTEAFF	30	0.0573537	36	TCRBV30-01*01	TCRBV30	TCRBV30-01	1				TCRBD02-01*01	TCRBD02	TCRBD02-01	1				TCRBJ01-01*01	TCRBJ01	TCRBJ01-01	1				5	3	8	3	0	1	45	54	57	-1	62	1	In	VDJ							NA
CTGGAGTCGCCCAGCCCCAACCAGACCTCTCTGTACTTCTGTGCCAGCAGTCGAAGCTCTGGGGCCAACGTCCTGACTTTCGGGGCC	CASSRSSGANVLTF	30	0.0573537	42	TCRBV27-01*01	TCRBV27	TCRBV27-01	1				unresolved		unresolved		TCRBD01,TCRBD02	TCRBD01-01,TCRBD02-01		TCRBJ02-06*01	TCRBJ02	TCRBJ02-06	1				5	1	2	8	2	0	39	51	52	54	56	2	In	VDJ							NA
CTGAGTTCTAAGAAGCTCCTTCTCAGTGACTCTGGCTTCTATCTCTGTGCCTTGGGACAGAGCTCCTACGAGCAGTACTTCGGGCCG	CALGQSSYEQYF	30	0.0573537	36	TCRBV30-01*01	TCRBV30	TCRBV30-01	1				TCRBD01-01*01	TCRBD01	TCRBD01-01	1				TCRBJ02-07*01	TCRBJ02	TCRBJ02-07	1				7	1	0	5	2	0	45	52	53	60	62	2	In	VDJ							NA
CGGAGTCAGGGGACACAGCACTGTATTTCTGTGCCAGCAGTTGTGATATAGCTACAAGGTGCTAATGAAAAACTGTTTTTTGGCAGT		29	0.0554419	52	TCRBV21-01*01	TCRBV21	TCRBV21-01	1				TCRBD02-01	TCRBD02	TCRBD02-01				01,02	TCRBJ01-04*01	TCRBJ01	TCRBJ01-04	1				6	8	5	7	9	3	29	40	48	52	61	1	Out	VDJ							NA
CACGGAGTCAGGGGACACAGCACTGTATTTCTGTGCCAGCAGAAGATAGGTGCTACAGTCATGCAAGATACGCAGTATTTTGGCCCA		29	0.0554419	50	TCRBV21-01*01	TCRBV21	TCRBV21-01	1				TCRBD01-01*01	TCRBD01	TCRBD01-01	1				TCRBJ02-03*01	TCRBJ02	TCRBJ02-03	1				6	12	3	5	7	5	31	42	54	58	65	1	Out	VDJ							NA
GCTGCTCCCTCCCAGACATCTGTGTACTTCTGTGCCAGCAGTTACTCGGAGGGGACAGACTCTGGAAACACCATATATTTTGGAGAG	CASSYSEGTDSGNTIYF	29	0.0554419	51	TCRBV06	TCRBV06	unresolved			TCRBV06-05,TCRBV06-06		TCRBD01-01*01	TCRBD01	TCRBD01-01	1				TCRBJ01-03*01	TCRBJ01	TCRBJ01-03	1				0	4	0	5	1	0	30	47	51	58	59	1	In	VDJ							NA
CTGAGGATCCAGCAGGTAGTGCGAGGAGATTCGGCAGCTTATTTCTGTGCCAGCTCACCGGGCACAGATACGCAGTATTTTGGCCCA	CASSPGTDTQYF	29	0.0554419	36	TCRBV18-01*01	TCRBV18	TCRBV18-01	1				unresolved		unresolved		TCRBD01,TCRBD02	TCRBD01-01,TCRBD02-01		TCRBJ02-03*01	TCRBJ02	TCRBJ02-03	1				3	0	0	10	0	1	45	-1	59	-1	61	1	In	VDJ							NA
GAGCTGGGGGACTCGGCCCTTTATCTTTGCGCCAGCAGCTTGGCAGGGACAGGGGGCATCGGTAATGAAAAACTGTTTTTTGGCAGT	CASSLAGTGGIGNEKLFF	29	0.0554419	54	TCRBV05-01*01	TCRBV05	TCRBV05-01	1				TCRBD01-01*01	TCRBD01	TCRBD01-01	1				TCRBJ01-04*01	TCRBJ01	TCRBJ01-04	1				0	2	0	0	5	4	27	43	45	57	62	1	In	VDJ							NA
CGCCTTGTTGCTGGGGGACTCGGCCCTCTATCTCTGTGCCAGCAGCTTGGGACAGTCCAGGCGAATCAGCCCCAGCATTTTGGTGAT		29	0.0554419	47	TCRBV05-06*01	TCRBV05	TCRBV05-06	1				TCRBD01-01*01	TCRBD01	TCRBD01-01	1				TCRBJ01-05*01	TCRBJ01	TCRBJ01-05	1				0	0	2	5	8	4	34	-1	50	55	63	1	Out	VDJ							NA
TCCTGAGTTCTAAGAAGCTCCTTCTCAGTGACTCTGGCTTCTATCTCTGTGCCTGGAGTGGGGGACACTGAAGCTTTCTTTGGACAA		29	0.0554419	34	TCRBV30-01*01	TCRBV30	TCRBV30-01	1				unresolved		unresolved		TCRBD01,TCRBD02	TCRBD01-01,TCRBD02-01		TCRBJ01-01*01	TCRBJ01	TCRBJ01-01	1				1	0	6	2	0	3	47	-1	60	-1	64	1	Out	VDJ							NA
CTGAGTTCTAAGAAGCTCCTTCTCAGTGACTCTGGCTTCTATCTCTGTGCCTGGAGTGTGGGGCTCCAAGGCTACACCTTCGGTTCG	CAWSVGLQGYTF	29	0.0554419	36	TCRBV30-01*01	TCRBV30	TCRBV30-01	1				TCRBD01-01*01	TCRBD01	TCRBD01-01	1				TCRBJ01-02*01	TCRBJ01	TCRBJ01-02	1				0	0	7	0	5	8	45	-1	59	64	69	1	In	VDJ							NA
TCTAAGAAGCTCCTTCTCAGTGACTCTGGCTTCTATCTCTGTGCCTGGGAGCCCCGGTCCTATAATTCACCCCTCCACTTTGGGAAC	CAWEPRSYNSPLHF	29	0.0554419	42	TCRBV30-01*01	TCRBV30	TCRBV30-01	1				TCRBD02-01	TCRBD02	TCRBD02-01				01,02	TCRBJ01-06*01	TCRBJ01	TCRBJ01-06	1				5	1	6	7	5	1	39	48	49	52	57	2	In	VDJ							NA
CTTGGAGATCCAGTCCACGGAGTCAGGGGACACAGCACTGTATTTCTGTGCCAGCAGTGCAGGGGCACTGAAGCTTTCTTTGGACAA		28	0.0535301	35	TCRBV21-01*01	TCRBV21	TCRBV21-01	1				TCRBD01-01*01	TCRBD01	TCRBD01-01	1				TCRBJ01-01*01	TCRBJ01	TCRBJ01-01	1				6	2	4	2	0	4	46	57	59	-1	65	1	Out	VDJ							NA
AGAGCAGGGGGACTCAGCTGTGTATCTCTGTGCCAGCAGCTTAGGGGACAGGGCCGCAGGGCTAATGAAAAACTGTTTTTTGGCAGT		28	0.0535301	53	TCRBV07-04*01	TCRBV07	TCRBV07-04	1				TCRBD01-01*01	TCRBD01	TCRBD01-01	1				TCRBJ01-04*01	TCRBJ01	TCRBJ01-04	1				1	0	0	3	8	3	28	-1	44	53	61	1	Out	VDJ							NA
ATCAATTCCCTGGAGCTTGGTGACTCTGCTGTGTATTTCTGTGCCAGCAGCCAGTCGGGCCCATACAATGAGCAGTTCTTCGGGCCA	CASSQSGPYNEQFF	28	0.0535301	42	TCRBV03	TCRBV03	unresolved			TCRBV03-01,TCRBV03-02		unresolved		unresolved		TCRBD01,TCRBD02	TCRBD01-01,TCRBD02-01		TCRBJ02-01*01	TCRBJ02	TCRBJ02-01	1				3	3	8	0	3	4	39	53	56	60	63	1	In	VDJ							NA
TCCCTGGAGCTTGGTGACTCTGCTGTGTATTTCTGTGCCAGCAGCGCGGGATTTCATTTCGTGTTAGACGAGCAGTACTTCGGGCCG	CASSAGFHFVLDEQYF	28	0.0535301	48	TCRBV03	TCRBV03	unresolved			TCRBV03-01,TCRBV03-02		TCRBD02-01*02	TCRBD02	TCRBD02-01	2				TCRBJ02-07*01	TCRBJ02	TCRBJ02-07	1				5	0	7	3	16	5	33	-1	45	51	67	1	In	VDJ							NA
TGCAGAGCTTGGGGACTCGGCCGTGTATCTCTGTGCCAGCAGACTAGCGACCAGTAAGAGTCTGGTTACGAGCAGTACTTCGGGCCG		28	0.0535301	50	TCRBV11-03*01	TCRBV11	TCRBV11-03	1				TCRBD02-01	TCRBD02	TCRBD02-01				01,02	TCRBJ02-07*01	TCRBJ02	TCRBJ02-07	1				6	0	3	6	17	4	31	-1	42	49	66	1	Out	VDJ							NA
ACCTTGGAGCTGGGGGACTCGGCCCTTTATCTTTGCGCCAGCAGCTTCCTGACAGGGGTTCCCACCGGGGAGCTGTTTTTTGGAGAA	CASSFLTGVPTGELFF	28	0.0535301	48	TCRBV05-01*01	TCRBV05	TCRBV05-01	1				TCRBD01-01*01	TCRBD01	TCRBD01-01	1				TCRBJ02-02*01	TCRBJ02	TCRBJ02-02	1				2	3	2	2	4	4	33	47	50	58	62	1	In	VDJ							NA
GCTCTCTGGAGCTGGGGGACTCAGCTTTGTATTTCTGTGCCAGCAGCCCCACCGGACTCGCATGAATTAGGGCAGTACTTCGGGCCG		28	0.0535301	46	TCRBV09-01	TCRBV09	TCRBV09-01				01,02	TCRBD02-01	TCRBD02	TCRBD02-01				01,02	TCRBJ02-07*01	TCRBJ02	TCRBJ02-07	1				4	6	1	10	13	9	35	47	53	58	71	1	Out	VDJ							NA
GTGAGCACCTTGGAGCTGGGGGACTCGGCCCTTTATCTTTGCGCCAGCAGCTTGGGGACAGCGAATGAGGGCTACACCTTCGGTTCG	CASSLGTANEGYTF	28	0.0535301	42	TCRBV05-01*01	TCRBV05	TCRBV05-01	1				TCRBD01-01*01	TCRBD01	TCRBD01-01	1				TCRBJ01-02*01	TCRBJ01	TCRBJ01-02	1				0	0	1	5	8	8	39	-1	55	61	69	1	In	VDJ							NA
CTGAGTTCTAAGAAGCTCCTTCTCAGTGACTCTGGCTTCTATCTCTGTGCCTGGAGAGGGGGTGGATTCGAGCAGTACTTCGGGCCG	CAWRGGGFEQYF	28	0.0535301	36	TCRBV30-01*01	TCRBV30	TCRBV30-01	1				TCRBD01-01*01	TCRBD01	TCRBD01-01	1				TCRBJ02-07*01	TCRBJ02	TCRBJ02-07	1				3	0	5	1	6	6	45	-1	56	62	68	2	In	VDJ							NA
AGCTTGGGGACTCGGCCATGTATCTCTGTGCCAGCAGCTTGAATGTTAGGCTGACAAAGTCGGGCCAACGTCCTGACTTTCGGGGCC		27	0.0516183	55	TCRBV11-01*01	TCRBV11	TCRBV11-01	1				TCRBD01-01*01	TCRBD01	TCRBD01-01	1				TCRBJ02-06*01	TCRBJ02	TCRBJ02-06	1				3	12	2	6	5	5	26	40	52	56	61	1	Out	VDJ							NA
CAACCTGCAAAGCTTGAGGACTCGGCCGTGTATCTCTGTGCCAGCAGCTTAGGTGCAGGGGGCAACTATGGCTACACCTTCGGTTCG	CASSLGAGGNYGYTF	27	0.0516183	45	TCRBV11-02*02	TCRBV11	TCRBV11-02	2				TCRBD01-01*01	TCRBD01	TCRBD01-01	1				TCRBJ01-02*01	TCRBJ01	TCRBJ01-02	1				1	3	4	0	0	2	36	52	55	-1	63	1	In	VDJ							NA
GTGAGCACCTTGGAGCTGGGGGACTCGGCCCTTTATCTTTGCGCCAGCAGCTTGGGACAGGGTAATGAAAAACTGTTTTTTGGCAGT	CASSLGQGNEKLFF	27	0.0516183	42	TCRBV05-01*01	TCRBV05	TCRBV05-01	1				TCRBD01-01*01	TCRBD01	TCRBD01-01	1				TCRBJ01-04*01	TCRBJ01	TCRBJ01-04	1				0	0	2	3	0	4	39	-1	55	-1	62	1	In	VDJ							NA
ACGCCCTGCAGCCAGAAGACTCAGCCCTGTATCTCTGCGCCAGCAGCCGGATCTGCGGGGGCTCGTCGAGAGCAGTACTTCGGGCCG		27	0.0516183	46	TCRBV04-01*01	TCRBV04	TCRBV04-01	1				TCRBD02-01*01	TCRBD02	TCRBD02-01	1				TCRBJ02-07*01	TCRBJ02	TCRBJ02-07	1				4	6	7	2	8	7	35	48	54	61	69	1	Out	VDJ							NA
AATGTGAGCACCTTGGAGCTGGGGGACTCGGCCCTTTATCTTTGCGCCAGCAGCCTAGGGAACATAGATACGCAGTATTTTGGCCCA	CASSLGNIDTQYF	27	0.0516183	39	TCRBV05-01*01	TCRBV05	TCRBV05-01	1				unresolved		unresolved		TCRBD01,TCRBD02	TCRBD01-01,TCRBD02-01		TCRBJ02-03*01	TCRBJ02	TCRBJ02-03	1				4	3	0	8	4	5	42	54	57	61	65	1	In	VDJ							NA
GTGAGCACCTTGGAGCTGGGGGACTCGGCCCTTTATCTTTGCGCCAGTCGAGTCCTTTCTAGCACAGATACGCAGTATTTTGGCCCA	CASRVLSSTDTQYF	27	0.0516183	42	TCRBV05-01*01	TCRBV05	TCRBV05-01	1				TCRBD02-01*02	TCRBD02	TCRBD02-01	2				TCRBJ02-03*01	TCRBJ02	TCRBJ02-03	1				8	2	11	2	8	0	39	47	49	52	60	1	In	VDJ							NA
AGCACCTTGGAGCTGGGGGACTCGGCCCTTTATCTTTGCGCCAGCAGCTTTGGTACTAGCGGGAGAGTGGTGCAGTACTTCGGGCCG	CASSFGTSGRVVQYF	27	0.0516183	45	TCRBV05-01*01	TCRBV05	TCRBV05-01	1				TCRBD02-01*02	TCRBD02	TCRBD02-01	2				TCRBJ02-07*01	TCRBJ02	TCRBJ02-07	1				2	4	3	2	6	9	36	50	54	65	71	1	In	VDJ							NA
CTCAGGCTGCTGTCGGCTGCTCCCTCCCAGACATCTGTGTACTTCTGTGCCAGCAGTCCGAGTGATGAGACCCAGTACTTCGGGCCA	CASSPSDETQYF	27	0.0516183	36	TCRBV06-05*01	TCRBV06	TCRBV06-05	1				TCRBD02-01*02	TCRBD02	TCRBD02-01	2				TCRBJ02-05*01	TCRBJ02	TCRBJ02-05	1				5	2	11	2	4	5	45	57	59	62	66	1	In	VDJ							NA
ATCCTGAGTTCTAAGAAGCTCCTTCTCAGTGACTCTGGCTTCTATCTCTGTGCCTGGAGAGAGAACACTGAAGCTTTCTTTGGACAA	CAWRENTEAFF	27	0.0516183	33	TCRBV30-01*01	TCRBV30	TCRBV30-01	1				unresolved		unresolved		TCRBD01,TCRBD02	TCRBD01-01,TCRBD02-01		TCRBJ01-01*01	TCRBJ01	TCRBJ01-01	1				3	1	2	8	0	1	48	59	60	-1	62	1	In	VDJ							NA
AGTTCTAAGAAGCTCCTTCTCAGTGACTCTGGCTTCTATCTCTGTGCCTGGAGGGCCACAGGGAGCACTGAAGCTTTCTTTGGACAA	CAWRATGSTEAFF	27	0.0516183	39	TCRBV30-01*01	TCRBV30	TCRBV30-01	1				TCRBD01-01*01	TCRBD01	TCRBD01-01	1				TCRBJ01-01*01	TCRBJ01	TCRBJ01-01	1				3	4	3	3	2	4	42	53	57	63	65	1	In	VDJ							NA
ATGAATGTGAGCACCTTGGAGCTGGGGGACTCGGCCCTTTATCTTTGCGCCAGCAGCTTCAGGGGAACTGAAGCTTTCTTTGGACAA	CASSFRGTEAFF	27	0.0516183	36	TCRBV05-01*01	TCRBV05	TCRBV05-01	1				TCRBD01-01*01	TCRBD01	TCRBD01-01	1				TCRBJ01-01*01	TCRBJ01	TCRBJ01-01	1				2	0	4	2	1	5	45	-1	59	65	66	2	In	VDJ							NA
CACGGAGTCAGGGGACACAGCACTGTATTTCTGTGCCAGCAGCAATGGACTAGCGGGTGCAGCTCCTACGAGCAGTACTTCGGGCCG		27	0.0516183	50	TCRBV21-01*01	TCRBV21	TCRBV21-01	1				TCRBD02-01	TCRBD02	TCRBD02-01				01,02	TCRBJ02-07*01	TCRBJ02	TCRBJ02-07	1				3	1	1	4	5	0	31	45	46	57	62	3	Out	VDJ							NA
GACTCTGGCTTCTATCTCTGTGCCTGGAGTGCCACAATTTCCGGGACTAGCTGGGTGGGCTACTACAATGAGCAGTTCTTCGGGCCA	CAWSATISGTSWVGYYNEQFF	27	0.0516183	63	TCRBV30-01	TCRBV30	TCRBV30-01				01,02	TCRBD02-01	TCRBD02	TCRBD02-01				01,02	TCRBJ02-01*01	TCRBJ02	TCRBJ02-01	1				1	11	0	7	11	3	18	31	42	51	62	2	In	VDJ							NA
ATCCTGAGTTCTAAGAAGCTCCTTCTCAGTGACTCTGGCTTCTATCTCTGTGCCTGGAGCCCTACCCGAGAAGCTTTCTTTGGACAA	CAWSPTREAFF	27	0.0516183	33	TCRBV30-01*01	TCRBV30	TCRBV30-01	1				TCRBD02-01	TCRBD02	TCRBD02-01				01,02	TCRBJ01-01*01	TCRBJ01	TCRBJ01-01	1				3	2	4	9	5	8	48	59	61	64	69	2	In	VDJ							NA
CTGAGTTCTAAGAAGCTCCTTCTCAGTGACTCTGGCTTCTATCTCTGTGCCTGGAGGTACGGGGGCACTGAAGCTTTCTTTGGACAA	CAWRYGGTEAFF	27	0.0516183	36	TCRBV30-01*01	TCRBV30	TCRBV30-01	1				TCRBD02-01*01	TCRBD02	TCRBD02-01	1				TCRBJ01-01*01	TCRBJ01	TCRBJ01-01	1				3	3	8	2	0	4	45	56	59	-1	65	2	In	VDJ							NA
AGCGGGGGGACTCAGCCGTGTATCTCTGTGCCAGCAGCTAAATACAAACGCTTACAAAGTCGGGCCAACGTCCTGACTTTCGGGGCC		26	0.0497065	55	TCRBV07-03*01	TCRBV07	TCRBV07-03	1				TCRBD01-01*01	TCRBD01	TCRBD01-01	1				TCRBJ02-06*01	TCRBJ02	TCRBJ02-06	1				4	4	3	6	15	5	26	39	43	46	61	1	Out	VDJ							NA
CCTGGAGCTTGGTGACTCTGCTGTGTATTTCTGTGCCAGCAAGCGTACGACCATTTTTGGCATCATCAGCCCCAGCATTTTGGTGAT		26	0.0497065	50	TCRBV03	TCRBV03	unresolved			TCRBV03-01,TCRBV03-02		TCRBD02-01	TCRBD02	TCRBD02-01				01,02	TCRBJ01-05*01	TCRBJ01	TCRBJ01-05	1				7	0	6	6	19	5	31	-1	41	45	64	1	Out	VDJ							NA
GCAGGGGGACTCAGCCGCGTATCTCCGTGCCAGCAGCCCTACCAGAGGGGCCAACCTGAGGGTGGTCAGCCCCAGCATTTTGGTGAT		26	0.0497065	56	TCRBV07-03*03	TCRBV07	TCRBV07-03	3				unresolved		unresolved		TCRBD01,TCRBD02	TCRBD01-01,TCRBD02-01		TCRBJ01-05*01	TCRBJ01	TCRBJ01-05	1				5	8	5	2	15	6	25	37	45	50	65	1	Out	VDJ							NA
CCTGCAGCCAGAAGACTCAGCCCTGTATCTCTGCGCCAGCAGCTGATTTTGCTGAACCGAAAGACCTATGGCTACACCTTCGGTTCG		26	0.0497065	50	TCRBV04-01*01	TCRBV04	TCRBV04-01	1				unresolved		unresolved		TCRBD01,TCRBD02	TCRBD01-01,TCRBD02-01		TCRBJ01-02*01	TCRBJ01	TCRBJ01-02	1				5	19	2	7	0	4	31	43	62	-1	65	1	Out	VDJ							NA
AGCACCTTGGAGCTGGGGGACTCGGCCCTTTATCTTTGCGCCAGCAGCTTGAGTCTCGGGCAGGGCTATGGCTACACCTTCGGTTCG	CASSLSLGQGYGYTF	26	0.0497065	45	TCRBV05-01*01	TCRBV05	TCRBV05-01	1				TCRBD01-01*01	TCRBD01	TCRBD01-01	1				TCRBJ01-02*01	TCRBJ01	TCRBJ01-02	1				1	9	4	3	0	4	36	51	60	-1	65	1	In	VDJ							NA
CAAGAAGACTCAGCTGCGTATCTCTGCACCAGCAGCCAAGATATAAGCCCCGGACTAGCGGCCTACAATGAGCAGTTCTTCGGGCCA	CTSSQDISPGLAAYNEQFF	26	0.0497065	57	TCRBV01-01*01	TCRBV01	TCRBV01-01	1				TCRBD02-01	TCRBD02	TCRBD02-01				01,02	TCRBJ02-01*01	TCRBJ02	TCRBJ02-01	1				0	10	1	5	0	2	24	41	51	-1	61	1	In	VDJ							NA
AGCACCTTGGAGCTGGGGGACTCGGCCCTTTATCTTTGCGCCAGCAGCTTAGTAGGCGGGAGCAATCAGCCCCAGCATTTTGGTGAT	CASSLVGGSNQPQHF	26	0.0497065	45	TCRBV05-01*01	TCRBV05	TCRBV05-01	1				TCRBD02-01	TCRBD02	TCRBD02-01				01,02	TCRBJ01-05*01	TCRBJ01	TCRBJ01-05	1				2	5	7	4	0	1	36	50	55	-1	60	2	In	VDJ							NA
CTGGGGGACTCGGCCCTTTATCTTTGCGCCAGCAGCTTGGAGGGGACACGTCGTCGAAGTGCGAACACTGAAGCTTTCTTTGGACAA	CASSLEGTRRRSANTEAFF	26	0.0497065	57	TCRBV05-01*01	TCRBV05	TCRBV05-01	1				TCRBD01-01*01	TCRBD01	TCRBD01-01	1				TCRBJ01-01*01	TCRBJ01	TCRBJ01-01	1				0	2	0	6	14	1	24	40	42	48	62	2	In	VDJ							NA
TCTAAGAAGCTCCTTCTCAGTGACTCTGGCTTCTATCTCTGTGCCTGGAGTGTACTAGGTGGGAATCAGCCCCAGCATTTTGGTGAT	CAWSVLGGNQPQHF	26	0.0497065	42	TCRBV30-01*01	TCRBV30	TCRBV30-01	1				TCRBD02-01	TCRBD02	TCRBD02-01				01,02	TCRBJ01-05*01	TCRBJ01	TCRBJ01-05	1				0	0	3	8	5	4	39	-1	53	58	63	2	In	VDJ							NA
TCTAAGAAGCTCCTTCTCAGTGACTCTGGCTTCTATCTCTGTGCCTGGAGTGTAGTCTGGTCTGGCACTGAAGCTTTCTTTGGACAA	CAWSVVWSGTEAFF	26	0.0497065	42	TCRBV30-01*01	TCRBV30	TCRBV30-01	1				unresolved		unresolved		TCRBD01,TCRBD02	TCRBD01-01,TCRBD02-01		TCRBJ01-01*01	TCRBJ01	TCRBJ01-01	1				0	5	0	10	5	4	39	53	58	60	65	2	In	VDJ							NA
TTGGAGCTGGGGGACTCGGCCCTTTATCTTTGCGCCAGCAGCTCGAAGGGGACCCACACCTCACCTGAAAAACTGTTTTTTGGCAGT	CASSSKGTHTSPEKLFF	25	0.0477947	51	TCRBV05-01*01	TCRBV05	TCRBV05-01	1				unresolved		unresolved		TCRBD01,TCRBD02	TCRBD01-01,TCRBD02-01		TCRBJ01-04*01	TCRBJ01	TCRBJ01-04	1				3	5	0	7	12	7	30	43	48	53	65	1	In	VDJ							NA
GTGAGCACCTTGGAGCTGGGGGACTCGGCCCTTTATCTTTGCGCCAGCAGGTTGACAGGGGACGGTGAAAAACTGTTTTTTGGCAGT	CASRLTGDGEKLFF	25	0.0477947	42	TCRBV05-01*01	TCRBV05	TCRBV05-01	1				TCRBD01-01*01	TCRBD01	TCRBD01-01	1				TCRBJ01-04*01	TCRBJ01	TCRBJ01-04	1				1	0	3	2	4	7	39	-1	54	61	65	1	In	VDJ							NA
ACCTTGGAGCTGGGGGACTCGGCCCTTTATCTTTGCGCCAGCAGCTTGAGGGACAGGGGGGACACCGGGGAGCTGTTTTTTGGAGAA	CASSLRDRGDTGELFF	25	0.0477947	48	TCRBV05-01*01	TCRBV05	TCRBV05-01	1				TCRBD01-01*01	TCRBD01	TCRBD01-01	1				TCRBJ02-02*01	TCRBJ02	TCRBJ02-02	1				1	1	0	1	1	3	33	48	49	60	61	1	In	VDJ							NA
CTGCCATCCCCAACCAGACAGCTCTTTACTTCTGTGCCACCAGTGACAGCGCTTATCCAAAGCTCCTACGAGCAGTACTTCGGGCCG		25	0.0477947	49	TCRBV24	TCRBV24	unresolved			TCRBV24-01,TCRBV24-or09_02		TCRBD02-01	TCRBD02	TCRBD02-01				01,02	TCRBJ02-07*01	TCRBJ02	TCRBJ02-07	1				4	1	6	6	11	0	32	46	47	51	62	1	Out	VDJ							NA
GCTGCTCCCTCCCAAACATCTGTGTACTTCTGTGCCAGCAGTTACGGACTAGCGGGAGGGGTCCCTTAGACCCAGTACTTCGGGCCA	CASSYGLAGGVP*TQYF	25	0.0477947	51	TCRBV06	TCRBV06	unresolved			TCRBV06-02,TCRBV06-03		TCRBD02-01*02	TCRBD02	TCRBD02-01	2				TCRBJ02-05*01	TCRBJ02	TCRBJ02-05	1				2	0	1	0	7	6	30	-1	45	60	67	1	Stop	VDJ							NA
AATGTGAGCACCTTGGAGCTGGGGGACTCGGCCCTTTATCTTTGCGCCAGCAGCGGCAATAGGAACACTGAAGCTTTCTTTGGACAA	CASSGNRNTEAFF	25	0.0477947	39	TCRBV05-01*01	TCRBV05	TCRBV05-01	1				unresolved		unresolved		TCRBD01,TCRBD02	TCRBD01-01,TCRBD02-01		TCRBJ01-01*01	TCRBJ01	TCRBJ01-01	1				4	0	9	0	5	1	42	-1	54	57	62	1	In	VDJ							NA
ACCTTGGAGCTGGGGGACTCGGCCCTTTATCTTTGCGCCAGCAGCTTCACCGGGACAGCGAGCACAGATACGCAGTATTTTGGCCCA	CASSFTGTASTDTQYF	25	0.0477947	48	TCRBV05-01*01	TCRBV05	TCRBV05-01	1				TCRBD01-01*01	TCRBD01	TCRBD01-01	1				TCRBJ02-03*01	TCRBJ02	TCRBJ02-03	1				2	4	0	5	2	0	33	47	51	58	60	1	In	VDJ							NA
AGTGACCAGTGCCCATCCTGAAGACAGCAGCTTCTACATCTGCAGTGCTAGTATAGCGGGAGGACCTACGAGCAGTACTTCGGGCCG		25	0.0477947	41	TCRBV20	TCRBV20	unresolved			TCRBV20-01,TCRBV20-or09_02		TCRBD02-01*02	TCRBD02	TCRBD02-01	2				TCRBJ02-07*01	TCRBJ02	TCRBJ02-07	1				3	2	5	1	1	2	40	51	53	63	64	2	Out	VDJ							NA
GAGTCCGCCAGCACCAACCAGACATCTATGTACCTCTGTGCCAGCAGTCTGTATTACAGGGGGTACACTGAAGCTTTCTTTGGACAA	CASSLYYRGYTEAFF	25	0.0477947	45	TCRBV28-01*01	TCRBV28	TCRBV28-01	1				TCRBD01-01*01	TCRBD01	TCRBD01-01	1				TCRBJ01-01*01	TCRBJ01	TCRBJ01-01	1				5	7	3	1	1	3	36	48	55	63	64	2	In	VDJ							NA
TCTAAGAAGCTCCTTCTCAGTGACTCTGGCTTCTATCTCTGTGCCTGGAGCCGGGGGGGGTTCGACTACGAGCAGTACTTCGGGCCG	CAWSRGGFDYEQYF	25	0.0477947	42	TCRBV30-01*01	TCRBV30	TCRBV30-01	1				TCRBD02-01*01	TCRBD02	TCRBD02-01	1				TCRBJ02-07*01	TCRBJ02	TCRBJ02-07	1				3	1	8	0	6	3	39	50	51	59	65	2	In	VDJ							NA
TCTAAGAAGCTCCTTCTCAGTGACTCTGGCTTCTATCTCTGTGCCTGGAGTGTACGGGGGCCGTCTAGGGGCTACACCTTCGGTTCG	CAWSVRGPSRGYTF	25	0.0477947	42	TCRBV30-01*01	TCRBV30	TCRBV30-01	1				unresolved		unresolved		TCRBD01,TCRBD02	TCRBD01-01,TCRBD02-01		TCRBJ01-02*01	TCRBJ01	TCRBJ01-02	1				0	2	6	0	8	8	39	53	55	61	69	3	In	VDJ							NA
CCACGGAGTCAGGGGACACAGCACTGTATTTCTGTGCCAGCAGCAAAGCGGGCGGTGTCGAACACCGGGGAGCTGTTTTTTGGAGAA		24	0.045883	49	TCRBV21-01*01	TCRBV21	TCRBV21-01	1				unresolved		unresolved		TCRBD01,TCRBD02	TCRBD01-01,TCRBD02-01		TCRBJ02-02*01	TCRBJ02	TCRBJ02-02	1				0	0	8	0	5	0	32	-1	49	53	58	1	Out	VDJ							NA
GAGATCCAGCGCACAGAGCAGGGGGACTCGGCCATGTATCTCTGTGCCAGCAGCCAATTATGGGTGGATGGCTACACCTTCGGTTCG	CASSQLWVDGYTF	24	0.045883	39	TCRBV07-09	TCRBV07	TCRBV07-09				01,03	unresolved		unresolved		TCRBD01,TCRBD02	TCRBD01-01,TCRBD02-01		TCRBJ01-02*01	TCRBJ01	TCRBJ01-02	1				5	7	0	9	3	6	42	54	61	64	67	1	In	VDJ							NA
ACGATCCAGCGCACACAGCAGGAGGACTCGGCCGTGTATCTCTGTGCCAGCAGCTACCGACAGTCCTACGAGCAGTACTTCGGGCCG	CASSYRQSYEQYF	24	0.045883	39	TCRBV07-02*01	TCRBV07	TCRBV07-02	1				TCRBD01-01*01	TCRBD01	TCRBD01-01	1				TCRBJ02-07*01	TCRBJ02	TCRBJ02-07	1				4	3	2	5	0	1	42	55	58	-1	63	1	In	VDJ							NA
AGCAGGGGGACTCAGCCGCGTATCTCCGTGCCAGCAGCTCCCGGGGGACAGGGGGCGCCTAGCAATCAGCCCCAGCATTTTGGTGAT		24	0.045883	55	TCRBV07-03*03	TCRBV07	TCRBV07-03	3				TCRBD01-01*01	TCRBD01	TCRBD01-01	1				TCRBJ01-05*01	TCRBJ01	TCRBJ01-05	1				4	5	0	0	3	0	26	39	44	56	59	1	Out	VDJ							NA
CTGTCCCTAGAGTCTGCCATCCCCAACCAGACAGCTCTTTACTTCTGTGCCACCAGTTCCGACCTATATACGCAGTATTTTGGCCCA	CATSSDLYTQYF	24	0.045883	36	TCRBV24	TCRBV24	unresolved			TCRBV24-01,TCRBV24-or09_02		unresolved		unresolved		TCRBD01,TCRBD02	TCRBD01-01,TCRBD02-01		TCRBJ02-03*01	TCRBJ02	TCRBJ02-03	1				6	3	2	7	4	7	45	57	60	63	67	1	In	VDJ							NA
ACCTTGGAGCTGGGGGACTCGGCCCTTTATCTTTGCGCCAGCAGCCCCGGGGCTACCTTCCGGACCGGGGAGCTGTTTTTTGGAGAA	CASSPGATFRTGELFF	24	0.045883	48	TCRBV05-01*01	TCRBV05	TCRBV05-01	1				unresolved		unresolved		TCRBD01,TCRBD02	TCRBD01-01,TCRBD02-01		TCRBJ02-02*01	TCRBJ02	TCRBJ02-02	1				4	3	7	0	10	5	33	45	48	53	63	1	In	VDJ							NA
ACCTTGGAGCTGGGGGACTCGGCCCTTTATCTTTGCGCCAGCAGCTGGCTAGGACAGGGTCCCACAGATACGCAGTATTTTGGCCCA	CASSWLGQGPTDTQYF	24	0.045883	48	TCRBV05-01*01	TCRBV05	TCRBV05-01	1				TCRBD01-01*01	TCRBD01	TCRBD01-01	1				TCRBJ02-03*01	TCRBJ02	TCRBJ02-03	1				3	5	1	3	3	2	33	46	51	59	62	1	In	VDJ							NA
TGAGCCCTGAAGACAGCAGCATATATCTCTGCAGCGTTTAGGCGTAACTAGCTACAAAGTCGGGCCAACGTCCTGACTTTCGGGGCC		24	0.045883	52	TCRBV29-01*01	TCRBV29	TCRBV29-01	1				TCRBD02-01	TCRBD02	TCRBD02-01				01,02	TCRBJ02-06*01	TCRBJ02	TCRBJ02-06	1				5	8	3	7	9	5	29	38	46	52	61	1	Out	VDJ							NA
TCTAAGAAGCTCCTTCTCAGTGACTCTGGCTTCTATCTCTGTGCCTGGAGTGAGAATGGAGCTAATGAAAAACTGTTTTTTGGCAGT	CAWSENGANEKLFF	24	0.045883	42	TCRBV30-01*01	TCRBV30	TCRBV30-01	1				TCRBD02-01*02	TCRBD02	TCRBD02-01	2				TCRBJ01-04*01	TCRBJ01	TCRBJ01-04	1				1	5	10	2	0	3	39	52	57	-1	61	1	In	VDJ							NA
CTGAGTTCTAAGAAGCTCCTTCTCAGTGACTCTGGCTTCTATCTCTGTGCCTGGACCCCGGTTGACACTGAAGCTTTCTTTGGACAA	CAWTPVDTEAFF	24	0.045883	36	TCRBV30-01*01	TCRBV30	TCRBV30-01	1				TCRBD02-01	TCRBD02	TCRBD02-01				01,02	TCRBJ01-01*01	TCRBJ01	TCRBJ01-01	1				4	3	8	5	3	3	45	55	58	61	64	1	In	VDJ							NA
AGTTCTAAGAAGCTCCTTCTCAGTGACTCTGGCTTCTATCTCTGTGCCTGGAGTCGCAGGGGAGGGGGTCGAGCTTTCTTTGGACAA	CAWSRRGGGRAFF	24	0.045883	39	TCRBV30-01*01	TCRBV30	TCRBV30-01	1				TCRBD02-01*02	TCRBD02	TCRBD02-01	2				TCRBJ01-01*01	TCRBJ01	TCRBJ01-01	1				2	5	9	0	5	10	42	54	59	66	71	2	In	VDJ							NA
GGGGACTCGGCCCTTTATCTTTGCGCCAGCAGCTTGGGGGAGCGGGGGGGCCCGGTTGGGGCCAAAAACATTCAGTACTTCGGCGCC	CASSLGERGGPVGAKNIQYF	24	0.045883	60	TCRBV05-01*01	TCRBV05	TCRBV05-01	1				TCRBD02-01*01	TCRBD02	TCRBD02-01	1				TCRBJ02-04*01	TCRBJ02	TCRBJ02-04	1				0	3	6	0	10	1	21	37	40	50	60	2	In	VDJ							NA
GAACGCCTTGGAGCTGGACGACTCGGCCCTGTATCTCTGTGCCAGCAGCCCGGCGGTTCCGGGGCCGATGGCTACACCTTCGGTTCG		24	0.045883	44	TCRBV05-04*01	TCRBV05	TCRBV05-04	1				unresolved		unresolved		TCRBD01,TCRBD02	TCRBD01-01,TCRBD02-01		TCRBJ01-02*01	TCRBJ01	TCRBJ01-02	1				4	11	7	0	2	6	37	49	60	65	67	2	Out	VDJ							NA
TTGGAGCTGGGGGACTCGGCCCTTTATCTTTGCGCCAGCAGCTTGTCGCCTTCTGCGACAGGCACAGATACGCAGTATTTTGGCCCA	CASSLSPSATGTDTQYF	24	0.045883	51	TCRBV05-01*01	TCRBV05	TCRBV05-01	1				TCRBD01-01*01	TCRBD01	TCRBD01-01	1				TCRBJ02-03*01	TCRBJ02	TCRBJ02-03	1				1	11	2	5	0	1	30	45	56	-1	61	2	In	VDJ							NA
TCTAAGAAGCTCCTTCTCAGTGACTCTGGCTTCTATCTCTGTGCCTGGAGTGTTCGGGGAGGGACCCATGAAGCTTTCTTTGGACAA	CAWSVRGGTHEAFF	24	0.045883	42	TCRBV30-01*01	TCRBV30	TCRBV30-01	1				TCRBD02-01*02	TCRBD02	TCRBD02-01	2				TCRBJ01-01*01	TCRBJ01	TCRBJ01-01	1				0	3	9	0	5	7	39	53	56	63	68	2	In	VDJ							NA
TCTAAGAAGCTCCTTCTCAGTGACTCTGGCTTCTATCTCTGTGCCTGGACCAGGGACAGGGGAGCGTACGAGCAGTACTTCGGGCCG	CAWTRDRGAYEQYF	24	0.045883	42	TCRBV30-01*01	TCRBV30	TCRBV30-01	1				TCRBD01-01*01	TCRBD01	TCRBD01-01	1				TCRBJ02-07*01	TCRBJ02	TCRBJ02-07	1				4	3	0	2	4	4	39	49	52	62	66	2	In	VDJ							NA
AGGCTAAATTCTCCCTGTCCCTAGAGTCTGCCATCCCCAACCAGACAGCTCTTTACCGCTGGGAACACTGAAGCTTTCTTTGGACAA		24	0.045883	22	TCRBV24	TCRBV24	unresolved			TCRBV24-01,TCRBV24-or09_02		unresolved		unresolved		TCRBD01,TCRBD02	TCRBD01-01,TCRBD02-01		TCRBJ01-01*01	TCRBJ01	TCRBJ01-01	1				21	4	0	10	0	1	59	56	60	-1	62	3	Out	VDJ							NA
TCTAAGAAGCTCCTTCTCAGTGACTCTGGCTTCTATCTCTGTGCCTGGAAGGTTGAACGGCGTGGAGACACCATATATTTTGGAGAG	CAWKVERRGDTIYF	24	0.045883	42	TCRBV30-01*01	TCRBV30	TCRBV30-01	1				TCRBD02-01*02	TCRBD02	TCRBD02-01	2				TCRBJ01-03*01	TCRBJ01	TCRBJ01-03	1				4	14	10	2	0	8	39	49	63	-1	67	2	In	VDJ							NA
CTGAGTTCTAAGAAGCTCCTTCTCAGTGACTCTGGCTTCTATCTCTGTGCCTGGGGAATGCAGGGAGAGACCCAGTACTTCGGGCCA	CAWGMQGETQYF	24	0.045883	36	TCRBV30-01*01	TCRBV30	TCRBV30-01	1				TCRBD01-01*01	TCRBD01	TCRBD01-01	1				TCRBJ02-05*01	TCRBJ02	TCRBJ02-05	1				5	6	4	3	0	4	45	54	60	-1	65	2	In	VDJ							NA
AGCCCATGGAACCCAGGGACTTGGGCCTATATTTCTGTGCCAGCAGCTCTACAGACAGGGGGCGATGAGACCCAGTACTTCGGGCCA		23	0.0439712	46	TCRBV12-01*01	TCRBV12	TCRBV12-01	1				TCRBD01-01*01	TCRBD01	TCRBD01-01	1				TCRBJ02-05*01	TCRBJ02	TCRBJ02-05	1				4	5	2	0	3	5	35	48	53	63	66	1	Out	VDJ							NA
CTGCAGCCAGAAGACTCGGCCCTGTATCTCTGCGCCAGCAGCACGTGTGTAAGACGTCGAAAGACCTATGGCTACACCTTCGGTTCG	CASSTCVRRRKTYGYTF	23	0.0439712	51	TCRBV04-03*01	TCRBV04	TCRBV04-03	1				unresolved		unresolved		TCRBD01,TCRBD02	TCRBD01-01,TCRBD02-01		TCRBJ01-02*01	TCRBJ01	TCRBJ01-02	1				5	10	2	7	10	4	30	42	52	55	65	1	In	VDJ							NA
CCTGCAGCCAGAAGACTCGGCCCTGTATCTCTGTGCCAGCAGCAAAGAGGGCAAGGTTGAAAGACCTATGGCTACACCTTCGGTTCG		23	0.0439712	50	TCRBV04-02*01	TCRBV04	TCRBV04-02	1				TCRBD01-01*01	TCRBD01	TCRBD01-01	1				TCRBJ01-02*01	TCRBJ01	TCRBJ01-02	1				0	0	8	0	13	4	31	-1	48	52	65	1	Out	VDJ							NA
CTGACAGTGACCAGTGCCCATCCTGAAGACAGCAGCTTCTACATCTGCAGTGCTACGAGTGGGGACACTGAAGCTTTCTTTGGACAA	CSATSGDTEAFF	23	0.0439712	36	TCRBV20	TCRBV20	unresolved			TCRBV20-01,TCRBV20-or09_02		unresolved		unresolved		TCRBD01,TCRBD02	TCRBD01-01,TCRBD02-01		TCRBJ01-01*01	TCRBJ01	TCRBJ01-01	1				4	5	6	2	0	3	45	55	60	-1	64	1	In	VDJ							NA
GTGACCAGTGCCCATCCTGAAGACAGCAGCTTCTACATCTGCAGTGCAACGAGGACAGCCCGCAATCAGCCCCAGCATTTTGGTGAT	CSATRTARNQPQHF	23	0.0439712	42	TCRBV20	TCRBV20	unresolved			TCRBV20-01,TCRBV20-or09_02		TCRBD01-01*01	TCRBD01	TCRBD01-01	1				TCRBJ01-05*01	TCRBJ01	TCRBJ01-05	1				6	5	1	5	3	2	39	47	52	58	61	1	In	VDJ							NA
GAGCTGGGGGACTCGGCCCTTTATCTTTGCGCCAGCAGAAAGAGGACTAGCGGGGGAACGTACCAAGAGACCCAGTACTTCGGGCCA	CASRKRTSGGTYQETQYF	23	0.0439712	54	TCRBV05-01*01	TCRBV05	TCRBV05-01	1				TCRBD02-01*01	TCRBD02	TCRBD02-01	1				TCRBJ02-05*01	TCRBJ02	TCRBJ02-05	1				5	5	1	2	5	0	27	38	43	56	61	1	In	VDJ							NA
AAGCTCCTTCTCAGTGACTCTGGCTTCTATCTCTGTGCCTGGAGTTTAGGACTAGCGGGGTCCTACAATGAGCAGTTCTTCGGGCCA	CAWSLGLAGSYNEQFF	23	0.0439712	48	TCRBV30-01*01	TCRBV30	TCRBV30-01	1				TCRBD02-01*01	TCRBD02	TCRBD02-01	1				TCRBJ02-01*01	TCRBJ02	TCRBJ02-01	1				2	3	1	3	0	1	33	45	48	-1	60	1	In	VDJ							NA
ATCCTGAGTTCTAAGAAGCTCCTTCTCAGTGACTCTGGCTTCTATCTCTGTGCCTTGGAGCTTCGCAATGAGCAGTTCTTCGGGCCA	CALELRNEQFF	23	0.0439712	33	TCRBV30-01*01	TCRBV30	TCRBV30-01	1				TCRBD02-01*02	TCRBD02	TCRBD02-01	2				TCRBJ02-01*01	TCRBJ02	TCRBJ02-01	1				7	1	10	2	5	6	48	55	56	60	65	1	In	VDJ							NA
CTGAGTTCTAAGAAGCTCCTTCTCAGTGACTCTGGCTTCTATCTCTGTGCCAGCGGACGGGCATTGACTGAAGCTTTCTTTGGACAA	CASGRALTEAFF	23	0.0439712	36	TCRBV30-01*01	TCRBV30	TCRBV30-01	1				TCRBD02-01	TCRBD02	TCRBD02-01				01,02	TCRBJ01-01*01	TCRBJ01	TCRBJ01-01	1				8	0	6	5	10	5	45	-1	51	56	66	1	In	VDJ							NA
TCTAAGAAGCTCCTTCTCAGTGACTCTGGCTTCTATCTCTGTGCCTGGAGTGTACGCCCAGGGACCACTGAAGCTTTCTTTGGACAA	CAWSVRPGTTEAFF	23	0.0439712	42	TCRBV30-01*01	TCRBV30	TCRBV30-01	1				unresolved		unresolved		TCRBD01,TCRBD02	TCRBD01-01,TCRBD02-01		TCRBJ01-01*01	TCRBJ01	TCRBJ01-01	1				0	7	0	7	0	4	39	53	60	-1	65	1	In	VDJ							NA
TCTAAGAAGCTCCTTCTCAGTGACTCTGGCTTCTATCTCTGTGCCTGGAGTTGGAGGTTCGGTACAGATACGCAGTATTTTGGCCCA	CAWSWRFGTDTQYF	23	0.0439712	42	TCRBV30-01*01	TCRBV30	TCRBV30-01	1				TCRBD02-01*02	TCRBD02	TCRBD02-01	2				TCRBJ02-03*01	TCRBJ02	TCRBJ02-03	1				2	1	10	1	6	3	39	51	52	57	63	1	In	VDJ							NA
TTGGAGCTGGGGGACTCGGCCCTTTATCTTTGCGCCAGCAGCTCAAGCGTCTATGGCTCTGGGGCCAACGTCCTGACTTTCGGGGCC	CASSSSVYGSGANVLTF	23	0.0439712	51	TCRBV05-01*01	TCRBV05	TCRBV05-01	1				TCRBD02-01	TCRBD02	TCRBD02-01				01,02	TCRBJ02-06*01	TCRBJ02	TCRBJ02-06	1				3	2	6	6	7	0	30	43	45	49	56	2	In	VDJ							NA
CAGCAGGTAGTGCGAGGAGATTCGGCAGCTTATTTCTGTGCCAGCTCACCCGACAGGGGGGGCAATCAGCCCCAGCATTTTGGTGAT	CASSPDRGGNQPQHF	23	0.0439712	45	TCRBV18-01*01	TCRBV18	TCRBV18-01	1				TCRBD01-01*01	TCRBD01	TCRBD01-01	1				TCRBJ01-05*01	TCRBJ01	TCRBJ01-05	1				3	1	2	1	1	2	36	50	51	60	61	2	In	VDJ							NA
AAGAAGCTCCTTCTCAGTGACTCTGGCTTCTATCTCTGTGCCTGGTTTGGGGGACAGGGGTCTGGAAACACCATATATTTTGGAGAG	CAWFGGQGSGNTIYF	23	0.0439712	45	TCRBV30-01*01	TCRBV30	TCRBV30-01	1				TCRBD01-01*01	TCRBD01	TCRBD01-01	1				TCRBJ01-03*01	TCRBJ01	TCRBJ01-03	1				5	5	0	2	0	1	36	45	50	-1	60	2	In	VDJ							NA
AGCACCTTGGAGCTGGGGGACTCGGCCCTTTATCTTTGCGCCAGCAGCCCTACCGGACAGGGCCCCAATGAAGCTTTCTTTGGACAA	CASSPTGQGPNEAFF	23	0.0439712	45	TCRBV05-01*01	TCRBV05	TCRBV05-01	1				TCRBD01-01*01	TCRBD01	TCRBD01-01	1				TCRBJ01-01*01	TCRBJ01	TCRBJ01-01	1				4	6	1	3	6	7	36	48	54	62	68	3	In	VDJ							NA
ATCGGCCCAAAAGAACCCGACAGCTTTCTATCTCTGTGCCAGTATTTCCCAGCGCAGGGAGTAGATCAGCCCCAGCATTTTGGTGAT		22	0.0420594	47	TCRBV19-01	TCRBV19	TCRBV19-01				01,02	unresolved		unresolved		TCRBD01,TCRBD02	TCRBD01-01,TCRBD02-01		TCRBJ01-05*01	TCRBJ01	TCRBJ01-05	1				7	10	4	3	5	5	34	44	54	59	64	1	Out	VDJ							NA
CCTGTCCTCAGAACCGGGAGACACGGCACTGTATCTCTGCGCCAGCAGGGACCGGAGGTAGGTAATTCACCCCTCCACTTTGGGAAC		22	0.0420594	44	TCRBV23-01*01	TCRBV23	TCRBV23-01	1				TCRBD02-01*02	TCRBD02	TCRBD02-01	2				TCRBJ01-06*01	TCRBJ01	TCRBJ01-06	1				6	5	10	1	4	6	37	48	53	58	62	1	Out	VDJ							NA
AAGATCCAGCCCTCAGAACCCAGGGACTCAGCTGTGTACTTCTGTGCCAGCAGCCGGGGGACAGGGGGAGGCTACACCTTCGGTTCG	CASSRGTGGGYTF	22	0.0420594	39	TCRBV12	TCRBV12	unresolved			TCRBV12-03,TCRBV12-04		TCRBD01-01*01	TCRBD01	TCRBD01-01	1				TCRBJ01-02*01	TCRBJ01	TCRBJ01-02	1				6	4	0	1	1	8	42	53	57	68	69	1	In	VDJ							NA
ACCAGTGCCCATCCTGAAGACAGCAGCTTCTACATCTGCAGTGCTCCGCGGGGGGTCGGGGCCAAAAACATTCAGTACTTCGGCGCC	CSAPRGVGAKNIQYF	22	0.0420594	45	TCRBV20	TCRBV20	unresolved			TCRBV20-01,TCRBV20-or09_02		TCRBD02-01*01	TCRBD02	TCRBD02-01	1				TCRBJ02-04*01	TCRBJ02	TCRBJ02-04	1				5	2	7	1	5	1	36	45	47	55	60	1	In	VDJ							NA
AGCACCTTGGAGCTGGGGGACTCGGCCCTTTATCTTTGCGCCAGCAGCCCCCGGGCGGGTTTGAACACTGAAGCTTTCTTTGGACAA	CASSPRAGLNTEAFF	22	0.0420594	45	TCRBV05-01*01	TCRBV05	TCRBV05-01	1				TCRBD02-01	TCRBD02	TCRBD02-01				01,02	TCRBJ01-01*01	TCRBJ01	TCRBJ01-01	1				4	6	7	4	2	0	36	48	54	59	61	1	In	VDJ							NA
GATGAATGTGAGCACCTTGGAGCTGGGGGACTCGGCCCTTTATCTTTGCGCCATTCCCGACAGGGCTAGGAGCAGTACTTCGGGCCG		22	0.0420594	35	TCRBV05-01*01	TCRBV05	TCRBV05-01	1				TCRBD01-01*01	TCRBD01	TCRBD01-01	1				TCRBJ02-07*01	TCRBJ02	TCRBJ02-07	1				9	5	2	3	4	7	46	53	58	65	69	1	Out	VDJ							NA
GTGAGCACCTTGGAGCTGGGGGACTCGGCCCTTTATCTTTGCGCCAGCAGCTCCGGATCGGGGACTTACGAGCAGTACTTCGGGCCG	CASSSGSGTYEQYF	22	0.0420594	42	TCRBV05-01*01	TCRBV05	TCRBV05-01	1				TCRBD02-01	TCRBD02	TCRBD02-01				01,02	TCRBJ02-07*01	TCRBJ02	TCRBJ02-07	1				3	8	0	10	0	4	39	52	60	-1	66	1	In	VDJ							NA
TCTAAGAAGCTCCTTCTCAGTGACTCTGGCTTCTATCTCTGTGCCTGGAGTTTCTCTCGAGCGGCCGGGGAGCTGTTTTTTGGAGAA	CAWSFSRAAGELFF	22	0.0420594	42	TCRBV30-01*01	TCRBV30	TCRBV30-01	1				TCRBD02-01	TCRBD02	TCRBD02-01				01,02	TCRBJ02-02*01	TCRBJ02	TCRBJ02-02	1				2	8	6	5	0	6	39	51	59	-1	64	1	In	VDJ							NA
AGTTCTAAGAAGCTCCTTCTCAGTGACTCTGGCTTCTATCTCTGTGCCTGGAGTATAGGGCTGGACACTGAAGCTTTCTTTGGACAA	CAWSIGLDTEAFF	22	0.0420594	39	TCRBV30-01*01	TCRBV30	TCRBV30-01	1				unresolved		unresolved		TCRBD01,TCRBD02	TCRBD01-01,TCRBD02-01		TCRBJ01-01*01	TCRBJ01	TCRBJ01-01	1				2	2	5	3	4	3	42	54	56	60	64	1	In	VDJ							NA
TCTAAGAAGCTCCTTCTCAGTGACTCTGGCTTCTATCTCTGTGCCTGGAGTGTAACGTTGGGGGACACTGAAGCTTTCTTTGGACAA	CAWSVTLGDTEAFF	22	0.0420594	42	TCRBV30-01*01	TCRBV30	TCRBV30-01	1				unresolved		unresolved		TCRBD01,TCRBD02	TCRBD01-01,TCRBD02-01		TCRBJ01-01*01	TCRBJ01	TCRBJ01-01	1				0	6	6	1	0	3	39	53	59	-1	64	1	In	VDJ							NA
AAGAAGCTCCTTCTCAGTGACTCTGGCTTCTATCTCTGTGCCTGGAGTTCAAAAAGGGGCGGTGAGACTGAAGCTTTCTTTGGACAA	CAWSSKRGGETEAFF	22	0.0420594	45	TCRBV30-01*01	TCRBV30	TCRBV30-01	1				TCRBD01-01*01	TCRBD01	TCRBD01-01	1				TCRBJ01-01*01	TCRBJ01	TCRBJ01-01	1				2	6	5	2	7	5	36	48	54	59	66	1	In	VDJ							NA
TTCATCCTGAGTTCTAAGAAGCTCCTTCTCAGTGACTCTGGCTTCTATCTCTGTGCCTGGGGAGGTCGAGAAGCTTTCTTTGGACAA	CAWGGREAFF	22	0.0420594	30	TCRBV30-01*01	TCRBV30	TCRBV30-01	1				TCRBD02-01*02	TCRBD02	TCRBD02-01	2				TCRBJ01-01*01	TCRBJ01	TCRBJ01-01	1				5	0	10	1	4	8	51	-1	60	65	69	1	In	VDJ							NA
AAGAAGCTCCTTCTCAGTGACTCTGGCTTCTATCTCTGTGCCTGGAGTGTGAAGGAACTCCTCCTTTACGAGCAGTACTTCGGGCCG	CAWSVKELLLYEQYF	22	0.0420594	45	TCRBV30-01*01	TCRBV30	TCRBV30-01	1				unresolved		unresolved		TCRBD01,TCRBD02	TCRBD01-01,TCRBD02-01		TCRBJ02-07*01	TCRBJ02	TCRBJ02-07	1				0	3	1	8	10	4	36	50	53	56	66	2	In	VDJ							NA
TCTAAGAAGCTCCTTCTCAGTGACTCTGGCTTCTATCTCTGTGCCTGGACTCCAGGACAGAAGAACACTGAAGCTTTCTTTGGACAA	CAWTPGQKNTEAFF	22	0.0420594	42	TCRBV30-01*01	TCRBV30	TCRBV30-01	1				TCRBD01-01*01	TCRBD01	TCRBD01-01	1				TCRBJ01-01*01	TCRBJ01	TCRBJ01-01	1				4	5	1	5	2	1	39	49	54	60	62	2	In	VDJ							NA
AGCCTGCAGAGCTTGGGGACTCGGCCGTGTATCTCTGTGCCAGCAGCCCCGGACAGGTTACCTCCCTATGGCTACACCTTCGGTTCG		21	0.0401476	46	TCRBV11-03*01	TCRBV11	TCRBV11-03	1				TCRBD01-01*01	TCRBD01	TCRBD01-01	1				TCRBJ01-02*01	TCRBJ01	TCRBJ01-02	1				5	3	1	4	8	4	35	47	50	57	65	1	Out	VDJ							NA
AGCACCTTGGAGCTGGGGGACTCGGCCCTTTATCTTTGCGCCACCGACCCGCGAAGACAGAACACCGGGGAGCTGTTTTTTGGAGAA	CATDPRRQNTGELFF	21	0.0401476	45	TCRBV05-01*01	TCRBV05	TCRBV05-01	1				TCRBD01-01*01	TCRBD01	TCRBD01-01	1				TCRBJ02-02*01	TCRBJ02	TCRBJ02-02	1				9	12	2	6	0	1	36	43	55	-1	59	1	In	VDJ							NA
GTGAGCACCTTGGAGCTGGGGGACTCGGCCCTTTATCTTTGCGCCAGCAGCTTGAGCGGGCCCTACAATGAGCAGTTCTTCGGGCCA	CASSLSGPYNEQFF	21	0.0401476	42	TCRBV05-01*01	TCRBV05	TCRBV05-01	1				TCRBD02-01	TCRBD02	TCRBD02-01				01,02	TCRBJ02-01*01	TCRBJ02	TCRBJ02-01	1				1	0	6	4	1	2	39	-1	54	60	61	1	In	VDJ							NA
GTGAGCACCTTGGAGCTGGGGGACTCGGCCCTTTATCTTTGCGCCAGCAGCTACGGGACAGGACAAGAGACCCAGTACTTCGGGCCA	CASSYGTGQETQYF	21	0.0401476	42	TCRBV05-01*01	TCRBV05	TCRBV05-01	1				TCRBD01-01*01	TCRBD01	TCRBD01-01	1				TCRBJ02-05*01	TCRBJ02	TCRBJ02-05	1				3	2	0	4	1	2	39	52	54	62	63	1	In	VDJ							NA
AGTTCTAAGAAGCTCCTTCTCAGTGACTCTGGCTTCTATCTCTGTGCCTGGATGAGGGGGCCGGGAGGTGAGCAGTTCTTCGGGCCA	CAWMRGPGGEQFF	21	0.0401476	39	TCRBV30-01*01	TCRBV30	TCRBV30-01	1				unresolved		unresolved		TCRBD01,TCRBD02	TCRBD01-01,TCRBD02-01		TCRBJ02-01*01	TCRBJ02	TCRBJ02-01	1				4	2	5	0	7	9	42	52	54	61	68	1	In	VDJ							NA
CTGAGTTCTAAGAAGCTCCTTCTCAGTGACTCTGGCTTCTATCTCTGTGCCTGGACTTTGGGGGTTACTGAAGCTTTCTTTGGACAA	CAWTLGVTEAFF	21	0.0401476	36	TCRBV30-01*01	TCRBV30	TCRBV30-01	1				unresolved		unresolved		TCRBD01,TCRBD02	TCRBD01-01,TCRBD02-01		TCRBJ01-01*01	TCRBJ01	TCRBJ01-01	1				4	4	6	1	2	5	45	55	59	64	66	1	In	VDJ							NA
CTGAGTTCTAAGAAGCTCCTTCTCAGTGACTCTGGCTTCTATCTCTGTGCCTGGAGTTGGGTTGGCTACGAGCAGTACTTCGGGCCG	CAWSWVGYEQYF	21	0.0401476	36	TCRBV30-01*01	TCRBV30	TCRBV30-01	1				unresolved		unresolved		TCRBD01,TCRBD02	TCRBD01-01,TCRBD02-01		TCRBJ02-07*01	TCRBJ02	TCRBJ02-07	1				2	1	0	9	4	3	45	57	58	61	65	1	In	VDJ							NA
AGTTCTAAGAAGCTCCTTCTCAGTGACTCTGGCTTCTATCTCTGTGCCTGGAGTGTACAGTATTTCTACGAGCAGTACTTCGGGCCG	CAWSVQYFYEQYF	21	0.0401476	39	TCRBV30-01*01	TCRBV30	TCRBV30-01	1				TCRBD01-01*01	TCRBD01	TCRBD01-01	1				TCRBJ02-07*01	TCRBJ02	TCRBJ02-07	1				0	0	3	5	5	3	42	-1	56	60	65	1	In	VDJ							NA
ATCCTGAGTTCTAAGAAGCTCCTTCTCAGTGACTCTGGCTTCTATCTCTGTGCCTGGACCCAAGGGGGGGACTACACCTTCGGTTCG	CAWTQGGDYTF	21	0.0401476	33	TCRBV30-01*01	TCRBV30	TCRBV30-01	1				TCRBD02-01*01	TCRBD02	TCRBD02-01	1				TCRBJ01-02*01	TCRBJ01	TCRBJ01-02	1				4	5	9	0	1	10	48	58	63	70	71	1	In	VDJ							NA
ATCCTGAGTTCTAAGAAGCTCCTTCTCAGTGACTCTGGCTTCTATCTCTGTGCCTGGAGGGTAAACTATGGCTACACCTTCGGTTCG	CAWRVNYGYTF	21	0.0401476	33	TCRBV30-01*01	TCRBV30	TCRBV30-01	1				unresolved		unresolved		TCRBD01,TCRBD02	TCRBD01-01,TCRBD02-01		TCRBJ01-02*01	TCRBJ01	TCRBJ01-02	1				3	0	0	10	2	2	48	-1	59	61	63	1	In	VDJ							NA
ACCAGTGCCCATCCTGAAGACAGCAGCTTCTACATCTGCAGTGCTAGAGACCAGGGGGCGGATTGGGAGACCCAGTACTTCGGGCCA	CSARDQGADWETQYF	21	0.0401476	45	TCRBV20	TCRBV20	unresolved			TCRBV20-01,TCRBV20-or09_02		TCRBD01-01*01	TCRBD01	TCRBD01-01	1				TCRBJ02-05*01	TCRBJ02	TCRBJ02-05	1				0	1	4	0	7	5	36	50	51	59	66	2	In	VDJ							NA
TCTAAGAAGCTCCTTCTCAGTGACTCTGGCTTCTATCTCTGTGCCAGAACCAGGGGGTTAAAGGACACTGAAGCTTTCTTTGGACAA	CARTRGLKDTEAFF	21	0.0401476	42	TCRBV30-01*01	TCRBV30	TCRBV30-01	1				TCRBD01-01*01	TCRBD01	TCRBD01-01	1				TCRBJ01-01*01	TCRBJ01	TCRBJ01-01	1				8	5	4	1	7	3	39	45	50	57	64	2	In	VDJ							NA
CTGAGTTCTAAGAAGCTCCTTCTCAGTGACTCTGGCTTCTATCTCTGTGCCTGTGGGCGGGGGCTAGGTGAAGCTTTCTTTGGACAA	CACGRGLGEAFF	21	0.0401476	36	TCRBV30-01*01	TCRBV30	TCRBV30-01	1				TCRBD02-01*01	TCRBD02	TCRBD02-01	1				TCRBJ01-01*01	TCRBJ01	TCRBJ01-01	1				6	3	7	2	5	7	45	53	56	63	68	2	In	VDJ							NA
AAGAAGCTCCTTCTCAGTGACTCTGGCTTCTATCTCTGTGCCTGGAAGAAAACGGGGGGGAGGACAGATACGCAGTATTTTGGCCCA	CAWKKTGGRTDTQYF	21	0.0401476	45	TCRBV30-01*01	TCRBV30	TCRBV30-01	1				TCRBD02-01*01	TCRBD02	TCRBD02-01	1				TCRBJ02-03*01	TCRBJ02	TCRBJ02-03	1				4	6	8	0	3	3	36	46	52	60	63	2	In	VDJ							NA
TCTAAGAAGCTCCTTCTCAGTGACTCTGGCTTCTATCTCTGTGCCTGGACCCGAAAGATGCGACAGGGGCAAGCTTTCTTTGGACAA	CAWTRKMRQGQAFF	21	0.0401476	42	TCRBV30-01*01	TCRBV30	TCRBV30-01	1				TCRBD01-01*01	TCRBD01	TCRBD01-01	1				TCRBJ01-01*01	TCRBJ01	TCRBJ01-01	1				4	12	2	2	1	9	39	49	61	69	70	2	In	VDJ							NA
GTGACATCGGCCCAAAAGAACCCGACAGCTTTCTATCTCTGTGCCAGTAGTGCCTCCCCCGGGCGGGAGACCCAGTACTTCGGGCCA	CASSASPGRETQYF	20	0.0382358	42	TCRBV19-01	TCRBV19	TCRBV19-01				01,02	unresolved		unresolved		TCRBD01,TCRBD02	TCRBD01-01,TCRBD02-01		TCRBJ02-05*01	TCRBJ02	TCRBJ02-05	1				5	9	8	0	2	5	39	51	60	64	66	1	In	VDJ							NA
TGCGAGGAGATTCGGCAGCTTATTTCTGTGCCAGCTCACGACCCGTGTTGGGACAGGCCAACTAACTATGGCTACACCTTCGGTTCG		20	0.0382358	55	TCRBV18-01*01	TCRBV18	TCRBV18-01	1				TCRBD01-01*01	TCRBD01	TCRBD01-01	1				TCRBJ01-02*01	TCRBJ01	TCRBJ01-02	1				0	6	0	4	4	0	26	43	49	57	61	1	Out	VDJ							NA
CTGATTCTGGAGTCCGCCAGCACCAACCAGACATCTATGTACCTCTGTGCCAGCAGCGAGGACAGGTTGGCAGCTTTCTTTGGACAA	CASSEDRLAAFF	20	0.0382358	36	TCRBV28-01*01	TCRBV28	TCRBV28-01	1				TCRBD01-01*01	TCRBD01	TCRBD01-01	1				TCRBJ01-01*01	TCRBJ01	TCRBJ01-01	1				6	3	1	4	5	10	45	56	59	66	71	1	In	VDJ							NA
ATCCAACCTGCAAAGCTTGAGGACTCGGCCGTGTATCTCTGTGCCAGCAGCTTTGGGGACCTCCCGGTTGAGCAGTACTTCGGGCCG	CASSFGDLPVEQYF	20	0.0382358	42	TCRBV11-02*02	TCRBV11	TCRBV11-02	2				unresolved		unresolved		TCRBD01,TCRBD02	TCRBD01-01,TCRBD02-01		TCRBJ02-07*01	TCRBJ02	TCRBJ02-07	1				3	2	0	7	9	7	39	53	55	60	69	1	In	VDJ							NA
GCTGCTCCCTCCCAAACATCTGTGTACTTCTGTGCCAGCAGTGCCCTCCCGGACTAGCCCGACGGAGAGACCCAGTACTTCGGGCCA	CASSALPD*PDGETQYF	20	0.0382358	51	TCRBV06	TCRBV06	unresolved			TCRBV06-02,TCRBV06-03		TCRBD02-01	TCRBD02	TCRBD02-01				01,02	TCRBJ02-05*01	TCRBJ02	TCRBJ02-05	1				5	8	1	7	7	4	30	42	50	58	65	1	Stop	VDJ							NA
TCGGCTGCTCCCTCCCAGACATCTGTGTACTTCTGTGCCAGCAAAGAACGTAGCGGGGCGATCCAAGAGACCCAGTACTTCGGGCCA	CASKERSGAIQETQYF	20	0.0382358	48	TCRBV06	TCRBV06	unresolved			TCRBV06-01,TCRBV06-05		TCRBD02-01*01	TCRBD02	TCRBD02-01	1				TCRBJ02-05*01	TCRBJ02	TCRBJ02-05	1				7	7	5	3	4	1	33	43	50	58	62	1	In	VDJ							NA
AGTTCTAAGAAGCTCCTTCTCAGTGACTCTGGCTTCTATCTCTGTGCCTGGAGTGCCAGTATGAACACTGAAGCTTTCTTTGGACAA	CAWSASMNTEAFF	20	0.0382358	39	TCRBV30-01*01	TCRBV30	TCRBV30-01	1				TCRBD01-01*01	TCRBD01	TCRBD01-01	1				TCRBJ01-01*01	TCRBJ01	TCRBJ01-01	1				1	1	4	5	2	0	42	55	56	59	61	1	In	VDJ							NA
TCTAAGAAGCTCCTTCTCAGTGACTCTGGCTTCTATCTCTGTGCCTGGAGTGTAACAGGGGCGGACACTGAAGCTTTCTTTGGACAA	CAWSVTGADTEAFF	20	0.0382358	42	TCRBV30-01*01	TCRBV30	TCRBV30-01	1				TCRBD01-01*01	TCRBD01	TCRBD01-01	1				TCRBJ01-01*01	TCRBJ01	TCRBJ01-01	1				0	1	3	2	3	3	39	53	54	61	64	1	In	VDJ							NA
TCTAAGAAGCTCCTTCTCAGTGACTCTGGCTTCTATCTCTGTGCCTGGAATAGGGGTCCTGTGGACACTGAAGCTTTCTTTGGACAA	CAWNRGPVDTEAFF	20	0.0382358	42	TCRBV30-01*01	TCRBV30	TCRBV30-01	1				TCRBD01-01*01	TCRBD01	TCRBD01-01	1				TCRBJ01-01*01	TCRBJ01	TCRBJ01-01	1				4	2	5	2	8	3	39	49	51	56	64	1	In	VDJ							NA
CTGAGTTCTAAGAAGCTCCTTCTCAGTGACTCTGGCTTCTATCTCTGTGCCTGGACGTCAGGGGGCTACGAGCAGTACTTCGGGCCG	CAWTSGGYEQYF	20	0.0382358	36	TCRBV30-01*01	TCRBV30	TCRBV30-01	1				TCRBD01-01*01	TCRBD01	TCRBD01-01	1				TCRBJ02-07*01	TCRBJ02	TCRBJ02-07	1				4	3	4	1	0	3	45	55	58	-1	65	1	In	VDJ							NA
AAGAAGCTCCTTCTCAGTGACTCTGGCTTCTATCTCTGTGCCTGGAGCCGGGACAGGGCAATTAACTATGGCTACACCTTCGGTTCG	CAWSRDRAINYGYTF	20	0.0382358	45	TCRBV30-01*01	TCRBV30	TCRBV30-01	1				TCRBD01-01*01	TCRBD01	TCRBD01-01	1				TCRBJ01-02*01	TCRBJ01	TCRBJ01-02	1				3	2	0	3	4	1	36	47	49	58	62	1	In	VDJ							NA
TCTAAGAAGCTCCTTCTCAGTGACTCTGGCTTCTATCTCTGTGCCTGGATAAGGAAACACTCTGGAAACACCATATATTTTGGAGAG	CAWIRKHSGNTIYF	20	0.0382358	42	TCRBV30-01*01	TCRBV30	TCRBV30-01	1				unresolved		unresolved		TCRBD01,TCRBD02	TCRBD01-01,TCRBD02-01		TCRBJ01-03*01	TCRBJ01	TCRBJ01-03	1				4	3	1	8	4	0	39	49	52	55	59	2	In	VDJ							NA
ACCTTGGAGCTGGGGGACTCGGCCCTTTATCTTTGCGCCAGCAGCTTGGCCTTTAAGGCTTCCTACAATGAGCAGTTCTTCGGGCCA	CASSLAFKASYNEQFF	20	0.0382358	48	TCRBV05-01*01	TCRBV05	TCRBV05-01	1				unresolved		unresolved		TCRBD01,TCRBD02	TCRBD01-01,TCRBD02-01		TCRBJ02-01*01	TCRBJ02	TCRBJ02-01	1				0	6	5	4	2	1	33	49	55	58	60	2	In	VDJ							NA
TTCATCCTGAGTTCTAAGAAGCTCCTTCTCAGTGACTCTGGCTTCTATCTCTGTGCCTGGAGTGAAACTAAGCAGTACTTCGGGCCG	CAWSETKQYF	20	0.0382358	30	TCRBV30-01*01	TCRBV30	TCRBV30-01	1				TCRBD02-01	TCRBD02	TCRBD02-01				01,02	TCRBJ02-07*01	TCRBJ02	TCRBJ02-07	1				1	2	3	9	0	8	51	64	66	-1	70	2	In	VDJ							NA
TCTAAGAAGCTCCTTCTCAGTGACTCTGGCTTCTATCTCTGTGCCTGGAGTGTACTGGAGGGCAATCAGCCCCAGCATTTTGGTGAT	CAWSVLEGNQPQHF	20	0.0382358	42	TCRBV30-01*01	TCRBV30	TCRBV30-01	1				TCRBD02-01*02	TCRBD02	TCRBD02-01	2				TCRBJ01-05*01	TCRBJ01	TCRBJ01-05	1				0	3	10	1	0	2	39	53	56	-1	61	2	In	VDJ							NA
AGTTCTAAGAAGCTCCTTCTCAGTGACTCTGGCTTCTATCTCTGTGCCTGGAGTGGGGGACAGAACACTGAAGCTTTCTTTGGACAA	CAWSGGQNTEAFF	20	0.0382358	39	TCRBV30-01*01	TCRBV30	TCRBV30-01	1				TCRBD01-01*01	TCRBD01	TCRBD01-01	1				TCRBJ01-01*01	TCRBJ01	TCRBJ01-01	1				1	1	0	6	0	1	42	55	56	-1	62	2	In	VDJ							NA
CCTGCAAAGCTTGAGGACTCGGCCGTGTATCTCTGTGCCAGCAGCTTAGGATGAGTTTCAACTAATGAAAAACTGTTTTTTGGCAGT	CASSLG*VSTNEKLFF	19	0.036324	48	TCRBV11-02*02	TCRBV11	TCRBV11-02	2				TCRBD02-01*02	TCRBD02	TCRBD02-01	2				TCRBJ01-04*01	TCRBJ01	TCRBJ01-04	1				1	3	11	2	3	0	33	49	52	55	58	1	Stop	VDJ							NA
AGATCCAGCCCTCAGAACCCAGGGACTCAGCTGTGTATTTTTGTGCTAGTGGTTTTGGACCGGTAGGATGAGCAGTTCTTCGGGCCA		19	0.036324	40	TCRBV12-05*01	TCRBV12	TCRBV12-05	1				unresolved		unresolved		TCRBD01,TCRBD02	TCRBD01-01,TCRBD02-01		TCRBJ02-01*01	TCRBJ02	TCRBJ02-01	1				3	1	1	7	7	8	41	55	56	60	67	1	Out	VDJ							NA
TCGGCTGCTCCCTCCCAGACATCTGTGTACTTCTGTGCCAGCAGTGATGTCTTCAGGGGGGACAATCAGCCCCAGCATTTTGGTGAT	CASSDVFRGDNQPQHF	19	0.036324	48	TCRBV06-01*01	TCRBV06	TCRBV06-01	1				TCRBD01-01*01	TCRBD01	TCRBD01-01	1				TCRBJ01-05*01	TCRBJ01	TCRBJ01-05	1				3	6	4	1	2	3	33	47	53	60	62	1	In	VDJ							NA
GTGAGCACCTTGGAGCTGGGGGACTCGGCCCTTTATCTTTGCGCCAGCAGCTTGGCCAGCAGGGGCACTGAAGCTTTCTTTGGACAA	CASSLASRGTEAFF	19	0.036324	42	TCRBV05-01*01	TCRBV05	TCRBV05-01	1				TCRBD01-01*01	TCRBD01	TCRBD01-01	1				TCRBJ01-01*01	TCRBJ01	TCRBJ01-01	1				0	4	4	2	0	4	39	55	59	-1	65	1	In	VDJ							NA
AGCACCTTGGAGCTGGGGGACTCGGCCCTTTATCTTTGCGCCAGCAGCTTGGTAGGCGGGAGGAGCACTGAAGCTTTCTTTGGACAA	CASSLVGGRSTEAFF	19	0.036324	45	TCRBV05-01*01	TCRBV05	TCRBV05-01	1				TCRBD02-01*02	TCRBD02	TCRBD02-01	2				TCRBJ01-01*01	TCRBJ01	TCRBJ01-01	1				0	3	7	1	2	4	36	52	55	63	65	1	In	VDJ							NA
GTGAGCACCTTGGAGCTGGGGGACTCGGCCCTTTATCTTTGCGCCAGCAGCTTGATCGGGGCTGACACTTCGTCCGACTTCGGGCCG	CASSLIGADTSSDF	19	0.036324	42	TCRBV05-01*01	TCRBV05	TCRBV05-01	1				unresolved		unresolved		TCRBD01,TCRBD02	TCRBD01-01,TCRBD02-01		TCRBJ02-07*01	TCRBJ02	TCRBJ02-07	1				1	3	7	0	14	14	39	54	57	62	76	1	In	VDJ							NA
TCCACTCTGACAGTGACCAGTGCCCATCCTGAAGACAGCAGCTTCTACATCTGCAATGCCCTGGGTAATGAGCAGTTCTTCGGGCCA	CNALGNEQFF	19	0.036324	30	TCRBV20-01*01	TCRBV20	TCRBV20-01	1				unresolved		unresolved		TCRBD01,TCRBD02	TCRBD01-01,TCRBD02-01		TCRBJ02-01*01	TCRBJ02	TCRBJ02-01	1				6	3	0	9	1	7	51	59	62	65	66	1	In	VDJ							NA
AAGAAGCTCCTTCTCAGTGACTCTGGCTTCTATCTCTGTGCCTGGAACAGGAACGCGTTTGGCACCGGGGAGCTGTTTTTTGGAGAA	CAWNRNAFGTGELFF	19	0.036324	45	TCRBV30-01*01	TCRBV30	TCRBV30-01	1				TCRBD01-01*01	TCRBD01	TCRBD01-01	1				TCRBJ02-02*01	TCRBJ02	TCRBJ02-02	1				4	0	3	4	11	4	36	-1	46	51	62	1	In	VDJ							NA
AGTTCTAAGAAGCTCCTTCTCAGTGACTCTGGCTTCTATCTCTGTGCCTGGAGCAGACAGGGCTACACTGAAGCTTTCTTTGGACAA	CAWSRQGYTEAFF	19	0.036324	39	TCRBV30-01*01	TCRBV30	TCRBV30-01	1				TCRBD01-01*01	TCRBD01	TCRBD01-01	1				TCRBJ01-01*01	TCRBJ01	TCRBJ01-01	1				3	2	2	3	2	3	42	53	55	62	64	1	In	VDJ							NA
AAGCTCCTTCTCAGTGACTCTGGCTTCTATCTCTGTGCCTGGAGGCCGACCGGGACATATAAGAACACTGAAGCTTTCTTTGGACAA	CAWRPTGTYKNTEAFF	19	0.036324	48	TCRBV30-01*01	TCRBV30	TCRBV30-01	1				TCRBD01-01*01	TCRBD01	TCRBD01-01	1				TCRBJ01-01*01	TCRBJ01	TCRBJ01-01	1				3	7	0	6	5	1	33	44	51	57	62	1	In	VDJ							NA
AGTTCTAAGAAGCTCCTTCTCAGTGACTCTGGCTTCTATCTCTGTGCCTGGAGCGGACAGGGGGACGTTGCCGCTTTCTTTGGACAA	CAWSGQGDVAAFF	19	0.036324	39	TCRBV30-01*01	TCRBV30	TCRBV30-01	1				TCRBD01-01*01	TCRBD01	TCRBD01-01	1				TCRBJ01-01*01	TCRBJ01	TCRBJ01-01	1				3	1	1	1	8	11	42	53	54	64	72	1	In	VDJ							NA
ATCCTGAGTTCTAAGAAGCTCCTTCTCAGTGACTCTGGCTTCTATCTCTGTGCACATCGACAGGACACTGAAGCTTTCTTTGGACAA	CAHRQDTEAFF	19	0.036324	33	TCRBV30-01*01	TCRBV30	TCRBV30-01	1				TCRBD01-01*01	TCRBD01	TCRBD01-01	1				TCRBJ01-01*01	TCRBJ01	TCRBJ01-01	1				9	5	2	4	0	3	48	53	58	-1	64	1	In	VDJ							NA
TCTAAGAAGCTCCTTCTCAGTGACTCTGGCTTCTATCTCTGTGCCTGGAGTGTACAGGGAAGTTTCGCTGAAGCTTTCTTTGGACAA	CAWSVQGSFAEAFF	19	0.036324	42	TCRBV30-01*01	TCRBV30	TCRBV30-01	1				TCRBD01-01*01	TCRBD01	TCRBD01-01	1				TCRBJ01-01*01	TCRBJ01	TCRBJ01-01	1				0	0	3	3	8	6	39	-1	53	59	67	1	In	VDJ							NA
AGTTCTAAGAAGCTCCTTCTCAGTGACTCTGGCTTCTATCTCTGTGCCTGGAGGCGGGCAGCGAACACTGAAGCTTTCTTTGGACAA	CAWRRAANTEAFF	19	0.036324	39	TCRBV30-01*01	TCRBV30	TCRBV30-01	1				TCRBD02-01	TCRBD02	TCRBD02-01				01,02	TCRBJ01-01*01	TCRBJ01	TCRBJ01-01	1				3	0	7	4	4	1	42	-1	53	58	62	1	In	VDJ							NA
AAGAAGCTCCTTCTCAGTGACTCTGGCTTCTATCTCTGTGCCTGGAGTGTACTGGTTGGCCGTAATTCACCCCTCCACTTTGGGAAC	CAWSVLVGRNSPLHF	19	0.036324	45	TCRBV30-01*01	TCRBV30	TCRBV30-01	1				unresolved		unresolved		TCRBD01,TCRBD02	TCRBD01-01,TCRBD02-01		TCRBJ01-06*01	TCRBJ01	TCRBJ01-06	1				0	7	9	0	2	6	36	50	57	60	62	1	In	VDJ							NA
AAGCTCCTTCTCAGTGACTCTGGCTTCTATCTCTGTGCCTGGTCTAGGGACAGGGGTTATAGTAACACTGAAGCTTTCTTTGGACAA	CAWSRDRGYSNTEAFF	19	0.036324	48	TCRBV30-01*01	TCRBV30	TCRBV30-01	1				TCRBD01-01*01	TCRBD01	TCRBD01-01	1				TCRBJ01-01*01	TCRBJ01	TCRBJ01-01	1				5	4	0	2	7	2	33	42	46	56	63	1	In	VDJ							NA
CTGAGTTCTAAGAAGCTCCTTCTCAGTGACTCTGGCTTCTATCTCTGTGCCTGGAGTGTTCGGGGGGTAGCAGCTTTCTTTGGACAA	CAWSVRGVAAFF	19	0.036324	36	TCRBV30-01*01	TCRBV30	TCRBV30-01	1				TCRBD02-01*01	TCRBD02	TCRBD02-01	1				TCRBJ01-01*01	TCRBJ01	TCRBJ01-01	1				0	1	8	1	4	10	45	59	60	67	71	1	In	VDJ							NA
TCTAAGAAGCTCCTTCTCAGTGACTCTGGCTTCTATCTCTGTGCCTGGCACTCAGCCGGGACAAACACTGAAGCTTTCTTTGGACAA	CAWHSAGTNTEAFF	19	0.036324	42	TCRBV30-01*01	TCRBV30	TCRBV30-01	1				TCRBD01-01*01	TCRBD01	TCRBD01-01	1				TCRBJ01-01*01	TCRBJ01	TCRBJ01-01	1				5	9	0	6	0	2	39	48	57	-1	63	1	In	VDJ							NA
AGTTCTAAGAAGCTCCTTCTCAGTGACTCTGGCTTCTATCTCTGTGCCTGGAGTAGAACAGGGGGCTATGGCTACACCTTCGGTTCG	CAWSRTGGYGYTF	19	0.036324	39	TCRBV30-01*01	TCRBV30	TCRBV30-01	1				TCRBD01-01*01	TCRBD01	TCRBD01-01	1				TCRBJ01-02*01	TCRBJ01	TCRBJ01-02	1				2	3	3	1	0	4	42	54	57	-1	65	1	In	VDJ							NA
TCTAAGAAGCTCCTTCTCAGTGACTCTGGCTTCTATCTCTGTGCCTGGAGGGGGCCAGGGGCTTCCCAGGAGCAGTACTTCGGGCCG	CAWRGPGASQEQYF	19	0.036324	42	TCRBV30-01*01	TCRBV30	TCRBV30-01	1				TCRBD01-01*01	TCRBD01	TCRBD01-01	1				TCRBJ02-07*01	TCRBJ02	TCRBJ02-07	1				3	5	4	2	8	7	39	50	55	61	69	1	In	VDJ							NA
CTGAGTTCTAAGAAGCTCCTTCTCAGTGACTCTGGCTTCTATCTCTGTGCCTGGAGTGTTGAAGGCTATGGCTACACCTTCGGTTCG	CAWSVEGYGYTF	19	0.036324	36	TCRBV30-01*01	TCRBV30	TCRBV30-01	1				unresolved		unresolved		TCRBD01,TCRBD02	TCRBD01-01,TCRBD02-01		TCRBJ01-02*01	TCRBJ01	TCRBJ01-02	1				0	3	5	4	0	4	45	59	62	-1	65	1	In	VDJ							NA
AGTTCTAAGAAGCTCCTTCTCAGTGACTCTGGCTTCTATCTCTGTGCCTGGGCGGGACAGGGGGAGGATGGCTACACCTTCGGTTCG	CAWAGQGEDGYTF	19	0.036324	39	TCRBV30-01*01	TCRBV30	TCRBV30-01	1				TCRBD01-01*01	TCRBD01	TCRBD01-01	1				TCRBJ01-02*01	TCRBJ01	TCRBJ01-02	1				5	2	0	1	3	6	42	51	53	64	67	1	In	VDJ							NA
TCTAAGAAGCTCCTTCTCAGTGACTCTGGCTTCTATCTCTGTGCCTGGAGTGAAGACAGGGGGCCGCGAGGCTACACCTTCGGTTCG	CAWSEDRGPRGYTF	19	0.036324	42	TCRBV30-01*01	TCRBV30	TCRBV30-01	1				TCRBD01-01*01	TCRBD01	TCRBD01-01	1				TCRBJ01-02*01	TCRBJ01	TCRBJ01-02	1				1	2	2	0	5	8	39	52	54	64	69	1	In	VDJ							NA
GGCGTCTGCTGTACCCTCTCAGACATCTGTGTACTTCTGTGCCAGCAGGGCGGGCCGAGTAACACCGGGGAGCTGTTTTTTGGAGAA		19	0.036324	44	TCRBV06-04	TCRBV06	TCRBV06-04				01,02	TCRBD02-01	TCRBD02	TCRBD02-01				01,02	TCRBJ02-02*01	TCRBJ02	TCRBJ02-02	1				6	1	7	4	6	2	37	48	49	54	60	2	Out	VDJ							NA
TTGGAGCTGGGGGACTCGGCCCTTTATCTTTGCGCCAGCAGCTATGGGGGGGTCACCTCGATAGGCTATGGCTACACCTTCGGTTCG	CASSYGGVTSIGYGYTF	19	0.036324	51	TCRBV05-01*01	TCRBV05	TCRBV05-01	1				TCRBD02-01*01	TCRBD02	TCRBD02-01	1				TCRBJ01-02*01	TCRBJ01	TCRBJ01-02	1				3	2	9	0	13	4	30	43	45	52	65	2	In	VDJ							NA
AGCTTGGTGACTCTGCTGTGTATTTCTGTGCCAGCAGCCAAGGTCCAGGCTGTAGTAAATAGCAATCAGCCCCAGCATTTTGGTGAT		19	0.036324	55	TCRBV03	TCRBV03	unresolved			TCRBV03-01,TCRBV03-02		TCRBD01-01*01	TCRBD01	TCRBD01-01	1				TCRBJ01-05*01	TCRBJ01	TCRBJ01-05	1				1	3	4	4	10	0	26	42	45	49	59	2	Out	VDJ							NA
ACCTTGGAGCTGGGGGACTCGGCCCTTTATCTTTGCGCCAGCAGCGCAGACACAGGGGTGCTTGGAAACACCATATATTTTGGAGAG	CASSADTGVLGNTIYF	19	0.036324	48	TCRBV05-01*01	TCRBV05	TCRBV05-01	1				TCRBD01-01*01	TCRBD01	TCRBD01-01	1				TCRBJ01-03*01	TCRBJ01	TCRBJ01-03	1				4	6	3	2	4	3	33	45	51	58	62	2	In	VDJ							NA
AAGAAGCTCCTTCTCAGTGACTCTGGCTTCTATCTCTGTGCCTGGAGCCCCACCGACAAATTTGACTATGGCTACACCTTCGGTTCG	CAWSPTDKFDYGYTF	19	0.036324	45	TCRBV30-01*01	TCRBV30	TCRBV30-01	1				TCRBD01-01*01	TCRBD01	TCRBD01-01	1				TCRBJ01-02*01	TCRBJ01	TCRBJ01-02	1				3	7	2	6	6	3	36	47	54	58	64	2	In	VDJ							NA
GAAGACTCAGCCCTGTATCTCTGCGCCAGCAGCCACAGGACCGGACTAGCGGGGGGGCCGATCTCAGGAGAGCAGTACTTCGGGCCG	CASSHRTGLAGGPISGEQYF	19	0.036324	60	TCRBV04-01*01	TCRBV04	TCRBV04-01	1				TCRBD02-01*01	TCRBD02	TCRBD02-01	1				TCRBJ02-07*01	TCRBJ02	TCRBJ02-07	1				3	7	1	0	12	7	21	35	42	57	69	2	In	VDJ							NA
CACGGAGTCAGGGGACACAGCACTGTATTTCTGTGCCAGCAGTGCTCACTTAGCTACACAATTCACACTGAAGCTTTCTTTGGACAA		18	0.0344122	50	TCRBV21-01*01	TCRBV21	TCRBV21-01	1				TCRBD02-01	TCRBD02	TCRBD02-01				01,02	TCRBJ01-01*01	TCRBJ01	TCRBJ01-01	1				6	8	5	7	10	3	31	42	50	54	64	1	Out	VDJ							NA
CCCAAAAGAACCCGACAGCTTTCTATCTCTGTGCCAGTAGTATAATTGGGGAGCGGAGGCCGCTCCTACGAGCAGTACTTCGGGCCG		18	0.0344122	52	TCRBV19-01	TCRBV19	TCRBV19-01				01,02	TCRBD02-01	TCRBD02	TCRBD02-01				01,02	TCRBJ02-07*01	TCRBJ02	TCRBJ02-07	1				2	7	6	5	6	0	29	44	51	56	62	1	Out	VDJ							NA
GAGCCGAGGGACTCAGCCGTGTATCTCTACAGTAGCATCTATTCTATTCCTGGACAAAGTCGGGCCAACGTCCTGACTTTCGGGGCC	YSSIYSIPGQSRANVLTF	18	0.0344122	54	TCRBV17-01*01	TCRBV17	TCRBV17-01	1				TCRBD01-01*01	TCRBD01	TCRBD01-01	1				TCRBJ02-06*01	TCRBJ02	TCRBJ02-06	1				5	15	1	6	5	5	27	36	51	56	61	1	In	VDJ							NA
CGCACACAGCAGGAGGACTCCGCCGTGTATCTCTGTGCCAGCAGCCCCTGGGGGATTACTTCGGGGAATGAGCAGTTCTTCGGGCCA	CASSPWGITSGNEQFF	18	0.0344122	48	TCRBV07-08*01	TCRBV07	TCRBV07-08	1				unresolved		unresolved		TCRBD01,TCRBD02	TCRBD01-01,TCRBD02-01		TCRBJ02-01*01	TCRBJ02	TCRBJ02-01	1				5	4	6	1	12	7	33	45	49	54	66	1	In	VDJ							NA
CCCTGATCCTGGAGTCGCCCAGCCCCAACCAGACCTCTCTGTACTTCTGTGCCAGCTGTAGGGGGAGTGGAGGCTTTCTTTGGACAA		18	0.0344122	34	TCRBV27-01*01	TCRBV27	TCRBV27-01	1				TCRBD01-01*01	TCRBD01	TCRBD01-01	1				TCRBJ01-01*01	TCRBJ01	TCRBJ01-01	1				8	3	5	1	7	11	47	56	59	65	72	1	Out	VDJ							NA
AGCACCTTGGAGCTGGGGGACTCGGCCCTTTATCTTTGCGCCAGCGGCAGGGGGGGGGTCACTAATGAAAAACTGTTTTTTGGCAGT	CASGRGGVTNEKLFF	18	0.0344122	45	TCRBV05-01*01	TCRBV05	TCRBV05-01	1				unresolved		unresolved		TCRBD01,TCRBD02	TCRBD01-01,TCRBD02-01		TCRBJ01-04*01	TCRBJ01	TCRBJ01-04	1				7	2	4	1	6	2	36	45	47	54	60	1	In	VDJ							NA
AGCTCTCTGGAGCTGGGGGACTCAGCTTTGTATTTCTGTGCCAGCAGCGTAGCTAGCAGTGGGAGGACTGAAGCTTTCTTTGGACAA	CASSVASSGRTEAFF	18	0.0344122	45	TCRBV09-01	TCRBV09	TCRBV09-01				01,02	TCRBD02-01*02	TCRBD02	TCRBD02-01	2				TCRBJ01-01*01	TCRBJ01	TCRBJ01-01	1				0	8	9	1	0	5	36	52	60	-1	66	1	In	VDJ							NA
AAGAAGCTCCTTCTCAGTGACTCTGGCTTCTATCTCTGTGCCTGGAGTGCATACAGGGTAGCAGGAAACACCATATATTTTGGAGAG	CAWSAYRVAGNTIYF	18	0.0344122	45	TCRBV30-01*01	TCRBV30	TCRBV30-01	1				TCRBD01-01*01	TCRBD01	TCRBD01-01	1				TCRBJ01-03*01	TCRBJ01	TCRBJ01-03	1				1	3	3	3	5	4	36	49	52	58	63	1	In	VDJ							NA
AGTTCTAAGAAGCTCCTTCTCAGTGACTCTGGCTTCTATCTCTGTGCCCTAGCTAAGGGGGAGGGAAACACCATATATTTTGGAGAG	CALAKGEGNTIYF	18	0.0344122	39	TCRBV30-01*01	TCRBV30	TCRBV30-01	1				TCRBD01-01*01	TCRBD01	TCRBD01-01	1				TCRBJ01-03*01	TCRBJ01	TCRBJ01-03	1				8	7	5	1	2	4	42	48	55	61	63	1	In	VDJ							NA
AAGCTCCTTCTCAGTGACTCTGGCTTCTATCTCTGTGCCTGGAGTGTAGAAAGGATTCCAACTAATGAAAAACTGTTTTTTGGCAGT	CAWSVERIPTNEKLFF	18	0.0344122	48	TCRBV30-01*01	TCRBV30	TCRBV30-01	1				unresolved		unresolved		TCRBD01,TCRBD02	TCRBD01-01,TCRBD02-01		TCRBJ01-04*01	TCRBJ01	TCRBJ01-04	1				0	5	1	8	3	0	33	47	52	55	58	1	In	VDJ							NA
AGTTCTAAGAAGCTCCTTCTCAGTGACTCTGGCTTCTATCTCTGTGCCTGGAGTAAAGCGAACACCGGGGAGCTGTTTTTTGGAGAA	CAWSKANTGELFF	18	0.0344122	39	TCRBV30-01*01	TCRBV30	TCRBV30-01	1				unresolved		unresolved		TCRBD01,TCRBD02	TCRBD01-01,TCRBD02-01		TCRBJ02-02*01	TCRBJ02	TCRBJ02-02	1				2	2	5	5	0	0	42	54	56	-1	58	1	In	VDJ							NA
TCTAAGAAGCTCCTTCTCAGTGACTCTGGCTTCTATCTCTGTGCCTGGACCCAGGGTTTGTCGAACACTGAAGCTTTCTTTGGACAA	CAWTQGLSNTEAFF	18	0.0344122	42	TCRBV30-01*01	TCRBV30	TCRBV30-01	1				TCRBD01-01*01	TCRBD01	TCRBD01-01	1				TCRBJ01-01*01	TCRBJ01	TCRBJ01-01	1				4	2	4	3	6	1	39	49	51	56	62	1	In	VDJ							NA
AAGAAGCTCCTTCTCAGTGACTCTGGCTTCTATCTCTGTGCCTGGAGACCGGGACAGACTAGCACAGATACGCAGTATTTTGGCCCA	CAWRPGQTSTDTQYF	18	0.0344122	45	TCRBV30-01*01	TCRBV30	TCRBV30-01	1				TCRBD01-01*01	TCRBD01	TCRBD01-01	1				TCRBJ02-03*01	TCRBJ02	TCRBJ02-03	1				3	3	0	5	3	0	36	47	50	57	60	1	In	VDJ							NA
CTGAGTTCTAAGAAGCTCCTTCTCAGTGACTCTGGCTTCTATCTCTGTGCCTGGAGTATAGCAGGGACTCAAACTTTCTTTGGACAA	CAWSIAGTQTFF	18	0.0344122	36	TCRBV30-01*01	TCRBV30	TCRBV30-01	1				TCRBD02-01	TCRBD02	TCRBD02-01				01,02	TCRBJ01-01*01	TCRBJ01	TCRBJ01-01	1				2	6	0	10	4	12	45	57	63	69	73	1	In	VDJ							NA
ATCCTGAGTTCTAAGAAGCTCCTTCTCAGTGACTCTGGCTTCTATCTCTGTGCCTGGAGGGAAAACTATGGCTACACCTTCGGTTCG	CAWRENYGYTF	18	0.0344122	33	TCRBV30-01*01	TCRBV30	TCRBV30-01	1				unresolved		unresolved		TCRBD01,TCRBD02	TCRBD01-01,TCRBD02-01		TCRBJ01-02*01	TCRBJ01	TCRBJ01-02	1				3	0	1	8	1	2	48	-1	59	62	63	1	In	VDJ							NA
TCTAAGAAGCTCCTTCTCAGTGACTCTGGCTTCTATCTCTGTGCCTGGACCCTACAGGGATTCGATCAGCCCCAGCATTTTGGTGAT	CAWTLQGFDQPQHF	18	0.0344122	42	TCRBV30-01*01	TCRBV30	TCRBV30-01	1				TCRBD01-01*01	TCRBD01	TCRBD01-01	1				TCRBJ01-05*01	TCRBJ01	TCRBJ01-05	1				4	4	3	3	5	5	39	49	53	59	64	1	In	VDJ							NA
ACACGCCCTGCAGCCAGAAGACTCAGCCCTGTATCTCTGCGCCAGCAGCCAATTTGCAGGGTTGGAAACACCATATATTTTGGAGAG		18	0.0344122	44	TCRBV04-01*01	TCRBV04	TCRBV04-01	1				TCRBD01-01*01	TCRBD01	TCRBD01-01	1				TCRBJ01-03*01	TCRBJ01	TCRBJ01-03	1				2	4	4	3	1	3	37	52	56	61	62	2	Out	VDJ							NA
AGTTCTAAGAAGCTCCTTCTCAGTGACTCTGGCTTCTATCTCTGTGCCTGGAGGCCCCGAGTAGGCGCCGGGGCTTTCTTTGGACAA	CAWRPRVGAGAFF	18	0.0344122	39	TCRBV30-01*01	TCRBV30	TCRBV30-01	1				TCRBD02-01	TCRBD02	TCRBD02-01				01,02	TCRBJ01-01*01	TCRBJ01	TCRBJ01-01	1				3	15	8	4	0	11	42	53	68	-1	72	2	In	VDJ							NA
AGTTCTAAGAAGCTCCTTCTCAGTGACTCTGGCTTCTATCTCTGTGCCTGGAGTGTATCGGGAACAAGAAACCAGCATTTTGGTGAT	CAWSVSGTRNQHF	18	0.0344122	39	TCRBV30-01*01	TCRBV30	TCRBV30-01	1				TCRBD02-01*02	TCRBD02	TCRBD02-01	2				TCRBJ01-05*01	TCRBJ01	TCRBJ01-05	1				0	2	8	3	8	12	42	56	58	63	71	2	In	VDJ							NA
TCCACAAAGCTGGAGGACTCAGCCATGTACTTCTGTGCCAGCAGTCCCCAGTGGGGACAGGGAAGGAACGAGCAGTACTTCGGGCCG	CASSPQWGQGRNEQYF	17	0.0325004	48	TCRBV02-01*01	TCRBV02	TCRBV02-01	1				TCRBD01-01*01	TCRBD01	TCRBD01-01	1				TCRBJ02-07*01	TCRBJ02	TCRBJ02-07	1				5	8	0	3	5	5	33	45	53	62	67	1	In	VDJ							NA
TGTGAGCACCTTGGAGCTGGGGGACTCGGCCCTTTATCTTTGCGCCAGCAGCTCCAGGGTTTTGGGAATGAGCAGTTCTTCGGGCCA		17	0.0325004	41	TCRBV05-01*01	TCRBV05	TCRBV05-01	1				TCRBD01-01*01	TCRBD01	TCRBD01-01	1				TCRBJ02-01*01	TCRBJ02	TCRBJ02-01	1				3	1	4	3	7	7	40	53	54	59	66	1	Out	VDJ							NA
ACCTTGGAGCTGGGGGACTCGGCCCTTTATCTTTGCGCCAGCAGAATGGCAGGCGGGTCTGGGGCCAACGTCCTGACTTTCGGGGCC	CASRMAGGSGANVLTF	17	0.0325004	48	TCRBV05-01*01	TCRBV05	TCRBV05-01	1				TCRBD02-01	TCRBD02	TCRBD02-01				01,02	TCRBJ02-06*01	TCRBJ02	TCRBJ02-06	1				5	8	7	4	0	1	33	44	52	-1	57	1	In	VDJ							NA
ACCTTGGAGCTGGGGGACTCGGCCCTTTATCTTTGCGCCAGCAGAACTAATCCAAGACAGGGGGGAGAGACCCAGTACTTCGGGCCA	CASRTNPRQGGETQYF	17	0.0325004	48	TCRBV05-01*01	TCRBV05	TCRBV05-01	1				TCRBD01-01*01	TCRBD01	TCRBD01-01	1				TCRBJ02-05*01	TCRBJ02	TCRBJ02-05	1				5	11	2	1	1	4	33	44	55	64	65	1	In	VDJ							NA
AGTTCTAAGAAGCTCCTTCTCAGTGACTCTGGCTTCTATCTCTGTGCCTGGACGGTCAGCTCTAATGAAAAACTGTTTTTTGGCAGT	CAWTVSSNEKLFF	17	0.0325004	39	TCRBV30-01*01	TCRBV30	TCRBV30-01	1				unresolved		unresolved		TCRBD01,TCRBD02	TCRBD01-01,TCRBD02-01		TCRBJ01-04*01	TCRBJ01	TCRBJ01-04	1				4	4	4	5	2	3	42	52	56	59	61	1	In	VDJ							NA
TCTAAGAAGCTCCTTCTCAGTGACTCTGGCTTCTATCTCTGTGCCTGGACCGGGCCCTCTGGGGCCAACGTCCTGACTTTCGGGGCC	CAWTGPSGANVLTF	17	0.0325004	42	TCRBV30-01*01	TCRBV30	TCRBV30-01	1				unresolved		unresolved		TCRBD01,TCRBD02	TCRBD01-01,TCRBD02-01		TCRBJ02-06*01	TCRBJ02	TCRBJ02-06	1				4	2	8	0	1	0	39	49	51	55	56	1	In	VDJ							NA
AGTTCTAAGAAGCTCCTTCTCAGTGACTCTGGCTTCTATCTCTGTGCCTGGAGACCCCCAGGGAGGACTGAAGCTTTCTTTGGACAA	CAWRPPGRTEAFF	17	0.0325004	39	TCRBV30-01*01	TCRBV30	TCRBV30-01	1				TCRBD02-01*02	TCRBD02	TCRBD02-01	2				TCRBJ01-01*01	TCRBJ01	TCRBJ01-01	1				3	7	9	1	0	5	42	53	60	-1	66	1	In	VDJ							NA
AGTTCTAAGAAGCTCCTTCTCAGTGACTCTGGCTTCTATCTCTGTGCCTGGAGTGCCCTCTCGGTTTCACCCCTCCACTTTGGGAAC	CAWSALSVSPLHF	17	0.0325004	39	TCRBV30-01*01	TCRBV30	TCRBV30-01	1				TCRBD02-01	TCRBD02	TCRBD02-01				01,02	TCRBJ01-06*01	TCRBJ01	TCRBJ01-06	1				1	6	8	5	1	9	42	55	61	64	65	1	In	VDJ							NA
TCTAAGAAGCTCCTTCTCAGTGACTCTGGCTTCTATCTCTGTGCCTCACTATTCAGGGTAGGCGCCTACGAGCAGTACTTCGGGCCG	CASLFRVGAYEQYF	17	0.0325004	42	TCRBV30-01*01	TCRBV30	TCRBV30-01	1				TCRBD01-01*01	TCRBD01	TCRBD01-01	1				TCRBJ02-07*01	TCRBJ02	TCRBJ02-07	1				7	7	4	3	6	2	39	46	53	58	64	1	In	VDJ							NA
TCTAAGAAGCTCCTTCTCAGTGACTCTGGCTTCTATCTCTGTGCCTGGAGTGTAAGTGGAAGCAATCAGCCCCAGCATTTTGGTGAT	CAWSVSGSNQPQHF	17	0.0325004	42	TCRBV30-01*01	TCRBV30	TCRBV30-01	1				unresolved		unresolved		TCRBD01,TCRBD02	TCRBD01-01,TCRBD02-01		TCRBJ01-05*01	TCRBJ01	TCRBJ01-05	1				0	4	1	8	0	1	39	53	57	-1	60	1	In	VDJ							NA
AGTTCTAAGAAGCTCCTTCTCAGTGACTCTGGCTTCTATCTCTGTGCCTGGAGTGCATACAGGGGCTATGGCTACACCTTCGGTTCG	CAWSAYRGYGYTF	17	0.0325004	39	TCRBV30-01*01	TCRBV30	TCRBV30-01	1				TCRBD01-01*01	TCRBD01	TCRBD01-01	1				TCRBJ01-02*01	TCRBJ01	TCRBJ01-02	1				1	3	3	2	0	4	42	55	58	-1	65	1	In	VDJ							NA
AGTTCTAAGAAGCTCCTTCTCAGTGACTCTGGCTTCTATCTCTGTGCCTGGAGTCGCAGGGGGGACTATGGCTACACCTTCGGTTCG	CAWSRRGDYGYTF	17	0.0325004	39	TCRBV30-01*01	TCRBV30	TCRBV30-01	1				TCRBD01-01*01	TCRBD01	TCRBD01-01	1				TCRBJ01-02*01	TCRBJ01	TCRBJ01-02	1				2	2	4	1	1	3	42	54	56	63	64	1	In	VDJ							NA
ACCTTGGAGCTGGGGGACTCGGCCCTTTATCTTTGCGCCAGCAGCTTGGCCAGGGGGGCAAGCACAGATACGCAGTATTTTGGCCCA	CASSLARGASTDTQYF	17	0.0325004	48	TCRBV05-01*01	TCRBV05	TCRBV05-01	1				TCRBD01-01*01	TCRBD01	TCRBD01-01	1				TCRBJ02-03*01	TCRBJ02	TCRBJ02-03	1				0	1	4	1	3	0	33	49	50	57	60	2	In	VDJ							NA
AAGCTCCTTCTCAGTGACTCTGGCTTCTATCTCTGTGCCTGGAGTTCGCGGACAGGGATCGGCAATCAGCCCCAGCATTTTGGTGAT	CAWSSRTGIGNQPQHF	17	0.0325004	48	TCRBV30-01*01	TCRBV30	TCRBV30-01	1				TCRBD01-01*01	TCRBD01	TCRBD01-01	1				TCRBJ01-05*01	TCRBJ01	TCRBJ01-05	1				2	4	1	3	4	2	33	45	49	57	61	2	In	VDJ							NA
AGTTCTAAGAAGCTCCTTCTCAGTGACTCTGGCTTCTATCTCTGTGCCTGGAGGGGGGGAAGTAACTATGGCTACACCTTCGGTTCG	CAWRGGSNYGYTF	17	0.0325004	39	TCRBV30-01*01	TCRBV30	TCRBV30-01	1				TCRBD02-01*01	TCRBD02	TCRBD02-01	1				TCRBJ01-02*01	TCRBJ01	TCRBJ01-02	1				3	0	9	1	3	1	42	-1	53	59	62	2	In	VDJ							NA
TTGGAGCTGGGGGACTCGGCCCTTTATCTTTGCGCCAGCAGCTTGCTCCCTAAAACAGGGACGGGGGAGACCCAGTACTTCGGGCCA	CASSLLPKTGTGETQYF	17	0.0325004	51	TCRBV05-01*01	TCRBV05	TCRBV05-01	1				TCRBD01-01*01	TCRBD01	TCRBD01-01	1				TCRBJ02-05*01	TCRBJ02	TCRBJ02-05	1				1	9	3	3	6	5	30	45	54	60	66	2	In	VDJ							NA
CTGAGTTCTAAGAAGCTCCTTCTCAGTGACTCTGGCTTCTATCTCTGTGCCTGGAGTACAGGGTACCATGGCTACACCTTCGGTTCG	CAWSTGYHGYTF	17	0.0325004	36	TCRBV30-01*01	TCRBV30	TCRBV30-01	1				TCRBD01-01*01	TCRBD01	TCRBD01-01	1				TCRBJ01-02*01	TCRBJ01	TCRBJ01-02	1				2	0	3	3	4	6	45	-1	57	63	67	2	In	VDJ							NA
TGGCGTCTGCTGTACCCTCTCAGACATCTGTGTACTTCTGTGCCAGCAGTGACCCTTCAGATGAGGCATGGCTACACCTTCGGTTCG		17	0.0325004	43	TCRBV06-04	TCRBV06	TCRBV06-04				01,02	TCRBD02-01*02	TCRBD02	TCRBD02-01	2				TCRBJ01-02*01	TCRBJ01	TCRBJ01-02	1				2	9	11	1	1	6	38	53	62	66	67	2	Out	VDJ							NA
AGCACCTTGGAGCTGGGGGACTCGGCCCTTTATCTTTGCGCCAGCAGCATCTCCGGGCCAGCGAACACTGAAGCTTTCTTTGGACAA	CASSISGPANTEAFF	17	0.0325004	45	TCRBV05-01*01	TCRBV05	TCRBV05-01	1				unresolved		unresolved		TCRBD01,TCRBD02	TCRBD01-01,TCRBD02-01		TCRBJ01-01*01	TCRBJ01	TCRBJ01-01	1				4	6	8	0	4	1	36	48	54	58	62	2	In	VDJ							NA
GTGAGCACCTTGGAGCTGGGGGACTCGGCCCTTTATCTTTGCGCCAGCAGGCCCGGGACAGGGAATCCCGAGCAGTACTTCGGGCCG	CASRPGTGNPEQYF	17	0.0325004	42	TCRBV05-01*01	TCRBV05	TCRBV05-01	1				TCRBD01-01*01	TCRBD01	TCRBD01-01	1				TCRBJ02-07*01	TCRBJ02	TCRBJ02-07	1				5	4	0	3	5	6	39	50	54	63	68	2	In	VDJ							NA
AATGTGAGCACCTTGGAGCTGGGGGACTCGGCCCTTTATCTTTGCGCCAGCAGCTTTCAAACAGGGGTCGAGCAGTACTTCGGGCCG	CASSFQTGVEQYF	17	0.0325004	39	TCRBV05-01*01	TCRBV05	TCRBV05-01	1				TCRBD01-01*01	TCRBD01	TCRBD01-01	1				TCRBJ02-07*01	TCRBJ02	TCRBJ02-07	1				2	4	3	2	1	6	42	56	60	67	68	2	In	VDJ							NA
CCACGGAGTCAGGGGACACAGCACTGTATTTCTGTGCCAGCAGCAAAGCGAGCAGGACAGAAGAATGAAAAACTGTTTTTTGGCAGT		16	0.0305886	49	TCRBV21-01*01	TCRBV21	TCRBV21-01	1				TCRBD01-01*01	TCRBD01	TCRBD01-01	1				TCRBJ01-04*01	TCRBJ01	TCRBJ01-04	1				0	5	1	5	3	5	32	49	54	60	63	1	Out	VDJ							NA
GAAGATCCAGCGCACAGAGCGGGGGGACTCAGCCGTGTATCTCTGTGCCAGCAGCCCCTTACTAATGAAAAACTGTTTTTTGGCAGT		16	0.0305886	38	TCRBV07-03*01	TCRBV07	TCRBV07-03	1				TCRBD02-01	TCRBD02	TCRBD02-01				01,02	TCRBJ01-04*01	TCRBJ01	TCRBJ01-04	1				5	2	4	10	1	2	43	55	57	59	60	1	Out	VDJ							NA
ATCCAGCCTGCAAAGCTTGAGGACTCGGCCGTGTATCTCTGTGCCAGCAGCTTAGAACAGGGGTTAAATGAGCAGTTCTTCGGGCCA	CASSLEQGLNEQFF	16	0.0305886	42	TCRBV11-02*02	TCRBV11	TCRBV11-02	2				TCRBD01-01*01	TCRBD01	TCRBD01-01	1				TCRBJ02-01*01	TCRBJ02	TCRBJ02-01	1				0	0	3	2	3	7	39	-1	56	63	66	1	In	VDJ							NA
ATCCAGCCCTCAGAACCCAGGGACTCAGCTGTGTATTTTTGTGCTAGCGGAGCGGGGGGAGTCGGAGAGACCCAGTACTTCGGGCCA	CASGAGGVGETQYF	16	0.0305886	42	TCRBV12-05*01	TCRBV12	TCRBV12-05	1				TCRBD02-01*01	TCRBD02	TCRBD02-01	1				TCRBJ02-05*01	TCRBJ02	TCRBJ02-05	1				9	3	6	1	6	4	39	47	50	59	65	1	In	VDJ							NA
AGCACCTTGGAGCTGGGGGACTCGGCCCTTTATCTTTGCGCCAGCAGCGGAGGGACTACGAACACCGGGGAGCTGTTTTTTGGAGAA	CASSGGTTNTGELFF	16	0.0305886	45	TCRBV05-01*01	TCRBV05	TCRBV05-01	1				TCRBD02-01	TCRBD02	TCRBD02-01				01,02	TCRBJ02-02*01	TCRBJ02	TCRBJ02-02	1				4	3	0	9	0	0	36	48	51	-1	58	1	In	VDJ							NA
CCCTGCAGCCAGAAGACTCGGCCCTGTATCTCTGTGCCAGCAGCCGTGGCATCAAAGGTTGAAAGATATGGCTACACCTTCGGTTCG		16	0.0305886	49	TCRBV04-02*01	TCRBV04	TCRBV04-02	1				unresolved		unresolved		TCRBD01,TCRBD02	TCRBD01-01,TCRBD02-01		TCRBJ01-02*01	TCRBJ01	TCRBJ01-02	1				4	10	5	4	8	5	32	45	55	58	66	1	Out	VDJ							NA
ATGAATGTGAGCACCTTGGAGCTGGGGGACTCGGCCCTTTATCTTTGCGCCAGCAGCGACCAAATCAACGAGCAGTACTTCGGGCCG	CASSDQINEQYF	16	0.0305886	36	TCRBV05-01*01	TCRBV05	TCRBV05-01	1				unresolved		unresolved		TCRBD01,TCRBD02	TCRBD01-01,TCRBD02-01		TCRBJ02-07*01	TCRBJ02	TCRBJ02-07	1				4	0	2	7	7	5	45	-1	57	60	67	1	In	VDJ							NA
AAGCTCCTTCTCAGTGACTCTGGCTTCTATCTCTGTGCCTGGAAAGGTCTCGGGACTCTCTCTGGAAACACCATATATTTTGGAGAG	CAWKGLGTLSGNTIYF	16	0.0305886	48	TCRBV30-01*01	TCRBV30	TCRBV30-01	1				TCRBD02-01	TCRBD02	TCRBD02-01				01,02	TCRBJ01-03*01	TCRBJ01	TCRBJ01-03	1				4	8	0	10	2	0	33	43	51	57	59	1	In	VDJ							NA
CTGAGTTCTAAGAAGCTCCTTCTCAGTGACTCTGGCTTCTATCTCTGTGCTCAGGGGGCCTCCTACAATGAGCAGTTCTTCGGGCCA	CAQGASYNEQFF	16	0.0305886	36	TCRBV30-01*01	TCRBV30	TCRBV30-01	1				TCRBD01-01*01	TCRBD01	TCRBD01-01	1				TCRBJ02-01*01	TCRBJ02	TCRBJ02-01	1				9	1	4	0	0	0	45	50	51	-1	59	1	In	VDJ							NA
AGTTCTAAGAAGCTCCTTCTCAGTGACTCTGGCTTCTATCTCTGTGCCTGGAGGAGACAGGCGAACACTGAAGCTTTCTTTGGACAA	CAWRRQANTEAFF	16	0.0305886	39	TCRBV30-01*01	TCRBV30	TCRBV30-01	1				TCRBD01-01*01	TCRBD01	TCRBD01-01	1				TCRBJ01-01*01	TCRBJ01	TCRBJ01-01	1				3	2	2	4	1	1	42	53	55	61	62	1	In	VDJ							NA
AAGAAGCTCCTTCTCAGTGACTCTGGCTTCTATCTCTGTGCCTGGAGTGCCCTCGGGGCGGGGGCCACTGAAGCTTTCTTTGGACAA	CAWSALGAGATEAFF	16	0.0305886	45	TCRBV30-01*01	TCRBV30	TCRBV30-01	1				TCRBD02-01*01	TCRBD02	TCRBD02-01	1				TCRBJ01-01*01	TCRBJ01	TCRBJ01-01	1				1	8	7	2	1	4	36	49	57	64	65	1	In	VDJ							NA
AAGAAGCTCCTTCTCAGTGACTCTGGCTTCTATCTCTGTGCCTGGAGTGCCGCCGGGACTAGCAGGTACGAGCAGTACTTCGGGCCG	CAWSAAGTSRYEQYF	16	0.0305886	45	TCRBV30-01*01	TCRBV30	TCRBV30-01	1				TCRBD02-01	TCRBD02	TCRBD02-01				01,02	TCRBJ02-07*01	TCRBJ02	TCRBJ02-07	1				1	5	0	7	3	4	36	49	54	63	66	1	In	VDJ							NA
TCTAAGAAGCTCCTTCTCAGTGACTCTGGCTTCTATCTCTGTGCCTGGAGCCTACAGGGGTACTCCTACGAGCAGTACTTCGGGCCG	CAWSLQGYSYEQYF	16	0.0305886	42	TCRBV30-01*01	TCRBV30	TCRBV30-01	1				TCRBD01-01*01	TCRBD01	TCRBD01-01	1				TCRBJ02-07*01	TCRBJ02	TCRBJ02-07	1				3	3	3	2	2	0	39	50	53	60	62	1	In	VDJ							NA
TCTAAGAAGCTCCTTCTCAGTGACTCTGGCTTCTATCTCTGTGCCTGGAGTGTACGGCGAAATAACTATGGCTACACCTTCGGTTCG	CAWSVRRNNYGYTF	16	0.0305886	42	TCRBV30-01*01	TCRBV30	TCRBV30-01	1				unresolved		unresolved		TCRBD01,TCRBD02	TCRBD01-01,TCRBD02-01		TCRBJ01-02*01	TCRBJ01	TCRBJ01-02	1				0	2	9	0	4	1	39	53	55	58	62	1	In	VDJ							NA
TCTAAGAAGCTCCTTCTCAGTGACTCTGGCTTCTATCTCTGTGCCTGGAGTCCCCTGGACAGGAATCAGCCCCAGCATTTTGGTGAT	CAWSPLDRNQPQHF	16	0.0305886	42	TCRBV30-01*01	TCRBV30	TCRBV30-01	1				TCRBD01-01*01	TCRBD01	TCRBD01-01	1				TCRBJ01-05*01	TCRBJ01	TCRBJ01-05	1				2	5	1	4	0	4	39	51	56	-1	63	1	In	VDJ							NA
AAGAAGCTCCTTCTCAGTGACTCTGGCTTCTATCTCTGTGCCTGGAGTACCTTCCGGGGGGGCGCGGGTGGCTACACCTTCGGTTCG	CAWSTFRGGAGGYTF	16	0.0305886	45	TCRBV30-01*01	TCRBV30	TCRBV30-01	1				TCRBD02-01*01	TCRBD02	TCRBD02-01	1				TCRBJ01-02*01	TCRBJ01	TCRBJ01-02	1				2	6	8	0	6	7	36	48	54	62	68	1	In	VDJ							NA
AAGAAGCTCCTTCTCAGTGACTCTGGCTTCTATCTCTGTGCCTGGGCCCTGAATGTAGGGGCTAACTATGGCTACACCTTCGGTTCG	CAWALNVGANYGYTF	16	0.0305886	45	TCRBV30-01*01	TCRBV30	TCRBV30-01	1				TCRBD01-01*01	TCRBD01	TCRBD01-01	1				TCRBJ01-02*01	TCRBJ01	TCRBJ01-02	1				5	11	5	2	0	0	36	45	56	-1	61	1	In	VDJ							NA
GTGACATCGGCCCAAAAGAACCCGACAGCTTTCTATCTCTGTGCCAGTAGACCTAGCGGGACCGCAGATACGCAGTATTTTGGCCCA	CASRPSGTADTQYF	16	0.0305886	42	TCRBV19-01	TCRBV19	TCRBV19-01				01,02	TCRBD02-01*02	TCRBD02	TCRBD02-01	2				TCRBJ02-03*01	TCRBJ02	TCRBJ02-03	1				6	2	4	3	3	4	39	50	52	61	64	2	In	VDJ							NA
AGTTCTAAGAAGCTCCTTCTCAGTGACTCTGGCTTCTATCTCTGTGCCTGGAGTGCCATGGGGGGCTATGGCTACACCTTCGGTTCG	CAWSAMGGYGYTF	16	0.0305886	39	TCRBV30-01*01	TCRBV30	TCRBV30-01	1				TCRBD02-01*01	TCRBD02	TCRBD02-01	1				TCRBJ01-02*01	TCRBJ01	TCRBJ01-02	1				1	4	9	1	0	4	42	55	59	-1	65	2	In	VDJ							NA
CTGAGTTCTAAGAAGCTCCTTCTCAGTGACTCTGGCTTCTATCTCTGTGCCTCGGGACAGGGGGCGCCGGGAGCTTTCTTTGGACAA	CASGQGAPGAFF	16	0.0305886	36	TCRBV30-01*01	TCRBV30	TCRBV30-01	1				TCRBD01-01*01	TCRBD01	TCRBD01-01	1				TCRBJ01-01*01	TCRBJ01	TCRBJ01-01	1				7	1	0	0	6	10	45	52	53	65	71	2	In	VDJ							NA
AAGAAGCTCCTTCTCAGTGACTCTGGCTTCTATCTCTGTGCCTGGAGCCCGGGACAGGGGACCTACAATGAGCAGTTCTTCGGGCCA	CAWSPGQGTYNEQFF	16	0.0305886	45	TCRBV30-01*01	TCRBV30	TCRBV30-01	1				TCRBD01-01*01	TCRBD01	TCRBD01-01	1				TCRBJ02-01*01	TCRBJ02	TCRBJ02-01	1				3	3	0	2	1	2	36	47	50	60	61	2	In	VDJ							NA
ATCCAGTCCACGGAGTCAGGGGACACAGCACTGTATTTCTGTGCCAGCAGGAAAGGACGGGGGGGTCAGCCCCAGCATTTTGGTGAT	CASRKGRGGQPQHF	16	0.0305886	42	TCRBV21-01*01	TCRBV21	TCRBV21-01	1				TCRBD02-01*01	TCRBD02	TCRBD02-01	1				TCRBJ01-05*01	TCRBJ01	TCRBJ01-05	1				1	2	8	0	0	6	39	55	57	-1	65	2	In	VDJ							NA
AATGTGAACGCCTTGTTGCTGGGGGACTCGGCCCTCTATCTCTGTGCCAGCAGGCGCGGGACTCCCTACGAGCAGTACTTCGGGCCG	CASRRGTPYEQYF	16	0.0305886	39	TCRBV05-06*01	TCRBV05	TCRBV05-06	1				TCRBD02-01	TCRBD02	TCRBD02-01				01,02	TCRBJ02-07*01	TCRBJ02	TCRBJ02-07	1				5	4	0	10	1	2	42	53	57	63	64	2	In	VDJ							NA
AATGTGAACGCCTTGTTGCTGGGGGACTCGGCCCTCTATCTCTGTGCCAGCAGCTTGGAAGGGGAAGGCGAGCAGTACTTCGGGCCG	CASSLEGEGEQYF	16	0.0305886	39	TCRBV05-06*01	TCRBV05	TCRBV05-06	1				TCRBD01-01*01	TCRBD01	TCRBD01-01	1				TCRBJ02-07*01	TCRBJ02	TCRBJ02-07	1				0	1	5	2	4	6	42	58	59	64	68	2	In	VDJ							NA
AGCACCTTGGAGCTGGGGGACTCGGCCCTTTATCTTTGCGCCAGCAGCGTCGGGACTCGGGAAGTCTACGAGCAGTACTTCGGGCCG	CASSVGTREVYEQYF	16	0.0305886	45	TCRBV05-01*01	TCRBV05	TCRBV05-01	1				TCRBD02-01	TCRBD02	TCRBD02-01				01,02	TCRBJ02-07*01	TCRBJ02	TCRBJ02-07	1				4	3	0	10	8	3	36	48	51	57	65	2	In	VDJ							NA
AGCACCTTGGAGCTGGGGGACTCGGCCCTTTATCTTTGCGCCAGCAGCCAGGGACAGGGGAGCTCCTACGAGCAGTACTTCGGGCCG	CASSQGQGSSYEQYF	16	0.0305886	45	TCRBV05-01*01	TCRBV05	TCRBV05-01	1				TCRBD01-01*01	TCRBD01	TCRBD01-01	1				TCRBJ02-07*01	TCRBJ02	TCRBJ02-07	1				4	2	0	2	2	0	36	48	50	60	62	2	In	VDJ							NA
GAGCTGGGGGACTCGGCCCTTTATCTTTGCGCCAGCAGCCCGCACCGGACAGGGCGAGACCCTAACTATGGCTACACCTTCGGTTCG	CASSPHRTGRDPNYGYTF	16	0.0305886	54	TCRBV05-01*01	TCRBV05	TCRBV05-01	1				TCRBD01-01*01	TCRBD01	TCRBD01-01	1				TCRBJ01-02*01	TCRBJ01	TCRBJ01-02	1				4	7	1	3	7	0	27	39	46	54	61	2	In	VDJ							NA
GACCCTGGAGTCTGCCAGGCCCTCACATACCTCTCAGTACCTCTGTGCGGTAGGACAGGGGGAAGTCAGCCCCAGCATTTTGGTGAT		16	0.0305886	38	TCRBV25-01*01	TCRBV25	TCRBV25-01	1				TCRBD01-01*01	TCRBD01	TCRBD01-01	1				TCRBJ01-05*01	TCRBJ01	TCRBJ01-05	1				12	4	1	1	3	6	43	48	52	62	65	2	Out	VDJ							NA
ACGGAGTCAGGGGACACAGCACTGTATTTCTGTGCCAGCAGGACTCGGGTAGCTACACCATCCGACAATGAGCAGTTCTTCGGGCCA	CASRTRVATPSDNEQFF	15	0.0286769	51	TCRBV21-01*01	TCRBV21	TCRBV21-01	1				TCRBD02-01	TCRBD02	TCRBD02-01				01,02	TCRBJ02-01*01	TCRBJ02	TCRBJ02-01	1				6	0	2	10	19	5	30	-1	41	45	64	1	In	VDJ							NA
ATCCAGCGCACAGAGCAGGGGGACTCGGCCATGTATCTCTGTGCCAGCAGCTTATCAGGGGGCGCGAATGAAGCTTTCTTTGGACAA	CASSLSGGANEAFF	15	0.0286769	42	TCRBV07-09	TCRBV07	TCRBV07-09				01,03	TCRBD01-01*01	TCRBD01	TCRBD01-01	1				TCRBJ01-01*01	TCRBJ01	TCRBJ01-01	1				2	1	4	0	5	7	39	54	55	63	68	1	In	VDJ							NA
GAAGATCCAGCCCTCAGAACCCAGGGACTCAGCTGTGTATTTTTGTGCTGGTGGGGAGGGAAGCATGAAAAACTGTTTTTTGGCAGT		15	0.0286769	38	TCRBV12-05*01	TCRBV12	TCRBV12-05	1				TCRBD02-01*02	TCRBD02	TCRBD02-01	2				TCRBJ01-04*01	TCRBJ01	TCRBJ01-04	1				6	0	10	0	4	6	43	-1	54	60	64	1	Out	VDJ							NA
AGCACCAACCAGACATCTATGTACCTCTGTGCCAGCAGAATCCGATACAGGGTTGGTAACCGAAACACTGAAGCTTTCTTTGGACAA	CASRIRYRVGNRNTEAFF	15	0.0286769	54	TCRBV28-01*01	TCRBV28	TCRBV28-01	1				TCRBD01-01*01	TCRBD01	TCRBD01-01	1				TCRBJ01-01*01	TCRBJ01	TCRBJ01-01	1				6	8	3	3	11	2	27	38	46	52	63	1	In	VDJ							NA
ACAGTGACCAGTGCCCATCCTGAAGACAGCAGCTTCTACATCTGCAGTGCTAGGGAGGCGGGAGTAGATACGCAGTATTTTGGCCCA	CSAREAGVDTQYF	15	0.0286769	39	TCRBV20	TCRBV20	unresolved			TCRBV20-01,TCRBV20-or09_02		TCRBD02-01*02	TCRBD02	TCRBD02-01	2				TCRBJ02-03*01	TCRBJ02	TCRBJ02-03	1				3	4	7	2	1	5	42	53	57	64	65	1	In	VDJ							NA
TTGGAGCTGGGGGACTCGGCCCTTTATCTTTGCGCCAGCAGCTTGAGGCAGGCGAGCTCTGGGGCCAACGTCCTGACTTTCGGGGCC	CASSLRQASSGANVLTF	15	0.0286769	51	TCRBV05-01*01	TCRBV05	TCRBV05-01	1				TCRBD01-01*01	TCRBD01	TCRBD01-01	1				TCRBJ02-06*01	TCRBJ02	TCRBJ02-06	1				1	3	4	4	4	0	30	45	48	52	56	1	In	VDJ							NA
AGGCTGCTGTCGGCTGCTCCCTCCCAGACATCTGTGTACTTCTGTGCCAGCAGTCAGGGGAGTCATCAGCCCCAGCATTTTGGTGAT	CASSQGSHQPQHF	15	0.0286769	39	TCRBV06-05*01	TCRBV06	TCRBV06-05	1				TCRBD01-01*01	TCRBD01	TCRBD01-01	1				TCRBJ01-05*01	TCRBJ01	TCRBJ01-05	1				5	0	4	2	4	5	42	-1	54	60	64	1	In	VDJ							NA
AAGAAGCTCCTTCTCAGTGACTCTGGCTTCTATCTCTGTGCCTGGAGTGTCGGGGCGGAGTCTGGAAACACCATATATTTTGGAGAG	CAWSVGAESGNTIYF	15	0.0286769	45	TCRBV30-01*01	TCRBV30	TCRBV30-01	1				unresolved		unresolved		TCRBD01,TCRBD02	TCRBD01-01,TCRBD02-01		TCRBJ01-03*01	TCRBJ01	TCRBJ01-03	1				0	1	7	0	4	1	36	50	51	56	60	1	In	VDJ							NA
AAGAAGCTCCTTCTCAGTGACTCTGGCTTCTATCTCTGTGCCTGGAAGGGGGGAGCTAGACAGAACACTGAAGCTTTCTTTGGACAA	CAWKGGARQNTEAFF	15	0.0286769	45	TCRBV30-01*01	TCRBV30	TCRBV30-01	1				unresolved		unresolved		TCRBD01,TCRBD02	TCRBD01-01,TCRBD02-01		TCRBJ01-01*01	TCRBJ01	TCRBJ01-01	1				4	0	5	1	10	1	36	-1	46	52	62	1	In	VDJ							NA
AAGCTCCTTCTCAGTGACTCTGGCTTCTATCTCTGTGCCTGGAGTGGCGCAAGGGGCCCAGGGAACAGTGAAGCTTTCTTTGGACAA	CAWSGARGPGNSEAFF	15	0.0286769	48	TCRBV30-01*01	TCRBV30	TCRBV30-01	1				TCRBD01-01*01	TCRBD01	TCRBD01-01	1				TCRBJ01-01*01	TCRBJ01	TCRBJ01-01	1				1	12	4	3	5	7	33	46	58	63	68	1	In	VDJ							NA
AAGCTCCTTCTCAGTGACTCTGGCTTCTATCTCTGTGCCTGGAGTGCCATTCAAGGGTGGGGTAATTCACCCCTCCACTTTGGGAAC	CAWSAIQGWGNSPLHF	15	0.0286769	48	TCRBV30-01*01	TCRBV30	TCRBV30-01	1				unresolved		unresolved		TCRBD01,TCRBD02	TCRBD01-01,TCRBD02-01		TCRBJ01-06*01	TCRBJ01	TCRBJ01-06	1				1	7	5	3	5	6	33	46	53	57	62	1	In	VDJ							NA
AGTTCTAAGAAGCTCCTTCTCAGTGACTCTGGCTTCTATCTCTGTGCCTGGAGTGAGGAGGGGATTCAGCCCCAGCATTTTGGTGAT	CAWSEEGIQPQHF	15	0.0286769	39	TCRBV30-01*01	TCRBV30	TCRBV30-01	1				TCRBD02-01*02	TCRBD02	TCRBD02-01	2				TCRBJ01-05*01	TCRBJ01	TCRBJ01-05	1				1	1	10	0	3	6	42	55	56	62	65	1	In	VDJ							NA
TCTAAGAAGCTCCTTCTCAGTGACTCTGGCTTCTATCTCTGTGCCTGGATGGGCGGGACAAGCACAGATACGCAGTATTTTGGCCCA	CAWMGGTSTDTQYF	15	0.0286769	42	TCRBV30-01*01	TCRBV30	TCRBV30-01	1				unresolved		unresolved		TCRBD01,TCRBD02	TCRBD01-01,TCRBD02-01		TCRBJ02-03*01	TCRBJ02	TCRBJ02-03	1				4	5	0	6	0	0	39	49	54	-1	60	1	In	VDJ							NA
ATCCTGAGTTCTAAGAAGCTCCTTCTCAGTGACTCTGGCTTCTATCTCTGTGCCTGGAGTGTAACCTATACGCAGTATTTTGGCCCA	CAWSVTYTQYF	15	0.0286769	33	TCRBV30-01*01	TCRBV30	TCRBV30-01	1				unresolved		unresolved		TCRBD01,TCRBD02	TCRBD01-01,TCRBD02-01		TCRBJ02-03*01	TCRBJ02	TCRBJ02-03	1				0	1	3	7	2	7	48	62	63	65	67	1	In	VDJ							NA
TCTAAGAAGCTCCTTCTCAGTGACTCTGGCTTCTATCTCTGTGCCTGGGTGGGGGTCCACAGGGGCACTGAAGCTTTCTTTGGACAA	CAWVGVHRGTEAFF	15	0.0286769	42	TCRBV30-01*01	TCRBV30	TCRBV30-01	1				TCRBD01-01*01	TCRBD01	TCRBD01-01	1				TCRBJ01-01*01	TCRBJ01	TCRBJ01-01	1				5	10	3	2	0	4	39	48	58	-1	65	1	In	VDJ							NA
TCTAAGAAGCTCCTTCTCAGTGACTCTGGCTTCTATCTCTGTGCCTGGAGTGGCCAGGGAGGGCTCTATGGCTACACCTTCGGTTCG	CAWSGQGGLYGYTF	15	0.0286769	42	TCRBV30-01*01	TCRBV30	TCRBV30-01	1				TCRBD02-01*02	TCRBD02	TCRBD02-01	2				TCRBJ01-02*01	TCRBJ01	TCRBJ01-02	1				1	4	9	0	2	4	39	52	56	63	65	1	In	VDJ							NA
TTCATCCTGAGTTCTAAGAAGCTCCTTCTCAGTGACTCTGGCTTCTATCTCTGTGCCTGGGGTTTTTATGGCTACACCTTCGGTTCG	CAWGFYGYTF	15	0.0286769	30	TCRBV30-01*01	TCRBV30	TCRBV30-01	1				unresolved		unresolved		TCRBD01,TCRBD02	TCRBD01-01,TCRBD02-01		TCRBJ01-02*01	TCRBJ01	TCRBJ01-02	1				5	0	0	10	4	5	51	-1	60	62	66	1	In	VDJ							NA
AAGAAGCTCCTTCTCAGTGACTCTGGCTTCTATCTCTGTGCCTCTAGGGCGGGGGTAGGTGCCTTCTATGGCTACACCTTCGGTTCG	CASRAGVGAFYGYTF	15	0.0286769	45	TCRBV30-01*01	TCRBV30	TCRBV30-01	1				TCRBD02-01*01	TCRBD02	TCRBD02-01	1				TCRBJ01-02*01	TCRBJ01	TCRBJ01-02	1				7	5	7	2	10	4	36	43	48	55	65	1	In	VDJ							NA
AGTTCTAAGAAGCTCCTTCTCAGTGACTCTGGCTTCTATCTCTGTGCCTTGAGCATCGGGACGGACTATGGCTACACCTTCGGTTCG	CALSIGTDYGYTF	15	0.0286769	39	TCRBV30-01*01	TCRBV30	TCRBV30-01	1				unresolved		unresolved		TCRBD01,TCRBD02	TCRBD01-01,TCRBD02-01		TCRBJ01-02*01	TCRBJ01	TCRBJ01-02	1				3	4	0	7	2	3	42	53	57	62	64	1	In	VDJ							NA
TCTAAGAAGCTCCTTCTCAGTGACTCTGGCTTCTATCTCTGTGCCTGGAGTGTGGGACAGGGGCACTATGGCTACACCTTCGGTTCG	CAWSVGQGHYGYTF	15	0.0286769	42	TCRBV30-01*01	TCRBV30	TCRBV30-01	1				TCRBD01-01*01	TCRBD01	TCRBD01-01	1				TCRBJ01-02*01	TCRBJ01	TCRBJ01-02	1				0	0	0	2	1	3	39	-1	53	63	64	1	In	VDJ							NA
TCTAAGAAGCTCCTTCTCAGTGACTCTGGCTTCTATCTCTGTGCCTGGAGTGTACTAGCGGGAGTACTCGAGCAGTACTTCGGGCCG	CAWSVLAGVLEQYF	15	0.0286769	42	TCRBV30-01*01	TCRBV30	TCRBV30-01	1				TCRBD02-01*02	TCRBD02	TCRBD02-01	2				TCRBJ02-07*01	TCRBJ02	TCRBJ02-07	1				0	0	3	2	4	6	39	-1	53	64	68	1	In	VDJ							NA
TCTAAGAAGCTCCTTCTCAGTGACTCTGGCTTCTATCTCTGTGCCTGGAAGTTAGGGACTATTAACTATGGCTACACCTTCGGTTCG	CAWKLGTINYGYTF	15	0.0286769	42	TCRBV30-01*01	TCRBV30	TCRBV30-01	1				TCRBD02-01	TCRBD02	TCRBD02-01				01,02	TCRBJ01-02*01	TCRBJ01	TCRBJ01-02	1				4	5	0	9	1	1	39	49	54	61	62	1	In	VDJ							NA
CTGTCCTCAGAACCGGGAGACACGGCACTGTATCTCTGCGCCAGCAGTCAATCGGAGGAGAGGGGCTATGGCTACACCTTCGGTTCG	CASSQSEERGYGYTF	15	0.0286769	45	TCRBV23-01*01	TCRBV23	TCRBV23-01	1				unresolved		unresolved		TCRBD01,TCRBD02	TCRBD01-01,TCRBD02-01		TCRBJ01-02*01	TCRBJ01	TCRBJ01-02	1				0	7	5	2	0	4	36	53	60	-1	65	2	In	VDJ							NA
TCTAAGAAGCTCCTTCTCAGTGACTCTGGCTTCTATCTCTGTGCCTGGAGTGTATACGGGGGGCCCTATGGCTACACCTTCGGTTCG	CAWSVYGGPYGYTF	15	0.0286769	42	TCRBV30-01*01	TCRBV30	TCRBV30-01	1				TCRBD02-01*01	TCRBD02	TCRBD02-01	1				TCRBJ01-02*01	TCRBJ01	TCRBJ01-02	1				0	3	8	1	2	4	39	53	56	63	65	2	In	VDJ							NA
ATCCTGAGTTCTAAGAAGCTCCTTCTCAGTGACTCTGGCTTCTATCTCTGTGCCTGGAGCCCCTACAATGAGCAGTTCTTCGGGCCA	CAWSPYNEQFF	15	0.0286769	33	TCRBV30-01*01	TCRBV30	TCRBV30-01	1				unresolved		unresolved					TCRBJ02-01*01	TCRBJ02	TCRBJ02-01	1				3	0	0	0	2	2	48	-1	-1	59	61	2	In	VJ							NA
AGTTCTAAGAAGCTCCTTCTCAGTGACTCTGGCTTCTATCTCTGTGCCTGGGGACGGGAGATCACAGATACGCAGTATTTTGGCCCA	CAWGREITDTQYF	15	0.0286769	39	TCRBV30-01*01	TCRBV30	TCRBV30-01	1				TCRBD02-01*02	TCRBD02	TCRBD02-01	2				TCRBJ02-03*01	TCRBJ02	TCRBJ02-03	1				5	3	8	2	2	2	42	51	54	60	62	2	In	VDJ							NA
TCTAAGAAGCTCCTTCTCAGTGACTCTGGCTTCTATCTCTGTGCCTGGAGGCAACAGGGGGGCAATCAGCCCCAGCATTTTGGTGAT	CAWRQQGGNQPQHF	15	0.0286769	42	TCRBV30-01*01	TCRBV30	TCRBV30-01	1				TCRBD01-01*01	TCRBD01	TCRBD01-01	1				TCRBJ01-05*01	TCRBJ01	TCRBJ01-05	1				3	3	3	1	0	2	39	50	53	-1	61	2	In	VDJ							NA
GTGAACGCCTTGTTGCTGGGGGACTCGGCCCTCTATCTCTGTGCCAGCAGCTTGGGGGACACGGATGAAAAACTGTTTTTTGGCAGT	CASSLGDTDEKLFF	15	0.0286769	42	TCRBV05-06*01	TCRBV05	TCRBV05-06	1				TCRBD01-01*01	TCRBD01	TCRBD01-01	1				TCRBJ01-04*01	TCRBJ01	TCRBJ01-04	1				0	0	0	6	3	6	39	-1	55	61	64	1	In	VDJ							NA
AGTTCTAAGAAGCTCCTTCTCAGTGACTCTGGCTTCTATCTCTGTGCCTGGAAGAGCAGGGGAGCAGATACGCAGTATTTTGGCCCA	CAWKSRGADTQYF	15	0.0286769	39	TCRBV30-01*01	TCRBV30	TCRBV30-01	1				TCRBD01-01*01	TCRBD01	TCRBD01-01	1				TCRBJ02-03*01	TCRBJ02	TCRBJ02-03	1				4	4	4	2	2	4	42	52	56	62	64	2	In	VDJ							NA
GGAGTCGCCCAGCCCCAACCAGACCTCTCTGTACTTCTGTGCCAGCAGCCGGAGTTGATAGCGGCCTACGAGCAGTACTTCGGGCCG		15	0.0286769	44	TCRBV27-01*01	TCRBV27	TCRBV27-01	1				TCRBD02-01	TCRBD02	TCRBD02-01				01,02	TCRBJ02-07*01	TCRBJ02	TCRBJ02-07	1				6	10	5	5	0	2	37	48	58	-1	64	1	Out	VDJ							NA
AATGTGAGCACCTTGGAGCTGGGGGACTCGGCCCTTTATCTTTGCGCCAGCAGGGGACAGGGACCAACTGAAGCTTTCTTTGGACAA	CASRGQGPTEAFF	15	0.0286769	39	TCRBV05-01*01	TCRBV05	TCRBV05-01	1				TCRBD01-01*01	TCRBD01	TCRBD01-01	1				TCRBJ01-01*01	TCRBJ01	TCRBJ01-01	1				5	0	0	3	4	5	42	-1	53	62	66	1	In	VDJ							NA
GTGAGCACCTTGGAGCTGGGGGACTCGGCCCTTTATCTTTGCGCCAGCGTCTCTGGGACAGGGAACACTGAAGCTTTCTTTGGACAA	CASVSGTGNTEAFF	15	0.0286769	42	TCRBV05-01*01	TCRBV05	TCRBV05-01	1				TCRBD01-01*01	TCRBD01	TCRBD01-01	1				TCRBJ01-01*01	TCRBJ01	TCRBJ01-01	1				7	6	0	4	0	1	39	48	54	-1	62	1	In	VDJ							NA
TTGGAGCTGGGGGACTCGGCCCTTTATCTTTGCGCCAGCAGCTTGAGTTTACAGCGGGGGAGCACAGATACGCAGTATTTTGGCCCA	CASSLSLQRGSTDTQYF	15	0.0286769	51	TCRBV05-01*01	TCRBV05	TCRBV05-01	1				TCRBD02-01*01	TCRBD02	TCRBD02-01	1				TCRBJ02-03*01	TCRBJ02	TCRBJ02-03	1				1	7	6	2	0	0	30	45	52	-1	60	1	In	VDJ							NA
GTGAGCACCTTGGAGCTGGGGGACTCGGCCCTTTATCTTTGCGCCAGCAGCTGGGGACAGGGTTCCTACGAGCAGTACTTCGGGCCG	CASSWGQGSYEQYF	15	0.0286769	42	TCRBV05-01*01	TCRBV05	TCRBV05-01	1				TCRBD01-01*01	TCRBD01	TCRBD01-01	1				TCRBJ02-07*01	TCRBJ02	TCRBJ02-07	1				3	1	0	3	1	1	39	52	53	62	63	1	In	VDJ							NA
CCCTGGAGCTTGGTGACTCTGCTGTGTATTTCTGTGCCAGCAGCACATGGTATCCCATTGTCACAAGATACGCAGTATTTTGGCCCA		14	0.0267651	49	TCRBV03	TCRBV03	unresolved			TCRBV03-01,TCRBV03-02		TCRBD01-01*01	TCRBD01	TCRBD01-01	1				TCRBJ02-03*01	TCRBJ02	TCRBJ02-03	1				5	0	3	6	18	5	32	-1	44	47	65	1	Out	VDJ							NA
AAATCTTCACATCAATTCCCTGGAGCTTGGTGACTCTGCTGTGTATTTCTGTGCCAGCAGCCAAGATCGGACAAAACCTTCGGTTCG		14	0.0267651	32	TCRBV03	TCRBV03	unresolved			TCRBV03-01,TCRBV03-02		TCRBD01-01*01	TCRBD01	TCRBD01-01	1				TCRBJ01-02*01	TCRBJ01	TCRBJ01-02	1				0	2	1	6	2	14	49	66	68	73	75	1	Out	VDJ							NA
TGCCCATCCTGAAGACAGCAGCTTCTACATCTGCAGTGCTAGAGAGGAGGGGACTAGCGGGAGAGTTCGGGGCAGTTCTTCGGGCCA		14	0.0267651	50	TCRBV20	TCRBV20	unresolved			TCRBV20-01,TCRBV20-or09_02		TCRBD02-01*02	TCRBD02	TCRBD02-01	2				TCRBJ02-01*01	TCRBJ02	TCRBJ02-01	1				0	4	0	2	8	12	31	45	49	63	71	1	Out	VDJ							NA
CCAGTGCCCATCCTGAAGACAGCAGCTTCTACATCTGCAGTGCTAGAAAGAGCGGGGGCCCCGCGGGGCATTCAGTACTTCGGCGCC		14	0.0267651	46	TCRBV20	TCRBV20	unresolved			TCRBV20-01,TCRBV20-or09_02		TCRBD02-01*01	TCRBD02	TCRBD02-01	1				TCRBJ02-04*01	TCRBJ02	TCRBJ02-04	1				2	3	6	2	10	9	35	47	50	58	68	1	Out	VDJ							NA
ACCCTGCAGCCAGAAGACTCGGCCCTGTATCTCTGTGCCAGCAGCCAAGATCCGGGGGCAGGTAATTCACCCCTCCACTTTGGGAAC	CASSQDPGAGNSPLHF	14	0.0267651	48	TCRBV04-02*01	TCRBV04	TCRBV04-02	1				unresolved		unresolved		TCRBD01,TCRBD02	TCRBD01-01,TCRBD02-01		TCRBJ01-06*01	TCRBJ01	TCRBJ01-06	1				0	3	6	0	3	6	33	50	53	59	62	1	In	VDJ							NA
AGCACCTTGGAGCTGGGGGACTCGGCCCTTTATCTTTGCGCCAGCAGCTTGGGTTCAGGAACCCAAGAGACCCAGTACTTCGGGCCA	CASSLGSGTQETQYF	14	0.0267651	45	TCRBV05-01*01	TCRBV05	TCRBV05-01	1				TCRBD01-01*01	TCRBD01	TCRBD01-01	1				TCRBJ02-05*01	TCRBJ02	TCRBJ02-05	1				0	3	4	4	3	1	36	52	55	59	62	1	In	VDJ							NA
AAGAAGCTCCTTCTCAGTGACTCTGGCTTCTATCTCTGTGCCTGGAGTGTTGGGCAGGGAATTGGAAACACCATATATTTTGGAGAG	CAWSVGQGIGNTIYF	14	0.0267651	45	TCRBV30-01*01	TCRBV30	TCRBV30-01	1				TCRBD01-01*01	TCRBD01	TCRBD01-01	1				TCRBJ01-03*01	TCRBJ01	TCRBJ01-03	1				0	4	4	3	3	3	36	50	54	59	62	1	In	VDJ							NA
TCTAAGAAGCTCCTTCTCAGTGACTCTGGCTTCTATCTCTGTGCCTGGTCCGAGGGGGCGCAGGGAAACACCATATATTTTGGAGAG	CAWSEGAQGNTIYF	14	0.0267651	42	TCRBV30-01*01	TCRBV30	TCRBV30-01	1				TCRBD01-01*01	TCRBD01	TCRBD01-01	1				TCRBJ01-03*01	TCRBJ01	TCRBJ01-03	1				5	4	5	0	4	4	39	48	52	59	63	1	In	VDJ							NA
AAGAAGCTCCTTCTCAGTGACTCTGGCTTCTATCTCTGTGCCTGGAGTCTGACCACAGGGGGCGTAAACACCATATATTTTGGAGAG	CAWSLTTGGVNTIYF	14	0.0267651	45	TCRBV30-01*01	TCRBV30	TCRBV30-01	1				TCRBD01-01*01	TCRBD01	TCRBD01-01	1				TCRBJ01-03*01	TCRBJ01	TCRBJ01-03	1				2	6	3	0	2	6	36	48	54	63	65	1	In	VDJ							NA
TCTAAGAAGCTCCTTCTCAGTGACTCTGGCTTCTATCTCTGTGCCTGGAGTGTAGGAGGGGCATACGAAAAACTGTTTTTTGGCAGT	CAWSVGGAYEKLFF	14	0.0267651	42	TCRBV30-01*01	TCRBV30	TCRBV30-01	1				TCRBD02-01*02	TCRBD02	TCRBD02-01	2				TCRBJ01-04*01	TCRBJ01	TCRBJ01-04	1				0	1	10	0	6	8	39	53	54	60	66	1	In	VDJ							NA
CTGAGTTCTAAGAAGCTCCTTCTCAGTGACTCTGGCTTCTATCTCTGTGCCTGGAGGGATCTAGTGAATGAGCAGTTCTTCGGGCCA	CAWRDLVNEQFF	14	0.0267651	36	TCRBV30-01*01	TCRBV30	TCRBV30-01	1				TCRBD02-01	TCRBD02	TCRBD02-01				01,02	TCRBJ02-01*01	TCRBJ02	TCRBJ02-01	1				3	4	4	8	2	7	45	56	60	64	66	1	In	VDJ							NA
CTGAGTTCTAAGAAGCTCCTTCTCAGTGACTCTAGCTTCTATCTCTGTGCCTGTGGGCGGGGGCTAGGTGAAGCTTTCTTTGGACAA	CACGRGLGEAFF	14	0.0267651	36	TCRBV30-01*01	TCRBV30	TCRBV30-01	1				TCRBD02-01*01	TCRBD02	TCRBD02-01	1				TCRBJ01-01*01	TCRBJ01	TCRBJ01-01	1				6	3	7	2	5	7	45	53	56	63	68	1	In	VDJ							NA
AGTTCTAAGAAGCTCCTTCTCAGTGACTCTGGCTTCTATCTCTGTGCCTGGGTCCGGGACGTTGGCTCACCCCTCCACTTTGGGAAC	CAWVRDVGSPLHF	14	0.0267651	39	TCRBV30-01*01	TCRBV30	TCRBV30-01	1				unresolved		unresolved		TCRBD01,TCRBD02	TCRBD01-01,TCRBD02-01		TCRBJ01-06*01	TCRBJ01	TCRBJ01-06	1				5	4	0	7	6	10	42	51	55	60	66	1	In	VDJ							NA
AAGAAGCTCCTTCTCAGTGACTCTGGCTTCTATCTCTGTGCCTGGAGTGTACGGGAGCGGGGGAGCTACGAGCAGTACTTCGGGCCG	CAWSVRERGSYEQYF	14	0.0267651	45	TCRBV30-01*01	TCRBV30	TCRBV30-01	1				TCRBD02-01*01	TCRBD02	TCRBD02-01	1				TCRBJ02-07*01	TCRBJ02	TCRBJ02-07	1				0	5	6	2	2	3	36	50	55	63	65	1	In	VDJ							NA
AAGAAGCTCCTTCTCAGTGACTCTGGCTTCTATCTCTGTGCCTGGACCCGGGAGATAGTTTATAATTCACCCCTCCACTTTGGGAAC	CAWTREIVYNSPLHF	14	0.0267651	45	TCRBV30-01*01	TCRBV30	TCRBV30-01	1				TCRBD02-01*02	TCRBD02	TCRBD02-01	2				TCRBJ01-06*01	TCRBJ01	TCRBJ01-06	1				4	2	8	2	6	4	36	46	48	54	60	1	In	VDJ							NA
AGTTCTAAGAAGCTCCTTCTCAGTGACTCTGGCTTCTATCTCTGTGCCTGGAGTGGACCTGGAGGTTATGGCTACACCTTCGGTTCG	CAWSGPGGYGYTF	14	0.0267651	39	TCRBV30-01*01	TCRBV30	TCRBV30-01	1				TCRBD02-01*02	TCRBD02	TCRBD02-01	2				TCRBJ01-02*01	TCRBJ01	TCRBJ01-02	1				1	5	10	1	1	5	42	55	60	65	66	1	In	VDJ							NA
AAGAAGCTCCTTCTCAGTGACTCTGGCTTCTATCTCTGTGCCTCCACAAGGGGGACAGGGGGCCTCTATGGCTACACCTTCGGTTCG	CASTRGTGGLYGYTF	14	0.0267651	45	TCRBV30-01*01	TCRBV30	TCRBV30-01	1				TCRBD01-01*01	TCRBD01	TCRBD01-01	1				TCRBJ01-02*01	TCRBJ01	TCRBJ01-02	1				7	8	0	0	2	4	36	43	51	63	65	1	In	VDJ							NA
CTGAGTTCTAAGAAGCTCCTTCTCAGTGACTCTGGCTTCTATCTCTGTGCCCGACGGACAGGCGGGTATGGCTACACCTTCGGTTCG	CARRTGGYGYTF	14	0.0267651	36	TCRBV30-01*01	TCRBV30	TCRBV30-01	1				TCRBD01-01*01	TCRBD01	TCRBD01-01	1				TCRBJ01-02*01	TCRBJ01	TCRBJ01-02	1				8	4	1	4	4	5	45	51	55	62	66	1	In	VDJ							NA
TCTAAGAAGCTCCTTCTCAGTGACTCTGGCTTCTATCTCTGTGCCTGGAGTATTGGGGCAGACAATCAGCCCCAGCATTTTGGTGAT	CAWSIGADNQPQHF	14	0.0267651	42	TCRBV30-01*01	TCRBV30	TCRBV30-01	1				TCRBD01-01*01	TCRBD01	TCRBD01-01	1				TCRBJ01-05*01	TCRBJ01	TCRBJ01-05	1				2	3	7	0	3	3	39	51	54	59	62	1	In	VDJ							NA
ATCCTGAGTTCTAAGAAGCTCCTTCTCAGTGACTCTGGCTTCTATCTCTGTGCCTTTGGACGAGGCTACGAGCAGTACTTCGGGCCG	CAFGRGYEQYF	14	0.0267651	33	TCRBV30-01*01	TCRBV30	TCRBV30-01	1				unresolved		unresolved		TCRBD01,TCRBD02	TCRBD01-01,TCRBD02-01		TCRBJ02-07*01	TCRBJ02	TCRBJ02-07	1				7	2	1	7	4	3	48	55	57	61	65	1	In	VDJ							NA
AAGAAGCTCCTTCTCAGTGACTCTGGCTTCTATCTCTGTGCCTGGAGTGTGGGCAGGGGGCTTCAATATGGCTACACCTTCGGTTCG	CAWSVGRGLQYGYTF	14	0.0267651	45	TCRBV30-01*01	TCRBV30	TCRBV30-01	1				TCRBD01-01*01	TCRBD01	TCRBD01-01	1				TCRBJ01-02*01	TCRBJ01	TCRBJ01-02	1				0	3	4	0	5	5	36	50	53	61	66	1	In	VDJ							NA
ATCCTGAGTTCTAAGAAGCTCCTTCTCAGTGACTCTGGCTTCTATCTCTGTGCCTGGAGTGATCAGGAGACCCAGTACTTCGGGCCA	CAWSDQETQYF	14	0.0267651	33	TCRBV30-01*01	TCRBV30	TCRBV30-01	1				TCRBD01-01*01	TCRBD01	TCRBD01-01	1				TCRBJ02-05*01	TCRBJ02	TCRBJ02-05	1				1	2	4	5	0	5	48	61	63	-1	66	1	In	VDJ							NA
AAGCTCCTTCTCAGTGACTCTGGCTTCTATCTCTGTGCCTGGAGTTCACAGACCGGGACAGCGGGAAACACCATATATTTTGGAGAG	CAWSSQTGTAGNTIYF	14	0.0267651	48	TCRBV30-01*01	TCRBV30	TCRBV30-01	1				TCRBD01-01*01	TCRBD01	TCRBD01-01	1				TCRBJ01-03*01	TCRBJ01	TCRBJ01-03	1				2	9	0	5	2	4	33	45	54	61	63	2	In	VDJ							NA
AAGAAGCTCCTTCTCAGTGACTCTGGCTTCTATCTCTGTGCCTGGAGAAAAAATGTAGGGAACACCGGGGAGCTGTTTTTTGGAGAA	CAWRKNVGNTGELFF	14	0.0267651	45	TCRBV30-01*01	TCRBV30	TCRBV30-01	1				unresolved		unresolved		TCRBD01,TCRBD02	TCRBD01-01,TCRBD02-01		TCRBJ02-02*01	TCRBJ02	TCRBJ02-02	1				3	9	5	4	0	1	36	47	56	-1	59	2	In	VDJ							NA
CGGCTGCTCCCTCCCAGACATCTGTGTACTTCTGTGCCAGCAGGTACTTAGGACCCGGGGACCACCGGGGAGCTGTTTTTTGGAGAA		14	0.0267651	49	TCRBV06-05*01	TCRBV06	TCRBV06-05	1				unresolved		unresolved		TCRBD01,TCRBD02	TCRBD01-01,TCRBD02-01		TCRBJ02-02*01	TCRBJ02	TCRBJ02-02	1				1	9	0	7	0	4	32	48	57	-1	62	2	Out	VDJ							NA
CTTCTCAGTGACTCTGGCTTCTATCTCTGTGCCTGGAGTCCGCCGGGCCGGGGATCAAGCTCTGGAAACACCATATATTTTGGAGAG	CAWSPPGRGSSSGNTIYF	14	0.0267651	54	TCRBV30-01*01	TCRBV30	TCRBV30-01	1				TCRBD02-01*01	TCRBD02	TCRBD02-01	1				TCRBJ01-03*01	TCRBJ01	TCRBJ01-03	1				2	9	8	3	6	0	27	39	48	53	59	2	In	VDJ							NA
TCGGCCCAAAAGAACCCGACAGCTTTCTATCTCTGTGCCAGTAGATGGGGCACAGCTAATAGCAATCAGCCCCAGCATTTTGGTGAT	CASRWGTANSNQPQHF	14	0.0267651	48	TCRBV19-01	TCRBV19	TCRBV19-01				01,02	TCRBD01-01*01	TCRBD01	TCRBD01-01	1				TCRBJ01-05*01	TCRBJ01	TCRBJ01-05	1				6	2	7	0	8	0	33	44	46	51	59	1	In	VDJ							NA
TCTAAGAAGCTCCTTCTCAGTGACTCTGGCTTCTATCTCTGTGCCTGGAGGGGCCGGGGCCAGCAAGAGACCCAGTACTTCGGGCCA	CAWRGRGQQETQYF	14	0.0267651	42	TCRBV30-01*01	TCRBV30	TCRBV30-01	1				unresolved		unresolved		TCRBD01,TCRBD02	TCRBD01-01,TCRBD02-01		TCRBJ02-05*01	TCRBJ02	TCRBJ02-05	1				3	5	7	0	3	2	39	50	55	60	63	2	In	VDJ							NA
AACGCCTTGGAGCTGGACGACTCGGCCCTGTATCTCTGTGCCAGCAGCTCGAGCAGCGGGACCCACTATGGCTACACCTTCGGTTCG	CASSSSSGTHYGYTF	14	0.0267651	45	TCRBV05-04*01	TCRBV05	TCRBV05-04	1				TCRBD02-01*02	TCRBD02	TCRBD02-01	2				TCRBJ01-02*01	TCRBJ01	TCRBJ01-02	1				3	5	6	3	3	3	36	49	54	61	64	1	In	VDJ							NA
CTGAGTTCTAAGAAGCTCCTTCTCAGTGACTCTGGCTTCTATCTCTGTGCCTGGAGGGCTAGCAGTGATGAGCAGTTCTTCGGGCCA	CAWRASSDEQFF	14	0.0267651	36	TCRBV30-01*01	TCRBV30	TCRBV30-01	1				TCRBD02-01	TCRBD02	TCRBD02-01				01,02	TCRBJ02-01*01	TCRBJ02	TCRBJ02-01	1				3	2	4	7	4	8	45	56	58	63	67	2	In	VDJ							NA
GTTGGAGTCGGCTGCTCCCTCCCAAACATCTGTGTACTTCTGTGCCAGCAGTTATCGGGGCCGCCGGGGGAGCAGTACTTCGGGCCG		14	0.0267651	41	TCRBV06	TCRBV06	unresolved			TCRBV06-02,TCRBV06-03		unresolved		unresolved		TCRBD01,TCRBD02	TCRBD01-01,TCRBD02-01		TCRBJ02-07*01	TCRBJ02	TCRBJ02-07	1				3	2	7	0	8	7	40	54	56	61	69	1	Out	VDJ							NA
GTGAGCACCTTGGAGCTGGGGGACTCGGCCCTTTATCTTTGCGCCAGCAGCTTACCAGGGCCTTCCTACGAGCAGTACTTCGGGCCG	CASSLPGPSYEQYF	14	0.0267651	42	TCRBV05-01*01	TCRBV05	TCRBV05-01	1				TCRBD01-01*01	TCRBD01	TCRBD01-01	1				TCRBJ02-07*01	TCRBJ02	TCRBJ02-07	1				2	2	4	3	3	1	39	53	55	60	63	1	In	VDJ							NA
TATACCTTCATGTGGTCGCACTGCAGCAAGAAGACTCAGCTGCGTATCTCTGCACCGCGAAAGACCTATGGCTACACCTTCGGTTCG		14	0.0267651	31	TCRBV01-01*01	TCRBV01	TCRBV01-01	1				unresolved		unresolved		TCRBD01,TCRBD02	TCRBD01-01,TCRBD02-01		TCRBJ01-02*01	TCRBJ01	TCRBJ01-02	1				11	6	2	7	0	4	50	56	62	-1	65	1	Out	VDJ							NA
CTGAGTTCTAAGAAGCTCCTTCTCAGTGACTCTGGCTTCTATCTCTGTGCCTGGAGTCCCTTATATGCTGAAGCTTTCTTTGGACAA	CAWSPLYAEAFF	14	0.0267651	36	TCRBV30-01*01	TCRBV30	TCRBV30-01	1				TCRBD02-01	TCRBD02	TCRBD02-01				01,02	TCRBJ01-01*01	TCRBJ01	TCRBJ01-01	1				2	2	4	10	6	6	45	57	59	61	67	2	In	VDJ							NA
AGTTCTAAGAAGCTCCTTCTCAGTGACTCTGGCTTCTATCTCTGTGCCTGGAGTCCAACAAGACAGGGTGAAGCTTTCTTTGGACAA	CAWSPTRQGEAFF	14	0.0267651	39	TCRBV30-01*01	TCRBV30	TCRBV30-01	1				TCRBD01-01*01	TCRBD01	TCRBD01-01	1				TCRBJ01-01*01	TCRBJ01	TCRBJ01-01	1				2	7	2	3	0	7	42	54	61	-1	68	1	In	VDJ							NA
CGCAGAGCCGAGGGACTCAGCCGTGTATCTCTACAGTAGCTTGTCGTTTCTGGACAAAGTCGGGCCAACGTCCTGACTTTCGGGGCC		13	0.0248533	50	TCRBV17-01*01	TCRBV17	TCRBV17-01	1				TCRBD01-01*01	TCRBD01	TCRBD01-01	1				TCRBJ02-06*01	TCRBJ02	TCRBJ02-06	1				5	11	1	6	5	5	31	40	51	56	61	1	Out	VDJ							NA
CGCACAGAGCGGGGGGACTCAGCCGTGTATCTCTGTGCCAGCAGCTTTAGATCGACAGCGACGAACACTGAAGCTTTCTTTGGACAA	CASSFRSTATNTEAFF	13	0.0248533	48	TCRBV07-03*01	TCRBV07	TCRBV07-03	1				TCRBD01-01*01	TCRBD01	TCRBD01-01	1				TCRBJ01-01*01	TCRBJ01	TCRBJ01-01	1				3	6	2	5	4	1	33	47	53	58	62	1	In	VDJ							NA
GTCGCCCAGCCCCAACCAGACCTCTCTGTACTTCTGTGCCAGCAGTCCCTTGGGGGGGAACGTAACAATGAGCAGTTCTTCGGGCCA		13	0.0248533	47	TCRBV27-01*01	TCRBV27	TCRBV27-01	1				TCRBD02-01*01	TCRBD02	TCRBD02-01	1				TCRBJ02-01*01	TCRBJ02	TCRBJ02-01	1				5	5	9	0	6	5	34	46	51	58	64	1	Out	VDJ							NA
AAGATCCGGTCCACAAAGCTGGAGGACTCAGCCATGTACTTCTGTGCCAGCACGATAGAAGAAAGTACTGAAGCTTTCTTTGGACAA	CASTIEESTEAFF	13	0.0248533	39	TCRBV02-01*01	TCRBV02	TCRBV02-01	1				TCRBD02-01	TCRBD02	TCRBD02-01				01,02	TCRBJ01-01*01	TCRBJ01	TCRBJ01-01	1				7	3	5	8	8	5	42	52	55	58	66	1	In	VDJ							NA
AATTCCCTGGAGCTTGGTGACTCTGCTGTGTATTTCTGTGCCAGCAGCCAAGGGACAGGGGGCGTAGAGACCCAGTACTTCGGGCCA	CASSQGTGGVETQYF	13	0.0248533	45	TCRBV03	TCRBV03	unresolved			TCRBV03-01,TCRBV03-02		TCRBD01-01*01	TCRBD01	TCRBD01-01	1				TCRBJ02-05*01	TCRBJ02	TCRBJ02-05	1				1	0	1	0	2	4	36	-1	52	63	65	1	In	VDJ							NA
CTGGGGGACTCGGCCCTTTATCTTTGCGCCAGCAGCTCTCGTCCGGGGGGGACGAGTGGAGGGTCCTACGAGCAGTACTTCGGGCCG	CASSSRPGGTSGGSYEQYF	13	0.0248533	57	TCRBV05-01*01	TCRBV05	TCRBV05-01	1				TCRBD02-01*01	TCRBD02	TCRBD02-01	1				TCRBJ02-07*01	TCRBJ02	TCRBJ02-07	1				3	6	8	0	12	1	24	37	43	51	63	1	In	VDJ							NA
AAGCTCCTTCTCAGTGACTCTGGCTTCTATCTCTGTGCCTGGAGTGCGGGACAACTCTGGGGAGGAAACACCATATATTTTGGAGAG	CAWSAGQLWGGNTIYF	13	0.0248533	48	TCRBV30-01*01	TCRBV30	TCRBV30-01	1				TCRBD01-01*01	TCRBD01	TCRBD01-01	1				TCRBJ01-03*01	TCRBJ01	TCRBJ01-03	1				1	1	0	6	10	4	33	46	47	53	63	1	In	VDJ							NA
TCTAAGAAGCTCCTTCTCAGTGACTCTGGCTTCTATCTCTGTGCCTGGAGTGTAGGGGACAGGGGAACCTCAGTGTATTTTGGAGAG	CAWSVGDRGTSVYF	13	0.0248533	42	TCRBV30-01*01	TCRBV30	TCRBV30-01	1				TCRBD01-01*01	TCRBD01	TCRBD01-01	1				TCRBJ01-03*01	TCRBJ01	TCRBJ01-03	1				0	2	0	2	10	16	39	53	55	65	75	1	In	VDJ							NA
AACATGAGCCCTGAAGACAGCAGCATATATCTCTGCAGCGTGGTCTTGACTAGCGGGGGTCACACAGATACGCAGTATTTTGGCCCA	CSVVLTSGGHTDTQYF	13	0.0248533	48	TCRBV29-01*01	TCRBV29	TCRBV29-01	1				TCRBD02-01*01	TCRBD02	TCRBD02-01	1				TCRBJ02-03*01	TCRBJ02	TCRBJ02-03	1				6	6	2	2	3	2	33	41	47	59	62	1	In	VDJ							NA
TCTAAGAAGCTCCTTCTCAGTGACTCTGGCTTCTATCTCTGTGCCTGGACGGGGGGGCACAGGGGGCGAAAACTGTTTTTTGGCAGT	CAWTGGHRGRKLFF	13	0.0248533	42	TCRBV30-01*01	TCRBV30	TCRBV30-01	1				TCRBD01-01*01	TCRBD01	TCRBD01-01	1				TCRBJ01-04*01	TCRBJ01	TCRBJ01-04	1				4	9	3	0	1	10	39	49	58	67	68	1	In	VDJ							NA
TCTAAGAAGCTCCTTCTCAGTGACTCTGGCTTCTATCTCTGTGCCTGGCTAGGACAGGGCTACACCGGGGAGCTGTTTTTTGGAGAA	CAWLGQGYTGELFF	13	0.0248533	42	TCRBV30-01*01	TCRBV30	TCRBV30-01	1				TCRBD01-01*01	TCRBD01	TCRBD01-01	1				TCRBJ02-02*01	TCRBJ02	TCRBJ02-02	1				5	3	1	3	2	3	39	48	51	59	61	1	In	VDJ							NA
AGTTCTAAGAAGCTCCTTCTCAGTGACTCTGGCTTCTATCTCTGTGCCTGCTCCCGGGGGACACAATCTGAGCAGTTCTTCGGGCCA	CACSRGTQSEQFF	13	0.0248533	39	TCRBV30-01*01	TCRBV30	TCRBV30-01	1				unresolved		unresolved		TCRBD01,TCRBD02	TCRBD01-01,TCRBD02-01		TCRBJ02-01*01	TCRBJ02	TCRBJ02-01	1				6	7	0	6	5	9	42	50	57	63	68	1	In	VDJ							NA
CTCCTTCTCAGTGACTCTGGCTTCTATCTCTGTGCCTGGAGTGCTGAGGGGGGGAAATATTTGAACACTGAAGCTTTCTTTGGACAA	CAWSAEGGKYLNTEAFF	13	0.0248533	51	TCRBV30-01*01	TCRBV30	TCRBV30-01	1				TCRBD02-01*01	TCRBD02	TCRBD02-01	1				TCRBJ01-01*01	TCRBJ01	TCRBJ01-01	1				1	4	9	0	7	0	30	43	47	54	61	1	In	VDJ							NA
TCTAAGAAGCTCCTTCTCAGTGACTCTGGCTTCTATCTCTGTGCCTGGAGTTTTCCGGGTGGCACAGATACGCAGTATTTTGGCCCA	CAWSFPGGTDTQYF	13	0.0248533	42	TCRBV30-01*01	TCRBV30	TCRBV30-01	1				TCRBD02-01	TCRBD02	TCRBD02-01				01,02	TCRBJ02-03*01	TCRBJ02	TCRBJ02-03	1				2	4	8	4	2	1	39	51	55	59	61	1	In	VDJ							NA
AAGCTCCTTCTCAGTGACTCTGGCTTCTATCTCTGTGCCTGGAGTGTATATTACGGGGACTGGGTCACTGAAGCTTTCTTTGGACAA	CAWSVYYGDWVTEAFF	13	0.0248533	48	TCRBV30-01*01	TCRBV30	TCRBV30-01	1				TCRBD02-01	TCRBD02	TCRBD02-01				01,02	TCRBJ01-01*01	TCRBJ01	TCRBJ01-01	1				0	8	0	10	4	4	33	47	55	61	65	1	In	VDJ							NA
ATCCTGAGTTCTAAGAAGCTCCTTCTCAGTGACTCTGGCTTCTATCTCTGTGCCTGGAAGGTCTCCTACGAGCAGTACTTCGGGCCG	CAWKVSYEQYF	13	0.0248533	33	TCRBV30-01*01	TCRBV30	TCRBV30-01	1				unresolved		unresolved		TCRBD01,TCRBD02	TCRBD01-01,TCRBD02-01		TCRBJ02-07*01	TCRBJ02	TCRBJ02-07	1				4	0	5	4	1	0	48	-1	58	61	62	1	In	VDJ							NA
AGTTCTAAGAAGCTCCTTCTCAGTGACTCTGGCTTCTATCTCTGTGCCTGGACAAAGGGATCGAACACTGAAGCTTTCTTTGGACAA	CAWTKGSNTEAFF	13	0.0248533	39	TCRBV30-01*01	TCRBV30	TCRBV30-01	1				unresolved		unresolved		TCRBD01,TCRBD02	TCRBD01-01,TCRBD02-01		TCRBJ01-01*01	TCRBJ01	TCRBJ01-01	1				4	4	0	8	2	1	42	52	56	60	62	1	In	VDJ							NA
AGTTCTAAGAAGCTCCTTCTCAGTGACTCTGGCTTCTATCTCTGTGCCTGGCAGACAGGGCCCGGGTCGGGCTACACCTTCGGTTCG	CAWQTGPGSGYTF	13	0.0248533	39	TCRBV30-01*01	TCRBV30	TCRBV30-01	1				TCRBD01-01*01	TCRBD01	TCRBD01-01	1				TCRBJ01-02*01	TCRBJ01	TCRBJ01-02	1				5	2	2	3	9	8	42	51	53	60	69	1	In	VDJ							NA
AGTTCTAAGAAGCTCCTTCTCAGTGACTCTGGCTTCTATCTCTGTGCCTGGAGCCGGGGCTCAAATCAGCCCCAGCATTTTGGTGAT	CAWSRGSNQPQHF	13	0.0248533	39	TCRBV30-01*01	TCRBV30	TCRBV30-01	1				unresolved		unresolved		TCRBD01,TCRBD02	TCRBD01-01,TCRBD02-01		TCRBJ01-05*01	TCRBJ01	TCRBJ01-05	1				3	2	7	0	3	4	42	53	55	60	63	1	In	VDJ							NA
CTGAGTTCTAAGAAGCTCCTTCTCAGTGACTCTGGCTTCTATCTCTGTGCCTGGAGCCCTTCGACCTACGAGCAGTACTTCGGGCCG	CAWSPSTYEQYF	13	0.0248533	36	TCRBV30-01*01	TCRBV30	TCRBV30-01	1				unresolved		unresolved		TCRBD01,TCRBD02	TCRBD01-01,TCRBD02-01		TCRBJ02-07*01	TCRBJ02	TCRBJ02-07	1				3	6	2	8	0	2	45	56	62	-1	64	1	In	VDJ							NA
AGTTCTAAGAAGCTCCTTCTCAGTGACTCTGGCTTCTATCTCTGTGCCTGGAGCGCGCAGGGTAACTATGGCTACACCTTCGGTTCG	CAWSAQGNYGYTF	13	0.0248533	39	TCRBV30-01*01	TCRBV30	TCRBV30-01	1				TCRBD01-01*01	TCRBD01	TCRBD01-01	1				TCRBJ01-02*01	TCRBJ01	TCRBJ01-02	1				3	4	4	3	0	1	42	53	57	-1	62	1	In	VDJ							NA
AAGAAGCTCCTTCTCAGTGACTCTGGCTTCTATCTCTGTGCCTGGAGTGTAAGTAGGACAGGGGGCACTGAAGCTTTCTTTGGACAA	CAWSVSRTGGTEAFF	13	0.0248533	45	TCRBV30-01*01	TCRBV30	TCRBV30-01	1				TCRBD01-01*01	TCRBD01	TCRBD01-01	1				TCRBJ01-01*01	TCRBJ01	TCRBJ01-01	1				0	5	1	1	0	4	36	50	55	-1	65	2	In	VDJ							NA
CTCGGCCCTGTATCTCTGCGCCAGCAGCCAAGCTCCGTGGGGTTAGGCTAGAGTGGGCACACACACAATGAGCAGTTCTTCGGGCCA		13	0.0248533	65	TCRBV04-03*01	TCRBV04	TCRBV04-03	1				unresolved		unresolved		TCRBD01,TCRBD02	TCRBD01-01,TCRBD02-01		TCRBJ02-01*01	TCRBJ02	TCRBJ02-01	1				1	6	6	2	22	5	16	32	38	42	64	2	Out	VDJ							NA
ATCCTGAGTTCTAAGAAGCTCCTTCTCAGTGACTCTGGCTTCTATCTCTGTGCCTGGAGTGGACCCGGAACCCTCCACTTTGGGAAC	CAWSGPGTLHF	13	0.0248533	33	TCRBV30-01*01	TCRBV30	TCRBV30-01	1				unresolved		unresolved		TCRBD01,TCRBD02	TCRBD01-01,TCRBD02-01		TCRBJ01-06*01	TCRBJ01	TCRBJ01-06	1				1	5	1	8	1	14	48	61	66	69	70	2	In	VDJ							NA
AGCACCTTGGAGCTGGGGGACTCGGCCCTTTATCTTTGCGCCAGCAGCCCTAATTACCGGGGGGCAGATACGCAGTATTTTGGCCCA	CASSPNYRGADTQYF	13	0.0248533	45	TCRBV05-01*01	TCRBV05	TCRBV05-01	1				TCRBD02-01*01	TCRBD02	TCRBD02-01	1				TCRBJ02-03*01	TCRBJ02	TCRBJ02-03	1				4	9	8	1	0	4	36	48	57	-1	64	2	In	VDJ							NA
TCCAGCGCACAGAGCAGGGGGACTCGGCCATGTATCTCTGTGCCAGCAGCTTTTGGGGGAGATGGGTACGAGCAGTACTTCGGGCCG		13	0.0248533	43	TCRBV07-09	TCRBV07	TCRBV07-09				01,03	unresolved		unresolved		TCRBD01,TCRBD02	TCRBD01-01,TCRBD02-01		TCRBJ02-07*01	TCRBJ02	TCRBJ02-07	1				3	2	6	1	7	4	38	52	54	59	66	1	Out	VDJ							NA
AAGATCCGGTCCACAAAGCTGGAGGACTCAGCCATGTACTTCTGTGCCAGCAGTCAATCATATACCGGGGAGCTGTTTTTTGGAGAA	CASSQSYTGELFF	13	0.0248533	39	TCRBV02-01*01	TCRBV02	TCRBV02-01	1				unresolved		unresolved		TCRBD01,TCRBD02	TCRBD01-01,TCRBD02-01		TCRBJ02-02*01	TCRBJ02	TCRBJ02-02	1				5	0	4	6	7	5	42	-1	54	56	63	1	In	VDJ							NA
TTCACTCTGAAGATCCGGTCCACAAAGCTGGAGGACTCAGCCATGTACTTCTGTGCCACCACGAACACTGAAGCTTTCTTTGGACAA	CATTNTEAFF	13	0.0248533	30	TCRBV02-01*01	TCRBV02	TCRBV02-01	1				unresolved		unresolved		TCRBD01,TCRBD02	TCRBD01-01,TCRBD02-01		TCRBJ01-01*01	TCRBJ01	TCRBJ01-01	1				10	2	3	7	0	1	51	58	60	-1	62	1	In	VDJ							NA
TCTAAGAAGCTCCTTCTCAGTGACTCTGGCTTCTATCTCTGTGCCTGGAGTGTAGGGGCAGGGAACTATGGCTACACCTTCGGTTCG	CAWSVGAGNYGYTF	13	0.0248533	42	TCRBV30-01*01	TCRBV30	TCRBV30-01	1				TCRBD01-01*01	TCRBD01	TCRBD01-01	1				TCRBJ01-02*01	TCRBJ01	TCRBJ01-02	1				0	5	4	3	0	2	39	53	58	-1	63	2	In	VDJ							NA
AATGTGAGCACCTTGGAGCTGGGGGACTCGGCCCTTTATCTTTGCGCCAGCAGCTCCCAAACAGGCTACGAGCAGTACTTCGGGCCG	CASSSQTGYEQYF	13	0.0248533	39	TCRBV05-01*01	TCRBV05	TCRBV05-01	1				TCRBD01-01*01	TCRBD01	TCRBD01-01	1				TCRBJ02-07*01	TCRBJ02	TCRBJ02-07	1				3	5	3	4	0	3	42	55	60	-1	65	1	In	VDJ							NA
ACCTTGGAGCTGGGGGACTCGGCCCTTTATCTTTGCGCCAGCAGCCCGCGCGAGCGCGGGGTTAACTATGGCTACACCTTCGGTTCG	CASSPRERGVNYGYTF	13	0.0248533	48	TCRBV05-01*01	TCRBV05	TCRBV05-01	1				TCRBD02-01*01	TCRBD02	TCRBD02-01	1				TCRBJ01-02*01	TCRBJ01	TCRBJ01-02	1				4	10	7	3	1	1	33	45	55	61	62	1	In	VDJ							NA
GGGGACTCGGCCCTTTATCTTTGCGCCAGCAGCTTTTTAGTGTCGACCGTCGGGACTGGGCCCCAAGAGACCCAGTACTTCGGGCCA	CASSFLVSTVGTGPQETQYF	13	0.0248533	60	TCRBV05-01*01	TCRBV05	TCRBV05-01	1				TCRBD02-01	TCRBD02	TCRBD02-01				01,02	TCRBJ02-05*01	TCRBJ02	TCRBJ02-05	1				2	16	0	10	5	1	21	35	51	57	62	1	In	VDJ							NA
ATCCTGAGTTCTAAGAAGCTCCTTCTCAGTGACTCTGGCTTCTATCTCTGTGCCTCGGGTCCTAATGAAAAACTGTTTTTTGGCAGT	CASGPNEKLFF	13	0.0248533	33	TCRBV30-01*01	TCRBV30	TCRBV30-01	1				TCRBD02-01	TCRBD02	TCRBD02-01				01,02	TCRBJ01-04*01	TCRBJ01	TCRBJ01-04	1				7	0	8	4	2	3	48	-1	55	59	61	1	In	VDJ							NA
TTCATCCTGAGTTCTAAGAAGCTCCTTCTCAGTGACTCTGGCTTCTATCTCTGTGCCTGGAGGGAGATCGGAGCTTTCTTTGGACAA	CAWREIGAFF	13	0.0248533	30	TCRBV30-01*01	TCRBV30	TCRBV30-01	1				TCRBD02-01*02	TCRBD02	TCRBD02-01	2				TCRBJ01-01*01	TCRBJ01	TCRBJ01-01	1				3	0	10	2	5	10	51	-1	62	66	71	1	In	VDJ							NA
CAGAACCGGGAGACACGGCACTGTATCTCTGCGCCAGCAGTCAGCGGGGACAGGGCCAAGTCTGGAAACACCATATATTTTGGAGAG		12	0.0229415	52	TCRBV23-01*01	TCRBV23	TCRBV23-01	1				TCRBD01-01*01	TCRBD01	TCRBD01-01	1				TCRBJ01-03*01	TCRBJ01	TCRBJ01-03	1				3	3	0	3	5	1	29	43	46	55	60	1	Out	VDJ							NA
GAGTCAGGGGACACAGCACTGTATTTCTGTGCCAGCAGAATTGGCTTGCTACACATACATCATAATTCACCCCTCCACTTTGGGAAC	CASRIGLLHIHHNSPLHF	12	0.0229415	54	TCRBV21-01*01	TCRBV21	TCRBV21-01	1				unresolved		unresolved		TCRBD01,TCRBD02	TCRBD01-01,TCRBD02-01		TCRBJ01-06*01	TCRBJ01	TCRBJ01-06	1				6	12	3	6	8	5	27	38	50	53	61	1	In	VDJ							NA
TGGAGATCCAGCGCACAGAGCAGGGGGACTCGGCCATGTATCTCTGTGCCAGCCGGGGCTCTCTGCAATGAGCAGTTCTTCGGGCCA		12	0.0229415	37	TCRBV07-09	TCRBV07	TCRBV07-09				01,03	unresolved		unresolved		TCRBD01,TCRBD02	TCRBD01-01,TCRBD02-01		TCRBJ02-01*01	TCRBJ02	TCRBJ02-01	1				8	1	7	0	6	6	44	53	54	59	65	1	Out	VDJ							NA
ACCCTCTCAGACATCTGTGTACTTCTGTGCCAGCAGTGACTCCGACTAATTATGAAGGCCCATTACAATGAGCAGTTCTTCGGGCCA		12	0.0229415	56	TCRBV06-04	TCRBV06	TCRBV06-04				01,02	TCRBD02-01	TCRBD02	TCRBD02-01				01,02	TCRBJ02-01*01	TCRBJ02	TCRBJ02-01	1				0	1	2	9	15	4	25	42	43	48	63	1	Out	VDJ							NA
CTGGAGTTGGCTGCTCCCTCCCAGACATCTGTGTACTTCTGTGCATCAAACAGGGGCGGATTAGCAGAGACCCAGTACTTCGGGCCA	CASNRGGLAETQYF	12	0.0229415	42	TCRBV06-06	TCRBV06	TCRBV06-06				01,02	TCRBD01-01*01	TCRBD01	TCRBD01-01	1				TCRBJ02-05*01	TCRBJ02	TCRBJ02-05	1				12	5	3	2	9	4	39	44	49	56	65	1	In	VDJ							NA
GTGAGCACCTTGGAGCTGGGGGACTCGGCCCTTTATCTTTGCGCCAGCAGCTTTGGAGGGAACTACAATGAGCAGTTCTTCGGGCCA	CASSFGGNYNEQFF	12	0.0229415	42	TCRBV05-01*01	TCRBV05	TCRBV05-01	1				TCRBD02-01*02	TCRBD02	TCRBD02-01	2				TCRBJ02-01*01	TCRBJ02	TCRBJ02-01	1				2	1	10	0	2	3	39	53	54	60	62	1	In	VDJ							NA
TTGGAGCTGGGGGACTCGGCCCTTTATCTTTGCGCCAGCAGCACCCAACCTACCTCCTCTGGGGCCAACGTCCTGACTTTCGGGGCC	CASSTQPTSSGANVLTF	12	0.0229415	51	TCRBV05-01*01	TCRBV05	TCRBV05-01	1				TCRBD02-01	TCRBD02	TCRBD02-01				01,02	TCRBJ02-06*01	TCRBJ02	TCRBJ02-06	1				4	7	4	9	4	0	30	42	49	52	56	1	In	VDJ							NA
GTGAGCACCTTGGAGCTGGGGGACTCGGCCCTTTATCTTTGCGCCAGCAGCTTGGCCACAGCGAACACTGAAGCTTTCTTTGGACAA	CASSLATANTEAFF	12	0.0229415	42	TCRBV05-01*01	TCRBV05	TCRBV05-01	1				TCRBD01-01*01	TCRBD01	TCRBD01-01	1				TCRBJ01-01*01	TCRBJ01	TCRBJ01-01	1				0	2	3	5	1	1	39	55	57	61	62	1	In	VDJ							NA
ACCTTGGAGCTGGGGGACTCGGCCCTTTATCTTTGCGCCAGCAGCTTGGGAACGGGACAGATACAAGAGACCCAGTACTTCGGGCCA	CASSLGTGQIQETQYF	12	0.0229415	48	TCRBV05-01*01	TCRBV05	TCRBV05-01	1				TCRBD01-01*01	TCRBD01	TCRBD01-01	1				TCRBJ02-05*01	TCRBJ02	TCRBJ02-05	1				0	4	0	5	3	2	33	49	53	60	63	1	In	VDJ							NA
TCTAAGAAGCTCCTTCTCAGTGACTCTGGCTTCTATCTCTGTGCCTGGAGTGTACAGGGCTCCAAAAACATTCAGTACTTCGGCGCC	CAWSVQGSKNIQYF	12	0.0229415	42	TCRBV30-01*01	TCRBV30	TCRBV30-01	1				TCRBD01-01*01	TCRBD01	TCRBD01-01	1				TCRBJ02-04*01	TCRBJ02	TCRBJ02-04	1				0	0	3	3	2	2	39	-1	53	59	61	1	In	VDJ							NA
AAGAAGCTCCTTCTCAGTGACTCTGGCTTCTATCTCTGTGCCTGGGGGGACAGGCGGAGTAGGAGCACTGAAGCTTTCTTTGGACAA	CAWGDRRSRSTEAFF	12	0.0229415	45	TCRBV30-01*01	TCRBV30	TCRBV30-01	1				TCRBD01-01*01	TCRBD01	TCRBD01-01	1				TCRBJ01-01*01	TCRBJ01	TCRBJ01-01	1				5	1	0	4	11	4	36	45	46	54	65	1	In	VDJ							NA
TCTAAGAAGCTCCTTCTCAGTGACTCTGGCTTCTATCTCTGTGCCTGGCAGCGGGAGTCCCTGCTCAATGAGCAGTTCTTCGGGCCA	CAWQRESLLNEQFF	12	0.0229415	42	TCRBV30-01*01	TCRBV30	TCRBV30-01	1				TCRBD02-01*02	TCRBD02	TCRBD02-01	2				TCRBJ02-01*01	TCRBJ02	TCRBJ02-01	1				5	1	6	2	8	6	39	48	49	57	65	1	In	VDJ							NA
CTGAGTTCTAAGAAGCTCCTTCTCAGTGACTCTGGCTTCTATCTCTGTGCCTGGAGTTGGGGGGATACTGAAGCTTTCTTTGGACAA	CAWSWGDTEAFF	12	0.0229415	36	TCRBV30-01*01	TCRBV30	TCRBV30-01	1				TCRBD02-01*01	TCRBD02	TCRBD02-01	1				TCRBJ01-01*01	TCRBJ01	TCRBJ01-01	1				2	1	9	1	2	5	45	57	58	64	66	1	In	VDJ							NA
AGTTCTAAGAAGCTCCTTCTCAGTGACTCTGGCTTCTATCTCTGTGCCTGGAGTAGGGGGGGAACAGATACGCAGTATTTTGGCCCA	CAWSRGGTDTQYF	12	0.0229415	39	TCRBV30-01*01	TCRBV30	TCRBV30-01	1				TCRBD02-01*01	TCRBD02	TCRBD02-01	1				TCRBJ02-03*01	TCRBJ02	TCRBJ02-03	1				2	1	9	0	1	3	42	54	55	62	63	1	In	VDJ							NA
TTCATCCTGAGTTCTAAGAAGCTCCTTCTCAGTGACTCTGGCTTCTATCTCTGTGCCTTCGGGAGCACTGAAGCTTTCTTTGGACAA	CAFGSTEAFF	12	0.0229415	30	TCRBV30-01*01	TCRBV30	TCRBV30-01	1				TCRBD02-01*02	TCRBD02	TCRBD02-01	2				TCRBJ01-01*01	TCRBJ01	TCRBJ01-01	1				7	1	8	2	0	4	51	58	59	-1	65	1	In	VDJ							NA
TCTAAGAAGCTCCTTCTCAGTGACTCTGGCTTCTATCTCTGTGCCTGGAGTAGCGGACAGCTGAACACTGAAGCTTTCTTTGGACAA	CAWSSGQLNTEAFF	12	0.0229415	42	TCRBV30-01*01	TCRBV30	TCRBV30-01	1				TCRBD01-01*01	TCRBD01	TCRBD01-01	1				TCRBJ01-01*01	TCRBJ01	TCRBJ01-01	1				2	3	1	5	1	0	39	51	54	60	61	1	In	VDJ							NA
AGTTCTAAGAAGCTCCTTCTCAGTGACTCTGGCTTCTATCTCTGTGCCTGGAGTGTACAGGGGAACACTGAAGCTTTCTTTGGACAA	CAWSVQGNTEAFF	12	0.0229415	39	TCRBV30-01*01	TCRBV30	TCRBV30-01	1				TCRBD01-01*01	TCRBD01	TCRBD01-01	1				TCRBJ01-01*01	TCRBJ01	TCRBJ01-01	1				0	0	3	3	0	1	42	-1	56	-1	62	1	In	VDJ							NA
TCTAAGAAGCTCCTTCTCAGTGACTCTGGCTTCTATCTCTGTGCCTGGAGGGCCAGGGGCTTGGGCTACGAGCAGTACTTCGGGCCG	CAWRARGLGYEQYF	12	0.0229415	42	TCRBV30-01*01	TCRBV30	TCRBV30-01	1				TCRBD01-01*01	TCRBD01	TCRBD01-01	1				TCRBJ02-07*01	TCRBJ02	TCRBJ02-07	1				3	3	4	2	6	3	39	50	53	59	65	1	In	VDJ							NA
AAGAAGCTCCTTCTCAGTGACTCTGGCTTCTATCTCTGTGCCTGGAGTGTCCTGGACAGGAAAAATCAGCCCCAGCATTTTGGTGAT	CAWSVLDRKNQPQHF	12	0.0229415	45	TCRBV30-01*01	TCRBV30	TCRBV30-01	1				TCRBD01-01*01	TCRBD01	TCRBD01-01	1				TCRBJ01-05*01	TCRBJ01	TCRBJ01-05	1				0	3	1	4	3	4	36	50	53	60	63	1	In	VDJ							NA
AAGAAGCTCCTTCTCAGTGACTCTGGCTTCTATCTCTGTGCCTGGAGCCCGGACAGCTATAGCAATCAGCCCCAGCATTTTGGTGAT	CAWSPDSYSNQPQHF	12	0.0229415	45	TCRBV30-01*01	TCRBV30	TCRBV30-01	1				TCRBD01-01*01	TCRBD01	TCRBD01-01	1				TCRBJ01-05*01	TCRBJ01	TCRBJ01-05	1				3	3	1	5	3	0	36	47	50	56	59	1	In	VDJ							NA
TCTAAGAAGCTCCTTCTCAGTGACTCTGGCTTCTATCTCTGTGCCTGGAGTGTAGTAGGAAAGTCCTACGAGCAGTACTTCGGGCCG	CAWSVVGKSYEQYF	12	0.0229415	42	TCRBV30-01*01	TCRBV30	TCRBV30-01	1				unresolved		unresolved		TCRBD01,TCRBD02	TCRBD01-01,TCRBD02-01		TCRBJ02-07*01	TCRBJ02	TCRBJ02-07	1				0	4	1	8	3	1	39	53	57	60	63	1	In	VDJ							NA
TCTAAGAAGCTCCTTCTCAGTGACTCTGGCTTCTATCTCTGTGCCTGGAGTTTAGACAGGGGAAAAGAGACCCAGTACTTCGGGCCA	CAWSLDRGKETQYF	12	0.0229415	42	TCRBV30-01*01	TCRBV30	TCRBV30-01	1				TCRBD01-01*01	TCRBD01	TCRBD01-01	1				TCRBJ02-05*01	TCRBJ02	TCRBJ02-05	1				2	3	2	2	2	3	39	51	54	62	64	1	In	VDJ							NA
TCTAAGAAGCTCCTTCTCAGTGACTCTGGCTTCTATCTCTGTGCCTGGAGTGCGTCTAGCGGCGGAGGGGAGCAGTTCTTCGGGCCA	CAWSASSGGGEQFF	12	0.0229415	42	TCRBV30-01*01	TCRBV30	TCRBV30-01	1				TCRBD02-01	TCRBD02	TCRBD02-01				01,02	TCRBJ02-01*01	TCRBJ02	TCRBJ02-01	1				1	3	4	5	7	10	39	52	55	62	69	2	In	VDJ							NA
AAGCTCCTTCTCAGTGACTCTGGCTTCTATCTCTGTGCCTGGATTCGCGAGAACACCATTTTGGGCTATGGCTACACCTTCGGTTCG	CAWIRENTILGYGYTF	12	0.0229415	48	TCRBV30-01*01	TCRBV30	TCRBV30-01	1				unresolved		unresolved		TCRBD01,TCRBD02	TCRBD01-01,TCRBD02-01		TCRBJ01-02*01	TCRBJ01	TCRBJ01-02	1				4	19	0	9	0	4	33	43	62	-1	65	2	In	VDJ							NA
GCTCCCTCCCAGACATCTGTGTACTTCTGTGCCAGCAGTGATAGCAGTTGTCTCCTAGTCGACAATGAAAAACTGTTTTTTGGCAGT	CASSDSSCLLVDNEKLFF	12	0.0229415	54	TCRBV06-01*01	TCRBV06	TCRBV06-01	1				TCRBD02-01	TCRBD02	TCRBD02-01				01,02	TCRBJ01-04*01	TCRBJ01	TCRBJ01-04	1				3	13	4	8	5	5	27	41	54	58	63	1	In	VDJ							NA
AATGTGAGCACCTTGGAGCTGGGGGACTCGGCCCTTTATCTTTGCGCCAGCAGCTTGGGCGGGGGGGAAAAACTGTTTTTTGGCAGT	CASSLGGGEKLFF	12	0.0229415	39	TCRBV05-01*01	TCRBV05	TCRBV05-01	1				TCRBD02-01*01	TCRBD02	TCRBD02-01	1				TCRBJ01-04*01	TCRBJ01	TCRBJ01-04	1				0	0	7	1	0	8	42	-1	58	-1	66	1	In	VDJ							NA
AGCACCTTGGAGCTGGGGGACTCGGCCCTTTATCTTTGCGCCAGCAGCTTGTCGGGGGCCACTAATGAAAAACTGTTTTTTGGCAGT	CASSLSGATNEKLFF	12	0.0229415	45	TCRBV05-01*01	TCRBV05	TCRBV05-01	1				unresolved		unresolved		TCRBD01,TCRBD02	TCRBD01-01,TCRBD02-01		TCRBJ01-04*01	TCRBJ01	TCRBJ01-04	1				1	2	6	0	1	2	36	51	53	59	60	1	In	VDJ							NA
AGTCAGCTGCTCCCTCTCAGACTTCTGTTTACTTCTGTGCCAGCAGCCGTACGGTGCGGCGCGGGTTCCGAGCAGTACTTCGGGCCG		12	0.0229415	46	TCRBV06-07*01	TCRBV06	TCRBV06-07	1				TCRBD02-01	TCRBD02	TCRBD02-01				01,02	TCRBJ02-07*01	TCRBJ02	TCRBJ02-07	1				6	14	7	4	3	6	35	46	60	65	68	1	Out	VDJ							NA
ACCTTGGAGCTGGGGGACTCGGCCCTTTATCTTTGCGCCAGCAGCTTGGTGGGCGGAAGCTCCTACAATGAGCAGTTCTTCGGGCCA	CASSLVGGSSYNEQFF	12	0.0229415	48	TCRBV05-01*01	TCRBV05	TCRBV05-01	1				unresolved		unresolved		TCRBD01,TCRBD02	TCRBD01-01,TCRBD02-01		TCRBJ02-01*01	TCRBJ02	TCRBJ02-01	1				0	1	8	0	5	0	33	49	50	54	59	1	In	VDJ							NA
CACACCCTGCAGCCAGAAGACTCGGCCCTGTATCTCTGTGCCAGCAGCCAAGATATCGGCGGTCACTACGAGCAGTACTTCGGGCCG	CASSQDIGGHYEQYF	12	0.0229415	45	TCRBV04-02*01	TCRBV04	TCRBV04-02	1				TCRBD02-01	TCRBD02	TCRBD02-01				01,02	TCRBJ02-07*01	TCRBJ02	TCRBJ02-07	1				0	5	7	5	3	3	36	53	58	62	65	1	In	VDJ							NA
AGCACCTTGGAGCTGGGGGACTCGGCCCTTTATCTTTGCGCCAGCAGCCCAACAGGACAGGGGAGCACTGAAGCTTTCTTTGGACAA	CASSPTGQGSTEAFF	12	0.0229415	45	TCRBV05-01*01	TCRBV05	TCRBV05-01	1				TCRBD01-01*01	TCRBD01	TCRBD01-01	1				TCRBJ01-01*01	TCRBJ01	TCRBJ01-01	1				4	6	1	2	2	4	36	48	54	63	65	1	In	VDJ							NA
GTGAGCACCTTGGAGCTGGGGGACTCGGCCCTTTATCTTTGCGCCAGCAGCGCCGGACAGGGGGCCCCTGAAGCTTTCTTTGGACAA	CASSAGQGAPEAFF	12	0.0229415	42	TCRBV05-01*01	TCRBV05	TCRBV05-01	1				TCRBD01-01*01	TCRBD01	TCRBD01-01	1				TCRBJ01-01*01	TCRBJ01	TCRBJ01-01	1				4	3	1	0	2	6	39	51	54	65	67	1	In	VDJ							NA
AATGTGAGCACCTTGGAGCTGGGGGACTCGGCCCTTTATCTTTGCGCCAGCAGCTTGGACAGGCAATATGGCTACACCTTCGGTTCG	CASSLDRQYGYTF	12	0.0229415	39	TCRBV05-01*01	TCRBV05	TCRBV05-01	1				TCRBD01-01*01	TCRBD01	TCRBD01-01	1				TCRBJ01-02*01	TCRBJ01	TCRBJ01-02	1				0	0	3	4	3	5	42	-1	58	63	66	1	In	VDJ							NA
GACTCGGCCCTTTATCTTTGCGCCAGCAGCTTGGCCATGGTCCGGACCCTAAGGGGTTCCTTGAACACTGAAGCTTTCTTTGGACAA	CASSLAMVRTLRGSLNTEAFF	12	0.0229415	63	TCRBV05-01*01	TCRBV05	TCRBV05-01	1				TCRBD01-01*01	TCRBD01	TCRBD01-01	1				TCRBJ01-01*01	TCRBJ01	TCRBJ01-01	1				0	17	5	2	5	0	18	34	51	56	61	1	In	VDJ							NA
AATGTGAGCACCTTGGAGCTGGGGGACTCGGCCCTTTATCTTTGCGCCAGCAGCTTAGACGGGAAACCTCAACACACCTTCGGTTCG	CASSLDGKPQHTF	12	0.0229415	39	TCRBV05-01*01	TCRBV05	TCRBV05-01	1				TCRBD02-01*02	TCRBD02	TCRBD02-01	2				TCRBJ01-02*01	TCRBJ01	TCRBJ01-02	1				2	3	8	3	9	12	42	56	59	64	73	1	In	VDJ							NA
TTGGAGCTGGGGGACTCGGCCCTTTATCTTTGCGCCAGCAGCTTGGGGGGCAGGGGCACCTATAACTATGGCTACACCTTCGGTTCG	CASSLGGRGTYNYGYTF	12	0.0229415	51	TCRBV05-01*01	TCRBV05	TCRBV05-01	1				TCRBD01-01*01	TCRBD01	TCRBD01-01	1				TCRBJ01-02*01	TCRBJ01	TCRBJ01-02	1				0	4	4	2	6	1	30	46	50	56	62	1	In	VDJ							NA
AATGTGAGCACCTTGGAGCTGGGGGACTCGGCCCTTTATCTTTGCGCCAGCAGCCCCTCCACTTCCTATGGCTACACCTTCGGTTCG	CASSPSTSYGYTF	12	0.0229415	39	TCRBV05-01*01	TCRBV05	TCRBV05-01	1				TCRBD02-01	TCRBD02	TCRBD02-01				01,02	TCRBJ01-02*01	TCRBJ01	TCRBJ01-02	1				4	6	3	10	2	4	42	54	60	63	65	1	In	VDJ							NA
CTGAGTTCTAAGAAGCTCCTTCTCAGTGACTCTGGCTTCTATCTCTGTGCCTGGAGAGTGCCAGGCGCTGAAGCTTTCTTTGGACAA	CAWRVPGAEAFF	12	0.0229415	36	TCRBV30-01*01	TCRBV30	TCRBV30-01	1				TCRBD01-01*01	TCRBD01	TCRBD01-01	1				TCRBJ01-01*01	TCRBJ01	TCRBJ01-01	1				3	5	4	4	2	6	45	56	61	65	67	1	In	VDJ							NA
CTGAGTTCTAAGAAGCTCCTTCTCAGTGACTCTGGCTTCTATCTCTGTGCCTCCATCGGTTTCACAGATACGCAGTATTTTGGCCCA	CASIGFTDTQYF	12	0.0229415	36	TCRBV30-01*01	TCRBV30	TCRBV30-01	1				TCRBD02-01	TCRBD02	TCRBD02-01				01,02	TCRBJ02-03*01	TCRBJ02	TCRBJ02-03	1				7	4	8	5	3	2	45	52	56	59	62	1	In	VDJ							NA
AGTTCTAAGAAGCTCCTTCTCAGTGACTCTGGCTTCTATCTCTGTGCCTGGAGTGCTAGCGCGGTCACTGAAGCTTTCTTTGGACAA	CAWSASAVTEAFF	12	0.0229415	39	TCRBV30-01*01	TCRBV30	TCRBV30-01	1				TCRBD02-01	TCRBD02	TCRBD02-01				01,02	TCRBJ01-01*01	TCRBJ01	TCRBJ01-01	1				1	0	4	6	4	4	42	-1	55	61	65	1	In	VDJ							NA
AGATCCAGTCCACGGAGTCAGGGGACACAGCACTGTATTTCTGTGCCAGCCCCAGGGGGGGGAAGGGATGAGCAGTTCTTCGGGCCA		11	0.0210297	40	TCRBV21-01*01	TCRBV21	TCRBV21-01	1				unresolved		unresolved		TCRBD01,TCRBD02	TCRBD01-01,TCRBD02-01		TCRBJ02-01*01	TCRBJ02	TCRBJ02-01	1				8	2	4	1	8	8	41	50	52	59	67	1	Out	VDJ							NA
AGCCCCAACCAGACCTCTCTGTACTTCTGTGCCAGCAGTTCTCAGTCCGGGACAGGGTAGAGCAATCAGCCCCAGCATTTTGGTGAT	CASSSQSGTG*SNQPQHF	11	0.0210297	54	TCRBV27-01*01	TCRBV27	TCRBV27-01	1				TCRBD01-01*01	TCRBD01	TCRBD01-01	1				TCRBJ01-05*01	TCRBJ01	TCRBJ01-05	1				4	8	0	3	3	1	27	40	48	57	60	1	Stop	VDJ							NA
AGCACCTTGGAGCTGGGGGACTCGGCCCTTTATCTTTGCGCCAGCAGCGGATCCGGGCCGAGCACCGGGGAGCTGTTTTTTGGAGAA	CASSGSGPSTGELFF	11	0.0210297	45	TCRBV05-01*01	TCRBV05	TCRBV05-01	1				unresolved		unresolved		TCRBD01,TCRBD02	TCRBD01-01,TCRBD02-01		TCRBJ02-02*01	TCRBJ02	TCRBJ02-02	1				4	6	8	0	4	4	36	48	54	58	62	1	In	VDJ							NA
AGCACCTTGGAGCTGGGGGACTCGGCCCTTTATCTTTGCGCCAGCAGACCCGGGACAGGGAGGACAGATACGCAGTATTTTGGCCCA	CASRPGTGRTDTQYF	11	0.0210297	45	TCRBV05-01*01	TCRBV05	TCRBV05-01	1				TCRBD01-01*01	TCRBD01	TCRBD01-01	1				TCRBJ02-03*01	TCRBJ02	TCRBJ02-03	1				5	4	0	3	3	3	36	47	51	60	63	1	In	VDJ							NA
CTGTCGGCTGCTCCCTCCCAGACATCTGTGTACTTCTGTGCCAGCAGTTACCAAGGCCAGGGGGAAGAGACCCAGTACTTCGGGCCA	CASSYQGQGEETQYF	11	0.0210297	45	TCRBV06-05*01	TCRBV06	TCRBV06-05	1				TCRBD01-01*01	TCRBD01	TCRBD01-01	1				TCRBJ02-05*01	TCRBJ02	TCRBJ02-05	1				2	6	4	1	0	3	36	51	57	-1	64	1	In	VDJ							NA
AAGCTCCTTCTCAGTGACTCTGGCTTCTATCTCTGTGCCTGGAGGGGAAGAACGGACAGCGATGGAAACACCATATATTTTGGAGAG	CAWRGRTDSDGNTIYF	11	0.0210297	48	TCRBV30-01*01	TCRBV30	TCRBV30-01	1				TCRBD01-01*01	TCRBD01	TCRBD01-01	1				TCRBJ01-03*01	TCRBJ01	TCRBJ01-03	1				3	9	1	5	3	3	33	44	53	59	62	1	In	VDJ							NA
AAGCTCCTTCTCAGTGACTCTGGCTTCTATCTCTGTGCCTGGAGTGAGGGACAGTCGTTCTCTGGAAACACCATATATTTTGGAGAG	CAWSEGQSFSGNTIYF	11	0.0210297	48	TCRBV30-01*01	TCRBV30	TCRBV30-01	1				TCRBD01-01*01	TCRBD01	TCRBD01-01	1				TCRBJ01-03*01	TCRBJ01	TCRBJ01-03	1				1	1	0	5	5	0	33	46	47	54	59	1	In	VDJ							NA
TCTAAGAAGCTCCTTCTCAGTGACTCTGGCTTCTATCTCTGTGCCTGGACCCCGGGGGGGGGCTGGGGAGAACTGTTTTTTGGCAGT	CAWTPGGGWGELFF	11	0.0210297	42	TCRBV30-01*01	TCRBV30	TCRBV30-01	1				TCRBD02-01*01	TCRBD02	TCRBD02-01	1				TCRBJ01-04*01	TCRBJ01	TCRBJ01-04	1				4	3	8	0	10	12	39	49	52	60	70	1	In	VDJ							NA
CTGAGTTCTAAGAAGCTCCTTCTCAGTGACTCTGGCTTCTATCTCTGTGCCTGGAGTGAGGGGGCAGATACGCAGTATTTTGGCCCA	CAWSEGADTQYF	11	0.0210297	36	TCRBV30-01*01	TCRBV30	TCRBV30-01	1				TCRBD01-01*01	TCRBD01	TCRBD01-01	1				TCRBJ02-03*01	TCRBJ02	TCRBJ02-03	1				1	0	5	1	0	4	45	-1	58	-1	64	1	In	VDJ							NA
AAGAAGCTCCTTCTCAGTGACTCTGGCTTCTATCTCTGTGCCTGGAGTTTCCCGTGGGTTGGGGAGAGTGAAGCTTTCTTTGGACAA	CAWSFPWVGESEAFF	11	0.0210297	45	TCRBV30-01*01	TCRBV30	TCRBV30-01	1				TCRBD02-01*02	TCRBD02	TCRBD02-01	2				TCRBJ01-01*01	TCRBJ01	TCRBJ01-01	1				2	13	9	2	2	7	36	48	61	66	68	1	In	VDJ							NA
TCTAAGAAGCTCCTTCTCAGTGACTCTGGCTTCTATCTCTGTGCCTGGTCTGCAGGGGGGGGGTCAGATACGCAGTATTTTGGCCCA	CAWSAGGGSDTQYF	11	0.0210297	42	TCRBV30-01*01	TCRBV30	TCRBV30-01	1				unresolved		unresolved		TCRBD01,TCRBD02	TCRBD01-01,TCRBD02-01		TCRBJ02-03*01	TCRBJ02	TCRBJ02-03	1				5	4	4	1	5	4	39	48	52	59	64	1	In	VDJ							NA
ATCCTGAGTTCTAAGAAGCTCCTTCTCAGTGACTCTGGCTTCTATCTCTGTGCCTGGGGTACCATCAGGGAGGTCCACTTTGGGAAC	CAWGTIREVHF	11	0.0210297	33	TCRBV30-01*01	TCRBV30	TCRBV30-01	1				TCRBD02-01*02	TCRBD02	TCRBD02-01	2				TCRBJ01-06*01	TCRBJ01	TCRBJ01-06	1				5	10	9	1	0	17	48	57	67	-1	73	1	In	VDJ							NA
AGTTCTAAGAAGCTCCTTCTCAGTGACTCTGGCTTCTATCTCTGTGCCTGGAGTGTGGCAGGGGGCAACGAGCAGTACTTCGGGCCG	CAWSVAGGNEQYF	11	0.0210297	39	TCRBV30-01*01	TCRBV30	TCRBV30-01	1				TCRBD01-01*01	TCRBD01	TCRBD01-01	1				TCRBJ02-07*01	TCRBJ02	TCRBJ02-07	1				0	2	4	0	1	5	42	56	58	66	67	1	In	VDJ							NA
TCTAAGAAGCTCCTTCTCAGTGACTCTGGCTTCTATCTCTGTGCCTGGAGTCCGGGTAAGAGAAACTACGAGCAGTACTTCGGGCCG	CAWSPGKRNYEQYF	11	0.0210297	42	TCRBV30-01*01	TCRBV30	TCRBV30-01	1				TCRBD02-01	TCRBD02	TCRBD02-01				01,02	TCRBJ02-07*01	TCRBJ02	TCRBJ02-07	1				2	1	8	4	9	3	39	51	52	56	65	1	In	VDJ							NA
CTGAGTTCTAAGAAGCTCCTTCTCAGTGACTCTGGCTTCTATCTCTGTGCCTGGAGGGGGGACGGGGATACGCAGTATTTTGGCCCA	CAWRGDGDTQYF	11	0.0210297	36	TCRBV30-01*01	TCRBV30	TCRBV30-01	1				unresolved		unresolved		TCRBD01,TCRBD02	TCRBD01-01,TCRBD02-01		TCRBJ02-03*01	TCRBJ02	TCRBJ02-03	1				3	2	0	7	3	6	45	56	58	63	66	1	In	VDJ							NA
CACGGAGTCAGGGGACACAGCACTGTATTTCTGTGCCAGCAGCACACGAGTAGCCACCATTCCGACAATGAGCAGTTCTTCGGGCCA		11	0.0210297	50	TCRBV21-01*01	TCRBV21	TCRBV21-01	1				TCRBD02-01	TCRBD02	TCRBD02-01				01,02	TCRBJ02-01*01	TCRBJ02	TCRBJ02-01	1				4	6	5	7	10	5	31	44	50	54	64	1	Out	VDJ							NA
TGTGACATCGGCCCAAAAGAACCCGACAGCTTTCTATCTCTGTGCCAGATGGACAGGACTTACCTACAAGAGCAGTACTTCGGGCCG		11	0.0210297	41	TCRBV19-01	TCRBV19	TCRBV19-01				01,02	TCRBD01-01*01	TCRBD01	TCRBD01-01	1				TCRBJ02-07*01	TCRBJ02	TCRBJ02-07	1				9	2	1	4	12	7	40	48	50	57	69	1	Out	VDJ							NA
CAATTCCCTGGAGCTTGGTGACTCTGCTGTGTATTTCTGTGCCAGCAGCCCGGGACGGCAAATAATTCACCCCTCCACTTTGGGAAC		11	0.0210297	44	TCRBV03	TCRBV03	unresolved			TCRBV03-01,TCRBV03-02		unresolved		unresolved		TCRBD01,TCRBD02	TCRBD01-01,TCRBD02-01		TCRBJ01-06*01	TCRBJ01	TCRBJ01-06	1				4	1	0	7	5	5	37	50	51	56	61	1	Out	VDJ							NA
GCCAGCACCAACCAGACATCTATGTACCTCTGTGCCAGCAGCCTGAACCGTCCCGGGACAGGGGAAAATGGCTACACCTTCGGTTCG	CASSLNRPGTGENGYTF	11	0.0210297	51	TCRBV28-01*01	TCRBV28	TCRBV28-01	1				TCRBD01-01*01	TCRBD01	TCRBD01-01	1				TCRBJ01-02*01	TCRBJ01	TCRBJ01-02	1				6	13	0	2	3	6	30	41	54	64	67	1	In	VDJ							NA
AGGCTGGAGTCGGCTGCTCCCTCCCAGACATCTGTGTACTTCTGTGCCATAACCGGGACAGGGCTCCATGAGCAGTTCTTCGGGCCA	CAITGTGLHEQFF	11	0.0210297	39	TCRBV06-01*01	TCRBV06	TCRBV06-01	1				TCRBD01-01*01	TCRBD01	TCRBD01-01	1				TCRBJ02-01*01	TCRBJ02	TCRBJ02-01	1				10	5	0	3	4	8	42	49	54	63	67	1	In	VDJ							NA
CCCTGGAGCTTGGTGACTCTGCTGTGTATTTCTGTGCCAGCAGCGCATAATTTCCCATTTCTGTTAGACGAGCAGTACTTCGGGCCG		11	0.0210297	49	TCRBV03	TCRBV03	unresolved			TCRBV03-01,TCRBV03-02		TCRBD02-01	TCRBD02	TCRBD02-01				01,02	TCRBJ02-07*01	TCRBJ02	TCRBJ02-07	1				5	20	5	8	0	5	32	44	64	-1	67	1	Out	VDJ							NA
GCCTTGTTGCTGGGGGACTCGGCCCTCTATCTCTGTGCCAGCAGCTTAGGGACAGGGGGACGCAATCAGCCCCAGCATTTTGGTGAT	CASSLGTGGRNQPQHF	11	0.0210297	48	TCRBV05-06*01	TCRBV05	TCRBV05-06	1				TCRBD01-01*01	TCRBD01	TCRBD01-01	1				TCRBJ01-05*01	TCRBJ01	TCRBJ01-05	1				2	1	0	1	2	2	33	47	48	59	61	1	In	VDJ							NA
TCCCCAACCAGACAGCTCTTTACTTCTGTGCCACCAGTGGCTCGGAGGGGGGTCTTGAACGGGAACACTGAAGCTTTCTTTGGACAA		11	0.0210297	55	TCRBV24	TCRBV24	unresolved			TCRBV24-01,TCRBV24-or09_02		unresolved		unresolved		TCRBD01,TCRBD02	TCRBD01-01,TCRBD02-01		TCRBJ01-01*01	TCRBJ01	TCRBJ01-01	1				5	6	5	1	11	1	26	39	45	51	62	1	Out	VDJ							NA
ACCTTGGAGCTGGGGGACTCGGCCCTTTATCTTTGCGCCAGCAGCTCTCCCCGGACTAGCAACACCGGGGAGCTGTTTTTTGGAGAA	CASSSPRTSNTGELFF	11	0.0210297	48	TCRBV05-01*01	TCRBV05	TCRBV05-01	1				TCRBD02-01	TCRBD02	TCRBD02-01				01,02	TCRBJ02-02*01	TCRBJ02	TCRBJ02-02	1				3	6	1	7	0	2	33	46	52	-1	60	1	In	VDJ							NA
GTGAGCACCTTGGAGCTGGGGGACTCGGCCCTTTATCTTTGCGCCAGCAGCACGGGCGACGCTAACTATGGCTACACCTTCGGTTCG	CASSTGDANYGYTF	11	0.0210297	42	TCRBV05-01*01	TCRBV05	TCRBV05-01	1				unresolved		unresolved		TCRBD01,TCRBD02	TCRBD01-01,TCRBD02-01		TCRBJ01-02*01	TCRBJ01	TCRBJ01-02	1				4	2	8	0	4	0	39	51	53	57	61	1	In	VDJ							NA
AGCACCTTGGAGCTGGGGGACTCGGCCCTTTATCTTTGCGCCAGCAGCTTTCAATGGCTGGGCGACTATGGCTACACCTTCGGTTCG	CASSFQWLGDYGYTF	11	0.0210297	45	TCRBV05-01*01	TCRBV05	TCRBV05-01	1				TCRBD01-01*01	TCRBD01	TCRBD01-01	1				TCRBJ01-02*01	TCRBJ01	TCRBJ01-02	1				2	9	8	0	1	3	36	50	59	63	64	1	In	VDJ							NA
GTGAGCACCTTGGAGCTGGGGGACTCGGCCCTTTATCTTTGCGCCAGCAGCTTGCAGGGCGGCAATCAGCCCCAGCATTTTGGTGAT	CASSLQGGNQPQHF	11	0.0210297	42	TCRBV05-01*01	TCRBV05	TCRBV05-01	1				TCRBD01-01*01	TCRBD01	TCRBD01-01	1				TCRBJ01-05*01	TCRBJ01	TCRBJ01-05	1				1	0	4	3	2	2	39	-1	54	59	61	1	In	VDJ							NA
AGCACCTTGGAGCTGGGGGACTCGGCCCTTTATCTTTGCGCCAGCAGCTTAGTGGGACAGGAGATATACGAGCAGTACTTCGGGCCG	CASSLVGQEIYEQYF	11	0.0210297	45	TCRBV05-01*01	TCRBV05	TCRBV05-01	1				TCRBD01-01*01	TCRBD01	TCRBD01-01	1				TCRBJ02-07*01	TCRBJ02	TCRBJ02-07	1				2	3	0	4	5	4	36	50	53	61	66	1	In	VDJ							NA
TCTAAGAAGCTCCTTCTCAGTGACTCTGGCTTCTATCTCTGTGCCTGGAGTGTGGGCGGGGGGGCGAATACGCAGTATTTTGGCCCA	CAWSVGGGANTQYF	11	0.0210297	42	TCRBV30-01*01	TCRBV30	TCRBV30-01	1				TCRBD02-01*01	TCRBD02	TCRBD02-01	1				TCRBJ02-03*01	TCRBJ02	TCRBJ02-03	1				0	2	7	0	3	7	39	53	55	64	67	2	In	VDJ							NA
ATCCTGAGTTCTAAGAAGCTCCTTCTCAGTGACTCTGGCTTCTATCTCTGTGCCTGGAGTTATAATGAAAAACTGTTTTTTGGCAGT	CAWSYNEKLFF	11	0.0210297	33	TCRBV30-01*01	TCRBV30	TCRBV30-01	1				TCRBD02-01	TCRBD02	TCRBD02-01				01,02	TCRBJ01-04*01	TCRBJ01	TCRBJ01-04	1				2	0	5	9	0	4	48	-1	60	-1	62	1	In	VDJ							NA
AGTTCTAAGAAGCTCCTTCTCAGTGACTCTGGCTTCTATCTCTGTGCCTGGAGTGCTTACAGGGGGGCTGAAGCTTTCTTTGGACAA	CAWSAYRGAEAFF	11	0.0210297	39	TCRBV30-01*01	TCRBV30	TCRBV30-01	1				TCRBD01-01*01	TCRBD01	TCRBD01-01	1				TCRBJ01-01*01	TCRBJ01	TCRBJ01-01	1				1	3	3	1	1	6	42	55	58	66	67	1	In	VDJ							NA
AAGCTCCTTCTCAGTGACTCTGGCTTCTATCTCTGTGCCTGGAGTGTACTGGGGGCCTCTGGGGCCAACGTCCTGACTTTCGGGGCC	CAWSVLGASGANVLTF	11	0.0210297	48	TCRBV30-01*01	TCRBV30	TCRBV30-01	1				TCRBD01-01*01	TCRBD01	TCRBD01-01	1				TCRBJ02-06*01	TCRBJ02	TCRBJ02-06	1				0	3	6	0	0	0	33	47	50	-1	56	1	In	VDJ							NA
CTGAGTTCTAAGAAGCTCCTTCTCAGTGACTCTGGCTTCTATCTCTGTGCCTGGAGTTCCTCCGCCTACGAGCAGTACTTCGGGCCG	CAWSSSAYEQYF	11	0.0210297	36	TCRBV30-01*01	TCRBV30	TCRBV30-01	1				TCRBD02-01	TCRBD02	TCRBD02-01				01,02	TCRBJ02-07*01	TCRBJ02	TCRBJ02-07	1				2	2	4	10	3	2	45	57	59	61	64	1	In	VDJ							NA
TGTGAACGCCTTGTTGCTGGGGGACTCGGCCCTGTATCTCTGTGCCAGCGTGGGGCCTGTCTCGCGAAAGACCTATGGTTCGGTTCG		10	0.0191179	41	TCRBV05-05*01	TCRBV05	TCRBV05-05	1				TCRBD01-01*01	TCRBD01	TCRBD01-01	1				TCRBJ01-02*01	TCRBJ01	TCRBJ01-02	1				7	2	7	0	22	17	40	49	51	56	78	1	Out	VDJ							NA
GGTGACTCTGCTGTGTATTTCTGTGCCAGCAGCCAGGCTACAGGGGGTGCTCAGTCCGCTGCTAATGAAAAACTGTTTTTTGGCAGT	CASSQATGGAQSAANEKLFF	10	0.0191179	60	TCRBV03	TCRBV03	unresolved			TCRBV03-01,TCRBV03-02		TCRBD01-01*01	TCRBD01	TCRBD01-01	1				TCRBJ01-04*01	TCRBJ01	TCRBJ01-04	1				3	4	3	1	14	3	21	35	39	47	61	1	In	VDJ							NA
CATCAATTCCCTGGAGCTTGGTGACTCTGCTGTGTATTTCTGTGCCAGCAGCGTCGGGACAGAACCTACGAGCAGTACTTCGGGCCG		10	0.0191179	41	TCRBV03	TCRBV03	unresolved			TCRBV03-01,TCRBV03-02		TCRBD01-01*01	TCRBD01	TCRBD01-01	1				TCRBJ02-07*01	TCRBJ02	TCRBJ02-07	1				5	3	0	5	2	2	40	52	55	62	64	1	Out	VDJ							NA
CAGCTCCCAGACATCTGTGTACTTCTGTGCCATCAGTGAGGCTAATCTAGCGGGGGCCCTAGGGGGGAGACCCAGTACTTCGGGCCA		10	0.0191179	56	TCRBV10-03*01	TCRBV10	TCRBV10-03	1				TCRBD02-01*01	TCRBD02	TCRBD02-01	1				TCRBJ02-05*01	TCRBJ02	TCRBJ02-05	1				2	6	4	2	10	5	25	40	46	56	66	1	Out	VDJ							NA
GAGTCGGCTGCTCCCTCCCAGACATCTGTGTACTTCTGTGCCAGCAGTGCCGGGGGGGGGACCTATCAGCCCCAGCATTTTGGTGAT	CASSAGGGTYQPQHF	10	0.0191179	45	TCRBV06-01*01	TCRBV06	TCRBV06-01	1				TCRBD02-01*01	TCRBD02	TCRBD02-01	1				TCRBJ01-05*01	TCRBJ01	TCRBJ01-05	1				4	1	8	0	6	5	36	49	50	58	64	1	In	VDJ							NA
AATGTGAGCACCTTGGAGCTGGGGGACTCGGCCCTTTATCTTTGCGCCAGCAGCTTTATATCGGGCAATGAGCAGTTCTTCGGGCCA	CASSFISGNEQFF	10	0.0191179	39	TCRBV05-01*01	TCRBV05	TCRBV05-01	1				TCRBD02-01	TCRBD02	TCRBD02-01				01,02	TCRBJ02-01*01	TCRBJ02	TCRBJ02-01	1				2	5	8	4	0	6	42	56	61	-1	65	1	In	VDJ							NA
GTGAGCACCTTGGAGCTGGGGGACTCGGCCCTTTATCTTTGCGCCAGCAGCTCGCGGACAGCAAACACTGAAGCTTTCTTTGGACAA	CASSSRTANTEAFF	10	0.0191179	42	TCRBV05-01*01	TCRBV05	TCRBV05-01	1				TCRBD01-01*01	TCRBD01	TCRBD01-01	1				TCRBJ01-01*01	TCRBJ01	TCRBJ01-01	1				3	3	1	5	2	2	39	52	55	61	63	1	In	VDJ							NA
GAGTCTGCCATCCCCAACCAGACAGCTCTTTACTTCTGTGCCACCAGTGAATCTGACGGACTCCAAGAGACCCAGTACTTCGGGCCA	CATSESDGLQETQYF	10	0.0191179	45	TCRBV24	TCRBV24	unresolved			TCRBV24-01,TCRBV24-or09_02		TCRBD02-01	TCRBD02	TCRBD02-01				01,02	TCRBJ02-05*01	TCRBJ02	TCRBJ02-05	1				4	7	1	10	0	1	36	50	57	-1	62	1	In	VDJ							NA
TTGGAGCTGGGGGACTCGGCCCTTTATCTTTGCGCCAGCAGCCCAAACCCCCGGACTAGCGGGCGAGATACGCAGTATTTTGGCCCA	CASSPNPRTSGRDTQYF	10	0.0191179	51	TCRBV05-01*01	TCRBV05	TCRBV05-01	1				TCRBD02-01	TCRBD02	TCRBD02-01				01,02	TCRBJ02-03*01	TCRBJ02	TCRBJ02-03	1				4	10	1	4	2	5	30	42	52	63	65	1	In	VDJ							NA
AGTTCTAAGAAGCTCCTTCTCAGTGACTCTGGCTTCTATCTCTGTGCCTGGCAACCGGGATCTAATGAAAAACTGTTTTTTGGCAGT	CAWQPGSNEKLFF	10	0.0191179	39	TCRBV30-01*01	TCRBV30	TCRBV30-01	1				TCRBD02-01*02	TCRBD02	TCRBD02-01	2				TCRBJ01-04*01	TCRBJ01	TCRBJ01-04	1				5	4	8	3	1	3	42	51	55	60	61	1	In	VDJ							NA
AGTTCTAAGAAGCTCCTTCTCAGTGACTCTGGCTTCTATCTCTGTGCCTGGAGTGGGGGGTTTAATGAAAAACTGTTTTTTGGCAGT	CAWSGGFNEKLFF	10	0.0191179	39	TCRBV30-01*01	TCRBV30	TCRBV30-01	1				unresolved		unresolved		TCRBD01,TCRBD02	TCRBD01-01,TCRBD02-01		TCRBJ01-04*01	TCRBJ01	TCRBJ01-04	1				1	0	6	1	2	4	42	-1	55	60	62	1	In	VDJ							NA
TCTAAGAAGCTCCTTCTCAGTGACTCTGGCTTCTATCTCTGTGCCTGGGGCGACATCCCGAACACCGGGGAGCTGTTTTTTGGAGAA	CAWGDIPNTGELFF	10	0.0191179	42	TCRBV30-01*01	TCRBV30	TCRBV30-01	1				TCRBD01-01*01	TCRBD01	TCRBD01-01	1				TCRBJ02-02*01	TCRBJ02	TCRBJ02-02	1				5	3	2	6	3	0	39	48	51	55	58	1	In	VDJ							NA
AAGAAGCTCCTTCTCAGTGACTCTGGCTTCTATCTCTGTGCCTGGAGTCCCCAGGGGACAAACTTTGAAAAACTGTTTTTTGGCAGT	CAWSPQGTNFEKLFF	10	0.0191179	45	TCRBV30-01*01	TCRBV30	TCRBV30-01	1				TCRBD01-01*01	TCRBD01	TCRBD01-01	1				TCRBJ01-04*01	TCRBJ01	TCRBJ01-04	1				2	6	0	6	5	7	36	48	54	60	65	1	In	VDJ							NA
TCTAAGAAGCTCCTTCTCAGTGACTCTGGCTTCTATCTCTGTGCCTGGGAAGCGGAAAGCTCCTACAATGAGCAGTTCTTCGGGCCA	CAWEAESSYNEQFF	10	0.0191179	42	TCRBV30-01*01	TCRBV30	TCRBV30-01	1				TCRBD02-01	TCRBD02	TCRBD02-01				01,02	TCRBJ02-01*01	TCRBJ02	TCRBJ02-01	1				5	2	6	5	4	0	39	48	50	55	59	1	In	VDJ							NA
AGTTCTAAGAAGCTCCTTCTCAGTGACTCTGGCTTCTATCTCTGTGCCTGCCAGGGACAGCCACAAAATGAGCAGTTCTTCGGGCCA	CACQGQPQNEQFF	10	0.0191179	39	TCRBV30-01*01	TCRBV30	TCRBV30-01	1				TCRBD01-01*01	TCRBD01	TCRBD01-01	1				TCRBJ02-01*01	TCRBJ02	TCRBJ02-01	1				6	3	0	5	6	7	42	50	53	60	66	1	In	VDJ							NA
CTGAGTTCTAAGAAGCTCCTTCTCAGTGACTCTGGCTTCTATCTCTGTGCCTGGGATGGAGGGGCCAACGTCCTGACTTTCGGGGCC	CAWDGGANVLTF	10	0.0191179	36	TCRBV30-01*01	TCRBV30	TCRBV30-01	1				unresolved		unresolved		TCRBD01,TCRBD02	TCRBD01-01,TCRBD02-01		TCRBJ02-06*01	TCRBJ02	TCRBJ02-06	1				5	3	1	8	0	4	45	54	57	-1	60	1	In	VDJ							NA
CTGAGTTCTAAGAAGCTCCTTCTCAGTGACTCTGGCTTCTATCTCTGTGCCTGGCAAAAGCTGGCGGATACGCAGTATTTTGGCCCA	CAWQKLADTQYF	10	0.0191179	36	TCRBV30-01*01	TCRBV30	TCRBV30-01	1				unresolved		unresolved		TCRBD01,TCRBD02	TCRBD01-01,TCRBD02-01		TCRBJ02-03*01	TCRBJ02	TCRBJ02-03	1				5	8	9	0	1	6	45	54	62	65	66	1	In	VDJ							NA
CTCAGTGACTCTGGCTTCTATCTCTGTGCCTGGAGTGTGACGGGACAGGGAAGGGGTACGACGATTCAGCCCCAGCATTTTGGTGAT	CAWSVTGQGRGTTIQPQHF	10	0.0191179	57	TCRBV30-01	TCRBV30	TCRBV30-01				01,02	TCRBD01-01*01	TCRBD01	TCRBD01-01	1				TCRBJ01-05*01	TCRBJ01	TCRBJ01-05	1				0	3	0	3	15	6	24	38	41	50	65	1	In	VDJ							NA
AAGAAGCTCCTTCTCAGTGACTCTGGCTTCTATCTCTGTGCCTGGAGCAGAAGAAGGGGCAGTAATTCACCCCTCCACTTTGGGAAC	CAWSRRRGSNSPLHF	10	0.0191179	45	TCRBV30-01*01	TCRBV30	TCRBV30-01	1				TCRBD01-01*01	TCRBD01	TCRBD01-01	1				TCRBJ01-06*01	TCRBJ01	TCRBJ01-06	1				3	7	5	2	3	6	36	47	54	59	62	1	In	VDJ							NA
TCTAAGAAGCTCCTTCTCAGTGACTCTGGCTTCTATCTCTGTGCCTGGAGTGGAGGGGTCTACGATCAGCCCCAGCATTTTGGTGAT	CAWSGGVYDQPQHF	10	0.0191179	42	TCRBV30-01*01	TCRBV30	TCRBV30-01	1				unresolved		unresolved		TCRBD01,TCRBD02	TCRBD01-01,TCRBD02-01		TCRBJ01-05*01	TCRBJ01	TCRBJ01-05	1				1	1	5	2	6	5	39	52	53	58	64	1	In	VDJ							NA
ATCCTGAGTTCTAAGAAGCTCCTTCTCAGTGACTCTGGCTTCTATCTCTGTGCCTATGGGGTGTATGGTGGCTACACCTTCGGTTCG	CAYGVYGGYTF	10	0.0191179	33	TCRBV30-01*01	TCRBV30	TCRBV30-01	1				unresolved		unresolved		TCRBD01,TCRBD02	TCRBD01-01,TCRBD02-01		TCRBJ01-02*01	TCRBJ01	TCRBJ01-02	1				7	2	6	2	7	7	48	55	57	61	68	1	In	VDJ							NA
AAGAAGCTCCTTCTCAGTGACTCTGGCTTCTATCTCTGTGCCTGGAAACGGCAGGGACAACACTACTATGGCTACACCTTCGGTTCG	CAWKRQGQHYYGYTF	10	0.0191179	45	TCRBV30-01*01	TCRBV30	TCRBV30-01	1				TCRBD01-01*01	TCRBD01	TCRBD01-01	1				TCRBJ01-02*01	TCRBJ01	TCRBJ01-02	1				4	7	0	6	5	3	36	46	53	59	64	1	In	VDJ							NA
AAGAAGCTCCTTCTCAGTGACTCTGGCTTCTATCTCTGTGCCTGGAGTGTACAGCGACCCCTCAATCAGCCCCAGCATTTTGGTGAT	CAWSVQRPLNQPQHF	10	0.0191179	45	TCRBV30-01*01	TCRBV30	TCRBV30-01	1				unresolved		unresolved		TCRBD01,TCRBD02	TCRBD01-01,TCRBD02-01		TCRBJ01-05*01	TCRBJ01	TCRBJ01-05	1				0	0	3	5	8	3	36	-1	50	54	62	1	In	VDJ							NA
ATCCTGAGTTCTAAGAAGCTCCTTCTCAGTGACTCTGGCTTCTATCTCTGTGCCTGGGGGGGAGGTTCACCCCTCCACTTTGGGAAC	CAWGGGSPLHF	10	0.0191179	33	TCRBV30-01*01	TCRBV30	TCRBV30-01	1				TCRBD02-01*02	TCRBD02	TCRBD02-01	2				TCRBJ01-06*01	TCRBJ01	TCRBJ01-06	1				5	2	9	1	0	9	48	57	59	-1	65	1	In	VDJ							NA
AAGAAGCTCCTTCTCAGTGACTCTGGCTTCTATCTCTGTGCCTGGGGCCCCTCAGGGACCGTAACCTATGGCTACACCTTCGGTTCG	CAWGPSGTVTYGYTF	10	0.0191179	45	TCRBV30-01*01	TCRBV30	TCRBV30-01	1				unresolved		unresolved		TCRBD01,TCRBD02	TCRBD01-01,TCRBD02-01		TCRBJ01-02*01	TCRBJ01	TCRBJ01-02	1				5	9	0	7	6	4	36	45	54	59	65	1	In	VDJ							NA
TCTAAGAAGCTCCTTCTCAGTGACTCTGGCTTCTATCTCTGTGCCTGCCGCCCCCCTGGCAGGGGGCCTGGCTACACCTTCGGTTCG	CACRPPGRGPGYTF	10	0.0191179	42	TCRBV30-01*01	TCRBV30	TCRBV30-01	1				TCRBD01-01*01	TCRBD01	TCRBD01-01	1				TCRBJ01-02*01	TCRBJ01	TCRBJ01-02	1				6	12	4	0	1	7	39	47	59	67	68	1	In	VDJ							NA
AGTTCTAAGAAGCTCCTTCTCAGTGACTCTGGCTTCTATCTCTGTGCCTGGGGGACAGACGGCAATCAGCCCCAGCATTTTGGTGAT	CAWGTDGNQPQHF	10	0.0191179	39	TCRBV30-01*01	TCRBV30	TCRBV30-01	1				TCRBD01-01*01	TCRBD01	TCRBD01-01	1				TCRBJ01-05*01	TCRBJ01	TCRBJ01-05	1				5	0	0	5	3	2	42	-1	51	58	61	1	In	VDJ							NA
CTCCTTCTCAGTGACTCTGGCTTCTATCTCTGTGCCTGGAGCCCAAAAGACAGGGGCTATAGCAATCAGCCCCAGCATTTTGGTGAT	CAWSPKDRGYSNQPQHF	10	0.0191179	51	TCRBV30-01*01	TCRBV30	TCRBV30-01	1				TCRBD01-01*01	TCRBD01	TCRBD01-01	1				TCRBJ01-05*01	TCRBJ01	TCRBJ01-05	1				3	7	2	2	3	0	30	41	48	56	59	1	In	VDJ							NA
TCTAAGAAGCTCCTTCTCAGTGACTCTGGCTTCTATCTCTGTGCCTGTTATGACAGGTCGAGCTCCTACGAGCAGTACTTCGGGCCG	CACYDRSSSYEQYF	10	0.0191179	42	TCRBV30-01*01	TCRBV30	TCRBV30-01	1				TCRBD01-01*01	TCRBD01	TCRBD01-01	1				TCRBJ02-07*01	TCRBJ02	TCRBJ02-07	1				6	4	2	4	5	0	39	47	51	57	62	1	In	VDJ							NA
TCTAAGAAGCTCCTTCTCAGTGACTCTGGCTTCTATCTCTGTGCCTGGACCGGGACAGGGTTTTTCTCTGGCTACACCTTCGGTTCG	CAWTGTGFFSGYTF	10	0.0191179	42	TCRBV30-01*01	TCRBV30	TCRBV30-01	1				TCRBD01-01*01	TCRBD01	TCRBD01-01	1				TCRBJ01-02*01	TCRBJ01	TCRBJ01-02	1				4	2	0	3	8	7	39	49	51	60	68	1	In	VDJ							NA
AGTTCTAAGAAGCTCCTTCTCAGTGACTCTGGCTTCTATCTCTGTGCCTGGACTACGGGCTTTAACTATGGCTACACCTTCGGTTCG	CAWTTGFNYGYTF	10	0.0191179	39	TCRBV30-01*01	TCRBV30	TCRBV30-01	1				unresolved		unresolved		TCRBD01,TCRBD02	TCRBD01-01,TCRBD02-01		TCRBJ01-02*01	TCRBJ01	TCRBJ01-02	1				4	4	8	0	2	1	42	52	56	60	62	1	In	VDJ							NA
AGTTCTAAGAAGCTCCTTCTCAGTGACTCTGGCTTCTATCTCTGTGCCTGGAGTCGGGGGAACCAAGAGACCCAGTACTTCGGGCCA	CAWSRGNQETQYF	10	0.0191179	39	TCRBV30-01*01	TCRBV30	TCRBV30-01	1				TCRBD02-01*01	TCRBD02	TCRBD02-01	1				TCRBJ02-05*01	TCRBJ02	TCRBJ02-05	1				2	0	8	2	1	0	42	-1	54	60	61	1	In	VDJ							NA
AGTTCTAAGAAGCTCCTTCTCAGTGACTCTGGCTTCTATCTCTGTGCCTGGGGAACGAAGGTTCAAGAGACCCAGTACTTCGGGCCA	CAWGTKVQETQYF	10	0.0191179	39	TCRBV30-01*01	TCRBV30	TCRBV30-01	1				unresolved		unresolved		TCRBD01,TCRBD02	TCRBD01-01,TCRBD02-01		TCRBJ02-05*01	TCRBJ02	TCRBJ02-05	1				5	0	1	8	9	2	42	-1	51	54	63	1	In	VDJ							NA
AAGAAGCTCCTTCTCAGTGACTCTGGCTTCTATCTCTGTGCCTGGAGTGTGAGAGGGGGCGATGGAGAGACCCAGTACTTCGGGCCA	CAWSVRGGDGETQYF	10	0.0191179	45	TCRBV30-01*01	TCRBV30	TCRBV30-01	1				TCRBD01-01*01	TCRBD01	TCRBD01-01	1				TCRBJ02-05*01	TCRBJ02	TCRBJ02-05	1				0	3	5	0	5	4	36	50	53	60	65	1	In	VDJ							NA
CTGAGTTCTAAGAAGCTCCTTCTCAGTGACTCTGGCTTCTATCTCTGTGCCTGGAGGGGCAGACAAGAGACCCAGTACTTCGGGCCA	CAWRGRQETQYF	10	0.0191179	36	TCRBV30-01*01	TCRBV30	TCRBV30-01	1				TCRBD01-01*01	TCRBD01	TCRBD01-01	1				TCRBJ02-05*01	TCRBJ02	TCRBJ02-05	1				3	0	8	0	3	2	45	-1	56	60	63	1	In	VDJ							NA
CTCCTTCTCAGTGACTCTGGCTTCTATCTCTGTGCCTGGAGTGTGCCCATCGACAGGGCCTCTGGAAACACCATATATTTTGGAGAG	CAWSVPIDRASGNTIYF	10	0.0191179	51	TCRBV30-01*01	TCRBV30	TCRBV30-01	1				TCRBD01-01*01	TCRBD01	TCRBD01-01	1				TCRBJ01-03*01	TCRBJ01	TCRBJ01-03	1				0	7	2	3	1	0	30	44	51	58	59	2	In	VDJ							NA
TCCTGTCCTCAGAACCGGGAGACACGGCACTGTATCTCTGCGCCAGCAGTCTGGTCGGGGGTGGGAAACACCATATATTTTGGAGAG		10	0.0191179	43	TCRBV23-01*01	TCRBV23	TCRBV23-01	1				TCRBD02-01*01	TCRBD02	TCRBD02-01	1				TCRBJ01-03*01	TCRBJ01	TCRBJ01-03	1				4	4	8	2	2	4	38	51	55	61	63	1	Out	VDJ							NA
TGAACGCCTTGGAGCTGGAGGACTCGGCCCTGTATCTCTGTGCCAGCAGCGCCGGGACAGGGTCACTACGAGCAGTACTTCGGGCCG		10	0.0191179	43	TCRBV05-08*01	TCRBV05	TCRBV05-08	1				TCRBD01-01*01	TCRBD01	TCRBD01-01	1				TCRBJ02-07*01	TCRBJ02	TCRBJ02-07	1				4	3	0	3	3	3	38	50	53	62	65	1	Out	VDJ							NA
GGTGCAGCCTGCAGAACTGGAGGATTCTGGAGTTTATTTCTGTGCCAGCAGCCAACAGGGGGGATCGGTGGCTACACCTTCGGTTCG		10	0.0191179	41	TCRBV14-01*01	TCRBV14	TCRBV14-01	1				TCRBD01-01*01	TCRBD01	TCRBD01-01	1				TCRBJ01-02*01	TCRBJ01	TCRBJ01-02	1				2	0	4	1	6	7	40	-1	55	62	68	1	Out	VDJ							NA
CTACTAGCACCAGCCAGACCTCTGTACCTCTGTGGCAGTGGCAAGGTATAGCCACAAAGTCGGGCCAACGTCCTGACTTTCGGGGCC		10	0.0191179	49	TCRBV08-02*01	TCRBV08	TCRBV08-02	1				TCRBD02-01	TCRBD02	TCRBD02-01				01,02	TCRBJ02-06*01	TCRBJ02	TCRBJ02-06	1				25	27	5	7	9	5	32	21	48	52	61	1	Out	VDJ							NA
CGGCTGTCCCTCCCAAACATCTGTGTACTTCTGTGCCAGCAGTCGAGCCGCGTGGTGCTGAAGACCTATGGCTACACCTTCGGTTCG		10	0.0191179	50	TCRBV06	TCRBV06	unresolved			TCRBV06-02,TCRBV06-03		unresolved		unresolved		TCRBD01,TCRBD02	TCRBD01-01,TCRBD02-01		TCRBJ01-02*01	TCRBJ01	TCRBJ01-02	1				5	19	2	7	0	4	31	43	62	-1	65	1	Out	VDJ							NA
TCCCTAGAGTCTGCCATCCCCAACCAGACAGCTCTTTACTTCTGTGCCACCAAGGGCCCTAACACAGATACGCAGTATTTTGGCCCA	CATKGPNTDTQYF	10	0.0191179	39	TCRBV24	TCRBV24	unresolved			TCRBV24-01,TCRBV24-or09_02		unresolved		unresolved		TCRBD01,TCRBD02	TCRBD01-01,TCRBD02-01		TCRBJ02-03*01	TCRBJ02	TCRBJ02-03	1				8	0	5	3	6	2	42	-1	52	56	62	1	In	VDJ							NA
ACCTTGGAGCTGGGGGACTCGGCCCTTTATCTTTGCGCCAGCAGCTTGGACTGGCGGGGGGGCCTAAATGAGCAGTTCTTCGGGCCA	CASSLDWRGGLNEQFF	10	0.0191179	48	TCRBV05-01*01	TCRBV05	TCRBV05-01	1				TCRBD02-01*01	TCRBD02	TCRBD02-01	1				TCRBJ02-01*01	TCRBJ02	TCRBJ02-01	1				0	4	7	0	4	7	33	49	53	62	66	1	In	VDJ							NA
TCTCCCTGTCCCTAGAGTCTGCCATCCCCAACCAGACAGCTCTTTACTTCTGTGCCACCCGCGGACAGGGGAGCCCTCTTCGGTTCG		10	0.0191179	31	TCRBV24	TCRBV24	unresolved			TCRBV24-01,TCRBV24-or09_02		TCRBD01-01*01	TCRBD01	TCRBD01-01	1				TCRBJ01-02*01	TCRBJ01	TCRBJ01-02	1				9	3	1	2	6	16	50	59	62	71	77	1	Out	VDJ							NA
ACCTTGGAGCTGGGGGACTCGGCCCTTTATCTTTGCGCCAGCAGCTTGTCGCGGGACAGGGTTCCCTACGAGCAGTACTTCGGGCCG	CASSLSRDRVPYEQYF	10	0.0191179	48	TCRBV05-01*01	TCRBV05	TCRBV05-01	1				TCRBD01-01*01	TCRBD01	TCRBD01-01	1				TCRBJ02-07*01	TCRBJ02	TCRBJ02-07	1				1	4	0	3	3	2	33	48	52	61	64	1	In	VDJ							NA
GTGAGCACCTTGGAGCTGGGGGACTCGGCCCTTTATCTTTGCGCCAGCAGCTTACCAGGGCGGAACCAGCCCCAGCATTTTGGTGAT	CASSLPGRNQPQHF	10	0.0191179	42	TCRBV05-01*01	TCRBV05	TCRBV05-01	1				TCRBD01-01*01	TCRBD01	TCRBD01-01	1				TCRBJ01-05*01	TCRBJ01	TCRBJ01-05	1				2	2	4	3	6	7	39	53	55	60	66	1	In	VDJ							NA
TTGGAGCTGGGGGACTCGGCCCTTTATCTTTGCGCCAGCAGCACGGAGGCCGACTCCTCCGGAATACAGCCCCAGCATTTTGGTGAT	CASSTEADSSGIQPQHF	10	0.0191179	51	TCRBV05-01*01	TCRBV05	TCRBV05-01	1				TCRBD02-01*02	TCRBD02	TCRBD02-01	2				TCRBJ01-05*01	TCRBJ01	TCRBJ01-05	1				4	2	10	1	17	7	30	42	44	49	66	1	In	VDJ							NA
AATGTGAGCACCTTGGAGCTGGGGGACTCGGCCCTTTATCTTTGCGCCAGCAGCCTCGGTTTGGGGCTCGAGCAGTACTTCGGGCCG	CASSLGLGLEQYF	10	0.0191179	39	TCRBV05-01*01	TCRBV05	TCRBV05-01	1				TCRBD01-01*01	TCRBD01	TCRBD01-01	1				TCRBJ02-07*01	TCRBJ02	TCRBJ02-07	1				4	8	7	0	1	6	42	54	62	67	68	1	In	VDJ							NA
AGCACCTTGGAGCTGGGGGACTCGGCCCTTTATCTTTGCGCCAGCAGCCCCAGGACAGGGACGGGAGAGACCCAGTACTTCGGGCCA	CASSPRTGTGETQYF	10	0.0191179	45	TCRBV05-01*01	TCRBV05	TCRBV05-01	1				TCRBD01-01*01	TCRBD01	TCRBD01-01	1				TCRBJ02-05*01	TCRBJ02	TCRBJ02-05	1				4	4	1	3	5	4	36	48	52	60	65	1	In	VDJ							NA
AAGCTCCTTCTCAGTGACTCTGGCTTCTATCTCTGTGCCTGGAGTCCCTGGGACAGCTACTCTGGAAACACCATATATTTTGGAGAG	CAWSPWDSYSGNTIYF	10	0.0191179	48	TCRBV30-01*01	TCRBV30	TCRBV30-01	1				TCRBD01-01*01	TCRBD01	TCRBD01-01	1				TCRBJ01-03*01	TCRBJ01	TCRBJ01-03	1				2	4	0	5	3	0	33	45	49	56	59	1	In	VDJ							NA
TCTAAGAAGCTCCTTCTCAGTGACTCTGGCTTCTATCTCTGTGCCTGGAGGGACAGTGCAACTAATGAAAAACTGTTTTTTGGCAGT	CAWRDSATNEKLFF	10	0.0191179	42	TCRBV30-01*01	TCRBV30	TCRBV30-01	1				TCRBD01-01*01	TCRBD01	TCRBD01-01	1				TCRBJ01-04*01	TCRBJ01	TCRBJ01-04	1				3	0	1	5	2	0	39	-1	50	56	58	1	In	VDJ							NA
CTGAGTTCTAAGAAGCTCCTTCTCAGTGACTCTGGCTTCTATCTCTGTGCCTGGAGTGGCAGGGTAGCTGAAGCTTTCTTTGGACAA	CAWSGRVAEAFF	10	0.0191179	36	TCRBV30-01*01	TCRBV30	TCRBV30-01	1				TCRBD01-01*01	TCRBD01	TCRBD01-01	1				TCRBJ01-01*01	TCRBJ01	TCRBJ01-01	1				1	1	4	3	3	6	45	58	59	64	67	1	In	VDJ							NA
TCTAAGAAGCTCCTTCTCAGTGACTCTGGCTTCTATCTCTGTGCCTGGAGTGTAGGGCGGATGAACACTGAAGCTTTCTTTGGACAA	CAWSVGRMNTEAFF	10	0.0191179	42	TCRBV30-01*01	TCRBV30	TCRBV30-01	1				unresolved		unresolved		TCRBD01,TCRBD02	TCRBD01-01,TCRBD02-01		TCRBJ01-01*01	TCRBJ01	TCRBJ01-01	1				0	0	5	3	4	0	39	-1	53	57	61	1	In	VDJ							NA
GAGATCCAGCGCACAGAGCAGGGGGACTCGGCCATGTATCTCTGTGCCAGCAGCTCTGGAGAGGGCAGAGGTGTTGACTTCGGTTCG	CASSSGEGRGVDF	9	0.0172061	39	TCRBV07-09	TCRBV07	TCRBV07-09				01,03	TCRBD02-01*02	TCRBD02	TCRBD02-01	2				TCRBJ01-02*01	TCRBJ01	TCRBJ01-02	1				4	5	11	0	12	16	42	55	60	65	77	1	In	VDJ							NA
CTTGGAGCTGGGGGACTCGGCCCTGTATCTCTGTGCCAGAAGCCCCACCGTGAAGGGTGGGAGAGTCAGCCCCAGCATTTTGGTGAT		9	0.0172061	50	TCRBV05-03	TCRBV05	TCRBV05-03				01,02	TCRBD02-01*02	TCRBD02	TCRBD02-01	2				TCRBJ01-05*01	TCRBJ01	TCRBJ01-05	1				4	15	9	2	2	6	31	43	58	63	65	1	Out	VDJ							NA
GGAGCTTGGTGACTCTGCTGTGTATTTCTGTGCCAGCAGCCAACTCCCGACTAGCGGGGGCGCACAGATACGCAGTATTTTGGCCCA		9	0.0172061	53	TCRBV03	TCRBV03	unresolved			TCRBV03-01,TCRBV03-02		TCRBD02-01*01	TCRBD02	TCRBD02-01	1				TCRBJ02-03*01	TCRBJ02	TCRBJ02-03	1				2	5	2	2	1	1	28	43	48	60	61	1	Out	VDJ							NA
ATCCAGCGCACACAGCAGGAGGACTCGGCCGTGTATCTCTGTGCCAGCAGCTCCCGGGACACTTCCTACGAGCAGTACTTCGGGCCG	CASSSRDTSYEQYF	9	0.0172061	42	TCRBV07-02*01	TCRBV07	TCRBV07-02	1				TCRBD01-01*01	TCRBD01	TCRBD01-01	1				TCRBJ02-07*01	TCRBJ02	TCRBJ02-07	1				4	3	0	6	2	1	39	52	55	61	63	1	In	VDJ							NA
GACTCGGCCCTTTATCTTTGCGCCAGCAGCTTGGCCGCGGGGGCAGGGCGGGCCTATAGCTCCTACAATGAGCAGTTCTTCGGGCCA	CASSLAAGAGRAYSSYNEQFF	9	0.0172061	63	TCRBV05-01*01	TCRBV05	TCRBV05-01	1				TCRBD02-01*01	TCRBD02	TCRBD02-01	1				TCRBJ02-01*01	TCRBJ02	TCRBJ02-01	1				0	2	7	2	16	0	18	34	36	43	59	1	In	VDJ							NA
GTGAGCACCTTGGAGCTGGGGGACTCGGCCCTTTATCTTTGCGCCAGCAGCTTGGGAGGGGCCACAGATACGCAGTATTTTGGCCCA	CASSLGGATDTQYF	9	0.0172061	42	TCRBV05-01*01	TCRBV05	TCRBV05-01	1				unresolved		unresolved		TCRBD01,TCRBD02	TCRBD01-01,TCRBD02-01		TCRBJ02-03*01	TCRBJ02	TCRBJ02-03	1				0	1	5	2	1	2	39	55	56	61	62	1	In	VDJ							NA
AGCACCTTGGAGCTGGGGGACTCGGCCCTTTATCTTTGCGCCAGCAGCTCCCATTCGTCCCGGAGAGAGACCCAGTACTTCGGGCCA	CASSSHSSRRETQYF	9	0.0172061	45	TCRBV05-01*01	TCRBV05	TCRBV05-01	1				TCRBD02-01*02	TCRBD02	TCRBD02-01	2				TCRBJ02-05*01	TCRBJ02	TCRBJ02-05	1				3	12	10	2	0	4	36	49	61	-1	65	1	In	VDJ							NA
CTGAGTTCTAAGAAGCTCCTTCTCAGTGACTCTGGCTTCTATCTCTGTGCCTGGAGCGTCGGGCTTGGTGAGCAGTTCTTCGGGCCA	CAWSVGLGEQFF	9	0.0172061	36	TCRBV30-01*01	TCRBV30	TCRBV30-01	1				unresolved		unresolved		TCRBD01,TCRBD02	TCRBD01-01,TCRBD02-01		TCRBJ02-01*01	TCRBJ02	TCRBJ02-01	1				3	4	8	0	4	9	45	56	60	64	68	1	In	VDJ							NA
AAGAAGCTCCTTCTCAGTGACTCTGGCTTCTATCTCTGTGCCTGGAGTGTAGGTCGCTCTGGGGCCAACGTCCTGACTTTCGGGGCC	CAWSVGRSGANVLTF	9	0.0172061	45	TCRBV30-01*01	TCRBV30	TCRBV30-01	1				unresolved		unresolved		TCRBD01,TCRBD02	TCRBD01-01,TCRBD02-01		TCRBJ02-06*01	TCRBJ02	TCRBJ02-06	1				0	0	5	4	3	0	36	-1	50	53	56	1	In	VDJ							NA
AAGAAGCTCCTTCTCAGTGACTCTGGCTTCTATCTCTGTGCCTGGAGTCTAACAGGGGGTCATAATTCACCCCTCCACTTTGGGAAC	CAWSLTGGHNSPLHF	9	0.0172061	45	TCRBV30-01*01	TCRBV30	TCRBV30-01	1				TCRBD01-01*01	TCRBD01	TCRBD01-01	1				TCRBJ01-06*01	TCRBJ01	TCRBJ01-06	1				2	3	3	1	2	5	36	48	51	59	61	1	In	VDJ							NA
CTCCTTCTCAGTGACTCTGGCTTCTATCTCTGTGCCTGGAGTGTAAGGGGAACAGGGGGAATCAATCAGCCCCAGCATTTTGGTGAT	CAWSVRGTGGINQPQHF	9	0.0172061	51	TCRBV30-01*01	TCRBV30	TCRBV30-01	1				TCRBD01-01*01	TCRBD01	TCRBD01-01	1				TCRBJ01-05*01	TCRBJ01	TCRBJ01-05	1				0	7	3	1	3	3	30	44	51	59	62	1	In	VDJ							NA
AGTTCTAAGAAGCTCCTTCTCAGTGACTCTGGCTTCTATCTCTGTGCCTGGAGTGAGGGGGGCGTCCATGGCTACACCTTCGGTTCG	CAWSEGGVHGYTF	9	0.0172061	39	TCRBV30-01*01	TCRBV30	TCRBV30-01	1				unresolved		unresolved		TCRBD01,TCRBD02	TCRBD01-01,TCRBD02-01		TCRBJ01-02*01	TCRBJ01	TCRBJ01-02	1				1	0	5	1	6	6	42	-1	55	61	67	1	In	VDJ							NA
AGTTCTAAGAAGCTCCTTCTCAGTGACTCTGGCTTCTATCTCTGTGCCTGGACCGACAGAGCGGGGATCGAGCAGTACTTCGGGCCG	CAWTDRAGIEQYF	9	0.0172061	39	TCRBV30-01*01	TCRBV30	TCRBV30-01	1				TCRBD02-01*01	TCRBD02	TCRBD02-01	1				TCRBJ02-07*01	TCRBJ02	TCRBJ02-07	1				4	7	6	3	2	6	42	52	59	66	68	1	In	VDJ							NA
TCTAAGAAGCTCCTTCTCAGTGACTCTGGCTTCTATCTCTGTGCCTGGAGTGTAGGGACTAGCACAGATACGCAGTATTTTGGCCCA	CAWSVGTSTDTQYF	9	0.0172061	42	TCRBV30-01*01	TCRBV30	TCRBV30-01	1				TCRBD02-01	TCRBD02	TCRBD02-01				01,02	TCRBJ02-03*01	TCRBJ02	TCRBJ02-03	1				0	1	0	10	0	0	39	53	54	-1	60	1	In	VDJ							NA
AAGAAGCTCCTTCTCAGTGACTCTGGCTTCTATCTCTGTGCCTGGACCGACCCCCAGTTGATGAACACTGAAGCTTTCTTTGGACAA	CAWTDPQLMNTEAFF	9	0.0172061	45	TCRBV30-01*01	TCRBV30	TCRBV30-01	1				unresolved		unresolved		TCRBD01,TCRBD02	TCRBD01-01,TCRBD02-01		TCRBJ01-01*01	TCRBJ01	TCRBJ01-01	1				4	2	2	7	10	0	36	46	48	51	61	1	In	VDJ							NA
CTGAGTTCTAAGAAGCTCCTTCTCAGTGACTCTGGCTTCTATCTCTGTGCCTGGGGGACTAGGGCAGATACGCAGTATTTTGGCCCA	CAWGTRADTQYF	9	0.0172061	36	TCRBV30-01*01	TCRBV30	TCRBV30-01	1				TCRBD02-01	TCRBD02	TCRBD02-01				01,02	TCRBJ02-03*01	TCRBJ02	TCRBJ02-03	1				5	0	0	8	2	4	45	-1	54	62	64	1	In	VDJ							NA
TCTAAGAAGCTCCTTCTCAGTGACTCTGGCTTCTATCTCTGTGCCTGGAGTGGGGAGCAGGGGGCCAGTGGCTACACCTTCGGTTCG	CAWSGEQGASGYTF	9	0.0172061	42	TCRBV30-01*01	TCRBV30	TCRBV30-01	1				TCRBD01-01*01	TCRBD01	TCRBD01-01	1				TCRBJ01-02*01	TCRBJ01	TCRBJ01-02	1				1	5	4	0	3	7	39	52	57	65	68	1	In	VDJ							NA
AGTTCTAAGAAGCTCCTTCTCAGTGACTCTGGCTTCTATCTCTGTGCCTGCCAATCCTGGGGCGCCGGTGGCTACACCTTCGGTTCG	CACQSWGAGGYTF	9	0.0172061	39	TCRBV30-01*01	TCRBV30	TCRBV30-01	1				TCRBD01-01*01	TCRBD01	TCRBD01-01	1				TCRBJ01-02*01	TCRBJ01	TCRBJ01-02	1				6	8	7	0	5	7	42	50	58	63	68	1	In	VDJ							NA
AGTTCTAAGAAGCTCCTTCTCAGTGACTCTGGCTTCTATCTCTGTGCCTGGAGTACTGGGACCGATCAGCCCCAGCATTTTGGTGAT	CAWSTGTDQPQHF	9	0.0172061	39	TCRBV30-01*01	TCRBV30	TCRBV30-01	1				unresolved		unresolved		TCRBD01,TCRBD02	TCRBD01-01,TCRBD02-01		TCRBJ01-05*01	TCRBJ01	TCRBJ01-05	1				2	3	0	7	2	5	42	54	57	62	64	1	In	VDJ							NA
TCTAAGAAGCTCCTTCTCAGTGACTCTGGCTTCTATCTCTGTGCCTGGAGCCCGGGGCAGGGCCTCTATGGCTACACCTTCGGTTCG	CAWSPGQGLYGYTF	9	0.0172061	42	TCRBV30-01*01	TCRBV30	TCRBV30-01	1				unresolved		unresolved		TCRBD01,TCRBD02	TCRBD01-01,TCRBD02-01		TCRBJ01-02*01	TCRBJ01	TCRBJ01-02	1				3	7	4	3	3	4	39	50	57	62	65	1	In	VDJ							NA
AGTTCTAAGAAGCTCCTTCTCAGTGACTCTGGCTTCTATCTCTGTGCCTGTAGGCGGGACTCCCAAGAGACCCAGTACTTCGGGCCA	CACRRDSQETQYF	9	0.0172061	39	TCRBV30-01*01	TCRBV30	TCRBV30-01	1				TCRBD02-01	TCRBD02	TCRBD02-01				01,02	TCRBJ02-05*01	TCRBJ02	TCRBJ02-05	1				6	5	0	10	1	1	42	50	55	61	62	1	In	VDJ							NA
GTGAGCACCTTGGAGCTGGGGGACTCGGCCCTTTATCTTTGCGCCAGCAGCCCTGGCAGGGGGGCAGATACGCAGTATTTTGGCCCA	CASSPGRGADTQYF	9	0.0172061	42	TCRBV05-01*01	TCRBV05	TCRBV05-01	1				TCRBD01-01*01	TCRBD01	TCRBD01-01	1				TCRBJ02-03*01	TCRBJ02	TCRBJ02-03	1				4	5	4	1	1	4	39	51	56	63	64	2	In	VDJ							NA
AAGAAGCTCCTTCTCAGTGACTCTGGCTTCTATCTCTGTGCCTGGAGTGAGGGACAGAAGACCAAAAACATTCAGTACTTCGGCGCC	CAWSEGQKTKNIQYF	9	0.0172061	45	TCRBV30-01*01	TCRBV30	TCRBV30-01	1				TCRBD01-01*01	TCRBD01	TCRBD01-01	1				TCRBJ02-04*01	TCRBJ02	TCRBJ02-04	1				1	1	0	5	4	2	36	49	50	57	61	2	In	VDJ							NA
AGCTTGGTGACTCTGCTGTGTATTTCTGTGCCAGCAGCTGCTTCATTCCATTTCATACATCATAATTCACCCCTCCACTTTGGGAAC		9	0.0172061	55	TCRBV03	TCRBV03	unresolved			TCRBV03-01,TCRBV03-02		TCRBD01-01*01	TCRBD01	TCRBD01-01	1				TCRBJ01-06*01	TCRBJ01	TCRBJ01-06	1				5	18	3	6	2	5	26	38	56	59	61	1	Out	VDJ							NA
GCACCAACCAGACATCTATGTACCTCTGTGCCAGCAGTGTGAAAGGTCCTTGACACAAGTCGGGCCAACGTCCTGACTTTCGGGGCC		9	0.0172061	55	TCRBV28-01*01	TCRBV28	TCRBV28-01	1				TCRBD01-01*01	TCRBD01	TCRBD01-01	1				TCRBJ02-06*01	TCRBJ02	TCRBJ02-06	1				5	13	2	6	6	5	26	38	51	55	61	1	Out	VDJ							NA
CTGCTGTACCCTCTCAGACATCTGTGTACTTCTGTGCCAGCAGTGACTCGAACCCCGAACAGCTCCTACGAGCAGTACTTCGGGCCG		9	0.0172061	49	TCRBV06-04	TCRBV06	TCRBV06-04				01,02	TCRBD01-01*01	TCRBD01	TCRBD01-01	1				TCRBJ02-07*01	TCRBJ02	TCRBJ02-07	1				0	9	3	5	0	0	32	49	58	-1	62	1	Out	VDJ							NA
CACATCAATTCCCTGGAGCTTGGTGACTCTGCTGTGTATTTCTGTGCCAGCAGCCAAGACAGGGTTTACGAGCAGTACTTCGGGCCG	CASSQDRVYEQYF	9	0.0172061	39	TCRBV03	TCRBV03	unresolved			TCRBV03-01,TCRBV03-02		TCRBD01-01*01	TCRBD01	TCRBD01-01	1				TCRBJ02-07*01	TCRBJ02	TCRBJ02-07	1				0	0	4	3	2	4	42	-1	59	64	66	1	In	VDJ							NA
AGCACCTTGGAGCTGGGGGACTCGGCCCTTTATCTTTGCGCCAGCAGCAGGACTAGTTCGAACACCGGGGAGCTGTTTTTTGGAGAA	CASSRTSSNTGELFF	9	0.0172061	45	TCRBV05-01*01	TCRBV05	TCRBV05-01	1				TCRBD02-01	TCRBD02	TCRBD02-01				01,02	TCRBJ02-02*01	TCRBJ02	TCRBJ02-02	1				4	1	1	8	2	0	36	48	49	56	58	1	In	VDJ							NA
GTGAGCACCTTGGAGCTGGGGGACTCGGCCCTTTATCTTTGCGCCAGCAGCTTAGGGCATCAAAATGAAAAACTGTTTTTTGGCAGT	CASSLGHQNEKLFF	9	0.0172061	42	TCRBV05-01*01	TCRBV05	TCRBV05-01	1				unresolved		unresolved		TCRBD01,TCRBD02	TCRBD01-01,TCRBD02-01		TCRBJ01-04*01	TCRBJ01	TCRBJ01-04	1				2	0	5	3	6	5	39	-1	53	57	63	1	In	VDJ							NA
AGCCAGAAGACTCGGCCCTGTATCTCTGTGCCAGCAGCTAGTGATTCAAAGGTTACAAGTCGGGCCAACGTCCTGACTTTCGGGGCC		9	0.0172061	55	TCRBV04-02*01	TCRBV04	TCRBV04-02	1				unresolved		unresolved		TCRBD01,TCRBD02	TCRBD01-01,TCRBD02-01		TCRBJ02-06*01	TCRBJ02	TCRBJ02-06	1				5	16	3	6	4	5	26	38	54	57	61	1	Out	VDJ							NA
GAGCTGGGGGACTCGGCCCTTTATCTTTGCGCCAGCAGCTTGAATCGGGGGGGGCGCGGGATCGAAACTGAAGCTTTCTTTGGACAA	CASSLNRGGRGIETEAFF	9	0.0172061	54	TCRBV05-01*01	TCRBV05	TCRBV05-01	1				TCRBD02-01*01	TCRBD02	TCRBD02-01	1				TCRBJ01-01*01	TCRBJ01	TCRBJ01-01	1				1	3	8	0	13	5	27	42	45	53	66	1	In	VDJ							NA
AGCACCTTGGAGCTGGGGGACTCGGCCCTTTATCTTTGCGCCAGCAGAGGGGGCAGTGGGATGAACACTGAAGCTTTCTTTGGACAA	CASRGGSGMNTEAFF	9	0.0172061	45	TCRBV05-01*01	TCRBV05	TCRBV05-01	1				TCRBD01-01*01	TCRBD01	TCRBD01-01	1				TCRBJ01-01*01	TCRBJ01	TCRBJ01-01	1				5	0	5	0	7	0	36	-1	47	54	61	1	In	VDJ							NA
CTACACGCCCTGCAGCCAGAAGACTCAGCCCTGTATCTCTGCGCCAGCAGCTCCTCGCCCGGGGTCTATGGCTACACCTTCGGTTCG	CASSSSPGVYGYTF	9	0.0172061	42	TCRBV04-01*01	TCRBV04	TCRBV04-01	1				TCRBD02-01*01	TCRBD02	TCRBD02-01	1				TCRBJ01-02*01	TCRBJ01	TCRBJ01-02	1				5	8	8	3	1	4	39	51	59	64	65	1	In	VDJ							NA
AATGTGAGCACCTTGGAGCTGGGGGACTCGGCCCTTTATCTTTGCGCCAGCAGCTTTGGGACGAACACTGAAGCTTTCTTTGGACAA	CASSFGTNTEAFF	9	0.0172061	39	TCRBV05-01*01	TCRBV05	TCRBV05-01	1				unresolved		unresolved		TCRBD01,TCRBD02	TCRBD01-01,TCRBD02-01		TCRBJ01-01*01	TCRBJ01	TCRBJ01-01	1				2	1	0	7	0	1	42	56	57	-1	62	1	In	VDJ							NA
GTGAGCACCTTGGAGCTGGGGGACTCGGCCCTTTATCTTTGCGCCAGCAGCCCGAGCCACAGGGAGGTTCAGCAGTACTTCGGGCCG	CASSPSHREVQQYF	9	0.0172061	42	TCRBV05-01*01	TCRBV05	TCRBV05-01	1				unresolved		unresolved		TCRBD01,TCRBD02	TCRBD01-01,TCRBD02-01		TCRBJ02-07*01	TCRBJ02	TCRBJ02-07	1				4	7	3	3	6	8	39	51	58	64	70	1	In	VDJ							NA
AATGTGAGCACCTTGGAGCTGGGGGACTCGGCCCTTTATCTTTGCGCCAGCAGCTTGACACTGAACACTGAAGCTTTCTTTGGACAA	CASSLTLNTEAFF	9	0.0172061	39	TCRBV05-01*01	TCRBV05	TCRBV05-01	1				TCRBD01-01*01	TCRBD01	TCRBD01-01	1				TCRBJ01-01*01	TCRBJ01	TCRBJ01-01	1				1	0	3	6	1	0	42	-1	57	60	61	1	In	VDJ							NA
GTGAGCACCTTGGAGCTGGGGGACTCGGCCCTTTATCTTTGCGCCAGCACCACAAGGGCAGCTCAAGAGACCCAGTACTTCGGGCCA	CASTTRAAQETQYF	9	0.0172061	42	TCRBV05-01*01	TCRBV05	TCRBV05-01	1				unresolved		unresolved		TCRBD01,TCRBD02	TCRBD01-01,TCRBD02-01		TCRBJ02-05*01	TCRBJ02	TCRBJ02-05	1				6	5	5	3	5	2	39	49	54	58	63	1	In	VDJ							NA
GAGTTCTAAGAAGCTCCTTCTCAGTGACTCTGGCTTCTATCTCTGTGCCTCGTCCGGGACAGGGGAAACACCATATATTTTGGAGAG		9	0.0172061	38	TCRBV30-01*01	TCRBV30	TCRBV30-01	1				TCRBD01-01*01	TCRBD01	TCRBD01-01	1				TCRBJ01-03*01	TCRBJ01	TCRBJ01-03	1				7	5	0	4	0	4	43	50	55	-1	63	1	Out	VDJ							NA
ATCCTGAGTTCTAAGAAGCTCCTTCTCAGTGACTCTGGCTTCTATCTCTGTGCCTGGAGTGGACCGGAAAAACTGTTTTTTGGCAGT	CAWSGPEKLFF	9	0.0172061	33	TCRBV30-01*01	TCRBV30	TCRBV30-01	1				unresolved		unresolved		TCRBD01,TCRBD02	TCRBD01-01,TCRBD02-01		TCRBJ01-04*01	TCRBJ01	TCRBJ01-04	1				1	0	2	7	2	8	48	-1	61	64	66	1	In	VDJ							NA
TCTAAGAAGCTCCTTCTCAGTGACTCTGGCTTCTATCTCTGTGCCTGGAGTGACGGGGGGGCTTATGAAAAACTGTTTTTTGGCAGT	CAWSDGGAYEKLFF	9	0.0172061	42	TCRBV30-01*01	TCRBV30	TCRBV30-01	1				TCRBD02-01*01	TCRBD02	TCRBD02-01	1				TCRBJ01-04*01	TCRBJ01	TCRBJ01-04	1				1	1	8	0	3	6	39	52	53	61	64	1	In	VDJ							NA
TGAGCAACATGAGCCCTGAAGACAGCAGCATATATCTCTGCAGCGCCGCCCAAAGCGGGGCCCACAGATACGCAGTATTTTGGCCCA		9	0.0172061	43	TCRBV29-01*01	TCRBV29	TCRBV29-01	1				TCRBD02-01*01	TCRBD02	TCRBD02-01	1				TCRBJ02-03*01	TCRBJ02	TCRBJ02-03	1				7	8	6	3	2	2	38	45	53	60	62	1	Out	VDJ							NA
ATCCTGAGTTCTAAGAAGCTCCTTCTCAGTGACTCTGGCTTCTATCTCTGTGCCTGGAGTAGGGGGGCTGAAGCTTTCTTTGGACAA	CAWSRGAEAFF	9	0.0172061	33	TCRBV30-01*01	TCRBV30	TCRBV30-01	1				unresolved		unresolved		TCRBD01,TCRBD02	TCRBD01-01,TCRBD02-01		TCRBJ01-01*01	TCRBJ01	TCRBJ01-01	1				2	0	5	1	1	6	48	-1	60	66	67	1	In	VDJ							NA
AGTTCTAAGAAGCTCCTTCTCAGTGACTCTGGCTTCTATCTCTGTGCCTTTGGTGGGCGGAAGAACACTGAAGCTTTCTTTGGACAA	CAFGGRKNTEAFF	9	0.0172061	39	TCRBV30-01*01	TCRBV30	TCRBV30-01	1				unresolved		unresolved		TCRBD01,TCRBD02	TCRBD01-01,TCRBD02-01		TCRBJ01-01*01	TCRBJ01	TCRBJ01-01	1				7	5	8	0	4	1	42	49	54	58	62	1	In	VDJ							NA
TCTAAGAAGCTCCTTCTCAGTGACTCTGGCTTCTATCTCTGTGCCTGGAGTGATAGGGGTGGGAACACTGAAGCTTTCTTTGGACAA	CAWSDRGGNTEAFF	9	0.0172061	42	TCRBV30-01*01	TCRBV30	TCRBV30-01	1				TCRBD01-01*01	TCRBD01	TCRBD01-01	1				TCRBJ01-01*01	TCRBJ01	TCRBJ01-01	1				1	2	5	2	3	1	39	52	54	59	62	1	In	VDJ							NA
TCTAAGAAGCTCCTTCTCAGTGACTCTGGCTTCTATCTCTGTGCCTGGAGTGTACAGTCGGGGGCCGGCGAGCAGTACTTCGGGCCG	CAWSVQSGAGEQYF	9	0.0172061	42	TCRBV30-01*01	TCRBV30	TCRBV30-01	1				unresolved		unresolved		TCRBD01,TCRBD02	TCRBD01-01,TCRBD02-01		TCRBJ02-07*01	TCRBJ02	TCRBJ02-07	1				0	6	6	0	3	6	39	53	59	65	68	1	In	VDJ							NA
TCTAAGAAGCTCCTTCTCAGTGACTCTGGCTTCTATCTCTGTGCCTGGAGTGTACGACAGATGAACACTGAAGCTTTCTTTGGACAA	CAWSVRQMNTEAFF	9	0.0172061	42	TCRBV30-01*01	TCRBV30	TCRBV30-01	1				TCRBD01-01*01	TCRBD01	TCRBD01-01	1				TCRBJ01-01*01	TCRBJ01	TCRBJ01-01	1				0	2	2	5	1	0	39	53	55	60	61	1	In	VDJ							NA
ATCCTGAGTTCTAAGAAGCTCCTTCTCAGTGACTCTGGCTTCTATCTCTGTGCCTGGAGTGTAGGCTATGGCTACACCTTCGGTTCG	CAWSVGYGYTF	9	0.0172061	33	TCRBV30-01*01	TCRBV30	TCRBV30-01	1				unresolved		unresolved		TCRBD01,TCRBD02	TCRBD01-01,TCRBD02-01		TCRBJ01-02*01	TCRBJ01	TCRBJ01-02	1				0	0	5	4	0	4	48	-1	62	-1	65	1	In	VDJ							NA
TCTAAGAAGCTCCTTCTCAGTGACTCTGGCTTCTATCTCTGTGCCTGGCTCCGGGACAGGGGATCCCACGAGCAGTACTTCGGGCCG	CAWLRDRGSHEQYF	9	0.0172061	42	TCRBV30-01*01	TCRBV30	TCRBV30-01	1				TCRBD01-01*01	TCRBD01	TCRBD01-01	1				TCRBJ02-07*01	TCRBJ02	TCRBJ02-07	1				5	4	0	2	5	5	39	48	52	62	67	1	In	VDJ							NA
ACAGAGCAGGGGGACTCGGCCATGTATCTCTGTGCCAGCAGCATGACCCCATACCATGGAAAGAACTATGGCTACACCTTCGGTTCG	CASSMTPYHGKNYGYTF	8	0.0152943	51	TCRBV07-09	TCRBV07	TCRBV07-09				01,03	unresolved		unresolved		TCRBD01,TCRBD02	TCRBD01-01,TCRBD02-01		TCRBJ01-02*01	TCRBJ01	TCRBJ01-02	1				5	15	1	8	3	2	30	42	57	60	63	1	In	VDJ							NA
ACAGCAGGAGGACTCGGCCGTGTATCTCTGTGCCAGCAGCGCAACTAGCGGGAGGGCCAGGGCAGAGATACGCAGTATTTTGGCCCA		8	0.0152943	53	TCRBV07-02*01	TCRBV07	TCRBV07-02	1				TCRBD02-01*02	TCRBD02	TCRBD02-01	2				TCRBJ02-03*01	TCRBJ02	TCRBJ02-03	1				5	3	3	0	9	5	28	40	43	56	65	1	Out	VDJ							NA
ACCAACCAGACATCTATGTACCTCTGTGCCAGCACCCCGGGGAGGTCTAGCGGGAGGGAGGGTACAGATACGCAGTATTTTGGCCCA	CASTPGRSSGREGTDTQYF	8	0.0152943	57	TCRBV28-01*01	TCRBV28	TCRBV28-01	1				TCRBD02-01*02	TCRBD02	TCRBD02-01	2				TCRBJ02-03*01	TCRBJ02	TCRBJ02-03	1				7	12	4	0	5	3	24	34	46	58	63	1	In	VDJ							NA
CTGAGTTCTAAGAAGCTCCTTCTCAGTGACTCTGGCTTCTATCTCTGTGCCTGGAGTTGGGGCTACAATGAGCAGTTCTTCGGGCCA	CAWSWGYNEQFF	8	0.0152943	36	TCRBV30-01*01	TCRBV30	TCRBV30-01	1				unresolved		unresolved		TCRBD01,TCRBD02	TCRBD01-01,TCRBD02-01		TCRBJ02-01*01	TCRBJ02	TCRBJ02-01	1				2	1	6	2	0	3	45	57	58	-1	62	1	In	VDJ							NA
AGTTCTAAGAAGCTCCTTCTCAGTGACTCTGGCTTCTATCTCTGTGCCTGGAGTACAACAGCGAGCAACATTCAGTACTTCGGCGCC	CAWSTTASNIQYF	8	0.0152943	39	TCRBV30-01*01	TCRBV30	TCRBV30-01	1				unresolved		unresolved		TCRBD01,TCRBD02	TCRBD01-01,TCRBD02-01		TCRBJ02-04*01	TCRBJ02	TCRBJ02-04	1				2	3	3	5	5	7	42	54	57	61	66	1	In	VDJ							NA
AAGAAGCTCCTTCTCAGTGACTCTGGCTTCTATCTCTGTGCCTGGAGTGTACCTCTTCGGGGCACAGATACGCAGTATTTTGGCCCA	CAWSVPLRGTDTQYF	8	0.0152943	45	TCRBV30-01*01	TCRBV30	TCRBV30-01	1				TCRBD02-01	TCRBD02	TCRBD02-01				01,02	TCRBJ02-03*01	TCRBJ02	TCRBJ02-03	1				0	7	8	4	0	1	36	50	57	-1	61	1	In	VDJ							NA
AAGAAGCTCCTTCTCAGTGACTCTGGCTTCTATCTCTGTGCCTGGAGTGGTGGCAGGGCGGGGGCAGATACGCAGTATTTTGGCCCA	CAWSGGRAGADTQYF	8	0.0152943	45	TCRBV30-01*01	TCRBV30	TCRBV30-01	1				TCRBD02-01*01	TCRBD02	TCRBD02-01	1				TCRBJ02-03*01	TCRBJ02	TCRBJ02-03	1				1	8	7	2	0	4	36	49	57	-1	64	1	In	VDJ							NA
AAGCTCCTTCTCAGTGACTCTGGCTTCTATCTCTGTGCCTGGAGCTCTCAGGGGAGTTCCTATAATTCACCCCTCCACTTTGGGAAC	CAWSSQGSSYNSPLHF	8	0.0152943	48	TCRBV30-01*01	TCRBV30	TCRBV30-01	1				TCRBD01-01*01	TCRBD01	TCRBD01-01	1				TCRBJ01-06*01	TCRBJ01	TCRBJ01-06	1				3	4	4	2	3	1	33	44	48	54	57	1	In	VDJ							NA
ATCCTGAGTTCTAAGAAGCTCCTTCTCAGTGACTCTGGCTTCTATCTCTGTGCCTGGAGCAGGTACTACGAGCAGTACTTCGGGCCG	CAWSRYYEQYF	8	0.0152943	33	TCRBV30-01*01	TCRBV30	TCRBV30-01	1				TCRBD01-01*01	TCRBD01	TCRBD01-01	1				TCRBJ02-07*01	TCRBJ02	TCRBJ02-07	1				3	0	4	4	2	3	48	-1	59	63	65	1	In	VDJ							NA
ATCCTGAGTTCTAAGAAGCTCCTTCTCAGTGACTCTGGCTTCTATCTCTGTGCCTGGGAGAGGCGGACTGAAGCTTTCTTTGGACAA	CAWERRTEAFF	8	0.0152943	33	TCRBV30-01*01	TCRBV30	TCRBV30-01	1				TCRBD02-01	TCRBD02	TCRBD02-01				01,02	TCRBJ01-01*01	TCRBJ01	TCRBJ01-01	1				5	5	7	5	0	5	48	57	62	-1	66	1	In	VDJ							NA
AGTTCTAAGAAGCTCCTTCTCAGTGACTCTGGCTTCTATCTCTGTGCCTCCCGCAGGGGGCCTAACTATGGCTACACCTTCGGTTCG	CASRRGPNYGYTF	8	0.0152943	39	TCRBV30-01*01	TCRBV30	TCRBV30-01	1				TCRBD01-01*01	TCRBD01	TCRBD01-01	1				TCRBJ01-02*01	TCRBJ01	TCRBJ01-02	1				7	4	4	0	0	0	42	49	53	-1	61	1	In	VDJ							NA
AGTTCTAAGAAGCTCCTTCTCAGTGACTCTGGCTTCTATCTCTGTGCCCTCGGACAGGGAATTTCGGAGACCCAGTACTTCGGGCCA	CALGQGISETQYF	8	0.0152943	39	TCRBV30-01*01	TCRBV30	TCRBV30-01	1				TCRBD01-01*01	TCRBD01	TCRBD01-01	1				TCRBJ02-05*01	TCRBJ02	TCRBJ02-05	1				8	3	1	3	7	5	42	48	51	59	66	1	In	VDJ							NA
AGTTCTAAGAAGCTCCTTCTCAGTGACTCTGGCTTCTATCTCTGTGCCTGGAACGGGGGGGCCGGAGAGACCCAGTACTTCGGGCCA	CAWNGGAGETQYF	8	0.0152943	39	TCRBV30-01*01	TCRBV30	TCRBV30-01	1				TCRBD02-01*01	TCRBD02	TCRBD02-01	1				TCRBJ02-05*01	TCRBJ02	TCRBJ02-05	1				4	1	8	0	4	4	42	52	53	61	65	1	In	VDJ							NA
CTGAGTTCTAAGAAGCTCCTTCTCAGTGACTCTGGCTTCTATCTCTGTGCCTGGAGTGACAGAGCAGATACGCAGTATTTTGGCCCA	CAWSDRADTQYF	8	0.0152943	36	TCRBV30-01*01	TCRBV30	TCRBV30-01	1				TCRBD01-01*01	TCRBD01	TCRBD01-01	1				TCRBJ02-03*01	TCRBJ02	TCRBJ02-03	1				1	0	3	5	2	4	45	-1	58	62	64	2	In	VDJ							NA
AAGAAGCTCCTTCTCAGTGACTCTGGCTTCTATCTCTGTGCCTCGGCCCGACTAGCGGGGGGTTCAGATACGCAGTATTTTGGCCCA	CASARLAGGSDTQYF	8	0.0152943	45	TCRBV30-01*01	TCRBV30	TCRBV30-01	1				TCRBD02-01*01	TCRBD02	TCRBD02-01	1				TCRBJ02-03*01	TCRBJ02	TCRBJ02-03	1				7	6	2	1	2	4	36	43	49	62	64	2	In	VDJ							NA
CTCAGTGACTCTGGCTTCTATCTCTGTGCCTGGAGTGTGACCCCCGGGCTAGCGGGAGTTATTGACAATGAGCAGTTCTTCGGGCCA	CAWSVTPGLAGVIDNEQFF	8	0.0152943	57	TCRBV30-01	TCRBV30	TCRBV30-01				01,02	TCRBD02-01*02	TCRBD02	TCRBD02-01	2				TCRBJ02-01*01	TCRBJ02	TCRBJ02-01	1				0	10	4	2	6	5	24	38	48	58	64	2	In	VDJ							NA
CGCACAGAGCGGGGGGACTCAGCCGTGTATCTCTGTGCCAGCAGCTTAACGGGGATTTACTCTGGAAACACCATATATTTTGGAGAG	CASSLTGIYSGNTIYF	8	0.0152943	48	TCRBV07-03*01	TCRBV07	TCRBV07-03	1				unresolved		unresolved		TCRBD01,TCRBD02	TCRBD01-01,TCRBD02-01		TCRBJ01-03*01	TCRBJ01	TCRBJ01-03	1				0	1	0	8	4	0	33	50	51	55	59	1	In	VDJ							NA
CAGCGCACAGAGCAGGGGGACTCAGCTGTGTATCTCTGTGCCAGCAGCCCCCGGTGAGCCGAGGAGGAAAAACTGTTTTTTGGCAGT	CASSPR*AEEEKLFF	8	0.0152943	45	TCRBV07-04*01	TCRBV07	TCRBV07-04	1				TCRBD02-01*02	TCRBD02	TCRBD02-01	2				TCRBJ01-04*01	TCRBJ01	TCRBJ01-04	1				5	14	10	2	0	8	36	48	62	-1	66	1	Stop	VDJ							NA
AGTCCGCCAGCACCAACCAGACATCTATGTACCTCTGTGCCAGCAAGGAGATGACCCCTAACCAAAAACATTCAGTACTTCGGCGCC		8	0.0152943	46	TCRBV28-01*01	TCRBV28	TCRBV28-01	1				TCRBD02-01*02	TCRBD02	TCRBD02-01	2				TCRBJ02-04*01	TCRBJ02	TCRBJ02-04	1				7	1	10	2	11	2	35	45	46	50	61	1	Out	VDJ							NA
GCGCACAGAGCAGGGGGACTCGGCCATGTATCTCTGTGCCAGCAGCTTTTGTAAGGATTCAGCAATCAGCCCCAGCATTTTGGTGAT		8	0.0152943	47	TCRBV07-09	TCRBV07	TCRBV07-09				01,03	unresolved		unresolved		TCRBD01,TCRBD02	TCRBD01-01,TCRBD02-01		TCRBJ01-05*01	TCRBJ01	TCRBJ01-05	1				3	6	1	8	3	1	34	48	54	57	60	1	Out	VDJ							NA
GTGCAGCCTGCAGAACTGGAGGATTCTGGAGTTTATTTCTGTGCCAGCAGCCAATCAGGTGTCGGTAGCGAGCAGTACTTCGGGCCG	CASSQSGVGSEQYF	8	0.0152943	42	TCRBV14-01*01	TCRBV14	TCRBV14-01	1				TCRBD01-01*01	TCRBD01	TCRBD01-01	1				TCRBJ02-07*01	TCRBJ02	TCRBJ02-07	1				2	1	4	4	9	6	39	54	55	59	68	1	In	VDJ							NA
CTCCCAGACATCTGTATATTTCTGCGCCAGCAGTGATCCATCGTCCCCAGGATCCTGACCTCCAATCAGCCCCAGCATTTTGGTGAT		8	0.0152943	59	TCRBV10-01	TCRBV10	TCRBV10-01				01,02	TCRBD01-01*01	TCRBD01	TCRBD01-01	1				TCRBJ01-05*01	TCRBJ01	TCRBJ01-05	1				3	11	4	4	11	3	22	36	47	51	62	1	Out	VDJ							NA
TGGAGCTTGGTGACTCTGCTGTGTATTTCTGTGCCAGCAGCGGACTTCATCCATTTGCAAAGAAAAAACATTCAGTACTTCGGCGCC		8	0.0152943	52	TCRBV03	TCRBV03	unresolved			TCRBV03-01,TCRBV03-02		TCRBD02-01	TCRBD02	TCRBD02-01				01,02	TCRBJ02-04*01	TCRBJ02	TCRBJ02-04	1				5	0	1	10	17	4	29	-1	41	46	63	1	Out	VDJ							NA
GAGTCCGCCAGCACCAACCAGACATCTATGTACCTCTGTGCCAGCAGTCCGAACAGGGAGGTTTGGGTTAAGCAGTACTTCGGGCCG	CASSPNREVWVKQYF	8	0.0152943	45	TCRBV28-01*01	TCRBV28	TCRBV28-01	1				unresolved		unresolved		TCRBD01,TCRBD02	TCRBD01-01,TCRBD02-01		TCRBJ02-07*01	TCRBJ02	TCRBJ02-07	1				5	4	3	3	12	8	36	48	52	58	70	1	In	VDJ							NA
GAGTCCGCCAGCACCAACCAGACATCTATGTACCTCTGTGCCAGCAGTTTTAGTGGTTATAGCAATCAGCCCCAGCATTTTGGTGAT	CASSFSGYSNQPQHF	8	0.0152943	45	TCRBV28-01*01	TCRBV28	TCRBV28-01	1				TCRBD02-01	TCRBD02	TCRBD02-01				01,02	TCRBJ01-05*01	TCRBJ01	TCRBJ01-05	1				3	0	5	8	6	0	36	-1	50	53	59	1	In	VDJ							NA
AGTTCTAAGAAGCTCCTTCTCAGTGACTCTGGCTTCTATCTCTGTGCCCAATCGCCAGGGGAGGTCAATGAGCAGTTCTTCGGGCCA	CAQSPGEVNEQFF	8	0.0152943	39	TCRBV30-01*01	TCRBV30	TCRBV30-01	1				unresolved		unresolved		TCRBD01,TCRBD02	TCRBD01-01,TCRBD02-01		TCRBJ02-01*01	TCRBJ02	TCRBJ02-01	1				8	7	4	2	4	6	42	48	55	61	65	2	In	VDJ							NA
CTTGGAGCTGGGGGACTCGGCCCTTTATCTTTGCGCCAGCAGTCGGTAGCGGGGGTCCTCCGTTCCTACGAGCAGTACTTCGGGCCG		8	0.0152943	50	TCRBV05-01*01	TCRBV05	TCRBV05-01	1				TCRBD02-01*01	TCRBD02	TCRBD02-01	1				TCRBJ02-07*01	TCRBJ02	TCRBJ02-07	1				5	4	5	2	8	1	31	42	46	55	63	1	Out	VDJ							NA
CCTGCAGCCAGAAGACTCGGCCCTGTATCTCTGTGCCAGCAGCTGAACAACCAAAGGTGAAAGACCTATGGCTACACCTTCGGTTCG		8	0.0152943	50	TCRBV04-02*01	TCRBV04	TCRBV04-02	1				unresolved		unresolved		TCRBD01,TCRBD02	TCRBD01-01,TCRBD02-01		TCRBJ01-02*01	TCRBJ01	TCRBJ01-02	1				5	19	2	7	0	4	31	43	62	-1	65	1	Out	VDJ							NA
ACCTTGGAGCTGGGGGACTCGGCCCTTTATCTTTGCGCCAGCAGCTTGGATGGGACAGGGGGCTGGACTGAAGCTTTCTTTGGACAA	CASSLDGTGGWTEAFF	8	0.0152943	48	TCRBV05-01*01	TCRBV05	TCRBV05-01	1				TCRBD01-01*01	TCRBD01	TCRBD01-01	1				TCRBJ01-01*01	TCRBJ01	TCRBJ01-01	1				0	2	0	0	3	5	33	49	51	63	66	1	In	VDJ							NA
TGAGCACCTTGGAGCTGGGGGACTCGGCCCTTTATCTTTGCGCCAGCAGCACTGGGGACAGTTGGCTATGGCTACACCTTCGGTTCG		8	0.0152943	43	TCRBV05-01*01	TCRBV05	TCRBV05-01	1				TCRBD01-01*01	TCRBD01	TCRBD01-01	1				TCRBJ01-02*01	TCRBJ01	TCRBJ01-02	1				4	4	0	5	4	4	38	50	54	61	65	1	Out	VDJ							NA
TCTAAGAAGCTCCTTCTCAGTGACTCTGGCTTCTATCTCTGTGCCTGGAGAATCTCGGGGCCTGGAAACACCATATATTTTGGAGAG	CAWRISGPGNTIYF	8	0.0152943	42	TCRBV30-01*01	TCRBV30	TCRBV30-01	1				unresolved		unresolved		TCRBD01,TCRBD02	TCRBD01-01,TCRBD02-01		TCRBJ01-03*01	TCRBJ01	TCRBJ01-03	1				3	6	7	0	0	2	39	50	56	-1	61	1	In	VDJ							NA
AGTTCTAAGAAGCTCCTTCTCAGTGACTCTGGCTTCTATCTCTGTGCCTGGAGAGGGACAGGGGGTGAAAAACTGTTTTTTGGCAGT	CAWRGTGGEKLFF	8	0.0152943	39	TCRBV30-01*01	TCRBV30	TCRBV30-01	1				TCRBD01-01*01	TCRBD01	TCRBD01-01	1				TCRBJ01-04*01	TCRBJ01	TCRBJ01-04	1				3	1	0	1	0	7	42	53	54	-1	65	1	In	VDJ							NA
AGTTCTAAGAAGCTCCTTCTCAGTGACTCTGGCTTCTATCTCTGTGCCTGCCAACAGGGTATGAACACTGAAGCTTTCTTTGGACAA	CACQQGMNTEAFF	8	0.0152943	39	TCRBV30-01*01	TCRBV30	TCRBV30-01	1				TCRBD01-01*01	TCRBD01	TCRBD01-01	1				TCRBJ01-01*01	TCRBJ01	TCRBJ01-01	1				6	3	3	3	2	0	42	50	53	59	61	1	In	VDJ							NA
AGTTCTAAGAAGCTCCTTCTCAGTGACTCTGGCTTCTATCTCTGTGCCTGGACGGGACAGGGGAATACGAGGCAGTACTTCGGGCCG	CAWTGQGNTRQYF	8	0.0152943	39	TCRBV30-01*01	TCRBV30	TCRBV30-01	1				TCRBD01-01*01	TCRBD01	TCRBD01-01	1				TCRBJ02-07*01	TCRBJ02	TCRBJ02-07	1				4	1	0	2	8	9	42	52	53	63	71	1	In	VDJ							NA
CTCCTTCTCAGTGACTCTGGCTTCTATCTCTGTGCCTGGAGTCCCCGCGATGGGAGGGTGGCTGCCTCGTCCCTCCACTTTGGGAAC	CAWSPRDGRVAASSLHF	8	0.0152943	51	TCRBV30-01*01	TCRBV30	TCRBV30-01	1				TCRBD02-01*02	TCRBD02	TCRBD02-01	2				TCRBJ01-06*01	TCRBJ01	TCRBJ01-06	1				2	9	9	0	12	14	30	42	51	58	70	1	In	VDJ							NA
CTGAGTTCTAAGAAGCTCCTTCTCAGTGACTCTGGCTTCTATCTCTGTGCCTGGACGGGGGAGCCGTCTGAAGCTTTCTTTGGACAA	CAWTGEPSEAFF	8	0.0152943	36	TCRBV30-01*01	TCRBV30	TCRBV30-01	1				TCRBD02-01*01	TCRBD02	TCRBD02-01	1				TCRBJ01-01*01	TCRBJ01	TCRBJ01-01	1				4	0	8	2	6	6	45	-1	55	61	67	1	In	VDJ							NA
TCTAAGAAGCTCCTTCTCAGTGACTCTGGCTTCTATCTCTGTGCCTGGAGTGTAATCGGGGAGGGCACTGAAGCTTTCTTTGGACAA	CAWSVIGEGTEAFF	8	0.0152943	42	TCRBV30-01*01	TCRBV30	TCRBV30-01	1				TCRBD02-01*02	TCRBD02	TCRBD02-01	2				TCRBJ01-01*01	TCRBJ01	TCRBJ01-01	1				0	5	9	0	0	4	39	53	58	-1	65	1	In	VDJ							NA
CTTCTCAGTGACTCTGGCTTCTATCTCTGTGCCTGTAGTGGGCAAGGGGGCGGGAGCTCCTATAATTCACCCCTCCACTTTGGGAAC	CACSGQGGGSSYNSPLHF	8	0.0152943	54	TCRBV30-01*01	TCRBV30	TCRBV30-01	1				unresolved		unresolved		TCRBD01,TCRBD02	TCRBD01-01,TCRBD02-01		TCRBJ01-06*01	TCRBJ01	TCRBJ01-06	1				1	4	5	0	5	0	27	40	44	51	56	1	In	VDJ							NA
CTGAGTTCTAAGAAGCTCCTTCTCAGTGACTCTGGCTTCTATCTCTGTGCCTGGGTACGGGACAGGGGGCCGGCTTTCTTTGGACAA	CAWVRDRGPAFF	8	0.0152943	36	TCRBV30-01*01	TCRBV30	TCRBV30-01	1				TCRBD01-01*01	TCRBD01	TCRBD01-01	1				TCRBJ01-01*01	TCRBJ01	TCRBJ01-01	1				5	4	0	0	2	11	45	54	58	70	72	1	In	VDJ							NA
AAGAAGCTCCTTCTCAGTGACTCTGGCTTCTATCTCTGTGCCTGGAGTGACCTACCGGGACCGTACTATGGCTACACCTTCGGTTCG	CAWSDLPGPYYGYTF	8	0.0152943	45	TCRBV30-01*01	TCRBV30	TCRBV30-01	1				unresolved		unresolved		TCRBD01,TCRBD02	TCRBD01-01,TCRBD02-01		TCRBJ01-02*01	TCRBJ01	TCRBJ01-02	1				1	7	0	7	3	3	36	49	56	61	64	1	In	VDJ							NA
AGTTCTAAGAAGCTCCTTCTCAGTGACTCTGGCTTCTATCTCTGTGCCTGGACCCCACAGGGAGGCAAAGGCTACACCTTCGGTTCG	CAWTPQGGKGYTF	8	0.0152943	39	TCRBV30-01*01	TCRBV30	TCRBV30-01	1				unresolved		unresolved		TCRBD01,TCRBD02	TCRBD01-01,TCRBD02-01		TCRBJ01-02*01	TCRBJ01	TCRBJ01-02	1				4	4	3	3	7	8	42	52	56	62	69	1	In	VDJ							NA
AGTTCTAAGAAGCTCCTTCTCAGTGACTCTGGCTTCTATCTCTGTGCAGCGGGGGGAGCGGGAGGGGAGACCCAGTACTTCGGGCCA	CAAGGAGGETQYF	8	0.0152943	39	TCRBV30-01*01	TCRBV30	TCRBV30-01	1				TCRBD02-01*02	TCRBD02	TCRBD02-01	2				TCRBJ02-05*01	TCRBJ02	TCRBJ02-05	1				9	0	6	0	0	5	42	-1	56	-1	66	1	In	VDDJ							NA
ACCTTGGAGCTGGGGGACTCGGCCCTTTATCTTTGCGCCAGCAGCTTGGAGACGAGCCCAGGGGCGGGGGAGCTGTTTTTTGGAGAA	CASSLETSPGAGELFF	7	0.0133825	48	TCRBV05-01*01	TCRBV05	TCRBV05-01	1				TCRBD01-01*01	TCRBD01	TCRBD01-01	1				TCRBJ02-02*01	TCRBJ02	TCRBJ02-02	1				0	9	4	2	2	8	33	49	58	64	66	1	In	VDJ							NA
AGCTCTCTGGAGCTGGGGGACTCAGCTTTGTATTTCTGTGCCAGCAGCGTACAGGGTTCCTCCTACAATGAGCAGTTCTTCGGGCCA	CASSVQGSSYNEQFF	7	0.0133825	45	TCRBV09-01	TCRBV09	TCRBV09-01				01,02	TCRBD01-01*01	TCRBD01	TCRBD01-01	1				TCRBJ02-01*01	TCRBJ02	TCRBJ02-01	1				1	0	4	3	3	0	36	-1	51	56	59	1	In	VDJ							NA
TGGAGCTGGGGGACTCGGCCCTTTATCTTTGCGCCAGCAGCGCGAGTGGGACCGACGTTCATGAACACTGAAGCTTTCTTTGGACAA		7	0.0133825	52	TCRBV05-01*01	TCRBV05	TCRBV05-01	1				unresolved		unresolved		TCRBD01,TCRBD02	TCRBD01-01,TCRBD02-01		TCRBJ01-01*01	TCRBJ01	TCRBJ01-01	1				4	6	0	7	9	0	29	41	47	52	61	1	Out	VDJ							NA
GTGAGCACCTTGGAGCTGGGGGACTCGGCCCTTTATCTTTGCGCCAGCAGAATCTCAGGGGGAAAAGAGACCCAGTACTTCGGGCCA	CASRISGGKETQYF	7	0.0133825	42	TCRBV05-01*01	TCRBV05	TCRBV05-01	1				TCRBD01-01*01	TCRBD01	TCRBD01-01	1				TCRBJ02-05*01	TCRBJ02	TCRBJ02-05	1				5	5	4	1	2	3	39	50	55	62	64	1	In	VDJ							NA
AAGCTCCTTCTCAGTGACTCTGGCTTCTATCTCTGTGCCTGGAGTATCGGTAGCGGGAGGGCCGGCGATGAGCAGTTCTTCGGGCCA	CAWSIGSGRAGDEQFF	7	0.0133825	48	TCRBV30-01*01	TCRBV30	TCRBV30-01	1				TCRBD02-01*02	TCRBD02	TCRBD02-01	2				TCRBJ02-01*01	TCRBJ02	TCRBJ02-01	1				2	5	5	0	6	8	33	45	50	61	67	1	In	VDJ							NA
AAGCTCCTTCTCAGTGACTCTGGCTTCTATCTCTGTGCCTGGAGTGTACGGGGGACAGGGGGATACAATGAGCAGTTCTTCGGGCCA	CAWSVRGTGGYNEQFF	7	0.0133825	48	TCRBV30-01*01	TCRBV30	TCRBV30-01	1				TCRBD01-01*01	TCRBD01	TCRBD01-01	1				TCRBJ02-01*01	TCRBJ02	TCRBJ02-01	1				0	4	0	1	1	4	33	47	51	62	63	1	In	VDJ							NA
ACTGTGAGCAACATGAGCCCTGAAGACAGCAGCATATATCTCTGCAGCGTTGAGCGGGGGGGCCAAGAGACCCAGTACTTCGGGCCA	CSVERGGQETQYF	7	0.0133825	39	TCRBV29-01*01	TCRBV29	TCRBV29-01	1				TCRBD02-01*01	TCRBD02	TCRBD02-01	1				TCRBJ02-05*01	TCRBJ02	TCRBJ02-05	1				3	0	7	0	0	1	42	-1	53	-1	62	1	In	VDJ							NA
AGTTCTAAGAAGCTCCTTCTCAGTGACTCTGGCTTCTATCTCTGTGCCTGGAAGCTAGCGGGGGTGGGATCGCAGTTCTTCGGGCCA	CAWKLAGVGSQFF	7	0.0133825	39	TCRBV30-01*01	TCRBV30	TCRBV30-01	1				TCRBD02-01*01	TCRBD02	TCRBD02-01	1				TCRBJ02-01*01	TCRBJ02	TCRBJ02-01	1				4	2	4	2	7	12	42	52	54	64	71	1	In	VDJ							NA
AAGAAGCTCCTTCTCAGTGACTCTGGCTTCTATCTCTGTGCCTGGAGTGTATCTCTAGGACACTCCTACGAGCAGTACTTCGGGCCG	CAWSVSLGHSYEQYF	7	0.0133825	45	TCRBV30-01*01	TCRBV30	TCRBV30-01	1				TCRBD01-01*01	TCRBD01	TCRBD01-01	1				TCRBJ02-07*01	TCRBJ02	TCRBJ02-07	1				0	7	1	6	0	0	36	50	57	-1	62	1	In	VDJ							NA
AGTTCTAAGAAGCTCCTTCTCAGTGACTCTGGCTTCTATCTCTGTGCCTGGACCCCAGGGCCTGGGACTGAAGCTTTCTTTGGACAA	CAWTPGPGTEAFF	7	0.0133825	39	TCRBV30-01*01	TCRBV30	TCRBV30-01	1				TCRBD01-01*01	TCRBD01	TCRBD01-01	1				TCRBJ01-01*01	TCRBJ01	TCRBJ01-01	1				4	3	4	3	6	5	42	52	55	60	66	1	In	VDJ							NA
AAGAAGCTCCTTCTCAGTGACTCTGGCTTCTATCTCTGTGCCTGGGGAGGGGGGACGTATAGCAATCAGCCCCAGCATTTTGGTGAT	CAWGGGTYSNQPQHF	7	0.0133825	45	TCRBV30-01*01	TCRBV30	TCRBV30-01	1				unresolved		unresolved		TCRBD01,TCRBD02	TCRBD01-01,TCRBD02-01		TCRBJ01-05*01	TCRBJ01	TCRBJ01-05	1				5	2	5	1	6	0	36	45	47	53	59	1	In	VDJ							NA
TCTAAGAAGCTCCTTCTCAATGACTCTGGCTTCTATCTCTGTGCCTGGAGTGTTGGCGCAGTCAATCAGCCCCAGCATTTTGGTGAT	CAWSVGAVNQPQHF	7	0.0133825	42	TCRBV30-01*01	TCRBV30	TCRBV30-01	1				unresolved		unresolved		TCRBD01,TCRBD02	TCRBD01-01,TCRBD02-01		TCRBJ01-05*01	TCRBJ01	TCRBJ01-05	1				0	5	4	5	1	3	39	53	58	61	62	1	In	VDJ							NA
TCTAAGAAGCTCCTTCTCAGTGACTCTGGCTTCTATCTCTGTGCCTACGCGCCGGGGCAGGGGGGTTGGGGCTACACCTTCGGTTCG	CAYAPGQGGWGYTF	7	0.0133825	42	TCRBV30-01*01	TCRBV30	TCRBV30-01	1				TCRBD01-01*01	TCRBD01	TCRBD01-01	1				TCRBJ01-02*01	TCRBJ01	TCRBJ01-02	1				7	11	4	1	5	8	39	46	57	64	69	1	In	VDJ							NA
TCTAAGAAGCTCCTTCTCAGTGACTCTGGCTTCTATCTCTGTGCCTGGTCTCGACAGAAAGTGGGTTCACCCCTCCACTTTGGGAAC	CAWSRQKVGSPLHF	7	0.0133825	42	TCRBV30-01*01	TCRBV30	TCRBV30-01	1				TCRBD01-01*01	TCRBD01	TCRBD01-01	1				TCRBJ01-06*01	TCRBJ01	TCRBJ01-06	1				5	4	2	5	8	9	39	48	52	57	65	1	In	VDJ							NA
TCTAAGAAGCTCCTTCTCAGTGACTCTGGCTTCTATCTCTGTGCCTGGAGTGAGGGGCCCAGCGGTTCCGGCTACACCTTCGGTTCG	CAWSEGPSGSGYTF	7	0.0133825	42	TCRBV30-01*01	TCRBV30	TCRBV30-01	1				unresolved		unresolved		TCRBD01,TCRBD02	TCRBD01-01,TCRBD02-01		TCRBJ01-02*01	TCRBJ01	TCRBJ01-02	1				1	0	5	2	12	8	39	-1	52	57	69	1	In	VDJ							NA
TCTAAGAAGCTCCTTCTCAGTGACTCTGGCTTCTATCTCTGTGCCTGGATCGACTTTTCGACAGAAGAGACCCAGTACTTCGGGCCA	CAWIDFSTEETQYF	7	0.0133825	42	TCRBV30-01*01	TCRBV30	TCRBV30-01	1				TCRBD01-01*01	TCRBD01	TCRBD01-01	1				TCRBJ02-05*01	TCRBJ02	TCRBJ02-05	1				4	10	2	5	0	3	39	49	59	-1	64	1	In	VDJ							NA
CCAGTCCACGGAGTCAGGGGACACAGCACTGTATTTCTGTGCCAGCAGCGGGCCGGGACAGGGTTATACGAGCAGTACTTCGGGCCG		7	0.0133825	44	TCRBV21-01*01	TCRBV21	TCRBV21-01	1				TCRBD01-01*01	TCRBD01	TCRBD01-01	1				TCRBJ02-07*01	TCRBJ02	TCRBJ02-07	1				5	5	0	3	3	4	37	49	54	63	66	1	Out	VDJ							NA
GAGTCCGCTACCAGCTCCCAGACATCTGTGTACTTCTGTGCCATCAGTGAGTCGACAGGGACGGGGAATGAGCAGTTCTTCGGGCCA	CAISESTGTGNEQFF	7	0.0133825	45	TCRBV10-03*01	TCRBV10	TCRBV10-03	1				TCRBD01-01*01	TCRBD01	TCRBD01-01	1				TCRBJ02-01*01	TCRBJ02	TCRBJ02-01	1				0	0	2	3	6	7	36	-1	53	60	66	1	In	VDJ							NA
ATCCAGCGCACAGAGCAGGGGGACTCGGCCATGTATCTCTGTGCCAGCAGCTTAGGGGATCTGAACACTGAAGCTTTCTTTGGACAA	CASSLGDLNTEAFF	7	0.0133825	42	TCRBV07-09	TCRBV07	TCRBV07-09				01,03	unresolved		unresolved		TCRBD01,TCRBD02	TCRBD01-01,TCRBD02-01		TCRBJ01-01*01	TCRBJ01	TCRBJ01-01	1				1	0	0	8	2	0	39	-1	55	59	61	1	In	VDJ							NA
AAGAAGCTCCTTCTCAGTGACTCTGGCTTCTATCTCTGTGCCTGGAGTGTCGAGGTCGGAGCCTACAATGAGCAGTTCTTCGGGCCA	CAWSVEVGAYNEQFF	7	0.0133825	45	TCRBV30-01*01	TCRBV30	TCRBV30-01	1				TCRBD02-01*02	TCRBD02	TCRBD02-01	2				TCRBJ02-01*01	TCRBJ02	TCRBJ02-01	1				0	7	10	2	0	2	36	50	57	-1	61	2	In	VDJ							NA
GAGTCCGCCAGCACCAACCAGACATCTATGTACCTCTGTGCCAGCAGCATAGGGGGAGGGGAGGGGAACATTCAGTACTTCGGCGCC	CASSIGGGEGNIQYF	7	0.0133825	45	TCRBV28-01*01	TCRBV28	TCRBV28-01	1				TCRBD02-01*02	TCRBD02	TCRBD02-01	2				TCRBJ02-04*01	TCRBJ02	TCRBJ02-04	1				6	6	9	0	6	7	36	47	53	60	66	1	In	VDJ							NA
AGCAGGGGGACTCGGCCATGTATCTCTGTGCCAGCATTCAGGGGACAGGGAATCAGCTCCAGATACTACGAGCAGTACTTCGGGCCG		7	0.0133825	55	TCRBV07-09	TCRBV07	TCRBV07-09				01,03	TCRBD01-01*01	TCRBD01	TCRBD01-01	1				TCRBJ02-07*01	TCRBJ02	TCRBJ02-07	1				7	5	0	3	15	3	26	36	41	50	65	1	Out	VDJ							NA
GAACCCAGGGACTCAGCTGTGTATTTTTGTGCTAGTGGTGCTGACTGTGCAGGACAAAGTCGGGCCAACGTCCTGACTTTCGGGGCC	CASGADCAGQSRANVLTF	7	0.0133825	54	TCRBV12-05*01	TCRBV12	TCRBV12-05	1				TCRBD01-01*01	TCRBD01	TCRBD01-01	1				TCRBJ02-06*01	TCRBJ02	TCRBJ02-06	1				5	12	1	6	5	5	27	39	51	56	61	1	In	VDJ							NA
AACGCCTTGGAGCTGGACGACTCGGCCCTGTATCTCTGTGCCACCTCCCTGACAGGAATCCTTACCGGGGAGCTGTTTTTTGGAGAA	CATSLTGILTGELFF	7	0.0133825	45	TCRBV05-04*01	TCRBV05	TCRBV05-04	1				TCRBD01-01*01	TCRBD01	TCRBD01-01	1				TCRBJ02-02*01	TCRBJ02	TCRBJ02-02	1				9	7	2	4	7	5	36	43	50	56	63	1	In	VDJ							NA
CTCAGTGACTCTGGCTTCTATCTCTGTGCCTGGAGTTATACGCCCGGACTAGCGGGGGTCAGCGACAATGAGCAGTTCTTCGGGCCA	CAWSYTPGLAGVSDNEQFF	7	0.0133825	57	TCRBV30-01	TCRBV30	TCRBV30-01				01,02	TCRBD02-01*01	TCRBD02	TCRBD02-01	1				TCRBJ02-01*01	TCRBJ02	TCRBJ02-01	1				2	9	1	2	6	5	24	36	45	58	64	2	In	VDJ							NA
TAAATCTTCACATCAATTCCCTGGAGCTTGGTGACTCTGCTGTGTATTTCTGTGCCAGCAGCCAGGTAAGAGCAGTACTTCGGGCCG		7	0.0133825	31	TCRBV03	TCRBV03	unresolved			TCRBV03-01,TCRBV03-02		unresolved		unresolved		TCRBD01,TCRBD02	TCRBD01-01,TCRBD02-01		TCRBJ02-07*01	TCRBJ02	TCRBJ02-07	1				3	0	0	10	3	7	50	-1	64	66	69	1	Out	VDJ							NA
GTGAGCACCTTGGAGCTGGGGGACTCGGCCCTTTATCTTTGCGCCAGCAGCTTGGACGGCTCTAATGAAAAACTGTTTTTTGGCAGT	CASSLDGSNEKLFF	7	0.0133825	42	TCRBV05-01*01	TCRBV05	TCRBV05-01	1				unresolved		unresolved		TCRBD01,TCRBD02	TCRBD01-01,TCRBD02-01		TCRBJ01-04*01	TCRBJ01	TCRBJ01-04	1				0	2	9	0	1	3	39	55	57	60	61	1	In	VDJ							NA
TTGGAGCTGGGGGACTCGGCCCTTTATCTTTGCGCCAGCAGCTTGGACTCTAGCGGGAGGGCCAGGAATGAGCAGTTCTTCGGGCCA	CASSLDSSGRARNEQFF	7	0.0133825	51	TCRBV05-01*01	TCRBV05	TCRBV05-01	1				TCRBD02-01*02	TCRBD02	TCRBD02-01	2				TCRBJ02-01*01	TCRBJ02	TCRBJ02-01	1				0	3	4	0	5	7	30	46	49	61	66	1	In	VDJ							NA
CCTGGAGCTTGGTGACTCTGCTGTGTATTTCTGTGCCAGCAGCACGTGCTCTCCCATTTCTTTCCTGAGACCCAGTACTTCGGGCCA		7	0.0133825	50	TCRBV03	TCRBV03	unresolved			TCRBV03-01,TCRBV03-02		unresolved		unresolved		TCRBD01,TCRBD02	TCRBD01-01,TCRBD02-01		TCRBJ02-05*01	TCRBJ02	TCRBJ02-05	1				5	0	3	7	21	5	31	-1	43	45	66	1	Out	VDJ							NA
AGCACCTTGGAGCTGGGGGACTCGGCCCTTTATCTTTGCGCCAGCAGGAGTAGCGGGAGAGAATACAATGAGCAGTTCTTCGGGCCA	CASRSSGREYNEQFF	7	0.0133825	45	TCRBV05-01*01	TCRBV05	TCRBV05-01	1				TCRBD02-01*02	TCRBD02	TCRBD02-01	2				TCRBJ02-01*01	TCRBJ02	TCRBJ02-01	1				5	3	5	2	4	4	36	47	50	59	63	1	In	VDJ							NA
TCTAAGAAGCTCCTTCTCAGTGACTCTGGCTTCTATCTCTGTGCCTGGAAAGCGGGAGGAAGGGGGGAGACCCAGTACTTCGGGCCA	CAWKAGGRGETQYF	7	0.0133825	42	TCRBV30-01*01	TCRBV30	TCRBV30-01	1				TCRBD02-01*02	TCRBD02	TCRBD02-01	2				TCRBJ02-05*01	TCRBJ02	TCRBJ02-05	1				4	1	6	1	7	5	39	49	50	59	66	2	In	VDJ							NA
ACCTTGGAGCTGGGGGACTCGGCCCTTTATCTTTGCGCCAGCAGCCGAAGGATACAGGGGTCGGGAGAGACCCAGTACTTCGGGCCA	CASSRRIQGSGETQYF	7	0.0133825	48	TCRBV05-01*01	TCRBV05	TCRBV05-01	1				TCRBD01-01*01	TCRBD01	TCRBD01-01	1				TCRBJ02-05*01	TCRBJ02	TCRBJ02-05	1				4	8	3	2	5	4	33	45	53	60	65	1	In	VDJ							NA
TGGAGTCTGCCAGGCCCTCACATACCTCTCAGTACCTCTGTGCCCCCCCCCACGGACTAGTTCTTTCCACCCCTCCACTTTGGGAAC		7	0.0133825	43	TCRBV25-01*01	TCRBV25	TCRBV25-01	1				TCRBD02-01	TCRBD02	TCRBD02-01				01,02	TCRBJ01-06*01	TCRBJ01	TCRBJ01-06	1				11	9	1	8	7	11	38	44	53	60	67	1	Out	VDJ							NA
AAGAAGCTCCTTCTCAGTGACTCTGGCTTCTATCTCTGTGCCTGTAACGCCGGACAGGGGGCAGGAAACACCATATATTTTGGAGAG	CACNAGQGAGNTIYF	7	0.0133825	45	TCRBV30-01*01	TCRBV30	TCRBV30-01	1				TCRBD01-01*01	TCRBD01	TCRBD01-01	1				TCRBJ01-03*01	TCRBJ01	TCRBJ01-03	1				6	7	1	0	1	4	36	44	51	62	63	1	In	VDJ							NA
TCTAAGAAGCTCCTTCTCAGTGACTCTGGCTTCTATCTCTGTGCCTGGAGCGCGGGGTTCTCTGGAAACACCATATATTTTGGAGAG	CAWSAGFSGNTIYF	7	0.0133825	42	TCRBV30-01*01	TCRBV30	TCRBV30-01	1				TCRBD02-01*01	TCRBD02	TCRBD02-01	1				TCRBJ01-03*01	TCRBJ01	TCRBJ01-03	1				3	1	7	3	2	0	39	50	51	57	59	1	In	VDJ							NA
AAGAAGCTCCTTCTCAGTGACTCTGGCTTCTATCTCTGTGCCTGGAGCCCGGGACAGGGAACTAATGAAAAACTGTTTTTTGGCAGT	CAWSPGQGTNEKLFF	7	0.0133825	45	TCRBV30-01*01	TCRBV30	TCRBV30-01	1				TCRBD01-01*01	TCRBD01	TCRBD01-01	1				TCRBJ01-04*01	TCRBJ01	TCRBJ01-04	1				3	3	0	3	0	1	36	47	50	-1	59	1	In	VDJ							NA
AAGCTCCTTCTCAGTGACTCTGGCTTCTATCTCTGTGCCTGGAGTGTAGAGAGGGTCCCGCGCGGTGAAAAACTGTTTTTTGGCAGT	CAWSVERVPRGEKLFF	7	0.0133825	48	TCRBV30-01*01	TCRBV30	TCRBV30-01	1				TCRBD02-01*02	TCRBD02	TCRBD02-01	2				TCRBJ01-04*01	TCRBJ01	TCRBJ01-04	1				0	3	11	0	10	7	33	47	50	55	65	1	In	VDJ							NA
AGTTCTAAGAAGCTCCTTCTCAGTGACTCTGGCTTCTATCTCTGTGCCTGGAGGGGGGGGTCGCGGAACATTCAGTACTTCGGCGCC	CAWRGGSRNIQYF	7	0.0133825	39	TCRBV30-01*01	TCRBV30	TCRBV30-01	1				TCRBD02-01*01	TCRBD02	TCRBD02-01	1				TCRBJ02-04*01	TCRBJ02	TCRBJ02-04	1				3	0	9	0	6	7	42	-1	53	60	66	1	In	VDJ							NA
AGTTCTAAGAAGCTCCTTCTCAGTGACTCTGGCTTCTATCTCTGTGCCGTCCCGAAACCTGGGGATGAAAAACTGTTTTTTGGCAGT	CAVPKPGDEKLFF	7	0.0133825	39	TCRBV30-01*01	TCRBV30	TCRBV30-01	1				unresolved		unresolved		TCRBD01,TCRBD02	TCRBD01-01,TCRBD02-01		TCRBJ01-04*01	TCRBJ01	TCRBJ01-04	1				8	12	6	2	0	6	42	48	60	-1	64	1	In	VDJ							NA
TCTAAGAAGCTCCTTCTCAGTGACTCTGGCTTCTATCTCTGTGCCTGGAGAGCAGGGCGCGGCTCCTACGAGCAGTACTTCGGGCCG	CAWRAGRGSYEQYF	7	0.0133825	42	TCRBV30-01*01	TCRBV30	TCRBV30-01	1				TCRBD01-01*01	TCRBD01	TCRBD01-01	1				TCRBJ02-07*01	TCRBJ02	TCRBJ02-07	1				3	2	4	3	5	0	39	50	52	57	62	1	In	VDJ							NA
AAGAAGCTCCTTCTCAGTGACTCTGGCTTCTATCTCTGTGCCTGGACCCAAAGGACTAGCGGGAGTAGTCGGCAGTTCTTCGGGCCA	CAWTQRTSGSSRQFF	7	0.0133825	45	TCRBV30-01*01	TCRBV30	TCRBV30-01	1				TCRBD02-01*02	TCRBD02	TCRBD02-01	2				TCRBJ02-01*01	TCRBJ02	TCRBJ02-01	1				4	6	1	2	6	12	36	46	52	65	71	1	In	VDJ							NA
ATCCTGAGTTCTAAGAAGCTCCTTCTCAGTGACTCTGGCTTCTATCTCTGTGCCTGGAGTGACGGCAATGAGCAGTTCTTCGGGCCA	CAWSDGNEQFF	7	0.0133825	33	TCRBV30-01*01	TCRBV30	TCRBV30-01	1				TCRBD02-01	TCRBD02	TCRBD02-01				01,02	TCRBJ02-01*01	TCRBJ02	TCRBJ02-01	1				1	1	8	5	0	6	48	61	62	-1	65	1	In	VDJ							NA
AGTTCTAAGAAGCTCCTTCTCAGTGACTCTGGCTTCTATCTCTGTGCCTGGAGTCAGGGACATAATTCACCCCTCCACTTTGGGAAC	CAWSQGHNSPLHF	7	0.0133825	39	TCRBV30-01*01	TCRBV30	TCRBV30-01	1				unresolved		unresolved		TCRBD01,TCRBD02	TCRBD01-01,TCRBD02-01		TCRBJ01-06*01	TCRBJ01	TCRBJ01-06	1				2	2	0	7	0	5	42	54	56	-1	61	1	In	VDJ							NA
AGTTCTAAGAAGCTCCTTCTCAGTGACTCTGGCTTCTATCTCTGTGCCTGGAGTGGGACAGGGAAGACTGAAGCTTTCTTTGGACAA	CAWSGTGKTEAFF	7	0.0133825	39	TCRBV30-01*01	TCRBV30	TCRBV30-01	1				TCRBD01-01*01	TCRBD01	TCRBD01-01	1				TCRBJ01-01*01	TCRBJ01	TCRBJ01-01	1				1	0	1	3	3	5	42	-1	55	63	66	1	In	VDJ							NA
AGTTCTAAGAAGCTCCTTCTCAGTGACTCTGGCTTCTATCTCTGTGCCTGGAGTTTGGGGGTCACCTACGAGCAGTACTTCGGGCCG	CAWSLGVTYEQYF	7	0.0133825	39	TCRBV30-01*01	TCRBV30	TCRBV30-01	1				unresolved		unresolved		TCRBD01,TCRBD02	TCRBD01-01,TCRBD02-01		TCRBJ02-07*01	TCRBJ02	TCRBJ02-07	1				2	2	6	1	3	2	42	54	56	61	64	1	In	VDJ							NA
AAGAAGCTCCTTCTCAGTGACTCTGGCTTCTATCTCTGTGCCTGGGAAAGTAGGCAGGGAGGTAACACTGAAGCTTTCTTTGGACAA	CAWESRQGGNTEAFF	7	0.0133825	45	TCRBV30-01*01	TCRBV30	TCRBV30-01	1				TCRBD02-01*02	TCRBD02	TCRBD02-01	2				TCRBJ01-01*01	TCRBJ01	TCRBJ01-01	1				5	11	9	1	1	2	36	45	56	62	63	1	In	VDJ							NA
TCTAAGAAGCTCCTTCTCAGTGACTCTGGCTTCTATCTCTGTGCCTGGGGAAACGGTATAAGCACAGATACGCAGTATTTTGGCCCA	CAWGNGISTDTQYF	7	0.0133825	42	TCRBV30-01*01	TCRBV30	TCRBV30-01	1				unresolved		unresolved		TCRBD01,TCRBD02	TCRBD01-01,TCRBD02-01		TCRBJ02-03*01	TCRBJ02	TCRBJ02-03	1				5	0	1	8	9	0	39	-1	48	51	60	1	In	VDJ							NA
CTCCTTCTCAGTGACTCTGGCTTCTATCTCTGTGCCTGGAGTAATCACTTACAGGGAAGAAGAAATCAGCCCCAGCATTTTGGTGAT	CAWSNHLQGRRNQPQHF	7	0.0133825	51	TCRBV30-01*01	TCRBV30	TCRBV30-01	1				TCRBD01-01*01	TCRBD01	TCRBD01-01	1				TCRBJ01-05*01	TCRBJ01	TCRBJ01-05	1				2	8	3	3	7	4	30	42	50	56	63	1	In	VDJ							NA
AGTTCTAAGAAGCTCCTTCTCAGTGACTCTGGCTTCTATCTCTGTGCCTTCAGGGTAAATCAGAATCAGCCCCAGCATTTTGGTGAT	CAFRVNQNQPQHF	7	0.0133825	39	TCRBV30-01*01	TCRBV30	TCRBV30-01	1				TCRBD01-01*01	TCRBD01	TCRBD01-01	1				TCRBJ01-05*01	TCRBJ01	TCRBJ01-05	1				7	1	4	3	8	4	42	49	50	55	63	1	In	VDJ							NA
TTCATCCTGAGTTCTAAGAAGCTCCTTCTCAGTGACTCTGGCTTCTATCTCTGTGCTCAGGGGATCCTGCCGCAGTATTTTGGCCCA	CAQGILPQYF	7	0.0133825	30	TCRBV30-01*01	TCRBV30	TCRBV30-01	1				TCRBD01-01*01	TCRBD01	TCRBD01-01	1				TCRBJ02-03*01	TCRBJ02	TCRBJ02-03	1				9	1	4	2	7	10	51	56	57	63	70	1	In	VDJ							NA
AAGAAGCTCCTTCTCAGTGACTCTGGCTTCTATCTCTGTGCCTGGAGTCAGGGACAGGCAAGGAACACTGAAGCTTTCTTTGGACAA	CAWSQGQARNTEAFF	7	0.0133825	45	TCRBV30-01*01	TCRBV30	TCRBV30-01	1				TCRBD01-01*01	TCRBD01	TCRBD01-01	1				TCRBJ01-01*01	TCRBJ01	TCRBJ01-01	1				2	2	0	4	4	1	36	48	50	58	62	1	In	VDJ							NA
AGTTCTAAGAAGCTCCTTCTCAGTGACTCTGGCTTCTATCTCTGTGCCTGGAGTGTCGAAGGGGGTCAGCCCCAGCATTTTGGTGAT	CAWSVEGGQPQHF	7	0.0133825	39	TCRBV30-01*01	TCRBV30	TCRBV30-01	1				TCRBD01-01*01	TCRBD01	TCRBD01-01	1				TCRBJ01-05*01	TCRBJ01	TCRBJ01-05	1				0	3	5	1	0	6	42	56	59	-1	65	1	In	VDJ							NA
AGTTCTAAGAAGCTCCTTCTCAGTGACTCTGGCTTCTATCTCTGTGCCTGGAGTAAGCAGGGCTCTCAGCCCCAGCATTTTGGTGAT	CAWSKQGSQPQHF	7	0.0133825	39	TCRBV30-01*01	TCRBV30	TCRBV30-01	1				TCRBD01-01*01	TCRBD01	TCRBD01-01	1				TCRBJ01-05*01	TCRBJ01	TCRBJ01-05	1				2	3	4	3	3	6	42	54	57	62	65	1	In	VDJ							NA
CTCCTTCTCAGTGACTCTGGCTTCTATCTCTGTGCCTGGAGTAAGAAAATGGGCGGACAGTCGAATCAGCCCCAGCATTTTGGTGAT	CAWSKKMGGQSNQPQHF	7	0.0133825	51	TCRBV30-01*01	TCRBV30	TCRBV30-01	1				TCRBD01-01*01	TCRBD01	TCRBD01-01	1				TCRBJ01-05*01	TCRBJ01	TCRBJ01-05	1				2	12	1	5	3	4	30	42	54	60	63	1	In	VDJ							NA
TCTAAGAAGCTCCTTCTCAGTGACTCTGGCTTCTATCTCTGTGCCTGGAGTGTAGGTGACAGGAAGCAGCCCCAGCATTTTGGTGAT	CAWSVGDRKQPQHF	7	0.0133825	42	TCRBV30-01*01	TCRBV30	TCRBV30-01	1				TCRBD01-01*01	TCRBD01	TCRBD01-01	1				TCRBJ01-05*01	TCRBJ01	TCRBJ01-05	1				0	4	2	4	3	7	39	53	57	63	66	1	In	VDJ							NA
AAGAAGCTCCTTCTCAGTGACTCTGGCTTCTATCTCTGTGCCTGGAGTGCGGCGGGGAGGCAGGGTCACGAGCAGTACTTCGGGCCG	CAWSAAGRQGHEQYF	7	0.0133825	45	TCRBV30-01*01	TCRBV30	TCRBV30-01	1				TCRBD02-01	TCRBD02	TCRBD02-01				01,02	TCRBJ02-07*01	TCRBJ02	TCRBJ02-07	1				1	2	7	3	10	5	36	49	51	57	67	1	In	VDJ							NA
AAGAAGCTCCTTCTCAGTGACTCTGGCTTCTATCTCTGTGCCTGGAGTGCCCAACGGGGAGGGAACTATGGCTACACCTTCGGTTCG	CAWSAQRGGNYGYTF	7	0.0133825	45	TCRBV30-01*01	TCRBV30	TCRBV30-01	1				TCRBD02-01*02	TCRBD02	TCRBD02-01	2				TCRBJ01-02*01	TCRBJ01	TCRBJ01-02	1				1	7	9	0	0	2	36	49	56	-1	63	1	In	VDJ							NA
GAGTCAGGGGACACAGCACTGTATTTCTGTGCCAGCAGCAAAGATCGTCTGGTAGGGGCCAACTCCTACGAGCAGTACTTCGGGCCG	CASSKDRLVGANSYEQYF	6	0.0114707	54	TCRBV21-01*01	TCRBV21	TCRBV21-01	1				TCRBD01-01*01	TCRBD01	TCRBD01-01	1				TCRBJ02-07*01	TCRBJ02	TCRBJ02-07	1				1	10	5	2	4	0	27	43	53	58	62	1	In	VDJ							NA
GTCCACGGAGTCAGGGGACACAGCACTGTATTTCTGTGCCAGTGAAGAACCCGACAGGGGGCGAACACTGAAGCTTTCTTTGGACAA		6	0.0114707	47	TCRBV21-01*01	TCRBV21	TCRBV21-01	1				TCRBD01-01*01	TCRBD01	TCRBD01-01	1				TCRBJ01-01*01	TCRBJ01	TCRBJ01-01	1				9	10	2	0	0	1	34	42	52	-1	62	1	Out	VDJ							NA
ATCCAGCCTGCAAAGCTTGAGGACTCGGCCGTGTATCTCTGTGCCAGCAGCCCACGGACCTTCACAGATACGCAGTATTTTGGCCCA	CASSPRTFTDTQYF	6	0.0114707	42	TCRBV11-02*02	TCRBV11	TCRBV11-02	2				unresolved		unresolved		TCRBD01,TCRBD02	TCRBD01-01,TCRBD02-01		TCRBJ02-03*01	TCRBJ02	TCRBJ02-03	1				5	4	1	7	3	2	39	51	55	59	62	1	In	VDJ							NA
AAGCTTGAGGACTCGGCCGTGTATCTCTGTGCCAGCAGCTCCACCCTCATCCAGGGGGCGGCCGACAATGAGCAGTTCTTCGGGCCA	CASSSTLIQGAADNEQFF	6	0.0114707	54	TCRBV11-02*02	TCRBV11	TCRBV11-02	2				TCRBD01-01*01	TCRBD01	TCRBD01-01	1				TCRBJ02-01*01	TCRBJ02	TCRBJ02-01	1				4	11	4	0	5	5	27	40	51	59	64	1	In	VDJ							NA
GCTACCAGCTCCCAGACATCTGTGTACTTCTGTGCCATCAGTGGCCACACAGGGGGCGCTGACACAGATACGCAGTATTTTGGCCCA	CAISGHTGGADTDTQYF	6	0.0114707	51	TCRBV10-03*01	TCRBV10	TCRBV10-03	1				TCRBD01-01*01	TCRBD01	TCRBD01-01	1				TCRBJ02-03*01	TCRBJ02	TCRBJ02-03	1				4	5	3	0	5	2	30	43	48	57	62	1	In	VDJ							NA
AACGCCTTGGAGCTGGACGACTCGGCCCTGTATCTCTGTGCCAGCAGCTTATCCCAGACTGGGGCCAACGTCCTGACTTTCGGGGCC	CASSLSQTGANVLTF	6	0.0114707	45	TCRBV05-04*01	TCRBV05	TCRBV05-04	1				TCRBD01-01*01	TCRBD01	TCRBD01-01	1				TCRBJ02-06*01	TCRBJ02	TCRBJ02-06	1				2	4	4	5	1	2	36	50	54	57	58	1	In	VDJ							NA
TGAGTGCCTTGGAGCTGGGGGACTCGGCCCTGTATCTCTGTGCCAGAAGCGCTTTGGGGGCTAGAGGAGACCCAGTACTTCGGGCCA		6	0.0114707	43	TCRBV05-03	TCRBV05	TCRBV05-03				01,02	TCRBD01-01*01	TCRBD01	TCRBD01-01	1				TCRBJ02-05*01	TCRBJ02	TCRBJ02-05	1				4	5	6	0	5	5	38	50	55	61	66	1	Out	VDJ							NA
GCCTTGTTGCTGGGGGACTCGGCCCTCTATCTCTGTGCCAGCAGCCCCCCCTGGGGGCCGGGCACAGATACGCAGTATTTTGGCCCA	CASSPPWGPGTDTQYF	6	0.0114707	48	TCRBV05-06*01	TCRBV05	TCRBV05-06	1				TCRBD01-01*01	TCRBD01	TCRBD01-01	1				TCRBJ02-03*01	TCRBJ02	TCRBJ02-03	1				4	7	6	0	3	1	33	45	52	58	61	1	In	VDJ							NA
CGCACACAGCAGGAGGACTCGGCCGTGTATCTCTGTGCCAGCAGCTTTTTATCAAGCGGGAGGGGAGAGACCCAGTACTTCGGGCCA	CASSFLSSGRGETQYF	6	0.0114707	48	TCRBV07-02*01	TCRBV07	TCRBV07-02	1				TCRBD02-01*02	TCRBD02	TCRBD02-01	2				TCRBJ02-05*01	TCRBJ02	TCRBJ02-05	1				3	7	6	0	1	4	33	47	54	64	65	1	In	VDJ							NA
AAGAAGCTCCTTCTCAGTGACTCTGGCTTCTATCTCTGTGCCTGGAGTTCCTTCGGGACGGATAGTCAGCCCCAGCATTTTGGTGAT	CAWSSFGTDSQPQHF	6	0.0114707	45	TCRBV30-01*01	TCRBV30	TCRBV30-01	1				unresolved		unresolved		TCRBD01,TCRBD02	TCRBD01-01,TCRBD02-01		TCRBJ01-05*01	TCRBJ01	TCRBJ01-05	1				2	6	0	7	6	6	36	48	54	59	65	1	In	VDJ							NA
AAGAAGCTCCTTCTCAGTGACTCTGGCTTCTATCTCTGTGCCTGGGGATATTTTTCCTCCCTCAACTATGGCTACACCTTCGGTTCG	CAWGYFSSLNYGYTF	6	0.0114707	45	TCRBV30-01*01	TCRBV30	TCRBV30-01	1				unresolved		unresolved		TCRBD01,TCRBD02	TCRBD01-01,TCRBD02-01		TCRBJ01-02*01	TCRBJ01	TCRBJ01-02	1				5	0	1	8	15	2	36	-1	45	48	63	1	In	VDJ							NA
CTGAGTTCTAAGAAGCTCCTTCTCAGTGACTCTGGCTTCTATCTCTGTGCCTGGGCCGGGACCACAGATACGCAGTATTTTGGCCCA	CAWAGTTDTQYF	6	0.0114707	36	TCRBV30-01*01	TCRBV30	TCRBV30-01	1				unresolved		unresolved		TCRBD01,TCRBD02	TCRBD01-01,TCRBD02-01		TCRBJ02-03*01	TCRBJ02	TCRBJ02-03	1				5	3	0	7	0	2	45	54	57	-1	62	1	In	VDJ							NA
TCTAAGAAGCTCCTTCTCAGTGACTCTGGCTTCTATCTCTGTGCCTGGAGTGTACAGGGGCCACAGGGTGGCTACACCTTCGGTTCG	CAWSVQGPQGGYTF	6	0.0114707	42	TCRBV30-01*01	TCRBV30	TCRBV30-01	1				TCRBD01-01*01	TCRBD01	TCRBD01-01	1				TCRBJ01-02*01	TCRBJ01	TCRBJ01-02	1				0	0	3	2	8	7	39	-1	53	60	68	1	In	VDJ							NA
GACTCTGGCTTCTATCTCTGTGCCTGGAGTGCACTCCCGAGCGGGACTTTTGAAAGCTCCTATAATTCACCCCTCCACTTTGGGAAC	CAWSALPSGTFESSYNSPLHF	6	0.0114707	63	TCRBV30-01	TCRBV30	TCRBV30-01				01,02	TCRBD02-01*02	TCRBD02	TCRBD02-01	2				TCRBJ01-06*01	TCRBJ01	TCRBJ01-06	1				1	8	6	3	10	0	18	31	39	46	56	1	In	VDJ							NA
AAGCTCCTTCTCAGTGACTCTGGCTTCTATCTCTGTGCCTGGAGTCCTTCGGGGGCAGGGGGGCACTATGGCTACACCTTCGGTTCG	CAWSPSGAGGHYGYTF	6	0.0114707	48	TCRBV30-01*01	TCRBV30	TCRBV30-01	1				TCRBD01-01*01	TCRBD01	TCRBD01-01	1				TCRBJ01-02*01	TCRBJ01	TCRBJ01-02	1				2	10	4	1	2	3	33	45	55	62	64	1	In	VDJ							NA
TCTAAGAAGCTCCTTCTCAGTGACTCTGGCTTCTATCTCTGTGCCTGGAGTGTTGGCGCAGTCAATCAGCCCCAGCATTTTGGTGAT	CAWSVGAVNQPQHF	6	0.0114707	42	TCRBV30-01*01	TCRBV30	TCRBV30-01	1				unresolved		unresolved		TCRBD01,TCRBD02	TCRBD01-01,TCRBD02-01		TCRBJ01-05*01	TCRBJ01	TCRBJ01-05	1				0	5	4	5	1	3	39	53	58	61	62	1	In	VDJ							NA
AAGAAGCTCCTTCTCAGTGACTCTGGCTTCTATCTCTGTGCCTGGAGGGAGGGACAGGGCACGAACTATGGCTACACCTTCGGTTCG	CAWREGQGTNYGYTF	6	0.0114707	45	TCRBV30-01*01	TCRBV30	TCRBV30-01	1				TCRBD01-01*01	TCRBD01	TCRBD01-01	1				TCRBJ01-02*01	TCRBJ01	TCRBJ01-02	1				3	3	0	3	4	2	36	47	50	59	63	1	In	VDJ							NA
AGTTCTAAGAAGCTCCTTCTCAGTGACTCTGGCTTCTATCTCTGTGCCTGGAGTCAACAGGGTTCTCAGCCCCAGCATTTTGGTGAT	CAWSQQGSQPQHF	6	0.0114707	39	TCRBV30-01*01	TCRBV30	TCRBV30-01	1				TCRBD01-01*01	TCRBD01	TCRBD01-01	1				TCRBJ01-05*01	TCRBJ01	TCRBJ01-05	1				2	2	3	3	3	6	42	54	56	62	65	1	In	VDJ							NA
AAGCTCCTTCTCAGTGACTCTGGCTTCTATCTCTGTGCCTGGAGTGTACCCGGGACATCCGGGCGCACTGAAGCTTTCTTTGGACAA	CAWSVPGTSGRTEAFF	6	0.0114707	48	TCRBV30-01*01	TCRBV30	TCRBV30-01	1				TCRBD01-01*01	TCRBD01	TCRBD01-01	1				TCRBJ01-01*01	TCRBJ01	TCRBJ01-01	1				0	4	0	6	8	4	33	47	51	57	65	1	In	VDJ							NA
AAGAAGCTCCTTCTCAGTGACTCTGGCTTCTATCTCTGTGCCTGGAGCCTACCTCGTGGACACGCGCATGGCTACACCTTCGGTTCG	CAWSLPRGHAHGYTF	6	0.0114707	45	TCRBV30-01*01	TCRBV30	TCRBV30-01	1				TCRBD01-01*01	TCRBD01	TCRBD01-01	1				TCRBJ01-02*01	TCRBJ01	TCRBJ01-02	1				3	10	1	6	5	6	36	47	57	62	67	1	In	VDJ							NA
CTCCTTCTCAGTGACTCTGGCTTCTATCTCTGTGCTCTGGTACCGCCGGGGACAGCGAGGATGGTGAATGGCTACACCTTCGGTTCG	CALVPPGTARMVNGYTF	6	0.0114707	51	TCRBV30-01*01	TCRBV30	TCRBV30-01	1				TCRBD01-01*01	TCRBD01	TCRBD01-01	1				TCRBJ01-02*01	TCRBJ01	TCRBJ01-02	1				9	13	0	5	12	6	30	35	48	55	67	1	In	VDJ							NA
CTGAGTTCTAAGAAGCTCCTTCTCAGTGACTCTGGCTTCTATCTCTGTGCCTGGAACCGGGATGGGGAGACCCAGTACTTCGGGCCA	CAWNRDGETQYF	6	0.0114707	36	TCRBV30-01*01	TCRBV30	TCRBV30-01	1				TCRBD02-01*02	TCRBD02	TCRBD02-01	2				TCRBJ02-05*01	TCRBJ02	TCRBJ02-05	1				4	2	8	3	4	5	45	55	57	62	66	1	In	VDJ							NA
AAGAAGCTCCTTCTCAGTGACTCTGGCTTCTATCTCTGTGCCTGGAGCCAGATTGGCGGGGGGCGGGAGACCCAGTACTTCGGGCCA	CAWSQIGGGRETQYF	6	0.0114707	45	TCRBV30-01*01	TCRBV30	TCRBV30-01	1				TCRBD02-01*01	TCRBD02	TCRBD02-01	1				TCRBJ02-05*01	TCRBJ02	TCRBJ02-05	1				3	8	7	1	3	5	36	47	55	63	66	1	In	VDJ							NA
AGCACCTTGGAGCTGGGGGACTCGGCCCTTTATCTTTGCGCCAGCAGGGGGGGACTAGCGGGAGGCTCTGAGCAGTTCTTCGGGCCA	CASRGGLAGGSEQFF	6	0.0114707	45	TCRBV05-01*01	TCRBV05	TCRBV05-01	1				TCRBD02-01*02	TCRBD02	TCRBD02-01	2				TCRBJ02-01*01	TCRBJ02	TCRBJ02-01	1				5	3	0	1	3	9	36	47	50	65	68	2	In	VDJ							NA
TAAGAAGCTCCTTCTCAGTGACTCTGGCTTCTATCTCTGTGCCTGAGTACCGGACAGGCAAATAATTCACCCCTCCACTTTGGGAAC		6	0.0114707	44	TCRBV30-01*01	TCRBV30	TCRBV30-01	1				TCRBD01-01*01	TCRBD01	TCRBD01-01	1				TCRBJ01-06*01	TCRBJ01	TCRBJ01-06	1				6	6	1	4	3	5	37	45	51	58	61	2	Out	VDJ							NA
ATCCAGCCCTCAGAACCCAGGGACTCAGCTGTGTACTTCTGTGCCAGCAGTTGAAGACAGGGGAATGAAAAACTGTTTTTTGGCAGT	CASS*RQGNEKLFF	6	0.0114707	42	TCRBV12	TCRBV12	unresolved			TCRBV12-03,TCRBV12-04		TCRBD01-01*01	TCRBD01	TCRBD01-01	1				TCRBJ01-04*01	TCRBJ01	TCRBJ01-04	1				4	3	2	2	0	5	39	52	55	-1	63	1	Stop	VDJ							NA
ACCCAGGGACTCAGCTGTGTACTTCTGTGCCAGCAGTTTACGGCCCTTCGTGCGCCCGTCCCTGGAAACACCATATATTTTGGAGAG		6	0.0114707	56	TCRBV12	TCRBV12	unresolved			TCRBV12-03,TCRBV12-04		unresolved		unresolved		TCRBD01,TCRBD02	TCRBD01-01,TCRBD02-01		TCRBJ01-03*01	TCRBJ01	TCRBJ01-03	1				2	1	9	0	17	2	25	40	41	44	61	1	Out	VDJ							NA
CTGAATGTGAACGCCTTGGAGCTGGACGACTCGGCCCTGTATCTCTGTGCCAGCAGCTTGAATGGTCCTGAGCAGTTCTTCGGGCCA	CASSLNGPEQFF	6	0.0114707	36	TCRBV05-04*01	TCRBV05	TCRBV05-04	1				unresolved		unresolved		TCRBD01,TCRBD02	TCRBD01-01,TCRBD02-01		TCRBJ02-01*01	TCRBJ02	TCRBJ02-01	1				1	3	0	10	3	9	45	60	63	65	68	1	In	VDJ							NA
GTGAACGCCTTGGAGCTGGACGACTCGGCCCTGTATCTCTGTGCCAGCAGCCAGTTGGACAGCTACAATGAGCAGTTCTTCGGGCCA	CASSQLDSYNEQFF	6	0.0114707	42	TCRBV05-04*01	TCRBV05	TCRBV05-04	1				TCRBD01-01*01	TCRBD01	TCRBD01-01	1				TCRBJ02-01*01	TCRBJ02	TCRBJ02-01	1				4	5	1	5	0	3	39	51	56	-1	62	1	In	VDJ							NA
AGGATCCAGCAGGTAGTGCGAGGAGATTCGGCAGCTTATTTCTGTGCCAGCTCACCACGGCTGAACGCTGAAGCTTTCTTTGGACAA	CASSPRLNAEAFF	6	0.0114707	39	TCRBV18-01*01	TCRBV18	TCRBV18-01	1				TCRBD01-01*01	TCRBD01	TCRBD01-01	1				TCRBJ01-01*01	TCRBJ01	TCRBJ01-01	1				1	0	9	0	6	6	42	-1	58	61	67	1	In	VDJ							NA
TCTGGAGTCTGCTGCCTCCTCCCAGACATCTGTATATTTCTGCGCCAGCAAATCAAGGGAGGACATCAGCCCCAGCATTTTGGTGAT		6	0.0114707	41	TCRBV10-01	TCRBV10	TCRBV10-01				01,02	TCRBD02-01*02	TCRBD02	TCRBD02-01	2				TCRBJ01-05*01	TCRBJ01	TCRBJ01-05	1				7	6	9	1	2	5	40	50	56	62	64	1	Out	VDJ							NA
ACAGAGCAGCGGGACTCGGCCATGTATCGCTGTGCCAGCAGCCCAACCCCCCGGGAGTATAACACCGGGGAGCTGTTTTTTGGAGAA	CASSPTPREYNTGELFF	6	0.0114707	51	TCRBV07-06*01	TCRBV07	TCRBV07-06	1				TCRBD02-01*02	TCRBD02	TCRBD02-01	2				TCRBJ02-02*01	TCRBJ02	TCRBJ02-02	1				5	9	8	2	3	2	30	42	51	57	60	1	In	VDJ							NA
AATCCTGTCCTCAGAACCGGGAGACACGGCACTGTATCTCTGCGCCAGCAGTCACGGGGAAAGGGTCGGCCCCAGCATTTTGGTGAT		6	0.0114707	41	TCRBV23-01*01	TCRBV23	TCRBV23-01	1				TCRBD02-01*01	TCRBD02	TCRBD02-01	1				TCRBJ01-05*01	TCRBJ01	TCRBJ01-05	1				3	0	8	3	9	9	40	-1	54	59	68	1	Out	VDJ							NA
ACCAGCTCCCAGACATCTGTGTACTTCTGTGCCATCAGGAACTCCGGGACCTCCGGGGGGGGCTCCTACGAGCAGTACTTCGGGCCG	CAIRNSGTSGGGSYEQYF	6	0.0114707	54	TCRBV10-03*01	TCRBV10	TCRBV10-03	1				TCRBD02-01*01	TCRBD02	TCRBD02-01	1				TCRBJ02-07*01	TCRBJ02	TCRBJ02-07	1				6	15	8	0	1	0	27	38	53	61	62	1	In	VDJ							NA
ATCCAGCGCACACAGCAGGAGGACTCGGCCGTGTATCTCTGTGCCAGCAGCTCATCGGGACAGGGAATCGAGCAGTACTTCGGGCCG	CASSSSGQGIEQYF	6	0.0114707	42	TCRBV07-02*01	TCRBV07	TCRBV07-02	1				TCRBD01-01*01	TCRBD01	TCRBD01-01	1				TCRBJ02-07*01	TCRBJ02	TCRBJ02-07	1				4	4	0	3	3	6	39	52	56	65	68	1	In	VDJ							NA
GATCCAGCCCTCAGAACCCAGGGACTCAGCTGTGTATTTTTGTGCTAGTGGTTCTCGGACAGGGTTAACGGCTACACCTTCGGTTCG		6	0.0114707	41	TCRBV12-05*01	TCRBV12	TCRBV12-05	1				TCRBD01-01*01	TCRBD01	TCRBD01-01	1				TCRBJ01-02*01	TCRBJ01	TCRBJ01-02	1				4	3	1	3	5	8	40	53	56	64	69	1	Out	VDJ							NA
CGCACAGAGCAGCGGGACTCAGCCATGTATCGCTGTGCTAGCAGCTCAGAGACGGGACTCTTCGCCGGGGAGCTGTTTTTTGGAGAA	CASSSETGLFAGELFF	6	0.0114707	48	TCRBV07-07*01	TCRBV07	TCRBV07-07	1				TCRBD02-01	TCRBD02	TCRBD02-01				01,02	TCRBJ02-02*01	TCRBJ02	TCRBJ02-02	1				4	7	0	10	5	6	33	46	53	59	64	1	In	VDJ							NA
TGAGTGCCTTGGAGCTGGGGGACTCGGCCCTGTATCTCTGTGCCAGAAGTACGAGATGGGGGTTACACTGAAGCTTTCTTTGGACAA		6	0.0114707	43	TCRBV05-03	TCRBV05	TCRBV05-03				01,02	unresolved		unresolved		TCRBD01,TCRBD02	TCRBD01-01,TCRBD02-01		TCRBJ01-01*01	TCRBJ01	TCRBJ01-01	1				5	8	6	1	2	3	38	49	57	62	64	1	Out	VDJ							NA
CTGTCGGCTGCTCCCTCCCAGACATCTGTGTACTTCTGTGCCAGCAGCCGACAGGTCGGGAAGGGAAACACCATATATTTTGGAGAG	CASSRQVGKGNTIYF	6	0.0114707	45	TCRBV06-05*01	TCRBV06	TCRBV06-05	1				TCRBD01-01*01	TCRBD01	TCRBD01-01	1				TCRBJ01-03*01	TCRBJ01	TCRBJ01-03	1				6	2	2	4	8	4	36	47	49	55	63	1	In	VDJ							NA
ACAAAGCTGGAGGACTCAGCCATGTACTTCTGTGCCAGCAGTGAGCTCAGTCACCGATGAAAGACCTATGGCTACACCTTCGGTTCG	CASSELSHR*KTYGYTF	6	0.0114707	51	TCRBV02-01*01	TCRBV02	TCRBV02-01	1				unresolved		unresolved		TCRBD01,TCRBD02	TCRBD01-01,TCRBD02-01		TCRBJ01-02*01	TCRBJ01	TCRBJ01-02	1				3	18	2	7	0	4	30	44	62	-1	65	1	Stop	VDJ							NA
TCGCCCAGCCCCAACCAGACCTCTCTGTACTTCTGTGCCAGCAGACCCGGTAGGACTAGCGGGAGCGATGAGCAGTTCTTCGGGCCA	CASRPGRTSGSDEQFF	6	0.0114707	48	TCRBV27-01*01	TCRBV27	TCRBV27-01	1				TCRBD02-01*02	TCRBD02	TCRBD02-01	2				TCRBJ02-01*01	TCRBJ02	TCRBJ02-01	1				6	8	1	2	2	8	33	44	52	65	67	1	In	VDJ							NA
TCCGCTCACCAGGCCTGGGGGACGCAGCCATGTACCTGTGTGCCACCAGCAGGCGAGCAGGGCGGCGAAAAACTGTTTTTTGGCAGT		6	0.0114707	43	TCRBV15-01*01	TCRBV15	TCRBV15-01	1				TCRBD01-01*01	TCRBD01	TCRBD01-01	1				TCRBJ01-04*01	TCRBJ01	TCRBJ01-04	1				3	5	4	3	4	8	38	52	57	62	66	1	Out	VDJ							NA
CACCAGCACCAGCCAGACCTATCTGTACCACTGTGGCACATGCTGTAGGATAACACAAGTCGGGCCAACGTCCTGACTTTCGGGGCC		6	0.0114707	50	TCRBV08-02*01	TCRBV08	TCRBV08-02	1				unresolved		unresolved		TCRBD01,TCRBD02	TCRBD01-01,TCRBD02-01		TCRBJ02-06*01	TCRBJ02	TCRBJ02-06	1				7	9	1	8	11	5	31	38	47	50	61	1	Out	VDJ							NA
GTGAGCACCTTGGAGCTGGGGGACTCGGCCCTTTATCTTTGCGCCAGCAGCGGGGGCGAGAACACCGGGGAGCTGTTTTTTGGAGAA	CASSGGENTGELFF	6	0.0114707	42	TCRBV05-01*01	TCRBV05	TCRBV05-01	1				TCRBD01-01*01	TCRBD01	TCRBD01-01	1				TCRBJ02-02*01	TCRBJ02	TCRBJ02-02	1				4	0	6	0	2	1	39	-1	51	57	59	1	In	VDJ							NA
GTGAGCACCTTGGAGCTGGGGGACTCGGCCCTTTATCTTTGCGCCAGCAGCCGGAGACCCCAGAACAATGAGCAGTTCTTCGGGCCA	CASSRRPQNNEQFF	6	0.0114707	42	TCRBV05-01*01	TCRBV05	TCRBV05-01	1				TCRBD02-01*02	TCRBD02	TCRBD02-01	2				TCRBJ02-01*01	TCRBJ02	TCRBJ02-01	1				4	1	10	2	8	5	39	51	52	56	64	1	In	VDJ							NA
GTGAGCACCTTGGAGCTGGGGGACTCGGCCCTTTATCTTTGCGCCAGCAGCTTAGGGGGGCGCGGTAATGAGCAGTTCTTCGGGCCA	CASSLGGRGNEQFF	6	0.0114707	42	TCRBV05-01*01	TCRBV05	TCRBV05-01	1				unresolved		unresolved		TCRBD01,TCRBD02	TCRBD01-01,TCRBD02-01		TCRBJ02-01*01	TCRBJ02	TCRBJ02-01	1				2	0	5	1	7	7	39	-1	53	59	66	1	In	VDJ							NA
AGCACCTTGGAGCTGGGGGACTCGGCCCTTTATCTTTGCGCCAGCAGCCGGGAGGGGGTTGGAACAGATACGCAGTATTTTGGCCCA	CASSREGVGTDTQYF	6	0.0114707	45	TCRBV05-01*01	TCRBV05	TCRBV05-01	1				TCRBD02-01*02	TCRBD02	TCRBD02-01	2				TCRBJ02-03*01	TCRBJ02	TCRBJ02-03	1				4	0	8	0	7	3	36	-1	48	56	63	1	In	VDJ							NA
GTGACCAGTGCCCATCCTGAAGACAGCAGCTTCTACATCTGCAGTGCTAGTTCAGGGGGATTTAGCTACGAGCAGTACTTCGGGCCG	CSASSGGFSYEQYF	6	0.0114707	42	TCRBV20	TCRBV20	unresolved			TCRBV20-01,TCRBV20-or09_02		TCRBD01-01*01	TCRBD01	TCRBD01-01	1				TCRBJ02-07*01	TCRBJ02	TCRBJ02-07	1				3	2	4	1	6	3	39	50	52	59	65	1	In	VDJ							NA
GAGCTGGGGGACTCGGCCCTTTATCTTTGCGCCAGCAGCTCCTCGGACAGGGGGAAGTCTGGGGCCAACGTCCTGACTTTCGGGGCC	CASSSSDRGKSGANVLTF	6	0.0114707	54	TCRBV05-01*01	TCRBV05	TCRBV05-01	1				TCRBD01-01*01	TCRBD01	TCRBD01-01	1				TCRBJ02-06*01	TCRBJ02	TCRBJ02-06	1				3	4	1	1	3	1	27	40	44	54	57	1	In	VDJ							NA
GTGAGCACCTTGGAGCTGGGGGACTCGGCCCTTTATCTTTGCGCCAGCAGCTTGGGACAGGGTACAGATACGCAGTATTTTGGCCCA	CASSLGQGTDTQYF	6	0.0114707	42	TCRBV05-01*01	TCRBV05	TCRBV05-01	1				TCRBD01-01*01	TCRBD01	TCRBD01-01	1				TCRBJ02-03*01	TCRBJ02	TCRBJ02-03	1				0	0	2	3	1	3	39	-1	55	62	63	1	In	VDJ							NA
GAGCTGGGGGACTCAGCCCTGTACTTCTGTGCCAGCAGAGTTGCCGAGCTGAGTACAAGTCGGGCCAACGTCCTGACTTTCGGGGCC	CASRVAELSTSRANVLTF	6	0.0114707	54	TCRBV13-01*01	TCRBV13	TCRBV13-01	1				unresolved		unresolved		TCRBD01,TCRBD02	TCRBD01-01,TCRBD02-01		TCRBJ02-06*01	TCRBJ02	TCRBJ02-06	1				6	16	3	6	4	5	27	38	54	57	61	1	In	VDJ							NA
AGTCGCCCAGCCCCAACCAGACCTCTCTGTACTTCTGTGCCAGCAGTTTCTAGCGGGATAAGCACAGATACGCAGTATTTTGGCCCA		6	0.0114707	46	TCRBV27-01*01	TCRBV27	TCRBV27-01	1				TCRBD02-01*02	TCRBD02	TCRBD02-01	2				TCRBJ02-03*01	TCRBJ02	TCRBJ02-03	1				3	0	4	3	2	0	35	-1	49	58	60	1	Out	VDJ							NA
AGCACCTTGGAGCTGGGGGACTCGGCCCTTTATCTTTGCGCCAGCAGCTTGGATCGGACAGGGGCGGGTGGCTACACCTTCGGTTCG	CASSLDRTGAGGYTF	6	0.0114707	45	TCRBV05-01*01	TCRBV05	TCRBV05-01	1				TCRBD01-01*01	TCRBD01	TCRBD01-01	1				TCRBJ01-02*01	TCRBJ01	TCRBJ01-02	1				0	3	1	2	4	7	36	52	55	64	68	1	In	VDJ							NA
ACCTTGGAGCTGGGGGACTCGGCCCTTTATCTTTGCGCCAGCAGCTTTCGACCCCTCCACCCCGAAGATACGCAGTATTTTGGCCCA	CASSFRPLHPEDTQYF	6	0.0114707	48	TCRBV05-01*01	TCRBV05	TCRBV05-01	1				unresolved		unresolved		TCRBD01,TCRBD02	TCRBD01-01,TCRBD02-01		TCRBJ02-03*01	TCRBJ02	TCRBJ02-03	1				2	2	2	7	13	5	33	47	49	52	65	1	In	VDJ							NA
CTGAGTTCTAAGAAGCTCCTTCTCAGTGACTCTGGCTTCTATCTCTGTGCCTGGCGCCCGGCTGGAAACACCATATATTTTGGAGAG	CAWRPAGNTIYF	6	0.0114707	36	TCRBV30-01*01	TCRBV30	TCRBV30-01	1				TCRBD02-01	TCRBD02	TCRBD02-01				01,02	TCRBJ01-03*01	TCRBJ01	TCRBJ01-03	1				5	4	8	5	0	2	45	54	58	-1	61	1	In	VDJ							NA
CTTCTCAGTGACTCTGGCTTCTATCTCTGTGCCTGGAGTCCCACTCCGGGACAGCTTTTCTCTGGAAACACCATATATTTTGGAGAG	CAWSPTPGQLFSGNTIYF	6	0.0114707	54	TCRBV30-01*01	TCRBV30	TCRBV30-01	1				TCRBD01-01*01	TCRBD01	TCRBD01-01	1				TCRBJ01-03*01	TCRBJ01	TCRBJ01-03	1				2	8	0	5	5	0	27	39	47	54	59	1	In	VDJ							NA
AGTTCTAAGAAGCTCCTTCTCAGTGACTCTGGCTTCTATCTCTGTGCCTGGAGTGCCCTGGACGGGGAAAAACTGTTTTTTGGCAGT	CAWSALDGEKLFF	6	0.0114707	39	TCRBV30-01*01	TCRBV30	TCRBV30-01	1				unresolved		unresolved		TCRBD01,TCRBD02	TCRBD01-01,TCRBD02-01		TCRBJ01-04*01	TCRBJ01	TCRBJ01-04	1				1	4	1	7	3	8	42	55	59	63	66	1	In	VDJ							NA
TCTAAGAAGCTCCTTCTCAGTGACTCTGGCTTCTATCTCTGTGCCTGGTCACCAGGCGCAACTAATGAAAAACTGTTTTTTGGCAGT	CAWSPGATNEKLFF	6	0.0114707	42	TCRBV30-01*01	TCRBV30	TCRBV30-01	1				TCRBD01-01*01	TCRBD01	TCRBD01-01	1				TCRBJ01-04*01	TCRBJ01	TCRBJ01-04	1				5	4	4	4	2	0	39	48	52	56	58	1	In	VDJ							NA
AGTTCTAAGAAGCTCCTTCTCAGTGACTCTGGCTTCTATCTCTGTGCCTGGATGACTACAACTAATGAAAAACTGTTTTTTGGCAGT	CAWMTTTNEKLFF	6	0.0114707	39	TCRBV30-01*01	TCRBV30	TCRBV30-01	1				TCRBD02-01	TCRBD02	TCRBD02-01				01,02	TCRBJ01-04*01	TCRBJ01	TCRBJ01-04	1				4	1	2	9	0	0	42	52	53	-1	58	1	In	VDJ							NA
AGTTCTAAGAAGCTCCTTCTCAGTGACTCTGGCTTCTATCTCTGTGCCTGGAATAGCGGGAGCACAGATACGCAGTATTTTGGCCCA	CAWNSGSTDTQYF	6	0.0114707	39	TCRBV30-01*01	TCRBV30	TCRBV30-01	1				TCRBD02-01	TCRBD02	TCRBD02-01				01,02	TCRBJ02-03*01	TCRBJ02	TCRBJ02-03	1				4	1	5	4	0	0	42	52	53	-1	60	1	In	VDJ							NA
CTGAGTTCTAAGAAGCTCCTTCTCAGTGACTCTGGCTTCTATCTCTGTGCCTGGCAGCGGGCGGGCGGGGAGCTGTTTTTTGGAGAA	CAWQRAGGELFF	6	0.0114707	36	TCRBV30-01*01	TCRBV30	TCRBV30-01	1				TCRBD02-01	TCRBD02	TCRBD02-01				01,02	TCRBJ02-02*01	TCRBJ02	TCRBJ02-02	1				5	1	6	4	4	7	45	54	55	61	65	1	In	VDJ							NA
AGTTCTAAGAAGCTCCTTCTCAGTGACTCTGGCTTCTATCTCTGTGCCTGGAGTGCCCGGACCGGTTCTGAAGCTTTCTTTGGACAA	CAWSARTGSEAFF	6	0.0114707	39	TCRBV30-01*01	TCRBV30	TCRBV30-01	1				unresolved		unresolved		TCRBD01,TCRBD02	TCRBD01-01,TCRBD02-01		TCRBJ01-01*01	TCRBJ01	TCRBJ01-01	1				1	3	1	7	5	6	42	55	58	62	67	1	In	VDJ							NA
AAGAAGCTCCTTCTCAGTGACTCTGGCTTCTATCTCTGTGCCTGGAGTATCGAGTGGGGTGGGGCCAACGTCCTGACTTTCGGGGCC	CAWSIEWGGANVLTF	6	0.0114707	45	TCRBV30-01*01	TCRBV30	TCRBV30-01	1				unresolved		unresolved		TCRBD01,TCRBD02	TCRBD01-01,TCRBD02-01		TCRBJ02-06*01	TCRBJ02	TCRBJ02-06	1				2	7	6	2	0	3	36	48	55	-1	59	1	In	VDJ							NA
AGTTCTAAGAAGCTCCTTCTCAGTGACTCTGGCTTCTATCTCTGTGCCTGGAGAGGCGGCAAGGATCAGCCCCAGCATTTTGGTGAT	CAWRGGKDQPQHF	6	0.0114707	39	TCRBV30-01*01	TCRBV30	TCRBV30-01	1				TCRBD02-01	TCRBD02	TCRBD02-01				01,02	TCRBJ01-05*01	TCRBJ01	TCRBJ01-05	1				3	2	7	5	5	5	42	53	55	59	64	1	In	VDJ							NA
AGTTCTAAGAAGCTCCTTCTCAGTGACTCTGGCTTCTATCTCTGTGCCTGGAGTGTAAACTCGGGCTACGAGCAGTACTTCGGGCCG	CAWSVNSGYEQYF	6	0.0114707	39	TCRBV30-01*01	TCRBV30	TCRBV30-01	1				TCRBD02-01	TCRBD02	TCRBD02-01				01,02	TCRBJ02-07*01	TCRBJ02	TCRBJ02-07	1				0	5	8	4	0	3	42	56	61	-1	65	1	In	VDJ							NA
AAGCTCCTTCTCAGTGACTCTGGCTTCTATCTCTGTGCCTGGAGTGTAGGAGTGACAGGGGGAAACACTGAAGCTTTCTTTGGACAA	CAWSVGVTGGNTEAFF	6	0.0114707	48	TCRBV30-01*01	TCRBV30	TCRBV30-01	1				TCRBD01-01*01	TCRBD01	TCRBD01-01	1				TCRBJ01-01*01	TCRBJ01	TCRBJ01-01	1				0	6	2	1	1	2	33	47	53	62	63	1	In	VDJ							NA
TCTAAGAAGCTCCTTCTCAGTGACTCTGGCTTCTATCTCTGTGCCTGGACCCTGACAGGCGGGTCCACTGAAGCTTTCTTTGGACAA	CAWTLTGGSTEAFF	6	0.0114707	42	TCRBV30-01*01	TCRBV30	TCRBV30-01	1				TCRBD01-01*01	TCRBD01	TCRBD01-01	1				TCRBJ01-01*01	TCRBJ01	TCRBJ01-01	1				4	4	2	4	6	4	39	49	53	59	65	1	In	VDJ							NA
TCTAAGAAGCTCCTTCTCAGTGACTCTGGCTTCTATCTCTGTGCCTGCCGAATAGCCCCGGCAGAGACTGAAGCTTTCTTTGGACAA	CACRIAPAETEAFF	6	0.0114707	42	TCRBV30-01*01	TCRBV30	TCRBV30-01	1				TCRBD02-01	TCRBD02	TCRBD02-01				01,02	TCRBJ01-01*01	TCRBJ01	TCRBJ01-01	1				6	5	5	7	10	5	39	47	52	56	66	1	In	VDJ							NA
AGTTCTAAGAAGCTCCTTCTCAGTGACTCTGGCTTCTATCTCTGTGCCTGGGACAGGGCCGGGGACACTGAAGCTTTCTTTGGACAA	CAWDRAGDTEAFF	6	0.0114707	39	TCRBV30-01*01	TCRBV30	TCRBV30-01	1				TCRBD01-01*01	TCRBD01	TCRBD01-01	1				TCRBJ01-01*01	TCRBJ01	TCRBJ01-01	1				5	0	2	3	6	3	42	-1	51	58	64	1	In	VDJ							NA
AGTTCTAAGAAGCTCCTTCTCAGTGACTCTGGCTTCTATCTCTGTGCCTGGAGTCTTGGACTAAACTATGGCTACACCTTCGGTTCG	CAWSLGLNYGYTF	6	0.0114707	39	TCRBV30-01*01	TCRBV30	TCRBV30-01	1				TCRBD02-01	TCRBD02	TCRBD02-01				01,02	TCRBJ01-02*01	TCRBJ01	TCRBJ01-02	1				2	3	1	9	0	2	42	54	57	-1	63	1	In	VDJ							NA
CTGAGTTCTAAGAAGCTCCTTCTCAGTGACTCTGGCTTCTATCTCTGTGCCTGGAGCCCCCACAGGGACGAGCAGTACTTCGGGCCG	CAWSPHRDEQYF	6	0.0114707	36	TCRBV30-01*01	TCRBV30	TCRBV30-01	1				TCRBD01-01*01	TCRBD01	TCRBD01-01	1				TCRBJ02-07*01	TCRBJ02	TCRBJ02-07	1				3	5	3	3	0	5	45	56	61	-1	67	1	In	VDJ							NA
TCTAAGAAGCTCCTTCTCAGTGACTCTGGCTTCTATCTCTGTGCCTGGAGTTCGGGGTCGTCGAGCTATGGCTACACCTTCGGTTCG	CAWSSGSSSYGYTF	6	0.0114707	42	TCRBV30-01*01	TCRBV30	TCRBV30-01	1				TCRBD02-01*01	TCRBD02	TCRBD02-01	1				TCRBJ01-02*01	TCRBJ01	TCRBJ01-02	1				2	1	8	3	8	4	39	51	52	57	65	1	In	VDJ							NA
AAGAAGCTCCTTCTCAGTGACTCTGGCTTCTATCTCTGTGCCTGGAGTTCGGGGGTTACTAGCAATCAGCCCCAGCATTTTGGTGAT	CAWSSGVTSNQPQHF	6	0.0114707	45	TCRBV30-01*01	TCRBV30	TCRBV30-01	1				TCRBD02-01*01	TCRBD02	TCRBD02-01	1				TCRBJ01-05*01	TCRBJ01	TCRBJ01-05	1				2	1	8	2	4	0	36	48	49	55	59	1	In	VDJ							NA
TCTAAGAAGCTCCTTCTCAGTGACTCTGGCTTCTATCTCTGTGCCTGGAGCCCCGGGACGGTGACCTACGAGCAGTACTTCGGGCCG	CAWSPGTVTYEQYF	6	0.0114707	42	TCRBV30-01*01	TCRBV30	TCRBV30-01	1				unresolved		unresolved		TCRBD01,TCRBD02	TCRBD01-01,TCRBD02-01		TCRBJ02-07*01	TCRBJ02	TCRBJ02-07	1				3	4	0	7	5	2	39	50	54	59	64	1	In	VDJ							NA
CTGAGTTCTAAGAAGCTCCTTCTCAGTGACTCTGGCTTCTATCTCTGTGCCTGGAGTATGGAAGGGCAGAGGAAGTACTTCGGGCCG	CAWSMEGQRKYF	6	0.0114707	36	TCRBV30-01*01	TCRBV30	TCRBV30-01	1				unresolved		unresolved		TCRBD01,TCRBD02	TCRBD01-01,TCRBD02-01		TCRBJ02-07*01	TCRBJ02	TCRBJ02-07	1				2	5	5	3	7	11	45	57	62	66	73	1	In	VDJ							NA
CTGAGTTCTAAGAAGCTCCTTCTCAGTGACTCTGGCTTCTATCTCTGTGCCTGTAACAGGGGGGGGACTGAAGCTTTCTTTGGACAA	CACNRGGTEAFF	6	0.0114707	36	TCRBV30-01*01	TCRBV30	TCRBV30-01	1				TCRBD01-01*01	TCRBD01	TCRBD01-01	1				TCRBJ01-01*01	TCRBJ01	TCRBJ01-01	1				6	2	3	1	3	5	45	53	55	63	66	1	In	VDJ							NA
TCTAAGAAGCTCCTTCTCAGTGACTCTGGCTTCTATCTCTGTGCCTACACCCCCGGGACATCGAACACTGAAGCTTTCTTTGGACAA	CAYTPGTSNTEAFF	6	0.0114707	42	TCRBV30-01*01	TCRBV30	TCRBV30-01	1				TCRBD01-01*01	TCRBD01	TCRBD01-01	1				TCRBJ01-01*01	TCRBJ01	TCRBJ01-01	1				7	8	0	6	2	1	39	46	54	60	62	1	In	VDJ							NA
AGTTCTAAGAAGCTCCTTCTCAGTGACTCTGGCTTCTATCTCTGTGCCTGGAGAAGAATACTTAACTATGGCTACACCTTCGGTTCG	CAWRRILNYGYTF	6	0.0114707	39	TCRBV30-01*01	TCRBV30	TCRBV30-01	1				TCRBD02-01	TCRBD02	TCRBD02-01				01,02	TCRBJ01-02*01	TCRBJ01	TCRBJ01-02	1				3	6	3	10	0	1	42	53	59	-1	62	1	In	VDJ							NA
AAGAAGCTCCTTCTCAGTGACTCTGGCTTCTATCTCTGTGCCTGGAGTCCGGGGTATGTAAGCAATCAGCCCCAGCATTTTGGTGAT	CAWSPGYVSNQPQHF	6	0.0114707	45	TCRBV30-01*01	TCRBV30	TCRBV30-01	1				TCRBD02-01*01	TCRBD02	TCRBD02-01	1				TCRBJ01-05*01	TCRBJ01	TCRBJ01-05	1				2	1	8	3	6	1	36	48	49	54	60	1	In	VDJ							NA
ATCCTGAGTTCTAAGAAGCTCCTTCTCAGTGACTCTGGCTTCTATCTCTGTGCCTGGAGTAGGGGCACTGAAGCTTTCTTTGGACAA	CAWSRGTEAFF	6	0.0114707	33	TCRBV30-01*01	TCRBV30	TCRBV30-01	1				TCRBD01-01*01	TCRBD01	TCRBD01-01	1				TCRBJ01-01*01	TCRBJ01	TCRBJ01-01	1				2	0	5	2	0	4	48	-1	60	-1	65	1	In	VDJ							NA
ATCCTGAGTTCTAAGAAGCTCCTTCTCAGTGACTCTGGCTTCTATCTCTGTGCCGCACACAGGGGCTATGGCTACACCTTCGGTTCG	CAAHRGYGYTF	6	0.0114707	33	TCRBV30-01*01	TCRBV30	TCRBV30-01	1				TCRBD01-01*01	TCRBD01	TCRBD01-01	1				TCRBJ01-02*01	TCRBJ01	TCRBJ01-02	1				8	4	3	2	0	4	48	54	58	-1	65	1	In	VDJ							NA
TCTAAGAAGCTCCTTCTCAGTGACTCTGGCTTCTATCTCTGTGCCTGCCCCACTGTGACGGGAGAAAGGACCCAGTACTTCGGGCCA	CACPTVTGERTQYF	6	0.0114707	42	TCRBV30-01*01	TCRBV30	TCRBV30-01	1				TCRBD02-01*02	TCRBD02	TCRBD02-01	2				TCRBJ02-05*01	TCRBJ02	TCRBJ02-05	1				6	11	8	2	4	7	39	47	58	64	68	1	In	VDJ							NA
AGTTCTAAGAAGCTCCTTCTCAGTGACTCTGGCTTCTATCTCTGTGCCCTGTCGGGGCAGAAAATATATGGCTACACCTTCGGTTCG	CALSGQKIYGYTF	6	0.0114707	39	TCRBV30-01*01	TCRBV30	TCRBV30-01	1				unresolved		unresolved		TCRBD01,TCRBD02	TCRBD01-01,TCRBD02-01		TCRBJ01-02*01	TCRBJ01	TCRBJ01-02	1				8	5	7	0	8	5	42	48	53	58	66	1	In	VDJ							NA
AAGAAGCTCCTTCTCAGTGACTCTGGCTTCTATCTCTGTGCCTGGAGTGTAAGGGCAGGGTATCGGGAGACCCAGTACTTCGGGCCA	CAWSVRAGYRETQYF	6	0.0114707	45	TCRBV30-01*01	TCRBV30	TCRBV30-01	1				TCRBD01-01*01	TCRBD01	TCRBD01-01	1				TCRBJ02-05*01	TCRBJ02	TCRBJ02-05	1				0	5	4	3	6	5	36	50	55	60	66	1	In	VDJ							NA
TCTAAGAAGCTCCTTCTCAGTGACTCTGGCTTCTATCTCTGTGCCTGGAGTCAGGGGTCCCTCCAAGAGACCCAGTACTTCGGGCCA	CAWSQGSLQETQYF	6	0.0114707	42	TCRBV30-01*01	TCRBV30	TCRBV30-01	1				TCRBD01-01*01	TCRBD01	TCRBD01-01	1				TCRBJ02-05*01	TCRBJ02	TCRBJ02-05	1				2	0	4	2	5	1	39	-1	51	57	62	1	In	VDJ							NA
AGTTCTAAGAAGCTCCTTCTCAGTGACTCTGGCTTCTATCTCTGTGCCTGGAGTGACTCTTGGGGGGGGACCCAGTACTTCGGGCCA	CAWSDSWGGTQYF	6	0.0114707	39	TCRBV30-01*01	TCRBV30	TCRBV30-01	1				TCRBD02-01*01	TCRBD02	TCRBD02-01	1				TCRBJ02-05*01	TCRBJ02	TCRBJ02-05	1				1	6	9	0	0	7	42	55	61	-1	68	1	In	VDJ							NA
CTCAGAACCGGGAGACACGGCACTGTATCTCTGCGCCAGCAGTCAAACCACAGGGTTTCTTCCTACAATGAGCAGTTCTTCGGGCCA		5	0.00955895	50	TCRBV23-01*01	TCRBV23	TCRBV23-01	1				TCRBD01-01*01	TCRBD01	TCRBD01-01	1				TCRBJ02-01*01	TCRBJ02	TCRBJ02-01	1				2	3	3	3	5	1	31	46	49	55	60	1	Out	VDJ							NA
GCCAGCACCAACCAGACATCTATGTACCTCTGTGCCAGCAGTTTAAAGGGGACAGGGGGTCGCAGAAACACCATATATTTTGGAGAG	CASSLKGTGGRRNTIYF	5	0.00955895	51	TCRBV28-01*01	TCRBV28	TCRBV28-01	1				TCRBD01-01*01	TCRBD01	TCRBD01-01	1				TCRBJ01-03*01	TCRBJ01	TCRBJ01-03	1				2	3	0	1	5	5	30	45	48	59	64	1	In	VDJ							NA
CAGCGCACACAGCAGGAGGACTCGGCCGTGTATCTCTGTGCCAGCAGCTTCCACACGAGCTCCTACAATGAGCAGTTCTTCGGGCCA	CASSFHTSSYNEQFF	5	0.00955895	45	TCRBV07-02*01	TCRBV07	TCRBV07-02	1				unresolved		unresolved		TCRBD01,TCRBD02	TCRBD01-01,TCRBD02-01		TCRBJ02-01*01	TCRBJ02	TCRBJ02-01	1				3	2	3	6	4	0	36	50	52	55	59	1	In	VDJ							NA
AAGATCCAGCCTGCAAAGCTTGAGGACTCGGCCGTGTATCTCTGTGCCAGCAGCCCCCGGCAGGGCTATGGCTACACCTTCGGTTCG	CASSPRQGYGYTF	5	0.00955895	39	TCRBV11-02*02	TCRBV11	TCRBV11-02	2				TCRBD01-01*01	TCRBD01	TCRBD01-01	1				TCRBJ01-02*01	TCRBJ01	TCRBJ01-02	1				5	6	4	3	0	4	42	54	60	-1	65	1	In	VDJ							NA
CACCAGCACCAGCCAGACCTATCTGTACCACTGTGGCACGTACAAAAGGTAACACAAAGTCGGGCCAACGTCCTGACTTTCGGGGCC		5	0.00955895	50	TCRBV08-02*01	TCRBV08	TCRBV08-02	1				unresolved		unresolved		TCRBD01,TCRBD02	TCRBD01-01,TCRBD02-01		TCRBJ02-06*01	TCRBJ02	TCRBJ02-06	1				7	3	3	6	17	5	31	38	41	44	61	1	Out	VDJ							NA
TTGGAGCTGGGGGACTCGGCCCTTTATCTTTGCGCCAGCAGCCCGGCCCCTCGGGGGGCGCCTACAGATACGCAGTATTTTGGCCCA	CASSPAPRGAPTDTQYF	5	0.00955895	51	TCRBV05-01*01	TCRBV05	TCRBV05-01	1				TCRBD02-01*01	TCRBD02	TCRBD02-01	1				TCRBJ02-03*01	TCRBJ02	TCRBJ02-03	1				4	9	8	1	5	3	30	42	51	58	63	1	In	VDJ							NA
TCGGCCCTTTATCTTTGCGCCAGCAGCCACACCACGTACTGGCGGGGCCGACTGGAGATACGCCCCACGCCCCAGTATTTTGGCCCA	CASSHTTYWRGRLEIRPTPQYF	5	0.00955895	66	TCRBV05-01*01	TCRBV05	TCRBV05-01	1				TCRBD02-01*01	TCRBD02	TCRBD02-01	1				TCRBJ02-03*01	TCRBJ02	TCRBJ02-03	1				4	14	7	3	25	12	15	27	41	47	72	1	In	VDJ							NA
CCCTGATCCTGGAGTCGCCCAGCCCCAACCAGACCTCTCTGTACTTCTGTGCCAGCAGTGAACTCAATCGGCTACACCTTCGGTTCG		5	0.00955895	34	TCRBV27-01*01	TCRBV27	TCRBV27-01	1				TCRBD02-01	TCRBD02	TCRBD02-01				01,02	TCRBJ01-02*01	TCRBJ01	TCRBJ01-02	1				5	2	3	10	5	8	47	59	61	64	69	1	Out	VDJ							NA
AGCTCTCTGGAGCTGGGGGACTCAGCTTTGTATTTCTGTGCCAGCAGCGAAAGTAGCTCCTATAATTCACCCCTCCACTTTGGGAAC	CASSESSSYNSPLHF	5	0.00955895	45	TCRBV09-01	TCRBV09	TCRBV09-01				01,02	TCRBD02-01	TCRBD02	TCRBD02-01				01,02	TCRBJ01-06*01	TCRBJ01	TCRBJ01-06	1				3	4	5	8	0	0	36	49	53	-1	56	1	In	VDJ							NA
AAGAAGCTCCTTCTCAGTGACTCTGGCTTCTATCTCTGTGCCTGGAGTACCCGGACAGGCTCTGGAAACACCATATATTTTGGAGAG	CAWSTRTGSGNTIYF	5	0.00955895	45	TCRBV30-01*01	TCRBV30	TCRBV30-01	1				TCRBD01-01*01	TCRBD01	TCRBD01-01	1				TCRBJ01-03*01	TCRBJ01	TCRBJ01-03	1				2	4	1	4	0	0	36	48	52	-1	59	1	In	VDJ							NA
TCTAAGAAGCTCCTTCTCAGTGACTCTGGCTTCTATCTCTGTGCCTGGAGGTGGGGGGGGCCTCACAATGAGCAGTTCTTCGGGCCA	CAWRWGGPHNEQFF	5	0.00955895	42	TCRBV30-01*01	TCRBV30	TCRBV30-01	1				TCRBD02-01*01	TCRBD02	TCRBD02-01	1				TCRBJ02-01*01	TCRBJ02	TCRBJ02-01	1				3	2	9	0	5	5	39	50	52	59	64	1	In	VDJ							NA
AAGAAGCTCCTTCTCAGTGACTCTGGCTTCTATCTCTGTGCCTGGAGCCCTCTCGGGACAGGTTACAATGAGCAGTTCTTCGGGCCA	CAWSPLGTGYNEQFF	5	0.00955895	45	TCRBV30-01*01	TCRBV30	TCRBV30-01	1				TCRBD01-01*01	TCRBD01	TCRBD01-01	1				TCRBJ02-01*01	TCRBJ02	TCRBJ02-01	1				3	7	0	4	1	4	36	47	54	62	63	1	In	VDJ							NA
AAGAAGCTCCTTCTCAGTGACTCTGGCTTCTATCTCTGTGCCTGGAGGCACCAGGGGTCCAACACCGGGGAGCTGTTTTTTGGAGAA	CAWRHQGSNTGELFF	5	0.00955895	45	TCRBV30-01*01	TCRBV30	TCRBV30-01	1				TCRBD01-01*01	TCRBD01	TCRBD01-01	1				TCRBJ02-02*01	TCRBJ02	TCRBJ02-02	1				3	4	4	2	3	2	36	47	51	57	60	1	In	VDJ							NA
CTCCTTCTCAGTGACTCTGGCTTCTATCTCTGTGCCTGGAGTGTACGGGGGGGCTCCCCGGGGGCCAACGTCCTGACTTTCGGGGCC	CAWSVRGGSPGANVLTF	5	0.00955895	51	TCRBV30-01*01	TCRBV30	TCRBV30-01	1				TCRBD02-01*01	TCRBD02	TCRBD02-01	1				TCRBJ02-06*01	TCRBJ02	TCRBJ02-06	1				0	1	8	0	7	4	30	44	45	53	60	1	In	VDJ							NA
AGTTCTAAGAAGCTCCTTCTCAGTGACTCTGGCTTCTATCTCTGTGCCTGGCAGACAGGGAAGGGTCAGCCCCAGCATTTTGGTGAT	CAWQTGKGQPQHF	5	0.00955895	39	TCRBV30-01*01	TCRBV30	TCRBV30-01	1				TCRBD01-01*01	TCRBD01	TCRBD01-01	1				TCRBJ01-05*01	TCRBJ01	TCRBJ01-05	1				5	2	2	3	5	6	42	51	53	60	65	1	In	VDJ							NA
TCTAAGAAGCTCCTTCTCAGTGACTCTGGCTTCTATCTCTGTGCCTGGAGGACGACTAGCGTGAAAAACATTCAGTACTTCGGCGCC	CAWRTTSVKNIQYF	5	0.00955895	42	TCRBV30-01*01	TCRBV30	TCRBV30-01	1				TCRBD02-01	TCRBD02	TCRBD02-01				01,02	TCRBJ02-04*01	TCRBJ02	TCRBJ02-04	1				3	3	2	6	2	4	39	50	53	61	63	1	In	VDJ							NA
TCTAAGAAGCTCCTTCTCAGTGACTCTGGCTTCTATCTCTGTGCCTGGAGTGCGAGCTGGGGGGGGAATGGCTACACCTTCGGTTCG	CAWSASWGGNGYTF	5	0.00955895	42	TCRBV30-01*01	TCRBV30	TCRBV30-01	1				TCRBD02-01*01	TCRBD02	TCRBD02-01	1				TCRBJ01-02*01	TCRBJ01	TCRBJ01-02	1				1	6	9	0	2	6	39	52	58	65	67	1	In	VDJ							NA
AGTTCTAAGAAGCTCCTTCTCAGTGACTCTGGCTTCTATCTCTGTGCCTGGAGCCCGTTAGTCCCAGATACGCAGTATTTTGGCCCA	CAWSPLVPDTQYF	5	0.00955895	39	TCRBV30-01*01	TCRBV30	TCRBV30-01	1				TCRBD02-01	TCRBD02	TCRBD02-01				01,02	TCRBJ02-03*01	TCRBJ02	TCRBJ02-03	1				3	5	5	8	3	4	42	53	58	61	64	1	In	VDJ							NA
AAGAAGCTCCTTCTCAGTGACTCTGGCTTCTATCTCTGTGCCTCCCCAGGGAAGGGGAGCATGAACACTGAAGCTTTCTTTGGACAA	CASPGKGSMNTEAFF	5	0.00955895	45	TCRBV30-01*01	TCRBV30	TCRBV30-01	1				unresolved		unresolved		TCRBD01,TCRBD02	TCRBD01-01,TCRBD02-01		TCRBJ01-01*01	TCRBJ01	TCRBJ01-01	1				7	3	4	3	10	0	36	43	46	51	61	1	In	VDJ							NA
AGTTCTAAGAAGCTCCTTCTCAGTGACTCTGGCTTCTATCTCTGTGCCTCGACGGCGGCCCCCACAGATACGCAGTATTTTGGCCCA	CASTAAPTDTQYF	5	0.00955895	39	TCRBV30-01*01	TCRBV30	TCRBV30-01	1				TCRBD02-01	TCRBD02	TCRBD02-01				01,02	TCRBJ02-03*01	TCRBJ02	TCRBJ02-03	1				7	5	7	5	4	2	42	49	54	58	62	1	In	VDJ							NA
AGTTCTAAGAAGCTCCTTCTCAGTGACTCTGGCTTCTATCTCTGTGCCTGGAGTAAAGGACAGGGCTACGAGCAGTACTTCGGGCCG	CAWSKGQGYEQYF	5	0.00955895	39	TCRBV30-01*01	TCRBV30	TCRBV30-01	1				TCRBD01-01*01	TCRBD01	TCRBD01-01	1				TCRBJ02-07*01	TCRBJ02	TCRBJ02-07	1				2	3	1	3	0	3	42	54	57	-1	65	1	In	VDJ							NA
ATCCTGAGTTCTAAGAAGCTCCTTCTCAGTGACTCTGGCTTCTATCTCTGTGCCACGGGGAGGGAAACCGAGCAGTACTTCGGGCCG	CATGRETEQYF	5	0.00955895	33	TCRBV30-01*01	TCRBV30	TCRBV30-01	1				TCRBD02-01*02	TCRBD02	TCRBD02-01	2				TCRBJ02-07*01	TCRBJ02	TCRBJ02-07	1				8	3	9	0	4	6	48	54	57	64	68	1	In	VDJ							NA
ATCCTGAGTTCTAAGAAGCTCCTTCTCAGTGACTCTGGCTTCTATCTCTGTGCCTGGACAGACTTTTATGGCTACACCTTCGGTTCG	CAWTDFYGYTF	5	0.00955895	33	TCRBV30-01*01	TCRBV30	TCRBV30-01	1				TCRBD02-01	TCRBD02	TCRBD02-01				01,02	TCRBJ01-02*01	TCRBJ01	TCRBJ01-02	1				4	2	2	10	2	5	48	58	60	64	66	1	In	VDJ							NA
GAAGCTCCTTCTCAGTGACTCTGGCTTCTATCTCTGTGCCTGGAGTGGGGGGGGGATTCCTATAATTCACCCCTCCACTTTGGGAAC		5	0.00955895	47	TCRBV30-01*01	TCRBV30	TCRBV30-01	1				TCRBD02-01*01	TCRBD02	TCRBD02-01	1				TCRBJ01-06*01	TCRBJ01	TCRBJ01-06	1				1	0	9	0	3	1	34	-1	47	54	57	2	Out	VDJ							NA
GGAGTCAGGGGACACAGCACTGTATTTCTGTGCCAGCAGCAAAAACCTTGGGGGGCAGTTAATGTTCATGAGCAGTTCTTCGGGCCA		5	0.00955895	53	TCRBV21-01*01	TCRBV21	TCRBV21-01	1				unresolved		unresolved		TCRBD01,TCRBD02	TCRBD01-01,TCRBD02-01		TCRBJ02-01*01	TCRBJ02	TCRBJ02-01	1				2	7	6	0	11	8	28	43	50	56	67	1	Out	VDJ							NA
CCACGGAGTCAGGGGACACAGCACTGTATTTCTGTGCCAGCAGGACTAACGAGGGGGGGCGATTACAATGAGCAGTTCTTCGGGCCA		5	0.00955895	49	TCRBV21-01*01	TCRBV21	TCRBV21-01	1				TCRBD02-01*01	TCRBD02	TCRBD02-01	1				TCRBJ02-01*01	TCRBJ02	TCRBJ02-01	1				6	9	9	0	4	4	32	43	52	59	63	1	Out	VDJ							NA
CAGCGCACAGAGCAGCGGGACTCGGCCATGTATCGCTGTGCCAGCAGCCCTTACTTGGGACTGGGAAACACCATATATTTTGGAGAG	CASSPYLGLGNTIYF	5	0.00955895	45	TCRBV07-06*01	TCRBV07	TCRBV07-06	1				TCRBD02-01	TCRBD02	TCRBD02-01				01,02	TCRBJ01-03*01	TCRBJ01	TCRBJ01-03	1				5	8	0	10	1	4	36	48	56	62	63	1	In	VDJ							NA
AAGAAGCTCCTTCTCAGTGACTCTGGCTTCTATCTCTGTGCCTGGAGTAGCGGCGGTGGCCCGAAAAACATTCAGTACTTCGGCGCC	CAWSSGGGPKNIQYF	5	0.00955895	45	TCRBV30-01*01	TCRBV30	TCRBV30-01	1				TCRBD02-01	TCRBD02	TCRBD02-01				01,02	TCRBJ02-04*01	TCRBJ02	TCRBJ02-04	1				2	0	6	5	10	4	36	-1	48	53	63	2	In	VDJ							NA
ACATCGGCCCAAAAGAACCCGACAGCTTTCTATCTCTGTGCCAGTAGTATGGTGGGACCTGGGGCCAACGTCCTGACTTTCGGGGCC	CASSMVGPGANVLTF	5	0.00955895	45	TCRBV19-01	TCRBV19	TCRBV19-01				01,02	unresolved		unresolved		TCRBD01,TCRBD02	TCRBD01-01,TCRBD02-01		TCRBJ02-06*01	TCRBJ02	TCRBJ02-06	1				3	3	0	7	0	2	36	50	53	-1	58	1	In	VDJ							NA
TCCAGCCTGCAGAGCAGGGGGACTCGGCCGTGTATGTCTGTGCAAGTCGCTCCCATCCGGGCCCACTATGGCTACACCTTCGGTTCG		5	0.00955895	43	TCRBV12-02*01	TCRBV12	TCRBV12-02	1				unresolved		unresolved		TCRBD01,TCRBD02	TCRBD01-01,TCRBD02-01		TCRBJ01-02*01	TCRBJ01	TCRBJ01-02	1				4	7	8	0	2	3	38	51	58	62	64	1	Out	VDJ							NA
GCAGCCTGCAGAACTGGAGGATTCTGGAGTTTATTTCTGTGCCAGCAGCCCGGGGGGTCGAGGAGCTATGGCTACACCTTCGGTTCG		5	0.00955895	44	TCRBV14-01*01	TCRBV14	TCRBV14-01	1				TCRBD02-01*01	TCRBD02	TCRBD02-01	1				TCRBJ01-02*01	TCRBJ01	TCRBJ01-02	1				4	0	8	1	8	4	37	-1	50	57	65	1	Out	VDJ							NA
CAGCGCACAGAGCAGCGGGACTCAGCCATGTATCGCTGTGCTAGCAGCTTTAAGGGGGTGGGCACCGGGGAGCTGTTTTTTGGAGAA	CASSFKGVGTGELFF	5	0.00955895	45	TCRBV07-07*01	TCRBV07	TCRBV07-07	1				TCRBD01-01*01	TCRBD01	TCRBD01-01	1				TCRBJ02-02*01	TCRBJ02	TCRBJ02-02	1				3	2	5	1	4	4	36	50	52	58	62	1	In	VDJ							NA
CTGATTCTGGAGTCCGCCAGCACCAACCAGACATCTATGTACCTCTGTGCCAGCAGGCAGGGGACCTATGGCTACACCTTCGGTTCG	CASRQGTYGYTF	5	0.00955895	36	TCRBV28-01*01	TCRBV28	TCRBV28-01	1				TCRBD01-01*01	TCRBD01	TCRBD01-01	1				TCRBJ01-02*01	TCRBJ01	TCRBJ01-02	1				6	1	4	2	2	4	45	56	57	63	65	1	In	VDJ							NA
ACGATCCAGCGCACACAGCAGGAGGACTCGGCCGTGTATCTCTGTGCCAGCATCAGGGGGGCAGGGAAGGAAGCTTTCTTTGGACAA	CASIRGAGKEAFF	5	0.00955895	39	TCRBV07-02*01	TCRBV07	TCRBV07-02	1				TCRBD01-01*01	TCRBD01	TCRBD01-01	1				TCRBJ01-01*01	TCRBJ01	TCRBJ01-01	1				7	1	4	1	9	8	42	52	53	60	69	1	In	VDJ							NA
ACCAGACCTCTCTGTACTTCTGTGCCAGCAGAGGAAGACAGGCCCCTTAAATTACCCTTCTCTGGAAACACCATATATTTTGGAGAG		5	0.00955895	61	TCRBV27-01*01	TCRBV27	TCRBV27-01	1				TCRBD01-01*01	TCRBD01	TCRBD01-01	1				TCRBJ01-03*01	TCRBJ01	TCRBJ01-03	1				6	5	2	4	17	0	20	31	36	42	59	1	Out	VDJ							NA
CTGCAGAGCAGGGGGACTCGGCCGTGTATGTCTGTGCAAGTCGCTCCGGGAACAGGGAGAAGGGTAGAGACCCAGTACTTCGGGCCA		5	0.00955895	49	TCRBV12-02*01	TCRBV12	TCRBV12-02	1				TCRBD01-01*01	TCRBD01	TCRBD01-01	1				TCRBJ02-05*01	TCRBJ02	TCRBJ02-05	1				4	6	3	3	8	4	32	45	51	57	65	1	Out	VDJ							NA
CAGCAGGTAGTGCGAGGAGATTCGGCAGCTTATTTCTGTGCCAGCTCACCACCGGTACGGGACCAAGAGACCCAGTACTTCGGGCCA	CASSPPVRDQETQYF	5	0.00955895	45	TCRBV18-01*01	TCRBV18	TCRBV18-01	1				TCRBD02-01	TCRBD02	TCRBD02-01				01,02	TCRBJ02-05*01	TCRBJ02	TCRBJ02-05	1				0	4	8	4	0	0	36	53	57	-1	61	1	In	VDJ							NA
GAGCTGGGGGACTCGGCCCTTTATCTTTGCGCCAGCAGCCTCAAGAGCAGGACTAGCGGGAACACCGGGGAGCTGTTTTTTGGAGAA	CASSLKSRTSGNTGELFF	5	0.00955895	54	TCRBV05-01*01	TCRBV05	TCRBV05-01	1				TCRBD02-01	TCRBD02	TCRBD02-01				01,02	TCRBJ02-02*01	TCRBJ02	TCRBJ02-02	1				4	10	1	5	0	1	27	39	49	-1	59	1	In	VDJ							NA
GTGAGCACCTTGGAGCTGGGGGACTCGGCCCTTTATCTTTGCGCCAGCAAGACAGGGGGTAACACCGGGGAGCTGTTTTTTGGAGAA	CASKTGGNTGELFF	5	0.00955895	42	TCRBV05-01*01	TCRBV05	TCRBV05-01	1				TCRBD01-01*01	TCRBD01	TCRBD01-01	1				TCRBJ02-02*01	TCRBJ02	TCRBJ02-02	1				6	1	2	1	1	2	39	49	50	59	60	1	In	VDJ							NA
ACCTTGGAGCTGGGGGACTCGGCCCTTTATCTTTGCGCCAGCAGCTTGGCCAGGACAGGGACAACCGGGGAGCTGTTTTTTGGAGAA	CASSLARTGTTGELFF	5	0.00955895	48	TCRBV05-01*01	TCRBV05	TCRBV05-01	1				TCRBD01-01*01	TCRBD01	TCRBD01-01	1				TCRBJ02-02*01	TCRBJ02	TCRBJ02-02	1				0	3	1	3	3	5	33	49	52	60	63	1	In	VDJ							NA
GCCTTGTTGCTGGGGGACTCGGCCCTCTATCTCTGTGCCAGCAGCTTGGCCGGCGGAGGGCCGACAGATACGCAGTATTTTGGCCCA	CASSLAGGGPTDTQYF	5	0.00955895	48	TCRBV05-06*01	TCRBV05	TCRBV05-06	1				TCRBD02-01*02	TCRBD02	TCRBD02-01	2				TCRBJ02-03*01	TCRBJ02	TCRBJ02-03	1				0	5	10	0	3	3	33	49	54	60	63	1	In	VDJ							NA
ACCTTGGAGCTGGGGGACTCGGCCCTTTATCTTTGCGCCAGCAGCCCCCCCACCGGGACGACCGGAAACACCATATATTTTGGAGAG	CASSPPTGTTGNTIYF	5	0.00955895	48	TCRBV05-01*01	TCRBV05	TCRBV05-01	1				unresolved		unresolved		TCRBD01,TCRBD02	TCRBD01-01,TCRBD02-01		TCRBJ01-03*01	TCRBJ01	TCRBJ01-03	1				4	9	0	7	4	4	33	45	54	59	63	1	In	VDJ							NA
ATCCTGAGTTCTAAGAAGCTCCTTCTCAGTGACTCTGGCTTCTATCTCTGTGCCTGGAGTCTTAGTGAGACCCAGTACTTCGGGCCA	CAWSLSETQYF	5	0.00955895	33	TCRBV30-01*01	TCRBV30	TCRBV30-01	1				TCRBD02-01	TCRBD02	TCRBD02-01				01,02	TCRBJ02-05*01	TCRBJ02	TCRBJ02-05	1				2	2	5	8	1	5	48	60	62	65	66	2	In	VDJ							NA
TTGGAGCTGGGGGACTCGGCCCTTTATCTTTGCGCCAGCAGCTTGGCCTGGGCTAGCGGGAACACCGGGGAGCTGTTTTTTGGAGAA	CASSLAWASGNTGELFF	5	0.00955895	51	TCRBV05-01*01	TCRBV05	TCRBV05-01	1				TCRBD02-01	TCRBD02	TCRBD02-01				01,02	TCRBJ02-02*01	TCRBJ02	TCRBJ02-02	1				0	6	4	5	0	1	30	46	52	-1	59	1	In	VDJ							NA
ACCTTGGAGCTGGGGGACTCGGCCCTTTATCTTTGCGCCAGCAGCTCAGGCAGGGGGGGGCAGTCAGGGGAGCAGTTCTTCGGGCCA	CASSSGRGGQSGEQFF	5	0.00955895	48	TCRBV05-01*01	TCRBV05	TCRBV05-01	1				unresolved		unresolved		TCRBD01,TCRBD02	TCRBD01-01,TCRBD02-01		TCRBJ02-01*01	TCRBJ02	TCRBJ02-01	1				3	4	4	1	12	10	33	46	50	57	69	1	In	VDJ							NA
AGCACCTTGGAGCTGGGGGACTCGGCCCTTTATCTTTGCGCCAGCAGCTTGGGGCAGGGGCGGACCGGGGAGCTGTTTTTTGGAGAA	CASSLGQGRTGELFF	5	0.00955895	45	TCRBV05-01*01	TCRBV05	TCRBV05-01	1				TCRBD01-01*01	TCRBD01	TCRBD01-01	1				TCRBJ02-02*01	TCRBJ02	TCRBJ02-02	1				0	2	4	2	3	5	36	52	54	60	63	1	In	VDJ							NA
GTGAGCACCTTGGAGCTGGGGGACTCGGCCCTTTATCTTTGCGCCAGCAGGGGACAGGGGAGCCTAAATGAGCAGTTCTTCGGGCCA	CASRGQGSLNEQFF	5	0.00955895	42	TCRBV05-01*01	TCRBV05	TCRBV05-01	1				TCRBD01-01*01	TCRBD01	TCRBD01-01	1				TCRBJ02-01*01	TCRBJ02	TCRBJ02-01	1				5	0	0	2	6	7	39	-1	50	60	66	1	In	VDJ							NA
GAGCTGGGGGACTCGGCCCTTTATCTTTGCGCCAGCGGCCTAATAATAGCGGGGGGATCCCTTGGGGATACGCAGTATTTTGGCCCA	CASGLIIAGGSLGDTQYF	5	0.00955895	54	TCRBV05-01*01	TCRBV05	TCRBV05-01	1				TCRBD02-01*01	TCRBD02	TCRBD02-01	1				TCRBJ02-03*01	TCRBJ02	TCRBJ02-03	1				7	10	5	1	10	6	27	36	46	56	66	1	In	VDJ							NA
ATCCGGTCCACAAAGCTGGAGGACTCAGCCATGTACTTCTGTGCCAGCACCCGGGACAGGGTCGACCAAACGGGGTACTTCGGGCCA	CASTRDRVDQTGYF	5	0.00955895	42	TCRBV02-01*01	TCRBV02	TCRBV02-01	1				TCRBD01-01*01	TCRBD01	TCRBD01-01	1				TCRBJ02-05*01	TCRBJ02	TCRBJ02-05	1				7	3	0	3	13	13	39	49	52	61	74	1	In	VDJ							NA
GTGAGCACCTTGGAGCTGGGGGACTCGGCCCTTTATCTTTGCGCCAGCAACAACCGCGGGGGCCAAGAGACCCAGTACTTCGGGCCA	CASNNRGGQETQYF	5	0.00955895	42	TCRBV05-01*01	TCRBV05	TCRBV05-01	1				TCRBD02-01*01	TCRBD02	TCRBD02-01	1				TCRBJ02-05*01	TCRBJ02	TCRBJ02-05	1				6	6	7	2	0	1	39	49	55	-1	62	1	In	VDJ							NA
AGCACCTTGGAGCTGGGGGACTCGGCCCTTTATCTTTGCGCCAGCAGCCCAGGGCGCGGGGAGGGTTACGAGCAGTACTTCGGGCCG	CASSPGRGEGYEQYF	5	0.00955895	45	TCRBV05-01*01	TCRBV05	TCRBV05-01	1				TCRBD02-01*02	TCRBD02	TCRBD02-01	2				TCRBJ02-07*01	TCRBJ02	TCRBJ02-07	1				4	10	9	0	1	4	36	48	58	65	66	1	In	VDJ							NA
AGCACCTTGGAGCTGGGGGACTCGGCCCTTTATCTTTGCGCCAGCAGCTTGGGGACAGGCCGGGGGGAGACCCAGTACTTCGGGCCA	CASSLGTGRGETQYF	5	0.00955895	45	TCRBV05-01*01	TCRBV05	TCRBV05-01	1				TCRBD01-01*01	TCRBD01	TCRBD01-01	1				TCRBJ02-05*01	TCRBJ02	TCRBJ02-05	1				0	0	1	4	7	5	36	-1	52	59	66	1	In	VDJ							NA
TCTGCCATCCCCAACCAGACAGCTCTTTACTTCTGTGCCACCAGTGATCTGACAGGTGGAGTACAAGAGACCCAGTACTTCGGGCCA	CATSDLTGGVQETQYF	5	0.00955895	48	TCRBV24	TCRBV24	unresolved			TCRBV24-01,TCRBV24-or09_02		TCRBD01-01*01	TCRBD01	TCRBD01-01	1				TCRBJ02-05*01	TCRBJ02	TCRBJ02-05	1				3	2	2	4	7	2	33	48	50	56	63	1	In	VDJ							NA
ACCTTGGAGCTGGGGGACTCGGCCCTTTATCTTTGCGCCAGCAGCTTGGGGGGCCAGGGGGTCCCAGAGACCCAGTACTTCGGGCCA	CASSLGGQGVPETQYF	5	0.00955895	48	TCRBV05-01*01	TCRBV05	TCRBV05-01	1				TCRBD01-01*01	TCRBD01	TCRBD01-01	1				TCRBJ02-05*01	TCRBJ02	TCRBJ02-05	1				0	5	4	1	4	4	33	49	54	61	65	1	In	VDJ							NA
TCTAAGAAGCTCCTTCTCAGTGACTCTGGCTTCTATCTCTGTGCCTGGAGTCGGACAGTAGCTAACTATGGCTACACCTTCGGTTCG	CAWSRTVANYGYTF	5	0.00955895	42	TCRBV30-01*01	TCRBV30	TCRBV30-01	1				TCRBD01-01*01	TCRBD01	TCRBD01-01	1				TCRBJ01-02*01	TCRBJ01	TCRBJ01-02	1				2	1	1	5	3	0	39	51	52	58	61	2	In	VDJ							NA
AAGAAGCTCCTTCTCAGTGACTCTGGCTTCTATCTCTGTGCCTGCCACAGGGCTCAAGTCTCTGGAAACACCATATATTTTGGAGAG	CACHRAQVSGNTIYF	5	0.00955895	45	TCRBV30-01*01	TCRBV30	TCRBV30-01	1				TCRBD01-01*01	TCRBD01	TCRBD01-01	1				TCRBJ01-03*01	TCRBJ01	TCRBJ01-03	1				6	2	3	3	7	0	36	44	46	52	59	1	In	VDJ							NA
TCTAAGAAGCTCCTTCTCAGTGACTCTGGCTTCTATCTCTGTGCCTGGTCTTACAGGGGGCTTAATGAAAAACTGTTTTTTGGCAGT	CAWSYRGLNEKLFF	5	0.00955895	42	TCRBV30-01*01	TCRBV30	TCRBV30-01	1				TCRBD01-01*01	TCRBD01	TCRBD01-01	1				TCRBJ01-04*01	TCRBJ01	TCRBJ01-04	1				5	4	3	0	1	4	39	48	52	61	62	1	In	VDJ							NA
TCTAAGAAGCTCCTTCTCAGTGACTCTGGCTTCTATCTCTGTGCCTCGACCCTCAGTGATGCTGGAAACACCATATATTTTGGAGAG	CASTLSDAGNTIYF	5	0.00955895	42	TCRBV30-01*01	TCRBV30	TCRBV30-01	1				unresolved		unresolved		TCRBD01,TCRBD02	TCRBD01-01,TCRBD02-01		TCRBJ01-03*01	TCRBJ01	TCRBJ01-03	1				7	1	2	7	11	2	39	46	47	50	61	1	In	VDJ							NA
TCTAAGAAGCTCCTTCTCAGTGACTCTGGCTTCTATCTCTGTGCCTGGAGTGTATCAGGGGATGGAAACACCATATATTTTGGAGAG	CAWSVSGDGNTIYF	5	0.00955895	42	TCRBV30-01*01	TCRBV30	TCRBV30-01	1				TCRBD01-01*01	TCRBD01	TCRBD01-01	1				TCRBJ01-03*01	TCRBJ01	TCRBJ01-03	1				0	2	4	2	1	3	39	53	55	61	62	1	In	VDJ							NA
CTGAGTTCTAAGAAGCTCCTTCTCAGTGACTCTGGCTTCTATCTCTGTGCCTGGAGTAAGCGGTGGAATGAGCAGTTCTTCGGGCCA	CAWSKRWNEQFF	5	0.00955895	36	TCRBV30-01*01	TCRBV30	TCRBV30-01	1				TCRBD02-01	TCRBD02	TCRBD02-01				01,02	TCRBJ02-01*01	TCRBJ02	TCRBJ02-01	1				2	1	6	5	3	7	45	57	58	63	66	1	In	VDJ							NA
TCTAAGAAGCTCCTTCTCAGTGACTCTGGCTTCTATCTCTGTGCCTGGAGTGTAACCGGAGCTACGGGGAAACTGTTTTTTGGCAGT	CAWSVTGATGKLFF	5	0.00955895	42	TCRBV30-01*01	TCRBV30	TCRBV30-01	1				TCRBD02-01*01	TCRBD02	TCRBD02-01	1				TCRBJ01-04*01	TCRBJ01	TCRBJ01-04	1				0	11	8	3	0	11	39	53	64	-1	69	1	In	VDJ							NA
CTCCTTCTCAGTGACTCTGGCTTCTATCTCTGTGCCTGTACCCCCCGGCGGGGCGGGGGTGGGGCCAACGTCCTGACTTTCGGGGCC	CACTPRRGGGGANVLTF	5	0.00955895	51	TCRBV30-01*01	TCRBV30	TCRBV30-01	1				TCRBD02-01*01	TCRBD02	TCRBD02-01	1				TCRBJ02-06*01	TCRBJ02	TCRBJ02-06	1				6	14	7	2	0	3	30	38	52	-1	59	1	In	VDJ							NA
AGTTCTAAGAAGCTCCTTCTCAGTGACTCTGGCTTCTATCTCTGTGCCTGGAGTCCCACGGCGGGCACTGAAGCTTTCTTTGGACAA	CAWSPTAGTEAFF	5	0.00955895	39	TCRBV30-01*01	TCRBV30	TCRBV30-01	1				TCRBD02-01	TCRBD02	TCRBD02-01				01,02	TCRBJ01-01*01	TCRBJ01	TCRBJ01-01	1				2	6	7	4	0	4	42	54	60	-1	65	1	In	VDJ							NA
TCTAAGAAGCTCCTTCTCAGTGACTCTGGCTTCTATCTCTGTGCCTGGAGGCCCGGTGCAACTAATGAAAAACTGTTTTTTGGCAGT	CAWRPGATNEKLFF	5	0.00955895	42	TCRBV30-01*01	TCRBV30	TCRBV30-01	1				TCRBD02-01	TCRBD02	TCRBD02-01				01,02	TCRBJ01-04*01	TCRBJ01	TCRBJ01-04	1				3	3	8	5	2	0	39	50	53	56	58	1	In	VDJ							NA
ATCCTGAGTTCTAAGAAGCTCCTTCTCAGTGACTCTGGCTTCTATCTCTGTGCCTGGAGTGAGGATACTGAAGCTTTCTTTGGACAA	CAWSEDTEAFF	5	0.00955895	33	TCRBV30-01*01	TCRBV30	TCRBV30-01	1				unresolved		unresolved		TCRBD01,TCRBD02	TCRBD01-01,TCRBD02-01		TCRBJ01-01*01	TCRBJ01	TCRBJ01-01	1				1	1	1	8	1	5	48	61	62	65	66	1	In	VDJ							NA
TCTAAGAAGCTCCTTCTCAGTGACTCTGGCTTCTATCTCTGTGCCTGGAGCGCGACGGACAGGGTGACTGAAGCTTTCTTTGGACAA	CAWSATDRVTEAFF	5	0.00955895	42	TCRBV30-01*01	TCRBV30	TCRBV30-01	1				TCRBD01-01*01	TCRBD01	TCRBD01-01	1				TCRBJ01-01*01	TCRBJ01	TCRBJ01-01	1				3	6	1	3	2	5	39	50	56	64	66	1	In	VDJ							NA
AAGAAGCTCCTTCTCAGTGACTCTGGCTTCTATCTCTGTGCCTGGAGTAAAGCGGGAGATCTGACAGATACGCAGTATTTTGGCCCA	CAWSKAGDLTDTQYF	5	0.00955895	45	TCRBV30-01*01	TCRBV30	TCRBV30-01	1				TCRBD02-01*02	TCRBD02	TCRBD02-01	2				TCRBJ02-03*01	TCRBJ02	TCRBJ02-03	1				2	2	6	2	5	3	36	48	50	58	63	1	In	VDJ							NA
CTGAGTTCTAAGAAGCTCCTTCTCAGTGACTCTGGCTTCTATCTCTGTGCCTGGGGAAAAAAAGTAACCGAAGCTTTCTTTGGACAA	CAWGKKVTEAFF	5	0.00955895	36	TCRBV30-01*01	TCRBV30	TCRBV30-01	1				unresolved		unresolved		TCRBD01,TCRBD02	TCRBD01-01,TCRBD02-01		TCRBJ01-01*01	TCRBJ01	TCRBJ01-01	1				5	0	1	8	12	8	45	-1	54	57	69	1	In	VDJ							NA
AGTTCTAAGAAGCTCCTTCTCAGTGACTCTGGCTTCTATCTCTGTGCCTGGAGTGTAGAAGCTAACTATGGCTACACCTTCGGTTCG	CAWSVEANYGYTF	5	0.00955895	39	TCRBV30-01*01	TCRBV30	TCRBV30-01	1				unresolved		unresolved		TCRBD01,TCRBD02	TCRBD01-01,TCRBD02-01		TCRBJ01-02*01	TCRBJ01	TCRBJ01-02	1				0	1	2	8	2	0	42	56	57	59	61	1	In	VDJ							NA
AAGAAGCTCCTTCTCAGTGACTCTGGCTTCTATCTCTGTGCCTGGAACCCAGGTAGCACTGGGGCCAACGTCCTGACTTTCGGGGCC	CAWNPGSTGANVLTF	5	0.00955895	45	TCRBV30-01*01	TCRBV30	TCRBV30-01	1				unresolved		unresolved		TCRBD01,TCRBD02	TCRBD01-01,TCRBD02-01		TCRBJ02-06*01	TCRBJ02	TCRBJ02-06	1				4	3	4	4	5	2	36	46	49	53	58	1	In	VDJ							NA
TCTAAGAAGCTCCTTCTCAGTGACTCTGGCTTCTATCTCTGTGCCTGGAGTGTAAATCTTGAAGGGACTGAAGCTTTCTTTGGACAA	CAWSVNLEGTEAFF	5	0.00955895	42	TCRBV30-01*01	TCRBV30	TCRBV30-01	1				unresolved		unresolved		TCRBD01,TCRBD02	TCRBD01-01,TCRBD02-01		TCRBJ01-01*01	TCRBJ01	TCRBJ01-01	1				0	9	5	3	0	5	39	53	62	-1	66	1	In	VDJ							NA
AAGAAGCTCCTTCTCAGTGACTCTGGCTTCTATCTCTGTGCCTGGAGGATAACCGGGACAGGGAATTCACCCCTCCACTTTGGGAAC	CAWRITGTGNSPLHF	5	0.00955895	45	TCRBV30-01*01	TCRBV30	TCRBV30-01	1				TCRBD01-01*01	TCRBD01	TCRBD01-01	1				TCRBJ01-06*01	TCRBJ01	TCRBJ01-06	1				3	7	0	3	0	7	36	47	54	-1	63	1	In	VDJ							NA
CTGAGTTCTAAGAAGCTCCTTCTCAGTGACTCTGGCTTCTATCTCTGTGCCTGGGGAGAAGGGGGTAGGCCCCAGCATTTTGGTGAT	CAWGEGGRPQHF	5	0.00955895	36	TCRBV30-01*01	TCRBV30	TCRBV30-01	1				TCRBD01-01*01	TCRBD01	TCRBD01-01	1				TCRBJ01-05*01	TCRBJ01	TCRBJ01-05	1				5	5	5	1	3	9	45	54	59	65	68	1	In	VDJ							NA
TCTAAGAAGCTCCTTCTCAGTGACTCTGGCTTCTATCTCTGTGCCTGGAGTGTAAGCCTGGGGGGACAGGGCTACACCTTCGGTTCG	CAWSVSLGGQGYTF	5	0.00955895	42	TCRBV30-01*01	TCRBV30	TCRBV30-01	1				TCRBD01-01*01	TCRBD01	TCRBD01-01	1				TCRBJ01-02*01	TCRBJ01	TCRBJ01-02	1				0	9	0	5	0	8	39	53	62	-1	69	1	In	VDJ							NA
AAGAAGCTCCTTCTCAGTGACTCTGGCTTCTATCTCTGTGCCTGGAGTCAAGGGGGGGGCTCGAACACTGAAGCTTTCTTTGGACAA	CAWSQGGGSNTEAFF	5	0.00955895	45	TCRBV30-01*01	TCRBV30	TCRBV30-01	1				TCRBD02-01*01	TCRBD02	TCRBD02-01	1				TCRBJ01-01*01	TCRBJ01	TCRBJ01-01	1				2	3	9	0	4	1	36	48	51	58	62	1	In	VDJ							NA
AGTTCTAAGAAGCTCCTTCTCAGTGACTCTGGCTTCTATCTCTGTGCCTGGAGTCAAGGAGGGGGCAATGGCTACACCTTCGGTTCG	CAWSQGGGNGYTF	5	0.00955895	39	TCRBV30-01*01	TCRBV30	TCRBV30-01	1				TCRBD01-01*01	TCRBD01	TCRBD01-01	1				TCRBJ01-02*01	TCRBJ01	TCRBJ01-02	1				2	5	5	0	1	6	42	54	59	66	67	1	In	VDJ							NA
AGTTCTAAGAAGCTCCTTCTCAGTGACTCTGGCTTCTATCTCTGTGCCTGGAGTTCACAGGGAGGGAAGGGCTACACCTTCGGTTCG	CAWSSQGGKGYTF	5	0.00955895	39	TCRBV30-01*01	TCRBV30	TCRBV30-01	1				TCRBD02-01*02	TCRBD02	TCRBD02-01	2				TCRBJ01-02*01	TCRBJ01	TCRBJ01-02	1				2	5	9	0	3	8	42	54	59	66	69	1	In	VDJ							NA
AAGCTCCTTCTCAGTGACTCTGGCTTCTATCTCTGTGCCTGGTCGCCCGGGACAGGGATTAGCTCCTACGAGCAGTACTTCGGGCCG	CAWSPGTGISSYEQYF	5	0.00955895	48	TCRBV30-01*01	TCRBV30	TCRBV30-01	1				TCRBD01-01*01	TCRBD01	TCRBD01-01	1				TCRBJ02-07*01	TCRBJ02	TCRBJ02-07	1				5	6	0	3	5	0	33	42	48	57	62	1	In	VDJ							NA
TCTAAGAAGCTCCTTCTCAGTGACTCTGGCTTCTATCTCTGTGCCTGGCAGTCCGGGACAGAGGATTCACCCCTCCACTTTGGGAAC	CAWQSGTEDSPLHF	5	0.00955895	42	TCRBV30-01*01	TCRBV30	TCRBV30-01	1				TCRBD01-01*01	TCRBD01	TCRBD01-01	1				TCRBJ01-06*01	TCRBJ01	TCRBJ01-06	1				5	6	0	5	3	8	39	48	54	61	64	1	In	VDJ							NA
AAGCTCCTTCTCAGTGACTCTGGCTTCTATCTCTGTGCCTGGAGTGTACAGTGGGGACAGGGAGCCTACGAGCAGTACTTCGGGCCG	CAWSVQWGQGAYEQYF	5	0.00955895	48	TCRBV30-01*01	TCRBV30	TCRBV30-01	1				TCRBD01-01*01	TCRBD01	TCRBD01-01	1				TCRBJ02-07*01	TCRBJ02	TCRBJ02-07	1				0	6	0	3	2	2	33	47	53	62	64	1	In	VDJ							NA
CTCCTTCTCAGTGACTCTGGCTTCTATCTCTGTGCCTGGATGGAGGGACTGTCCCCTAAGGCGAACCCTGAAGCTTTCTTTGGACAA	CAWMEGLSPKANPEAFF	5	0.00955895	51	TCRBV30-01*01	TCRBV30	TCRBV30-01	1				TCRBD02-01	TCRBD02	TCRBD02-01				01,02	TCRBJ01-01*01	TCRBJ01	TCRBJ01-01	1				4	4	0	10	17	6	30	40	44	50	67	1	In	VDJ							NA
AGTTCTAAGAAGCTCCTTCTCAGTGACTCTGGCTTCTATCTCTGTGCCTGGACCAAGCGCAGGGGGGATGGCTACACCTTCGGTTCG	CAWTKRRGDGYTF	5	0.00955895	39	TCRBV30-01*01	TCRBV30	TCRBV30-01	1				TCRBD01-01*01	TCRBD01	TCRBD01-01	1				TCRBJ01-02*01	TCRBJ01	TCRBJ01-02	1				4	7	4	1	1	6	42	52	59	66	67	1	In	VDJ							NA
CTTCTCAGTGACTCTGGCTTCTATCTCTGTGCCTGGAGTGAGGTCTTCAACAGCCTGGGTAGCAATCAGCCCCAGCATTTTGGTGAT	CAWSEVFNSLGSNQPQHF	5	0.00955895	54	TCRBV30-01*01	TCRBV30	TCRBV30-01	1				TCRBD01-01*01	TCRBD01	TCRBD01-01	1				TCRBJ01-05*01	TCRBJ01	TCRBJ01-05	1				1	9	3	5	6	0	27	40	49	53	59	1	In	VDJ							NA
CTGAGTTCTAAGAAGCTCCTTCTCAGTGACTCTGGCTTCTATCTCTGTGCCTGGAGTGAGGGGAAAGTTACGCAGTATTTTGGCCCA	CAWSEGKVTQYF	5	0.00955895	36	TCRBV30-01*01	TCRBV30	TCRBV30-01	1				TCRBD01-01*01	TCRBD01	TCRBD01-01	1				TCRBJ02-03*01	TCRBJ02	TCRBJ02-03	1				1	0	5	2	5	8	45	-1	58	63	68	1	In	VDJ							NA
AAGAAGCTCCTTCTCAGTGACTCTGGCTTCTATCTCTGTGCCTGGGCGGGCAGGGTCTCCTATAATTCACCCCTCCACTTTGGGAAC	CAWAGRVSYNSPLHF	5	0.00955895	45	TCRBV30-01*01	TCRBV30	TCRBV30-01	1				unresolved		unresolved		TCRBD01,TCRBD02	TCRBD01-01,TCRBD02-01		TCRBJ01-06*01	TCRBJ01	TCRBJ01-06	1				5	5	4	3	1	0	36	45	50	55	56	1	In	VDJ							NA
CTGAGTTCTAAGAAGCTCCTTCTCAGTGACTCTGGCTTCTATCTCTGTGCCTGGAGTGCAGGACAAGGGGAGCAGTACTTCGGGCCG	CAWSAGQGEQYF	5	0.00955895	36	TCRBV30-01*01	TCRBV30	TCRBV30-01	1				TCRBD01-01*01	TCRBD01	TCRBD01-01	1				TCRBJ02-07*01	TCRBJ02	TCRBJ02-07	1				1	2	1	6	4	7	45	58	60	65	69	1	In	VDJ							NA
AGTTCTAAGAAGCTCCTTCTCAGTGACTCTGGCTTCTATCTCTGTGCCTGGAATCGGCAGGGCAATCAGCCCCAGCATTTTGGTGAT	CAWNRQGNQPQHF	5	0.00955895	39	TCRBV30-01*01	TCRBV30	TCRBV30-01	1				TCRBD01-01*01	TCRBD01	TCRBD01-01	1				TCRBJ01-05*01	TCRBJ01	TCRBJ01-05	1				4	5	4	4	0	2	42	52	57	-1	61	1	In	VDJ							NA
CTGAGTTCTAAGAAGCTCCTTCTCAGTGACTCTGGCTTCTATCTCTGTGCCTGGCAGGGTAGCTCCTACGAGCAGTACTTCGGGCCG	CAWQGSSYEQYF	5	0.00955895	36	TCRBV30-01*01	TCRBV30	TCRBV30-01	1				TCRBD01-01*01	TCRBD01	TCRBD01-01	1				TCRBJ02-07*01	TCRBJ02	TCRBJ02-07	1				5	0	4	3	3	0	45	-1	54	59	62	1	In	VDJ							NA
ATCCTGAGTTCTAAGAAGCTCCTTCTCAGTGACTCTGGCTTCTATCTCTGTGCCTGGAACCCAGGTTACGAGCAGTACTTCGGGCCG	CAWNPGYEQYF	5	0.00955895	33	TCRBV30-01*01	TCRBV30	TCRBV30-01	1				TCRBD01-01*01	TCRBD01	TCRBD01-01	1				TCRBJ02-07*01	TCRBJ02	TCRBJ02-07	1				4	3	4	4	1	4	48	58	61	65	66	1	In	VDJ							NA
AAGCTCCTTCTCAGTGACTCTGGCTTCTATCTCTGTGCCTGGAGTCCCTCAGGGGGTAATAGCAATCAGCCCCAGCATTTTGGTGAT	CAWSPSGGNSNQPQHF	5	0.00955895	48	TCRBV30-01*01	TCRBV30	TCRBV30-01	1				TCRBD01-01*01	TCRBD01	TCRBD01-01	1				TCRBJ01-05*01	TCRBJ01	TCRBJ01-05	1				2	4	4	1	3	0	33	45	49	56	59	1	In	VDJ							NA
CTGAGTTCTAAGAAGCTCCTTCTCAGTGACTCTGGCTTCTATCTCTGTGCCGGGGGGCAACTTAACTATGGCTACACCTTCGGTTCG	CAGGQLNYGYTF	5	0.00955895	36	TCRBV30-01*01	TCRBV30	TCRBV30-01	1				unresolved		unresolved		TCRBD01,TCRBD02	TCRBD01-01,TCRBD02-01		TCRBJ01-02*01	TCRBJ01	TCRBJ01-02	1				8	1	6	0	4	1	45	51	52	58	62	1	In	VDJ							NA
AGTTCTAAGAAGCTCCTTCTCAGTGACTCTGGCTTCTATCTCTGTGCCTGGAGTGTGGAGGCAAACTATGGCTACACCTTCGGTTCG	CAWSVEANYGYTF	5	0.00955895	39	TCRBV30-01*01	TCRBV30	TCRBV30-01	1				TCRBD02-01*02	TCRBD02	TCRBD02-01	2				TCRBJ01-02*01	TCRBJ01	TCRBJ01-02	1				0	0	10	1	2	2	42	-1	56	61	63	1	In	VDJ							NA
TGAACGCCTTGTTGCTGGGGGACTCGGCCCTGTATCTCTGTGCCAGCAGCCCTTCCCCCCAGCACAGATACGCAGTATTTTGGCCCA		4	0.00764716	43	TCRBV05-05*01	TCRBV05	TCRBV05-05	1				TCRBD02-01	TCRBD02	TCRBD02-01				01,02	TCRBJ02-03*01	TCRBJ02	TCRBJ02-03	1				4	1	4	10	7	0	38	50	51	53	60	1	Out	VDJ							NA
TGGAGATCCAGCGCACAGAGCAGGGGGACTCGGTCATGTATCTCTGTGCCAGCCGGGGCTCTCTGCAATGAGCAGTTCTTCGGGCCA		4	0.00764716	37	TCRBV07-09	TCRBV07	TCRBV07-09				01,03	unresolved		unresolved		TCRBD01,TCRBD02	TCRBD01-01,TCRBD02-01		TCRBJ02-01*01	TCRBJ02	TCRBJ02-01	1				8	1	7	0	6	6	44	53	54	59	65	1	Out	VDJ							NA
ATTCTGGAGTCCGCCAGCACCAACCAGACATCTATGTACCTCTGTGCCAGCCGACCCCCGGCTGGAAACACCATATATTTTGGAGAG	CASRPPAGNTIYF	4	0.00764716	39	TCRBV28-01*01	TCRBV28	TCRBV28-01	1				unresolved		unresolved		TCRBD01,TCRBD02	TCRBD01-01,TCRBD02-01		TCRBJ01-03*01	TCRBJ01	TCRBJ01-03	1				8	1	2	7	6	2	42	51	52	55	61	1	In	VDJ							NA
TCCAGCGCACACAGCAGGAGGACTCGGCCGTGTATCTCTGTGCCAGCAGCTTGAACGGGAGGGGGCAATGAGCAGTTCTTCGGGCCA		4	0.00764716	43	TCRBV07-02*01	TCRBV07	TCRBV07-02	1				TCRBD02-01*02	TCRBD02	TCRBD02-01	2				TCRBJ02-01*01	TCRBJ02	TCRBJ02-01	1				3	3	8	0	2	6	38	52	55	63	65	1	Out	VDJ							NA
CCTCCTCCCAGACATCTGTATATTTCTGCGCCAGCAGTGGGCTCTGGGGGGGGGATTTGTGGCAATCAGCCCCAGCATTTTGGTGAT		4	0.00764716	55	TCRBV10-01	TCRBV10	TCRBV10-01				01,02	TCRBD02-01*01	TCRBD02	TCRBD02-01	1				TCRBJ01-05*01	TCRBJ01	TCRBJ01-05	1				4	6	9	0	9	2	26	39	45	52	61	1	Out	VDJ							NA
AATGTAAGCACCTTGGAGCTGGGGGACTCGGCCCTTTATCTTTGCGCCAGCAGCTTTATATCGGGCAATGAGCAGTTCTTCGGGCCA	CASSFISGNEQFF	4	0.00764716	39	TCRBV05-01*01	TCRBV05	TCRBV05-01	1				TCRBD02-01	TCRBD02	TCRBD02-01				01,02	TCRBJ02-01*01	TCRBJ02	TCRBJ02-01	1				2	5	8	4	0	6	42	56	61	-1	65	1	In	VDJ							NA
ACCTTGGAGCTGGGGGACTCGGCCCTTTATCTTTGCGCCAGCAGCCCGGCGGGGGGGCAGGATAATTCACCCCTCCACTTTGGGAAC	CASSPAGGQDNSPLHF	4	0.00764716	48	TCRBV05-01*01	TCRBV05	TCRBV05-01	1				TCRBD02-01*01	TCRBD02	TCRBD02-01	1				TCRBJ01-06*01	TCRBJ01	TCRBJ01-06	1				4	3	7	0	4	5	33	45	48	57	61	1	In	VDJ							NA
GTGAGCACCTTGGAGCTGGGGGACTCGGCCCTTTATCTTTGCGCCAGCAGTTCAGGGACCCCGGGGGAGACCCAGTACTTCGGGCCA	CASSSGTPGETQYF	4	0.00764716	42	TCRBV05-01*01	TCRBV05	TCRBV05-01	1				unresolved		unresolved		TCRBD01,TCRBD02	TCRBD01-01,TCRBD02-01		TCRBJ02-05*01	TCRBJ02	TCRBJ02-05	1				5	4	0	7	7	5	39	50	54	59	66	1	In	VDJ							NA
CAAGAAGACTCAGCTGCGTATCTCTGCACCAGCAGCCAAGATATAGGCCCCGGACTAGCGGCCTACAATGAGCAGTTCTTCGGGCCA	CTSSQDIGPGLAAYNEQFF	4	0.00764716	57	TCRBV01-01*01	TCRBV01	TCRBV01-01	1				TCRBD02-01	TCRBD02	TCRBD02-01				01,02	TCRBJ02-01*01	TCRBJ02	TCRBJ02-01	1				0	10	1	5	0	2	24	41	51	-1	61	1	In	VDJ							NA
TCTAAGAAGCTCCTTCTCAGTGACTCTGGCTTCTATCTCTGTGCCTGGAAGGGCGGGAGCTCTGGAAACACCATATATTTTGGAGAG	CAWKGGSSGNTIYF	4	0.00764716	42	TCRBV30-01*01	TCRBV30	TCRBV30-01	1				TCRBD02-01*02	TCRBD02	TCRBD02-01	2				TCRBJ01-03*01	TCRBJ01	TCRBJ01-03	1				4	3	7	2	0	0	39	49	52	-1	59	1	In	VDJ							NA
AAGCTCCTTCTCAGTGACTCTGGCTTCTATCTCTGTGCCTGGAGTGTAGGGAGGGGGCTCCATACAGATACGCAGTATTTTGGCCCA	CAWSVGRGLHTDTQYF	4	0.00764716	48	TCRBV30-01*01	TCRBV30	TCRBV30-01	1				unresolved		unresolved		TCRBD01,TCRBD02	TCRBD01-01,TCRBD02-01		TCRBJ02-03*01	TCRBJ02	TCRBJ02-03	1				0	4	5	0	5	3	33	47	51	58	63	1	In	VDJ							NA
ATCCTGAGTTCTAAGAAGCTCCTTCTCAGTGACTCTGGCTTCTATCTCTGTGCCTGGAGTAGCGTAAACATTCAGTACTTCGGCGCC	CAWSSVNIQYF	4	0.00764716	33	TCRBV30-01*01	TCRBV30	TCRBV30-01	1				TCRBD02-01	TCRBD02	TCRBD02-01				01,02	TCRBJ02-04*01	TCRBJ02	TCRBJ02-04	1				2	0	6	6	1	6	48	-1	60	64	65	1	In	VDJ							NA
ATCCTGAGTTCTAAGAAGCTCCTTCTCAGTGACTCTGGCTTCTATCTCTGTGCCTGGAGTGGCACTTATGGCTACACCTTCGGTTCG	CAWSGTYGYTF	4	0.00764716	33	TCRBV30-01*01	TCRBV30	TCRBV30-01	1				TCRBD02-01	TCRBD02	TCRBD02-01				01,02	TCRBJ01-02*01	TCRBJ01	TCRBJ01-02	1				1	2	3	10	0	5	48	61	63	-1	66	1	In	VDJ							NA
AAGAAGCTCCTTCTCAGTGACTCTGGCTTCTATCTCTGTGCCTGGAGTGTACGAGGGTCCGGTGGTTCACCCCTCCACTTTGGGAAC	CAWSVRGSGGSPLHF	4	0.00764716	45	TCRBV30-01*01	TCRBV30	TCRBV30-01	1				TCRBD02-01*02	TCRBD02	TCRBD02-01	2				TCRBJ01-06*01	TCRBJ01	TCRBJ01-06	1				0	2	11	0	8	9	36	50	52	57	65	1	In	VDJ							NA
AAGCTCCTTCTCAGTGACTCTGGCTTCTATCTCTGTGCCTGGAGTGTAGGATGGGCAGACCACCAAGAGACCCAGTACTTCGGGCCA	CAWSVGWADHQETQYF	4	0.00764716	48	TCRBV30-01*01	TCRBV30	TCRBV30-01	1				TCRBD01-01*01	TCRBD01	TCRBD01-01	1				TCRBJ02-05*01	TCRBJ02	TCRBJ02-05	1				0	5	8	0	5	0	33	47	52	56	61	1	In	VDJ							NA
TCTAAGAAGCTCCTTCTCAGTGACTCTGGCTTCTATCTCTGTGCCTGGAAGACCCAACAGGGGTTCGGGACCCAGTACTTCGGGCCA	CAWKTQQGFGTQYF	4	0.00764716	42	TCRBV30-01*01	TCRBV30	TCRBV30-01	1				TCRBD01-01*01	TCRBD01	TCRBD01-01	1				TCRBJ02-05*01	TCRBJ02	TCRBJ02-05	1				4	7	3	2	5	7	39	49	56	63	68	1	In	VDJ							NA
CTGTCGGCTGCTCCCTCCCAGACATCTGTGTACTTCTGTGCCAGCAGTTACAACAGGGGAGGGAGCCAGCCCCAGCATTTTGGTGAT	CASSYNRGGSQPQHF	4	0.00764716	45	TCRBV06-05*01	TCRBV06	TCRBV06-05	1				unresolved		unresolved		TCRBD01,TCRBD02	TCRBD01-01,TCRBD02-01		TCRBJ01-05*01	TCRBJ01	TCRBJ01-05	1				2	1	3	2	7	7	36	51	52	59	66	2	In	VDJ							NA
AAGAAGCTCCTTCTCAGTGACTCTGGCTTCTATCTCTGTGCCTGGAGTACCGGACAGGCAAATAATGCACCCCGCCACTTTGGGAAC	CAWSTGQANNAPRHF	4	0.00764716	45	TCRBV30-01*01	TCRBV30	TCRBV30-01	1				TCRBD01-01*01	TCRBD01	TCRBD01-01	1				TCRBJ01-06*01	TCRBJ01	TCRBJ01-06	1				2	3	1	4	16	18	36	48	51	58	74	2	In	VDJ							NA
CTAAGAAGCTCCTTCTCAGTGACTCTGGCTTCTATCTCTGTGCCTGGAGCCGGGGGGGGGTTCGACTACGAGCAGTACTTCGGGCCG		4	0.00764716	43	TCRBV30-01*01	TCRBV30	TCRBV30-01	1				TCRBD02-01*01	TCRBD02	TCRBD02-01	1				TCRBJ02-07*01	TCRBJ02	TCRBJ02-07	1				3	1	8	0	7	3	38	49	50	58	65	2	Out	VDJ							NA
CGGCTGCTCCCTCCCAGACATCTGTGTACTTCTGTGCCAGCAGGTACTTAGGGCCCGGGGACCACCGGGGAGCTGTTTTTTGGAGAA		4	0.00764716	49	TCRBV06-05*01	TCRBV06	TCRBV06-05	1				unresolved		unresolved		TCRBD01,TCRBD02	TCRBD01-01,TCRBD02-01		TCRBJ02-02*01	TCRBJ02	TCRBJ02-02	1				1	9	0	7	0	4	32	48	57	-1	62	2	Out	VDJ							NA
AAGAAGCTCCTTCTCAGTGACTCTGGCTTCTATCTCTGTCCCTCGAGTACCGGACAGGCAAATAATTCACCCCTCCACTTTGGGAAC	CPSSTGQANNSPLHF	4	0.00764716	45	TCRBV30-01*01	TCRBV30	TCRBV30-01	1				TCRBD01-01*01	TCRBD01	TCRBD01-01	1				TCRBJ01-06*01	TCRBJ01	TCRBJ01-06	1				2	3	1	4	3	5	36	48	51	58	61	2	In	VDJ							NA
TAAGAAGCTCCTTCTCAGTGACTCTGGCTTCTATCTCTGTGCCTGGAGTACCGGACAGGCAATAATTCACCCCTCCACTTTGGGAAC		4	0.00764716	44	TCRBV30-01*01	TCRBV30	TCRBV30-01	1				TCRBD01-01*01	TCRBD01	TCRBD01-01	1				TCRBJ01-06*01	TCRBJ01	TCRBJ01-06	1				2	3	1	4	2	5	37	49	52	59	61	2	Out	VDJ							NA
AGAAGCTCCTTCTCAGTGACTCTGGCTTCTATCTCTGTGCCTGGAGTACCGGACAGGCAAATAATTCACCCCCTCCACTTTGGGAAC		4	0.00764716	46	TCRBV30-01*01	TCRBV30	TCRBV30-01	1				TCRBD01-01*01	TCRBD01	TCRBD01-01	1				TCRBJ01-06*01	TCRBJ01	TCRBJ01-06	1				2	3	1	4	12	13	35	47	50	57	69	2	Out	VDJ							NA
TAAGAAGCTCCTCTCAGTGACTCTGGCTTCTATCTCTGTGCCTGGAGTACCGGACAGGCAAATAATTCACCCCTCCACTTTGGGAAC	CAWSTGQANNSPLHF	4	0.00764716	45	TCRBV30-01*01	TCRBV30	TCRBV30-01	1				TCRBD01-01*01	TCRBD01	TCRBD01-01	1				TCRBJ01-06*01	TCRBJ01	TCRBJ01-06	1				2	3	1	4	3	5	36	48	51	58	61	2	In	VDJ							NA
TTCTAAGAAGCTCCTTCTCAGTGACTCTGGCTTCTATCTCTGTGCCTGGAGCCGGGGGGGTTCGACTACGAGCAGTACTTCGGGCCG		4	0.00764716	41	TCRBV30-01*01	TCRBV30	TCRBV30-01	1				TCRBD02-01*01	TCRBD02	TCRBD02-01	1				TCRBJ02-07*01	TCRBJ02	TCRBJ02-07	1				3	1	8	0	5	3	40	51	52	60	65	2	Out	VDJ							NA
TAAGAAGCTCCTTCTCAGTGACTCTGGCTTCTATCTCTGTGCCTGGAGTACCGGACAGGCAAATAATTCACCCCTCCACTTGGGAAC		4	0.00764716	44	TCRBV30-01*01	TCRBV30	TCRBV30-01	1				TCRBD01-01*01	TCRBD01	TCRBD01-01	1				TCRBJ01-06*01	TCRBJ01	TCRBJ01-06	1				2	3	1	4	20	23	37	49	52	59	79	2	Out	VDJ							NA
GACATCGGCCCAAAAGAACCCGACAGCTTTCTATCTCTGTGCCATTAACTCAGGGGAGATACAAAGGATGAGCAGTTCTTCGGGCCA		4	0.00764716	44	TCRBV19-01	TCRBV19	TCRBV19-01				01,02	TCRBD01-01*01	TCRBD01	TCRBD01-01	1				TCRBJ02-01*01	TCRBJ02	TCRBJ02-01	1				10	6	4	2	11	8	37	44	50	56	67	1	Out	VDJ							NA
GCCTTGTTGCTGGGGGACTCGGCCCTGTATCTCTGTGCCAGCGCTGCATATATCTCGCGAAAGACCTATGGCTACACCTTCGGTTCG	CASAAYISRKTYGYTF	4	0.00764716	48	TCRBV05-05*01	TCRBV05	TCRBV05-05	1				unresolved		unresolved		TCRBD01,TCRBD02	TCRBD01-01,TCRBD02-01		TCRBJ01-02*01	TCRBJ01	TCRBJ01-02	1				7	20	2	7	0	4	33	42	62	-1	65	1	In	VDJ							NA
CCTGAGTTCTAAGAAGCTCCTTCTCAGTGACTCTGGCTTCTATCTCTGTGCCTGGAGGGGGCCCGGGGGCCCCAGCATTTTGGTGAT		4	0.00764716	35	TCRBV30-01*01	TCRBV30	TCRBV30-01	1				unresolved		unresolved		TCRBD01,TCRBD02	TCRBD01-01,TCRBD02-01		TCRBJ01-05*01	TCRBJ01	TCRBJ01-05	1				3	0	7	0	6	9	46	-1	57	62	68	2	Out	VDJ							NA
GCTGTACCCTCTCAGACATCTGTGTACTTCTGTGCCAGCAGTGCTTTCTAGCGGGAGAGGAACACAGATACGCAGTATTTTGGCCCA	CASSAF*RERNTDTQYF	4	0.00764716	51	TCRBV06-04	TCRBV06	TCRBV06-04				01,02	TCRBD02-01*02	TCRBD02	TCRBD02-01	2				TCRBJ02-03*01	TCRBJ02	TCRBJ02-03	1				4	4	4	2	5	2	30	43	47	57	62	1	Stop	VDJ							NA
ATCAATTCCCTGGAGCTTGGTGACTCTGCTGTGTATTTCTGTGCCAGCAGCCATCCGACTAGCTACAATGAGCAGTTCTTCGGGCCA	CASSHPTSYNEQFF	4	0.00764716	42	TCRBV03	TCRBV03	unresolved			TCRBV03-01,TCRBV03-02		TCRBD02-01	TCRBD02	TCRBD02-01				01,02	TCRBJ02-01*01	TCRBJ02	TCRBJ02-01	1				3	3	2	8	0	3	39	53	56	-1	62	1	In	VDJ							NA
TGGAGATCCAGCGCACAGAGCAGGGGGACTCGGCCATGTATCTCTGTGCCAGCAGCTTACGGGTTCTACGAGCAGTACTTCGGGCCG		4	0.00764716	37	TCRBV07-09	TCRBV07	TCRBV07-09				01,03	TCRBD02-01	TCRBD02	TCRBD02-01				01,02	TCRBJ02-07*01	TCRBJ02	TCRBJ02-07	1				2	0	8	4	2	3	44	-1	59	63	65	1	Out	VDJ							NA
CTGCAGAACTGGAGGATTCTGGAGTTTATTTCTGTGCCAGCAGCCAAAGGGCGGGCGGGGTTATCCTACGAGCAGTACTTCGGGCCG		4	0.00764716	49	TCRBV14-01*01	TCRBV14	TCRBV14-01	1				TCRBD02-01*01	TCRBD02	TCRBD02-01	1				TCRBJ02-07*01	TCRBJ02	TCRBJ02-07	1				2	7	7	3	3	1	32	47	54	60	63	1	Out	VDJ							NA
ATTCTGGAGTCCGCCAGCACCAACCAGACATCTATGTACCTCTGTGCCAGCTGGGTAGCCTCTAACTATGGCTACACCTTCGGTTCG	CASWVASNYGYTF	4	0.00764716	39	TCRBV28-01*01	TCRBV28	TCRBV28-01	1				TCRBD02-01	TCRBD02	TCRBD02-01				01,02	TCRBJ01-02*01	TCRBJ01	TCRBJ01-02	1				8	4	5	7	2	0	42	51	55	59	61	1	In	VDJ							NA
GAGCTTGGGGACTCGGCCGTGTATCTCTGTGCCAGCATCACCGGGACAGGATCCTCCAAACCGGGGAATGAGCAGTTCTTCGGGCCA	CASITGTGSSKPGNEQFF	4	0.00764716	54	TCRBV11-03*01	TCRBV11	TCRBV11-03	1				TCRBD01-01*01	TCRBD01	TCRBD01-01	1				TCRBJ02-01*01	TCRBJ02	TCRBJ02-01	1				7	5	0	4	16	7	27	37	42	50	66	1	In	VDJ							NA
GCAGCCTGCAGAACTGGAGGATTCTGGAGTTTATTTCTGTGCCAGCATAGCAACAAGGAGGCTCATCAGCCCCAGCATTTTGGTGAT		4	0.00764716	44	TCRBV14-01*01	TCRBV14	TCRBV14-01	1				TCRBD02-01*02	TCRBD02	TCRBD02-01	2				TCRBJ01-05*01	TCRBJ01	TCRBJ01-05	1				7	9	10	1	3	5	37	47	56	61	64	1	Out	VDJ							NA
ATCCTGAGTTCTAAGAAGCTCCTTCTCAGTGACTCTGGCTTCTATCTCTGTGCCTGGAGCCCCGGGAGGGCCCAGTACTTCGGGCCA	CAWSPGRAQYF	4	0.00764716	33	TCRBV30-01*01	TCRBV30	TCRBV30-01	1				TCRBD02-01*02	TCRBD02	TCRBD02-01	2				TCRBJ02-05*01	TCRBJ02	TCRBJ02-05	1				3	3	8	0	0	9	48	59	62	-1	70	2	In	VDJ							NA
TTGGAGCTGGGGGACTCGGCCCTTTATCTTTGCGCCAGCAGCCCCCAGGGGCGTCTTAACAAAGCCGGGGAGCTGTTTTTTGGAGAA	CASSPQGRLNKAGELFF	4	0.00764716	51	TCRBV05-01*01	TCRBV05	TCRBV05-01	1				TCRBD01-01*01	TCRBD01	TCRBD01-01	1				TCRBJ02-02*01	TCRBJ02	TCRBJ02-02	1				4	3	4	2	13	6	30	42	45	51	64	1	In	VDJ							NA
ACGCCTTGTTGCTGGGGGACTCGGCCCTCTATCTCTGTGCCAGCAGCTTGGGCAGGGGCCTACACAGATACGCAGTATTTTGGCCCA		4	0.00764716	46	TCRBV05-06*01	TCRBV05	TCRBV05-06	1				TCRBD01-01*01	TCRBD01	TCRBD01-01	1				TCRBJ02-03*01	TCRBJ02	TCRBJ02-03	1				0	1	4	2	4	2	35	51	52	58	62	1	Out	VDJ							NA
AGCACCTTGGAGCTGGGGGACTCGGCCCTTTATCTTTGCGCCAGCAGCTTGGGAAGGGGGCTAGCCGGGGAGCTGTTTTTTGGAGAA	CASSLGRGLAGELFF	4	0.00764716	45	TCRBV05-01*01	TCRBV05	TCRBV05-01	1				TCRBD01-01*01	TCRBD01	TCRBD01-01	1				TCRBJ02-02*01	TCRBJ02	TCRBJ02-02	1				0	2	5	0	3	6	36	52	54	61	64	1	In	VDJ							NA
AAGATCCGGTCCACAAAGCTGGAGGACTCAGCCATGTACTTCTGTGCCAGCAGTCAGGGGGCAGGCTATGGCTACACCTTCGGTTCG	CASSQGAGYGYTF	4	0.00764716	39	TCRBV02-01*01	TCRBV02	TCRBV02-01	1				TCRBD01-01*01	TCRBD01	TCRBD01-01	1				TCRBJ01-02*01	TCRBJ01	TCRBJ01-02	1				5	0	4	0	3	4	42	-1	54	62	65	1	In	VDJ							NA
TCGGCTGCTCCCTCCCAAACATCTGTGTACTTCTGTGCCAGCAGGAGGACAGGGAGGAGCTCCTACAATGAGCAGTTCTTCGGGCCA	CASRRTGRSSYNEQFF	4	0.00764716	48	TCRBV06	TCRBV06	unresolved			TCRBV06-02,TCRBV06-03		TCRBD01-01*01	TCRBD01	TCRBD01-01	1				TCRBJ02-01*01	TCRBJ02	TCRBJ02-01	1				6	2	1	3	5	0	33	44	46	54	59	1	In	VDJ							NA
TTGGAGCTGGGGGACTCGGCCCTTTATCTTTGCGCCAGCAGCTTGGTAGCGGGGGGTGGCACCTACAATGAGCAGTTCTTCGGGCCA	CASSLVAGGGTYNEQFF	4	0.00764716	51	TCRBV05-01*01	TCRBV05	TCRBV05-01	1				TCRBD02-01*01	TCRBD02	TCRBD02-01	1				TCRBJ02-01*01	TCRBJ02	TCRBJ02-01	1				0	0	5	1	5	2	30	-1	46	56	61	1	In	VDJ							NA
GCTCCCTCCCAGACATCTGTGTACTTCTGTGCCAGCAGTCCACCCCTCTTGTTGCGGGGGACCTACAATGAGCAGTTCTTCGGGCCA	CASSPPLLLRGTYNEQFF	4	0.00764716	54	TCRBV06	TCRBV06	unresolved			TCRBV06-01,TCRBV06-05,TCRBV06-06		TCRBD02-01*01	TCRBD02	TCRBD02-01	1				TCRBJ02-01*01	TCRBJ02	TCRBJ02-01	1				5	14	7	2	1	2	27	39	53	60	61	1	In	VDJ							NA
GTGAGCACCTTGGAGCTGGGGGACTCGGCCCTTTATCTTTGCGCCAGCAAACGGGAGGCAGGCACAGATACGCAGTATTTTGGCCCA	CASKREAGTDTQYF	4	0.00764716	42	TCRBV05-01*01	TCRBV05	TCRBV05-01	1				TCRBD02-01*02	TCRBD02	TCRBD02-01	2				TCRBJ02-03*01	TCRBJ02	TCRBJ02-03	1				6	2	8	1	3	1	39	49	51	58	61	1	In	VDJ							NA
GTGAGCACCTTGGAGCTGGGGGACTCGGCCCTTTATCTTTGCGCCAGCAGCGGAGGGGACAGGGGTTACGAGCAGTACTTCGGGCCG	CASSGGDRGYEQYF	4	0.00764716	42	TCRBV05-01*01	TCRBV05	TCRBV05-01	1				TCRBD01-01*01	TCRBD01	TCRBD01-01	1				TCRBJ02-07*01	TCRBJ02	TCRBJ02-07	1				4	4	0	2	1	4	39	51	55	65	66	1	In	VDJ							NA
AGCACCTTGGAGCTGGGGGACTCGGCCCTTTATCTTTGCGCCAGCAGCCTACTAGCGGGAAGTGACAATGAGCAGTTCTTCGGGCCA	CASSLLAGSDNEQFF	4	0.00764716	45	TCRBV05-01*01	TCRBV05	TCRBV05-01	1				TCRBD02-01*02	TCRBD02	TCRBD02-01	2				TCRBJ02-01*01	TCRBJ02	TCRBJ02-01	1				4	2	3	3	4	5	36	48	50	60	64	1	In	VDJ							NA
AATGTGAGCACCTTGGAGCTGGGGGACTCGGCCCTTTATCTTTGCGCCAGCAGGCGGCTGGGTGACTATGGCTACACCTTCGGTTCG	CASRRLGDYGYTF	4	0.00764716	39	TCRBV05-01*01	TCRBV05	TCRBV05-01	1				TCRBD02-01	TCRBD02	TCRBD02-01				01,02	TCRBJ01-02*01	TCRBJ01	TCRBJ01-02	1				5	0	7	5	7	3	42	-1	53	57	64	1	In	VDJ							NA
TGAGCACCTTGGAGCTGGGGGACTCGGCCCTTTATCTTTGCGCCAGCAGCTTGGTAGTGTTAACGGGGCGAGCAGTACTTCGGGCCG		4	0.00764716	43	TCRBV05-01*01	TCRBV05	TCRBV05-01	1				TCRBD02-01*01	TCRBD02	TCRBD02-01	1				TCRBJ02-07*01	TCRBJ02	TCRBJ02-07	1				0	9	8	3	0	6	38	54	63	-1	68	1	Out	VDJ							NA
CTGTCGGCTGCTCCCTCCCAGACATCTGTGTACTTCTGTGCCAGCAGTTACCAAGGGGGAGGGGGCTATGGCTACACCTTCGGTTCG	CASSYQGGGGYGYTF	4	0.00764716	45	TCRBV06-05*01	TCRBV06	TCRBV06-05	1				TCRBD02-01*02	TCRBD02	TCRBD02-01	2				TCRBJ01-02*01	TCRBJ01	TCRBJ01-02	1				2	5	9	0	2	4	36	51	56	63	65	1	In	VDJ							NA
TTGGAGCTGGGGGACTCGGCCCTTTATCTTTGCGCCAGCAGCCTGTGGGGACTTGCGACAAATACAGATACGCAGTATTTTGGCCCA	CASSLWGLATNTDTQYF	4	0.00764716	51	TCRBV05-01*01	TCRBV05	TCRBV05-01	1				TCRBD02-01	TCRBD02	TCRBD02-01				01,02	TCRBJ02-03*01	TCRBJ02	TCRBJ02-03	1				4	5	0	10	10	3	30	42	47	53	63	1	In	VDJ							NA
AGCACCTTGGAGCTGGGGGACTCGGCCCTTTATCTTTGCGCCAGCAGCTTAACAGGGGGTCTAGGGGAGACCCAGTACTTCGGGCCA	CASSLTGGLGETQYF	4	0.00764716	45	TCRBV05-01*01	TCRBV05	TCRBV05-01	1				TCRBD01-01*01	TCRBD01	TCRBD01-01	1				TCRBJ02-05*01	TCRBJ02	TCRBJ02-05	1				2	1	3	1	7	5	36	50	51	59	66	1	In	VDJ							NA
AGCACCTTGGAGCTGGGGGACTCGGCCCTTTATCTTTGCGCCAGCAGCTCGCACTCACGACAGGGCAATGGCTACACCTTCGGTTCG	CASSSHSRQGNGYTF	4	0.00764716	45	TCRBV05-01*01	TCRBV05	TCRBV05-01	1				TCRBD01-01*01	TCRBD01	TCRBD01-01	1				TCRBJ01-02*01	TCRBJ01	TCRBJ01-02	1				3	9	2	3	2	6	36	49	58	65	67	1	In	VDJ							NA
TCTAAGAAGCTCCTTCTCAGTGACTCTGGCTTCTATCTCTGTGCCTGGAGTCAGGGCGGGGTGGGGGAAAAACTGTTTTTTGGCAGT	CAWSQGGVGEKLFF	4	0.00764716	42	TCRBV30-01*01	TCRBV30	TCRBV30-01	1				TCRBD02-01*01	TCRBD02	TCRBD02-01	1				TCRBJ01-04*01	TCRBJ01	TCRBJ01-04	1				2	4	7	3	5	8	39	51	55	61	66	1	In	VDJ							NA
AGTTCTAAGAAGCTCCTTCTCAGTGACTCTGGCTTCTATCTCTGTGCCTGGAGTTCGCCAGCTAATGAAAAACTGTTTTTTGGCAGT	CAWSSPANEKLFF	4	0.00764716	39	TCRBV30-01*01	TCRBV30	TCRBV30-01	1				TCRBD01-01*01	TCRBD01	TCRBD01-01	1				TCRBJ01-04*01	TCRBJ01	TCRBJ01-04	1				2	4	4	5	0	3	42	54	58	-1	61	1	In	VDJ							NA
AGTTCTAAGAAGCTCCTTCTCAGTGACTCTGGCTTCTATCTCTGTGCCTGGATTGAAGGCTCTGGAAACACCATATATTTTGGAGAG	CAWIEGSGNTIYF	4	0.00764716	39	TCRBV30-01*01	TCRBV30	TCRBV30-01	1				unresolved		unresolved		TCRBD01,TCRBD02	TCRBD01-01,TCRBD02-01		TCRBJ01-03*01	TCRBJ01	TCRBJ01-03	1				4	4	5	4	0	0	42	52	56	-1	59	1	In	VDJ							NA
GTGAGCAACATGAGCCCTGAAGACAGCAGCATATATCTCTGCAGCGCCCAACAGGGGTTCCCCACAGATACGCAGTATTTTGGCCCA	CSAQQGFPTDTQYF	4	0.00764716	42	TCRBV29-01*01	TCRBV29	TCRBV29-01	1				TCRBD01-01*01	TCRBD01	TCRBD01-01	1				TCRBJ02-03*01	TCRBJ02	TCRBJ02-03	1				7	4	3	2	5	2	39	46	50	57	62	1	In	VDJ							NA
AAGCTCCTTCTCAGTGACTCTGGCTTCTATCTCTGTGCCTGGAGCTTACCGGGACAGACCTATCCCTACGAGCAGTACTTCGGGCCG	CAWSLPGQTYPYEQYF	4	0.00764716	48	TCRBV30-01*01	TCRBV30	TCRBV30-01	1				TCRBD01-01*01	TCRBD01	TCRBD01-01	1				TCRBJ02-07*01	TCRBJ02	TCRBJ02-07	1				3	6	0	5	7	2	33	44	50	57	64	1	In	VDJ							NA
AAGCTCCTTCTCAGTGACTCTGGCTTCTATCTCTGTGCCTGGAAAGTCGCGCTGGGACAGGGGGGATACGAGCAGTACTTCGGGCCG	CAWKVALGQGGYEQYF	4	0.00764716	48	TCRBV30-01*01	TCRBV30	TCRBV30-01	1				TCRBD01-01*01	TCRBD01	TCRBD01-01	1				TCRBJ02-07*01	TCRBJ02	TCRBJ02-07	1				4	10	0	1	2	4	33	43	53	64	66	1	In	VDJ							NA
AAGAAGCTCCTTCTCAGTGACTCTGGCTTCTATCTCTGTGCCTGGAAGGCCCCGGGACTAGCGGGAGGCCATCAGTTCTTCGGGCCA	CAWKAPGLAGGHQFF	4	0.00764716	45	TCRBV30-01*01	TCRBV30	TCRBV30-01	1				TCRBD02-01*02	TCRBD02	TCRBD02-01	2				TCRBJ02-01*01	TCRBJ02	TCRBJ02-01	1				4	7	0	1	4	13	36	46	53	68	72	1	In	VDJ							NA
AAGAAGCTCCTTCTCAGTGACTCTGGCTTCTATCTCTGTGCCTGGAGTGTAATGGGAGGGAGCACAGATACGCAGTATTTTGGCCCA	CAWSVMGGSTDTQYF	4	0.00764716	45	TCRBV30-01*01	TCRBV30	TCRBV30-01	1				TCRBD02-01*02	TCRBD02	TCRBD02-01	2				TCRBJ02-03*01	TCRBJ02	TCRBJ02-03	1				0	3	9	0	0	0	36	50	53	-1	60	1	In	VDJ							NA
ATCCTGAGTTCTAAGAAGCTCCTTCTCAGTGACTCTGGCTTCTATCTCTGTGCCTGGAGTGTAACCTATGGCTACACCTTCGGTTCG	CAWSVTYGYTF	4	0.00764716	33	TCRBV30-01*01	TCRBV30	TCRBV30-01	1				unresolved		unresolved		TCRBD01,TCRBD02	TCRBD01-01,TCRBD02-01		TCRBJ01-02*01	TCRBJ01	TCRBJ01-02	1				0	1	3	7	0	4	48	62	63	-1	65	1	In	VDJ							NA
ATCCTGAGTTCTAAGAAGCTCCTTCTCAGTGACTCTGGCTTCTATCTCTGTGCCTCCCGCTGGAACACTGAAGCTTTCTTTGGACAA	CASRWNTEAFF	4	0.00764716	33	TCRBV30-01*01	TCRBV30	TCRBV30-01	1				unresolved		unresolved		TCRBD01,TCRBD02	TCRBD01-01,TCRBD02-01		TCRBJ01-01*01	TCRBJ01	TCRBJ01-01	1				7	3	10	0	2	1	48	55	58	60	62	1	In	VDJ							NA
CTCCTTCTCAGTGACTCTGGCTTCTATCTCTGTGCCTGGAGTAAGGGACTAGCGGGATTTTCTACAGATACGCAGTATTTTGGCCCA	CAWSKGLAGFSTDTQYF	4	0.00764716	51	TCRBV30-01*01	TCRBV30	TCRBV30-01	1				TCRBD02-01*02	TCRBD02	TCRBD02-01	2				TCRBJ02-03*01	TCRBJ02	TCRBJ02-03	1				2	2	0	3	6	3	30	42	44	57	63	1	In	VDJ							NA
TCTAAGAAGCTCCTTCTCAGTGACTCTGGCTTCTATCTCTGTGCCTGGGTCGGGGGGACTGTCCCCTACGAGCAGTACTTCGGGCCG	CAWVGGTVPYEQYF	4	0.00764716	42	TCRBV30-01*01	TCRBV30	TCRBV30-01	1				TCRBD02-01*01	TCRBD02	TCRBD02-01	1				TCRBJ02-07*01	TCRBJ02	TCRBJ02-07	1				5	2	8	1	7	2	39	48	50	57	64	1	In	VDJ							NA
AGTTCTAAGAAGCTCCTTCTCAGTGACTCTGGCTTCTATCTCTGTGCCTGGGGTGCCGTCATTAACTATGGCTACACCTTCGGTTCG	CAWGAVINYGYTF	4	0.00764716	39	TCRBV30-01*01	TCRBV30	TCRBV30-01	1				unresolved		unresolved		TCRBD01,TCRBD02	TCRBD01-01,TCRBD02-01		TCRBJ01-02*01	TCRBJ01	TCRBJ01-02	1				1	4	4	6	1	1	42	55	59	61	62	1	In	VDJ							NA
AAGAAGCTCCTTCTCAGTGACTCTGGCTTCTATCTCTGTGCCTGGAGTGAAGGACGGCTTGGCAATCAGCCCCAGCATTTTGGTGAT	CAWSEGRLGNQPQHF	4	0.00764716	45	TCRBV30-01*01	TCRBV30	TCRBV30-01	1				unresolved		unresolved		TCRBD01,TCRBD02	TCRBD01-01,TCRBD02-01		TCRBJ01-05*01	TCRBJ01	TCRBJ01-05	1				1	2	1	7	6	2	36	49	51	55	61	1	In	VDJ							NA
AGTTCTAAGAAGCTCCTTCTCAGTGACTCTGGCTTCTATCTCTGTGCCTGGAGTGTTGAGGCTAACTATGGCTACACCTTCGGTTCG	CAWSVEANYGYTF	4	0.00764716	39	TCRBV30-01*01	TCRBV30	TCRBV30-01	1				TCRBD02-01*02	TCRBD02	TCRBD02-01	2				TCRBJ01-02*01	TCRBJ01	TCRBJ01-02	1				0	1	11	1	0	0	42	56	57	-1	61	1	In	VDJ							NA
CTGACTGTGAGCAACATGAGCCCTGAAGACAGCAGCATATATCTCTGCAGCGTTGGTCAGAATGGGGAGACCCAGTACTTCGGGCCA	CSVGQNGETQYF	4	0.00764716	36	TCRBV29-01*01	TCRBV29	TCRBV29-01	1				unresolved		unresolved		TCRBD01,TCRBD02	TCRBD01-01,TCRBD02-01		TCRBJ02-05*01	TCRBJ02	TCRBJ02-05	1				4	8	0	9	0	5	45	55	63	-1	66	1	In	VDJ							NA
CTGAGTTCTAAGAAGCTCCTTCTCAGTGACTCTGGCTTCTATCTCTGTGCCTGGGGACAGGGGAACACTGAAGCTTTCTTTGGACAA	CAWGQGNTEAFF	4	0.00764716	36	TCRBV30-01*01	TCRBV30	TCRBV30-01	1				TCRBD01-01*01	TCRBD01	TCRBD01-01	1				TCRBJ01-01*01	TCRBJ01	TCRBJ01-01	1				5	0	1	3	0	1	45	-1	54	-1	62	1	In	VDJ							NA
CTTCTCAGTGACTCTGGCTTCTATCTCTGTGCCTGGAGTGTACAAGGATTCTTCCGTTCCTATAATTCACCCCTCCACTTTGGGAAC	CAWSVQGFFRSYNSPLHF	4	0.00764716	54	TCRBV30-01*01	TCRBV30	TCRBV30-01	1				unresolved		unresolved		TCRBD01,TCRBD02	TCRBD01-01,TCRBD02-01		TCRBJ01-06*01	TCRBJ01	TCRBJ01-06	1				0	4	1	8	9	1	27	41	45	48	57	1	In	VDJ							NA
AGTTCTAAGAAGCTCCTTCTCAGTGACTCTGGCTTCTATCTCTGTGCCTGGAGTGAGTATGGGGACTCACCCCTCCACTTTGGGAAC	CAWSEYGDSPLHF	4	0.00764716	39	TCRBV30-01*01	TCRBV30	TCRBV30-01	1				unresolved		unresolved		TCRBD01,TCRBD02	TCRBD01-01,TCRBD02-01		TCRBJ01-06*01	TCRBJ01	TCRBJ01-06	1				1	6	0	7	0	10	42	55	61	-1	66	1	In	VDJ							NA
CTGAGTTCTAAGAAGCTCCTTCTCAGTGACTCTGGCTTCTATCTCTGTGCCTGGAGTCCCCAGGCGAGGGTGTGGCATTTTGGTGAT	CAWSPQARVWHF	4	0.00764716	36	TCRBV30-01*01	TCRBV30	TCRBV30-01	1				TCRBD02-01*02	TCRBD02	TCRBD02-01	2				TCRBJ01-05*01	TCRBJ01	TCRBJ01-05	1				2	8	11	0	4	15	45	57	65	70	74	1	In	VDJ							NA
AGTTCTAAGAAGCTCCTTCTCAGTGACTCTGGCTTCTATCTCTGTGCCTGGAGTATCAGTCTCAACTACGAGCAGTACTTCGGGCCG	CAWSISLNYEQYF	4	0.00764716	39	TCRBV30-01*01	TCRBV30	TCRBV30-01	1				TCRBD01-01*01	TCRBD01	TCRBD01-01	1				TCRBJ02-07*01	TCRBJ02	TCRBJ02-07	1				2	2	4	5	6	3	42	54	56	59	65	1	In	VDJ							NA
AGTTCTAAGAAGCTCCTTCTCAGTGACTCTGGCTTCTATCTCTGTGCCTGGAGTGGGGGACAGGGGTCCGAGCAGTACTTCGGGCCG	CAWSGGQGSEQYF	4	0.00764716	39	TCRBV30-01*01	TCRBV30	TCRBV30-01	1				TCRBD01-01*01	TCRBD01	TCRBD01-01	1				TCRBJ02-07*01	TCRBJ02	TCRBJ02-07	1				1	1	0	2	2	6	42	55	56	66	68	1	In	VDJ							NA
AAGAAGCTCCTTCTCAGTGACTCTGGCTTCTATCTCTGTGCCTGGAGAGGCGGACAGGGGAGAAAGTATGGCTACACCTTCGGTTCG	CAWRGGQGRKYGYTF	4	0.00764716	45	TCRBV30-01*01	TCRBV30	TCRBV30-01	1				TCRBD01-01*01	TCRBD01	TCRBD01-01	1				TCRBJ01-02*01	TCRBJ01	TCRBJ01-02	1				3	4	1	2	6	5	36	47	51	60	66	1	In	VDJ							NA
TTCATCCTGAGTTCTAAGAAGCTCCTTCTCAGTGACTCTGGCTTCTATCTCTGTGCCTGGGGTGACTACGAGCAGTACTTCGGGCCG	CAWGDYEQYF	4	0.00764716	30	TCRBV30-01*01	TCRBV30	TCRBV30-01	1				unresolved		unresolved					TCRBJ02-07*01	TCRBJ02	TCRBJ02-07	1				1	0	0	0	1	3	51	-1	-1	64	65	1	In	VJ							NA
AGTTCTAAGAAGCTCCTTCTCAGTGACTCTGGCTTCTATCTCTGTGCCTGGACCCGAGGGGGATACGATGGCTACACCTTCGGTTCG	CAWTRGGYDGYTF	4	0.00764716	39	TCRBV30-01*01	TCRBV30	TCRBV30-01	1				TCRBD01-01*01	TCRBD01	TCRBD01-01	1				TCRBJ01-02*01	TCRBJ01	TCRBJ01-02	1				4	4	5	1	5	6	42	52	56	62	67	1	In	VDJ							NA
AGTTCTAAGAAGCTCCTTCTCAGTGACTCTGGCTTCTATCTCTGTGCCTGGAGTTCTCAGCGAAACTATGGCTACACCTTCGGTTCG	CAWSSQRNYGYTF	4	0.00764716	39	TCRBV30-01*01	TCRBV30	TCRBV30-01	1				TCRBD02-01	TCRBD02	TCRBD02-01				01,02	TCRBJ01-02*01	TCRBJ01	TCRBJ01-02	1				2	4	6	6	1	2	42	54	58	62	63	1	In	VDJ							NA
AAGAAGCTCCTTCTCAGTGACTCTGGCTTCTATCTCTGTGCCTGGGCCCGCCGGACAGTTGCTAACTATGGCTACACCTTCGGTTCG	CAWARRTVANYGYTF	4	0.00764716	45	TCRBV30-01*01	TCRBV30	TCRBV30-01	1				TCRBD01-01*01	TCRBD01	TCRBD01-01	1				TCRBJ01-02*01	TCRBJ01	TCRBJ01-02	1				5	7	1	5	3	0	36	45	52	58	61	1	In	VDJ							NA
AGTTCTAAGAAGCTCCTTCTCAGTGACTCTGGCTTCTATCTCTGTGCCTGGAGTCTTGAGGAGGATTCACCCCTCCACTTTGGGAAC	CAWSLEEDSPLHF	4	0.00764716	39	TCRBV30-01*01	TCRBV30	TCRBV30-01	1				TCRBD02-01*02	TCRBD02	TCRBD02-01	2				TCRBJ01-06*01	TCRBJ01	TCRBJ01-06	1				2	5	10	1	0	8	42	54	59	-1	64	1	In	VDJ							NA
TCTAAGAAGCTCCTTCTCAGTGACTCTGGCTTCTATCTCTGTGCCTGGAGTGTGGCTGGGGGCGGGAATGGCTACACCTTCGGTTCG	CAWSVAGGGNGYTF	4	0.00764716	42	TCRBV30-01*01	TCRBV30	TCRBV30-01	1				unresolved		unresolved		TCRBD01,TCRBD02	TCRBD01-01,TCRBD02-01		TCRBJ01-02*01	TCRBJ01	TCRBJ01-02	1				0	4	6	0	4	6	39	53	57	63	67	1	In	VDJ							NA
TCTAAGAAGCTCCTTCTCAGTGACTCTGGCTTCTATCTCTGTGCCTGGAGCCCCGGGACAGGGGGCTACGAGCAGTACTTCGGGCCG	CAWSPGTGGYEQYF	4	0.00764716	42	TCRBV30-01*01	TCRBV30	TCRBV30-01	1				TCRBD01-01*01	TCRBD01	TCRBD01-01	1				TCRBJ02-07*01	TCRBJ02	TCRBJ02-07	1				3	4	0	1	0	3	39	50	54	-1	65	1	In	VDJ							NA
TCTAAGAAGCTCCTTCTCAGTGACTCTGGCTTCTATCTCTGTGCCTGGAGTGTGGCCATCGGAGGAGAGACCCAGTACTTCGGGCCA	CAWSVAIGGETQYF	4	0.00764716	42	TCRBV30-01*01	TCRBV30	TCRBV30-01	1				TCRBD02-01*02	TCRBD02	TCRBD02-01	2				TCRBJ02-05*01	TCRBJ02	TCRBJ02-05	1				0	7	10	1	0	4	39	53	60	-1	65	1	In	VDJ							NA
AGTTCTAAGAAGCTCCTTCTCAGTGACTCTGGCTTCTATCTCTGTGCCTGGAGTACGGGCCTTCAAGAGACCCAGTACTTCGGGCCA	CAWSTGLQETQYF	4	0.00764716	39	TCRBV30-01*01	TCRBV30	TCRBV30-01	1				unresolved		unresolved		TCRBD01,TCRBD02	TCRBD01-01,TCRBD02-01		TCRBJ02-05*01	TCRBJ02	TCRBJ02-05	1				2	2	8	0	3	2	42	54	56	60	63	1	In	VDJ							NA
AAGCTCCTTCTCAGTGACTCTGGCTTCTATCTCTGTGCCTGGAGTGTAGGGGGAAGGGGGGGGCAAGAGACCCAGTACTTCGGGCCA	CAWSVGGRGGQETQYF	4	0.00764716	48	TCRBV30-01*01	TCRBV30	TCRBV30-01	1				TCRBD02-01*01	TCRBD02	TCRBD02-01	1				TCRBJ02-05*01	TCRBJ02	TCRBJ02-05	1				0	8	9	0	1	2	33	47	55	62	63	1	In	VDJ							NA
GCAGGGGGACTCAGCTGTGTATCTCTGTGCCAGCAGCTACTCCGATTCAGCTCACAAAGCCGGGCCAACGTCCTGACTTTCGGGGCC		3	0.00573537	56	TCRBV07-04*01	TCRBV07	TCRBV07-04	1				unresolved		unresolved		TCRBD01,TCRBD02	TCRBD01-01,TCRBD02-01		TCRBJ02-06*01	TCRBJ02	TCRBJ02-06	1				4	15	3	6	5	5	25	38	53	56	61	1	Out	VDJ							NA
ACAAAGCTGGAGGACTCAGCCATGTACTTCTGTGCCAGCAGTGAATTTCGGGACACCGAAAACACAGATACGCAGTATTTTGGCCCA	CASSEFRDTENTDTQYF	3	0.00573537	51	TCRBV02-01*01	TCRBV02	TCRBV02-01	1				TCRBD01-01*01	TCRBD01	TCRBD01-01	1				TCRBJ02-03*01	TCRBJ02	TCRBJ02-03	1				2	4	0	6	7	2	30	45	49	55	62	1	In	VDJ							NA
GTGAGCACCTTGAAGCTGGGGGACTCGGCCCTTTATCTTTGCGCCAGCAGCTTTGGAGGGAACTACAATGAGCAGTTCTTCGGGCCA	CASSFGGNYNEQFF	3	0.00573537	42	TCRBV05-01*01	TCRBV05	TCRBV05-01	1				TCRBD02-01*02	TCRBD02	TCRBD02-01	2				TCRBJ02-01*01	TCRBJ02	TCRBJ02-01	1				2	1	10	0	2	3	39	53	54	60	62	1	In	VDJ							NA
GCACCTTGGAGCTGGGGGACTCGGCCCTTTATCTTTGCGCCAGCAGCCCCGGGACAGGGGGCCACAGATACGCAGTATTTTGGCCCA		3	0.00573537	46	TCRBV05-01*01	TCRBV05	TCRBV05-01	1				TCRBD01-01*01	TCRBD01	TCRBD01-01	1				TCRBJ02-03*01	TCRBJ02	TCRBJ02-03	1				4	3	0	0	0	2	35	47	50	-1	62	1	Out	VDJ							NA
CAGTGACCAGTGCCCATCCTGAAGACAGCAGCTTCTACATCTGCAGTGCTAGGGACTAGCACCCCAGATACGCAGTATTTTGGCCCA		3	0.00573537	40	TCRBV20	TCRBV20	unresolved			TCRBV20-01,TCRBV20-or09_02		TCRBD02-01	TCRBD02	TCRBD02-01				01,02	TCRBJ02-03*01	TCRBJ02	TCRBJ02-03	1				3	0	1	7	4	4	41	-1	52	60	64	1	Out	VDJ							NA
GAATGTGAGCACCTTGGAGCTGGGGACTCGGCCCTTTATCTTTGCGCCAGCAGCTTGGCAGGTATCGGTGGCTACACCTTCGGTTCG	CASSLAGIGGYTF	3	0.00573537	39	TCRBV05-01*01	TCRBV05	TCRBV05-01	1				TCRBD01-01*01	TCRBD01	TCRBD01-01	1				TCRBJ01-02*01	TCRBJ01	TCRBJ01-02	1				0	0	4	4	6	7	42	-1	58	62	68	1	In	VDJ							NA
AGTTCTAAGAAGCTCCTTCTCAGTGACTCTGGCTTCTATCTCTGTGCCTGGAGTGCGTATCCTACAGATACGCAGTATTTTGGCCCA	CAWSAYPTDTQYF	3	0.00573537	39	TCRBV30-01*01	TCRBV30	TCRBV30-01	1				TCRBD02-01	TCRBD02	TCRBD02-01				01,02	TCRBJ02-03*01	TCRBJ02	TCRBJ02-03	1				1	6	4	10	0	3	42	55	61	-1	63	1	In	VDJ							NA
AAGAAGCTCCTTCTCAGTGACTCTGGCTTCTATCTCTGTGCCTGGAGGGGGGCGGCCGTTCCGACCAATGAGCAGTTCTTCGGGCCA	CAWRGAAVPTNEQFF	3	0.00573537	45	TCRBV30-01*01	TCRBV30	TCRBV30-01	1				TCRBD01-01*01	TCRBD01	TCRBD01-01	1				TCRBJ02-01*01	TCRBJ02	TCRBJ02-01	1				3	0	6	0	12	6	36	-1	47	53	65	1	In	VDJ							NA
TCTAAGAAGCTCCTTCTCAGTGACTCTGGCTTCTATCTCTGTGCCTGGAGGCATTCAACTAGAAGGAATGAGCAGTTCTTCGGGCCA	CAWRHSTRRNEQFF	3	0.00573537	42	TCRBV30-01*01	TCRBV30	TCRBV30-01	1				TCRBD02-01	TCRBD02	TCRBD02-01				01,02	TCRBJ02-01*01	TCRBJ02	TCRBJ02-01	1				3	7	3	8	4	7	39	50	57	62	66	1	In	VDJ							NA
AAGCTCCTTCTCAGTGACTCTGGCTTCTATCTCTGTGCCTGGAGTGTAAATAGGATCCCTACTAAAAACATTCAGTACTTCGGCGCC	CAWSVNRIPTKNIQYF	3	0.00573537	48	TCRBV30-01*01	TCRBV30	TCRBV30-01	1				unresolved		unresolved		TCRBD01,TCRBD02	TCRBD01-01,TCRBD02-01		TCRBJ02-04*01	TCRBJ02	TCRBJ02-04	1				0	5	1	8	8	4	33	47	52	55	63	1	In	VDJ							NA
TCTAAGAAGCTCCTTCTCAGTGACTCTGGCTTCTATCTCTGTGCCTGTTGGGGAGACAGACCCTACAATGAGCAGTTCTTCGGGCCA	CACWGDRPYNEQFF	3	0.00573537	42	TCRBV30-01*01	TCRBV30	TCRBV30-01	1				unresolved		unresolved		TCRBD01,TCRBD02	TCRBD01-01,TCRBD02-01		TCRBJ02-01*01	TCRBJ02	TCRBJ02-01	1				6	7	2	5	2	2	39	47	54	59	61	1	In	VDJ							NA
AGTTCTAAGAAGCTCCTTCTCAGTGACTCTGGCTTCTATCTCTGTGCCTTCGTTAAAGGGACCGCATATGGCTACACCTTCGGTTCG	CAFVKGTAYGYTF	3	0.00573537	39	TCRBV30-01*01	TCRBV30	TCRBV30-01	1				unresolved		unresolved		TCRBD01,TCRBD02	TCRBD01-01,TCRBD02-01		TCRBJ01-02*01	TCRBJ01	TCRBJ01-02	1				7	8	0	7	4	5	42	49	57	62	66	1	In	VDJ							NA
AGTTCTAAGAAGCTCCTTCTCAGTGACTCTGGCTTCTATCTCTGTGCCTGGAGTACAATTAGTGGCACCGAGCAGTACTTCGGGCCG	CAWSTISGTEQYF	3	0.00573537	39	TCRBV30-01*01	TCRBV30	TCRBV30-01	1				unresolved		unresolved		TCRBD01,TCRBD02	TCRBD01-01,TCRBD02-01		TCRBJ02-07*01	TCRBJ02	TCRBJ02-07	1				2	0	3	6	11	6	42	-1	54	57	68	1	In	VDJ							NA
AAGAAGCTCCTTCTCAGTGACTCTGGCTTCTATCTCTGTGCCTGGAGCGCCGGACAGGTTAACAATTCACCCCTCCACTTTGGGAAC	CAWSAGQVNNSPLHF	3	0.00573537	45	TCRBV30-01*01	TCRBV30	TCRBV30-01	1				TCRBD01-01*01	TCRBD01	TCRBD01-01	1				TCRBJ01-06*01	TCRBJ01	TCRBJ01-06	1				3	4	1	4	5	7	36	47	51	58	63	1	In	VDJ							NA
AAGAAGCTCCTTCTCAGTGACTCTGGCTTCTATCTCTGTGCCTGGAGTGTGTGGGGGGCCGAATACAATGAGCAGTTCTTCGGGCCA	CAWSVWGAEYNEQFF	3	0.00573537	45	TCRBV30-01*01	TCRBV30	TCRBV30-01	1				unresolved		unresolved		TCRBD01,TCRBD02	TCRBD01-01,TCRBD02-01		TCRBJ02-01*01	TCRBJ02	TCRBJ02-01	1				0	3	6	0	4	4	36	50	53	59	63	1	In	VDJ							NA
AGTTCTAAGAAGCTCCTTCTCAGTGACTCTGGCTTCTATCTCTGTGCCTGGCGGACAGGGAAGGGTCAGCCCCAGCATTTTGGTGAT	CAWRTGKGQPQHF	3	0.00573537	39	TCRBV30-01*01	TCRBV30	TCRBV30-01	1				TCRBD01-01*01	TCRBD01	TCRBD01-01	1				TCRBJ01-05*01	TCRBJ01	TCRBJ01-05	1				5	1	1	3	5	6	42	51	52	60	65	1	In	VDJ							NA
AAGAAGCTCCTTCTCAGTGACTCTGGCTTCTATCTCTGTGCCTGGAGTCCCATTAGCGGGGGGACAGATACGCAGTATTTTGGCCCA	CAWSPISGGTDTQYF	3	0.00573537	45	TCRBV30-01*01	TCRBV30	TCRBV30-01	1				TCRBD02-01*01	TCRBD02	TCRBD02-01	1				TCRBJ02-03*01	TCRBJ02	TCRBJ02-03	1				2	5	5	1	0	3	36	48	53	-1	63	1	In	VDJ							NA
CTGAGTTCTAAGAAGCTCCTTCTCAGTGACTCTGGCTTCTATCTCTGTGCCGGACGGACAGGGGGCGACGAGCAGTACTTCGGGCCG	CAGRTGGDEQYF	3	0.00573537	36	TCRBV30-01*01	TCRBV30	TCRBV30-01	1				TCRBD01-01*01	TCRBD01	TCRBD01-01	1				TCRBJ02-07*01	TCRBJ02	TCRBJ02-07	1				8	4	1	0	1	5	45	51	55	66	67	1	In	VDJ							NA
TCTAAGAAGCTCCTTCTCAGTGACTCTGGCTTCTATCTCTGTGCTTGGAGTGTAGGGGCAGGGAACTATGGCTACACCTTCGGTTCG	CAWSVGAGNYGYTF	3	0.00573537	42	TCRBV30-01*01	TCRBV30	TCRBV30-01	1				TCRBD01-01*01	TCRBD01	TCRBD01-01	1				TCRBJ01-02*01	TCRBJ01	TCRBJ01-02	1				0	5	4	3	0	2	39	53	58	-1	63	1	In	VDJ							NA
AAGAAGCTCCTTCTCAGTGACTCTGGCTTCTATCTCTGTGCCTGGAGTTCCACAGGGGGCGAAATGGTGGGCTACACCTTCGGTTCG	CAWSSTGGEMVGYTF	3	0.00573537	45	TCRBV30-01*01	TCRBV30	TCRBV30-01	1				TCRBD01-01*01	TCRBD01	TCRBD01-01	1				TCRBJ01-02*01	TCRBJ01	TCRBJ01-02	1				2	3	3	0	9	8	36	48	51	60	69	1	In	VDJ							NA
CTGTGACATCGGCCCAAAAGAACCCGACAGCTTTCTATCTCTGTGCCAGTCCCCAAAAGGGATCAAGAGACCCAGTACTTCGGGCCA		3	0.00573537	40	TCRBV19-01	TCRBV19	TCRBV19-01				01,02	unresolved		unresolved		TCRBD01,TCRBD02	TCRBD01-01,TCRBD02-01		TCRBJ02-05*01	TCRBJ02	TCRBJ02-05	1				8	8	0	8	1	2	41	50	58	62	63	1	Out	VDJ							NA
CTGCAGAACTGGAGGATTCTGGAGTTTATTTCTGTGCCAGCAGCCCCCAGCCACAGGTGACCCTCCTACGAGCAGTACTTCGGGCCG		3	0.00573537	49	TCRBV14-01*01	TCRBV14	TCRBV14-01	1				TCRBD01-01*01	TCRBD01	TCRBD01-01	1				TCRBJ02-07*01	TCRBJ02	TCRBJ02-07	1				4	7	3	4	5	0	32	45	52	57	62	1	Out	VDJ							NA
GTCCTCAGAACCGGGAGACACGGCACTGTATCTCTGCGCCAGCAGTCAATCAGGAGGCAGGCCTACAATGAGCAGTTCTTCGGGCCA		3	0.00573537	47	TCRBV23-01*01	TCRBV23	TCRBV23-01	1				TCRBD02-01*02	TCRBD02	TCRBD02-01	2				TCRBJ02-01*01	TCRBJ02	TCRBJ02-01	1				0	1	10	1	4	2	34	51	52	57	61	1	Out	VDJ							NA
CTACTCTGAAGATCCAGCGCACAGAGCGGGGGGACTCAGCCGTGTATCTCTGTGCCAGCAGCTTCTGCTGAGCAGTTCTTCGGGCCA		3	0.00573537	31	TCRBV07-03*01	TCRBV07	TCRBV07-03	1				unresolved		unresolved		TCRBD01,TCRBD02	TCRBD01-01,TCRBD02-01		TCRBJ02-01*01	TCRBJ02	TCRBJ02-01	1				3	2	10	0	0	9	50	64	66	-1	68	1	Out	VDJ							NA
ACGATCCAGCGCACACAGCAGGAGGACTCGGCCGTGTATCTCTGTGCCAGCAGCTTAGGCATGAACACTGAAGCTTTCTTTGGACAA	CASSLGMNTEAFF	3	0.00573537	39	TCRBV07-02*01	TCRBV07	TCRBV07-02	1				unresolved		unresolved		TCRBD01,TCRBD02	TCRBD01-01,TCRBD02-01		TCRBJ01-01*01	TCRBJ01	TCRBJ01-01	1				1	1	4	6	0	0	42	58	59	-1	61	1	In	VDJ							NA
ATTCTGGAGTCCGCCAGCACCAACCAGACATCTATGTACCTCTGTGCCAGCAGTTTATCGGCAGGGAATGGCTACACCTTCGGTTCG	CASSLSAGNGYTF	3	0.00573537	39	TCRBV28-01*01	TCRBV28	TCRBV28-01	1				TCRBD01-01*01	TCRBD01	TCRBD01-01	1				TCRBJ01-02*01	TCRBJ01	TCRBJ01-02	1				1	3	4	3	1	6	42	58	61	66	67	1	In	VDJ							NA
AGCACCTTGGAGCTGGGGGACTCGGCCCTTTATCTTTGCGCCAGCAGCCCAGGGACAGGGGGCACAGATACGCAGTATTTTGGCCCA	CASSPGTGGTDTQYF	3	0.00573537	45	TCRBV05-01*01	TCRBV05	TCRBV05-01	1				TCRBD01-01*01	TCRBD01	TCRBD01-01	1				TCRBJ02-03*01	TCRBJ02	TCRBJ02-03	1				4	3	0	2	0	1	36	48	51	-1	61	1	In	VDJ							NA
AGCACCTTGGAGCTGGGGGACTCGGCCCTTTATCTTTGCGCCAGCAGCCACGGACAGGGCCTCTACAATGAGCAGTTCTTCGGGCCA	CASSHGQGLYNEQFF	3	0.00573537	45	TCRBV05-01*01	TCRBV05	TCRBV05-01	1				TCRBD01-01*01	TCRBD01	TCRBD01-01	1				TCRBJ02-01*01	TCRBJ02	TCRBJ02-01	1				4	3	1	3	3	3	36	48	51	59	62	1	In	VDJ							NA
AACCAGAAGACTCGGCCCTGTATCTCTGTGCCAGCAGCTAGTGATTCAAAGGTTACAAGTCGGGCCAACGTCCTGACTTTCGGGGCC		3	0.00573537	55	TCRBV04-02*01	TCRBV04	TCRBV04-02	1				unresolved		unresolved		TCRBD01,TCRBD02	TCRBD01-01,TCRBD02-01		TCRBJ02-06*01	TCRBJ02	TCRBJ02-06	1				5	16	3	6	4	5	26	38	54	57	61	1	Out	VDJ							NA
TCGGCTGCTCCCTCCCAGACATCTGTGTACTTCTGTGCCAGCAGTGTCGATACAGGGGATATTACAGATACGCAGTATTTTGGCCCA	CASSVDTGDITDTQYF	3	0.00573537	48	TCRBV06-01*01	TCRBV06	TCRBV06-01	1				TCRBD01-01*01	TCRBD01	TCRBD01-01	1				TCRBJ02-03*01	TCRBJ02	TCRBJ02-03	1				4	5	3	2	5	3	33	46	51	58	63	1	In	VDJ							NA
CTCAGACTTCTGTTTACTTCTGTGCCAGCAGTTACTCAGCCTACAGCTACCTTTCATCTAGGGAGAGATACGCAGTATTTTGGCCCA		3	0.00573537	61	TCRBV06-07*01	TCRBV06	TCRBV06-07	1				TCRBD02-01*02	TCRBD02	TCRBD02-01	2				TCRBJ02-03*01	TCRBJ02	TCRBJ02-03	1				0	23	9	2	0	5	20	37	60	-1	65	1	Out	VDJ							NA
GAGCTGGGGGACTCGGCCCTTTATCTTTGCGCCAGCAGCGTTTCCCCCCCGTTTGGACGGCGCACAGATACGCAGTATTTTGGCCCA	CASSVSPPFGRRTDTQYF	3	0.00573537	54	TCRBV05-01*01	TCRBV05	TCRBV05-01	1				unresolved		unresolved		TCRBD01,TCRBD02	TCRBD01-01,TCRBD02-01		TCRBJ02-03*01	TCRBJ02	TCRBJ02-03	1				4	15	1	7	3	1	27	39	54	58	61	1	In	VDJ							NA
AATGTGAGCACCTTGGAGCTGGGGGACTCGGCCCTTTATCTTTGCGCCAGCAGCGCGACGCAGAAAGAGACCCAGTACTTCGGGCCA	CASSATQKETQYF	3	0.00573537	39	TCRBV05-01*01	TCRBV05	TCRBV05-01	1				unresolved		unresolved		TCRBD01,TCRBD02	TCRBD01-01,TCRBD02-01		TCRBJ02-05*01	TCRBJ02	TCRBJ02-05	1				4	2	2	7	5	3	42	54	56	59	64	1	In	VDJ							NA
AATGTGAGCACCTTGGAGCTGGGGGACTCGGCCCTTTATCTTTGCGCCAGCGACATATCTGGGGCCAACGTCCTGACTTTCGGGGCC	CASDISGANVLTF	3	0.00573537	39	TCRBV05-01*01	TCRBV05	TCRBV05-01	1				TCRBD01-01*01	TCRBD01	TCRBD01-01	1				TCRBJ02-06*01	TCRBJ02	TCRBJ02-06	1				7	0	2	6	2	1	42	-1	51	55	57	1	In	VDJ							NA
CTGACAGTGACCAGTGCCCATCCTGAAGACAGCAGCTTCTACATCTGCAGTGCTACGGGACTAGCATACGAGCAGTACTTCGGGCCG	CSATGLAYEQYF	3	0.00573537	36	TCRBV20	TCRBV20	unresolved			TCRBV20-01,TCRBV20-or09_02		TCRBD02-01	TCRBD02	TCRBD02-01				01,02	TCRBJ02-07*01	TCRBJ02	TCRBJ02-07	1				4	1	0	7	1	4	45	55	56	65	66	1	In	VDJ							NA
AATGTGAGCACCTTGGAGCTGGGGGACTCGGCCCTTTATCTTTGCGCCAGCAGTCCTTATATGCCAGATACGCAGTATTTTGGCCCA	CASSPYMPDTQYF	3	0.00573537	39	TCRBV05-01*01	TCRBV05	TCRBV05-01	1				unresolved		unresolved		TCRBD01,TCRBD02	TCRBD01-01,TCRBD02-01		TCRBJ02-03*01	TCRBJ02	TCRBJ02-03	1				5	9	10	0	0	4	42	53	62	-1	64	1	In	VDJ							NA
AATGTGAGCACCTTGGAGCTGGGGGACTCGGCCCTTTATCTTTGCGCCAGCAGTCGGGGACAGTGGGAGACCCAGTACTTCGGGCCA	CASSRGQWETQYF	3	0.00573537	39	TCRBV05-01*01	TCRBV05	TCRBV05-01	1				TCRBD01-01*01	TCRBD01	TCRBD01-01	1				TCRBJ02-05*01	TCRBJ02	TCRBJ02-05	1				5	3	0	5	3	5	42	53	56	63	66	1	In	VDJ							NA
AAGAAGCTCCTTCTCAGTGACTCTGGCTTCTATCTCTGTGCCTGGAGTGGTAGACAGGGAACCAGAAACACCATATATTTTGGAGAG	CAWSGRQGTRNTIYF	3	0.00573537	45	TCRBV30-01*01	TCRBV30	TCRBV30-01	1				TCRBD01-01*01	TCRBD01	TCRBD01-01	1				TCRBJ01-03*01	TCRBJ01	TCRBJ01-03	1				1	3	2	3	5	5	36	49	52	59	64	1	In	VDJ							NA
TCTAAGAAGCTCCTTCTCAGTGACTCTGGCTTCTATCTCTGTGCCTGGAGGGTACAGGGCTCTGGAAACACCATATATTTTGGAGAG	CAWRVQGSGNTIYF	3	0.00573537	42	TCRBV30-01*01	TCRBV30	TCRBV30-01	1				TCRBD01-01*01	TCRBD01	TCRBD01-01	1				TCRBJ01-03*01	TCRBJ01	TCRBJ01-03	1				3	3	3	3	0	0	39	50	53	-1	59	1	In	VDJ							NA
AGTTCTAAGAAGCTCCTTCTCAGTGACTCTGGCTTCTATCTCTGTGCCTGGTCGGGACAGTACACCGGGGAGCTGTTTTTTGGAGAA	CAWSGQYTGELFF	3	0.00573537	39	TCRBV30-01*01	TCRBV30	TCRBV30-01	1				TCRBD01-01*01	TCRBD01	TCRBD01-01	1				TCRBJ02-02*01	TCRBJ02	TCRBJ02-02	1				5	2	0	5	1	3	42	51	53	60	61	1	In	VDJ							NA
CTTCTCAGTGACTCTGGCTTCTATCTCTGTGCCTGGAGCAGATTACAGGGGGCGCGAGTAATCACCGGGGAGCTGTTTTTTGGAGAA	CAWSRLQGARVITGELFF	3	0.00573537	54	TCRBV30-01*01	TCRBV30	TCRBV30-01	1				TCRBD01-01*01	TCRBD01	TCRBD01-01	1				TCRBJ02-02*01	TCRBJ02	TCRBJ02-02	1				3	6	3	0	9	4	27	38	44	53	62	1	In	VDJ							NA
TCTAAGAAGCTCCTTCTCAGTGACTCTGGCTTCTATCTCTGTGCCTGGAGTCTCCGGACAGGGTCAGATACGCAGTATTTTGGCCCA	CAWSLRTGSDTQYF	3	0.00573537	42	TCRBV30-01*01	TCRBV30	TCRBV30-01	1				TCRBD01-01*01	TCRBD01	TCRBD01-01	1				TCRBJ02-03*01	TCRBJ02	TCRBJ02-03	1				2	4	1	3	1	4	39	51	55	63	64	1	In	VDJ							NA
AAGAAGCTCCTTCTCAGTGACTCTGGCTTCTATCTCTGTGCCTGGAGGAAGAGACAGGACAGGGGTTCACCCCTCCACTTTGGGAAC	CAWRKRQDRGSPLHF	3	0.00573537	45	TCRBV30-01*01	TCRBV30	TCRBV30-01	1				TCRBD01-01*01	TCRBD01	TCRBD01-01	1				TCRBJ01-06*01	TCRBJ01	TCRBJ01-06	1				3	9	1	2	0	9	36	47	56	-1	65	1	In	VDJ							NA
CTCCTTCTCAGTGACTCTGGCTTCTATCTCTGTGCCTGGACTCAGCTCGGGGGAGTCGGGGGGGCCAACGTCCTGACTTTCGGGGCC	CAWTQLGGVGGANVLTF	3	0.00573537	51	TCRBV30-01*01	TCRBV30	TCRBV30-01	1				TCRBD02-01*01	TCRBD02	TCRBD02-01	1				TCRBJ02-06*01	TCRBJ02	TCRBJ02-06	1				4	7	8	2	7	4	30	40	47	53	60	1	In	VDJ							NA
AGTTCTAAGAAGCTCCTTCTCAGTGACTCTGGCTTCTATCTCTGTGCCTGTCCCACTTTTACAGGGGATACGCAGTATTTTGGCCCA	CACPTFTGDTQYF	3	0.00573537	39	TCRBV30-01*01	TCRBV30	TCRBV30-01	1				TCRBD01-01*01	TCRBD01	TCRBD01-01	1				TCRBJ02-03*01	TCRBJ02	TCRBJ02-03	1				6	10	3	3	0	6	42	50	60	-1	66	1	In	VDJ							NA
CTCCTTCTCAGTGACTCTGGCTTCTATCTCTGTGCCTGGAGTGCGCTACAGGGAAGGACTGGGGCCAACGTCCTGACTTTCGGGGCC	CAWSALQGRTGANVLTF	3	0.00573537	51	TCRBV30-01*01	TCRBV30	TCRBV30-01	1				TCRBD01-01*01	TCRBD01	TCRBD01-01	1				TCRBJ02-06*01	TCRBJ02	TCRBJ02-06	1				1	4	3	3	5	2	30	43	47	53	58	1	In	VDJ							NA
TCTAAGAAGCTCCTTCTCAGTGACTCTGGCTTCTATCTCTGTGCCTGGAGTGTCGGGGAAAGTATTACTGAAGCTTTCTTTGGACAA	CAWSVGESITEAFF	3	0.00573537	42	TCRBV30-01*01	TCRBV30	TCRBV30-01	1				TCRBD02-01*01	TCRBD02	TCRBD02-01	1				TCRBJ01-01*01	TCRBJ01	TCRBJ01-01	1				0	0	8	3	8	5	39	-1	53	58	66	1	In	VDJ							NA
CTCCTTCTCAGTGACTCTGGCTTCTATCTCTGTGCCTGGAGGGGAGAAGGGCAGGCAGCCCTGAACACTGAAGCTTTCTTTGGACAA	CAWRGEGQAALNTEAFF	3	0.00573537	51	TCRBV30-01*01	TCRBV30	TCRBV30-01	1				TCRBD02-01*02	TCRBD02	TCRBD02-01	2				TCRBJ01-01*01	TCRBJ01	TCRBJ01-01	1				3	0	9	2	15	0	30	-1	41	46	61	1	In	VDJ							NA
CTTCTCAGTGACTCTGGCTTCTATCTCTGTGCCTGGAGTGGGACAGGGGGCTTTATCCGGTTCAATTCACCCCTCCACTTTGGGAAC	CAWSGTGGFIRFNSPLHF	3	0.00573537	54	TCRBV30-01*01	TCRBV30	TCRBV30-01	1				TCRBD01-01*01	TCRBD01	TCRBD01-01	1				TCRBJ01-06*01	TCRBJ01	TCRBJ01-06	1				1	0	1	0	12	7	27	-1	40	51	63	1	In	VDJ							NA
TCTAAGAAGCTCCTTCTCAGTGACTCTGGCTTCTATCTCTGTGCCTGGACTCAGCGGGGGTTCACAGATACGCAGTATTTTGGCCCA	CAWTQRGFTDTQYF	3	0.00573537	42	TCRBV30-01*01	TCRBV30	TCRBV30-01	1				TCRBD02-01*01	TCRBD02	TCRBD02-01	1				TCRBJ02-03*01	TCRBJ02	TCRBJ02-03	1				4	3	6	2	2	2	39	49	52	60	62	1	In	VDJ							NA
AAGAAGCTCCTTCTCAGTGACTCTGGCTTCTATCTCTGTGCCTGGAGTGTAAAAGGGGCCCTGAACACTGAAGCTTTCTTTGGACAA	CAWSVKGALNTEAFF	3	0.00573537	45	TCRBV30-01*01	TCRBV30	TCRBV30-01	1				TCRBD01-01*01	TCRBD01	TCRBD01-01	1				TCRBJ01-01*01	TCRBJ01	TCRBJ01-01	1				0	3	5	2	3	0	36	50	53	58	61	1	In	VDJ							NA
AGTTCTAAGAAGCTCCTTCTCAGTGACTCTGGCTTCTATCTCTGTGCCTGGAGAGGACTAGCGGGAGACCCGCAGTATTTTGGCCCA	CAWRGLAGDPQYF	3	0.00573537	39	TCRBV30-01*01	TCRBV30	TCRBV30-01	1				TCRBD02-01*02	TCRBD02	TCRBD02-01	2				TCRBJ02-03*01	TCRBJ02	TCRBJ02-03	1				3	1	1	2	3	10	42	53	54	67	70	1	In	VDJ							NA
CTGAGTTCTAAGAAGCTCCTTCTCAGTGACTCTGGCTTCTATCTCTGTGCCTCCGGACGGGGGAACACTGAAGCTTTCTTTGGACAA	CASGRGNTEAFF	3	0.00573537	36	TCRBV30-01*01	TCRBV30	TCRBV30-01	1				TCRBD02-01*01	TCRBD02	TCRBD02-01	1				TCRBJ01-01*01	TCRBJ01	TCRBJ01-01	1				7	5	8	3	0	1	45	52	57	-1	62	1	In	VDJ							NA
AAGAAGCTCCTTCTCAGTGACTCTGGCTTCTATCTCTGTGCCTGGAGTGTAGGGGGCTCTGGGAATTCACCCCTCCACTTTGGGAAC	CAWSVGGSGNSPLHF	3	0.00573537	45	TCRBV30-01*01	TCRBV30	TCRBV30-01	1				TCRBD01-01*01	TCRBD01	TCRBD01-01	1				TCRBJ01-06*01	TCRBJ01	TCRBJ01-06	1				0	0	5	0	6	7	36	-1	50	57	63	1	In	VDJ							NA
AAGAAGCTCCTTCTCAGTGACTCTGGCTTCTATCTCTGTGCCTGGAATCTAATCACAGGGAGTAATTCACCCCTCCACTTTGGGAAC	CAWNLITGSNSPLHF	3	0.00573537	45	TCRBV30-01*01	TCRBV30	TCRBV30-01	1				TCRBD01-01*01	TCRBD01	TCRBD01-01	1				TCRBJ01-06*01	TCRBJ01	TCRBJ01-06	1				4	8	3	3	2	6	36	46	54	60	62	1	In	VDJ							NA
AGTTCTAAGAAGCTCCTTCTCAGTGACTCTGGCTTCTATCTCTGTGCCTGGGGACTAGCGAACACCGGGGAGCTGTTTTTTGGAGAA	CAWGLANTGELFF	3	0.00573537	39	TCRBV30-01*01	TCRBV30	TCRBV30-01	1				TCRBD02-01	TCRBD02	TCRBD02-01				01,02	TCRBJ02-02*01	TCRBJ02	TCRBJ02-02	1				5	0	1	8	0	0	42	-1	51	-1	58	1	In	VDJ							NA
AAGAAGCTCCTTCTCAGTGACTCTGGCTTCTATCTCTGTGCCTGCCCCCCTCCGGGACAGGGCTACAATGAGCAGTTCTTCGGGCCA	CACPPPGQGYNEQFF	3	0.00573537	45	TCRBV30-01*01	TCRBV30	TCRBV30-01	1				TCRBD01-01*01	TCRBD01	TCRBD01-01	1				TCRBJ02-01*01	TCRBJ02	TCRBJ02-01	1				6	9	0	3	0	3	36	44	53	-1	62	1	In	VDJ							NA
TCTAAGAAGCTCCTTCTCAGTGACTCTGGCTTCTATCTCTGTGCCTGGAGTGTGAAGGGGGTGAATGAAAAACTGTTTTTTGGCAGT	CAWSVKGVNEKLFF	3	0.00573537	42	TCRBV30-01*01	TCRBV30	TCRBV30-01	1				TCRBD01-01*01	TCRBD01	TCRBD01-01	1				TCRBJ01-04*01	TCRBJ01	TCRBJ01-04	1				0	2	5	1	2	5	39	53	55	61	63	1	In	VDJ							NA
TCTAAGAAGCTCCTTCTCAGTGACTCTGGCTTCTATCTCTGTGCCTGGATAGAGGCCGACTTCAATTCACCCCTCCACTTTGGGAAC	CAWIEADFNSPLHF	3	0.00573537	42	TCRBV30-01*01	TCRBV30	TCRBV30-01	1				TCRBD02-01	TCRBD02	TCRBD02-01				01,02	TCRBJ01-06*01	TCRBJ01	TCRBJ01-06	1				4	8	2	10	2	7	39	49	57	61	63	1	In	VDJ							NA
TCTAAGAAGCTCCTTCTCAGTGACTCTGGCTTCTATCTCTGTGCCTGGGTTGCTAGCGGGTTATACAATGAGCAGTTCTTCGGGCCA	CAWVASGLYNEQFF	3	0.00573537	42	TCRBV30-01*01	TCRBV30	TCRBV30-01	1				TCRBD02-01	TCRBD02	TCRBD02-01				01,02	TCRBJ02-01*01	TCRBJ02	TCRBJ02-01	1				5	4	4	4	3	4	39	48	52	60	63	1	In	VDJ							NA
AGTTCTAAGAAGCTCCTTCTCAGTGACTCTGGCTTCTATCTCTGTGCCTGGAGCACTCAGGAAAATCAGCCCCAGCATTTTGGTGAT	CAWSTQENQPQHF	3	0.00573537	39	TCRBV30-01*01	TCRBV30	TCRBV30-01	1				TCRBD01-01*01	TCRBD01	TCRBD01-01	1				TCRBJ01-05*01	TCRBJ01	TCRBJ01-05	1				3	4	4	4	2	4	42	53	57	61	63	1	In	VDJ							NA
TCTAAGAAGCTCCTTCTCAGTGACTCTGGCTTCTATCTCTGTGCCTGGCGGGTTAGCTCCTATAATTCACCCCTCCACTTTGGGAAC	CAWRVSSYNSPLHF	3	0.00573537	42	TCRBV30-01*01	TCRBV30	TCRBV30-01	1				TCRBD02-01	TCRBD02	TCRBD02-01				01,02	TCRBJ01-06*01	TCRBJ01	TCRBJ01-06	1				5	0	8	4	4	0	39	-1	48	52	56	1	In	VDJ							NA
AGTTCTAAGAAGCTCCTTCTCAGTGACTCTGGCTTCTATCTCTGTGCCTGGAGTCGGGACAGTTACAATGAGCAGTTCTTCGGGCCA	CAWSRDSYNEQFF	3	0.00573537	39	TCRBV30-01*01	TCRBV30	TCRBV30-01	1				TCRBD01-01*01	TCRBD01	TCRBD01-01	1				TCRBJ02-01*01	TCRBJ02	TCRBJ02-01	1				2	1	0	5	1	4	42	54	55	62	63	1	In	VDJ							NA
AGTTCTAAGAAGCTCCTTCTCAGTGACTCTGGCTTCTATCTCTGTGCCTGGAGTGCTGGGGGGGATCAGCCCCAGCATTTTGGTGAT	CAWSAGGDQPQHF	3	0.00573537	39	TCRBV30-01*01	TCRBV30	TCRBV30-01	1				TCRBD02-01*01	TCRBD02	TCRBD02-01	1				TCRBJ01-05*01	TCRBJ01	TCRBJ01-05	1				1	2	9	0	0	5	42	55	57	-1	64	1	In	VDJ							NA
TCTAAGAAGCTCCTTCTCAGTGACTCTGGCTTCTATCTCTGTGCCTGGAGTGTCAAGGTTGGGGCCACTGAAGCTTTCTTTGGACAA	CAWSVKVGATEAFF	3	0.00573537	42	TCRBV30-01*01	TCRBV30	TCRBV30-01	1				TCRBD01-01*01	TCRBD01	TCRBD01-01	1				TCRBJ01-01*01	TCRBJ01	TCRBJ01-01	1				0	7	7	0	0	4	39	53	60	-1	65	1	In	VDJ							NA
ATCCTGAGTTCTAAGAAGCTCCTTCTCAGTGACTCTGGCTTCTATCTCTGTGCCTGGACGGTGATCCATGAGCAGTTCTTCGGGCCA	CAWTVIHEQFF	3	0.00573537	33	TCRBV30-01*01	TCRBV30	TCRBV30-01	1				TCRBD02-01	TCRBD02	TCRBD02-01				01,02	TCRBJ02-01*01	TCRBJ02	TCRBJ02-01	1				4	0	8	5	6	8	48	-1	58	61	67	1	In	VDJ							NA
CTGAGTTCTAAGAAGCTCCTTCTCAGTGACTCTGGCTTCTATCTCTGTGCCTGGAGCCGGGAGGGGGATACGCAGTATTTTGGCCCA	CAWSREGDTQYF	3	0.00573537	36	TCRBV30-01*01	TCRBV30	TCRBV30-01	1				TCRBD02-01*02	TCRBD02	TCRBD02-01	2				TCRBJ02-03*01	TCRBJ02	TCRBJ02-03	1				3	1	8	0	1	6	45	56	57	65	66	1	In	VDJ							NA
TCTAAGAAGCTCCTTCTCAGTGACTCTGGCTTCTATCTCTGTGCCTGGAGTGGGAGCAGGGCCGGAGGGCCCCAGCATTTTGGTGAT	CAWSGSRAGGPQHF	3	0.00573537	42	TCRBV30-01*01	TCRBV30	TCRBV30-01	1				unresolved		unresolved		TCRBD01,TCRBD02	TCRBD01-01,TCRBD02-01		TCRBJ01-05*01	TCRBJ01	TCRBJ01-05	1				1	4	4	3	7	9	39	52	56	61	68	1	In	VDJ							NA
AAGCTCCTTCTCAGTGACTCTGGCTTCTATCTCTGTGCCTGGAGTCGAGGCACAAGCGGGAGTTACAATGAGCAGTTCTTCGGGCCA	CAWSRGTSGSYNEQFF	3	0.00573537	48	TCRBV30-01*01	TCRBV30	TCRBV30-01	1				TCRBD02-01*02	TCRBD02	TCRBD02-01	2				TCRBJ02-01*01	TCRBJ02	TCRBJ02-01	1				2	9	6	2	1	4	33	45	54	62	63	1	In	VDJ							NA
CTCCTTCTCAGTGACTCTGGCTTCTATCTCTGTGCCTGGAGAGGGGGACGTGGGATTTACAGCTCCTACGAGCAGTACTTCGGGCCG	CAWRGGRGIYSSYEQYF	3	0.00573537	51	TCRBV30-01*01	TCRBV30	TCRBV30-01	1				TCRBD01-01*01	TCRBD01	TCRBD01-01	1				TCRBJ02-07*01	TCRBJ02	TCRBJ02-07	1				3	0	5	1	15	0	30	-1	41	47	62	1	In	VDJ							NA
CTCCTTCTCAGTGACTCTGGCTTCTATCTCTGTGCCTGGAGTCGAGACAGGGGGTATGGAAGCAATCAGCCCCAGCATTTTGGTGAT	CAWSRDRGYGSNQPQHF	3	0.00573537	51	TCRBV30-01*01	TCRBV30	TCRBV30-01	1				TCRBD01-01*01	TCRBD01	TCRBD01-01	1				TCRBJ01-05*01	TCRBJ01	TCRBJ01-05	1				2	3	2	1	6	1	30	42	45	54	60	1	In	VDJ							NA
TCTAAGAAGCTCCTTCTCAGTGACTCTGGCTTCTATCTCTGTGCCTGGAGTCCCGGGACCATGATATCACCCCTCCACTTTGGGAAC	CAWSPGTMISPLHF	3	0.00573537	42	TCRBV30-01*01	TCRBV30	TCRBV30-01	1				unresolved		unresolved		TCRBD01,TCRBD02	TCRBD01-01,TCRBD02-01		TCRBJ01-06*01	TCRBJ01	TCRBJ01-06	1				2	3	0	7	7	10	39	51	54	59	66	1	In	VDJ							NA
CTTCTCAGTGACTCTGGCTTCTATCTCTGTGCCTGGAGCTTGGGGAGCGGGGGGGTGTCTCTGAGCTACGAGCAGTACTTCGGGCCG	CAWSLGSGGVSLSYEQYF	3	0.00573537	54	TCRBV30-01*01	TCRBV30	TCRBV30-01	1				TCRBD02-01*01	TCRBD02	TCRBD02-01	1				TCRBJ02-07*01	TCRBJ02	TCRBJ02-07	1				3	7	6	0	10	3	27	38	45	55	65	1	In	VDJ							NA
AAGAAGCTCCTTCTCAGTGACTCTGGCTTCTATCTCTGTGCCTGGTTGGGTACGTTGTTGGGACGCACTGAAGCTTTCTTTGGACAA	CAWLGTLLGRTEAFF	3	0.00573537	45	TCRBV30-01*01	TCRBV30	TCRBV30-01	1				unresolved		unresolved		TCRBD01,TCRBD02	TCRBD01-01,TCRBD02-01		TCRBJ01-01*01	TCRBJ01	TCRBJ01-01	1				5	14	0	7	1	4	36	45	59	64	65	1	In	VDJ							NA
CTGAGTTCTAAGAAGCTCCTTCTCAGTGACTCTGGCTTCTATCTCTGTGCCTGGACGGGACAACGGGAGACCCAGTACTTCGGGCCA	CAWTGQRETQYF	3	0.00573537	36	TCRBV30-01*01	TCRBV30	TCRBV30-01	1				TCRBD01-01*01	TCRBD01	TCRBD01-01	1				TCRBJ02-05*01	TCRBJ02	TCRBJ02-05	1				4	1	0	6	4	5	45	55	56	62	66	1	In	VDJ							NA
CTGAGTTCTAAGAAGCTCCTTCTCAGTGACTCTGGCTTCTATCTCTGTGCCTGGAGTGATCAGCAAGAGACCCAGTACTTCGGGCCA	CAWSDQQETQYF	3	0.00573537	36	TCRBV30-01*01	TCRBV30	TCRBV30-01	1				TCRBD01-01*01	TCRBD01	TCRBD01-01	1				TCRBJ02-05*01	TCRBJ02	TCRBJ02-05	1				1	2	4	5	0	2	45	58	60	-1	63	1	In	VDJ							NA
TCTAAGAAGCTCCTTCTCAGTGACTCTGGCTTCTATCTCTGTGCCAGAGACGGGACAGGTGGAAGGGAGACCCAGTACTTCGGGCCA	CARDGTGGRETQYF	3	0.00573537	42	TCRBV30-01*01	TCRBV30	TCRBV30-01	1				TCRBD01-01*01	TCRBD01	TCRBD01-01	1				TCRBJ02-05*01	TCRBJ02	TCRBJ02-05	1				8	6	0	4	7	5	39	45	51	59	66	1	In	VDJ							NA
GGCTGCTCCCTCCCAGACATCTGTGTACTTCTGTGCCAGCAGTCGCGCTTAAGGTGGAGAAAGACCTATGGCTACACCTTCGGTTCG		2	0.00382358	50	TCRBV06	TCRBV06	unresolved			TCRBV06-01,TCRBV06-05,TCRBV06-06		TCRBD02-01*02	TCRBD02	TCRBD02-01	2				TCRBJ01-02*01	TCRBJ01	TCRBJ01-02	1				5	12	10	2	6	4	31	43	55	59	65	1	Out	VDJ							NA
AAGAAGCTCCTTCTCGGTGACTCTGGCTTCTATCTCTGTGCCTGGAGTGAGGGACAGAAGACCAAAAACATTCAGTACTTCGGCGCC	CAWSEGQKTKNIQYF	2	0.00382358	45	TCRBV30-01*01	TCRBV30	TCRBV30-01	1				TCRBD01-01*01	TCRBD01	TCRBD01-01	1				TCRBJ02-04*01	TCRBJ02	TCRBJ02-04	1				1	1	0	5	4	2	36	49	50	57	61	1	In	VDJ							NA
CCTGATCCTGGAGTCGCCCAGCCCCAACCAGACCTCTCTGTACTTCTGTGCCAGCTGTAAGGGGGAGTGGAGGCTTTCTTTGGACAA		2	0.00382358	35	TCRBV27-01*01	TCRBV27	TCRBV27-01	1				TCRBD01-01*01	TCRBD01	TCRBD01-01	1				TCRBJ01-01*01	TCRBJ01	TCRBJ01-01	1				8	4	5	1	7	11	46	55	59	65	72	1	Out	VDJ							NA
GCCAGAAGACTCGGCCCTGTATCTCTGTGCCAGCAGCTGACATGGCAAAGGTTACAAAGCCGGGCCAACGTCCTGACTTTCGGGGCC		2	0.00382358	56	TCRBV04-02*01	TCRBV04	TCRBV04-02	1				TCRBD01-01*01	TCRBD01	TCRBD01-01	1				TCRBJ02-06*01	TCRBJ02	TCRBJ02-06	1				5	1	2	6	19	5	25	37	38	42	61	1	Out	VDJ							NA
GCTTGGTGACTCTGCTGTGTATTTCTGTGCCAGCAGCGATATCCGTCCCATTTCATACACCATAATTCACCCCTCCACTTTGGGAAC		2	0.00382358	56	TCRBV03	TCRBV03	unresolved			TCRBV03-01,TCRBV03-02		TCRBD01-01*01	TCRBD01	TCRBD01-01	1				TCRBJ01-06*01	TCRBJ01	TCRBJ01-06	1				5	19	3	6	2	5	25	37	56	59	61	1	Out	VDJ							NA
TGAGTGCCTTGGAGCTGGGGGACTCGGCCCTGTATCTCTGTGCCAGAAGCGCTTTGGGGGCTAGAGGAGATCCAGTACTTCGGGCCA		2	0.00382358	43	TCRBV05-03	TCRBV05	TCRBV05-03				01,02	TCRBD01-01*01	TCRBD01	TCRBD01-01	1				TCRBJ02-05*01	TCRBJ02	TCRBJ02-05	1				4	5	6	0	10	10	38	50	55	61	71	1	Out	VDJ							NA
AAGAAGCTCCTTCTCAGTGACTCTGGCTTCTATCTCTGTGCCTGGAGCCTACCTCGTGGACACGCGCATGGCTACACCCTCGGTTCG	CAWSLPRGHAHGYTL	2	0.00382358	45	TCRBV30-01*01	TCRBV30	TCRBV30-01	1				TCRBD01-01*01	TCRBD01	TCRBD01-01	1				TCRBJ01-02*01	TCRBJ01	TCRBJ01-02	1				3	10	1	6	17	18	36	47	57	62	79	1	In	VDJ							NA
AGTTCTAAGAAGCTCCTTCTCAGTGACTCTGGCTTCTATCTCTGTGCCTGGACTAGCGGGAACTACAATGAGCAGTTCTTCGGGCCA	CAWTSGNYNEQFF	2	0.00382358	39	TCRBV30-01*01	TCRBV30	TCRBV30-01	1				TCRBD02-01*02	TCRBD02	TCRBD02-01	2				TCRBJ02-01*01	TCRBJ02	TCRBJ02-01	1				4	0	4	3	1	3	42	-1	52	61	62	1	In	VDJ							NA
TCTAAGAAGCTCCTTCCCAGTGACTCTGGCTTCTATCTCTGTGCCTGGAGTGTTGGCGCAGTCAATCAGCCCCAGCATTTTGGTGAT	CAWSVGAVNQPQHF	2	0.00382358	42	TCRBV30-01*01	TCRBV30	TCRBV30-01	1				unresolved		unresolved		TCRBD01,TCRBD02	TCRBD01-01,TCRBD02-01		TCRBJ01-05*01	TCRBJ01	TCRBJ01-05	1				0	5	4	5	1	3	39	53	58	61	62	1	In	VDJ							NA
AAGAAGCTCCTTCTCAGTGACTCTGGCTTCTATCTCTGTGCCAGGAGTACCGGACAGGCAAATAATTCACCCCTCCTCTTTGGGAAC	CARSTGQANNSPLLF	2	0.00382358	45	TCRBV30-01*01	TCRBV30	TCRBV30-01	1				TCRBD01-01*01	TCRBD01	TCRBD01-01	1				TCRBJ01-06*01	TCRBJ01	TCRBJ01-06	1				2	3	1	4	19	21	36	48	51	58	77	1	In	VDJ							NA
AAGAAGCTCCTTCTCAGTGACTCTGGCTTCTATCTCTGTGCCTGGGGAGGGGGGACGTATAGCAATCAGCCCCAGCACTTTGGTGAT	CAWGGGTYSNQPQHF	2	0.00382358	45	TCRBV30-01*01	TCRBV30	TCRBV30-01	1				unresolved		unresolved		TCRBD01,TCRBD02	TCRBD01-01,TCRBD02-01		TCRBJ01-05*01	TCRBJ01	TCRBJ01-05	1				5	2	5	1	25	19	36	45	47	53	78	1	In	VDJ							NA
GCTTGGTGACTCTGCTGTGTATTTCTGTGCCAGCAGCATAAGTGGTCCCATTTCATACACCATAATTCACCTCTCCACTTTGGGAAC		2	0.00382358	56	TCRBV03	TCRBV03	unresolved			TCRBV03-01,TCRBV03-02		TCRBD01-01*01	TCRBD01	TCRBD01-01	1				TCRBJ01-06*01	TCRBJ01	TCRBJ01-06	1				5	19	3	6	13	16	25	37	56	59	72	1	Out	VDJ							NA
AAGAAGCCCCTTCTCAGTGACTCTGGCTTCTATCTCTGTGCCTGGAGTGTACCTCTTCGGGGCACAGATACGCAGTATTTTGGCCCA	CAWSVPLRGTDTQYF	2	0.00382358	45	TCRBV30-01*01	TCRBV30	TCRBV30-01	1				TCRBD02-01	TCRBD02	TCRBD02-01				01,02	TCRBJ02-03*01	TCRBJ02	TCRBJ02-03	1				0	7	8	4	0	1	36	50	57	-1	61	1	In	VDJ							NA
AGTCCGCTACCAGCTCCCAGACATCTGTGTACTTCTGTGCCATCAGTGATGGATCCGGGGGGGGGCACTGAAGCTTTCTTTGGACAA		2	0.00382358	46	TCRBV10-03*01	TCRBV10	TCRBV10-03	1				TCRBD02-01*01	TCRBD02	TCRBD02-01	1				TCRBJ01-01*01	TCRBJ01	TCRBJ01-01	1				3	6	8	0	2	4	35	49	55	63	65	1	Out	VDJ							NA
GAGCACCTTGGAGCTGGGGGACTCGGCCCTTATCTTTGCGCCAGCAGCGGAGGGACTACGAACACCGGGGAGCTGTTTTTTGGAGAA		2	0.00382358	44	TCRBV05-01*01	TCRBV05	TCRBV05-01	1				TCRBD02-01	TCRBD02	TCRBD02-01				01,02	TCRBJ02-02*01	TCRBJ02	TCRBJ02-02	1				22	20	0	9	0	0	37	31	51	-1	58	1	Out	VDJ							NA
TTCTAAGAAGCTCCTTCTCAGTGACTCTGGCTTCTATCTCTGTGCCTGGAGTAGTGGGGGTTCGCCTACGAGCAGTACTTCGGGCCG		2	0.00382358	41	TCRBV30-01*01	TCRBV30	TCRBV30-01	1				unresolved		unresolved		TCRBD01,TCRBD02	TCRBD01-01,TCRBD02-01		TCRBJ02-07*01	TCRBJ02	TCRBJ02-07	1				2	3	6	1	4	2	40	52	55	60	64	1	Out	VDJ							NA
AAGAAGCCCCTTCTCAGTGACTCTGGCTTCTATCTCTGTGCCTGGGGATATTTTTCCTCCCTCAACTATGGCTACACCTTCGGTTCG	CAWGYFSSLNYGYTF	2	0.00382358	45	TCRBV30-01*01	TCRBV30	TCRBV30-01	1				unresolved		unresolved		TCRBD01,TCRBD02	TCRBD01-01,TCRBD02-01		TCRBJ01-02*01	TCRBJ01	TCRBJ01-02	1				5	0	1	8	15	2	36	-1	45	48	63	1	In	VDJ							NA
AAGAAGCTCCTTCTCAGTGACTCTGGCTTCTATCTCTGTGCCTGGAGTGTATCTCTAGGACACTCCTACGAGCAGTACTTCGGGCCA	CAWSVSLGHSYEQYF	2	0.00382358	45	TCRBV30-01*01	TCRBV30	TCRBV30-01	1				TCRBD01-01*01	TCRBD01	TCRBD01-01	1				TCRBJ02-05*01	TCRBJ02	TCRBJ02-05	1				0	7	1	6	10	11	36	50	57	62	72	1	In	VDJ							NA
GCTTGGTGACTCTGCTGTGTATTTCTGTGCCAGCAGCTCTATTACCCCCCTTCACAAAGTCGGGCCAACGTCCTGACTTTCGGGGCC		2	0.00382358	56	TCRBV03	TCRBV03	unresolved			TCRBV03-01,TCRBV03-02		unresolved		unresolved		TCRBD01,TCRBD02	TCRBD01-01,TCRBD02-01		TCRBJ02-06*01	TCRBJ02	TCRBJ02-06	1				5	16	3	6	5	5	25	37	53	56	61	1	Out	VDJ							NA
TCCCTCCCAGACATCTGTGTACTTCTGTGCCAGCAGTGTGCATTGGGAATGTAACAAAGCCGGGCCAACGTCCTGACTTTCGGGGCC		2	0.00382358	56	TCRBV06-01*01	TCRBV06	TCRBV06-01	1				unresolved		unresolved		TCRBD01,TCRBD02	TCRBD01-01,TCRBD02-01		TCRBJ02-06*01	TCRBJ02	TCRBJ02-06	1				4	6	0	8	13	5	25	38	44	48	61	1	Out	VDJ							NA
GTGAGCACCTTGGAGCTGGGGGACTCGGCCCTTTATCTTTGCGCCAGCAGTTCAGGGGCCCCGGGGGAGACCCAGTACTTCGGGCCA	CASSSGAPGETQYF	2	0.00382358	42	TCRBV05-01*01	TCRBV05	TCRBV05-01	1				TCRBD01-01*01	TCRBD01	TCRBD01-01	1				TCRBJ02-05*01	TCRBJ02	TCRBJ02-05	1				5	2	4	2	8	5	39	50	52	58	66	1	In	VDJ							NA
ATCCTGAGTTCTAAGAAGCTCCTTCTCAGTGACTCTGGCTTCTATCTCTGTGCCACGGGGAGGGAAACCGAGCAGTACTTCGGGCCA	CATGRETEQYF	2	0.00382358	33	TCRBV30-01*01	TCRBV30	TCRBV30-01	1				TCRBD02-01*02	TCRBD02	TCRBD02-01	2				TCRBJ02-05*01	TCRBJ02	TCRBJ02-05	1				8	3	9	0	8	11	48	54	57	64	72	1	In	VDJ							NA
CAGGCTGCTGTCGGCTGCTCCCTCCCAGACATCTGTGTACTTCTGTGCCAGCCCACCCAGTCCAATCAGCCCCAGCATTTTGGTGAT		2	0.00382358	38	TCRBV06-05*01	TCRBV06	TCRBV06-05	1				TCRBD01-01*01	TCRBD01	TCRBD01-01	1				TCRBJ01-05*01	TCRBJ01	TCRBJ01-05	1				8	5	4	5	2	3	43	52	57	60	62	1	Out	VDJ							NA
CTGAGTTCTAAGAAGCTCCTTCTCAGTGACTCTGGCTTCTATCTCTGTGCCGGACGGACAGGGGGCGACGAGCAGTACTTCGGGCCA	CAGRTGGDEQYF	2	0.00382358	36	TCRBV30-01*01	TCRBV30	TCRBV30-01	1				TCRBD01-01*01	TCRBD01	TCRBD01-01	1				TCRBJ02-05*01	TCRBJ02	TCRBJ02-05	1				8	4	1	0	6	11	45	51	55	66	72	1	In	VDJ							NA
TAAGAAGCTCCTTCTCAGTGACTCTGCTTCTATCTCTGTGCCTGGAGTACCGGACAGGCAAATAATTCACCCCTCCACTTTGGGAAC		2	0.00382358	44	TCRBV30-01*01	TCRBV30	TCRBV30-01	1				TCRBD01-01*01	TCRBD01	TCRBD01-01	1				TCRBJ01-06*01	TCRBJ01	TCRBJ01-06	1				25	25	1	4	3	5	37	26	51	58	61	1	Out	VDJ							NA
CATCAATTCCCTGGAGCTTGGTGACTCTGCTGTGTATTTCTGTGCCAGCAGCGTCGGGACAGAACCTACGAGCAGTACTTCGGGCCA		2	0.00382358	41	TCRBV03	TCRBV03	unresolved			TCRBV03-01,TCRBV03-02		TCRBD01-01*01	TCRBD01	TCRBD01-01	1				TCRBJ02-05*01	TCRBJ02	TCRBJ02-05	1				5	3	0	5	10	11	40	52	55	62	72	1	Out	VDJ							NA
CGCACAGAGCAGGGGGACTCGGCCATGTATCTCTGTGCCAGCAGCTTTCGGCAGGGGCAAGGCCAAGAGACCCAGTACTTCGGGCCA	CASSFRQGQGQETQYF	2	0.00382358	48	TCRBV07-09	TCRBV07	TCRBV07-09				01,03	TCRBD01-01*01	TCRBD01	TCRBD01-01	1				TCRBJ02-05*01	TCRBJ02	TCRBJ02-05	1				3	4	4	2	5	1	33	47	51	57	62	1	In	VDJ							NA
CTGAGTTCTAAGAAGCTCCTTCTCAGTGACTCTGGCTTCTATCTCTGTGCCTGGAGTGTGGCCCGCGAGACCCAGTACTTCGGGCCA	CAWSVARETQYF	2	0.00382358	36	TCRBV30-01*01	TCRBV30	TCRBV30-01	1				TCRBD01-01*01	TCRBD01	TCRBD01-01	1				TCRBJ02-05*01	TCRBJ02	TCRBJ02-05	1				0	0	9	0	4	5	45	-1	59	62	66	1	In	VDJ							NA
GAGCTGGGGGACTCGGCCCTTTATCTTTGCGCCAGCAGCCGACGGACTAGCGGGGGGGCGGGCACAGATACGCAGTATTTTGGCCCA	CASSRRTSGGAGTDTQYF	2	0.00382358	54	TCRBV05-01*01	TCRBV05	TCRBV05-01	1				TCRBD02-01*01	TCRBD02	TCRBD02-01	1				TCRBJ02-03*01	TCRBJ02	TCRBJ02-03	1				4	4	1	0	3	1	27	39	43	58	61	1	In	VDJ							NA
GCAGCGGGACTCGGCCATGTATCGCTGTGCCAGCAGCTACCATCGTGAATCTCACAAAGCCGGGCCAACGTCCTGACTTTCGGGGCC		2	0.00382358	56	TCRBV07-06*01	TCRBV07	TCRBV07-06	1				unresolved		unresolved		TCRBD01,TCRBD02	TCRBD01-01,TCRBD02-01		TCRBJ02-06*01	TCRBJ02	TCRBJ02-06	1				4	15	3	6	5	5	25	38	53	56	61	1	Out	VDJ							NA
TCTAGGAAGCTCCTTCTCAGTGACTCTGGCTTCTATCTCTGTGCCTGGAGTCCGGGTAAGAGAAACTACGAGCAGTACTTCGGGCCG	CAWSPGKRNYEQYF	2	0.00382358	42	TCRBV30-01*01	TCRBV30	TCRBV30-01	1				TCRBD02-01	TCRBD02	TCRBD02-01				01,02	TCRBJ02-07*01	TCRBJ02	TCRBJ02-07	1				2	1	8	4	9	3	39	51	52	56	65	1	In	VDJ							NA
TCTAAGAAGCTCCTTCTCAGTGACTCTGGCTTCTATCTCTGTGCCTGGAGTCCGGGTAAGAGAAACTACGAGCAGTACTTCGGGCCA	CAWSPGKRNYEQYF	2	0.00382358	42	TCRBV30-01*01	TCRBV30	TCRBV30-01	1				TCRBD02-01	TCRBD02	TCRBD02-01				01,02	TCRBJ02-05*01	TCRBJ02	TCRBJ02-05	1				2	13	3	9	4	11	39	51	64	68	72	1	In	VDJ							NA
ACCAGTGCCCACCCTGAAGACAGCAGCTTCTACATCTGCAGTGCTAGAGACCAGGGGGCGGATTGGGAGACCCAGTACTTCGGGCCA	CSARDQGADWETQYF	2	0.00382358	45	TCRBV20	TCRBV20	unresolved			TCRBV20-01,TCRBV20-or09_02		TCRBD01-01*01	TCRBD01	TCRBD01-01	1				TCRBJ02-05*01	TCRBJ02	TCRBJ02-05	1				0	1	4	0	7	5	36	50	51	59	66	1	In	VDJ							NA
GAGCACCTTGGAGCTGGGGGACTCGGCCCTTTATCTTTGCGCCAGCGGCAGGGGGGGGTCACTAATGAAAAACTGTTTTTTGGCAGT		2	0.00382358	44	TCRBV05-01*01	TCRBV05	TCRBV05-01	1				unresolved		unresolved		TCRBD01,TCRBD02	TCRBD01-01,TCRBD02-01		TCRBJ01-04*01	TCRBJ01	TCRBJ01-04	1				7	2	4	1	5	2	37	46	48	55	60	1	Out	VDJ							NA
ATGAATGTGAGCACCTTGGAGCTGGGGGACTCGGCCCTTTATCTTTGCGCCAGCAGCGACCAAATCAACGAGCAGTACTTCGGGCCA	CASSDQINEQYF	2	0.00382358	36	TCRBV05-01*01	TCRBV05	TCRBV05-01	1				unresolved		unresolved		TCRBD01,TCRBD02	TCRBD01-01,TCRBD02-01		TCRBJ02-05*01	TCRBJ02	TCRBJ02-05	1				4	0	2	7	12	11	45	-1	57	60	72	1	In	VDJ							NA
TCCCTGGAGCTTGGTGACTCTGCTGTGTATTTCTGTGCCAGCAGCGCGGGATTTCATTTCGTGTTAGACGAGCAGTACTTCGGGCCA	CASSAGFHFVLDEQYF	2	0.00382358	48	TCRBV03	TCRBV03	unresolved			TCRBV03-01,TCRBV03-02		TCRBD02-01*02	TCRBD02	TCRBD02-01	2				TCRBJ02-05*01	TCRBJ02	TCRBJ02-05	1				5	0	7	3	21	11	33	-1	45	51	72	1	In	VDJ							NA
AGTTCTAAGAAGCTCCTTCTCAGTGACTCTGGCTTCTATCTCTGTGCCTGGGGACAGGGGGCGAATTCACCCCTCCACTTTGGGAAC	CAWGQGANSPLHF	2	0.00382358	39	TCRBV30-01*01	TCRBV30	TCRBV30-01	1				TCRBD01-01*01	TCRBD01	TCRBD01-01	1				TCRBJ01-06*01	TCRBJ01	TCRBJ01-06	1				5	0	1	0	1	7	42	-1	51	62	63	1	In	VDJ							NA
CTGAGTTCTAAGAAGCTCCTTCTCAGTGACTCTGGCTTCTATCTCTGTGCCTGGAGCCCTTCGACCTACGAGCAGTACTTCGGGCCA	CAWSPSTYEQYF	2	0.00382358	36	TCRBV30-01*01	TCRBV30	TCRBV30-01	1				unresolved		unresolved		TCRBD01,TCRBD02	TCRBD01-01,TCRBD02-01		TCRBJ02-05*01	TCRBJ02	TCRBJ02-05	1				3	6	2	7	7	11	45	56	62	65	72	1	In	VDJ							NA
AGTTCTAAGAAGCTCCTTCTCAGTGACTCTGGCTTCTATCTCTGTGCCTGGGAGGGACAGCCTGGGTCACCCCTCCACTTTGGGAAC	CAWEGQPGSPLHF	2	0.00382358	39	TCRBV30-01*01	TCRBV30	TCRBV30-01	1				TCRBD01-01*01	TCRBD01	TCRBD01-01	1				TCRBJ01-06*01	TCRBJ01	TCRBJ01-06	1				5	2	0	5	6	10	42	51	53	60	66	1	In	VDJ							NA
GAAGCTCCTTCTCAGTGACTCTGGCTTCTATCTCTGTGCCTGGAGTCCTTCGGGGGCAGGGGGCACTATGGCTACACCTTCGGTTCG		2	0.00382358	47	TCRBV30-01*01	TCRBV30	TCRBV30-01	1				TCRBD01-01*01	TCRBD01	TCRBD01-01	1				TCRBJ01-02*01	TCRBJ01	TCRBJ01-02	1				2	10	4	0	0	3	34	46	56	-1	64	1	Out	VDJ							NA
ACCAGTGCCCATCCTGAAGACAGCAGCTTCTACATCTGCAGTGCCGGGGGACAGGGGAAAGGGGGGGATGGCTACACCTTCGGTTCG	CSAGGQGKGGDGYTF	2	0.00382358	45	TCRBV20	TCRBV20	unresolved			TCRBV20-01,TCRBV20-or09_02		TCRBD01-01*01	TCRBD01	TCRBD01-01	1				TCRBJ01-02*01	TCRBJ01	TCRBJ01-02	1				6	3	0	2	10	6	36	44	47	57	67	1	In	VDJ							NA
CCTGAGTTCTAAGAAGCTCCTTCTCAGTGACTCTGGCTTCTATCTCTGTGCCTGGAGGGGGGGGGTTCACCCCTCCACTTTGGGAAC		2	0.00382358	35	TCRBV30-01*01	TCRBV30	TCRBV30-01	1				TCRBD02-01*01	TCRBD02	TCRBD02-01	1				TCRBJ01-06*01	TCRBJ01	TCRBJ01-06	1				3	0	9	0	1	9	46	-1	57	64	65	1	Out	VDJ							NA
CTGAGTTCTAAGAGGCTCCTTCTCAGTGACTCTGGCTTCTATCTCTGTGCCTGGAGTTGGGGGGATACTGAAGCTTTCTTTGGACAA	CAWSWGDTEAFF	2	0.00382358	36	TCRBV30-01*01	TCRBV30	TCRBV30-01	1				TCRBD02-01*01	TCRBD02	TCRBD02-01	1				TCRBJ01-01*01	TCRBJ01	TCRBJ01-01	1				2	1	9	1	2	5	45	57	58	64	66	1	In	VDJ							NA
TCTAAGAAGCTCCTTCTCAGTGACTCTGGCTTCTATCTCTGTGCCTGGAGGGGGCCAGGGGCTTCCCAGGAGCAGTACTTCGGGCCA	CAWRGPGASQEQYF	2	0.00382358	42	TCRBV30-01*01	TCRBV30	TCRBV30-01	1				TCRBD01-01*01	TCRBD01	TCRBD01-01	1				TCRBJ02-05*01	TCRBJ02	TCRBJ02-05	1				3	5	4	2	11	11	39	50	55	61	72	1	In	VDJ							NA
AAGCTCCTTCTCAGTGACTCTGGCTTCTATCTCTGTGCCTGGACCAAGGATGGGGGGGGGCTCACAGATACGCAGTATTTTGGCCCA	CAWTKDGGGLTDTQYF	2	0.00382358	48	TCRBV30-01*01	TCRBV30	TCRBV30-01	1				TCRBD02-01*01	TCRBD02	TCRBD02-01	1				TCRBJ02-03*01	TCRBJ02	TCRBJ02-03	1				4	8	9	0	4	2	33	43	51	58	62	1	In	VDJ							NA
TCTAAGAAGCTCCTTCTCAGTGACTCTGGCTTCTATCTCTGTGCCTGGACCCGGGGGACAGGGGACACTGAAGCTTTCTTTGGACAA	CAWTRGTGDTEAFF	2	0.00382358	42	TCRBV30-01*01	TCRBV30	TCRBV30-01	1				TCRBD01-01*01	TCRBD01	TCRBD01-01	1				TCRBJ01-01*01	TCRBJ01	TCRBJ01-01	1				4	5	0	2	0	3	39	49	54	-1	64	1	In	VDJ							NA
TCTAAGAAGCTCCTTCTCAGTGACTCTGGCTTCTACCTCTGTGCCTGGAGTGTACGGCGAAATAACTATGGCTACACCTTCGGTTCG	CAWSVRRNNYGYTF	2	0.00382358	42	TCRBV30-01*01	TCRBV30	TCRBV30-01	1				unresolved		unresolved		TCRBD01,TCRBD02	TCRBD01-01,TCRBD02-01		TCRBJ01-02*01	TCRBJ01	TCRBJ01-02	1				0	2	9	0	4	1	39	53	55	58	62	1	In	VDJ							NA
AAGAAGCTCCTTCTCAGTGACTCTGGCTTCTATCTCTGTGCCTGGAGCCAAGGACTAGCGGGGCCCTACGAGCAGTACTTCGGGCCG	CAWSQGLAGPYEQYF	2	0.00382358	45	TCRBV30-01*01	TCRBV30	TCRBV30-01	1				TCRBD02-01*01	TCRBD02	TCRBD02-01	1				TCRBJ02-07*01	TCRBJ02	TCRBJ02-07	1				3	4	1	3	1	2	36	47	51	63	64	1	In	VDJ							NA
TCTAAGAAGCTCCTTCTCAGTGACTCTGGCTTCTATCTCTGTGCCTGGAGTATACAGGGGGCGGTGGAACCCCAGCATTTTGGTGAT	CAWSIQGAVEPQHF	2	0.00382358	42	TCRBV30-01*01	TCRBV30	TCRBV30-01	1				TCRBD01-01*01	TCRBD01	TCRBD01-01	1				TCRBJ01-05*01	TCRBJ01	TCRBJ01-05	1				2	2	3	0	7	10	39	51	53	62	69	1	In	VDJ							NA
AGTTCTAAGAAGCTCCTTCTCAGTGACTCTGGCTTCTATCTCTGTGCCTCCCGCAGGGGGCCTAATTATGGCTACACCTTCGGTTCG	CASRRGPNYGYTF	2	0.00382358	39	TCRBV30-01*01	TCRBV30	TCRBV30-01	1				TCRBD01-01*01	TCRBD01	TCRBD01-01	1				TCRBJ01-02*01	TCRBJ01	TCRBJ01-02	1				7	4	4	0	5	5	42	49	53	61	66	1	In	VDJ							NA
AAGCTCCTTCTCAGTGACTCTGGCTTCTATCTCTGTGCCTGGAGTCCGCGGGGAGAGGGGCGATACAATGAGCAGTTCTTCGGGCCA	CAWSPRGEGRYNEQFF	2	0.00382358	48	TCRBV30-01*01	TCRBV30	TCRBV30-01	1				TCRBD02-01*01	TCRBD02	TCRBD02-01	1				TCRBJ02-01*01	TCRBJ02	TCRBJ02-01	1				2	2	7	3	10	4	33	45	47	53	63	1	In	VDJ							NA
GCAGGAGGACTCCGCCGTGTATCTCTGTGCCAGCAGCGTCAAGGTGCTTACCCACAAAGTCGGGCCAACGTCCTGACTTTCGGGGCC		2	0.00382358	56	TCRBV07-08*01	TCRBV07	TCRBV07-08	1				unresolved		unresolved		TCRBD01,TCRBD02	TCRBD01-01,TCRBD02-01		TCRBJ02-06*01	TCRBJ02	TCRBJ02-06	1				5	16	3	6	5	5	25	37	53	56	61	1	Out	VDJ							NA
AAGCTCCTTCTCAGTGACTCTGGCTTCTATCTCTGTGCCTGGAGTCCCTCAGGGGGTAATAGCAATCAACCCCAGCATTTTGGTGAT	CAWSPSGGNSNQPQHF	2	0.00382358	48	TCRBV30-01*01	TCRBV30	TCRBV30-01	1				TCRBD01-01*01	TCRBD01	TCRBD01-01	1				TCRBJ01-05*01	TCRBJ01	TCRBJ01-05	1				2	4	4	1	13	10	33	45	49	56	69	1	In	VDJ							NA
TCTAAGAAGCTCCTTCTCAGTGACTCTGGTTTCTATCTCTGTGCCTGGAGCCCCGGGACGGTGACCTACGAGCAGTACTTCGGGCCG	CAWSPGTVTYEQYF	2	0.00382358	42	TCRBV30-01*01	TCRBV30	TCRBV30-01	1				unresolved		unresolved		TCRBD01,TCRBD02	TCRBD01-01,TCRBD02-01		TCRBJ02-07*01	TCRBJ02	TCRBJ02-07	1				3	4	0	7	5	2	39	50	54	59	64	1	In	VDJ							NA
GAGCTGGGGGACTCAGCTTTGTATTTCTGTGCCAGCAGCGTAGCTCCGCGGGTTGATGGCTCTGGAAACACCATATATTTTGGAGAG	CASSVAPRVDGSGNTIYF	2	0.00382358	54	TCRBV09-01	TCRBV09	TCRBV09-01				01,02	TCRBD02-01	TCRBD02	TCRBD02-01				01,02	TCRBJ01-03*01	TCRBJ01	TCRBJ01-03	1				0	4	7	4	7	0	27	43	47	52	59	1	In	VDJ							NA
CTCCTTCTCAGTGACTCTGGCTTCCATCTCTGTGCCTGGAGTAAGGGACTAGCGGGATTTTCTACAGATACGCAGTATTTTGGCCCA	CAWSKGLAGFSTDTQYF	2	0.00382358	51	TCRBV30-01*01	TCRBV30	TCRBV30-01	1				TCRBD02-01*02	TCRBD02	TCRBD02-01	2				TCRBJ02-03*01	TCRBJ02	TCRBJ02-03	1				2	2	0	3	6	3	30	42	44	57	63	1	In	VDJ							NA
CCGCCAGCACCAACCAGACATCTATGTACCTCTGTGCCAGCAGTTACCCCTGACAGGGAGTATAACTATGGCTACACCTTCGGTTCG		2	0.00382358	49	TCRBV28-01*01	TCRBV28	TCRBV28-01	1				TCRBD01-01*01	TCRBD01	TCRBD01-01	1				TCRBJ01-02*01	TCRBJ01	TCRBJ01-02	1				4	6	2	3	4	1	32	45	51	58	62	1	Out	VDJ							NA
GGAGCTGGAGGACTCGGCCCTGTATCTCTGTGCCAGCAGCGCGTGTCATCCACACAAAGCCGGGCCAACGTCCTGACTTTCGGGGCC		2	0.00382358	53	TCRBV05-08*01	TCRBV05	TCRBV05-08	1				unresolved		unresolved		TCRBD01,TCRBD02	TCRBD01-01,TCRBD02-01		TCRBJ02-06*01	TCRBJ02	TCRBJ02-06	1				4	11	3	6	7	5	28	40	51	54	61	1	Out	VDJ							NA
ATCCGGTCCACAAAGCTGGAGGACTCAGCCATGTACTTCTGTGCCAGCAGTGAAGGCCTAACGGGGGATACGCAGTATTTTGGCCCA	CASSEGLTGDTQYF	2	0.00382358	42	TCRBV02-01*01	TCRBV02	TCRBV02-01	1				TCRBD02-01*01	TCRBD02	TCRBD02-01	1				TCRBJ02-03*01	TCRBJ02	TCRBJ02-03	1				1	6	8	3	0	6	39	55	61	-1	66	1	In	VDJ							NA
AGTTCTAAGAAGCTCCTTCTCGGTGACTCTGGCTTCTATCTCTGTGCCTGGGCCGGGACAGGAGGCTACGAGCAGTACTTCGGGCCG	CAWAGTGGYEQYF	2	0.00382358	39	TCRBV30-01*01	TCRBV30	TCRBV30-01	1				TCRBD01-01*01	TCRBD01	TCRBD01-01	1				TCRBJ02-07*01	TCRBJ02	TCRBJ02-07	1				5	3	0	4	3	3	42	51	54	62	65	1	In	VDJ							NA
ACTGTGACATCGGCCCAAAAGAACCCGACAGCTTTCTATCTCTGTGCCAGTACCCACCCCCAATCGGATACGCAGTATTTTGGCCCA	CASTHPQSDTQYF	2	0.00382358	39	TCRBV19-01	TCRBV19	TCRBV19-01				01,02	unresolved		unresolved		TCRBD01,TCRBD02	TCRBD01-01,TCRBD02-01		TCRBJ02-03*01	TCRBJ02	TCRBJ02-03	1				7	3	3	7	9	6	42	52	55	57	66	1	In	VDJ							NA
AAAAGAACCCGACAGCTTTCTATCTCTGTGCCAGTAGTCGAAATGGGACAAATCACAAGTCGGGCCAACGTCCTGACTTTCGGGGCC		2	0.00382358	55	TCRBV19-01	TCRBV19	TCRBV19-01				01,02	TCRBD01-01*01	TCRBD01	TCRBD01-01	1				TCRBJ02-06*01	TCRBJ02	TCRBJ02-06	1				5	6	0	6	11	5	26	38	44	50	61	1	Out	VDJ							NA
AGCAGGTAGTGCGAGGAGATTCGGCAGCTTATTTCTGTGCCAGCTCACCAAAACCCCAGGATTACCGGGGAGCTGTTTTTTGGAGAA		2	0.00382358	46	TCRBV18-01*01	TCRBV18	TCRBV18-01	1				TCRBD01-01*01	TCRBD01	TCRBD01-01	1				TCRBJ02-02*01	TCRBJ02	TCRBJ02-02	1				2	6	4	4	3	5	35	50	56	60	63	1	Out	VDJ							NA
GTCCACGGAGTCAGGGGACACAGCACTGTATTTCTGTGCCAGCAGCAACCAGGCCTCGGGGGCCGGGAGACCCAGTACTTCGGGCCA		2	0.00382358	47	TCRBV21-01*01	TCRBV21	TCRBV21-01	1				unresolved		unresolved		TCRBD01,TCRBD02	TCRBD01-01,TCRBD02-01		TCRBJ02-05*01	TCRBJ02	TCRBJ02-05	1				3	9	6	0	3	5	34	48	57	63	66	1	Out	VDJ							NA
TCTAAGAAGCTCCTTCTCAGTGACTCTGGCTTCTATCTCTGTGCCTGGAAGGGCTCCAGCTCCTACAATGAGCAGTTCTTCGGGCCA	CAWKGSSSYNEQFF	2	0.00382358	42	TCRBV30-01*01	TCRBV30	TCRBV30-01	1				unresolved		unresolved		TCRBD01,TCRBD02	TCRBD01-01,TCRBD02-01		TCRBJ02-01*01	TCRBJ02	TCRBJ02-01	1				4	0	5	3	6	0	39	-1	49	53	59	1	In	VDJ							NA
GCACAGAGCAGGGGGACTCGGCCATGTATCTCTGTGCCAGCAGCTTAGAATGGGGGACTAGCAGTAAGGGAGCAGTTCTTCGGGCCA		2	0.00382358	49	TCRBV07-09	TCRBV07	TCRBV07-09				01,03	TCRBD02-01	TCRBD02	TCRBD02-01				01,02	TCRBJ02-01*01	TCRBJ02	TCRBJ02-01	1				1	5	0	7	7	10	32	48	53	62	69	1	Out	VDJ							NA
GTGACCAGTGCCCATCCTGAAGACAGCAGCTTCTACATCTGCAGTGCTAGAAATTTAGTGTTAAGTGAAAAACTGTTTTTTGGCAGT	CSARNLVLSEKLFF	2	0.00382358	42	TCRBV20	TCRBV20	unresolved			TCRBV20-01,TCRBV20-or09_02		TCRBD02-01	TCRBD02	TCRBD02-01				01,02	TCRBJ01-04*01	TCRBJ01	TCRBJ01-04	1				2	4	5	8	7	7	39	51	55	58	65	1	In	VDJ							NA
GGAGCTGGGGGACTCGGCCCTGTATCTCTGTGCCAGAAGCTTATAGCGTGGGGGACATCCTTACACAATGAGCAGTTCTTCGGGCCA		2	0.00382358	53	TCRBV05-03	TCRBV05	TCRBV05-03				01,02	TCRBD01-01*01	TCRBD01	TCRBD01-01	1				TCRBJ02-01*01	TCRBJ02	TCRBJ02-01	1				2	9	0	6	7	5	28	42	51	57	64	1	Out	VDJ							NA
AGTTCTAAGAAGCTCCTTCTCAGTGACTCTGGCTTCTATCTCTGTGCCTGGAGTCGGACAGTGAATGAAAAACTGTTTTTTGGCAGT	CAWSRTVNEKLFF	2	0.00382358	39	TCRBV30-01*01	TCRBV30	TCRBV30-01	1				TCRBD01-01*01	TCRBD01	TCRBD01-01	1				TCRBJ01-04*01	TCRBJ01	TCRBJ01-04	1				2	1	1	5	2	5	42	54	55	61	63	1	In	VDJ							NA
TGGAGCTTGGTGACTCTGCTGTGTATTTCTGTGCCAGCAGCCAAGGAGTCTGGGACTAGCGATCACAATGAGCAGTTCTTCGGGCCA		2	0.00382358	52	TCRBV03	TCRBV03	unresolved			TCRBV03-01,TCRBV03-02		TCRBD02-01	TCRBD02	TCRBD02-01				01,02	TCRBJ02-01*01	TCRBJ02	TCRBJ02-01	1				1	6	0	6	3	5	29	45	51	61	64	1	Out	VDJ							NA
AGTTCTAAGAAGCTCCTTCTCAGTGACTCTGGCTTCTATCTCTGTGCCCGGAGTGTAAACTCGGGCTACGAGCAGTACTTCGGGCCG	CARSVNSGYEQYF	2	0.00382358	39	TCRBV30-01*01	TCRBV30	TCRBV30-01	1				TCRBD02-01	TCRBD02	TCRBD02-01				01,02	TCRBJ02-07*01	TCRBJ02	TCRBJ02-07	1				0	5	8	4	0	3	42	56	61	-1	65	1	In	VDJ							NA
CTCCTTCTCAGTGACTCTGGCTTCTATCTCTGTGCCTGGAGGTCCAGGGGGCCGTCCTCCATGAACACTGAAGCTTTCTTTGGACAA	CAWRSRGPSSMNTEAFF	2	0.00382358	51	TCRBV30-01*01	TCRBV30	TCRBV30-01	1				TCRBD01-01*01	TCRBD01	TCRBD01-01	1				TCRBJ01-01*01	TCRBJ01	TCRBJ01-01	1				3	3	4	0	9	0	30	41	44	52	61	1	In	VDJ							NA
CTGAGTTCTAAGAAGCTCCTTCTCAGTGACTCTGGCTTTTATCTCTGTGCCTGGAGTCCCCAGGCGAGGGTGTGGCATTTTGGTGAT	CAWSPQARVWHF	2	0.00382358	36	TCRBV30-01*01	TCRBV30	TCRBV30-01	1				TCRBD02-01*02	TCRBD02	TCRBD02-01	2				TCRBJ01-05*01	TCRBJ01	TCRBJ01-05	1				2	8	11	0	4	15	45	57	65	70	74	1	In	VDJ							NA
CTGCTGTACCCTCTCAGACATCTGTGTACTTCTGTGCCAGCAGTGACTCGAACCCCGAACAGCTCCTACGAGCAGTACTTCGGGCCA		2	0.00382358	49	TCRBV06-04	TCRBV06	TCRBV06-04				01,02	TCRBD01-01*01	TCRBD01	TCRBD01-01	1				TCRBJ02-05*01	TCRBJ02	TCRBJ02-05	1				0	9	3	5	10	11	32	49	58	62	72	1	Out	VDJ							NA
ACTGGAGGATTCTGGAGTTTATTTCTGTGCCAGCAGCTCAAGGTGGCAATCTGACAAAGTCGGGCCAACGTCCTGACTTTCGGGGCC		2	0.00382358	56	TCRBV14-01*01	TCRBV14	TCRBV14-01	1				TCRBD01-01*01	TCRBD01	TCRBD01-01	1				TCRBJ02-06*01	TCRBJ02	TCRBJ02-06	1				5	15	2	6	5	5	25	37	52	56	61	1	Out	VDJ							NA
TCTAAGAAGCTCCTTCTCGGTGACTCTGGCTTCTATCTCTGTGCCTGGAGTGTAGGTGACAGGAAGCAGCCCCAGCATTTTGGTGAT	CAWSVGDRKQPQHF	2	0.00382358	42	TCRBV30-01*01	TCRBV30	TCRBV30-01	1				TCRBD01-01*01	TCRBD01	TCRBD01-01	1				TCRBJ01-05*01	TCRBJ01	TCRBJ01-05	1				0	4	2	4	3	7	39	53	57	63	66	1	In	VDJ							NA
GAAGATCCAGCCCTCAGAACCCAGGGACTCAGCTGTGTATTTTTGTGCTAGTGGTTTTGCCCTTACAATGAGCAGTTCTTCGGGCCA		2	0.00382358	38	TCRBV12-05*01	TCRBV12	TCRBV12-05	1				unresolved		unresolved		TCRBD01,TCRBD02	TCRBD01-01,TCRBD02-01		TCRBJ02-01*01	TCRBJ02	TCRBJ02-01	1				3	1	10	0	3	4	43	57	58	60	63	1	Out	VDJ							NA
AGTTCTAAGAAGCTCCTTCTCAGTGACTCTGGCTTCTATCTCTGTGCCTGGAGTGGGACAGGGAAGACTGAAGCCTTCTTTGGACAA	CAWSGTGKTEAFF	2	0.00382358	39	TCRBV30-01*01	TCRBV30	TCRBV30-01	1				TCRBD01-01*01	TCRBD01	TCRBD01-01	1				TCRBJ01-01*01	TCRBJ01	TCRBJ01-01	1				1	0	1	3	12	14	42	-1	55	63	75	1	In	VDJ							NA
TCTAAGAAGCTCCTTCTCAGTGACTCTGGCTTCTACCTCTGTGCCAGAGACGGGACAGGTGGAAGGGAGACCCAGTACTTCGGGCCA	CARDGTGGRETQYF	2	0.00382358	42	TCRBV30-01*01	TCRBV30	TCRBV30-01	1				TCRBD01-01*01	TCRBD01	TCRBD01-01	1				TCRBJ02-05*01	TCRBJ02	TCRBJ02-05	1				8	6	0	4	7	5	39	45	51	59	66	1	In	VDJ							NA
AAGAAGCTCCTTCTCAGTGACTCTGGCTTCTATCTCTGTGCCTGGAGTGTACATGGGGGGCGAATAGAGACCCAGTACTTCGGGCCA	CAWSVHGGRIETQYF	2	0.00382358	45	TCRBV30-01*01	TCRBV30	TCRBV30-01	1				unresolved		unresolved		TCRBD01,TCRBD02	TCRBD01-01,TCRBD02-01		TCRBJ02-05*01	TCRBJ02	TCRBJ02-05	1				0	5	6	0	4	4	36	50	55	61	65	1	In	VDJ							NA
CCAGCGCACAGAGCAGGGGGACTCGGCCATGTATCTCTGTGCCAGCAGCTAAGGCAGGGAAACTACAATGAGCAGTTCTTCGGGCCA		2	0.00382358	44	TCRBV07-09	TCRBV07	TCRBV07-09				01,03	TCRBD01-01*01	TCRBD01	TCRBD01-01	1				TCRBJ02-01*01	TCRBJ02	TCRBJ02-01	1				4	4	4	3	3	3	37	50	54	59	62	1	Out	VDJ							NA
CCCTGGAGCTTGGTGACTCTGCTGTGTATTTCTGTGCCAGCAGCACTCAAATTCCCATTTCGTTTAGACGAGCAGTACTTCGGGCCG		2	0.00382358	49	TCRBV03	TCRBV03	unresolved			TCRBV03-01,TCRBV03-02		TCRBD02-01	TCRBD02	TCRBD02-01				01,02	TCRBJ02-07*01	TCRBJ02	TCRBJ02-07	1				5	0	3	10	20	5	32	-1	44	47	67	1	Out	VDJ							NA
AGTTCTAAGAAGCTCCTTCTCAGTGACTCTGGCTTCTATCTCTGTGCCTGGATTCCTCAGGGAAACTATGGCTACACCTTCGGTTCG	CAWIPQGNYGYTF	2	0.00382358	39	TCRBV30-01*01	TCRBV30	TCRBV30-01	1				TCRBD01-01*01	TCRBD01	TCRBD01-01	1				TCRBJ01-02*01	TCRBJ01	TCRBJ01-02	1				4	5	4	3	1	2	42	52	57	62	63	1	In	VDJ							NA
TACCCTCTCAGACATCTGTGTACTTCTGTGCCAGCAGTACAATCCCCTCCACGACAAAGTCGGGCCAACGTCCTGACTTTCGGGGCC		2	0.00382358	55	TCRBV06-04	TCRBV06	TCRBV06-04				01,02	TCRBD01-01*01	TCRBD01	TCRBD01-01	1				TCRBJ02-06*01	TCRBJ02	TCRBJ02-06	1				5	14	2	6	5	5	26	38	52	56	61	1	Out	VDJ							NA
ATCCAGCCCTCAGAACCCAGGGACTCAGCTGTGTACTTCTGTGCCAGCAGCCGGGACAGGGGTGGCGAAAAACTGTTTTTTGGCAGT	CASSRDRGGEKLFF	2	0.00382358	42	TCRBV12	TCRBV12	unresolved			TCRBV12-03,TCRBV12-04		TCRBD01-01*01	TCRBD01	TCRBD01-01	1				TCRBJ01-04*01	TCRBJ01	TCRBJ01-04	1				6	2	0	2	4	8	39	50	52	62	66	1	In	VDJ							NA
CTGAGTTCTAAGAAGCTCCTTCTCAGTGACTCTGGCTTCTATCTCTGTGCCTGGAGTGCAGGACAAGGGGAGCAGTACTTCGGGCCA	CAWSAGQGEQYF	2	0.00382358	36	TCRBV30-01*01	TCRBV30	TCRBV30-01	1				unresolved		unresolved		TCRBD01,TCRBD02	TCRBD01-01,TCRBD02-01		TCRBJ02-05*01	TCRBJ02	TCRBJ02-05	1				1	2	1	6	7	11	45	58	60	65	72	1	In	VDJ							NA
TCGGCTGCTCCCTCCCAAACATCTGTGTACTTCTGTGCCAGCAGGAGGACAGGGGGGAGCTCCTACAATGAGCAGTTCTTCGGGCCA	CASRRTGGSSYNEQFF	2	0.00382358	48	TCRBV06	TCRBV06	unresolved			TCRBV06-02,TCRBV06-03		TCRBD01-01*01	TCRBD01	TCRBD01-01	1				TCRBJ02-01*01	TCRBJ02	TCRBJ02-01	1				6	2	1	1	3	0	33	44	46	56	59	1	In	VDJ							NA
CAATTCCCTGGAGCTTGGTGACTCTGCTGTGTATTTCTGTGCCAGCAGCCGGACCGGAGCTCCTACAATGAGCAGTTCTTCGGGCCA		2	0.00382358	44	TCRBV03	TCRBV03	unresolved			TCRBV03-01,TCRBV03-02		unresolved		unresolved		TCRBD01,TCRBD02	TCRBD01-01,TCRBD02-01		TCRBJ02-01*01	TCRBJ02	TCRBJ02-01	1				4	0	1	7	5	0	37	-1	50	54	59	1	Out	VDJ							NA
AGCACCTTGGAGCTGGGGGACTCGGCCCTTTATCTTTGCGCCAGCAGTCCCTCCGCGGGGAACCAAGAGACCCAGTACTTCGGGCCA	CASSPSAGNQETQYF	2	0.00382358	45	TCRBV05-01*01	TCRBV05	TCRBV05-01	1				TCRBD02-01*01	TCRBD02	TCRBD02-01	1				TCRBJ02-05*01	TCRBJ02	TCRBJ02-05	1				5	7	7	3	1	0	36	47	54	60	61	1	In	VDJ							NA
CTGAGTTCTAAGAAGCTCCTTCTCAGTGACTCTGGCTTCTATCTCTGTGCCTGGAGCCCCCCGGGTTCACCCCTCCACTTTGGGAAC	CAWSPPGSPLHF	2	0.00382358	36	TCRBV30-01*01	TCRBV30	TCRBV30-01	1				TCRBD02-01	TCRBD02	TCRBD02-01				01,02	TCRBJ01-06*01	TCRBJ01	TCRBJ01-06	1				3	5	8	4	0	9	45	56	61	-1	65	1	In	VDJ							NA
CCAGCACCAACCAGACATCTATGTACCTCTGTGCCAGCAGTCCGGGACAGGTAAGCCCCAACAGAGACGGCCCAGCATTTTGGTGAT		2	0.00382358	52	TCRBV28-01*01	TCRBV28	TCRBV28-01	1				TCRBD01-01*01	TCRBD01	TCRBD01-01	1				TCRBJ01-05*01	TCRBJ01	TCRBJ01-05	1				5	2	0	4	19	11	29	41	43	51	70	1	Out	VDJ							NA
CCTGGAGCTTGGTGACTCTGCTGTGTATTTCTGTGCCAGCAGCTAGTACAATCCCATTTCTTTCTTGAGACCCAGTACTTCGGGCCA		2	0.00382358	50	TCRBV03	TCRBV03	unresolved			TCRBV03-01,TCRBV03-02		unresolved		unresolved		TCRBD01,TCRBD02	TCRBD01-01,TCRBD02-01		TCRBJ02-05*01	TCRBJ02	TCRBJ02-05	1				5	4	3	6	16	5	31	43	47	50	66	1	Out	VDJ							NA
CTGAAGGTGCAGCCTGCAGAACTGGAGGATTCTGGAGTTTATTTCTGTGCCAGCATCGCAGGGAGGCAGCCCCAGCATTTTGGTGAT	CASIAGRQPQHF	2	0.00382358	36	TCRBV14-01*01	TCRBV14	TCRBV14-01	1				TCRBD02-01*02	TCRBD02	TCRBD02-01	2				TCRBJ01-05*01	TCRBJ01	TCRBJ01-05	1				7	5	9	1	0	7	45	55	60	-1	66	1	In	VDJ							NA
CTCAGAACCCAGGGACTCAGCTGTGTACTTCTGTGCCAGCAGTTCCGGAGGCTGGGGACTAGCAACTCCGAGCAGTACTTCGGGCCG		2	0.00382358	50	TCRBV12	TCRBV12	unresolved			TCRBV12-03,TCRBV12-04		TCRBD02-01	TCRBD02	TCRBD02-01				01,02	TCRBJ02-07*01	TCRBJ02	TCRBJ02-07	1				4	10	0	7	5	6	31	44	54	63	68	1	Out	VDJ							NA
CTCCTTCTCAGTGACTCTGGCTTCTATCTCTGTGCCTGTGCCCCCCGGCGGGGCGGGGGTGGGGCCAACGTCCTGACTTTCGGGGCC	CACAPRRGGGGANVLTF	2	0.00382358	51	TCRBV30-01*01	TCRBV30	TCRBV30-01	1				TCRBD02-01*01	TCRBD02	TCRBD02-01	1				TCRBJ02-06*01	TCRBJ02	TCRBJ02-06	1				6	14	7	2	0	3	30	38	52	-1	59	1	In	VDJ							NA
TAGAGTCTGCCATCCCCAACCAGACAGCTCTTTACTTCTGTGCCACCCTCGGGACCGGGGGGGAGGAACATTCAGTACTTCGGCGCC		2	0.00382358	43	TCRBV24	TCRBV24	unresolved			TCRBV24-01,TCRBV24-or09_02		TCRBD02-01*01	TCRBD02	TCRBD02-01	1				TCRBJ02-04*01	TCRBJ02	TCRBJ02-04	1				9	8	8	0	3	7	38	47	55	63	66	1	Out	VDJ							NA
TCTAAGAAGCTCCTTCTCAGTGACTCTGGTTTCTATCTCTGTGCCTGGAGTGGGAGCAGGGCCGGAGGGCCCCAGCATTTTGGTGAT	CAWSGSRAGGPQHF	2	0.00382358	42	TCRBV30-01*01	TCRBV30	TCRBV30-01	1				unresolved		unresolved		TCRBD01,TCRBD02	TCRBD01-01,TCRBD02-01		TCRBJ01-05*01	TCRBJ01	TCRBJ01-05	1				1	4	4	3	7	9	39	52	56	61	68	1	In	VDJ							NA
TTCCCTGGAGCTTGGTGACTCTGCTGTGTATTTCTGTGCCAGCAGCCCCCGTCAACGGGAGAACCCTACGAGCAGTACTTCGGGCCG		2	0.00382358	47	TCRBV03	TCRBV03	unresolved			TCRBV03-01,TCRBV03-02		TCRBD02-01*02	TCRBD02	TCRBD02-01	2				TCRBJ02-07*01	TCRBJ02	TCRBJ02-07	1				4	8	8	2	3	2	34	47	55	61	64	1	Out	VDJ							NA
GTGAACGCCTTGTTGCTGGGGGACTCGGCCCTCTATCTCTGTGCCAGTAGCTTGGGGGACACGGATGAAAAACTGTTTTTTGGCAGT	CASSLGDTDEKLFF	2	0.00382358	42	TCRBV05-06*01	TCRBV05	TCRBV05-06	1				TCRBD01-01*01	TCRBD01	TCRBD01-01	1				TCRBJ01-04*01	TCRBJ01	TCRBJ01-04	1				0	0	0	6	3	6	39	-1	55	61	64	1	In	VDJ							NA
AATGTGAGCACCTTGGAGCTGGGGGACTCGGCCCTTTATCTTTGCGCCAGCAGCTTTGGGACGAACACTGAAGCCTTCTTTGGACAA	CASSFGTNTEAFF	2	0.00382358	39	TCRBV05-01*01	TCRBV05	TCRBV05-01	1				unresolved		unresolved		TCRBD01,TCRBD02	TCRBD01-01,TCRBD02-01		TCRBJ01-01*01	TCRBJ01	TCRBJ01-01	1				2	1	0	7	13	14	42	56	57	62	75	1	In	VDJ							NA
TCTAAGAAGCTCCTTCTCAGTGACTCTGGCTTCTATCTCTGTGCCTGGAGTGTCTTCGCAGGCGGGGATACGCAGTATTTTGGCCCA	CAWSVFAGGDTQYF	2	0.00382358	42	TCRBV30-01*01	TCRBV30	TCRBV30-01	1				TCRBD02-01	TCRBD02	TCRBD02-01				01,02	TCRBJ02-03*01	TCRBJ02	TCRBJ02-03	1				0	8	7	4	0	6	39	53	61	-1	66	1	In	VDJ							NA
ACCCAGGGACTCAGCTGTGTATTTTTGTGCTAGTGGTGGCGACCGTTTGCAGGACAAAGCCGGGCCAACGTCCTGACTTTCGGGGCC		2	0.00382358	56	TCRBV12-05*01	TCRBV12	TCRBV12-05	1				TCRBD01-01*01	TCRBD01	TCRBD01-01	1				TCRBJ02-06*01	TCRBJ02	TCRBJ02-06	1				5	14	1	6	5	5	25	37	51	56	61	1	Out	VDJ							NA
GTGAGCACCTTGGAGCTGGGGGACTCGGCCCTTTATCTTTGCGCCAGCAGCTACCGGGACAGGGGAGATACGCAGTATTTTGGCCCA	CASSYRDRGDTQYF	2	0.00382358	42	TCRBV05-01*01	TCRBV05	TCRBV05-01	1				TCRBD01-01*01	TCRBD01	TCRBD01-01	1				TCRBJ02-03*01	TCRBJ02	TCRBJ02-03	1				3	3	0	2	0	5	39	52	55	-1	65	1	In	VDJ							NA
CTGAGTTCTAAGAAGCTCCTTCTCAGTGACTCTGGCTTCTATCTCTGTGCCTGGAGCCCCCACAGGGACGAGCAGTACTTCGGGCCA	CAWSPHRDEQYF	2	0.00382358	36	TCRBV30-01*01	TCRBV30	TCRBV30-01	1				TCRBD01-01*01	TCRBD01	TCRBD01-01	1				TCRBJ02-05*01	TCRBJ02	TCRBJ02-05	1				3	5	3	3	5	11	45	56	61	67	72	1	In	VDJ							NA
GTCCGCCAGCACCAACCAGACATCTATGTACCTCTGTGCCAGCAGATAAAGGACAGGGGGTAGAATCAGCCCCAGCATTTTGGTGAT		2	0.00382358	47	TCRBV28-01*01	TCRBV28	TCRBV28-01	1				TCRBD01-01*01	TCRBD01	TCRBD01-01	1				TCRBJ01-05*01	TCRBJ01	TCRBJ01-05	1				6	5	1	1	3	4	34	45	50	60	63	1	Out	VDJ							NA
AGTTCTAAGAAGCTCCTTCTCAGTGGCTCTGGCTTCTATCTCTGTGCCTGGAGAGGGACAGGGGGTGAAAAACTGTTTTTTGGCAGT	CAWRGTGGEKLFF	2	0.00382358	39	TCRBV30-01*01	TCRBV30	TCRBV30-01	1				TCRBD01-01*01	TCRBD01	TCRBD01-01	1				TCRBJ01-04*01	TCRBJ01	TCRBJ01-04	1				3	1	0	1	0	7	42	53	54	-1	65	1	In	VDJ							NA
AGTTCTAAGAAGCTCCTTCTCAGTGACTCTGGCTTCTATCTCTGTGCCTGGAGTCCTCAGCGAAACTATGGCTACACCTTCGGTTCG	CAWSPQRNYGYTF	2	0.00382358	39	TCRBV30-01*01	TCRBV30	TCRBV30-01	1				TCRBD02-01	TCRBD02	TCRBD02-01				01,02	TCRBJ01-02*01	TCRBJ01	TCRBJ01-02	1				2	4	6	6	1	2	42	54	58	62	63	1	In	VDJ							NA
TCAATTCCCTGGAGCTTGGTGACTCTGCTGTGTATTTCTGTGCCAGCAGCCGCTATTTGAAAGACCTATGGCTACACCTTCGGTTCG		2	0.00382358	43	TCRBV03	TCRBV03	unresolved			TCRBV03-01,TCRBV03-02		unresolved		unresolved		TCRBD01,TCRBD02	TCRBD01-01,TCRBD02-01		TCRBJ01-02*01	TCRBJ01	TCRBJ01-02	1				4	11	2	7	0	4	38	51	62	-1	65	1	Out	VDJ							NA
GTGAGCAACATGAGCCCTGAAGACAGCAGCATATATCTCTGCAGCGTTGCCCGGACAGGGACCACCGGGGAGCTGTTTTTTGGAGAA	CSVARTGTTGELFF	2	0.00382358	42	TCRBV29-01*01	TCRBV29	TCRBV29-01	1				TCRBD01-01*01	TCRBD01	TCRBD01-01	1				TCRBJ02-02*01	TCRBJ02	TCRBJ02-02	1				4	3	1	3	2	4	39	49	52	60	62	1	In	VDJ							NA
AAGAAGCTCCTTCTCAGTGACTCTGGCTTCTATCTCTGTGCCTGGAGTGCGGCGGGGAGGCAGGGTCACGAGCAGTACTTCGGGCCA	CAWSAAGRQGHEQYF	2	0.00382358	45	TCRBV30-01*01	TCRBV30	TCRBV30-01	1				TCRBD02-01	TCRBD02	TCRBD02-01				01,02	TCRBJ02-05*01	TCRBJ02	TCRBJ02-05	1				1	2	7	3	15	11	36	49	51	57	72	1	In	VDJ							NA
ACCTTGGAGCTGGGGGACTCGGCCCTTTATCTTTGCGCCAGCAGCTTGGCGGGACACCACTCTGGAAACACCATATATTTTGGAGAG	CASSLAGHHSGNTIYF	2	0.00382358	48	TCRBV05-01*01	TCRBV05	TCRBV05-01	1				TCRBD01-01*01	TCRBD01	TCRBD01-01	1				TCRBJ01-03*01	TCRBJ01	TCRBJ01-03	1				0	1	0	6	3	0	33	49	50	56	59	1	In	VDJ							NA
GTGAGCACCTTGGAGCTGGGGGACTCGGCCCTTTATCTTTGCGCCAGCAGGGCAGGCGGGAGCACAGATACGCAGTATTTTGGCCCA	CASRAGGSTDTQYF	2	0.00382358	42	TCRBV05-01*01	TCRBV05	TCRBV05-01	1				TCRBD02-01	TCRBD02	TCRBD02-01				01,02	TCRBJ02-03*01	TCRBJ02	TCRBJ02-03	1				5	5	7	4	0	0	39	50	55	-1	60	1	In	VDJ							NA
AGTTCTAAGAAGCTCCTTCTCAGTGACTCTGGCTTCTATCTCTGTGCCTGGAGTTTGGGGGTCACCTACGAGCAGTACTTCGGGCCA	CAWSLGVTYEQYF	2	0.00382358	39	TCRBV30-01*01	TCRBV30	TCRBV30-01	1				unresolved		unresolved		TCRBD01,TCRBD02	TCRBD01-01,TCRBD02-01		TCRBJ02-05*01	TCRBJ02	TCRBJ02-05	1				2	2	6	1	11	11	42	54	56	61	72	1	In	VDJ							NA
AAGAAGCTCCTTCTCAGTGACTCTGGCTTCTATCTCTGTGCCTGGAGTAGGAACCCTCCGGGCACAGATACGCAGTATTTTGGCCCA	CAWSRNPPGTDTQYF	2	0.00382358	45	TCRBV30-01*01	TCRBV30	TCRBV30-01	1				unresolved		unresolved		TCRBD01,TCRBD02	TCRBD01-01,TCRBD02-01		TCRBJ02-03*01	TCRBJ02	TCRBJ02-03	1				2	1	1	8	9	1	36	48	49	52	61	1	In	VDJ							NA
AAGAAGCTCCTTCTCAGTGACTCTGGCTTCTATCTCTGTGCCTGGCGCAGGGACAGGGGGAACACCGGGGAGCTGTTTTTTGGAGAA	CAWRRDRGNTGELFF	2	0.00382358	45	TCRBV30-01*01	TCRBV30	TCRBV30-01	1				TCRBD01-01*01	TCRBD01	TCRBD01-01	1				TCRBJ02-02*01	TCRBJ02	TCRBJ02-02	1				5	4	0	2	0	1	36	45	49	-1	59	1	In	VDJ							NA
GAGTCTGCCATCCCCAACCAGACAGCTCTTTACTTCTGTGCCTCTCGGTCGGGGAGGCGGAACACCGGGGAGCTGTTTTTTGGAGAA	CASRSGRRNTGELFF	2	0.00382358	45	TCRBV24	TCRBV24	unresolved			TCRBV24-01,TCRBV24-or09_02		TCRBD02-01*02	TCRBD02	TCRBD02-01	2				TCRBJ02-02*01	TCRBJ02	TCRBJ02-02	1				12	9	9	1	2	1	36	42	51	57	59	1	In	VDJ							NA
TGCCATCCCCAACCAGACAGCTCTTTACTTCTGTGCCACCAGTGATCTGACTAGGGACAGCTGAACACTGAAGCTTTCTTTGGACAA		2	0.00382358	50	TCRBV24	TCRBV24	unresolved			TCRBV24-01,TCRBV24-or09_02		TCRBD01-01*01	TCRBD01	TCRBD01-01	1				TCRBJ01-01*01	TCRBJ01	TCRBJ01-01	1				3	7	0	5	1	0	31	46	53	60	61	1	Out	VDJ							NA
AGGACTCAGCCATGTACTTCTGTGCCAGCAGTGGGGGACAGGCCACTGCGGGGCTGCTCTGGGGCCAACGTCCTGACTTTCGGGGCC		2	0.00382358	61	TCRBV02-01*01	TCRBV02	TCRBV02-01	1				TCRBD01-01*01	TCRBD01	TCRBD01-01	1				TCRBJ02-06*01	TCRBJ02	TCRBJ02-06	1				4	1	0	4	14	0	20	33	34	42	56	1	Out	VDJ							NA
TCCCTCCCAAACATCTGTGTACTTCTGTGCCAGCAGTGCGATTCAGCGGTGCTACAAAGTCGGGCCAACGTCCTGACTTTCGGGGCC		2	0.00382358	56	TCRBV06	TCRBV06	unresolved			TCRBV06-02,TCRBV06-03		TCRBD02-01	TCRBD02	TCRBD02-01				01,02	TCRBJ02-06*01	TCRBJ02	TCRBJ02-06	1				5	7	6	5	12	5	25	37	44	49	61	1	Out	VDJ							NA
TCTAAGAAGCTCCTTCTCAGTGACTCTGGCTTCTATCTCTGTGCCTGGGCACTAGCGGGGCCCCAAGAGACCCAGTACTTCGGGCCA	CAWALAGPQETQYF	2	0.00382358	42	TCRBV30-01*01	TCRBV30	TCRBV30-01	1				TCRBD02-01*01	TCRBD02	TCRBD02-01	1				TCRBJ02-05*01	TCRBJ02	TCRBJ02-05	1				5	2	3	3	2	1	39	48	50	60	62	1	In	VDJ							NA
AATGTGAGCACCTTGGAGCTGGGGGACTCGGCCCTTTATCTTTGCGCCAGCAGCTCGCCACAGGGGGCCACGCAGTATTTTGGCCCA	CASSSPQGATQYF	2	0.00382358	39	TCRBV05-01*01	TCRBV05	TCRBV05-01	1				TCRBD01-01*01	TCRBD01	TCRBD01-01	1				TCRBJ02-03*01	TCRBJ02	TCRBJ02-03	1				3	4	3	0	1	9	42	55	59	68	69	1	In	VDJ							NA
ATCCTGAGTTCTAAGAAGCTCCTTCTCAGTGACTCTGGCTTCTATCTCTGTGCCTGGAACCCAGGTTACGAGCAGTACTTCGGGCCA	CAWNPGYEQYF	2	0.00382358	33	TCRBV30-01*01	TCRBV30	TCRBV30-01	1				TCRBD01-01*01	TCRBD01	TCRBD01-01	1				TCRBJ02-05*01	TCRBJ02	TCRBJ02-05	1				4	3	4	4	7	11	48	58	61	65	72	1	In	VDJ							NA
GTGGGCACCTTGGAGCTGGGGGACTCGGCCCTTTATCTTTGCGCCAGCAGCTGGGGACAGGGTTCCTACGAGCAGTACTTCGGGCCG	CASSWGQGSYEQYF	2	0.00382358	42	TCRBV05-01*01	TCRBV05	TCRBV05-01	1				TCRBD01-01*01	TCRBD01	TCRBD01-01	1				TCRBJ02-07*01	TCRBJ02	TCRBJ02-07	1				3	1	0	3	1	1	39	52	53	62	63	1	In	VDJ							NA
AGTTCTAAGAAGCTCCTTCTCAGTGACTCTGGCTTCTATCTCTGTGCCTGGAGTCGACAGAAGAACACTGAAGCTTTCTTTGGACAA	CAWSRQKNTEAFF	2	0.00382358	39	TCRBV30-01*01	TCRBV30	TCRBV30-01	1				TCRBD01-01*01	TCRBD01	TCRBD01-01	1				TCRBJ01-01*01	TCRBJ01	TCRBJ01-01	1				2	1	2	5	2	1	42	54	55	60	62	1	In	VDJ							NA
GGGGACTCGGCCCTTTATCTTTGCGCCAGCAGCTTCAAAACCGGGACAGGGCCACCCTCTGGGGCCAACGTCCTGACTTTCGGGGCC	CASSFKTGTGPPSGANVLTF	2	0.00382358	60	TCRBV05-01*01	TCRBV05	TCRBV05-01	1				TCRBD01-01*01	TCRBD01	TCRBD01-01	1				TCRBJ02-06*01	TCRBJ02	TCRBJ02-06	1				2	7	0	3	5	0	21	35	42	51	56	1	In	VDJ							NA
ACAGTGACCAGTGCCCATCCTGAAGACAGCAGCTTCTACATCTGCAGTGCTAATGAGGGGATTAATTCACCCCTCCACTTTGGGAAC	CSANEGINSPLHF	2	0.00382358	39	TCRBV20	TCRBV20	unresolved			TCRBV20-01,TCRBV20-or09_02		unresolved		unresolved		TCRBD01,TCRBD02	TCRBD01-01,TCRBD02-01		TCRBJ01-06*01	TCRBJ01	TCRBJ01-06	1				4	3	5	2	2	6	42	52	55	60	62	1	In	VDJ							NA
CTACTAGCACCAGCCAGACCTCTGTACCTCTGTGGCAGTGGCAAGGTATGGCCACAAAGTCGGGCCAACGTCCTGACTTTCGGGGCC		2	0.00382358	49	TCRBV08-02*01	TCRBV08	TCRBV08-02	1				unresolved		unresolved		TCRBD01,TCRBD02	TCRBD01-01,TCRBD02-01		TCRBJ02-06*01	TCRBJ02	TCRBJ02-06	1				25	32	3	6	5	5	32	21	53	56	61	1	Out	VDJ							NA
AGTTCTAAGAAGCTCCTTCTCAGTGACTCTGGCTTCTATCTCTGTGCCTGGAGTAAAGGAACGTACAATGAGCAGTTCTTCGGGCCA	CAWSKGTYNEQFF	2	0.00382358	39	TCRBV30-01*01	TCRBV30	TCRBV30-01	1				unresolved		unresolved		TCRBD01,TCRBD02	TCRBD01-01,TCRBD02-01		TCRBJ02-01*01	TCRBJ02	TCRBJ02-01	1				2	3	1	8	3	4	42	54	57	60	63	1	In	VDJ							NA
ATTCCCTGGAGCTTGGTGACTCTGCTGTGTATTTCTGTGCCAGCAGCGCTTGTTATTTTCGTGTTAGACGAGCAGTACTTCGGGCCG		2	0.00382358	46	TCRBV03	TCRBV03	unresolved			TCRBV03-01,TCRBV03-02		TCRBD02-01	TCRBD02	TCRBD02-01				01,02	TCRBJ02-07*01	TCRBJ02	TCRBJ02-07	1				5	17	5	8	0	5	35	47	64	-1	67	1	Out	VDJ							NA
AGTTCTAAGAAGCTCCTTCTCAGTGACTCTGGCTTCTATCTCTGTGCCTGGAGTGTGGAGGCAAACTATGGCTACACCCTCGGTTCG	CAWSVEANYGYTL	2	0.00382358	39	TCRBV30-01*01	TCRBV30	TCRBV30-01	1				TCRBD02-01*02	TCRBD02	TCRBD02-01	2				TCRBJ01-02*01	TCRBJ01	TCRBJ01-02	1				0	0	10	1	18	18	42	-1	56	61	79	1	In	VDJ							NA
CTGAGTTCTAAGAAGCTCCTTCTCAGTGACTCTGGCTTCTATCTCTGTGCCTGGAGCCCGGGAGGGCTTGGCTACACCTTCGGTTCG	CAWSPGGLGYTF	2	0.00382358	36	TCRBV30-01*01	TCRBV30	TCRBV30-01	1				TCRBD02-01*02	TCRBD02	TCRBD02-01	2				TCRBJ01-02*01	TCRBJ01	TCRBJ01-02	1				3	2	8	0	2	7	45	56	58	66	68	1	In	VDJ							NA
AAGCCACGTTTGGTGCCCAGGACCGGCAGTTCACTGCAGCTTCAACCTCCTGGGCTCAAGCAATTCTTCCTCAGCCTCTGCGGCGCC		2	0.00382358	1	TCRBV30-01	TCRBV30	TCRBV30-01				01,02	TCRBD01-01*01	TCRBD01	TCRBD01-01	1				TCRBJ02-04*01	TCRBJ02	TCRBJ02-04	1				61	18	8	0	25	21	80	33	51	55	80	1	Out	VDJ							NA
AGCACCTTGGAGCTGGGGGACTCGGCCCTTTATCTTTGCGCCAGCAGCCTTAATTACCGGGGGGCAGATACGCAGTATTTTGGCCCA	CASSLNYRGADTQYF	2	0.00382358	45	TCRBV05-01*01	TCRBV05	TCRBV05-01	1				TCRBD02-01*01	TCRBD02	TCRBD02-01	1				TCRBJ02-03*01	TCRBJ02	TCRBJ02-03	1				4	9	8	1	0	4	36	48	57	-1	64	1	In	VDJ							NA
AAGCTCCTTCTCAGTGACTCTGGCTTCTATCTCTGTGCCTGGAGTCAGAGACGGACCGCGAACACCGGGGAGCTGTTTTTTGGAGAA	CAWSQRRTANTGELFF	2	0.00382358	48	TCRBV30-01*01	TCRBV30	TCRBV30-01	1				unresolved		unresolved		TCRBD01,TCRBD02	TCRBD01-01,TCRBD02-01		TCRBJ02-02*01	TCRBJ02	TCRBJ02-02	1				2	7	1	7	2	0	33	45	52	56	58	1	In	VDJ							NA
CTGAGTTCTAAGAAGCTCCTTCTCAGTGACTCTGGCTTCTATCTCTGTGCCTGGAGTCTAGAAAACTATGGCTACACCTTCGGTTCG	CAWSLENYGYTF	2	0.00382358	36	TCRBV30-01*01	TCRBV30	TCRBV30-01	1				TCRBD02-01	TCRBD02	TCRBD02-01				01,02	TCRBJ01-02*01	TCRBJ01	TCRBJ01-02	1				2	0	4	8	2	2	45	-1	57	61	63	1	In	VDJ							NA
GAAGACTCAGCCCTGTATCTCTGCGCCAGCAGCCAAGAAGGGGGAAACAGGGGTGGGCGTGGGGCCAACGTCCTGACTTTCGGGGCC	CASSQEGGNRGGRGANVLTF	2	0.00382358	60	TCRBV04-01*01	TCRBV04	TCRBV04-01	1				TCRBD01-01*01	TCRBD01	TCRBD01-01	1				TCRBJ02-06*01	TCRBJ02	TCRBJ02-06	1				0	8	3	2	6	3	21	38	46	53	59	1	In	VDJ							NA
GTCCGCTACCAGCTCCCAGACATCTGTGTACTTCTGTGCCATCAGTGAAACGAGTCTAGCTAATCGGAGACCCAGTACTTCGGGCCA		2	0.00382358	47	TCRBV10-03*01	TCRBV10	TCRBV10-03	1				TCRBD02-01	TCRBD02	TCRBD02-01				01,02	TCRBJ02-05*01	TCRBJ02	TCRBJ02-05	1				3	7	4	7	6	5	34	48	55	60	66	1	Out	VDJ							NA
AGTTCTAAGAAGCTCCTTCTCAGTGACTCTGGCTTCTATCTCTGTGCCTGGGAGGGAGGAGGGCATGAAAAACTGTTTTTTGGCAGT	CAWEGGGHEKLFF	2	0.00382358	39	TCRBV30-01*01	TCRBV30	TCRBV30-01	1				TCRBD02-01*02	TCRBD02	TCRBD02-01	2				TCRBJ01-04*01	TCRBJ01	TCRBJ01-04	1				5	2	9	1	5	6	42	51	53	59	64	1	In	VDJ							NA
AGTTCTAAGAAGCTCCTTCTCAGTGACTCTGGCTTCTATCTCTGTGCCTGGAGTGTACGGACTGGGGGTGGCTACACCTTCGGTTCG	CAWSVRTGGGYTF	2	0.00382358	39	TCRBV30-01*01	TCRBV30	TCRBV30-01	1				unresolved		unresolved		TCRBD01,TCRBD02	TCRBD01-01,TCRBD02-01		TCRBJ01-02*01	TCRBJ01	TCRBJ01-02	1				0	7	6	1	0	7	42	56	63	-1	68	1	In	VDJ							NA
AGTTCTAAGAAGCTCCTTCTCAGTGACTCTGGCTTCTATCTCTGTGCCTGGAGTAGGGTAAAACACGATACGCAGTATTTTGGCCCA	CAWSRVKHDTQYF	2	0.00382358	39	TCRBV30-01*01	TCRBV30	TCRBV30-01	1				unresolved		unresolved		TCRBD01,TCRBD02	TCRBD01-01,TCRBD02-01		TCRBJ02-03*01	TCRBJ02	TCRBJ02-03	1				2	0	5	3	8	6	42	-1	54	58	66	1	In	VDJ							NA
AAGCTCCTTCTCAGTGACTCTGGCTTCTATCTCTGTGCCTGGAGTAGGGGGCAGGGCGTCTCTGGAAACACCATATATTTTGGAGAG	CAWSRGQGVSGNTIYF	2	0.00382358	48	TCRBV30-01*01	TCRBV30	TCRBV30-01	1				TCRBD01-01*01	TCRBD01	TCRBD01-01	1				TCRBJ01-03*01	TCRBJ01	TCRBJ01-03	1				2	0	5	0	7	0	33	-1	45	52	59	1	In	VDJ							NA
CTCAGTGACTCTGGCTTCTATCTCTGTGCCTGGGGGGGGGCCCCCAGGGGGCGCTGGGAGGTGAACACTGAAGCTTTCTTTGGACAA	CAWGGAPRGRWEVNTEAFF	2	0.00382358	57	TCRBV30-01	TCRBV30	TCRBV30-01				01,02	TCRBD01-01*01	TCRBD01	TCRBD01-01	1				TCRBJ01-01*01	TCRBJ01	TCRBJ01-01	1				5	11	4	0	9	0	24	33	44	52	61	1	In	VDJ							NA
AGTTCTAAGAAGCTCCTTCTCAGTGACTCTGGCTTCTATCTCTGTGCCTGGAGTGTGGACAGGGGCTACGAGCAGTACTTCGGGCCG	CAWSVDRGYEQYF	2	0.00382358	39	TCRBV30-01*01	TCRBV30	TCRBV30-01	1				TCRBD01-01*01	TCRBD01	TCRBD01-01	1				TCRBJ02-07*01	TCRBJ02	TCRBJ02-07	1				0	0	1	2	0	3	42	-1	56	-1	65	1	In	VDJ							NA
CTGAGTTCTAAGAAGCTCCTTCTCAGTGACTCTGGCTTCTATCTCTGTGCCTGGAGTGTCCACACCGGGGAGCTGTTTTTTGGAGAA	CAWSVHTGELFF	2	0.00382358	36	TCRBV30-01*01	TCRBV30	TCRBV30-01	1				unresolved		unresolved					TCRBJ02-02*01	TCRBJ02	TCRBJ02-02	1				0	0	0	0	2	3	45	-1	-1	59	61	1	In	VJ							NA
GTGAGCACCTTGGAGCTGGGGGACTCGGCCCTTTATCTTTGCGCCAGCAGCCTGGGGGCCCGGAGGGAGACCCAGTACTTCGGGCCA	CASSLGARRETQYF	2	0.00382358	42	TCRBV05-01*01	TCRBV05	TCRBV05-01	1				TCRBD02-01*02	TCRBD02	TCRBD02-01	2				TCRBJ02-05*01	TCRBJ02	TCRBJ02-05	1				0	6	10	1	0	5	39	55	61	-1	66	1	In	VDJ							NA
GTTCTAAGAAGCTCCTTCTCAGTGACTCTGGCTTCTATCTCTGTGCCAGAAAAGGGCAGGATGAACACTGAAGCTTTCTTTGGACAA		2	0.00382358	40	TCRBV30-01*01	TCRBV30	TCRBV30-01	1				unresolved		unresolved		TCRBD01,TCRBD02	TCRBD01-01,TCRBD02-01		TCRBJ01-01*01	TCRBJ01	TCRBJ01-01	1				8	9	4	4	1	0	41	47	56	60	61	1	Out	VDJ							NA
AGCACCTTGGAGCTGGGGGACTCGGCCCTTTATCTTTGCGCCAGCAGCTTCTCAGGGGTTCGGGTTGGTGGCTACACCTTCGGTTCG	CASSFSGVRVGGYTF	2	0.00382358	45	TCRBV05-01*01	TCRBV05	TCRBV05-01	1				TCRBD01-01*01	TCRBD01	TCRBD01-01	1				TCRBJ01-02*01	TCRBJ01	TCRBJ01-02	1				2	2	4	2	10	7	36	50	52	58	68	1	In	VDJ							NA
CTGCTGTCGGCTGCTCCCTCCCAGACATCTGTGTACTTCTGTGCCAGCAGTTCCACTAGTAGTCAAAAGACCCAGTACTTCGGGCCA	CASSSTSSQKTQYF	2	0.00382358	42	TCRBV06-05*01	TCRBV06	TCRBV06-05	1				TCRBD02-01	TCRBD02	TCRBD02-01				01,02	TCRBJ02-05*01	TCRBJ02	TCRBJ02-05	1				4	2	3	8	8	6	39	52	54	59	67	1	In	VDJ							NA
AGCACCTTGGAGCTGGGGGACTCGGCCCTTTATCTTTGCGCCAGCAGCTTTAACGGACAGGGCCCTAGCGAGCAGTACTTCGGGCCG	CASSFNGQGPSEQYF	2	0.00382358	45	TCRBV05-01*01	TCRBV05	TCRBV05-01	1				TCRBD01-01*01	TCRBD01	TCRBD01-01	1				TCRBJ02-07*01	TCRBJ02	TCRBJ02-07	1				2	4	1	3	6	6	36	50	54	62	68	1	In	VDJ							NA
AAGAAGCTCCTTCTCAGTGACTCTGGCTTCTATCTCTGTGCCTGGGCGGGCACCCCCGATAGCACAGATACGCAGTATTTTGGCCCA	CAWAGTPDSTDTQYF	2	0.00382358	45	TCRBV30-01*01	TCRBV30	TCRBV30-01	1				TCRBD02-01	TCRBD02	TCRBD02-01				01,02	TCRBJ02-03*01	TCRBJ02	TCRBJ02-03	1				5	0	7	4	10	0	36	-1	45	50	60	1	In	VDJ							NA
AAGCTCCTTCTCAGTGACTCTGGCTTCTATCTCTGTGCCTGGAGTAATGCCCCTCGTGGAGGGGGCAATGGCTACACCTTCGGTTCG	CAWSNAPRGGGNGYTF	2	0.00382358	48	TCRBV30-01*01	TCRBV30	TCRBV30-01	1				TCRBD01-01*01	TCRBD01	TCRBD01-01	1				TCRBJ01-02*01	TCRBJ01	TCRBJ01-02	1				2	14	5	0	1	6	33	45	59	66	67	1	In	VDJ							NA
CTCCTTCTCAGTGACTCTGGCTTCTATCTCTGTGCCTGGAGTAGACTAGCGGGGGGTATACTTCGGAATGAGCAGTTCTTCGGGCCA	CAWSRLAGGILRNEQFF	2	0.00382358	51	TCRBV30-01*01	TCRBV30	TCRBV30-01	1				TCRBD02-01*01	TCRBD02	TCRBD02-01	1				TCRBJ02-01*01	TCRBJ02	TCRBJ02-01	1				2	1	2	1	10	7	30	42	43	56	66	1	In	VDJ							NA
CTGAGTTCTAAGAAGCTCCTTCTCAGTGACTCTGGCTTCTATCTCTGTGCCTGGAGACCCGGGACAGGGGGTTACACCTTCGGTTCG	CAWRPGTGGYTF	2	0.00382358	36	TCRBV30-01*01	TCRBV30	TCRBV30-01	1				TCRBD01-01*01	TCRBD01	TCRBD01-01	1				TCRBJ01-02*01	TCRBJ01	TCRBJ01-02	1				3	4	0	1	1	11	45	56	60	71	72	1	In	VDJ							NA
AAGAAGCTCCTTCTCAGTGACTCTGGCTTCTATCTCTGTGCCTGGGCCGCACCTTACAGGGGGCAGGACACCATATATTTTGGAGAG	CAWAAPYRGQDTIYF	2	0.00382358	45	TCRBV30-01*01	TCRBV30	TCRBV30-01	1				TCRBD01-01*01	TCRBD01	TCRBD01-01	1				TCRBJ01-03*01	TCRBJ01	TCRBJ01-03	1				5	10	3	0	3	8	36	45	55	64	67	1	In	VDJ							NA
AAGAAGCTCCTTCTCAGTGACTCTGGCTTCTATCTCTGTGCCTGGAGTCCGGGGGTCCTCTCTGGAAACACCATATATTTTGGAGAG	CAWSPGVLSGNTIYF	2	0.00382358	45	TCRBV30-01*01	TCRBV30	TCRBV30-01	1				TCRBD02-01*01	TCRBD02	TCRBD02-01	1				TCRBJ01-03*01	TCRBJ01	TCRBJ01-03	1				2	1	8	2	4	0	36	48	49	55	59	1	In	VDJ							NA
CTGAGTTCTAAGAAGCTCCTTCTCAGTGACTCTGGCTTCTATCTCTGTGCCTGGAGTGAGGGAAATCAGCCCCAGCATTTTGGTGAT	CAWSEGNQPQHF	2	0.00382358	36	TCRBV30-01*01	TCRBV30	TCRBV30-01	1				unresolved		unresolved		TCRBD01,TCRBD02	TCRBD01-01,TCRBD02-01		TCRBJ01-05*01	TCRBJ01	TCRBJ01-05	1				1	1	0	8	0	4	45	58	59	-1	63	1	In	VDJ							NA
AGTTCTAAGAAGCTCCTTCTCAGTGACTCTGGCTTCTATCTCTGTGCCGGCCAACAGAGCAGGAACGGGGAGCTGTTTTTTGGAGAA	CAGQQSRNGELFF	2	0.00382358	39	TCRBV30-01*01	TCRBV30	TCRBV30-01	1				TCRBD01-01*01	TCRBD01	TCRBD01-01	1				TCRBJ02-02*01	TCRBJ02	TCRBJ02-02	1				8	5	3	5	8	7	42	48	53	57	65	1	In	VDJ							NA
TCTAAGAAGCTCCTTCTCAGTGACTCTGGCTTCTATCTCTGTGCCTGGAGTACAAGCGGGAACCCAGATACGCAGTATTTTGGCCCA	CAWSTSGNPDTQYF	2	0.00382358	42	TCRBV30-01*01	TCRBV30	TCRBV30-01	1				TCRBD02-01*02	TCRBD02	TCRBD02-01	2				TCRBJ02-03*01	TCRBJ02	TCRBJ02-03	1				2	3	6	3	3	4	39	51	54	61	64	1	In	VDJ							NA
AAGAAGCTCCTTCTCAGTGACTCTGGCTTCTATCTCTGTGCCTGGAGCGGGGGACAGGGGAACACAGATACGCAGTATTTTGGCCCA	CAWSGGQGNTDTQYF	2	0.00382358	45	TCRBV30-01*01	TCRBV30	TCRBV30-01	1				TCRBD01-01*01	TCRBD01	TCRBD01-01	1				TCRBJ02-03*01	TCRBJ02	TCRBJ02-03	1				3	3	0	2	2	2	36	47	50	60	62	1	In	VDJ							NA
AAGAAGCTCCTTCTCAGTGACTCTGGCTTCTATCTCTGTGCCTGGGGGACAGGGGGGTCTACAACTAACATTCAGTACTTCGGCGCC	CAWGTGGSTTNIQYF	2	0.00382358	45	TCRBV30-01*01	TCRBV30	TCRBV30-01	1				TCRBD01-01*01	TCRBD01	TCRBD01-01	1				TCRBJ02-04*01	TCRBJ02	TCRBJ02-04	1				5	0	0	1	10	7	36	-1	45	56	66	1	In	VDJ							NA
AAGAAGCTCCTTCTCAGTGACTCTGGCTTCTATCTCTGTGCCTGGAGTGTAGGGGGCCCCACTAAGATTGAGCAGTTCTTCGGGCCA	CAWSVGGPTKIEQFF	2	0.00382358	45	TCRBV30-01*01	TCRBV30	TCRBV30-01	1				TCRBD01-01*01	TCRBD01	TCRBD01-01	1				TCRBJ02-01*01	TCRBJ02	TCRBJ02-01	1				0	0	5	0	11	9	36	-1	50	57	68	1	In	VDJ							NA
CTGAGTTCTAAGAAGCTCCTTCTCAGTGACTCTGGCTTCTATCTCTGTGCCTGGAGTCCTAGAGGCGATGAGCAGTTCTTCGGGCCA	CAWSPRGDEQFF	2	0.00382358	36	TCRBV30-01*01	TCRBV30	TCRBV30-01	1				TCRBD02-01	TCRBD02	TCRBD02-01				01,02	TCRBJ02-01*01	TCRBJ02	TCRBJ02-01	1				2	1	4	8	5	8	45	57	58	62	67	1	In	VDJ							NA
AGTTCTAAGAAGCTCCTTCTCAGTGACTCTGGCTTCTATCTCTGTGCCTGGAGTCGGACAGGGAATCAGCCCCAGCATTTTGGTGAT	CAWSRTGNQPQHF	2	0.00382358	39	TCRBV30-01*01	TCRBV30	TCRBV30-01	1				TCRBD01-01*01	TCRBD01	TCRBD01-01	1				TCRBJ01-05*01	TCRBJ01	TCRBJ01-05	1				2	1	1	3	0	4	42	54	55	-1	63	1	In	VDJ							NA
TCTAAGAAGCTCCTTCTCAGTGACTCTGGCTTCTATCTCTGTGCCTGGAGGCCCGCCGGGACACTCGTACTTTGCACCTTCGGTTCG	CAWRPAGTLVLCTF	2	0.00382358	42	TCRBV30-01*01	TCRBV30	TCRBV30-01	1				TCRBD01-01*01	TCRBD01	TCRBD01-01	1				TCRBJ01-02*01	TCRBJ01	TCRBJ01-02	1				3	7	0	6	11	13	39	50	57	63	74	1	In	VDJ							NA
TCTAAGAAGCTCCTTCTCAGTGACTCTGGCTTCTATCTCTGTGCCTGGAGTAGGATCCTTGGCACCTACGAGCAGTACTTCGGGCCG	CAWSRILGTYEQYF	2	0.00382358	42	TCRBV30-01*01	TCRBV30	TCRBV30-01	1				unresolved		unresolved		TCRBD01,TCRBD02	TCRBD01-01,TCRBD02-01		TCRBJ02-07*01	TCRBJ02	TCRBJ02-07	1				2	1	1	8	9	2	39	51	52	55	64	1	In	VDJ							NA
TCTAAGAAGCTCCTTCTCAGTGACTCTGGCTTCTATCTCTGTGCCTGGAAGGAGGGATTCAGCACAGATACGCAGTATTTTGGCCCA	CAWKEGFSTDTQYF	2	0.00382358	42	TCRBV30-01*01	TCRBV30	TCRBV30-01	1				TCRBD02-01*02	TCRBD02	TCRBD02-01	2				TCRBJ02-03*01	TCRBJ02	TCRBJ02-03	1				4	1	10	0	4	0	39	49	50	56	60	1	In	VDJ							NA
AAGAAGCTCCTTCTCAGTGACTCTGGCTTCTATCTCTGTGCCCAAAGGGGCAGAAGTGCAACTAATGAAAAACTGTTTTTTGGCAGT	CAQRGRSATNEKLFF	2	0.00382358	45	TCRBV30-01*01	TCRBV30	TCRBV30-01	1				TCRBD01-01*01	TCRBD01	TCRBD01-01	1				TCRBJ01-04*01	TCRBJ01	TCRBJ01-04	1				8	3	5	2	8	0	36	42	45	50	58	1	In	VDJ							NA
AGTTCTAAGAAGCTCCTTCTCAGTGACTCTGGCTTCTATCTCTGTGCCTGCAGGCCGAGGATGAACACTGAAGCTTTCTTTGGACAA	CACRPRMNTEAFF	2	0.00382358	39	TCRBV30-01*01	TCRBV30	TCRBV30-01	1				unresolved		unresolved		TCRBD01,TCRBD02	TCRBD01-01,TCRBD02-01		TCRBJ01-01*01	TCRBJ01	TCRBJ01-01	1				6	0	4	4	7	0	42	-1	50	54	61	1	In	VDJ							NA
AGTTCTAAGAAGCTCCTTCTCAGTGACTCTGGCTTCTATCTCTGTGCCTGGAGTGTAGGCCACAGGGACGAGCAGTACTTCGGGCCG	CAWSVGHRDEQYF	2	0.00382358	39	TCRBV30-01*01	TCRBV30	TCRBV30-01	1				TCRBD01-01*01	TCRBD01	TCRBD01-01	1				TCRBJ02-07*01	TCRBJ02	TCRBJ02-07	1				0	5	3	3	0	5	42	56	61	-1	67	1	In	VDJ							NA
AAGAAGCTCCTTCTCAGTGACTCTGGCTTCTATCTCTGTGCCTGGAGTGTACCGGACGGGGATAATTCACCCCTCCACTTTGGGAAC	CAWSVPDGDNSPLHF	2	0.00382358	45	TCRBV30-01*01	TCRBV30	TCRBV30-01	1				TCRBD02-01*01	TCRBD02	TCRBD02-01	1				TCRBJ01-06*01	TCRBJ01	TCRBJ01-06	1				0	6	8	3	0	5	36	50	56	-1	61	1	In	VDJ							NA
AAGAAGCTCCTTCTCAGTGACTCTGGCTTCTATCTCTGTGCCTGGAGTGTACGTTCAGGGGGCGGGGAGACCCAGTACTTCGGGCCA	CAWSVRSGGGETQYF	2	0.00382358	45	TCRBV30-01*01	TCRBV30	TCRBV30-01	1				TCRBD01-01*01	TCRBD01	TCRBD01-01	1				TCRBJ02-05*01	TCRBJ02	TCRBJ02-05	1				0	5	4	0	3	5	36	50	55	63	66	1	In	VDJ							NA
TCTAAGAAGCTCCTTCTCAGTGACTCTGGCTTCTATCTCTGTGCCTGGAGTGTTTCGGGGGGGCAAGAGACCCAGTACTTCGGGCCA	CAWSVSGGQETQYF	2	0.00382358	42	TCRBV30-01*01	TCRBV30	TCRBV30-01	1				TCRBD02-01*01	TCRBD02	TCRBD02-01	1				TCRBJ02-05*01	TCRBJ02	TCRBJ02-05	1				0	2	8	0	0	2	39	53	55	-1	63	1	In	VDJ							NA
AAGAAACTCCTTCTCAGTGACTCTGGCTTCTATCTCTGTGCCTGGAGTGTAAAAGGGGCCCTGAACACTGAAGCTTTCTTTGGACAA	CAWSVKGALNTEAFF	2	0.00382358	45	TCRBV30-01*01	TCRBV30	TCRBV30-01	1				TCRBD01-01*01	TCRBD01	TCRBD01-01	1				TCRBJ01-01*01	TCRBJ01	TCRBJ01-01	1				0	3	5	2	3	0	36	50	53	58	61	1	In	VDJ							NA
AAGAAGCTCCTTCTCAGTGACTCTGGCTTCTATCTCTGTGCCTGGCGAATTACTAGCGGGGGGTCAGATACGCAGTATTTTGGCCCA	CAWRITSGGSDTQYF	2	0.00382358	45	TCRBV30-01*01	TCRBV30	TCRBV30-01	1				TCRBD02-01*01	TCRBD02	TCRBD02-01	1				TCRBJ02-03*01	TCRBJ02	TCRBJ02-03	1				5	6	3	1	1	4	36	45	51	63	64	1	In	VDJ							NA
ATCCTGAGTTCTAAGAAGCTCCTTCTCAGTGACTCTGGCTTCTATCTCTGTGCCTGGAGTGGAACCGGGGAGCTGTTTTTTGGAGAA	CAWSGTGELFF	2	0.00382358	33	TCRBV30-01*01	TCRBV30	TCRBV30-01	1				unresolved		unresolved		TCRBD01,TCRBD02	TCRBD01-01,TCRBD02-01		TCRBJ02-02*01	TCRBJ02	TCRBJ02-02	1				1	0	2	8	0	5	48	-1	61	-1	63	1	In	VDJ							NA
CTGAGTTCTAAGAAGCTCCTTCTCAGTGACTCTGGCTTCTATCTCTGTGCCTGGAGTGGAATCTTAGAGACCCAGTACTTCGGGCCA	CAWSGILETQYF	2	0.00382358	36	TCRBV30-01*01	TCRBV30	TCRBV30-01	1				unresolved		unresolved		TCRBD01,TCRBD02	TCRBD01-01,TCRBD02-01		TCRBJ02-05*01	TCRBJ02	TCRBJ02-05	1				1	0	2	8	5	4	45	-1	58	60	65	1	In	VDJ							NA
AAGAAGCTCCTTCTCAGTGACTCTGGCTTCTATCTCTGTGCCTGTTACAGCCGGGCGGGAAGCACAGATACGCAGTATTTTGGCCCA	CACYSRAGSTDTQYF	2	0.00382358	45	TCRBV30-01*01	TCRBV30	TCRBV30-01	1				TCRBD02-01*02	TCRBD02	TCRBD02-01	2				TCRBJ02-03*01	TCRBJ02	TCRBJ02-03	1				6	10	7	3	0	0	36	44	54	-1	60	1	In	VDJ							NA
TCTAAGAAGCTCCTTCTCAGTGACTCTGGCTTCTATCTCTGTGCCTGGAGTGTAGGTTCACACCAAGAGACCCAGTACTTCGGGCCA	CAWSVGSHQETQYF	2	0.00382358	42	TCRBV30-01*01	TCRBV30	TCRBV30-01	1				unresolved		unresolved		TCRBD01,TCRBD02	TCRBD01-01,TCRBD02-01		TCRBJ02-05*01	TCRBJ02	TCRBJ02-05	1				0	0	5	4	5	0	39	-1	53	56	61	1	In	VDJ							NA
CTGAGTTCTAAGAAGCTCCTTCTCAGTGACTCTGGCTTCTATCTCTGTGCCTGGACCCCCGGACAGGGCGGCTACACCTTCGGTTCG	CAWTPGQGGYTF	2	0.00382358	36	TCRBV30-01*01	TCRBV30	TCRBV30-01	1				TCRBD01-01*01	TCRBD01	TCRBD01-01	1				TCRBJ01-02*01	TCRBJ01	TCRBJ01-02	1				4	5	1	3	1	8	45	55	60	68	69	1	In	VDJ							NA
AGTTCTAAGAAGCTCCTTCTCAGTGACTCTGGCTTCTATCTCTGTGCCTGGAGTCCGGGGAGCAATCAGCCCCAGCATTTTGGTGAT	CAWSPGSNQPQHF	2	0.00382358	39	TCRBV30-01*01	TCRBV30	TCRBV30-01	1				TCRBD02-01*01	TCRBD02	TCRBD02-01	1				TCRBJ01-05*01	TCRBJ01	TCRBJ01-05	1				2	1	8	3	0	1	42	54	55	-1	60	1	In	VDJ							NA
TCTAAGAAGCTCCTTCTCAGTGACTCTGGCTTCTATCTCTGTGCCTGGAGGAGGGACAGTTCCAATCAGCCCCAGCATTTTGGTGAT	CAWRRDSSNQPQHF	2	0.00382358	42	TCRBV30-01*01	TCRBV30	TCRBV30-01	1				TCRBD01-01*01	TCRBD01	TCRBD01-01	1				TCRBJ01-05*01	TCRBJ01	TCRBJ01-05	1				3	2	0	5	3	3	39	50	52	59	62	1	In	VDJ							NA
TCTAAGAAGCTCCTTCTCAGTGACTCTGGCTTCTATCTCTGTGCCTGGGGACCCAGACCAGCCCAAGAGACCCAGTACTTCGGGCCA	CAWGPRPAQETQYF	2	0.00382358	42	TCRBV30-01*01	TCRBV30	TCRBV30-01	1				unresolved		unresolved		TCRBD01,TCRBD02	TCRBD01-01,TCRBD02-01		TCRBJ02-05*01	TCRBJ02	TCRBJ02-05	1				5	0	1	7	10	1	39	-1	48	52	62	1	In	VDJ							NA
CTGAGTTCTAAGAAGCTCCTTCTCAGTGACTCTGGCTTCTATCTCTGTGCCTGGGGAAGGGGGAATCAGCCCCAGCATTTTGGTGAT	CAWGRGNQPQHF	2	0.00382358	36	TCRBV30-01*01	TCRBV30	TCRBV30-01	1				TCRBD01-01*01	TCRBD01	TCRBD01-01	1				TCRBJ01-05*01	TCRBJ01	TCRBJ01-05	1				5	3	5	1	0	4	45	54	57	-1	63	1	In	VDJ							NA
CTGAGTTCTAAGAAGCTCCTTCTCAGTGACTCTGGCTTCTATCTCTGTGCCTGGTTACACTCAGCAGGTGAGCAGTTCTTCGGGCCA	CAWLHSAGEQFF	2	0.00382358	36	TCRBV30-01*01	TCRBV30	TCRBV30-01	1				TCRBD01-01*01	TCRBD01	TCRBD01-01	1				TCRBJ02-01*01	TCRBJ02	TCRBJ02-01	1				5	10	4	4	0	9	45	54	64	-1	68	1	In	VDJ							NA
TCTAAGAAGCTCCTTCTCAGTGACTCTGGCTTCTATCTCTGTGCCTGGAGTCCTGTGGGGGGGAGGGCTGAAGCTTTCTTTGGACAA	CAWSPVGGRAEAFF	2	0.00382358	42	TCRBV30-01*01	TCRBV30	TCRBV30-01	1				TCRBD02-01	TCRBD02	TCRBD02-01				01,02	TCRBJ01-01*01	TCRBJ01	TCRBJ01-01	1				2	5	9	0	4	6	39	51	56	63	67	1	In	VDJ							NA
AAGAAGCTCCTTCTCAGTGACTCTGGCTTCTATCTCTGTGCCTACATACTAGCGGGAGTTCTTGGAAACATTCAGTACTTCGGCGCC	CAYILAGVLGNIQYF	2	0.00382358	45	TCRBV30-01*01	TCRBV30	TCRBV30-01	1				TCRBD02-01*02	TCRBD02	TCRBD02-01	2				TCRBJ02-04*01	TCRBJ02	TCRBJ02-04	1				7	4	3	2	7	6	36	43	47	58	65	1	In	VDJ							NA
AAGAAGCTCCTTCTCAGTGACTCTGGCTTCTATCTCTGTGCCTGGAGTGTACAGGGGGGGAGAACCTACGAGCAGTACTTCGGGCCG	CAWSVQGGRTYEQYF	2	0.00382358	45	TCRBV30-01*01	TCRBV30	TCRBV30-01	1				TCRBD01-01*01	TCRBD01	TCRBD01-01	1				TCRBJ02-07*01	TCRBJ02	TCRBJ02-07	1				0	0	3	1	6	2	36	-1	50	58	64	1	In	VDJ							NA
TCTAAGAAGCTCCTTCTCAGTGACTCTGGCTTCTATCTCTGTGCCTGGGTGGAGGGAAAGGGAGGAGAGACCCAGTACTTCGGGCCA	CAWVEGKGGETQYF	2	0.00382358	42	TCRBV30-01*01	TCRBV30	TCRBV30-01	1				TCRBD02-01*02	TCRBD02	TCRBD02-01	2				TCRBJ02-05*01	TCRBJ02	TCRBJ02-05	1				5	11	9	1	0	4	39	48	59	-1	65	1	In	VDJ							NA
TCTAAGAAGCTCCTTCTCAGTGACTCTGGCTTCTATCTCTGTGCCTGGAGAGTACGGGGACAGGGCTACGAGCAGTACTTCGGGCCG	CAWRVRGQGYEQYF	2	0.00382358	42	TCRBV30-01*01	TCRBV30	TCRBV30-01	1				TCRBD01-01*01	TCRBD01	TCRBD01-01	1				TCRBJ02-07*01	TCRBJ02	TCRBJ02-07	1				3	6	0	3	0	3	39	50	56	-1	65	1	In	VDJ							NA
AGTTCTAAGAAGCTCCTTCTCAGTGACTCTGGCTTCTATCTCTGTGCCTGGGCCGGGACAGGAGGCTACGAGCAGTACTTCGGGCCG	CAWAGTGGYEQYF	2	0.00382358	39	TCRBV30-01*01	TCRBV30	TCRBV30-01	1				TCRBD01-01*01	TCRBD01	TCRBD01-01	1				TCRBJ02-07*01	TCRBJ02	TCRBJ02-07	1				5	3	0	4	3	3	42	51	54	62	65	1	In	VDJ							NA
AGTTCTAAGAAGCTCCTTCTCAGTGACTCTGGCTTCTATCTCTGTGCCTGGGGAGACAGCTCCTACAATGAGCAGTTCTTCGGGCCA	CAWGDSSYNEQFF	2	0.00382358	39	TCRBV30-01*01	TCRBV30	TCRBV30-01	1				TCRBD01-01*01	TCRBD01	TCRBD01-01	1				TCRBJ02-01*01	TCRBJ02	TCRBJ02-01	1				5	3	2	5	0	0	42	51	54	-1	59	1	In	VDJ							NA
AAGCTCCTTCTCAGTGACTCTGGCTTCTATCTCTGTGCCTGGAGTAGCGGGACACGCCCCGGTCGGAATGAGCAGTTCTTCGGGCCA	CAWSSGTRPGRNEQFF	2	0.00382358	48	TCRBV30-01*01	TCRBV30	TCRBV30-01	1				TCRBD02-01*02	TCRBD02	TCRBD02-01	2				TCRBJ02-01*01	TCRBJ02	TCRBJ02-01	1				2	0	6	3	14	7	33	-1	45	52	66	1	In	VDJ							NA
TCTAAGAAGCTCCTTCTCAGTGACTCTGGCTTCTATCTCTGTGCCTGGACGGCGGGGGGCTCATACAATGAGCAGTTCTTCGGGCCA	CAWTAGGSYNEQFF	2	0.00382358	42	TCRBV30-01*01	TCRBV30	TCRBV30-01	1				TCRBD02-01*01	TCRBD02	TCRBD02-01	1				TCRBJ02-01*01	TCRBJ02	TCRBJ02-01	1				4	2	7	1	4	4	39	49	51	59	63	1	In	VDJ							NA
ATCCTGAGTTCTAAGAAGCTCCTTCTCAGTGACTCTGGCTTCTATCTCTGTGCCTGGAGACACGGACACGAGCAGTACTTCGGGCCG	CAWRHGHEQYF	2	0.00382358	33	TCRBV30-01*01	TCRBV30	TCRBV30-01	1				unresolved		unresolved		TCRBD01,TCRBD02	TCRBD01-01,TCRBD02-01		TCRBJ02-07*01	TCRBJ02	TCRBJ02-07	1				3	4	1	7	0	5	48	59	63	-1	67	1	In	VDJ							NA
ATCCTGAGTTCTAAGAAGCTCCTTCTCAGTGACTCTGGCTTCTATCTCTGTGCCTGGACCCACGGCGATACGCAGTATTTTGGCCCA	CAWTHGDTQYF	2	0.00382358	33	TCRBV30-01*01	TCRBV30	TCRBV30-01	1				unresolved		unresolved		TCRBD01,TCRBD02	TCRBD01-01,TCRBD02-01		TCRBJ02-03*01	TCRBJ02	TCRBJ02-03	1				4	5	9	0	0	6	48	58	63	-1	66	1	In	VDJ							NA
CTGAGTTCTAAGAAGCTCCTTCTCAGTGACTCTGGCTTCTATCTCTGTGCCTGGGGTACCAAGCGGGAGGCGCAGTACTTCGGGCCG	CAWGTKREAQYF	2	0.00382358	36	TCRBV30-01*01	TCRBV30	TCRBV30-01	1				TCRBD02-01*02	TCRBD02	TCRBD02-01	2				TCRBJ02-07*01	TCRBJ02	TCRBJ02-07	1				5	7	6	1	1	9	45	54	61	70	71	1	In	VDJ							NA
AGTTCTAAGAAGCTCCTTCTCAGTGACTCTGGCTTCTATCTCTGTGCCTGGAGTCCAGGGGCGTCGGAGACCCAGTACTTCGGGCCA	CAWSPGASETQYF	2	0.00382358	39	TCRBV30-01*01	TCRBV30	TCRBV30-01	1				TCRBD01-01*01	TCRBD01	TCRBD01-01	1				TCRBJ02-05*01	TCRBJ02	TCRBJ02-05	1				2	1	4	2	5	5	42	54	55	61	66	1	In	VDJ							NA
CTGAGTTCTAAGAAGCTCCTTCTCAGTGACTCTGGCTTCTATCTCTGTGCCTGGAGTGTAAGGGTTGAGACCCAGTACTTCGGGCCA	CAWSVRVETQYF	2	0.00382358	36	TCRBV30-01*01	TCRBV30	TCRBV30-01	1				unresolved		unresolved		TCRBD01,TCRBD02	TCRBD01-01,TCRBD02-01		TCRBJ02-05*01	TCRBJ02	TCRBJ02-05	1				0	1	5	3	2	5	45	59	60	64	66	1	In	VDJ							NA
TCTAAGAAGCTCCTTCTCAGTGACTCTGGCTTCTATCTCTGTGCCTGGAGTTCGACAGGGTTGGAGGAGACCCAGTACTTCGGGCCA	CAWSSTGLEETQYF	2	0.00382358	42	TCRBV30-01*01	TCRBV30	TCRBV30-01	1				TCRBD01-01*01	TCRBD01	TCRBD01-01	1				TCRBJ02-05*01	TCRBJ02	TCRBJ02-05	1				2	2	2	3	6	5	39	51	53	60	66	1	In	VDJ							NA
CTGAGTTCTAAGAAGCTCCTTCTCAGTGACTCTGGCTTCTATCTCTGTGCCTGGGCCCCACAGGTGTACGAGCAGTACTTCGGGCCG	CAWAPQVYEQYF	2	0.00382358	36	TCRBV30-01*01	TCRBV30	TCRBV30-01	1				TCRBD01-01*01	TCRBD01	TCRBD01-01	1				TCRBJ02-07*01	TCRBJ02	TCRBJ02-07	1				5	5	3	4	2	4	45	54	59	64	66	1	In	VDJ							NA
AAGCTCCTTCTCAGTGACTCTGGCTTCTATCTCTGTGCCTGGAGTCCGCGCGGGGACAGGGGGACCCACGAGCAGTACTTCGGGCCG	CAWSPRGDRGTHEQYF	2	0.00382358	48	TCRBV30-01*01	TCRBV30	TCRBV30-01	1				TCRBD01-01*01	TCRBD01	TCRBD01-01	1				TCRBJ02-07*01	TCRBJ02	TCRBJ02-07	1				2	7	0	1	4	5	33	45	52	63	67	1	In	VDJ							NA
CTGAGTTCTAAGAAGCTCCTTCTCAGTGACTCTGGCTTCTATCTCTGTGCCTGGAGTGTTCAGGGCTATGGCTACACCTTCGGTTCG	CAWSVQGYGYTF	2	0.00382358	36	TCRBV30-01*01	TCRBV30	TCRBV30-01	1				TCRBD01-01*01	TCRBD01	TCRBD01-01	1				TCRBJ01-02*01	TCRBJ01	TCRBJ01-02	1				0	1	4	3	0	4	45	59	60	-1	65	1	In	VDJ							NA
GAAGCTCCTTCTCAGTGACTCTGGCTTCTATCTCTGTGCCTGGAGTGTAGGGGGAAGGGGGGGCAAGAGACCCAGTACTTCGGGCCA		2	0.00382358	47	TCRBV30-01*01	TCRBV30	TCRBV30-01	1				TCRBD02-01*01	TCRBD02	TCRBD02-01	1				TCRBJ02-05*01	TCRBJ02	TCRBJ02-05	1				0	8	9	0	0	2	34	48	56	-1	63	1	Out	VDJ							NA
AAGCTCCTTCTCAGTGACTCTGGCTTCTATCTCTGTGCCTGGAGTGGGGGGGTTAGGGATAGCAATCAGCCCCAGCATTTTGGTGAT	CAWSGGVRDSNQPQHF	2	0.00382358	48	TCRBV30-01*01	TCRBV30	TCRBV30-01	1				TCRBD02-01*01	TCRBD02	TCRBD02-01	1				TCRBJ01-05*01	TCRBJ01	TCRBJ01-05	1				1	0	9	1	7	0	33	-1	46	52	59	1	In	VDJ							NA
AGTTCTAAGAAGCTCCTTCTCAGTGACTCTGGCTTCTATCTCTGTGCCGGAGAATTTACAAACCTGGGGACCCAGTACTTCGGGCCA	CAGEFTNLGTQYF	2	0.00382358	39	TCRBV30-01*01	TCRBV30	TCRBV30-01	1				TCRBD02-01*02	TCRBD02	TCRBD02-01	2				TCRBJ02-05*01	TCRBJ02	TCRBJ02-05	1				8	0	10	2	16	7	42	-1	48	52	68	1	In	VDJ							NA

## Sheet: Figure 1d_3
TCRBB sequencing results of sorted CD8+ cells of the index patient
Sum of frequencyCount (%)	Column Labels
Row Labels	TCRBV01-01	TCRBV02-01	TCRBV04-01	TCRBV04-02	TCRBV04-03	TCRBV05-01	TCRBV05-02	TCRBV05-03	TCRBV05-04	TCRBV05-05	TCRBV05-06	TCRBV05-07	TCRBV05-08	TCRBV06-01	TCRBV06-04	TCRBV06-05	TCRBV06-06	TCRBV06-07	TCRBV06-08	TCRBV06-09	TCRBV07-01	TCRBV07-02	TCRBV07-03	TCRBV07-04	TCRBV07-05	TCRBV07-06	TCRBV07-07	TCRBV07-08	TCRBV07-09	TCRBV09-01	TCRBV10-01	TCRBV10-02	TCRBV10-03	TCRBV11-01	TCRBV11-02	TCRBV11-03	TCRBV12-01	TCRBV12-02	TCRBV12-05	TCRBV13-01	TCRBV14-01	TCRBV15-01	TCRBV16-01	TCRBV18-01	TCRBV19-01	TCRBV20-01	TCRBV21-01	TCRBV23-01	TCRBV25-01
TCRBJ01-01		0.12297	0.222977	0.0741145	0.0133026	0.434868			0.0285056	0.00910595	0.0475885			0.0367405	0.00205873	0.0148071	0.0500431		0.00364238			0.0159948	0.011323			0.00475093	0.00245465	0.00015836	0.0394327	0.0744312	0.00918513	0.00839331	0.0140152	0.00269219	0.0594658	0.00372157		0.00197955	0.00316729	0.00878921	0.00815576	0.079578	0.00095019	0.00720558	0.394723	0.00411747	0.0217751		0.0284264
TCRBJ01-02		0.0543981	0.554592	0.0210624	0.0209041	0.00514684	0.00102936	0.00118773	5.25223	0.0249424	0.0931182	0.00055427	0.00205874	0.0363446	0.00015836	0.183148	0.236755	0.00530521	0.00071264	0.00079182	0.00031673	0.00411748	0.0296141	0.00079182	0.00031672	0.00546357		0.00989777	2.37412	0.0258926	0.00641376		0.0145695	0.0126691	0.0418874	0.00514685		0.00213791	0.00340483	0.0749855	0.00696804	8.75271		0.00063346	0.033494	0.00387993	0.0125108	0.00229628	0.00292974
TCRBJ01-03		0.0711056			0.00261301	0.00744312			0.00118773	0.00126691	0.00483011			0.00506766	0.00269219	0.011323	0.0342859									0.0734019			0.00411747	0.694348					0.0129067	0.00292974				0.00467175	0.0022171		0.0245465	0.00292974	0.075619		0.00063346
TCRBJ01-04		0.210308	0.00292973	0.00744311	0.076094	0.00102937		0.00823494	0.0422833	0.00300894	3.02515			0.0209833	0.00197955	0.0144111	0.0022171									0.00506765			0.0276346	0.00633457	0.00190037				0.00981859	0.00126691	0.00150446	0.00063346	0.00950186	0.00395911		0.00894757	0.00071264	0.00166283	0.00237547			0.00174201
TCRBJ01-05		0.00894758	0.0442628		0.00451338	0.0722141			0.00285056	0.0030881	0.0214584		0.00079182	0.116477	0.00831412	0.0529729	0.046955		0.00015836			0.00387993	0.00039591	0.00118773	0.00071264	0.0093435		0.00530521	0.0433918	0.0114814		0.00538438	0.0243089		0.00102937		0.00190037				0.00926432	0.888028		0.00847249	0.0418082		0.022171	0.00285055	0.00467175
TCRBJ01-06		0.0389576	0.00878922		0.00031673	0.00102937			0.0148071	0.00720558	0.00736394				0.00229628	0.0057803	0.00023755					0.00981858				0.00197955				0.0942267		0.00403829	0.00031673		0.00015836		0.00744312		0.0035632		0.00316729				0.0030881		0.00166283	0.0346026
TCRBJ02-01	0.0302476	0.0379282	0.00601784	0.155276	0.0207457	0.0159156		0.00055428	1.46693	0.00451338	0.0293766	0.00118773	0.00079182	0.0035632	0.0251799	0.536538	0.0188453		0.00031673	0.000871		0.00752231	0.00847249	0.00150446	0.00079182	0.00696802	0.00063346	0.00593866	0.082587	0.0559818	0.0155989	0.0176576	0.00657212	0.00205873	0.0790238	0.0040383		0.00950186	0.00102937	0.0026922	0.00403829	0.00364237	0.00031673	0.00546358	0.0238338	0.00973941	0.0183702	0.00229627	0.00292973
TCRBJ02-02		0.0186078	0.0163907	0.00966022	0.0297725	0.0450546			0.00673049	0.00118773	0.00538439			0.0179743	0.00380075	0.0637416	0.0669881					0.00744312	0.00688884		0.0066513	0.0093435	0.00451338	0.00316729	0.0315937	0.00871003	0.00269219	0.0124316	0.114814		0.0136985	2.74968				0.00475093	0.00277137			0.00023755	0.00712639		0.00372158		0.00451339
TCRBJ02-03	0.00372156	0.222977	0.0115606	0.00522603	0.34373	0.00308811			0.0133818	0.010848	0.00736395		0.00039591	0.0136985	0.0118773	0.0200331	0.0066513		0.00031673			0.0133026	0.00063346			0.00609703	0.00387992	0.00696803	0.0407788	0.0436294	0.00205873	0.00585949	0.00696803	0.210149	0.0467967	0.00372156			0.00245464	0.00380075	0.00641375	0.00253383		0.00380075	0.462345	0.00110855	0.00023755	0.00118773
TCRBJ02-04		0.0790238							0.00047509	0.0129067	0.00380074			0.00285055			0.00015836												0.00253382						0.00055427						0.00364238	0.00490929		0.00158364	0.00063346
TCRBJ02-05		0.0738769	0.00134608	0.00095019	0.0406204	0.023913			0.00277136	0.0145695	0.039987			0.00324648	0.00205874	0.014332	0.222898			0.00031673		0.00348402	0.000871			0.00894758	0.00799739	0.00095018	0.0365821	0.0251007	0.069126	0.00071264	0.00292973	0.00023755	0.0183702	0.00174201		0.00316729	0.0458465	0.00562193	0.00031672	0.00285055		0.00562193	0.03001	0.00015836	0.00657213		0.00316729
TCRBJ02-06	0.00348401	0.00261301	0.00292974	0.0030881	0.00023755			0.00166283	0.0013461		0.0161531		0.00332564	0.00079182	0.00015836	0.00095019	0.0026922				0.00015836	0.00079182			0.00158364	0.00150446	0.00332565		0.00633456	0.00673049		0.00229628			0.00435502		0.00150446		0.00031673	0.0762524					0.00095019		0.000871	0.00197955	0.0039591
TCRBJ02-07	0.0022171	0.173567	0.0563777	0.151238	0.699178	0.532817		0.00245465	0.0457673	0.00783903	0.0625539		0.00047509	0.0155197	0.00300893	0.032623	0.0730059	0.00237546			0.000871	0.00633458	0.0116398	0.00166283	0.00071264	0.0150446	0.0151238	0.0140944	16.0958	0.0488554	0.0133026	0.0177368	2.7884	0.0187662	0.0285848	0.0681758		0.00546357	0.413964	0.0161532	0.13168	0.00601784	0.00712639	0.0158364	0.0623164	0.015678	0.0388784	0.00601785	0.00989778
unresolved															0.00015836	0.00015836
(blank)
Grand Total	0.0396703	1.11528	0.928173	0.428059	1.25203	1.14252	0.00102936	0.0140944	6.87927	0.100482	3.36413	0.001742	0.00783902	0.273258	0.0637416	0.950819	0.761732	0.00768067	0.00514684	0.00197955	0.00134609	0.0726892	0.0698386	0.00514684	0.0107688	0.147912	0.0379282	0.0464799	18.7849	1.09572	0.120278	0.0745104	2.97289	0.246573	0.316649	2.84042	0.0123524	0.0228836	0.483249	0.201677	0.178635	9.74922	0.0336524	0.053448	1.13832	0.0346818	0.127404	0.0529728	0.0604952
[truncated: 9 more columns]

## Sheet: Figure 1d_4
TCRBB sequencing results of sorted CD8+ cells of the index patient
nucleotide	aminoAcid	count (reads)	frequencyCount (%)	cdr3Length	vMaxResolved	vFamilyName	vGeneName	vGeneAllele	vFamilyTies	vGeneNameTies	vGeneAlleleTies	dMaxResolved	dFamilyName	dGeneName	dGeneAllele	dFamilyTies	dGeneNameTies	dGeneAlleleTies	jMaxResolved	jFamilyName	jGeneName	jGeneAllele	jFamilyTies	jGeneNameTies	jGeneAlleleTies	vDeletion	n1Insertion	d5Deletion	d3Deletion	n2Insertion	jDeletion	vIndex	n1Index	dIndex	n2Index	jIndex	estimatedNumberGenomes	sequenceStatus	cloneResolved	vOrphon	dOrphon	jOrphon	vFunction	dFunction	jFunction	fractionNucleated
CGCACAGAGCAGGGGGACTCGGCCATGTATCTCTGTGCCAGCAGCGGCCTGACAGGGGCAAGCTCCTACGAGCAGTACTTCGGGCCG	CASSGLTGASSYEQYF	200050	15.8404	48	TCRBV07-09	TCRBV07	TCRBV07-09				01,03	TCRBD01-01*01	TCRBD01	TCRBD01-01	1				TCRBJ02-07*01	TCRBJ02	TCRBJ02-07	1				5	5	2	2	4	0	33	45	50	58	62	10516	In	VDJ							0.173425
CCTGATTCTGGAGTCCGCCAGCACCAACCAGACATCTATGTACCTCTGTGCCAGCAGTGTAAATGCACTGAAGCTTTCTTTGGACAA		191338	15.1506	35	TCRBV28-01*01	TCRBV28	TCRBV28-01	1				TCRBD02-01	TCRBD02	TCRBD02-01				01,02	TCRBJ01-01*01	TCRBJ01	TCRBJ01-01	1				5	1	5	9	4	4	46	58	59	61	65	10051	Out	VDJ							0.165872
CGCTCACCAGGCCTGGGGGACGCAGCCATGTACCTGTGTGCCACCAGCCCAGTAGCAGGGTCCCGTTATGGCTACACCTTCGGTTCG	CATSPVAGSRYGYTF	110226	8.72793	45	TCRBV15-01*01	TCRBV15	TCRBV15-01	1				TCRBD01-01*01	TCRBD01	TCRBD01-01	1				TCRBJ01-02*01	TCRBJ01	TCRBJ01-02	1				5	7	4	3	6	5	36	48	55	60	66	5790	In	VDJ							0.0955558
TCTAAGAAGCTCCTTCTCAGTGACTCTGGCTTCTATCTCTGTGCCTGGAGTGCAGTGGGAGGCAGGGCTGAAGCTTTCTTTGGACAA	CAWSAVGGRAEAFF	83920	6.64497	42	TCRBV30-01*01	TCRBV30	TCRBV30-01	1				TCRBD02-01*02	TCRBD02	TCRBD02-01	2				TCRBJ01-01*01	TCRBJ01	TCRBJ01-01	1				1	4	9	1	5	6	39	52	56	62	67	4398	In	VDJ							0.0727509
ACTCTGAAGATCCAGCCCTCAGAACCCAGGGACTCAGCTGTGTACTTCTGTGCCAGCAGTATCGTCAATGAGCAGTTCTTCGGGCCA	CASSIVNEQFF	45324	3.58885	33	TCRBV12	TCRBV12	unresolved			TCRBV12-03,TCRBV12-04		TCRBD02-01	TCRBD02	TCRBD02-01				01,02	TCRBJ02-01*01	TCRBJ02	TCRBJ02-01	1				5	2	8	6	1	6	48	60	62	64	65	2388	In	VDJ							0.0392917
GTGAACGCCTTGTTGCTGGGGGACTCGGCCCTCTATCTCTGTGCCAGCAGCTTGGGGGACACGGATGAAAAACTGTTTTTTGGCAGT	CASSLGDTDEKLFF	37659	2.98192	42	TCRBV05-06*01	TCRBV05	TCRBV05-06	1				TCRBD01-01*01	TCRBD01	TCRBD01-01	1				TCRBJ01-04*01	TCRBJ01	TCRBJ01-04	1				0	0	0	6	3	6	39	-1	55	61	64	1979	In	VDJ							0.0326469
CTAGAGTCTGCCATCCCCAACCAGACAGCTCTTTACTTCTGTGCCACCTCTGAGGGGGGGCATTCCGGGGAGCTGTTTTTTGGAGAA	CATSEGGHSGELFF	36961	2.92665	42	TCRBV24	TCRBV24	unresolved			TCRBV24-01,TCRBV24-or09_02		TCRBD02-01*01	TCRBD02	TCRBD02-01	1				TCRBJ02-02*01	TCRBJ02	TCRBJ02-02	1				9	5	9	0	4	6	39	48	53	60	64	1943	In	VDJ							0.0320418
CAGCCTGCAGAGCTTGGGGACTCGGCCGTGTATCTCTGTGCCAGCAGCTTACGGGGGAGTCAAGCCGGGGAGCTGTTTTTTGGAGAA	CASSLRGSQAGELFF	34472	2.72957	45	TCRBV11-03*01	TCRBV11	TCRBV11-03	1				TCRBD02-01*01	TCRBD02	TCRBD02-01	1				TCRBJ02-02*01	TCRBJ02	TCRBJ02-02	1				2	0	8	2	7	6	36	-1	51	57	64	1822	In	VDJ							0.029884
ACCAGCTCCCAGACATCTGTGTACTTCTGTGCCATCAGGAACTCCGGGACCTCCGGGGGGGGCTCCTACGAGCAGTACTTCGGGCCG	CAIRNSGTSGGGSYEQYF	33462	2.64959	54	TCRBV10-03*01	TCRBV10	TCRBV10-03	1				TCRBD02-01*01	TCRBD02	TCRBD02-01	1				TCRBJ02-07*01	TCRBJ02	TCRBJ02-07	1				6	15	8	0	1	0	27	38	53	61	62	1752	In	VDJ							0.0290085
GAACGCCTTGGAGCTGGACGACTCGGCCCTGTATCTCTGTGCCAGCAGCCCGGCGGTTCCGGGGCCGATGGCTACACCTTCGGTTCG		29517	2.33722	44	TCRBV05-04*01	TCRBV05	TCRBV05-04	1				unresolved		unresolved		TCRBD01,TCRBD02	TCRBD01-01,TCRBD02-01		TCRBJ01-02*01	TCRBJ01	TCRBJ01-02	1				4	11	7	0	2	6	37	49	60	65	67	1560	Out	VDJ							0.0255885
AACGCCTTGGAGCTGGACGACTCGGCCCTGTATCTCTGTGCCAGCAGCTCGAGCAGCGGGACCCACTATGGCTACACCTTCGGTTCG	CASSSSSGTHYGYTF	29480	2.33429	45	TCRBV05-04*01	TCRBV05	TCRBV05-04	1				TCRBD02-01*02	TCRBD02	TCRBD02-01	2				TCRBJ01-02*01	TCRBJ01	TCRBJ01-02	1				3	5	6	3	3	3	36	49	54	61	64	1546	In	VDJ							0.0255564
GTGACCAGTGCCCATCCTGAAGACAGCAGCTTCTACATCTGCAGTGCAACGAGGACAGCCCGCAATCAGCCCCAGCATTTTGGTGAT	CSATRTARNQPQHF	26460	2.09516	42	TCRBV20	TCRBV20	unresolved			TCRBV20-01,TCRBV20-or09_02		TCRBD01-01*01	TCRBD01	TCRBD01-01	1				TCRBJ01-05*01	TCRBJ01	TCRBJ01-05	1				6	5	1	5	3	2	39	47	52	58	61	1379	In	VDJ							0.0229384
TTGGAGATCCAGCGCACAGAGCAGGGGGACTCGGCCATGTATCTCTGTGCCAGCAGCTTAGGGGGCAGTGGGGCTACCTTCGGTTCG	CASSLGGSGATF	24885	1.97045	36	TCRBV07-09	TCRBV07	TCRBV07-09				01,03	TCRBD01-01*01	TCRBD01	TCRBD01-01	1				TCRBJ01-02*01	TCRBJ01	TCRBJ01-02	1				1	0	7	0	9	14	45	-1	61	66	75	1317	In	VDJ							0.021573
CTGATTCTGGAGTCCGCCAGCACCAACCAGACATCTATGTACCTCTGTGCCAGCAGGAGGGAGAGGGCGAAAGCTTTCTTTGGACAA	CASRRERAKAFF	24580	1.9463	36	TCRBV28-01*01	TCRBV28	TCRBV28-01	1				TCRBD02-01*02	TCRBD02	TCRBD02-01	2				TCRBJ01-01*01	TCRBJ01	TCRBJ01-01	1				6	2	9	2	7	9	45	56	58	63	70	1293	In	VDJ							0.0213086
CTGAATGTGAACGCCTTGGAGCTGGACGACTCGGCCCTGTATCTCTGTGCCAGCAGCTTGAATGGTCCTGAGCAGTTCTTCGGGCCA	CASSLNGPEQFF	13858	1.09731	36	TCRBV05-04*01	TCRBV05	TCRBV05-04	1				unresolved		unresolved		TCRBD01,TCRBD02	TCRBD01-01,TCRBD02-01		TCRBJ02-01*01	TCRBJ02	TCRBJ02-01	1				1	3	0	10	3	9	45	60	63	65	68	725	In	VDJ							0.0120136
ATCCTGGAGTCGCCCAGCCCCAACCAGACCTCTCTGTACTTCTGTGCCAGCAGTCGGGAAAACACCGGGGAGCTGTTTTTTGGAGAA	CASSRENTGELFF	11920	0.943851	39	TCRBV27-01*01	TCRBV27	TCRBV27-01	1				TCRBD02-01*02	TCRBD02	TCRBD02-01	2				TCRBJ02-02*01	TCRBJ02	TCRBJ02-02	1				5	0	8	3	1	2	42	-1	54	59	60	623	In	VDJ							0.0103335
TTGGAGTCGGCTGCTCCCTCCCAAACATCTGTGTACTTCTGTGCCAGCAGTTACTCTTTCCTGACAGATACGCAGTATTTTGGCCCA	CASSYSFLTDTQYF	10880	0.861502	42	TCRBV06	TCRBV06	unresolved			TCRBV06-02,TCRBV06-03		TCRBD02-01	TCRBD02	TCRBD02-01				01,02	TCRBJ02-03*01	TCRBJ02	TCRBJ02-03	1				0	4	4	10	1	3	39	56	60	62	63	572	In	VDJ							0.00943196
CATCCGCTCACCAGGCCTGGGGGACGCAGCCATGTACCTGTGTGCCACCAGCAGAGAGAGGGGTATCAGCCCCAGCATTTTGGTGAT		10017	0.793168	41	TCRBV15-01*01	TCRBV15	TCRBV15-01	1				unresolved		unresolved		TCRBD01,TCRBD02	TCRBD01-01,TCRBD02-01		TCRBJ01-05*01	TCRBJ01	TCRBJ01-05	1				0	1	5	2	1	5	40	57	58	63	64	525	Out	VDJ							0.00868382
TCTAAGAAGCTCCTTCTCAGTGACTCTGGCTTCTATCTCTGTGCCTACACCCCCGGGACATCGAACACTGAAGCTTTCTTTGGACAA	CAYTPGTSNTEAFF	9986	0.790713	42	TCRBV30-01*01	TCRBV30	TCRBV30-01	1				TCRBD01-01*01	TCRBD01	TCRBD01-01	1				TCRBJ01-01*01	TCRBJ01	TCRBJ01-01	1				7	8	0	6	2	1	39	46	54	60	62	522	In	VDJ							0.00865694
TCCCTAGAGTCTGCCATCCCCAACCAGACAGCTCTTTACTTCTGTGCCACCAGTGTTGCGGAGGGCTATGGCTACACCTTCGGTTCG	CATSVAEGYGYTF	9561	0.75706	39	TCRBV24	TCRBV24	unresolved			TCRBV24-01,TCRBV24-or09_02		TCRBD02-01*02	TCRBD02	TCRBD02-01	2				TCRBJ01-02*01	TCRBJ01	TCRBJ01-02	1				5	4	10	0	0	4	42	55	59	-1	65	508	In	VDJ							0.00828851
AGCTCTCTGGAGCTGGGGGACTCAGCTTTGTATTTCTGTGCCAGCAGCGTAGAGGCAGGGAATGGAAACACCATATATTTTGGAGAG	CASSVEAGNGNTIYF	8712	0.689835	45	TCRBV09-01	TCRBV09	TCRBV09-01				01,02	TCRBD01-01*01	TCRBD01	TCRBD01-01	1				TCRBJ01-03*01	TCRBJ01	TCRBJ01-03	1				0	3	4	3	2	3	36	52	55	60	62	456	In	VDJ							0.0075525
GTGAGCAACATGAGCCCTGAAGACAGCAGCATATATCTCTGCAGCGTTGAAGACGAGGACAGAAGAAACACCATATATTTTGGAGAG	CSVEDEDRRNTIYF	8650	0.684926	42	TCRBV29-01*01	TCRBV29	TCRBV29-01	1				TCRBD01-01*01	TCRBD01	TCRBD01-01	1				TCRBJ01-03*01	TCRBJ01	TCRBJ01-03	1				0	3	1	5	2	5	39	53	56	62	64	457	In	VDJ							0.00749875
ATCCAGCCCTCAGAACCCAGGGACTCAGCTGTGTACTTCTGTGCCAGCAGCCTCGATCTAAGGAACACTGAAGCTTTCTTTGGACAA	CASSLDLRNTEAFF	6894	0.545882	42	TCRBV12	TCRBV12	unresolved			TCRBV12-03,TCRBV12-04		TCRBD02-01	TCRBD02	TCRBD02-01				01,02	TCRBJ01-01*01	TCRBJ01	TCRBJ01-01	1				6	7	4	9	2	1	39	50	57	60	62	364	In	VDJ							0.00597646
CTACACGCCCTGCAGCCAGAAGACTCAGCCCTGTATCTCTGCGCCAGCAGCTCCTCGCCCGGGGTCTATGGCTACACCTTCGGTTCG	CASSSSPGVYGYTF	6597	0.522365	42	TCRBV04-01*01	TCRBV04	TCRBV04-01	1				TCRBD02-01*01	TCRBD02	TCRBD02-01	1				TCRBJ01-02*01	TCRBJ01	TCRBJ01-02	1				5	8	8	3	1	4	39	51	59	64	65	342	In	VDJ							0.00571899
[truncated: 3,710 more rows]

## Sheet: Figure 1d_5
TCRBB sequencing results of sorted CD4+Vb20neg cells of the index patient
Sum of frequencyCount (%)	Column Labels
[truncated: 17 more rows]
[truncated: 13 more columns]

## Sheet: Figure 1d_6
TCRBB sequencing results of sorted CD4+Vb20neg cells of the index patient
[truncated: 28,747 more rows]

[truncated: 26 more sheets: Figure 2c, Figure 3 a, Figure 3 d, Figure 3 e, Figure 5 a, Figure 5 c, Figure 5 d, Figure 6 a, Figure 6 b, Figure 6 c, Figure 6 d, Figure 6e, Figure 6 f, Figure 6 g, Supplementary Figure 3, Supplementary Figure 4, Supplementary Figure 5a, Supplementary Figure 5b, Supplementary Figure 6b, Supplementary Figure 9a …]
